# Supplementary material for: YiaC and CobB regulate lysine lactylation in Escherichia coli
Source: Nat Commun. 2022 Nov 4;13:6628. doi: 10.1038/s41467-022-34399-y (PMC9636275; doi:10.1038/s41467-022-34399-y)
Supplement: Supplementary file 3 — Supplementary Data 1 [file 41467_2022_34399_MOESM3_ESM.xlsx]

## Sheet: YiaC-CoA-END
Filename	Temperature (°C)	Bin	[Syr] (M)	[Syr] Error (M)	[Syr] Dependency	[Cell] (M)	[Cell] Error (M)	[Cell] Dependency	Ligand in Cell	Control Type	N (sites)	N Error (sites)	N Dependency	KD (M)	KD Error (M)	KD Dependency	∆H (kcal/mol)	∆H Error (kcal/mol)	∆H Dependency	∆G (kcal/mol)	-T∆S (kcal/mol)	Offset (kcal/mol)	Offset Error (kcal/mol)	Offset Dependency	Red. Chi-Sqr. (kcal/mol)²	Competitive Unknown	Compete N (sites)	Compete KD (M)	Compete ∆H (kcal/mol)	[Weak] (M)	Avg. Inj. Heat (μcal)	St. Dev. Inj. Heat (μcal)
YiaC-acCoA	25.1	Binding	0.00075	N/A	N/A	7.5e-05	N/A	N/A	No	Fitted Offset	0.712	0.0096	0.709	5.57e-06	6e-07	0.883	-3.36	0.09	0.943	-7.17	-3.81	-0.654	0.03	0.886	0.0018	N/A	N/A	N/A	N/A	N/A	N/A	N/A
YiaC-laCoA	25.1	Binding	0.00075	N/A	N/A	7.5e-05	N/A	N/A	No	Fitted Offset	0.792	0.015	0.772	6.83e-06	9.63e-07	0.91	-3.46	0.13	0.959	-7.05	-3.59	-0.935	0.047	0.926	0.0029	N/A	N/A	N/A	N/A	N/A	N/A	N/A
YiaC-succCoA	25.1	No binding	0.00075	N/A	N/A	7.5e-05	N/A	N/A	N/A	Fitted Offset	N/A	N/A	N/A	N/A	N/A	N/A	N/A	N/A	N/A	N/A	N/A	N/A	N/A	N/A	N/A	N/A	N/A	N/A	N/A	N/A	-1.07	0.0064
CobB-Kac-peptide	37.1	Binding	0.0005	N/A	N/A	5e-05	N/A	N/A	No	Fitted Offset	1.32	0.0075	0.586	5.08e-07	5.64e-08	0.614	-12.5	0.213	0.92	-8.93	3.58	-0.398	0.166	0.922	0.039	N/A	N/A	N/A	N/A	N/A	N/A	N/A
CobB-Kla-peptide	37.1	Binding	0.0005	N/A	N/A	5e-05	N/A	N/A	No	Fitted Offset	1.24	0.0044	0.459	3.71e-07	3.04e-08	0.538	-12	0.124	0.879	-9.13	2.88	-0.673	0.094	0.879	0.019	N/A	N/A	N/A	N/A	N/A	N/A	N/A
