# Supplementary material for: YiaC and CobB regulate lysine lactylation in Escherichia coli
Source: Nat Commun. 2022 Nov 4;13:6628. doi: 10.1038/s41467-022-34399-y (PMC9636275; doi:10.1038/s41467-022-34399-y)
Supplement: Supplementary file 4 — Supplementary Data 2 [file 41467_2022_34399_MOESM4_ESM.xlsx]

## Sheet: Sheet1
	Michaelis-Menten
	Group	Deacetylation	Delactylation	Acetylation	Lactylation
	Best-fit values
	Vmax	0.01822	0.02447	0.005773	0.01667
	Km	25.41	18.7	28.69	26.63
	95% CI (profile likelihood)
	Vmax	0.01735 to 0.01913	0.02267 to 0.02638	0.005340 to 0.006236	0.01601 to 0.01736
	Km	22.08 to 29.18	14.71 to 23.56	22.84 to 35.78	23.68 to 29.90
	Goodness of Fit
	Degrees of Freedom	16	16	16	16
	R squared	0.9856	0.9554	0.9663	0.9902
	Sum of Squares	6.127e-06	3.152e-05	1.24e-06	3.296e-06
	Sy.x	0.0006188	0.001404	0.0002784	0.0004539
	Constraints
	Km	Km > 0	Km > 0	Km > 0	Km > 0
	Number of points
	# of X values	18	18	18	18
	# Y values analyzed	18	18	18	18
