# Supplementary material for: YiaC and CobB regulate lysine lactylation in Escherichia coli
Source: Nat Commun. 2022 Nov 4;13:6628. doi: 10.1038/s41467-022-34399-y (PMC9636275; doi:10.1038/s41467-022-34399-y)
Supplement: Supplementary file 8 — Supplementary Data 6 [file 41467_2022_34399_MOESM8_ESM.xlsx]

## Sheet: Sheet1
	Data of yiaC+ from SILAC (yiaC+/ΔyiaC)				Data of cobB+ from SILAC (cobB+/ΔcobB)
	Protein	Kla positions within proteins	Kla intensity/Protein intensity		Protein	Kla positions within proteins	Kla intensity/Protein intensity
	ARLY	311;311;311;311;311	3.75472		CYAA	626;626	2.0816
	ARLY	319;319;319;319;319	3.75472		YEEN	66;66	0.871293
	YNHG	238	0.508198		HIS2	149;149	0.122504
	NAGZ	321;321	0.280655		FLAV	28;28	0.069194
	CYAA	626;626	0.279976		DAPD	263;263	0.0593535
	MOBA	33	0.2475		CARB	963;963	0.054013
	GATZ	2;2	0.238323		CARB	993;993	0.0453274
	AMN	429;429	0.229001		AROC	198;198	0.0443577
	FLAV	28;28	0.138332		AMN	436;436	0.0386954
	RS19	29;29	0.0890222		AMN	16;16	0.0339296
	YEJL	73;73	0.0522576		RS15	10;10;10;10;10	0.0325155
	UVRC	340;340	0.0511864		AMN	429;429	0.0311556
	UVRC	346;346	0.0511864		RLUC	174;174	0.0288563
	RS12	30;30	0.0473104		UBIK	65	0.0270139
	YHFA	97;97	0.0454669		DACC	235	0.0268335
	RS21	25;25	0.0412149		DAPD	61;61	0.0263595
	AROH	96;96;96	0.0376146		YBED	4;4	0.0240814
	DCD	58;58	0.0375365		SRA	29;29	0.0240666
	FLAV	38;38	0.0342843		DPPF	147	0.019525
	UVRY	25;25	0.0324737		DPPF	151	0.019525
	PTA	639	0.0283951		DCD	58;58	0.0177061
	SYFA	179;179	0.0276383		UVRC	346;346	0.0174453
	RPOD	257	0.0263497		ZAPB	33;33	0.017436
	RS12	108;108	0.0253292		CYOB	656;656	0.0148914
	CRL	15	0.0245727		GPMA	100;100	0.0134849
	IF3	97;97	0.0234775		LUXS	165;165	0.0130695
	IF3	164;164	0.0185762		BCP	114;114	0.0113445
	RMF	26;26	0.0181059		GLRX2	126;126	0.0100305
	LEP	146	0.0176311		YEAD	4	0.0099936
	HCXB	325	0.0175424		RL7	71;71	0.00955941
	METH	4	0.0173267		ARCA	178;178	0.00951386
	GSH1	175;175	0.0167181		PURU	29;29	0.00911773
	TATA	67;67;67	0.0166629		YDJA	40;40	0.00865294
	PLSB	184;184;184;204	0.0161978		YIHD	77;77	0.00849247
	HIS6	236;236;236	0.0158124		RF1	269;269	0.00809535
	SPED	5;5;5;5;5	0.015673		SSRP	5;5	0.00781891
	SYFA	35;35	0.0138926		YJBR	40;40	0.00781243
	SECY	348;348	0.0137687		UVRC	340;340	0.00780486
	YEAD	4	0.0134982		HISP	148	0.00753222
	YDFG	196;196;196	0.0120738		RL7	85;85	0.00674598
	RL362	21	0.0119429		YDJA	74;74	0.00663965
	DPS	10;10	0.0113145		YDJA	101;101	0.00654924
	IF3	110;110	0.0110496		SRA	22;22	0.00621157
	HISP	253	0.010941		TAS	195	0.00616978
	OMPR	184;184	0.0106494		RS19	28;28	0.00551041
	HIS7	331;331;331	0.0106069		TAS	97	0.00549396
	MTLD	228;228	0.00983996		RPOD	257	0.00539204
	FIU	219;219	0.00921966		RS12	30;30	0.00535381
	COPA	19;19	0.00905662		THRC	107	0.00530849
	LUXS	165;165	0.0080315		RL7	66;66	0.00524358
	PSS	9	0.00785907		YHFA	97;97	0.00512378
	RL7	66;66	0.00785768		YIAJ	253	0.00511307
	SODF	44;44;44	0.00765088		YBIX	41;41;41;41	0.00503783
	RL7	71;71	0.00747805		YIFE	15;15	0.00503118
	BCP	62;62	0.00747388		GSTA	6;6	0.00481856
	RUVA	129;129	0.00746305		IF3	97;97	0.0048148
	PTHP	24;24	0.00692654		MENB	98	0.00477422
	PPIC	37;37	0.00676569		SRA	16;16	0.00449235
	F16PA	229;229	0.0067185		RL28	10;10	0.004416
	PNCB	381;381	0.00655734		PTA	639	0.00441313
	ALKH	133;133	0.00645629		RS12	108;108	0.004238
	LIVK	87	0.00642716		RLMJ	34	0.00421911
	YEGQ	280	0.00642604		CRL	15	0.00411897
	GLNB	40;40	0.00631369		YIFE	98;98	0.00406147
	GLRX4	26;26	0.00617855		CYSJ	104;104	0.00403233
	GNSB	9	0.00613298		BCP	62;62	0.00400295
	PPIC	3;3	0.00584956		YHBY	50;50	0.00393464
	EFG	143;143;143;143;143	0.00568098		PTHP	72;72	0.00385086
	DHAS	203;203	0.00560199		COPA	19;19	0.00376175
	YEEX	98;98	0.005538		GLRX4	26;26	0.00376008
	DAPA	242;242;242	0.00536672		PYRI	6;6	0.00370712
	RL2	183;183	0.00525419		ENTE	441;441	0.0036454
	DEOC	37;37	0.00520674		CBPA	262;262	0.00363279
	FRSA	16;16	0.00491299		GCH1	6;6	0.00355533
	GCH1	6;6	0.00488448		CHAB	61;61	0.00352245
	CYOB	656;656	0.00484179		YJBR	51;51	0.00347849
	RLMM	122;122	0.00477982		RL7	82;82	0.00333062
	YIFE	98;98	0.00475356		DPS	10;10	0.00329797
	PTNAB	136;136	0.00439047		HFLK	51;51	0.00325081
	YFBU	55;55	0.00436749		RMF	26;26	0.00317423
	SRP54	28;28	0.00417788		GLMU	156;156	0.00317009
	YDJA	101;101	0.00416834		YEEX	5;5	0.00312102
	AHPC	169;169	0.00410554		DEOR	72;72	0.00308746
	PUR4	622	0.00409591		GNSB	9	0.00308489
	ODP2	317	0.00407704		FOLD	56;56	0.00303344
	RS19	28;28	0.00398604		RL18	63;63	0.0030217
	ODP1	412;412	0.00380682		IXTPA	13	0.0030141
	HISJ	108;108	0.00380188		ALLR	19;19	0.0030062
	LIVK	170	0.00374029		NUDE	3	0.00276494
	SYT	330;330	0.00371282		YHCB	42;42	0.00272985
	CISY	295	0.00364256		NFUA	14;14	0.00270544
	DAPD	263;263	0.00360629		HFQ	3;3	0.00269235
	GRPE	128;128	0.00358847		RLMM	122;122	0.00264005
	PTNAB	234;234	0.00352252		CSPC	15;15	0.00258357
	GSTA	6;6	0.00347106		YAJC	51;51	0.00258067
	SYT	227;227	0.003221		SODM	119;119;119	0.00257593
	YQJD	3;3	0.00308552		FOLD	4;4	0.00253237
	TRAM1	112	0.0029902		UNG	177	0.0025309
	TYPA	337;337	0.00298116		RL17	35;35	0.00247522
	GSTB	82	0.00288866		SRP54	28;28	0.00244346
	BCP	114;114	0.0028775		YEJL	73;73	0.00241538
	RL7	82;82	0.00287681		PNCB	381;381	0.00240464
	DCEB	4;4;4	0.00277807		PANC	151;151	0.00237703
	CRP	202;202;202	0.00270052		GPMA	239;239	0.00237088
	GCH1L	153;153	0.00267566		YEBC	119;119	0.00231603
	R31B1	60;60;60	0.00262266		SODF	44;44;44	0.00231481
	YEEX	104;104	0.00248084		IPYR	143;143	0.00221771
	GCST	217	0.00245152		PPIB	25	0.00217867
	RL27	44;44	0.00244708		PTHP	24;24	0.00217759
	RL17	35;35	0.00244205		YAJQ	120;120	0.00213806
	GLTD	143	0.00239652		RRF	26;26	0.00212391
	ILVI	193	0.00236967		SUFD	308	0.0021082
	ALKH	25;25	0.00233174		ISPF	69;69	0.00210267
	RL28	10;10	0.00230957		TATA	77;77;77	0.00206627
	CBPA	262;262	0.00230623		YCGL	102;102	0.00201114
	ENTB	81;81	0.00226945		IF3	123;123	0.00197368
	SERA	3;3	0.00225258		TATA	62;62;62	0.0019687
	RS5	6;6	0.00224462		PDXH	72;72;72;72;72	0.00194635
	ODO1	54;54	0.00223861		ENTA	204	0.00194
	YAJQ	120;120	0.00222747		HPRT	131	0.00193311
	SYH	3;3	0.00222165		SPED	5;5;5;5;5	0.00192761
	RS7	149;149;149;149;149	0.00220344		YQJD	3;3	0.00191081
	GLYA	331;331	0.00220234		OPGH	772;772	0.00191047
	THRC	422	0.00219162		RS18	30;30	0.00189927
	DAPD	100;100	0.00216358		PTHP	79;79	0.00188035
	RIR1	290	0.00213421		SYV	342;342	0.00187625
	PTGCB	442;442	0.00209869		F16PA	229;229	0.0018492
	LRP	129;129	0.00205159		RPOA	271;271	0.00183312
	ARCA	178;178	0.00204595		MUG	82	0.0018312
	GLF	26	0.00202308		GRPE	66;66	0.00180622
	G6PD	139;139	0.00201851		ATPE	101;101	0.00179807
	PANC	181;181	0.00201038		LUXS	45;45	0.00179112
	BCP	77;77	0.00200436		SYT	330;330	0.00178116
	IPYR	143;143	0.00199402		NUSG	121;121;121	0.00177564
	SERA	39;39	0.00188426		AHPC	169;169	0.00176903
	RL7	85;85	0.00187981		RL33	50;50;50	0.00174952
	ODO2	152;152	0.00187782		IF3	110;110	0.00173859
	YEEX	5;5	0.00184959		YIIM	19	0.00172816
	AROG	48;48	0.0018129		YJDM	67;67	0.00172755
	NUOE	112;112	0.0017671		ENTB	81;81	0.00172093
	RS15	71;71;71;71;71	0.00175956		RL28	62;62	0.00169639
	KAD	40;40	0.00175493		YGFB	125;125;125	0.0016843
	IF1	64;64	0.00174052		DHAS	203;203	0.00163002
	PROP	447;447	0.00171271		IMDH	479;479	0.00162732
	STPA	98;98	0.00168809		GLNB	85;85	0.0016212
	IMDH	396;396	0.00168696		GLNB	40;40	0.00158645
	SYI	116	0.00161984		DAPA	287;287;287	0.00157725
	ATPF	69;69	0.00156993		EFG	143;143;143;143;143	0.00156537
	GRPE	194;194	0.00156964		PDXB	179;179	0.00154857
	SYQ	399;399	0.00154429		GLF	26	0.00154336
	ODO2	133;133	0.00153871		PUR5	199;199	0.00154166
	SYS	43;43	0.00150221		YEEX	82;82	0.00153469
	NFUA	14;14	0.0014942		TATA	67;67;67	0.00153008
	TPIS	138;138	0.00148683		RRF	15;15	0.00152947
	SYK1	132;132	0.00148447		RPOA	298;298	0.00152589
	PROP	233;233	0.0014752		YQJD	48;48	0.00151828
	SELD	20;20	0.00146449		CISY	283	0.00150129
	TYPA	245;245	0.00145853		EFTS	247;247	0.00150042
	ZINT	88	0.00142784		MASY	101	0.001486
	GPMA	239;239	0.00142528		YFIF	179;179	0.00147886
	RPOA	304;304	0.001355		RL9	42;42	0.0014737
	PT1	30	0.00133578		TATA	52;52;52	0.00147311
	RS1	528;528	0.00133007		RL23	33;33;33	0.00146816
	HPRT	131	0.00131267		G3P1	331;331	0.00145987
	RRF	170;170	0.00129176		MENB	89	0.00144907
	RL33	10;10;10	0.0012746		GSH1	175;175	0.00144442
	OMPC	31;31;31;31	0.00126667		METJ	24;24	0.00142447
	LIVJ	170;170	0.00125578		RS10	82;82	0.00141368
	TNPX	667	0.00123406		SERA	39;39	0.00139446
	DBHA	67;67	0.00118781		GPH	167;167	0.00137783
	PGK	120	0.0011505		RF3	47;47	0.00133592
	RRF	7;7	0.00114718		GLRX2	71;71	0.00130824
	FTSH	136;136	0.00114294		HCXB	325	0.00129757
	SYK1	82;82;82;82	0.00112405		RL10	37;37	0.00129484
	SODM	119;119;119	0.00112386		SSPA	181;181	0.00127502
	NUSA	117;117	0.00112258		YAEH	55;55;55;55	0.00127341
	ODO1	285;285	0.00109936		RL18	76;76	0.00126811
	GCH1	129;129	0.00109157		TRPC	62	0.00126093
	RPOA	298;298	0.00107422		NHAB	186;186	0.00125256
	GUAA	418;418	0.00106151		RL18	85;85	0.00124919
	RL11	87;87	0.00103935		YJBR	25;25	0.00123333
	GLRX2	14;14	0.00102347		CMPDT	39;39;39	0.00123172
	RS4	156;156	0.00102128		SYK2	322;322	0.00122283
	RL6	86;86	0.00101622		YQJD	42;42	0.0012129
	ODP1	866;866	0.000983214		IDH	242	0.00120693
	PFKA	309;309	0.000973957		PTNAB	234;234	0.00119739
	HDHA	208;208	0.000955935		PANC	86;86	0.00119271
	RHO	123;123	0.000945691		PANB	2	0.00117228
	IDH	199	0.000942349		GNSB	43;43	0.00116871
	DPS	27;27	0.000931442		HIS7	331;331;331	0.00116442
	MINE	44;44	0.00092325		DKSA	101;101	0.00115709
	ATPF	58;58	0.000889018		TPIS	138;138	0.0011562
	SYS	77;77	0.000880297		TRPC	57	0.00115055
	ASNB	20	0.000857758		TRPC	57	0.00115055
	METE	87;87	0.000854814		RRF	170;170	0.00114002
	USPA	101;101	0.000841662		RL18	17;17	0.00113255
	OPDA	311	0.000836826		MAO2	237	0.00112105
	DAPD	61;61	0.000826271		GPMB	44;44	0.00112019
	GLMM	367;367	0.000816837		TRPA	250	0.001118
	ALF	252;252	0.000813221		GCH1	129;129	0.00111575
	ENTB	215;215	0.000810727		AROP	12;12	0.00111509
	RL5	120;120	0.000805427		CYSJ	507	0.00109766
	GLYA	354;354	0.000804712		RL33	10;10;10	0.00109612
	YQJD	33;33	0.000799687		YICC	153	0.00108935
	RS10	82;82	0.000799627		UDP	235;235;235	0.00107858
	KPYK1	368	0.000798589		PTRA	735;735	0.00106249
	SODM	114;114;114	0.000778216		SYR	473;473	0.0010603
	DKGA	59;59	0.000769864		PGK	120	0.00104945
	SYP	332;332	0.000752477		HNS	83;83;83	0.00103797
	GLMS	265;265	0.000750185		YEAO	52	0.00103323
	DBHB	67;67	0.00073556		RS7	171;171;171	0.00102336
	SYGB	72;72	0.000729936		RL10	73;73	0.0010148
	KAD	157;157	0.000724953		SODM	87;87;87	0.00101041
	RS1	158;158	0.000720876		CRP	5;5;5	0.000996924
	G3P1	331;331	0.000713364		YAEH	67;67;67;67	0.000987515
	MAO2	222	0.000710335		MINE	44;44	0.000957432
	YNCE	338;338	0.000706967		SYY	85;85	0.000956501
	RS1	150;150	0.000706878		PPIB	19	0.000941228
	RL10	8;8	0.000706318		ATPF	58;58	0.000940813
	GLYA	405;405	0.000706243		GSTB	82	0.0009271
	RS3	16;16	0.000704593		RS11	14;14	0.000921599
	EFTS	214;214	0.000695854		RL10	20;20	0.000916457
	RPOA	10;10	0.000695431		BCCP	100;100	0.000916336
	SYL	813;813	0.000687952		APBC	304	0.000897185
	MFD	544	0.000683586		RMLD	236	0.000896341
	GLYA	251;251	0.000667598		PPIB	137	0.000893794
	NUSA	16;16	0.000656345		YQJD	15;15	0.000890263
	IMDH	207;207	0.000650206		YICC	61	0.000881253
	RL33	33;33;33	0.000643912		DBHA	22;22	0.000879675
	SELD	24;24	0.000643309		PPK1	5;5	0.000865871
	CISY	283	0.000636422		DAPA	242;242;242	0.00086391
	HISX	60;60	0.000623978		YGFZ	66	0.000856382
	ODO2	300;300	0.000614227		FRSA	16;16	0.000839708
	THIG	95;95	0.000613907		SYK1	156;156	0.000838889
	KAD	50;50	0.000609513		NUSB	121;121	0.000837574
	CH60	142;142	0.000609151		CRP	202;202;202	0.00082738
	6PGD	301	0.000596065		MFD	712	0.000825652
	DBHA	3;3	0.000586653		RS4	177;177	0.000806883
	KPYK1	317;317;317	0.00057823		R31B1	60;60;60	0.000795278
	ODP1	404;404	0.000563576		RL29	54;54	0.000795071
	RL5	9;9	0.000562104		FABD	206;206	0.000792585
	EFTS	52;52	0.000556425		GSHR	105	0.00079207
	KPYK2	351	0.000555101		ODP1	404;404	0.00079198
	SYGB	89;89	0.000550816		TRPB	167;167	0.000776223
	METE	729;729	0.000540925		SUFC	226	0.000772354
	TYPA	253;253	0.000539766		KBP	24	0.000771829
	RL7	101;101	0.000512824		ACCD	8;8	0.000767846
	IF2	301;301	0.000511344		KPYK2	102	0.000763312
	IMDH	212;212	0.000508857		NUOE	112;112	0.000748171
	CSPC	15;15	0.000508517		GYRB	14;14;14	0.000746445
	ODO2	156;156	0.000497476		OMPR	144;144	0.000739853
	PT1	60	0.000490232		ENGB	149;149	0.000737257
	MAO2	56	0.000487599		GUAA	418;418	0.000737194
	RL5	48;48	0.000487496		YHFA	69;69	0.00073584
	DLDH	106;106;106	0.000485157		GLRX2	145;145	0.000734037
	ODP2	302	0.000482399		YQHD	43	0.000731316
	RS1	522;522	0.000482191		ALF	252;252	0.00072409
	RL33	50;50;50	0.000481157		ACEA	391	0.000713178
	ODP1	411;411	0.00048074		RS1	150;150	0.000706197
	YNCE	308;308	0.000480318		AROG	48;48	0.00069698
	ATPF	122;122	0.000480184		TRPC	259;259	0.000694328
	CLPB	96;96	0.000473713		PYRB	8;8	0.000690023
	SKP	85;85	0.000472832		YEEX	98;98	0.000685225
	DHE4	16	0.000472594		SYK1	132;132	0.000678839
	GLRX3	9;9	0.000469233		DPS	27;27	0.000678662
	UXAC	235;235	0.000462623		UDP	3;3;3	0.000672587
	RS2	128;128	0.000461861		ATPF	69;69	0.00066919
	SYY	90;90	0.000457207		RPOA	304;304	0.000667035
	G6PD	309;309	0.000448258		HIS1	212;212;212;212	0.000665594
	RS4	83;83	0.000443909		YBIT	433;433	0.000664877
	SERA	141;141	0.000440988		RS4	83;83	0.000664462
	KAD	145;145	0.000438307		PTA	479	0.0006621
	FABA	123;123;123;123;123	0.000431631		GLRX4	7;7	0.000653609
	PROP	487;487	0.000428809		PROP	447;447	0.000650242
	AAT	276	0.000424245		RL29	44;44	0.000650187
	METE	174;174	0.000424083		SDHA	320;320	0.000648162
	PNTA	21	0.000423198		CHAB	39;39	0.000647624
	GPMA	18;18	0.000422861		YNCE	338;338	0.000647203
	RS1	229;229	0.000402362		GLYA	160;160	0.000641517
	GPMA	106;106	0.000402176		RS5	6;6	0.000640158
	ZINT	139	0.000399487		PROP	233;233	0.000638484
	IF2	756;756	0.000395611		KAD	40;40	0.000637423
	RL10	144;144	0.000394548		RS1	464;464	0.000636307
	SYL	846;846	0.000391471		LRP	129;129	0.000635175
	SYM	403;403	0.000391344		RL9	112;112	0.000629327
	DBHA	22;22	0.000390279		PURA	125;125	0.000624261
	YDHR	74	0.000373295		FABH	257;257;257	0.000615908
	OMPA	315;315	0.000372553		G3P1	192;192	0.000615046
	RS1	464;464	0.00037185		RL10	101;101	0.00061319
	ATPF	81;81	0.000371771		ACP	10;10	0.00060957
	ATPA	388;388	0.000371663		IHFA	15;15	0.000605777
	YBAB	89;89	0.000370239		PTGCB	442;442	0.000601109
	TKT1	237	0.000363523		OSMC	16	0.000600635
	MDH	312;312	0.000362647		METN	9;9	0.000599883
	RL25	73;73	0.0003621		PGM	516	0.000594907
	ADHE	277;277	0.000356312		SEQA	47	0.000592232
	CRP	90;90;90	0.000349776		GREA	43;43	0.000586006
	RS1	363;363	0.000345733		HCXB	307;307	0.000583069
	RS7	131;131;131;131;131	0.000343008		METE	87;87	0.000578235
	GYRA	473;473	0.000340169		MAO2	52	0.000577435
	G6PI	234;234	0.000331089		GPMA	146;146	0.000573777
	RS13	78;78;78	0.000328622		ZINT	157	0.000573491
	THIO	4;4	0.000327201		AZOR	134;134	0.000572156
	MIND	163;163	0.000325207		DBHB	67;67	0.00057174
	TKT1	225	0.000313188		DCEB	4;4;4	0.000568706
	GLTB	599	0.000311871		PTHP	27;27	0.000567935
	CISY	328	0.000310439		TRPB	37;37	0.000567544
	DPPA	465	0.000310264		SECA	237;237	0.000559145
	CRP	167;167;167	0.000306716		GATY	236;236	0.00055768
	RL19	87;87	0.00030514		SYQ	399;399	0.000551017
	PROP	6;6	0.000302721		ZINT	88	0.000541922
	RS1	272;272	0.000294413		SYS	43;43	0.000539693
	AHPC	12;12	0.000285143		CPXR	188;188;188	0.00053865
	TRPA	199;199	0.000282291		ATPF	52;52	0.000514848
	LEU3	189;189;189	0.00028192		RLMI	282;282	0.000514798
	DBHA	70;70	0.000280696		CMPDT	64;64;64	0.000512083
	SERA	314;314	0.0002784		GSP	219;219	0.000511865
	IDH	273	0.000270786		PFKA	309;309	0.000508823
	PTHP	27;27	0.000270557		GHRA	298;298	0.000504925
	RL3	106;106	0.000267715		YAEH	44;44;44;44	0.000502736
	RS3	49;49	0.000259958		OSMY	118	0.00049658
	RL1	141;141;141;141;141	0.000256893		MIND	163;163	0.000496198
	ALF	319;319	0.000256673		IHFB	3;3	0.000495968
	DNAK	246;246;246	0.000253519		RL5	48;48	0.000495879
	METE	449;449	0.000252566		RS7	149;149;149;149;149	0.000492605
	CAPP	274;274	0.000247962		OSMC	122	0.000490607
	RS3	219;219	0.000247162		AK1H	770	0.000490598
	GLNH	137;137	0.000247047		KAD	157;157	0.000489084
	RS1	457;457	0.000246336		SERC	20	0.00048624
	PTGA	54	0.000246251		GLMS	265;265	0.000484263
	ZINT	94	0.000244901		ODO1	54;54	0.000476304
	SYV	930;930	0.00024318		CISY	295	0.00047422
	RS20	34;34	0.000242805		BGLA	152	0.000470493
	RL19	38;38	0.00024194		HISX	60;60	0.000470198
	GLTI	185	0.000239679		APT	53	0.000467794
	TPX	24;24	0.000235834		RIR1	290	0.000467546
	G3P1	192;192	0.000233596		IHFB	65;65	0.000466837
	6PGD	320	0.00023288		CRP	36;36;36	0.000466288
	LIVJ	71;71	0.000225719		IF2	52;52	0.00046426
	DNAK	548;548;548	0.000222092		SUFC	5	0.000463669
	DBHA	83;83	0.00022092		RL2	108;108	0.000461326
	SYV	600;600	0.000220556		NQOR	50	0.000450436
	RL7	96;96	0.000218382		ODO2	148;148	0.000450364
	PFLB	162	0.000217633		IHFB	20;20	0.000446176
	LIVJ	87;87	0.000217417		RL10	105;105	0.000445034
	6PGD	260;260;260	0.00021406		AROB	324;324	0.000439666
	YNCE	177;177	0.000209941		RL19	87;87	0.000437525
	TYRA	345	0.00020552		HNS	6;6;6	0.000433225
	LIVJ	66;66	0.000205227		MAO2	222	0.000428838
	IDH	401	0.000200997		KDSA	60;60	0.000424771
	G3P1	61;61	0.000194943		AROG	98;97;97	0.000423573
	OPPA	155	0.000193748		UPP	70;70	0.000422723
	AHPC	93;93	0.000193664		PTNAB	184;184	0.00041924
	ENO	328;328	0.000193043		DBHA	67;67	0.000417947
	DBHA	13;13	0.000189682		SUCD	285;285	0.000417894
	SERA	224;224	0.000184974		GLRX2	53;53	0.000408936
	OMPA	213;213	0.000180392		ALKH	133;133	0.000408475
	GPMA	146;146	0.000179148		PHSM	702	0.000406856
	FABD	184;184	0.000177556		TYRB	168	0.000406327
	RS3	38;38	0.000177538		SYI	116	0.000399929
	RS9	100;100	0.000177112		HDHA	208;208	0.000396102
	HNS	121;121;121	0.000176551		RHO	367;367	0.000394796
	RS2	115;115	0.000175003		GLRX2	14;14	0.000393159
	ILVC	336;336;336	0.000172622		ENTF	319;319	0.000390526
	TIG	279;279	0.000163763		ODO2	156;156	0.000389197
	TALB	50;50	0.000162742		SERA	3;3	0.000386539
	SYA	56;56	0.000159525		RCSB	180;180	0.000380509
	AHPC	171;171	0.000158997		6PGD	260;260;260	0.000378947
	DLDH	284;284;284	0.000158409		AROG	186;186	0.000373663
	CYSK	121;121	0.000154286		RL33	33;33;33	0.000371637
	ILVC	69;69;69	0.000153029		ATPF	122;122	0.000368534
	HNS	136;136;136	0.000146224		GPMA	106;106	0.00036703
	KPYK1	208;208	0.000142462		PURA	340;340	0.000365598
	RS10	30;30	0.000139796		IPYR	152;152	0.000365302
	EFTS	209;209	0.000137299		YEAG	401;401	0.000364883
	METE	394;394	0.000133345		SYI	410;410	0.000364726
	G3P1	257;257	0.000132473		SYL	813;813	0.000364463
	RS3	62;62	0.000132381		ACNB	728	0.00036331
	ATPA	432;432	0.000128274		ZINT	160	0.000362797
	G3P1	124;124	0.000127719		SYQ	454;454	0.00036191
	GLMS	531;531	0.000127523		GYRA	465;465	0.000359133
	G3P1	213;213	0.00012559		NUDK	9;9	0.000354642
	SERA	256;256	0.000123665		TALB	250;250	0.000354336
	HNS	96;96;96	0.000121803		HIS8	312;312	0.000353181
	SUCC	360;360	0.0001202		ATPF	81;81	0.000352375
	PT1	404	0.000119593		TRPB	392;392	0.000349076
	TIG	48;48	0.000119479		RNR	796;796	0.000346499
	RL7	109;109	0.000118505		IF2	756;756	0.000346007
	SERA	398;398	0.000117106		METE	729;729	0.000345851
	TIG	361;361	0.000115536		STPA	98;98	0.000343836
	ACP	10;10	0.000111666		EXBD	98;98	0.000343073
	RL9	112;112	0.000110301		SYK1	82;82;82;82	0.000337889
	ENO	85;85	0.000107426		IF3	125;125	0.000335454
	ZINT	157	0.000107397		RS4	156;156	0.000335263
	CH60	277;277	0.000100016		NUSG	125;125;125	0.000333672
	PGK	30;30	9.87023e-05		CMPDT	112;112;112	0.000332885
	RL19	63;63	9.47486e-05		KAD	50;50	0.00033238
	AHPC	7;7	9.31079e-05		NFSB	14	0.000331809
	ENO	200;200	9.10872e-05		RL6	86;86	0.000330893
	IDH	4	8.89958e-05		FABI	205;205;205	0.000326174
	OPPA	333	8.53643e-05		GLTB	1468	0.000325977
	EFG	425;425;425;425;425	8.43476e-05		IF2	58;58	0.000325938
	TALB	308;308	8.40402e-05		RS10	30;30	0.000324005
	RL1	19;19;19;19;19	8.35331e-05		SERA	141;141	0.000323104
	CYSK	3;3	8.12461e-05		TKT2	315	0.000321211
	G3P1	249;249	8.07e-05		MURE	275;275	0.000320557
	OMPA	231;231	7.89287e-05		ZINT	94	0.000317891
	G3P1	184;184	7.85533e-05		FTSZ	352;352	0.000317292
	GLTB	417	7.55532e-05		SYGB	472;472	0.000316609
	G3P1	132;132	7.49185e-05		RL27	44;44	0.000313293
	CH60	321;321	7.37733e-05		AROG	244;244	0.000312133
	IDH	235	7.35811e-05		GLRX3	9;9	0.000310482
	RL15	70;70;70	7.26741e-05		RS3	225;225	0.000310263
	CYSK	137;137	7.25807e-05		YCGM	113	0.000308977
	RS1	347;347	6.79306e-05		RL7	96;96	0.000307133
	MDH	134;134	6.62994e-05		SYGB	475;475	0.000306481
	GLMS	453;453	6.4708e-05		PEPD	438	0.000303748
	DNAK	352;352;352	6.17232e-05		FABB	127	0.000303187
	GPMA	113;113	6.15648e-05		KPRS	194;194	0.000302509
	PGK	179;179	6.00183e-05		THRC	344	0.000302186
	RL24	44;44	5.6923e-05		DKGA	59;59	0.000301936
	DNAK	587;587;587	5.51661e-05		DBHA	70;70	0.000298608
	OMPA	335;335	5.4046e-05		OSMC	19	0.000296687
	EFTS	247;247	5.35694e-05		IDH	350	0.000296629
	OMPA	338;338	5.18425e-05		RS1	528;528	0.000292359
	GLMS	364;364	5.15747e-05		OPDA	311	0.000290707
	PLIG	125	4.93616e-05		ASNB	554	0.000284244
	TRPB	392;392	4.84847e-05		IF2	272;272	0.000283043
	SERA	22;22	4.65462e-05		FETP	64;64	0.000282973
	GLMS	225;225	4.64728e-05		FABF	55;55;55	0.000281983
	G3P1	116;116	4.57314e-05		AHPC	12;12	0.000275095
	CYSK	60;60	4.51236e-05		PFKB	158	0.000273993
	IDH	142	4.50376e-05		RPOB	1200;1200	0.000273242
	EFTS	104;104	4.45874e-05		CLPB	96;96	0.000273203
	ATPA	384;384	4.41781e-05		ODP1	412;412	0.000272074
	DBHB	18;18	4.34107e-05		IMDH	207;207	0.00027094
	CH60	371;371	4.10144e-05		IF2	849;849	0.000266165
	IDH	207	4.0273e-05		GLN1B	353;353	0.000265576
	EFTS	207;207	3.92805e-05		ODO2	133;133	0.000264842
	IDH	230	3.71824e-05		TALB	50;50	0.000264083
	IDH	350	3.38269e-05		RL11	87;87	0.000262281
	G3P1	261;261	3.10983e-05		AHPC	171;171	0.000261517
	SERC	112;112	3.04262e-05		DLDH	67;67;67	0.000261358
	CYSK	242;242	2.5551e-05		RS20	34;34	0.000261109
	GLMS	255;255	1.66902e-05		YDHR	74	0.000259915
	GLMS	246;246	1.42989e-05		RS2	128;128	0.000259726
	SERA	230;230	1.41273e-05		RL30	6;6	0.000258067
	GLMS	465;465	1.26536e-05		FTSZ	329;329	0.000257736
	ENO	419;419	1.23067e-05		DLDH	106;106;106	0.000257325
	ENO	360;360	1.13962e-05		PNTA	21	0.000254739
	CYSK	105;105	1.08987e-05		SERC	326;326	0.000248103
					RPOA	291;291	0.000247157
					6PGD	58;58	0.0002443
					CH10	34;34	0.00024352
					IMDH	411;411	0.000243158
					GLYA	331;331	0.00024232
					ODP1	393;393	0.000241625
					IF2	328;328	0.00024102
					RL15	13;13;13;13;13	0.000237056
					RL5	9;9	0.000236877
					SYM	403;403	0.000236719
					FTSZ	170;170	0.000231689
					LEU1	306;306	0.000229674
					RL7	109;109	0.000228272
					KPYK2	351	0.0002274
					SERA	314;314	0.00022736
					CH10	20;20	0.000225822
					CMPDT	360;360;360	0.000221183
					PFKB	207	0.00022004
					TYPA	245;245	0.000219229
					PROP	6;6	0.000217315
					ATPB	422;422	0.000216873
					GLMM	367;367	0.000216093
					RL9	57;57	0.000215425
					IF2	301;301	0.000214614
					SYV	358;358	0.000214157
					ODP1	411;411	0.000213766
					RL7	60;60	0.000213637
					PUR7	82;82	0.00021146
					CLPX	229;229	0.000209997
					FABA	42;42;42;42;42	0.000207099
					RS6	93;93	0.000206801
					TYRA	25	0.000206533
					TPX	24;24	0.000205636
					EFG	39;39;39;39;39	0.000205364
					RS3	89;89	0.000203722
					CYSK	137;137	0.000203537
					KPYK2	75	0.000202041
					HNS	120;120;120	0.000201768
					TYRA	89	0.000199983
					SELD	20;20	0.000198786
					G6PD	139;139	0.000198198
					RL5	120;120	0.000196628
					RS1	158;158	0.000195501
					SYS	77;77	0.000193934
					TIG	29;29	0.000193158
					PTGA	148	0.000192379
					ZINT	139	0.000192338
					PFLB	162	0.000190688
					CRP	167;167;167	0.000188805
					6PGD	301	0.000187929
					ENTB	191;191	0.000187356
					NUSA	117;117	0.000186708
					NUSA	52;52	0.000186433
					IF2	184;184	0.000185965
					KPYK2	60	0.000183774
					SPED	232;232;232;232;232	0.00018341
					IMDH	396;396	0.00018184
					RL22	49;49;49;49;49	0.000181435
					SYFA	75;75	0.000180529
					G6PD	309;309	0.00017916
					ALF	3;3	0.000179142
					RS1	522;522	0.000179035
					YAJQ	112;112	0.000178514
					RL2	147;147	0.000178465
					YQJD	63;63	0.000177043
					ALF	319;319	0.000177008
					SYGB	624	0.000176908
					GALU	269;269	0.000176898
					ALKH	25;25	0.000174478
					RL15	141;141;141;141;141	0.000174017
					RS10	59;59	0.00017401
					GUAA	369;369	0.000173966
					RPOC	9;9	0.000172795
					DCEB	453;453;453;453;453;453	0.000172318
					RS1	272;272	0.000171796
					NUSA	111;111	0.000171775
					RL3	106;106	0.000169772
					EFTS	209;209	0.000168754
					RS1	229;229	0.000168627
					AROG	277;277	0.00016861
					PGK	30;30	0.00016627
					RL27	62;62	0.000165602
					TPX	33;33	0.000164537
					IF2	7;7	0.000163202
					CH60	142;142	0.000163145
					RL1	19;19;19;19;19	0.000162232
					NQOR	28;28	0.000161896
					RS8	33;33	0.000161028
					CISY	328	0.000161026
					AHPC	7;7	0.000161022
					CYSK	3;3	0.000160784
					RL25	85;85	0.000160581
					HCHA	237;237	0.000160403
					LEU3	3;3;3	0.000159629
					SODM	91;91;91	0.000156588
					RL9	71;71	0.000152599
					EFTS	25;25	0.000151941
					OPPA	399	0.000149319
					LIVK	170	0.000148148
					GPMI	479	0.000147521
					DLDH	403;403;403	0.000146209
					METE	449;449	0.000146092
					EFG	375;375;375;375;375	0.000145671
					LPP	75;75	0.000144835
					AHPF	201	0.000143898
					RL1	141;141;141;141;141	0.000143868
					SERA	224;224	0.000143843
					RL25	73;73	0.000142878
					OPPA	527	0.000142556
					TIG	37;37	0.000141294
					METE	174;174	0.00014064
					GPMA	5;5	0.000140486
					PFLB	643	0.000140369
					THIO	4;4	0.000139879
					ENO	62;62	0.000138997
					SYQ	273;273	0.000137145
					ODO2	300;300	0.000136755
					TIG	48;48	0.000136584
					GPMA	248;248	0.00013584
					TYRA	318	0.000135687
					CAPP	274;274	0.000134891
					MDH	279;279	0.000132969
					GPMI	388;388	0.000132778
					PUR7	83;83	0.000132641
					SERA	22;22	0.000132601
					DBHA	13;13	0.000131023
					AHPF	354	0.000130307
					SYT	241;241	0.000129426
					TKT1	225	0.000129134
					AK1H	580	0.000128459
					RIR1	21	0.000127917
					ENO	328;328	0.000127654
					PGK	299;299	0.000127642
					PTGA	54	0.000127451
					PUR8	19	0.000127237
					MDH	301;301	0.00012714
					PURA	85;85	0.000126417
					GPMA	113;113	0.000124586
					IF2	334;334	0.000124388
					TIG	232;232	0.000123022
					SKP	97;97	0.000122444
					FTSH	179;179	0.000122141
					TALB	301;301	0.000121748
					HDEB	89	0.000121066
					GLYA	354;354	0.000120881
					RL4	137;137;137;137;137	0.00012061
					IMDH	88;88	0.000120539
					ADHE	277;277	0.000119272
					RS1	347;347	0.000118851
					MAO2	485	0.000118551
					AAT	42	0.000118426
					YGFZ	100;100	0.000118023
					GLTB	776	0.000117663
					6PGD	320	0.000117655
					OMPA	231;231	0.000116971
					DNAK	587;587;587	0.00011504
					SYGB	89;89	0.000114642
					PGM	273	0.000113426
					USPA	101;101	0.000112293
					SYQ	142;142	0.000112104
					AHPF	268	0.000110163
					EFTS	207;207	0.000108709
					LIVJ	170;170	0.000107783
					SYV	456	0.000107756
					GLYA	308;308	0.000107253
					TALA	307;307	0.000106883
					ATPA	388;388	0.000104817
					SKP	85;85	0.000104726
					THIO	97;97	0.000104648
					SYL	846;846	0.000103786
					DBHA	3;3	0.000102821
					DNAK	528;528;528	0.000101975
					TYRA	345	0.000100661
					TRPA	12;12	0.000100449
					TALA	189;189	0.000100296
					PTA	255	9.97865e-05
					DBHB	18;18	9.92105e-05
					ODO2	94;94	9.92032e-05
					PGK	49;49	9.83857e-05
					SYH	119;119	9.8344e-05
					CAN	213;213	9.83011e-05
					AAT	276	9.81369e-05
					USPA	22;22	9.65164e-05
					TIG	327;327	9.62346e-05
					IMDH	110;110	9.55557e-05
					RS2	115;115	9.53099e-05
					RL16	127;127;127;127;127	9.47686e-05
					TPIS	103;103	9.29374e-05
					RL5	69;69	9.17472e-05
					RL24	26;26	9.10227e-05
					METE	466	9.08913e-05
					SERA	398;398	9.04358e-05
					EFG	440;440;440;440;440	9.02071e-05
					RPOB	991;991	9.00064e-05
					MDH	312;312	8.99666e-05
					ILVC	336;336;336	8.93981e-05
					AAT	93	8.90987e-05
					DLDH	284;284;284	8.73209e-05
					IDH	401	8.605e-05
					AHPC	93;93	8.58903e-05
					G3P1	138;138	8.56024e-05
					METK	3;3	8.54249e-05
					GLYA	251;251	8.53207e-05
					TYPA	253;253	8.44138e-05
					IDH	230	8.42649e-05
					RS1	457;457	8.39746e-05
					IDH	142	8.38111e-05
					SYV	291;291	8.32567e-05
					PGK	27;27	8.29299e-05
					LEU3	189;189;189	8.19585e-05
					GLTD	143	8.18329e-05
					IDH	273	8.09585e-05
					TALB	4;4	8.08789e-05
					HEM2	213	8.04325e-05
					YNCE	185;185	8.00205e-05
					DEOD	115;115	7.98473e-05
					CYSK	121;121	7.87181e-05
					RL24	47;47	7.689e-05
					AHPC	153;153	7.66757e-05
					PFLB	197	7.62438e-05
					RL19	63;63	7.60321e-05
					THIO	70;70	7.60292e-05
					OPPA	155	7.57136e-05
					TKT1	354	7.55137e-05
					LIVJ	87;87	7.43398e-05
					AAT	51	7.43307e-05
					GPMA	18;18	7.39445e-05
					G3P1	61;61	7.32165e-05
					LEU3	160;160;160	7.26399e-05
					RS3	62;62	7.17623e-05
					PFLB	195	7.1479e-05
					G3P1	213;213	7.04376e-05
					DNAK	304;304;304	6.97955e-05
					ILVC	69;69;69	6.92065e-05
					RL15	70;70;70	6.91142e-05
					RL4	106;106;106;106;106	6.87252e-05
					KPYK2	343	6.83472e-05
					RL6	138;138	6.76399e-05
					CAPP	384;384	6.76285e-05
					IDH	4	6.73153e-05
					6PGD	38;38;38	6.64865e-05
					RL24	44;44	6.59177e-05
					DCEB	446;446;446;446;446;446	6.57244e-05
					DNAK	502;502;502	6.54628e-05
					GLTI	80	6.50121e-05
					G3P1	124;124	6.48331e-05
					ENO	239;239	6.45352e-05
					YNCE	177;177	6.45122e-05
					DNAK	352;352;352	6.35362e-05
					6PGD	50;50;50	6.3479e-05
					LEU1	79;79	6.31524e-05
					PNTA	390	6.28381e-05
					PLIG	106	6.19258e-05
					ODP1	508;508	6.18932e-05
					IDH	55	6.17141e-05
					TIG	361;361	6.10854e-05
					ENO	6;6	6.09296e-05
					CYSK	118;118	6.02081e-05
					OPPA	333	5.90068e-05
					KPYK1	5;5;5	5.89016e-05
					RL2	18;18	5.87955e-05
					KPYK1	382;382	5.78694e-05
					GLMS	531;531	5.73687e-05
					ADHE	280;280	5.66672e-05
					TPX	46;46	5.66613e-05
					RS3	49;49	5.64204e-05
					CLPB	640;640	5.39852e-05
					METE	21;21	5.35623e-05
					CH60	277;277	5.34671e-05
					ENO	231;231	5.34129e-05
					KPYK1	68;68	5.31448e-05
					G3P1	249;249	5.2022e-05
					PGK	93;93	5.19052e-05
					G3P1	261;261	5.15227e-05
					DPPA	465	5.10587e-05
					PPID	302	5.09897e-05
					OMPA	315;315	4.99495e-05
					GLYA	405;405	4.88879e-05
					DBHB	75;75	4.87942e-05
					METE	278	4.85984e-05
					YNCE	302;302	4.84197e-05
					SYA	585;585	4.7911e-05
					RL22	73;73;73;73;73	4.78514e-05
					DBHB	3;3	4.72153e-05
					KAD	195;195	4.65152e-05
					ENO	325;325	4.55401e-05
					EFTU2	391;391	4.51261e-05
					CH60	327;327	4.4981e-05
					CH60	425;425	4.49032e-05
					GLMS	453;453	4.41978e-05
					TALB	308;308	4.31716e-05
					ACEA	331	4.22357e-05
					PTGA	8	4.20428e-05
					CH60	272;272	4.18449e-05
					AAT	134	4.10245e-05
					LEU1	89;89	4.08241e-05
					ENO	266;266	4.03821e-05
					SERA	48;48	3.98355e-05
					LIVJ	66;66	3.96924e-05
					SYY	144;144	3.93752e-05
					DCEB	192;192;192;192;192;192	3.87365e-05
					RL2	150;150	3.84597e-05
					RPOB	1133;1133	3.78638e-05
					GLMS	465;465	3.77093e-05
					ACEA	13	3.71803e-05
					CYSK	242;242	3.69243e-05
					G3P1	132;132	3.64465e-05
					PGK	243;243	3.64042e-05
					G3P1	257;257	3.59146e-05
					EFG	607;607;607;607;607	3.58143e-05
					RS2	11;11	3.53123e-05
					AHPC	91;91	3.44347e-05
					OMPA	213;213	3.35548e-05
					METE	546	3.35398e-05
					PGK	84;84	3.34665e-05
					RL1	106;106;106;106;106	3.26347e-05
					ALF	20;20	3.19086e-05
					IDH	199	3.1805e-05
					MODA	94	3.18009e-05
					TYRA	17	3.15929e-05
					RPOC	87;87	3.1285e-05
					PGK	179;179	3.07714e-05
					CH60	51;51	3.05384e-05
					CH60	42;42	3.04297e-05
					EFG	497;497;497;497;497	2.97144e-05
					ILVC	81;81;81	2.93231e-05
					EFG	541;541;541;541;541	2.87656e-05
					KPYK1	434;434	2.80774e-05
					RL4	57;57;57;57;57	2.76076e-05
					ODP1	383;383	2.74696e-05
					LEU1	507	2.74634e-05
					ATPA	434;434	2.71014e-05
					ADHE	683;683	2.63757e-05
					EFTS	222;222	2.62441e-05
					DNAK	556;556;556	2.5779e-05
					ACEA	308	2.48324e-05
					PGK	5;5	2.43247e-05
					CH60	7;7	2.4165e-05
					MDH	162;162	2.35375e-05
					ODP1	866;866	2.27957e-05
					RS1	279;279	2.24022e-05
					IDH	387	2.07133e-05
					TIG	287;287	2.03818e-05
					ENO	360;360	2.01127e-05
					LIVJ	158;158	1.84142e-05
					SERA	133;133	1.83366e-05
					PLIG	125	1.8115e-05
					SERA	12;12	1.79043e-05
					IDH	207	1.75598e-05
					DNAK	514;514;514	1.41078e-05
					CH60	371;371	1.38088e-05
					ADHE	347;347	1.28858e-05
					EFTS	214;214	1.28178e-05
					G3P1	116;116	1.09363e-05
					ILVC	19;19;19	1.04536e-05
					CH60	117;117	9.8479e-06
					PGK	127	9.1633e-06
					IDH	13	9.12965e-06
					ADHE	355;355	9.12795e-06
					ENO	419;419	8.99973e-06
					G3P1	217;217	7.91321e-06
					RL1	205;205;205;205;205	7.72297e-06
					EFG	504;504;504;504;504	7.70769e-06
					EFTS	52;52	7.57003e-06
					CH60	321;321	6.24554e-06
					ENO	357;357	5.64384e-06
					G3P1	115;115	2.66311e-06
