# Supplementary material for: YiaC and CobB regulate lysine lactylation in Escherichia coli
Source: Nat Commun. 2022 Nov 4;13:6628. doi: 10.1038/s41467-022-34399-y (PMC9636275; doi:10.1038/s41467-022-34399-y)
Supplement: Supplementary file 9 — Supplementary Data 7 [file 41467_2022_34399_MOESM9_ESM.xlsx]

## Sheet: Sheet1
		REAGENT OR RESOURCE	SOURCE	IDENTIFIER
		Antibodies
		Rabbit pan anti-L-lactyllysine polyclonal antibody (diluted 1:1000)	PTM Biolabs	Cat# PTM-1401RM
		Rabbit pan anti-acetyllysine polyclonal antibody (diluted 1:1000)	PTM Biolabs	Cat# PTM-105
		Rabbit pan anti-succinyllysine polyclonal antibody (diluted 1:1000)	PTM Biolabs	Cat# PTM-401
		Anti-L-lacytyllysine antibody conjugated agarose beads (diluted 1:1000)	PTM Biolabs	Cat# PTM-1404
		Anti-His mouse monoclonal antibody (diluted 1:1000)	TRANS	Cat# HT501
		Bacterial Strains and Plasmids
		BL21 (lDE3) competent cells	TIANGEN	Cat# CB105
		DH5α competent cells	TIANGEN	Cat# CB101
		Escherichia coli MG1655	Tolo Biotech	N/A
		npdA KO Escherichia coli MG1655	Tolo Biotech	N/A
		pET28a vector	Solarbio	Cat# P3110
		pBR322 vector	MiaoLingBio	Cat# P0090
		Synthetic Peptides
		LDAPLIVVATQGG-K-(lactylation)-SAR	SciLight Biotechnology	N/A
		LDAPLIVVATQGG-KSAR	SciLight Biotechnology	N/A
		AETAE-K(lactylation)-YGDEQVK	SciLight Biotechnology	N/A
		AETAE-K(acetylation)-YGDEQVK	SciLight Biotechnology	N/A
		TICHD-K(lactylation)-AFVR	SciLight Biotechnology	N/A
		TICHDKAFVR	SciLight Biotechnology	N/A
		K(lactylation)-DDQEETVR	SciLight Biotechnology	N/A
		PCR Primers
		pET28a (+)-F:	This paper	N/A
		GCCGCTGCTGTGATGATGATGATGA
		pET28a (+)-R:	This paper	N/A
		CACCACCACCACCACCACTGAGAT
		pykF-pET28a-F:	This paper	N/A
		ATCATCATCACAGCAGCGGCAAAAAGACCAAAATTGTTTGCAC
		pykF-pET28a-R:	This paper	N/A
		GTGGTGGTGGTGGTGGTGCAGGACGTGAACAGATGCGGTGT
		pykF-K382Q-pET28a-F:	This paper	N/A
		TTGCTACTCAGGGCGGTCAATCTGCTCGCGCAGT
		pykF-K382Q-pET28a-R:	This paper	N/A
		TTGACCGCCCTGAGTAGCAACCACGATCAGCGGA
		pykF-K382R-pET28a-F:	This paper	N/A
		TTGCTACTCAGGGCGGTAGATCTGCTCGCGCAGT
		pykF-K382R-pET28a-R:	This paper	N/A
		TCTACCGCCCTGAGTAGCAACCACGATCAGCGGA
		pncB-pET28a-F：	This paper	N/A
		ATCATCATCACAGCAGCGGCACACAATTCGCTTCTCCT
		pncB-pET28a-R：	This paper	N/A
		GTGGTGGTGGTGGTGGTGACTGGCTTTTTTAATATGCGG
		pncB-K381Q-pET28a-F:	This paper	N/A
		ACTATCTGCCATGATCAAGCGTTTGTTCGGG
		pncB-K381Q-pET28a-R:	This paper	N/A
		GATCATGGCAGATAGTTTTGCCAGGGCTGT
		pncB-K381R-pET28a-F:	This paper	N/A
		ACTATCTGCCATGATAGAGCGTTTGTTCGGG
		pncB-K381R-pET28a-R:	This paper	N/A
		CTATCATGGCAGATAGTTTTGCCAGGGCT
		gpmA-pET28a-F：	This paper	N/A
		ATCATCATCACAGCAGCGGCGCTGTAACTAAGCTGGTTC
		gpmA-pET28a-R：	This paper	N/A
		GTGGTGGTGGTGGTGGTGCTTCGCTTTACCCTGGTT
		gpmA-K106Q-pET28a-F:	This paper	N/A
		GCGGAAACTGCTGAACAGTATGGCGACGAGC
		gpmA-K106Q-pET28a-R:	This paper	N/A
		GTTCAGCAGTTTCCGCTTTGTTCAGACCCT
		gpmA-K106R-pET28a-F:	This paper	N/A
		GCGGAAACTGCTGAAAGGTATGGCGACGAGCA
		gpmA-K106R-pET28a-R:	This paper	N/A
		CTTTCAGCAGTTTCCGCTTTGTTCAGACCCT
		mdh-pET28a-F:	This paper	N/A
		ATCATCATCACAGCAGCGGCAAAGTCGCAGTCCTCGGCG
		mdh-pET28a-R:	This paper	N/A
		GTGGTGGTGGTGGTGGTGCTTATTAACGAACTCTTCGCCC
		gltA-pET28a-F:	This paper	N/A
		ATCATCATCACAGCAGCGGCGCTGATACAAAAGCAAAACTC
		acs-pET28a-F:	This paper	N/A
		CATCATCACAGCAGCGGCAGCCAAATTCACAAACACAC
		acs-pET28a-R:	This paper	N/A
		GTGGTGGTGGTGGTGGTGCGATGGCATCGCGATAGC
		prpE-pET28a-F:	This paper	N/A
		CATCATCACAGCAGCGGCTCTTTTAGCGAATTTTATCAGCG
		prpE-pET28a-R:	This paper	N/A
		TGGTGGTGGTGGTGGTGCTCTTCCATCGCCTGGCG
		ydiF-pET28a-F:	This paper	N/A
		ATCATCACAGCAGCGGCAAACCTG TAAAACCACCTC
		ydiF-pET28a-R:	This paper	N/A
		TGGTGGTGGTGGTGGTGATGAGCCGCTTCAGGCAGGA
		gltA-pET28a-R:	This paper	N/A
		GTGGTGGTGGTGGTGGTGACGCTTGATATCGCTTTTAAAG
		pBR322-F:	This paper	N/A
		CACCACCACCACCACCACTAAGCTC
		pBR322-R:	This paper	N/A
		CTCTAGAAGCGGCCGCGATCCTG
		gpmA-Promoter-pBR322-F:	This paper	N/A
		GGATCGCGGCCGCTTCTAGAGTGTTACGCCCTCGTCAT
		gpmA-Promoter-pBR322-R:	This paper	N/A
		GATGATGGCTGCTGCCCATATACTTACTCCTCAAATCA
		gpmA-Gene-F:	This paper	N/A
		ATGGGCAGCAGCCATCATCATCATCATCACAGCAGCGGC
		gpmA-Gene-R:	This paper	N/A
		AGTGGTGGTGGTGGTGGTGCTTCGCTTTACCCTGGTTTG
		pykF-Promoter-pBR322-F:	This paper	N/A
		ATCGCGGCCGCTTCTAGAGTCTTTATACCTATTTATCA
		pykF-Promoter-pBR322-R:	This paper	N/A
		GATGATGGCTGCTGCCCATGACAGTCTTAGTCTTTAAG
		pykF-Gene-pBR322-F:	This paper	N/A
		ATGGGCAGCAGCCATCATCATCATCATCACAGCAGCG
		pykF-Gene-pBR322-R:	This paper	N/A
		AGTGGTGGTGGTGGTGGTGCAGGACGTGAACAGATGCG
		pncB-Promoter-pBR322-F:	This paper	N/A
		ATCGCGGCCGCTTCTAGAGAAATAACCTTTAGCATCTTT
		pncB-Promoter-pBR322-R:	This paper	N/A
		GATGATGGCTGCTGCCCATAGGTGCGCAGTAGCGTCCT
		pncB-Gene-pBR322-F:	This paper	N/A
		ATGGGCAGCAGCCATCATCATCATCATCACAGCAGCG
		pncB-Gene-pBR322-R:	This paper	N/A
		AGTGGTGGTGGTGGTGGTGACTGGCTTTTTTAATATGC
		Reagent
		HisPur Ni-NTA Resin	Thermo SCIENTIFIC	Cat# 88221
		Fast Mutagenesis System	TRANS	Cat# FM111
		TransStart® FastPfu DNA Polymerase	TRANS	Cat# AP221-11
		pEASY®-Basic Seamless Cloning and Assembly Kit	TRANS	Cat# CU201-02
		Succinyl coenzyme A sodium salt	SIGMA-ALDRICH	Cat# 108347-97-3
		Acetyl coenzyme A lithium salt	SIGMA-ALDRICH	Cat# 32140-51-5
		Acetoacetyl coenzyme A sodium salt	SIGMA-ALDRICH	Cat# 1420-36-6
		Coenzyme A sodium salt hydrate	SIGMA-ALDRICH	Cat# C3144
		Pyruvate Kinase Activity Assay kit	SIGMA-ALDRICH	Cat# MAK072
		SILACTM L-Lysine HCL	Invitrogen	32461
		U-13C6-L-Lysine HCL	Invitrogen	32457
