# Supplementary material for: YiaC and CobB regulate lysine lactylation in Escherichia coli
Source: Nat Commun. 2022 Nov 4;13:6628. doi: 10.1038/s41467-022-34399-y (PMC9636275; doi:10.1038/s41467-022-34399-y)
Supplement: Supplementary file 10 — Source Data [file 41467_2022_34399_MOESM10_ESM.zip]

Archive with 90 entries (83 files):
- Source Data/
- Source Data/MD simulation source data/
- Source Data/MD simulation source data/.DS_Store
- Source Data/MD simulation source data/PykFK382la_FBP_MD/
- Source Data/MD simulation source data/PykFK382la_FBP_MD/.DS_Store
- Source Data/MD simulation source data/PykFK382la_FBP_MD/FBP.gro
- Source Data/MD simulation source data/PykFK382la_FBP_MD/FBP.itp
- Source Data/MD simulation source data/PykFK382la_FBP_MD/FBP.pdb
- Source Data/MD simulation source data/PykFK382la_FBP_MD/PykFK382la_FBP_0ns.pdb
- Source Data/MD simulation source data/PykFK382la_FBP_MD/PykFK382la_FBP_100ns.pdb
- Source Data/MD simulation source data/PykFK382la_FBP_MD/PykFK382la_protein/
- Source Data/MD simulation source data/PykFK382la_FBP_MD/PykFK382la_protein/.DS_Store
- Source Data/MD simulation source data/PykFK382la_FBP_MD/PykFK382la_protein/PkfFK382la..gro
- Source Data/MD simulation source data/PykFK382la_FBP_MD/PykFK382la_protein/PykK382la.pdb
- Source Data/MD simulation source data/PykFK382la_FBP_MD/PykFK382la_protein/topol.top
- Source Data/MD simulation source data/PykFK382la_FBP_MD/PykFK382la_protein/topol_Protein_chain_A.itp
- Source Data/MD simulation source data/PykFK382la_FBP_MD/PykFK382la_protein/topol_Protein_chain_A2.itp
- Source Data/MD simulation source data/PykFK382la_FBP_MD/PykF_K382la_FBP_54ns.pdb
- Source Data/MD simulation source data/PykFK382la_FBP_MD/README.md
- Source Data/MD simulation source data/PykFK382la_FBP_MD/em.mdp
- Source Data/MD simulation source data/PykFK382la_FBP_MD/gromos54a7_atb.ff/
- Source Data/MD simulation source data/PykFK382la_FBP_MD/gromos54a7_atb.ff/README.md
- Source Data/MD simulation source data/PykFK382la_FBP_MD/gromos54a7_atb.ff/aminoacids.c.tdb
- Source Data/MD simulation source data/PykFK382la_FBP_MD/gromos54a7_atb.ff/aminoacids.hdb
- Source Data/MD simulation source data/PykFK382la_FBP_MD/gromos54a7_atb.ff/aminoacids.n.tdb
- Source Data/MD simulation source data/PykFK382la_FBP_MD/gromos54a7_atb.ff/aminoacids.r2b
- Source Data/MD simulation source data/PykFK382la_FBP_MD/gromos54a7_atb.ff/aminoacids.rtp
- Source Data/MD simulation source data/PykFK382la_FBP_MD/gromos54a7_atb.ff/aminoacids.vsd
- Source Data/MD simulation source data/PykFK382la_FBP_MD/gromos54a7_atb.ff/atomtypes.atp
- Source Data/MD simulation source data/PykFK382la_FBP_MD/gromos54a7_atb.ff/dppc.itp
- Source Data/MD simulation source data/PykFK382la_FBP_MD/gromos54a7_atb.ff/ff_dum.itp
- Source Data/MD simulation source data/PykFK382la_FBP_MD/gromos54a7_atb.ff/ffbonded.itp
- Source Data/MD simulation source data/PykFK382la_FBP_MD/gromos54a7_atb.ff/ffnonbonded.itp
- Source Data/MD simulation source data/PykFK382la_FBP_MD/gromos54a7_atb.ff/forcefield.doc
- Source Data/MD simulation source data/PykFK382la_FBP_MD/gromos54a7_atb.ff/forcefield.itp
- Source Data/MD simulation source data/PykFK382la_FBP_MD/gromos54a7_atb.ff/ions.itp
- Source Data/MD simulation source data/PykFK382la_FBP_MD/gromos54a7_atb.ff/popc.itp
- Source Data/MD simulation source data/PykFK382la_FBP_MD/gromos54a7_atb.ff/spc.itp
- Source Data/MD simulation source data/PykFK382la_FBP_MD/gromos54a7_atb.ff/spce.itp
- Source Data/MD simulation source data/PykFK382la_FBP_MD/gromos54a7_atb.ff/tip3p.itp
- Source Data/MD simulation source data/PykFK382la_FBP_MD/gromos54a7_atb.ff/tip4p.itp
- Source Data/MD simulation source data/PykFK382la_FBP_MD/gromos54a7_atb.ff/tmcl.itp
- Source Data/MD simulation source data/PykFK382la_FBP_MD/gromos54a7_atb.ff/watermodels.dat
- Source Data/MD simulation source data/PykFK382la_FBP_MD/ions.mdp
- Source Data/MD simulation source data/PykFK382la_FBP_MD/md.mdp
- Source Data/MD simulation source data/PykFK382la_FBP_MD/npt.mdp
- Source Data/MD simulation source data/PykFK382la_FBP_MD/nvt.mdp
- Source Data/MD simulation source data/PykF_FBP_md/
- Source Data/MD simulation source data/PykF_FBP_md/.DS_Store
- Source Data/MD simulation source data/PykF_FBP_md/FBP.gro
- Source Data/MD simulation source data/PykF_FBP_md/FBP.itp
- Source Data/MD simulation source data/PykF_FBP_md/FBP.pdb
- Source Data/MD simulation source data/PykF_FBP_md/PykF.gro
- Source Data/MD simulation source data/PykF_FBP_md/PykF.pdb
- Source Data/MD simulation source data/PykF_FBP_md/PykF_FBP.gro
- Source Data/MD simulation source data/PykF_FBP_md/PykF_FBP_0ns.pdb
- Source Data/MD simulation source data/PykF_FBP_md/PykF_FBP_100ns.pdb
- Source Data/MD simulation source data/PykF_FBP_md/PykF_FBP_54ns.pdb
- Source Data/MD simulation source data/PykF_FBP_md/README.md
- Source Data/MD simulation source data/PykF_FBP_md/em.mdp
- Source Data/MD simulation source data/PykF_FBP_md/gromos54a7_atb.ff/
- Source Data/MD simulation source data/PykF_FBP_md/gromos54a7_atb.ff/README.md
- Source Data/MD simulation source data/PykF_FBP_md/gromos54a7_atb.ff/aminoacids.c.tdb
- Source Data/MD simulation source data/PykF_FBP_md/gromos54a7_atb.ff/aminoacids.hdb
- Source Data/MD simulation source data/PykF_FBP_md/gromos54a7_atb.ff/aminoacids.n.tdb
- Source Data/MD simulation source data/PykF_FBP_md/gromos54a7_atb.ff/aminoacids.r2b
- Source Data/MD simulation source data/PykF_FBP_md/gromos54a7_atb.ff/aminoacids.rtp
- Source Data/MD simulation source data/PykF_FBP_md/gromos54a7_atb.ff/aminoacids.vsd
- Source Data/MD simulation source data/PykF_FBP_md/gromos54a7_atb.ff/atomtypes.atp
- Source Data/MD simulation source data/PykF_FBP_md/gromos54a7_atb.ff/dppc.itp
- Source Data/MD simulation source data/PykF_FBP_md/gromos54a7_atb.ff/ff_dum.itp
- Source Data/MD simulation source data/PykF_FBP_md/gromos54a7_atb.ff/ffbonded.itp
- Source Data/MD simulation source data/PykF_FBP_md/gromos54a7_atb.ff/ffnonbonded.itp
- Source Data/MD simulation source data/PykF_FBP_md/gromos54a7_atb.ff/forcefield.doc
- Source Data/MD simulation source data/PykF_FBP_md/gromos54a7_atb.ff/forcefield.itp
- Source Data/MD simulation source data/PykF_FBP_md/gromos54a7_atb.ff/ions.itp
- Source Data/MD simulation source data/PykF_FBP_md/gromos54a7_atb.ff/popc.itp
- Source Data/MD simulation source data/PykF_FBP_md/gromos54a7_atb.ff/spc.itp
- Source Data/MD simulation source data/PykF_FBP_md/gromos54a7_atb.ff/spce.itp
- Source Data/MD simulation source data/PykF_FBP_md/gromos54a7_atb.ff/tip3p.itp
- Source Data/MD simulation source data/PykF_FBP_md/gromos54a7_atb.ff/tip4p.itp
- Source Data/MD simulation source data/PykF_FBP_md/gromos54a7_atb.ff/tmcl.itp
- Source Data/MD simulation source data/PykF_FBP_md/gromos54a7_atb.ff/watermodels.dat
- Source Data/MD simulation source data/PykF_FBP_md/ions.mdp
- Source Data/MD simulation source data/PykF_FBP_md/md.mdp
- Source Data/MD simulation source data/PykF_FBP_md/npt.mdp
- Source Data/MD simulation source data/PykF_FBP_md/nvt.mdp
- Source Data/MD simulation source data/PykF_FBP_md/posre.itp
- Source Data/MD simulation source data/PykF_FBP_md/posre_FBP.itp
- Source Data/Source Data.xlsx
