# Supplementary material for: YiaC and CobB regulate lysine lactylation in Escherichia coli
Source: Nat Commun. 2022 Nov 4;13:6628. doi: 10.1038/s41467-022-34399-y (PMC9636275; doi:10.1038/s41467-022-34399-y)
Supplement: Supplementary file 10 — Source Data [file 41467_2022_34399_MOESM10_ESM.zip › Source Data/MD simulation source data/PykFK382la_FBP_MD/FBP.gro]

UNITED ATOM STRUCTURE FOR MOLECULE UNK
   30
    0145V   H34    1   5.713   7.503   6.696
    0145V   O20    2   5.782   7.496   6.762
    0145V   P17    3   5.816   7.350   6.816
    0145V   O18    4   5.952   7.319   6.857
    0145V   O19    5   5.743   7.268   6.701
    0145V   H33    6   5.694   7.190   6.725
    0145V   O16    7   5.710   7.325   6.933
    0145V   C15    8   5.757   7.316   7.066
    0145V    C1    9   5.740   7.174   7.122
    0145V   H21   10   5.634   7.140   7.113
    0145V    C2   11   5.792   7.171   7.268
    0145V   H22   12   5.806   7.274   7.310
    0145V   O14   13   5.696   7.100   7.344
    0145V   H30   14   5.727   7.098   7.435
    0145V    C3   15   5.926   7.096   7.261
    0145V   H23   16   5.933   7.014   7.338
    0145V   O13   17   6.028   7.191   7.283
    0145V   H29   18   6.110   7.154   7.247
    0145V    C4   19   5.932   7.036   7.118
    0145V    O5   20   5.818   7.081   7.046
    0145V    O6   21   6.044   7.081   7.046
    0145V   H24   22   6.025   7.169   7.008
    0145V    C7   23   5.932   6.882   7.116
    0145V    O8   24   6.034   6.833   7.200
    0145V    P9   25   6.157   6.749   7.139
    0145V   O11   26   6.222   6.655   7.228
    0145V   O10   27   6.241   6.862   7.069
    0145V   H27   28   6.196   6.933   7.023
    0145V   O12   29   6.090   6.675   7.014
    0145V   H28   30   6.105   6.582   7.005
   0.00000   0.00000   0.00000
