# Supplementary material for: YiaC and CobB regulate lysine lactylation in Escherichia coli
Source: Nat Commun. 2022 Nov 4;13:6628. doi: 10.1038/s41467-022-34399-y (PMC9636275; doi:10.1038/s41467-022-34399-y)
Supplement: Supplementary file 10 — Source Data [file 41467_2022_34399_MOESM10_ESM.zip › Source Data/MD simulation source data/PykFK382la_FBP_MD/FBP.itp]

	----------------------------TITLE -----------------------------------------------------------------------------------------
	Harden-Youngester
	This file was generated at 18:30 on 2022-05-04 by
	Automatic Topology Builder
	REVISION 2021-05-20 12:41:00
	---------------------------------------------------------------------------------------------------------------------------
	Authors : Martin Stroet, Bertrand Caron, Alpeshkumar K. Malde, Thomas Lee, Alan E. Mark
	Institute : Molecular Dynamics group,
	School of Chemistry and Molecular Biosciences (SCMB),
	The University of Queensland, QLD 4072, Australia
	URL : https://atb.uq.edu.au
	Citations : 1. Malde AK, Zuo L, Breeze M, Stroet M, Poger D, Nair PC, Oostenbrink C, Mark AE.
	An Automated force field Topology Builder (ATB) and repository: version 1.0.
	Journal of Chemical Theory and Computation, 2011, 7, 4026-4037.
	2. Stroet M, Caron B, Visscher K, Geerke D, Malde AK, Mark AE.
	Automated Topology Builder version 3.0: Prediction of solvation free enthalpies in water and hexane.
	DOI:10.1021/acs.jctc.8b00768
	Disclaimer :
	While every effort has been made to ensure the accuracy and validity of parameters provided below
	the assignment of parameters is being based on an automated procedure combining data provided by a
	given user as well as calculations performed using third party software. They are provided as a guide.
	The authors of the ATB cannot guarantee that the parameters are complete or that the parameters provided
	are appropriate for use in any specific application. Users are advised to treat these parameters with discretion
	and to perform additional validation tests for their specific application if required. Neither the authors
	of the ATB or The University of Queensland except any responsibly for how the parameters may be used.
	Release notes and warnings:
	(1) The topology is based on a set of atomic coordinates and other data provided by the user after
	after quantum mechanical optimization of the structure using different levels of theory depending on
	the nature of the molecule.
	(2) In some cases the automatic bond, bond angle and dihedral type assignment is ambiguous.
	In these cases alternative type codes are provided at the end of the line.
	(3) While bonded parameters are taken where possible from the nominated force field non-standard bond, angle and dihedral
	type code may be incorporated in cases where an exact match could not be found. These are marked as "non-standard"
	or "uncertain" in comments.
	(4) In some cases it is not possible to assign an appropriate parameter automatically. "%%" is used as a place holder
	for those fields that could not be determined automatically. The parameters in these fields must be assigned manually
	before the file can be used.
	---------------------------------------------------------------------------------------------------------------------------
	Input Structure : 145V
	Output : UNITED ATOM topology
	Use in conjunction with the corresponding united atom PDB file.
	---------------------------------------------------------------------------------------------------------------------------
	Citing this topology file
	ATB molid: 1134439
	ATB Topology Hash: 7cc07
	---------------------------------------------------------------------------------------------------------------------------
	Initial Guess Topology Generation:
	The topology was generated from AM1 optimized geometry and MOPAC charges.
	Bonded and van der Waals parameters were taken from the GROMOS 54A7 parameter set.
	---------------------------------------------------------------------------------------------------------------------------
[ moleculetype ]
	Name nrexcl
fbp 3
[ atoms ]
	nr type resnr resid atom cgnr charge mass
1 HS14 1 fbp H34 1 0.291 1.0080
2 OEOpt 1 fbp O20 2 -0.779 15.9994
3 P 1 fbp P17 3 2.633 30.9738
4 OM 1 fbp O18 4 -1.075 15.9994
5 OEOpt 1 fbp O19 5 -0.815 15.9994
6 HS14 1 fbp H33 6 0.295 1.0080
7 OAlc 1 fbp O16 7 -0.759 15.9994
8 CH2 1 fbp C15 8 0.223 14.0270
9 C 1 fbp C1 9 0.008 12.0110
10 HC 1 fbp H21 10 0.147 1.0080
11 C 1 fbp C2 11 0.004 12.0110
12 HC 1 fbp H22 12 0.116 1.0080
13 OAlc 1 fbp O14 13 -0.316 15.9994
14 HS14 1 fbp H30 14 0.216 1.0080
15 C 1 fbp C3 15 -0.036 12.0110
16 HC 1 fbp H23 16 0.128 1.0080
17 OAlc 1 fbp O13 17 -0.324 15.9994
18 H 1 fbp H29 18 0.231 1.0080
19 CPos 1 fbp C4 19 0.151 12.0110
20 OE 1 fbp O5 20 -0.300 15.9994
21 OAlc 1 fbp O6 21 -0.380 15.9994
22 HS14 1 fbp H24 22 0.277 1.0080
23 CH2 1 fbp C7 23 0.269 14.0270
24 OAlc 1 fbp O8 24 -0.747 15.9994
25 P 1 fbp P9 25 2.631 30.9738
26 OM 1 fbp O11 26 -1.055 15.9994
27 OEOpt 1 fbp O10 27 -0.798 15.9994
28 HS14 1 fbp H27 28 0.305 1.0080
29 OEOpt 1 fbp O12 29 -0.830 15.9994
30 HS14 1 fbp H28 30 0.289 1.0080
	total charge of the molecule: -0.000
[ bonds ]
	ai aj funct c0 c1
1 2 2 0.0971 7.9547e+06
2 3 2 0.1580 7.2104e+06
3 4 2 0.1450 5.2319e+06
3 5 2 0.1590 2.5711e+06
3 7 2 0.1610 4.8400e+06
5 6 2 0.0938 2.9551e+07
7 8 2 0.1410 6.5389e+06
8 9 2 0.1530 7.1500e+06
9 10 2 0.1120 3.7000e+07
9 11 2 0.1540 4.2166e+06
9 20 2 0.1430 8.1800e+06
11 12 2 0.1120 3.7000e+07
11 13 2 0.1410 6.5389e+06
11 15 2 0.1540 4.2166e+06
13 14 2 0.0971 7.9547e+06
15 16 2 0.1120 3.7000e+07
15 17 2 0.1410 6.5389e+06
15 19 2 0.1540 4.2166e+06
17 18 2 0.0971 7.9547e+06
19 20 2 0.1430 8.1800e+06
19 21 2 0.1400 8.5400e+06
19 23 2 0.1540 4.2166e+06
21 22 2 0.0972 1.9581e+07
23 24 2 0.1400 8.5400e+06
24 25 2 0.1610 4.8400e+06
25 26 2 0.1450 5.2319e+06
25 27 2 0.1580 7.2104e+06
25 29 2 0.1590 2.5711e+06
27 28 2 0.0971 7.9547e+06
29 30 2 0.0938 2.9551e+07
[ pairs ]
	ai aj funct	all 1-4 pairs but the ones excluded in GROMOS itp
1 4 1
1 5 1
1 7 1
2 6 1
2 8 1
3 9 1
4 6 1
4 8 1
5 8 1
6 7 1
7 10 1
7 11 1
7 20 1
8 12 1
8 13 1
8 15 1
8 19 1
9 14 1
9 16 1
9 17 1
9 21 1
9 23 1
10 12 1
10 13 1
10 15 1
10 19 1
11 18 1
11 21 1
11 23 1
12 14 1
12 16 1
12 17 1
12 19 1
12 20 1
13 16 1
13 17 1
13 19 1
13 20 1
14 15 1
15 22 1
15 24 1
16 18 1
16 20 1
16 21 1
16 23 1
17 20 1
17 21 1
17 23 1
18 19 1
19 25 1
20 22 1
20 24 1
21 24 1
22 23 1
23 26 1
23 27 1
23 29 1
24 28 1
24 30 1
26 28 1
26 30 1
27 30 1
28 29 1
[ angles ]
	ai aj ak funct angle fc
1 2 3 2 117.00 635.00
2 3 4 2 120.00 780.00
2 3 5 2 97.90 16311.89
2 3 7 2 103.00 420.00
4 3 5 2 120.00 780.00
4 3 7 2 109.60 450.00
5 3 7 2 103.00 420.00
3 5 6 2 119.00 2211.40
3 7 8 2 120.00 530.00
7 8 9 2 111.00 530.00
8 9 10 2 111.30 632.00
8 9 11 2 109.50 520.00
8 9 20 2 111.00 530.00
10 9 11 2 112.00 4899.70
10 9 20 2 106.00 1733.55
11 9 20 2 109.50 520.00
9 11 12 2 112.00 4899.70
9 11 13 2 109.50 520.00
9 11 15 2 109.50 520.00
12 11 13 2 110.30 524.00
12 11 15 2 110.30 524.00
13 11 15 2 111.00 530.00
11 13 14 2 109.50 450.00
11 15 16 2 112.00 4899.70
11 15 17 2 109.50 520.00
11 15 19 2 109.50 520.00
16 15 17 2 110.00 285.00
16 15 19 2 110.30 524.00
17 15 19 2 111.00 530.00
15 17 18 2 109.50 450.00
15 19 20 2 109.50 520.00
15 19 21 2 111.00 530.00
15 19 23 2 111.00 530.00
20 19 21 2 106.00 1733.55
20 19 23 2 109.50 520.00
21 19 23 2 109.50 520.00
9 20 19 2 109.50 450.00
19 21 22 2 109.50 450.00
19 23 24 2 109.50 520.00
23 24 25 2 120.00 530.00
24 25 26 2 120.00 780.00
24 25 27 2 103.00 420.00
24 25 29 2 103.00 420.00
26 25 27 2 120.00 780.00
26 25 29 2 109.60 450.00
27 25 29 2 103.00 420.00
25 27 28 2 119.00 2211.40
25 29 30 2 117.20 636.00
[ dihedrals ]
	GROMOS improper dihedrals
	ai aj ak al funct angle fc
9 11 20 8 2 35.26 334.72
11 9 15 13 2 35.26 334.72
15 19 11 17 2 35.26 334.72
[ dihedrals ]
	ai aj ak al funct ph0 cp mult
1 2 3 7 1 0.00 1.05 3
1 2 3 7 1 0.00 3.14 2
3 7 8 9 1 180.00 1.00 3
4 3 7 8 1 0.00 3.19 3
4 3 7 8 1 0.00 5.09 2
7 3 5 6 1 0.00 1.05 3
7 3 5 6 1 0.00 3.14 2
7 8 9 11 1 0.00 5.92 3
9 11 13 14 1 0.00 1.26 3
9 11 15 19 1 180.00 1.00 3
11 9 20 19 1 180.00 1.00 3
11 15 17 18 1 0.00 1.26 3
11 15 19 20 1 180.00 1.00 3
15 19 20 9 1 180.00 1.00 3
15 19 21 22 1 0.00 1.26 3
15 19 23 24 1 0.00 5.92 3
19 23 24 25 1 180.00 1.00 3
20 9 11 15 1 180.00 1.00 3
23 24 25 27 1 0.00 3.19 3
23 24 25 27 1 0.00 5.09 2
24 25 27 28 1 0.00 1.05 3
24 25 27 28 1 0.00 3.14 2
24 25 29 30 1 0.00 1.05 3
24 25 29 30 1 0.00 3.14 2
[ exclusions ]
	ai aj funct	GROMOS 1-4 exclusions
