# Supplementary material for: YiaC and CobB regulate lysine lactylation in Escherichia coli
Source: Nat Commun. 2022 Nov 4;13:6628. doi: 10.1038/s41467-022-34399-y (PMC9636275; doi:10.1038/s41467-022-34399-y)
Supplement: Supplementary file 10 — Source Data [file 41467_2022_34399_MOESM10_ESM.zip › Source Data/MD simulation source data/PykFK382la_FBP_MD/FBP.pdb]

HEADER    UNCLASSIFIED                            04-May-22
TITLE     UNITED ATOM STRUCTURE FOR MOLECULE UNK                                
AUTHOR    GROMOS AUTOMATIC TOPOLOGY BUILDER REVISION 2021-05-20 12:41:00
AUTHOR   2  http://compbio.biosci.uq.edu.au/atb
HETATM    1  H34 145V    0      57.133  75.026  66.964  1.00  0.00           H
HETATM    2  O20 145V    0      57.825  74.955  67.620  1.00  0.00           O
HETATM    3  P17 145V    0      58.160  73.504  68.156  1.00  0.00           P
HETATM    4  O18 145V    0      59.518  73.188  68.566  1.00  0.00           O
HETATM    5  O19 145V    0      57.432  72.677  67.011  1.00  0.00           O
HETATM    6  H33 145V    0      56.940  71.897  67.252  1.00  0.00           H
HETATM    7  O16 145V    0      57.098  73.246  69.335  1.00  0.00           O
HETATM    8  C15 145V    0      57.574  73.161  70.657  1.00  0.00           C
HETATM    9  C1  145V    0      57.404  71.744  71.221  1.00  0.00           C
HETATM   10  H21 145V    0      56.340  71.399  71.134  1.00  0.00           H
HETATM   11  C2  145V    0      57.915  71.709  72.677  1.00  0.00           C
HETATM   12  H22 145V    0      58.060  72.741  73.098  1.00  0.00           H
HETATM   13  O14 145V    0      56.957  70.997  73.436  1.00  0.00           O
HETATM   14  H30 145V    0      57.275  70.984  74.348  1.00  0.00           H
HETATM   15  C3  145V    0      59.264  70.957  72.612  1.00  0.00           C
HETATM   16  H23 145V    0      59.331  70.141  73.381  1.00  0.00           H
HETATM   17  O13 145V    0      60.282  71.912  72.827  1.00  0.00           O
HETATM   18  H29 145V    0      61.104  71.543  72.472  1.00  0.00           H
HETATM   19  C4  145V    0      59.322  70.359  71.183  1.00  0.00           C
HETATM   20  O5  145V    0      58.181  70.809  70.457  1.00  0.00           O
HETATM   21  O6  145V    0      60.438  70.813  70.463  1.00  0.00           O
HETATM   22  H24 145V    0      60.252  71.686  70.077  1.00  0.00           H
HETATM   23  C7  145V    0      59.324  68.816  71.159  1.00  0.00           C
HETATM   24  O8  145V    0      60.340  68.329  71.995  1.00  0.00           O
HETATM   25  P9  145V    0      61.567  67.487  71.390  1.00  0.00           P
HETATM   26  O11 145V    0      62.221  66.550  72.281  1.00  0.00           O
HETATM   27  O10 145V    0      62.415  68.622  70.692  1.00  0.00           O
HETATM   28  H27 145V    0      61.959  69.327  70.230  1.00  0.00           H
HETATM   29  O12 145V    0      60.896  66.754  70.143  1.00  0.00           O
HETATM   30  H28 145V    0      61.053  65.817  70.050  1.00  0.00           H
CONECT    9   20    8   11   10
CONECT    8    9    7
CONECT   11   12   13    9   15
CONECT   15   19   17   16   11
CONECT   19   20   21   23   15
CONECT   23   19   24
CONECT   10    9
CONECT   12   11
CONECT   16   15
CONECT   22   21
CONECT   28   27
CONECT   30   29
CONECT   18   17
CONECT   14   13
CONECT    6    5
CONECT    1    2
CONECT   27   28   25
CONECT   26   25
CONECT   29   30   25
CONECT   17   18   15
CONECT   13   14   11
CONECT    7    3    8
CONECT    4    3
CONECT    5    3    6
CONECT    2    3    1
CONECT   20   19    9
CONECT   21   19   22
CONECT   24   23   25
CONECT    3    4    2    5    7
CONECT   25   24   26   27   29
END
