# Supplementary material for: YiaC and CobB regulate lysine lactylation in Escherichia coli
Source: Nat Commun. 2022 Nov 4;13:6628. doi: 10.1038/s41467-022-34399-y (PMC9636275; doi:10.1038/s41467-022-34399-y)
Supplement: Supplementary file 10 — Source Data [file 41467_2022_34399_MOESM10_ESM.zip › Source Data/MD simulation source data/PykFK382la_FBP_MD/PykFK382la_FBP_0ns.pdb]

REMARK    GENERATED BY TRJCONV
TITLE     Protein was modified by http://coil.msp.univie.ac.at/ in water t=   0.00000 step= 0
REMARK    THIS IS A SIMULATION BOX
CRYST1  106.722  106.722  106.722  90.00  90.00  90.00 P 1           1
MODEL        1
ATOM      1  N   MET A   1      37.740  58.730  68.220  1.00  0.00           N
ATOM      2  H1  MET A   1      38.510  59.190  67.780  1.00  0.00           H
ATOM      3  H2  MET A   1      37.170  58.140  67.640  1.00  0.00           H
ATOM      4  H3  MET A   1      37.150  59.490  68.500  1.00  0.00           H
ATOM      5  CA  MET A   1      38.150  57.990  69.400  1.00  0.00           C
ATOM      6  CB  MET A   1      36.960  57.280  70.040  1.00  0.00           C
ATOM      7  CG  MET A   1      35.750  57.990  70.670  1.00  0.00           C
ATOM      8  SD  MET A   1      34.540  56.900  71.580  1.00  0.00           S
ATOM      9  CE  MET A   1      35.320  56.550  73.150  1.00  0.00           C
ATOM     10  C   MET A   1      39.250  57.030  69.160  1.00  0.00           C
ATOM     11  O   MET A   1      40.060  56.850  70.050  1.00  0.00           O
ATOM     12  N   LYS A   2      39.430  56.570  67.870  1.00  0.00           N
ATOM     13  H   LYS A   2      38.620  56.400  67.300  1.00  0.00           H
ATOM     14  CA  LYS A   2      40.610  55.780  67.500  1.00  0.00           C
ATOM     15  CB  LYS A   2      40.640  55.460  65.980  1.00  0.00           C
ATOM     16  CG  LYS A   2      40.560  56.660  65.040  1.00  0.00           C
ATOM     17  CD  LYS A   2      40.790  56.140  63.610  1.00  0.00           C
ATOM     18  CE  LYS A   2      40.920  57.130  62.550  1.00  0.00           C
ATOM     19  NZ  LYS A   2      42.270  57.770  62.620  1.00  0.00           N
ATOM     20  HZ1 LYS A   2      42.390  58.270  61.770  1.00  0.00           H
ATOM     21  HZ2 LYS A   2      42.340  58.440  63.360  1.00  0.00           H
ATOM     22  HZ3 LYS A   2      42.950  57.070  62.840  1.00  0.00           H
ATOM     23  C   LYS A   2      41.980  56.480  67.880  1.00  0.00           C
ATOM     24  O   LYS A   2      42.070  57.720  67.940  1.00  0.00           O
ATOM     25  N   LYS A   3      43.010  55.700  68.180  1.00  0.00           N
ATOM     26  H   LYS A   3      42.910  54.710  68.240  1.00  0.00           H
ATOM     27  CA  LYS A   3      44.410  56.130  68.440  1.00  0.00           C
ATOM     28  CB  LYS A   3      44.950  55.430  69.660  1.00  0.00           C
ATOM     29  CG  LYS A   3      44.330  56.160  70.890  1.00  0.00           C
ATOM     30  CD  LYS A   3      44.920  55.690  72.200  1.00  0.00           C
ATOM     31  CE  LYS A   3      44.430  54.390  72.870  1.00  0.00           C
ATOM     32  NZ  LYS A   3      45.260  54.050  74.010  1.00  0.00           N
ATOM     33  HZ1 LYS A   3      44.690  53.400  74.520  1.00  0.00           H
ATOM     34  HZ2 LYS A   3      46.020  53.540  73.600  1.00  0.00           H
ATOM     35  HZ3 LYS A   3      45.620  54.880  74.440  1.00  0.00           H
ATOM     36  C   LYS A   3      45.300  55.820  67.200  1.00  0.00           C
ATOM     37  O   LYS A   3      46.170  56.600  66.810  1.00  0.00           O
ATOM     38  N   THR A   4      44.980  54.780  66.470  1.00  0.00           N
ATOM     39  H   THR A   4      44.270  54.160  66.800  1.00  0.00           H
ATOM     40  CA  THR A   4      45.660  54.400  65.250  1.00  0.00           C
ATOM     41  CB  THR A   4      45.250  52.940  64.860  1.00  0.00           C
ATOM     42  OG1 THR A   4      45.480  51.980  65.920  1.00  0.00           O
ATOM     43  HG1 THR A   4      44.760  52.170  66.590  1.00  0.00           H
ATOM     44  CG2 THR A   4      45.810  52.580  63.480  1.00  0.00           C
ATOM     45  C   THR A   4      45.240  55.340  64.110  1.00  0.00           C
ATOM     46  O   THR A   4      44.170  55.870  64.050  1.00  0.00           O
ATOM     47  N   LYS A   5      46.230  55.790  63.340  1.00  0.00           N
ATOM     48  H   LYS A   5      47.180  55.600  63.580  1.00  0.00           H
ATOM     49  CA  LYS A   5      46.050  56.690  62.200  1.00  0.00           C
ATOM     50  CB  LYS A   5      47.110  57.820  62.190  1.00  0.00           C
ATOM     51  CG  LYS A   5      46.980  58.700  63.400  1.00  0.00           C
ATOM     52  CD  LYS A   5      45.740  59.530  63.570  1.00  0.00           C
ATOM     53  CE  LYS A   5      45.890  60.320  64.850  1.00  0.00           C
ATOM     54  NZ  LYS A   5      46.720  61.490  64.650  1.00  0.00           N
ATOM     55  HZ1 LYS A   5      46.780  62.020  65.500  1.00  0.00           H
ATOM     56  HZ2 LYS A   5      47.600  61.300  64.210  1.00  0.00           H
ATOM     57  HZ3 LYS A   5      46.210  62.130  64.080  1.00  0.00           H
ATOM     58  C   LYS A   5      45.940  56.130  60.810  1.00  0.00           C
ATOM     59  O   LYS A   5      46.170  54.940  60.590  1.00  0.00           O
ATOM     60  N   ILE A   6      45.120  56.790  59.910  1.00  0.00           N
ATOM     61  H   ILE A   6      44.330  57.300  60.240  1.00  0.00           H
ATOM     62  CA  ILE A   6      44.980  56.280  58.550  1.00  0.00           C
ATOM     63  CB  ILE A   6      43.590  55.880  58.080  1.00  0.00           C
ATOM     64  CG1 ILE A   6      42.380  56.510  58.700  1.00  0.00           C
ATOM     65  CG2 ILE A   6      43.570  54.370  58.190  1.00  0.00           C
ATOM     66  CD  ILE A   6      40.970  56.360  58.060  1.00  0.00           C
ATOM     67  C   ILE A   6      45.670  57.300  57.590  1.00  0.00           C
ATOM     68  O   ILE A   6      45.280  58.410  57.530  1.00  0.00           O
ATOM     69  N   VAL A   7      46.420  56.620  56.650  1.00  0.00           N
ATOM     70  H   VAL A   7      46.550  55.630  56.690  1.00  0.00           H
ATOM     71  CA  VAL A   7      46.970  57.180  55.340  1.00  0.00           C
ATOM     72  CB  VAL A   7      48.450  56.560  55.160  1.00  0.00           C
ATOM     73  CG1 VAL A   7      49.120  57.140  53.880  1.00  0.00           C
ATOM     74  CG2 VAL A   7      49.320  56.980  56.350  1.00  0.00           C
ATOM     75  C   VAL A   7      46.050  56.700  54.090  1.00  0.00           C
ATOM     76  O   VAL A   7      45.860  55.510  53.890  1.00  0.00           O
ATOM     77  N   CYS A   8      45.610  57.610  53.240  1.00  0.00           N
ATOM     78  H   CYS A   8      45.580  58.600  53.350  1.00  0.00           H
ATOM     79  CA  CYS A   8      44.820  57.190  52.050  1.00  0.00           C
ATOM     80  CB  CYS A   8      43.300  57.510  52.120  1.00  0.00           C
ATOM     81  SG  CYS A   8      42.490  56.700  53.530  1.00  0.00           S
ATOM     82  HG  CYS A   8      43.030  55.480  53.570  1.00  0.00           H
ATOM     83  C   CYS A   8      45.330  57.760  50.710  1.00  0.00           C
ATOM     84  O   CYS A   8      45.610  58.980  50.640  1.00  0.00           O
ATOM     85  N   THR A   9      45.330  56.940  49.710  1.00  0.00           N
ATOM     86  H   THR A   9      45.030  55.990  49.760  1.00  0.00           H
ATOM     87  CA  THR A   9      45.740  57.280  48.270  1.00  0.00           C
ATOM     88  CB  THR A   9      46.070  56.000  47.480  1.00  0.00           C
ATOM     89  OG1 THR A   9      47.010  55.170  48.290  1.00  0.00           O
ATOM     90  HG1 THR A   9      46.370  54.690  48.880  1.00  0.00           H
ATOM     91  CG2 THR A   9      46.850  56.450  46.220  1.00  0.00           C
ATOM     92  C   THR A   9      44.540  57.950  47.570  1.00  0.00           C
ATOM     93  O   THR A   9      43.540  57.310  47.400  1.00  0.00           O
ATOM     94  N   ILE A  10      44.670  59.230  47.320  1.00  0.00           N
ATOM     95  H   ILE A  10      45.530  59.680  47.570  1.00  0.00           H
ATOM     96  CA  ILE A  10      43.660  60.110  46.650  1.00  0.00           C
ATOM     97  CB  ILE A  10      43.620  61.420  47.400  1.00  0.00           C
ATOM     98  CG1 ILE A  10      43.070  61.310  48.900  1.00  0.00           C
ATOM     99  CG2 ILE A  10      42.720  62.460  46.740  1.00  0.00           C
ATOM    100  CD  ILE A  10      41.790  60.480  49.100  1.00  0.00           C
ATOM    101  C   ILE A  10      43.660  60.120  45.100  1.00  0.00           C
ATOM    102  O   ILE A  10      44.680  59.740  44.450  1.00  0.00           O
ATOM    103  N   GLY A  11      42.500  60.470  44.510  1.00  0.00           N
ATOM    104  H   GLY A  11      41.620  60.370  44.970  1.00  0.00           H
ATOM    105  CA  GLY A  11      42.390  60.490  43.020  1.00  0.00           C
ATOM    106  C   GLY A  11      41.020  60.650  42.440  1.00  0.00           C
ATOM    107  O   GLY A  11      40.140  61.070  43.170  1.00  0.00           O
ATOM    108  N   PRO A  12      40.690  60.120  41.210  1.00  0.00           N
ATOM    109  CA  PRO A  12      39.570  60.530  40.360  1.00  0.00           C
ATOM    110  CB  PRO A  12      39.510  59.460  39.250  1.00  0.00           C
ATOM    111  CG  PRO A  12      40.950  59.010  39.110  1.00  0.00           C
ATOM    112  CD  PRO A  12      41.480  59.080  40.530  1.00  0.00           C
ATOM    113  C   PRO A  12      38.300  60.670  41.150  1.00  0.00           C
ATOM    114  O   PRO A  12      37.570  61.580  40.870  1.00  0.00           O
ATOM    115  N   LYS A  13      38.010  59.580  41.850  1.00  0.00           N
ATOM    116  H   LYS A  13      38.640  58.800  41.890  1.00  0.00           H
ATOM    117  CA  LYS A  13      36.820  59.450  42.690  1.00  0.00           C
ATOM    118  CB  LYS A  13      36.370  57.980  42.660  1.00  0.00           C
ATOM    119  CG  LYS A  13      35.840  57.460  41.310  1.00  0.00           C
ATOM    120  CD  LYS A  13      35.220  56.120  41.660  1.00  0.00           C
ATOM    121  CE  LYS A  13      34.150  55.940  42.710  1.00  0.00           C
ATOM    122  NZ  LYS A  13      33.810  54.540  43.020  1.00  0.00           N
ATOM    123  HZ1 LYS A  13      33.220  54.590  43.820  1.00  0.00           H
ATOM    124  HZ2 LYS A  13      33.260  54.150  42.280  1.00  0.00           H
ATOM    125  HZ3 LYS A  13      34.670  54.110  43.310  1.00  0.00           H
ATOM    126  C   LYS A  13      36.700  60.100  44.090  1.00  0.00           C
ATOM    127  O   LYS A  13      35.630  60.020  44.710  1.00  0.00           O
ATOM    128  N   THR A  14      37.810  60.570  44.540  1.00  0.00           N
ATOM    129  H   THR A  14      38.600  60.560  43.920  1.00  0.00           H
ATOM    130  CA  THR A  14      38.120  61.290  45.790  1.00  0.00           C
ATOM    131  CB  THR A  14      39.120  60.470  46.670  1.00  0.00           C
ATOM    132  OG1 THR A  14      40.000  59.670  45.850  1.00  0.00           O
ATOM    133  HG1 THR A  14      39.620  58.750  45.730  1.00  0.00           H
ATOM    134  CG2 THR A  14      38.370  59.540  47.660  1.00  0.00           C
ATOM    135  C   THR A  14      38.730  62.680  45.650  1.00  0.00           C
ATOM    136  O   THR A  14      38.980  63.370  46.600  1.00  0.00           O
ATOM    137  N   GLU A  15      38.530  63.290  44.520  1.00  0.00           N
ATOM    138  H   GLU A  15      38.070  62.760  43.810  1.00  0.00           H
ATOM    139  CA  GLU A  15      39.110  64.530  43.930  1.00  0.00           C
ATOM    140  CB  GLU A  15      38.880  64.510  42.430  1.00  0.00           C
ATOM    141  CG  GLU A  15      39.790  65.330  41.490  1.00  0.00           C
ATOM    142  CD  GLU A  15      41.220  64.690  41.480  1.00  0.00           C
ATOM    143  OE1 GLU A  15      41.430  63.580  40.940  1.00  0.00           O
ATOM    144  OE2 GLU A  15      42.080  65.560  41.590  1.00  0.00           O
ATOM    145  C   GLU A  15      38.550  65.870  44.470  1.00  0.00           C
ATOM    146  O   GLU A  15      39.130  66.930  44.310  1.00  0.00           O
ATOM    147  N   SER A  16      37.290  65.800  44.830  1.00  0.00           N
ATOM    148  H   SER A  16      36.840  64.920  45.010  1.00  0.00           H
ATOM    149  CA  SER A  16      36.600  66.980  45.360  1.00  0.00           C
ATOM    150  CB  SER A  16      35.100  67.000  45.220  1.00  0.00           C
ATOM    151  OG  SER A  16      34.430  66.150  46.160  1.00  0.00           O
ATOM    152  HG  SER A  16      33.650  65.710  45.720  1.00  0.00           H
ATOM    153  C   SER A  16      36.890  67.440  46.810  1.00  0.00           C
ATOM    154  O   SER A  16      37.080  66.570  47.710  1.00  0.00           O
ATOM    155  N   GLU A  17      36.500  68.630  47.140  1.00  0.00           N
ATOM    156  H   GLU A  17      35.960  69.200  46.520  1.00  0.00           H
ATOM    157  CA  GLU A  17      36.620  69.190  48.500  1.00  0.00           C
ATOM    158  CB  GLU A  17      36.380  70.720  48.510  1.00  0.00           C
ATOM    159  CG  GLU A  17      37.680  71.500  48.460  1.00  0.00           C
ATOM    160  CD  GLU A  17      37.340  73.000  48.780  1.00  0.00           C
ATOM    161  OE1 GLU A  17      37.220  73.390  49.920  1.00  0.00           O
ATOM    162  OE2 GLU A  17      37.110  73.800  47.860  1.00  0.00           O
ATOM    163  C   GLU A  17      35.580  68.520  49.450  1.00  0.00           C
ATOM    164  O   GLU A  17      35.910  68.140  50.590  1.00  0.00           O
ATOM    165  N   GLU A  18      34.380  68.210  48.920  1.00  0.00           N
ATOM    166  H   GLU A  18      34.160  68.570  48.010  1.00  0.00           H
ATOM    167  CA  GLU A  18      33.300  67.470  49.500  1.00  0.00           C
ATOM    168  CB  GLU A  18      32.120  67.440  48.480  1.00  0.00           C
ATOM    169  CG  GLU A  18      30.830  67.290  49.250  1.00  0.00           C
ATOM    170  CD  GLU A  18      29.570  67.510  48.370  1.00  0.00           C
ATOM    171  OE1 GLU A  18      28.850  68.540  48.490  1.00  0.00           O
ATOM    172  OE2 GLU A  18      29.340  66.580  47.590  1.00  0.00           O
ATOM    173  C   GLU A  18      33.740  66.010  49.830  1.00  0.00           C
ATOM    174  O   GLU A  18      33.580  65.560  50.960  1.00  0.00           O
ATOM    175  N   MET A  19      34.370  65.350  48.860  1.00  0.00           N
ATOM    176  H   MET A  19      34.460  65.800  47.970  1.00  0.00           H
ATOM    177  CA  MET A  19      34.960  63.990  49.060  1.00  0.00           C
ATOM    178  CB  MET A  19      35.130  63.320  47.750  1.00  0.00           C
ATOM    179  CG  MET A  19      33.840  62.810  47.170  1.00  0.00           C
ATOM    180  SD  MET A  19      33.090  61.570  48.260  1.00  0.00           S
ATOM    181  CE  MET A  19      33.930  60.020  47.960  1.00  0.00           C
ATOM    182  C   MET A  19      36.160  63.970  50.080  1.00  0.00           C
ATOM    183  O   MET A  19      36.060  63.200  51.030  1.00  0.00           O
ATOM    184  N   LEU A  20      37.100  64.930  49.950  1.00  0.00           N
ATOM    185  H   LEU A  20      37.120  65.440  49.090  1.00  0.00           H
ATOM    186  CA  LEU A  20      38.210  65.180  50.920  1.00  0.00           C
ATOM    187  CB  LEU A  20      39.170  66.310  50.590  1.00  0.00           C
ATOM    188  CG  LEU A  20      40.140  65.990  49.440  1.00  0.00           C
ATOM    189  CD1 LEU A  20      40.870  67.290  49.060  1.00  0.00           C
ATOM    190  CD2 LEU A  20      41.230  65.020  50.000  1.00  0.00           C
ATOM    191  C   LEU A  20      37.760  65.400  52.370  1.00  0.00           C
ATOM    192  O   LEU A  20      38.120  64.560  53.200  1.00  0.00           O
ATOM    193  N   ALA A  21      36.660  66.170  52.480  1.00  0.00           N
ATOM    194  H   ALA A  21      36.420  66.860  51.800  1.00  0.00           H
ATOM    195  CA  ALA A  21      35.950  66.480  53.790  1.00  0.00           C
ATOM    196  CB  ALA A  21      35.010  67.720  53.730  1.00  0.00           C
ATOM    197  C   ALA A  21      35.200  65.280  54.290  1.00  0.00           C
ATOM    198  O   ALA A  21      35.200  65.090  55.490  1.00  0.00           O
ATOM    199  N   LYS A  22      34.510  64.580  53.380  1.00  0.00           N
ATOM    200  H   LYS A  22      34.350  64.950  52.460  1.00  0.00           H
ATOM    201  CA  LYS A  22      33.860  63.340  53.740  1.00  0.00           C
ATOM    202  CB  LYS A  22      33.190  62.720  52.510  1.00  0.00           C
ATOM    203  CG  LYS A  22      31.750  63.260  52.340  1.00  0.00           C
ATOM    204  CD  LYS A  22      30.970  62.620  51.220  1.00  0.00           C
ATOM    205  CE  LYS A  22      29.550  63.150  51.120  1.00  0.00           C
ATOM    206  NZ  LYS A  22      29.470  64.500  50.680  1.00  0.00           N
ATOM    207  HZ1 LYS A  22      28.500  64.690  50.520  1.00  0.00           H
ATOM    208  HZ2 LYS A  22      29.820  65.190  51.310  1.00  0.00           H
ATOM    209  HZ3 LYS A  22      29.930  64.590  49.800  1.00  0.00           H
ATOM    210  C   LYS A  22      34.800  62.270  54.340  1.00  0.00           C
ATOM    211  O   LYS A  22      34.620  61.810  55.440  1.00  0.00           O
ATOM    212  N   MET A  23      35.940  62.120  53.660  1.00  0.00           N
ATOM    213  H   MET A  23      36.060  62.530  52.760  1.00  0.00           H
ATOM    214  CA  MET A  23      37.010  61.220  54.020  1.00  0.00           C
ATOM    215  CB  MET A  23      38.020  61.100  52.860  1.00  0.00           C
ATOM    216  CG  MET A  23      37.560  60.410  51.570  1.00  0.00           C
ATOM    217  SD  MET A  23      37.700  58.570  51.640  1.00  0.00           S
ATOM    218  CE  MET A  23      39.470  58.600  51.400  1.00  0.00           C
ATOM    219  C   MET A  23      37.680  61.600  55.340  1.00  0.00           C
ATOM    220  O   MET A  23      37.730  60.760  56.270  1.00  0.00           O
ATOM    221  N   LEU A  24      37.840  62.920  55.530  1.00  0.00           N
ATOM    222  H   LEU A  24      37.810  63.560  54.760  1.00  0.00           H
ATOM    223  CA  LEU A  24      38.190  63.550  56.880  1.00  0.00           C
ATOM    224  CB  LEU A  24      38.470  65.010  56.530  1.00  0.00           C
ATOM    225  CG  LEU A  24      39.900  65.520  56.750  1.00  0.00           C
ATOM    226  CD1 LEU A  24      40.000  66.940  56.250  1.00  0.00           C
ATOM    227  CD2 LEU A  24      40.370  65.500  58.200  1.00  0.00           C
ATOM    228  C   LEU A  24      37.190  63.390  58.000  1.00  0.00           C
ATOM    229  O   LEU A  24      37.530  63.550  59.190  1.00  0.00           O
ATOM    230  N   ASP A  25      35.900  63.410  57.650  1.00  0.00           N
ATOM    231  H   ASP A  25      35.650  64.070  56.950  1.00  0.00           H
ATOM    232  CA  ASP A  25      34.900  63.170  58.710  1.00  0.00           C
ATOM    233  CB  ASP A  25      33.490  63.650  58.300  1.00  0.00           C
ATOM    234  CG  ASP A  25      33.160  64.960  59.030  1.00  0.00           C
ATOM    235  OD1 ASP A  25      32.680  64.860  60.190  1.00  0.00           O
ATOM    236  OD2 ASP A  25      33.270  65.980  58.420  1.00  0.00           O
ATOM    237  C   ASP A  25      34.780  61.700  59.070  1.00  0.00           C
ATOM    238  O   ASP A  25      34.730  61.250  60.200  1.00  0.00           O
ATOM    239  N   ALA A  26      34.810  60.840  58.030  1.00  0.00           N
ATOM    240  H   ALA A  26      34.910  61.200  57.110  1.00  0.00           H
ATOM    241  CA  ALA A  26      34.880  59.420  58.230  1.00  0.00           C
ATOM    242  CB  ALA A  26      35.110  58.750  56.860  1.00  0.00           C
ATOM    243  C   ALA A  26      36.120  59.020  59.010  1.00  0.00           C
ATOM    244  O   ALA A  26      36.070  58.260  60.010  1.00  0.00           O
ATOM    245  N   GLY A  27      37.240  59.620  58.630  1.00  0.00           N
ATOM    246  H   GLY A  27      37.180  60.390  57.990  1.00  0.00           H
ATOM    247  CA  GLY A  27      38.510  59.320  59.310  1.00  0.00           C
ATOM    248  C   GLY A  27      39.950  59.680  58.750  1.00  0.00           C
ATOM    249  O   GLY A  27      41.010  59.390  59.370  1.00  0.00           O
ATOM    250  N   MET A  28      40.130  60.010  57.520  1.00  0.00           N
ATOM    251  H   MET A  28      39.380  59.930  56.860  1.00  0.00           H
ATOM    252  CA  MET A  28      41.480  60.030  56.870  1.00  0.00           C
ATOM    253  CB  MET A  28      41.260  60.210  55.400  1.00  0.00           C
ATOM    254  CG  MET A  28      42.410  60.500  54.490  1.00  0.00           C
ATOM    255  SD  MET A  28      41.890  61.010  52.850  1.00  0.00           S
ATOM    256  CE  MET A  28      43.430  61.700  52.280  1.00  0.00           C
ATOM    257  C   MET A  28      42.380  61.170  57.390  1.00  0.00           C
ATOM    258  O   MET A  28      42.030  62.340  57.260  1.00  0.00           O
ATOM    259  N   ASN A  29      43.500  60.740  57.940  1.00  0.00           N
ATOM    260  H   ASN A  29      43.710  59.760  57.970  1.00  0.00           H
ATOM    261  CA  ASN A  29      44.460  61.720  58.460  1.00  0.00           C
ATOM    262  CB  ASN A  29      45.050  61.050  59.700  1.00  0.00           C
ATOM    263  CG  ASN A  29      44.070  60.320  60.650  1.00  0.00           C
ATOM    264  OD1 ASN A  29      43.780  59.140  60.630  1.00  0.00           O
ATOM    265  ND2 ASN A  29      43.390  61.140  61.400  1.00  0.00           N
ATOM    266 1HD2 ASN A  29      43.620  62.110  61.310  1.00  0.00           H
ATOM    267 2HD2 ASN A  29      42.440  60.880  61.590  1.00  0.00           H
ATOM    268  C   ASN A  29      45.480  62.310  57.430  1.00  0.00           C
ATOM    269  O   ASN A  29      45.640  63.510  57.340  1.00  0.00           O
ATOM    270  N   VAL A  30      46.220  61.460  56.790  1.00  0.00           N
ATOM    271  H   VAL A  30      46.010  60.490  56.890  1.00  0.00           H
ATOM    272  CA  VAL A  30      47.330  61.840  55.890  1.00  0.00           C
ATOM    273  CB  VAL A  30      48.590  61.230  56.470  1.00  0.00           C
ATOM    274  CG1 VAL A  30      49.790  61.400  55.530  1.00  0.00           C
ATOM    275  CG2 VAL A  30      48.930  61.870  57.740  1.00  0.00           C
ATOM    276  C   VAL A  30      47.000  61.410  54.470  1.00  0.00           C
ATOM    277  O   VAL A  30      46.600  60.280  54.170  1.00  0.00           O
ATOM    278  N   MET A  31      47.230  62.310  53.480  1.00  0.00           N
ATOM    279  H   MET A  31      47.320  63.280  53.690  1.00  0.00           H
ATOM    280  CA  MET A  31      47.090  62.050  51.980  1.00  0.00           C
ATOM    281  CB  MET A  31      46.600  63.420  51.420  1.00  0.00           C
ATOM    282  CG  MET A  31      45.970  63.320  50.060  1.00  0.00           C
ATOM    283  SD  MET A  31      45.350  64.920  49.380  1.00  0.00           S
ATOM    284  CE  MET A  31      46.900  65.710  49.150  1.00  0.00           C
ATOM    285  C   MET A  31      48.400  61.460  51.440  1.00  0.00           C
ATOM    286  O   MET A  31      49.460  62.030  51.470  1.00  0.00           O
ATOM    287  N   ARG A  32      48.210  60.360  50.760  1.00  0.00           N
ATOM    288  H   ARG A  32      47.340  59.880  50.850  1.00  0.00           H
ATOM    289  CA  ARG A  32      49.170  59.690  49.800  1.00  0.00           C
ATOM    290  CB  ARG A  32      49.010  58.200  50.080  1.00  0.00           C
ATOM    291  CG  ARG A  32      50.150  57.450  49.370  1.00  0.00           C
ATOM    292  CD  ARG A  32      49.830  55.950  49.470  1.00  0.00           C
ATOM    293  NE  ARG A  32      50.660  55.360  48.460  1.00  0.00           N
ATOM    294  HE  ARG A  32      51.640  55.510  48.620  1.00  0.00           H
ATOM    295  CZ  ARG A  32      50.420  54.620  47.330  1.00  0.00           C
ATOM    296  NH1 ARG A  32      49.180  54.330  46.960  1.00  0.00           N
ATOM    297 1HH1 ARG A  32      48.420  54.720  47.480  1.00  0.00           H
ATOM    298 2HH1 ARG A  32      49.100  53.710  46.190  1.00  0.00           H
ATOM    299  NH2 ARG A  32      51.390  54.250  46.550  1.00  0.00           N
ATOM    300 1HH2 ARG A  32      52.330  54.570  46.700  1.00  0.00           H
ATOM    301 2HH2 ARG A  32      51.320  53.510  45.890  1.00  0.00           H
ATOM    302  C   ARG A  32      48.850  60.150  48.400  1.00  0.00           C
ATOM    303  O   ARG A  32      47.660  60.190  47.980  1.00  0.00           O
ATOM    304  N   LEU A  33      49.800  60.900  47.880  1.00  0.00           N
ATOM    305  H   LEU A  33      50.440  61.400  48.460  1.00  0.00           H
ATOM    306  CA  LEU A  33      49.930  61.120  46.440  1.00  0.00           C
ATOM    307  CB  LEU A  33      50.100  62.590  46.020  1.00  0.00           C
ATOM    308  CG  LEU A  33      48.930  63.520  46.490  1.00  0.00           C
ATOM    309  CD1 LEU A  33      49.320  64.960  46.150  1.00  0.00           C
ATOM    310  CD2 LEU A  33      47.510  63.060  46.110  1.00  0.00           C
ATOM    311  C   LEU A  33      51.010  60.280  45.910  1.00  0.00           C
ATOM    312  O   LEU A  33      52.200  60.460  46.100  1.00  0.00           O
ATOM    313  N   ASN A  34      50.540  59.430  44.950  1.00  0.00           N
ATOM    314  H   ASN A  34      49.570  59.410  44.710  1.00  0.00           H
ATOM    315  CA  ASN A  34      51.450  58.510  44.250  1.00  0.00           C
ATOM    316  CB  ASN A  34      50.850  57.140  44.110  1.00  0.00           C
ATOM    317  CG  ASN A  34      51.780  56.190  43.350  1.00  0.00           C
ATOM    318  OD1 ASN A  34      51.600  55.960  42.170  1.00  0.00           O
ATOM    319  ND2 ASN A  34      52.910  55.750  43.840  1.00  0.00           N
ATOM    320 1HD2 ASN A  34      53.240  55.950  44.760  1.00  0.00           H
ATOM    321 2HD2 ASN A  34      53.510  55.060  43.440  1.00  0.00           H
ATOM    322  C   ASN A  34      51.870  59.070  42.930  1.00  0.00           C
ATOM    323  O   ASN A  34      51.010  59.280  42.070  1.00  0.00           O
ATOM    324  N   PHE A  35      53.160  59.290  42.740  1.00  0.00           N
ATOM    325  H   PHE A  35      53.800  59.220  43.500  1.00  0.00           H
ATOM    326  CA  PHE A  35      53.670  59.780  41.450  1.00  0.00           C
ATOM    327  CB  PHE A  35      54.970  60.530  41.680  1.00  0.00           C
ATOM    328  CG  PHE A  35      54.540  61.990  42.040  1.00  0.00           C
ATOM    329  CD1 PHE A  35      54.060  62.470  43.300  1.00  0.00           C
ATOM    330  HD1 PHE A  35      54.100  61.740  44.110  1.00  0.00           H
ATOM    331  CD2 PHE A  35      54.410  62.940  41.000  1.00  0.00           C
ATOM    332  HD2 PHE A  35      55.100  62.930  40.150  1.00  0.00           H
ATOM    333  CE1 PHE A  35      53.420  63.680  43.530  1.00  0.00           C
ATOM    334  HE1 PHE A  35      52.910  63.790  44.490  1.00  0.00           H
ATOM    335  CE2 PHE A  35      53.780  64.180  41.210  1.00  0.00           C
ATOM    336  HE2 PHE A  35      53.710  64.820  40.330  1.00  0.00           H
ATOM    337  CZ  PHE A  35      53.250  64.520  42.450  1.00  0.00           C
ATOM    338  HZ  PHE A  35      52.550  65.360  42.500  1.00  0.00           H
ATOM    339  C   PHE A  35      53.710  58.860  40.260  1.00  0.00           C
ATOM    340  O   PHE A  35      54.150  59.180  39.160  1.00  0.00           O
ATOM    341  N   SER A  36      53.430  57.590  40.430  1.00  0.00           N
ATOM    342  H   SER A  36      53.030  57.300  41.290  1.00  0.00           H
ATOM    343  CA  SER A  36      53.430  56.610  39.350  1.00  0.00           C
ATOM    344  CB  SER A  36      53.610  55.140  39.890  1.00  0.00           C
ATOM    345  OG  SER A  36      53.690  54.230  38.840  1.00  0.00           O
ATOM    346  HG  SER A  36      54.160  53.380  39.080  1.00  0.00           H
ATOM    347  C   SER A  36      52.200  56.750  38.440  1.00  0.00           C
ATOM    348  O   SER A  36      52.180  56.260  37.320  1.00  0.00           O
ATOM    349  N   HIS A  37      51.220  57.390  38.990  1.00  0.00           N
ATOM    350  H   HIS A  37      51.320  57.770  39.910  1.00  0.00           H
ATOM    351  CA  HIS A  37      49.910  57.670  38.400  1.00  0.00           C
ATOM    352  CB  HIS A  37      48.720  56.930  39.040  1.00  0.00           C
ATOM    353  CG  HIS A  37      49.090  55.450  39.060  1.00  0.00           C
ATOM    354  ND1 HIS A  37      49.230  54.610  38.020  1.00  0.00           N
ATOM    355  CD2 HIS A  37      49.290  54.630  40.070  1.00  0.00           C
ATOM    356  HD2 HIS A  37      49.350  54.890  41.120  1.00  0.00           H
ATOM    357  CE1 HIS A  37      49.560  53.390  38.350  1.00  0.00           C
ATOM    358  HE1 HIS A  37      49.440  52.550  37.670  1.00  0.00           H
ATOM    359  NE2 HIS A  37      49.700  53.380  39.660  1.00  0.00           N
ATOM    360  HE2 HIS A  37      49.920  52.620  40.260  1.00  0.00           H
ATOM    361  C   HIS A  37      49.580  59.150  38.410  1.00  0.00           C
ATOM    362  O   HIS A  37      49.780  59.730  39.470  1.00  0.00           O
ATOM    363  N   GLY A  38      49.020  59.760  37.340  1.00  0.00           N
ATOM    364  H   GLY A  38      48.550  59.240  36.630  1.00  0.00           H
ATOM    365  CA  GLY A  38      48.620  61.200  37.320  1.00  0.00           C
ATOM    366  C   GLY A  38      49.730  62.220  37.240  1.00  0.00           C
ATOM    367  O   GLY A  38      50.820  62.000  37.800  1.00  0.00           O
ATOM    368  N   ASP A  39      49.420  63.430  36.770  1.00  0.00           N
ATOM    369  H   ASP A  39      48.440  63.620  36.740  1.00  0.00           H
ATOM    370  CA  ASP A  39      50.240  64.610  36.440  1.00  0.00           C
ATOM    371  CB  ASP A  39      49.820  65.290  35.180  1.00  0.00           C
ATOM    372  CG  ASP A  39      48.510  66.050  35.090  1.00  0.00           C
ATOM    373  OD1 ASP A  39      48.390  67.010  35.920  1.00  0.00           O
ATOM    374  OD2 ASP A  39      47.770  65.870  34.100  1.00  0.00           O
ATOM    375  C   ASP A  39      50.320  65.550  37.680  1.00  0.00           C
ATOM    376  O   ASP A  39      49.460  65.590  38.520  1.00  0.00           O
ATOM    377  N   TYR A  40      51.250  66.460  37.470  1.00  0.00           N
ATOM    378  H   TYR A  40      51.870  66.330  36.700  1.00  0.00           H
ATOM    379  CA  TYR A  40      51.540  67.630  38.360  1.00  0.00           C
ATOM    380  CB  TYR A  40      52.580  68.510  37.690  1.00  0.00           C
ATOM    381  CG  TYR A  40      53.840  67.750  37.540  1.00  0.00           C
ATOM    382  CD1 TYR A  40      54.510  67.100  38.610  1.00  0.00           C
ATOM    383  HD1 TYR A  40      54.200  67.240  39.650  1.00  0.00           H
ATOM    384  CD2 TYR A  40      54.390  67.660  36.320  1.00  0.00           C
ATOM    385  HD2 TYR A  40      53.890  68.160  35.490  1.00  0.00           H
ATOM    386  CE1 TYR A  40      55.760  66.600  38.410  1.00  0.00           C
ATOM    387  HE1 TYR A  40      56.340  66.370  39.300  1.00  0.00           H
ATOM    388  CE2 TYR A  40      55.560  67.010  36.050  1.00  0.00           C
ATOM    389  HE2 TYR A  40      55.750  66.720  35.010  1.00  0.00           H
ATOM    390  CZ  TYR A  40      56.280  66.560  37.140  1.00  0.00           C
ATOM    391  OH  TYR A  40      57.350  65.750  36.930  1.00  0.00           O
ATOM    392  HH  TYR A  40      57.430  65.200  37.760  1.00  0.00           H
ATOM    393  C   TYR A  40      50.360  68.550  38.660  1.00  0.00           C
ATOM    394  O   TYR A  40      50.170  68.890  39.860  1.00  0.00           O
ATOM    395  N   ALA A  41      49.600  69.030  37.640  1.00  0.00           N
ATOM    396  H   ALA A  41      49.760  68.810  36.680  1.00  0.00           H
ATOM    397  CA  ALA A  41      48.360  69.860  37.820  1.00  0.00           C
ATOM    398  CB  ALA A  41      47.950  70.350  36.480  1.00  0.00           C
ATOM    399  C   ALA A  41      47.200  69.130  38.530  1.00  0.00           C
ATOM    400  O   ALA A  41      46.670  69.570  39.610  1.00  0.00           O
ATOM    401  N   GLU A  42      47.090  67.840  38.270  1.00  0.00           N
ATOM    402  H   GLU A  42      47.680  67.450  37.560  1.00  0.00           H
ATOM    403  CA  GLU A  42      46.120  66.910  39.000  1.00  0.00           C
ATOM    404  CB  GLU A  42      46.040  65.460  38.460  1.00  0.00           C
ATOM    405  CG  GLU A  42      45.320  65.390  37.140  1.00  0.00           C
ATOM    406  CD  GLU A  42      45.360  64.040  36.440  1.00  0.00           C
ATOM    407  OE1 GLU A  42      46.410  63.410  36.490  1.00  0.00           O
ATOM    408  OE2 GLU A  42      44.340  63.470  36.010  1.00  0.00           O
ATOM    409  C   GLU A  42      46.540  66.810  40.450  1.00  0.00           C
ATOM    410  O   GLU A  42      45.840  67.340  41.310  1.00  0.00           O
ATOM    411  N   HIS A  43      47.800  66.500  40.760  1.00  0.00           N
ATOM    412  H   HIS A  43      48.360  66.060  40.060  1.00  0.00           H
ATOM    413  CA  HIS A  43      48.380  66.320  42.080  1.00  0.00           C
ATOM    414  CB  HIS A  43      49.700  65.590  42.040  1.00  0.00           C
ATOM    415  CG  HIS A  43      49.520  64.120  41.670  1.00  0.00           C
ATOM    416  ND1 HIS A  43      48.890  63.170  42.270  1.00  0.00           N
ATOM    417  CD2 HIS A  43      50.330  63.530  40.750  1.00  0.00           C
ATOM    418  HD2 HIS A  43      51.070  64.070  40.160  1.00  0.00           H
ATOM    419  CE1 HIS A  43      49.310  61.990  41.780  1.00  0.00           C
ATOM    420  HE1 HIS A  43      49.100  61.000  42.180  1.00  0.00           H
ATOM    421  NE2 HIS A  43      50.210  62.250  40.820  1.00  0.00           N
ATOM    422  HE2 HIS A  43      50.530  61.520  40.210  1.00  0.00           H
ATOM    423  C   HIS A  43      48.380  67.670  42.830  1.00  0.00           C
ATOM    424  O   HIS A  43      47.880  67.630  43.920  1.00  0.00           O
ATOM    425  N   GLY A  44      48.680  68.740  42.150  1.00  0.00           N
ATOM    426  H   GLY A  44      49.110  68.630  41.250  1.00  0.00           H
ATOM    427  CA  GLY A  44      48.700  70.100  42.740  1.00  0.00           C
ATOM    428  C   GLY A  44      47.310  70.630  43.190  1.00  0.00           C
ATOM    429  O   GLY A  44      47.110  71.570  44.020  1.00  0.00           O
ATOM    430  N   GLN A  45      46.350  70.320  42.360  1.00  0.00           N
ATOM    431  H   GLN A  45      46.560  69.920  41.470  1.00  0.00           H
ATOM    432  CA  GLN A  45      44.910  70.490  42.740  1.00  0.00           C
ATOM    433  CB  GLN A  45      44.070  70.180  41.500  1.00  0.00           C
ATOM    434  CG  GLN A  45      42.720  70.950  41.450  1.00  0.00           C
ATOM    435  CD  GLN A  45      42.860  72.430  41.760  1.00  0.00           C
ATOM    436  OE1 GLN A  45      43.510  73.180  41.030  1.00  0.00           O
ATOM    437  NE2 GLN A  45      42.250  72.980  42.820  1.00  0.00           N
ATOM    438 1HE2 GLN A  45      41.710  72.360  43.400  1.00  0.00           H
ATOM    439 2HE2 GLN A  45      42.230  73.970  42.950  1.00  0.00           H
ATOM    440  C   GLN A  45      44.510  69.620  43.910  1.00  0.00           C
ATOM    441  O   GLN A  45      44.120  70.240  44.870  1.00  0.00           O
ATOM    442  N   ARG A  46      45.030  68.380  44.050  1.00  0.00           N
ATOM    443  H   ARG A  46      45.550  67.980  43.290  1.00  0.00           H
ATOM    444  CA  ARG A  46      44.790  67.570  45.240  1.00  0.00           C
ATOM    445  CB  ARG A  46      45.230  66.130  45.050  1.00  0.00           C
ATOM    446  CG  ARG A  46      44.460  65.400  44.030  1.00  0.00           C
ATOM    447  CD  ARG A  46      45.310  64.380  43.460  1.00  0.00           C
ATOM    448  NE  ARG A  46      44.570  63.910  42.330  1.00  0.00           N
ATOM    449  HE  ARG A  46      43.640  64.290  42.370  1.00  0.00           H
ATOM    450  CZ  ARG A  46      45.030  63.240  41.190  1.00  0.00           C
ATOM    451  NH1 ARG A  46      46.290  62.890  40.940  1.00  0.00           N
ATOM    452 1HH1 ARG A  46      47.090  63.070  41.520  1.00  0.00           H
ATOM    453 2HH1 ARG A  46      46.450  62.310  40.140  1.00  0.00           H
ATOM    454  NH2 ARG A  46      44.090  62.700  40.310  1.00  0.00           N
ATOM    455 1HH2 ARG A  46      43.110  62.850  40.310  1.00  0.00           H
ATOM    456 2HH2 ARG A  46      44.360  62.160  39.520  1.00  0.00           H
ATOM    457  C   ARG A  46      45.330  68.170  46.540  1.00  0.00           C
ATOM    458  O   ARG A  46      44.560  68.270  47.510  1.00  0.00           O
ATOM    459  N   ILE A  47      46.530  68.750  46.400  1.00  0.00           N
ATOM    460  H   ILE A  47      47.020  68.660  45.540  1.00  0.00           H
ATOM    461  CA  ILE A  47      47.200  69.560  47.450  1.00  0.00           C
ATOM    462  CB  ILE A  47      48.640  69.940  47.150  1.00  0.00           C
ATOM    463  CG1 ILE A  47      49.400  68.630  46.870  1.00  0.00           C
ATOM    464  CG2 ILE A  47      49.400  70.530  48.290  1.00  0.00           C
ATOM    465  CD  ILE A  47      50.890  68.740  46.770  1.00  0.00           C
ATOM    466  C   ILE A  47      46.410  70.830  47.720  1.00  0.00           C
ATOM    467  O   ILE A  47      45.990  71.010  48.850  1.00  0.00           O
ATOM    468  N   GLN A  48      46.050  71.520  46.660  1.00  0.00           N
ATOM    469  H   GLN A  48      46.510  71.520  45.770  1.00  0.00           H
ATOM    470  CA  GLN A  48      45.210  72.770  46.740  1.00  0.00           C
ATOM    471  CB  GLN A  48      45.070  73.500  45.420  1.00  0.00           C
ATOM    472  CG  GLN A  48      45.740  74.870  45.420  1.00  0.00           C
ATOM    473  CD  GLN A  48      44.990  75.950  46.310  1.00  0.00           C
ATOM    474  OE1 GLN A  48      43.810  76.230  46.250  1.00  0.00           O
ATOM    475  NE2 GLN A  48      45.830  76.780  46.940  1.00  0.00           N
ATOM    476 1HE2 GLN A  48      46.820  76.740  46.940  1.00  0.00           H
ATOM    477 2HE2 GLN A  48      45.560  77.400  47.670  1.00  0.00           H
ATOM    478  C   GLN A  48      43.800  72.640  47.350  1.00  0.00           C
ATOM    479  O   GLN A  48      43.350  73.540  48.120  1.00  0.00           O
ATOM    480  N   ASN A  49      43.170  71.520  47.010  1.00  0.00           N
ATOM    481  H   ASN A  49      43.560  70.900  46.330  1.00  0.00           H
ATOM    482  CA  ASN A  49      41.880  71.120  47.550  1.00  0.00           C
ATOM    483  CB  ASN A  49      41.290  70.090  46.600  1.00  0.00           C
ATOM    484  CG  ASN A  49      40.610  70.730  45.370  1.00  0.00           C
ATOM    485  OD1 ASN A  49      40.400  71.980  45.360  1.00  0.00           O
ATOM    486  ND2 ASN A  49      40.320  70.050  44.310  1.00  0.00           N
ATOM    487 1HD2 ASN A  49      40.550  69.070  44.230  1.00  0.00           H
ATOM    488 2HD2 ASN A  49      39.780  70.420  43.560  1.00  0.00           H
ATOM    489  C   ASN A  49      41.820  70.700  49.080  1.00  0.00           C
ATOM    490  O   ASN A  49      41.020  71.260  49.850  1.00  0.00           O
ATOM    491  N   LEU A  50      42.820  69.930  49.550  1.00  0.00           N
ATOM    492  H   LEU A  50      43.300  69.270  48.980  1.00  0.00           H
ATOM    493  CA  LEU A  50      43.150  69.640  50.980  1.00  0.00           C
ATOM    494  CB  LEU A  50      44.190  68.540  51.040  1.00  0.00           C
ATOM    495  CG  LEU A  50      44.590  68.130  52.510  1.00  0.00           C
ATOM    496  CD1 LEU A  50      43.350  67.610  53.340  1.00  0.00           C
ATOM    497  CD2 LEU A  50      45.700  67.080  52.550  1.00  0.00           C
ATOM    498  C   LEU A  50      43.460  70.850  51.760  1.00  0.00           C
ATOM    499  O   LEU A  50      42.850  71.020  52.810  1.00  0.00           O
ATOM    500  N   ARG A  51      44.200  71.760  51.170  1.00  0.00           N
ATOM    501  H   ARG A  51      44.680  71.480  50.340  1.00  0.00           H
ATOM    502  CA  ARG A  51      44.390  73.140  51.650  1.00  0.00           C
ATOM    503  CB  ARG A  51      45.540  73.740  50.830  1.00  0.00           C
ATOM    504  CG  ARG A  51      46.850  72.990  51.000  1.00  0.00           C
ATOM    505  CD  ARG A  51      47.930  73.960  50.720  1.00  0.00           C
ATOM    506  NE  ARG A  51      49.300  73.350  50.570  1.00  0.00           N
ATOM    507  HE  ARG A  51      49.640  73.460  49.630  1.00  0.00           H
ATOM    508  CZ  ARG A  51      50.090  72.990  51.600  1.00  0.00           C
ATOM    509  NH1 ARG A  51      51.210  72.310  51.380  1.00  0.00           N
ATOM    510 1HH1 ARG A  51      51.570  72.170  50.460  1.00  0.00           H
ATOM    511 2HH1 ARG A  51      51.710  71.900  52.150  1.00  0.00           H
ATOM    512  NH2 ARG A  51      49.850  73.070  52.910  1.00  0.00           N
ATOM    513 1HH2 ARG A  51      49.060  73.520  53.330  1.00  0.00           H
ATOM    514 2HH2 ARG A  51      50.410  72.460  53.480  1.00  0.00           H
ATOM    515  C   ARG A  51      43.190  74.050  51.840  1.00  0.00           C
ATOM    516  O   ARG A  51      42.920  74.470  52.970  1.00  0.00           O
ATOM    517  N   ASN A  52      42.290  74.000  50.850  1.00  0.00           N
ATOM    518  H   ASN A  52      42.600  73.810  49.920  1.00  0.00           H
ATOM    519  CA  ASN A  52      40.970  74.560  50.980  1.00  0.00           C
ATOM    520  CB  ASN A  52      40.210  74.730  49.670  1.00  0.00           C
ATOM    521  CG  ASN A  52      40.740  75.980  48.940  1.00  0.00           C
ATOM    522  OD1 ASN A  52      40.490  77.120  49.240  1.00  0.00           O
ATOM    523  ND2 ASN A  52      41.720  75.750  48.150  1.00  0.00           N
ATOM    524 1HD2 ASN A  52      42.190  74.860  48.110  1.00  0.00           H
ATOM    525 2HD2 ASN A  52      42.190  76.490  47.680  1.00  0.00           H
ATOM    526  C   ASN A  52      40.080  73.880  52.110  1.00  0.00           C
ATOM    527  O   ASN A  52      39.630  74.590  53.050  1.00  0.00           O
ATOM    528  N   VAL A  53      40.080  72.640  52.150  1.00  0.00           N
ATOM    529  H   VAL A  53      40.420  72.200  51.320  1.00  0.00           H
ATOM    530  CA  VAL A  53      39.350  71.880  53.190  1.00  0.00           C
ATOM    531  CB  VAL A  53      39.180  70.340  53.010  1.00  0.00           C
ATOM    532  CG1 VAL A  53      38.260  69.870  54.170  1.00  0.00           C
ATOM    533  CG2 VAL A  53      38.700  69.940  51.610  1.00  0.00           C
ATOM    534  C   VAL A  53      39.920  72.130  54.570  1.00  0.00           C
ATOM    535  O   VAL A  53      39.130  72.310  55.530  1.00  0.00           O
ATOM    536  N   MET A  54      41.200  72.100  54.690  1.00  0.00           N
ATOM    537  H   MET A  54      41.770  71.760  53.950  1.00  0.00           H
ATOM    538  CA  MET A  54      41.940  72.380  55.910  1.00  0.00           C
ATOM    539  CB  MET A  54      43.450  72.200  55.740  1.00  0.00           C
ATOM    540  CG  MET A  54      43.880  70.750  55.790  1.00  0.00           C
ATOM    541  SD  MET A  54      45.640  70.270  55.910  1.00  0.00           S
ATOM    542  CE  MET A  54      46.310  71.430  57.070  1.00  0.00           C
ATOM    543  C   MET A  54      41.620  73.780  56.420  1.00  0.00           C
ATOM    544  O   MET A  54      41.100  73.920  57.560  1.00  0.00           O
ATOM    545  N   SER A  55      41.850  74.810  55.630  1.00  0.00           N
ATOM    546  H   SER A  55      42.180  74.690  54.690  1.00  0.00           H
ATOM    547  CA  SER A  55      41.490  76.160  55.980  1.00  0.00           C
ATOM    548  CB  SER A  55      41.780  77.180  54.900  1.00  0.00           C
ATOM    549  OG  SER A  55      41.040  76.910  53.720  1.00  0.00           O
ATOM    550  HG  SER A  55      41.480  77.340  52.930  1.00  0.00           H
ATOM    551  C   SER A  55      40.020  76.440  56.350  1.00  0.00           C
ATOM    552  O   SER A  55      39.800  77.180  57.300  1.00  0.00           O
ATOM    553  N   LYS A  56      39.100  75.870  55.580  1.00  0.00           N
ATOM    554  H   LYS A  56      39.410  75.570  54.670  1.00  0.00           H
ATOM    555  CA  LYS A  56      37.650  76.000  55.830  1.00  0.00           C
ATOM    556  CB  LYS A  56      36.890  75.520  54.620  1.00  0.00           C
ATOM    557  CG  LYS A  56      37.000  76.490  53.420  1.00  0.00           C
ATOM    558  CD  LYS A  56      36.250  75.960  52.190  1.00  0.00           C
ATOM    559  CE  LYS A  56      36.660  76.880  51.000  1.00  0.00           C
ATOM    560  NZ  LYS A  56      36.140  76.300  49.720  1.00  0.00           N
ATOM    561  HZ1 LYS A  56      36.180  76.920  48.940  1.00  0.00           H
ATOM    562  HZ2 LYS A  56      36.520  75.440  49.380  1.00  0.00           H
ATOM    563  HZ3 LYS A  56      35.160  76.140  49.880  1.00  0.00           H
ATOM    564  C   LYS A  56      37.030  75.350  57.100  1.00  0.00           C
ATOM    565  O   LYS A  56      36.370  76.030  57.880  1.00  0.00           O
ATOM    566  N   THR A  57      37.340  74.060  57.310  1.00  0.00           N
ATOM    567  H   THR A  57      37.640  73.480  56.560  1.00  0.00           H
ATOM    568  CA  THR A  57      36.870  73.310  58.500  1.00  0.00           C
ATOM    569  CB  THR A  57      36.860  71.810  58.230  1.00  0.00           C
ATOM    570  OG1 THR A  57      38.180  71.210  58.240  1.00  0.00           O
ATOM    571  HG1 THR A  57      38.570  71.430  57.350  1.00  0.00           H
ATOM    572  CG2 THR A  57      35.980  71.490  57.040  1.00  0.00           C
ATOM    573  C   THR A  57      37.680  73.620  59.850  1.00  0.00           C
ATOM    574  O   THR A  57      37.350  73.270  60.920  1.00  0.00           O
ATOM    575  N   GLY A  58      38.950  73.930  59.610  1.00  0.00           N
ATOM    576  H   GLY A  58      39.250  74.300  58.730  1.00  0.00           H
ATOM    577  CA  GLY A  58      39.960  73.970  60.660  1.00  0.00           C
ATOM    578  C   GLY A  58      40.790  72.770  60.930  1.00  0.00           C
ATOM    579  O   GLY A  58      41.760  72.900  61.650  1.00  0.00           O
ATOM    580  N   LYS A  59      40.370  71.660  60.320  1.00  0.00           N
ATOM    581  H   LYS A  59      39.700  71.770  59.590  1.00  0.00           H
ATOM    582  CA  LYS A  59      40.870  70.280  60.760  1.00  0.00           C
ATOM    583  CB  LYS A  59      39.850  69.210  60.470  1.00  0.00           C
ATOM    584  CG  LYS A  59      38.460  69.420  61.120  1.00  0.00           C
ATOM    585  CD  LYS A  59      37.520  68.340  60.640  1.00  0.00           C
ATOM    586  CE  LYS A  59      37.990  67.010  61.260  1.00  0.00           C
ATOM    587  NZ  LYS A  59      37.030  66.050  60.910  1.00  0.00           N
ATOM    588  HZ1 LYS A  59      37.090  65.300  61.570  1.00  0.00           H
ATOM    589  HZ2 LYS A  59      36.110  66.410  61.100  1.00  0.00           H
ATOM    590  HZ3 LYS A  59      37.070  65.730  59.960  1.00  0.00           H
ATOM    591  C   LYS A  59      42.230  69.950  60.120  1.00  0.00           C
ATOM    592  O   LYS A  59      42.230  69.950  58.880  1.00  0.00           O
ATOM    593  N   THR A  60      43.080  69.270  60.860  1.00  0.00           N
ATOM    594  H   THR A  60      42.830  68.760  61.690  1.00  0.00           H
ATOM    595  CA  THR A  60      44.590  69.160  60.600  1.00  0.00           C
ATOM    596  CB  THR A  60      45.420  69.400  61.870  1.00  0.00           C
ATOM    597  OG1 THR A  60      44.880  70.490  62.650  1.00  0.00           O
ATOM    598  HG1 THR A  60      44.700  70.190  63.590  1.00  0.00           H
ATOM    599  CG2 THR A  60      46.900  69.720  61.540  1.00  0.00           C
ATOM    600  C   THR A  60      44.870  67.850  59.850  1.00  0.00           C
ATOM    601  O   THR A  60      44.690  66.800  60.420  1.00  0.00           O
ATOM    602  N   ALA A  61      45.790  67.920  58.850  1.00  0.00           N
ATOM    603  H   ALA A  61      46.060  68.850  58.580  1.00  0.00           H
ATOM    604  CA  ALA A  61      46.080  66.840  57.950  1.00  0.00           C
ATOM    605  CB  ALA A  61      45.130  66.760  56.760  1.00  0.00           C
ATOM    606  C   ALA A  61      47.440  66.980  57.340  1.00  0.00           C
ATOM    607  O   ALA A  61      48.000  68.060  57.290  1.00  0.00           O
ATOM    608  N   ALA A  62      48.000  65.940  56.750  1.00  0.00           N
ATOM    609  H   ALA A  62      47.540  65.060  56.580  1.00  0.00           H
ATOM    610  CA  ALA A  62      49.290  65.930  56.010  1.00  0.00           C
ATOM    611  CB  ALA A  62      50.310  65.140  56.880  1.00  0.00           C
ATOM    612  C   ALA A  62      49.370  65.550  54.500  1.00  0.00           C
ATOM    613  O   ALA A  62      48.610  64.760  53.970  1.00  0.00           O
ATOM    614  N   ILE A  63      50.380  66.110  53.770  1.00  0.00           N
ATOM    615  H   ILE A  63      50.900  66.860  54.170  1.00  0.00           H
ATOM    616  CA  ILE A  63      50.750  65.690  52.400  1.00  0.00           C
ATOM    617  CB  ILE A  63      51.290  66.900  51.550  1.00  0.00           C
ATOM    618  CG1 ILE A  63      50.550  68.230  51.720  1.00  0.00           C
ATOM    619  CG2 ILE A  63      51.320  66.480  50.110  1.00  0.00           C
ATOM    620  CD  ILE A  63      49.020  68.130  51.690  1.00  0.00           C
ATOM    621  C   ILE A  63      51.940  64.650  52.440  1.00  0.00           C
ATOM    622  O   ILE A  63      52.940  64.660  53.250  1.00  0.00           O
ATOM    623  N   LEU A  64      51.700  63.560  51.770  1.00  0.00           N
ATOM    624  H   LEU A  64      50.740  63.380  51.570  1.00  0.00           H
ATOM    625  CA  LEU A  64      52.750  62.470  51.590  1.00  0.00           C
ATOM    626  CB  LEU A  64      52.290  61.180  52.360  1.00  0.00           C
ATOM    627  CG  LEU A  64      53.330  60.090  52.620  1.00  0.00           C
ATOM    628  CD1 LEU A  64      53.680  59.960  54.080  1.00  0.00           C
ATOM    629  CD2 LEU A  64      52.850  58.790  51.970  1.00  0.00           C
ATOM    630  C   LEU A  64      53.000  62.280  50.080  1.00  0.00           C
ATOM    631  O   LEU A  64      52.130  61.780  49.300  1.00  0.00           O
ATOM    632  N   LEU A  65      54.100  62.780  49.550  1.00  0.00           N
ATOM    633  H   LEU A  65      54.700  63.330  50.140  1.00  0.00           H
ATOM    634  CA  LEU A  65      54.560  62.520  48.150  1.00  0.00           C
ATOM    635  CB  LEU A  65      55.520  63.690  47.830  1.00  0.00           C
ATOM    636  CG  LEU A  65      56.080  63.550  46.410  1.00  0.00           C
ATOM    637  CD1 LEU A  65      55.580  64.850  45.800  1.00  0.00           C
ATOM    638  CD2 LEU A  65      57.580  63.460  46.420  1.00  0.00           C
ATOM    639  C   LEU A  65      55.180  61.140  48.000  1.00  0.00           C
ATOM    640  O   LEU A  65      56.240  61.020  48.610  1.00  0.00           O
ATOM    641  N   ASP A  66      54.550  60.190  47.260  1.00  0.00           N
ATOM    642  H   ASP A  66      53.660  60.400  46.870  1.00  0.00           H
ATOM    643  CA  ASP A  66      55.150  58.860  47.040  1.00  0.00           C
ATOM    644  CB  ASP A  66      53.880  57.960  47.090  1.00  0.00           C
ATOM    645  CG  ASP A  66      54.030  56.460  47.380  1.00  0.00           C
ATOM    646  OD1 ASP A  66      53.860  55.760  46.370  1.00  0.00           O
ATOM    647  OD2 ASP A  66      53.810  55.980  48.560  1.00  0.00           O
ATOM    648  C   ASP A  66      55.770  58.830  45.660  1.00  0.00           C
ATOM    649  O   ASP A  66      55.090  58.960  44.650  1.00  0.00           O
ATOM    650  N   THR A  67      57.060  58.480  45.650  1.00  0.00           N
ATOM    651  H   THR A  67      57.510  58.100  46.460  1.00  0.00           H
ATOM    652  CA  THR A  67      57.820  58.410  44.380  1.00  0.00           C
ATOM    653  CB  THR A  67      59.330  58.500  44.590  1.00  0.00           C
ATOM    654  OG1 THR A  67      59.790  57.410  45.360  1.00  0.00           O
ATOM    655  HG1 THR A  67      60.740  57.230  45.080  1.00  0.00           H
ATOM    656  CG2 THR A  67      59.600  59.850  45.290  1.00  0.00           C
ATOM    657  C   THR A  67      57.440  57.140  43.630  1.00  0.00           C
ATOM    658  O   THR A  67      56.980  56.150  44.210  1.00  0.00           O
ATOM    659  N   LYS A  68      57.680  57.120  42.320  1.00  0.00           N
ATOM    660  H   LYS A  68      58.150  57.900  41.910  1.00  0.00           H
ATOM    661  CA  LYS A  68      57.490  55.890  41.590  1.00  0.00           C
ATOM    662  CB  LYS A  68      57.210  56.330  40.130  1.00  0.00           C
ATOM    663  CG  LYS A  68      57.120  55.190  39.020  1.00  0.00           C
ATOM    664  CD  LYS A  68      56.700  55.700  37.610  1.00  0.00           C
ATOM    665  CE  LYS A  68      56.410  54.420  36.790  1.00  0.00           C
ATOM    666  NZ  LYS A  68      55.930  54.630  35.380  1.00  0.00           N
ATOM    667  HZ1 LYS A  68      55.580  53.750  35.070  1.00  0.00           H
ATOM    668  HZ2 LYS A  68      55.100  55.190  35.350  1.00  0.00           H
ATOM    669  HZ3 LYS A  68      56.690  54.930  34.800  1.00  0.00           H
ATOM    670  C   LYS A  68      58.690  54.920  41.740  1.00  0.00           C
ATOM    671  O   LYS A  68      58.370  53.710  42.000  1.00  0.00           O
ATOM    672  N   GLY A  69      59.920  55.370  41.630  1.00  0.00           N
ATOM    673  H   GLY A  69      60.100  56.340  41.460  1.00  0.00           H
ATOM    674  CA  GLY A  69      61.160  54.570  41.790  1.00  0.00           C
ATOM    675  C   GLY A  69      61.530  53.800  40.480  1.00  0.00           C
ATOM    676  O   GLY A  69      60.690  53.490  39.660  1.00  0.00           O
ATOM    677  N   PRO A  70      62.730  53.270  40.400  1.00  0.00           N
ATOM    678  CA  PRO A  70      63.220  52.540  39.240  1.00  0.00           C
ATOM    679  CB  PRO A  70      64.730  52.360  39.480  1.00  0.00           C
ATOM    680  CG  PRO A  70      64.910  52.510  40.940  1.00  0.00           C
ATOM    681  CD  PRO A  70      63.800  53.430  41.390  1.00  0.00           C
ATOM    682  C   PRO A  70      62.490  51.230  39.100  1.00  0.00           C
ATOM    683  O   PRO A  70      62.210  50.560  40.070  1.00  0.00           O
ATOM    684  N   GLU A  71      61.970  51.030  37.910  1.00  0.00           N
ATOM    685  H   GLU A  71      62.110  51.700  37.170  1.00  0.00           H
ATOM    686  CA  GLU A  71      61.260  49.780  37.460  1.00  0.00           C
ATOM    687  CB  GLU A  71      59.940  50.020  36.660  1.00  0.00           C
ATOM    688  CG  GLU A  71      58.970  50.860  37.590  1.00  0.00           C
ATOM    689  CD  GLU A  71      57.590  51.060  36.950  1.00  0.00           C
ATOM    690  OE1 GLU A  71      56.690  50.360  37.360  1.00  0.00           O
ATOM    691  OE2 GLU A  71      57.550  51.790  35.950  1.00  0.00           O
ATOM    692  C   GLU A  71      62.170  48.670  36.770  1.00  0.00           C
ATOM    693  O   GLU A  71      62.690  48.760  35.690  1.00  0.00           O
ATOM    694  N   ILE A  72      61.730  47.450  37.080  1.00  0.00           N
ATOM    695  H   ILE A  72      61.050  47.260  37.800  1.00  0.00           H
ATOM    696  CA  ILE A  72      62.150  46.240  36.340  1.00  0.00           C
ATOM    697  CB  ILE A  72      62.960  45.330  37.270  1.00  0.00           C
ATOM    698  CG1 ILE A  72      63.940  46.060  38.250  1.00  0.00           C
ATOM    699  CG2 ILE A  72      63.940  44.610  36.350  1.00  0.00           C
ATOM    700  CD  ILE A  72      64.160  45.180  39.430  1.00  0.00           C
ATOM    701  C   ILE A  72      60.980  45.490  35.620  1.00  0.00           C
ATOM    702  O   ILE A  72      60.360  44.620  36.220  1.00  0.00           O
ATOM    703  N   ARG A  73      60.650  46.070  34.440  1.00  0.00           N
ATOM    704  H   ARG A  73      61.330  46.610  33.940  1.00  0.00           H
ATOM    705  CA  ARG A  73      59.450  45.620  33.650  1.00  0.00           C
ATOM    706  CB  ARG A  73      58.500  46.820  33.390  1.00  0.00           C
ATOM    707  CG  ARG A  73      58.050  47.570  34.700  1.00  0.00           C
ATOM    708  CD  ARG A  73      56.860  48.520  34.450  1.00  0.00           C
ATOM    709  NE  ARG A  73      55.610  47.830  34.360  1.00  0.00           N
ATOM    710  HE  ARG A  73      55.300  47.610  33.440  1.00  0.00           H
ATOM    711  CZ  ARG A  73      54.670  47.740  35.310  1.00  0.00           C
ATOM    712  NH1 ARG A  73      54.860  48.170  36.530  1.00  0.00           N
ATOM    713 1HH1 ARG A  73      55.730  48.570  36.810  1.00  0.00           H
ATOM    714 2HH1 ARG A  73      54.150  47.970  37.210  1.00  0.00           H
ATOM    715  NH2 ARG A  73      53.450  47.330  34.930  1.00  0.00           N
ATOM    716 1HH2 ARG A  73      53.220  47.020  34.010  1.00  0.00           H
ATOM    717 2HH2 ARG A  73      52.750  47.320  35.640  1.00  0.00           H
ATOM    718  C   ARG A  73      59.860  45.050  32.260  1.00  0.00           C
ATOM    719  O   ARG A  73      60.940  45.360  31.780  1.00  0.00           O
ATOM    720  N   THR A  74      59.010  44.120  31.800  1.00  0.00           N
ATOM    721  H   THR A  74      58.250  43.790  32.360  1.00  0.00           H
ATOM    722  CA  THR A  74      59.070  43.540  30.410  1.00  0.00           C
ATOM    723  CB  THR A  74      58.250  42.220  30.200  1.00  0.00           C
ATOM    724  OG1 THR A  74      56.890  42.580  30.390  1.00  0.00           O
ATOM    725  HG1 THR A  74      56.460  42.750  29.500  1.00  0.00           H
ATOM    726  CG2 THR A  74      58.800  41.240  31.180  1.00  0.00           C
ATOM    727  C   THR A  74      58.480  44.420  29.300  1.00  0.00           C
ATOM    728  O   THR A  74      57.640  45.310  29.650  1.00  0.00           O
ATOM    729  N   MET A  75      58.980  44.260  28.080  1.00  0.00           N
ATOM    730  H   MET A  75      59.840  43.750  28.020  1.00  0.00           H
ATOM    731  CA  MET A  75      58.610  45.120  26.930  1.00  0.00           C
ATOM    732  CB  MET A  75      59.970  45.630  26.370  1.00  0.00           C
ATOM    733  CG  MET A  75      60.530  46.760  27.160  1.00  0.00           C
ATOM    734  SD  MET A  75      62.020  47.520  26.380  1.00  0.00           S
ATOM    735  CE  MET A  75      62.150  48.980  27.400  1.00  0.00           C
ATOM    736  C   MET A  75      57.740  44.460  25.850  1.00  0.00           C
ATOM    737  O   MET A  75      57.350  43.280  26.040  1.00  0.00           O
ATOM    738  N   LYS A  76      57.240  45.140  24.810  1.00  0.00           N
ATOM    739  H   LYS A  76      57.700  45.990  24.550  1.00  0.00           H
ATOM    740  CA  LYS A  76      56.110  44.720  24.000  1.00  0.00           C
ATOM    741  CB  LYS A  76      55.850  45.720  22.830  1.00  0.00           C
ATOM    742  CG  LYS A  76      55.390  47.080  23.170  1.00  0.00           C
ATOM    743  CD  LYS A  76      54.990  47.960  22.000  1.00  0.00           C
ATOM    744  CE  LYS A  76      56.230  48.380  21.160  1.00  0.00           C
ATOM    745  NZ  LYS A  76      55.700  49.540  20.450  1.00  0.00           N
ATOM    746  HZ1 LYS A  76      56.490  50.030  20.110  1.00  0.00           H
ATOM    747  HZ2 LYS A  76      54.870  49.350  19.920  1.00  0.00           H
ATOM    748  HZ3 LYS A  76      55.470  50.280  21.080  1.00  0.00           H
ATOM    749  C   LYS A  76      56.080  43.280  23.520  1.00  0.00           C
ATOM    750  O   LYS A  76      57.170  42.700  23.340  1.00  0.00           O
ATOM    751  N   LEU A  77      54.930  42.800  23.110  1.00  0.00           N
ATOM    752  H   LEU A  77      54.100  43.280  23.370  1.00  0.00           H
ATOM    753  CA  LEU A  77      54.780  41.470  22.560  1.00  0.00           C
ATOM    754  CB  LEU A  77      53.800  40.650  23.360  1.00  0.00           C
ATOM    755  CG  LEU A  77      54.130  40.600  24.890  1.00  0.00           C
ATOM    756  CD1 LEU A  77      53.200  39.540  25.450  1.00  0.00           C
ATOM    757  CD2 LEU A  77      55.550  40.230  25.290  1.00  0.00           C
ATOM    758  C   LEU A  77      54.360  41.480  21.080  1.00  0.00           C
ATOM    759  O   LEU A  77      53.680  42.340  20.610  1.00  0.00           O
ATOM    760  N   GLU A  78      54.620  40.340  20.500  1.00  0.00           N
ATOM    761  H   GLU A  78      55.160  39.570  20.850  1.00  0.00           H
ATOM    762  CA  GLU A  78      54.310  40.060  19.120  1.00  0.00           C
ATOM    763  CB  GLU A  78      54.800  38.700  18.600  1.00  0.00           C
ATOM    764  CG  GLU A  78      56.230  38.620  18.020  1.00  0.00           C
ATOM    765  CD  GLU A  78      56.550  37.340  17.170  1.00  0.00           C
ATOM    766  OE1 GLU A  78      56.530  37.440  15.920  1.00  0.00           O
ATOM    767  OE2 GLU A  78      56.940  36.310  17.720  1.00  0.00           O
ATOM    768  C   GLU A  78      52.850  40.280  18.740  1.00  0.00           C
ATOM    769  O   GLU A  78      52.030  39.570  19.230  1.00  0.00           O
ATOM    770  N   GLY A  79      52.700  41.180  17.750  1.00  0.00           N
ATOM    771  H   GLY A  79      53.460  41.240  17.100  1.00  0.00           H
ATOM    772  CA  GLY A  79      51.400  41.760  17.220  1.00  0.00           C
ATOM    773  C   GLY A  79      50.370  42.230  18.300  1.00  0.00           C
ATOM    774  O   GLY A  79      49.170  42.260  17.970  1.00  0.00           O
ATOM    775  N   GLY A  80      50.900  42.670  19.440  1.00  0.00           N
ATOM    776  H   GLY A  80      51.890  42.770  19.560  1.00  0.00           H
ATOM    777  CA  GLY A  80      50.070  42.950  20.610  1.00  0.00           C
ATOM    778  C   GLY A  80      49.150  41.870  21.270  1.00  0.00           C
ATOM    779  O   GLY A  80      48.140  42.290  21.930  1.00  0.00           O
ATOM    780  N   ASN A  81      49.730  40.680  21.330  1.00  0.00           N
ATOM    781  H   ASN A  81      50.520  40.480  20.750  1.00  0.00           H
ATOM    782  CA  ASN A  81      49.040  39.490  21.920  1.00  0.00           C
ATOM    783  CB  ASN A  81      48.840  38.430  20.870  1.00  0.00           C
ATOM    784  CG  ASN A  81      48.020  38.920  19.730  1.00  0.00           C
ATOM    785  OD1 ASN A  81      46.780  38.950  19.770  1.00  0.00           O
ATOM    786  ND2 ASN A  81      48.490  38.620  18.590  1.00  0.00           N
ATOM    787 1HD2 ASN A  81      49.280  38.030  18.430  1.00  0.00           H
ATOM    788 2HD2 ASN A  81      47.870  38.840  17.840  1.00  0.00           H
ATOM    789  C   ASN A  81      49.830  38.860  23.050  1.00  0.00           C
ATOM    790  O   ASN A  81      50.990  38.480  22.960  1.00  0.00           O
ATOM    791  N   ASP A  82      49.150  38.630  24.120  1.00  0.00           N
ATOM    792  H   ASP A  82      48.250  39.050  24.220  1.00  0.00           H
ATOM    793  CA  ASP A  82      49.740  37.990  25.290  1.00  0.00           C
ATOM    794  CB  ASP A  82      48.800  37.800  26.450  1.00  0.00           C
ATOM    795  CG  ASP A  82      48.260  39.090  27.140  1.00  0.00           C
ATOM    796  OD1 ASP A  82      48.770  40.210  26.980  1.00  0.00           O
ATOM    797  OD2 ASP A  82      47.210  39.040  27.840  1.00  0.00           O
ATOM    798  C   ASP A  82      50.230  36.570  25.080  1.00  0.00           C
ATOM    799  O   ASP A  82      49.490  35.710  24.580  1.00  0.00           O
ATOM    800  N   VAL A  83      51.450  36.310  25.600  1.00  0.00           N
ATOM    801  H   VAL A  83      51.750  36.740  26.450  1.00  0.00           H
ATOM    802  CA  VAL A  83      52.080  35.030  25.300  1.00  0.00           C
ATOM    803  CB  VAL A  83      53.500  35.220  24.720  1.00  0.00           C
ATOM    804  CG1 VAL A  83      53.360  35.470  23.240  1.00  0.00           C
ATOM    805  CG2 VAL A  83      54.540  36.070  25.500  1.00  0.00           C
ATOM    806  C   VAL A  83      52.130  34.040  26.480  1.00  0.00           C
ATOM    807  O   VAL A  83      52.430  34.420  27.660  1.00  0.00           O
ATOM    808  N   SER A  84      51.750  32.770  26.180  1.00  0.00           N
ATOM    809  H   SER A  84      51.740  32.520  25.210  1.00  0.00           H
ATOM    810  CA  SER A  84      51.610  31.620  27.130  1.00  0.00           C
ATOM    811  CB  SER A  84      50.490  30.710  26.520  1.00  0.00           C
ATOM    812  OG  SER A  84      49.150  31.190  26.770  1.00  0.00           O
ATOM    813  HG  SER A  84      49.230  31.830  27.550  1.00  0.00           H
ATOM    814  C   SER A  84      52.890  30.860  27.320  1.00  0.00           C
ATOM    815  O   SER A  84      53.460  30.390  26.340  1.00  0.00           O
ATOM    816  N   LEU A  85      53.270  30.680  28.570  1.00  0.00           N
ATOM    817  H   LEU A  85      52.700  30.980  29.340  1.00  0.00           H
ATOM    818  CA  LEU A  85      54.530  29.930  28.950  1.00  0.00           C
ATOM    819  CB  LEU A  85      55.340  30.690  29.970  1.00  0.00           C
ATOM    820  CG  LEU A  85      55.550  32.160  29.600  1.00  0.00           C
ATOM    821  CD1 LEU A  85      56.210  32.820  30.750  1.00  0.00           C
ATOM    822  CD2 LEU A  85      56.400  32.240  28.260  1.00  0.00           C
ATOM    823  C   LEU A  85      54.350  28.500  29.450  1.00  0.00           C
ATOM    824  O   LEU A  85      53.460  28.200  30.180  1.00  0.00           O
ATOM    825  N   LYS A  86      55.340  27.660  29.170  1.00  0.00           N
ATOM    826  H   LYS A  86      56.150  28.020  28.700  1.00  0.00           H
ATOM    827  CA  LYS A  86      55.350  26.240  29.480  1.00  0.00           C
ATOM    828  CB  LYS A  86      55.390  25.380  28.230  1.00  0.00           C
ATOM    829  CG  LYS A  86      53.980  25.080  27.610  1.00  0.00           C
ATOM    830  CD  LYS A  86      54.090  24.520  26.200  1.00  0.00           C
ATOM    831  CE  LYS A  86      52.680  24.120  25.740  1.00  0.00           C
ATOM    832  NZ  LYS A  86      52.780  23.460  24.440  1.00  0.00           N
ATOM    833  HZ1 LYS A  86      51.920  23.390  23.950  1.00  0.00           H
ATOM    834  HZ2 LYS A  86      53.380  24.080  23.930  1.00  0.00           H
ATOM    835  HZ3 LYS A  86      53.110  22.520  24.570  1.00  0.00           H
ATOM    836  C   LYS A  86      56.590  25.860  30.390  1.00  0.00           C
ATOM    837  O   LYS A  86      57.640  26.480  30.370  1.00  0.00           O
ATOM    838  N   ALA A  87      56.280  24.930  31.290  1.00  0.00           N
ATOM    839  H   ALA A  87      55.360  24.920  31.670  1.00  0.00           H
ATOM    840  CA  ALA A  87      57.260  24.200  32.170  1.00  0.00           C
ATOM    841  CB  ALA A  87      56.510  23.330  33.160  1.00  0.00           C
ATOM    842  C   ALA A  87      58.440  23.430  31.520  1.00  0.00           C
ATOM    843  O   ALA A  87      58.380  22.690  30.490  1.00  0.00           O
ATOM    844  N   GLY A  88      59.610  23.710  32.060  1.00  0.00           N
ATOM    845  H   GLY A  88      59.780  24.130  32.950  1.00  0.00           H
ATOM    846  CA  GLY A  88      60.970  23.250  31.540  1.00  0.00           C
ATOM    847  C   GLY A  88      61.610  23.990  30.360  1.00  0.00           C
ATOM    848  O   GLY A  88      62.700  23.650  29.980  1.00  0.00           O
ATOM    849  N   GLN A  89      60.700  24.600  29.670  1.00  0.00           N
ATOM    850  H   GLN A  89      59.750  24.540  29.960  1.00  0.00           H
ATOM    851  CA  GLN A  89      60.990  25.410  28.450  1.00  0.00           C
ATOM    852  CB  GLN A  89      59.740  26.190  28.070  1.00  0.00           C
ATOM    853  CG  GLN A  89      59.910  26.900  26.730  1.00  0.00           C
ATOM    854  CD  GLN A  89      59.090  28.160  26.560  1.00  0.00           C
ATOM    855  OE1 GLN A  89      57.880  28.060  26.640  1.00  0.00           O
ATOM    856  NE2 GLN A  89      59.700  29.340  26.390  1.00  0.00           N
ATOM    857 1HE2 GLN A  89      60.700  29.410  26.440  1.00  0.00           H
ATOM    858 2HE2 GLN A  89      59.100  30.090  26.110  1.00  0.00           H
ATOM    859  C   GLN A  89      62.160  26.370  28.630  1.00  0.00           C
ATOM    860  O   GLN A  89      62.300  26.930  29.730  1.00  0.00           O
ATOM    861  N   THR A  90      62.940  26.550  27.550  1.00  0.00           N
ATOM    862  H   THR A  90      63.000  25.850  26.840  1.00  0.00           H
ATOM    863  CA  THR A  90      63.910  27.660  27.500  1.00  0.00           C
ATOM    864  CB  THR A  90      64.930  27.480  26.330  1.00  0.00           C
ATOM    865  OG1 THR A  90      65.540  26.180  26.130  1.00  0.00           O
ATOM    866  HG1 THR A  90      66.000  26.310  25.250  1.00  0.00           H
ATOM    867  CG2 THR A  90      66.060  28.510  26.430  1.00  0.00           C
ATOM    868  C   THR A  90      63.200  29.000  27.350  1.00  0.00           C
ATOM    869  O   THR A  90      62.450  29.250  26.430  1.00  0.00           O
ATOM    870  N   PHE A  91      63.340  29.810  28.380  1.00  0.00           N
ATOM    871  H   PHE A  91      63.580  29.460  29.290  1.00  0.00           H
ATOM    872  CA  PHE A  91      63.020  31.270  28.250  1.00  0.00           C
ATOM    873  CB  PHE A  91      62.210  31.830  29.420  1.00  0.00           C
ATOM    874  CG  PHE A  91      61.440  33.100  29.020  1.00  0.00           C
ATOM    875  CD1 PHE A  91      61.790  34.360  29.510  1.00  0.00           C
ATOM    876  HD1 PHE A  91      62.580  34.600  30.230  1.00  0.00           H
ATOM    877  CD2 PHE A  91      60.400  32.950  28.070  1.00  0.00           C
ATOM    878  HD2 PHE A  91      59.940  31.980  27.900  1.00  0.00           H
ATOM    879  CE1 PHE A  91      61.120  35.500  28.990  1.00  0.00           C
ATOM    880  HE1 PHE A  91      61.400  36.500  29.330  1.00  0.00           H
ATOM    881  CE2 PHE A  91      59.840  34.060  27.540  1.00  0.00           C
ATOM    882  HE2 PHE A  91      58.880  33.940  27.030  1.00  0.00           H
ATOM    883  CZ  PHE A  91      60.170  35.300  27.990  1.00  0.00           C
ATOM    884  HZ  PHE A  91      59.550  36.120  27.640  1.00  0.00           H
ATOM    885  C   PHE A  91      64.260  32.150  28.070  1.00  0.00           C
ATOM    886  O   PHE A  91      65.360  31.810  28.610  1.00  0.00           O
ATOM    887  N   THR A  92      64.100  33.400  27.600  1.00  0.00           N
ATOM    888  H   THR A  92      63.190  33.730  27.350  1.00  0.00           H
ATOM    889  CA  THR A  92      65.190  34.360  27.360  1.00  0.00           C
ATOM    890  CB  THR A  92      65.910  34.120  25.980  1.00  0.00           C
ATOM    891  OG1 THR A  92      66.380  32.770  25.800  1.00  0.00           O
ATOM    892  HG1 THR A  92      66.490  32.300  26.680  1.00  0.00           H
ATOM    893  CG2 THR A  92      67.060  35.040  25.750  1.00  0.00           C
ATOM    894  C   THR A  92      64.830  35.820  27.430  1.00  0.00           C
ATOM    895  O   THR A  92      63.810  36.230  26.890  1.00  0.00           O
ATOM    896  N   PHE A  93      65.560  36.450  28.320  1.00  0.00           N
ATOM    897  H   PHE A  93      66.330  36.110  28.860  1.00  0.00           H
ATOM    898  CA  PHE A  93      65.210  37.900  28.530  1.00  0.00           C
ATOM    899  CB  PHE A  93      65.150  38.240  30.000  1.00  0.00           C
ATOM    900  CG  PHE A  93      64.010  37.800  30.870  1.00  0.00           C
ATOM    901  CD1 PHE A  93      62.880  38.580  30.980  1.00  0.00           C
ATOM    902  HD1 PHE A  93      62.730  39.410  30.280  1.00  0.00           H
ATOM    903  CD2 PHE A  93      64.160  36.650  31.590  1.00  0.00           C
ATOM    904  HD2 PHE A  93      65.120  36.140  31.600  1.00  0.00           H
ATOM    905  CE1 PHE A  93      61.760  38.260  31.790  1.00  0.00           C
ATOM    906  HE1 PHE A  93      60.820  38.810  31.870  1.00  0.00           H
ATOM    907  CE2 PHE A  93      63.000  36.310  32.420  1.00  0.00           C
ATOM    908  HE2 PHE A  93      62.970  35.240  32.630  1.00  0.00           H
ATOM    909  CZ  PHE A  93      61.860  37.110  32.510  1.00  0.00           C
ATOM    910  HZ  PHE A  93      61.110  36.920  33.280  1.00  0.00           H
ATOM    911  C   PHE A  93      66.400  38.670  27.910  1.00  0.00           C
ATOM    912  O   PHE A  93      67.590  38.400  28.170  1.00  0.00           O
ATOM    913  N   THR A  94      66.080  39.320  26.800  1.00  0.00           N
ATOM    914  H   THR A  94      65.120  39.400  26.550  1.00  0.00           H
ATOM    915  CA  THR A  94      67.060  40.180  26.090  1.00  0.00           C
ATOM    916  CB  THR A  94      67.090  40.220  24.580  1.00  0.00           C
ATOM    917  OG1 THR A  94      67.920  41.270  24.040  1.00  0.00           O
ATOM    918  HG1 THR A  94      67.910  41.240  23.050  1.00  0.00           H
ATOM    919  CG2 THR A  94      65.640  40.280  24.090  1.00  0.00           C
ATOM    920  C   THR A  94      67.050  41.580  26.670  1.00  0.00           C
ATOM    921  O   THR A  94      66.010  42.080  27.140  1.00  0.00           O
ATOM    922  N   THR A  95      68.230  42.130  26.680  1.00  0.00           N
ATOM    923  H   THR A  95      69.080  41.730  26.350  1.00  0.00           H
ATOM    924  CA  THR A  95      68.560  43.550  27.120  1.00  0.00           C
ATOM    925  CB  THR A  95      70.020  43.770  27.450  1.00  0.00           C
ATOM    926  OG1 THR A  95      70.480  42.820  28.360  1.00  0.00           O
ATOM    927  HG1 THR A  95      70.780  41.990  27.890  1.00  0.00           H
ATOM    928  CG2 THR A  95      70.400  45.190  27.870  1.00  0.00           C
ATOM    929  C   THR A  95      68.060  44.520  26.030  1.00  0.00           C
ATOM    930  O   THR A  95      67.580  45.630  26.490  1.00  0.00           O
ATOM    931  N   ASP A  96      68.190  44.070  24.740  1.00  0.00           N
ATOM    932  H   ASP A  96      68.330  43.100  24.590  1.00  0.00           H
ATOM    933  CA  ASP A  96      67.920  44.990  23.570  1.00  0.00           C
ATOM    934  CB  ASP A  96      68.420  44.310  22.300  1.00  0.00           C
ATOM    935  CG  ASP A  96      68.280  45.080  20.970  1.00  0.00           C
ATOM    936  OD1 ASP A  96      67.350  45.870  20.670  1.00  0.00           O
ATOM    937  OD2 ASP A  96      69.240  44.930  20.150  1.00  0.00           O
ATOM    938  C   ASP A  96      66.460  45.380  23.520  1.00  0.00           C
ATOM    939  O   ASP A  96      65.580  44.550  23.370  1.00  0.00           O
ATOM    940  N   LYS A  97      66.490  46.680  23.610  1.00  0.00           N
ATOM    941  H   LYS A  97      67.330  47.210  23.760  1.00  0.00           H
ATOM    942  CA  LYS A  97      65.280  47.560  23.440  1.00  0.00           C
ATOM    943  CB  LYS A  97      65.680  48.860  24.050  1.00  0.00           C
ATOM    944  CG  LYS A  97      65.480  48.690  25.570  1.00  0.00           C
ATOM    945  CD  LYS A  97      66.030  49.970  26.270  1.00  0.00           C
ATOM    946  CE  LYS A  97      66.320  49.780  27.720  1.00  0.00           C
ATOM    947  NZ  LYS A  97      67.100  48.530  27.910  1.00  0.00           N
ATOM    948  HZ1 LYS A  97      67.390  48.550  28.870  1.00  0.00           H
ATOM    949  HZ2 LYS A  97      66.540  47.740  27.660  1.00  0.00           H
ATOM    950  HZ3 LYS A  97      67.870  48.470  27.280  1.00  0.00           H
ATOM    951  C   LYS A  97      64.450  47.610  22.100  1.00  0.00           C
ATOM    952  O   LYS A  97      63.220  47.690  22.200  1.00  0.00           O
ATOM    953  N   SER A  98      65.000  47.240  20.960  1.00  0.00           N
ATOM    954  H   SER A  98      65.980  47.080  20.910  1.00  0.00           H
ATOM    955  CA  SER A  98      64.220  47.090  19.700  1.00  0.00           C
ATOM    956  CB  SER A  98      65.100  47.340  18.450  1.00  0.00           C
ATOM    957  OG  SER A  98      66.030  46.270  18.250  1.00  0.00           O
ATOM    958  HG  SER A  98      66.570  46.160  19.080  1.00  0.00           H
ATOM    959  C   SER A  98      63.350  45.930  19.440  1.00  0.00           C
ATOM    960  O   SER A  98      62.270  46.020  18.750  1.00  0.00           O
ATOM    961  N   VAL A  99      63.840  44.850  20.050  1.00  0.00           N
ATOM    962  H   VAL A  99      64.530  44.950  20.770  1.00  0.00           H
ATOM    963  CA  VAL A  99      63.190  43.540  19.940  1.00  0.00           C
ATOM    964  CB  VAL A  99      64.140  42.350  20.350  1.00  0.00           C
ATOM    965  CG1 VAL A  99      63.610  40.960  20.050  1.00  0.00           C
ATOM    966  CG2 VAL A  99      65.440  42.470  19.510  1.00  0.00           C
ATOM    967  C   VAL A  99      61.810  43.370  20.610  1.00  0.00           C
ATOM    968  O   VAL A  99      61.580  43.620  21.790  1.00  0.00           O
ATOM    969  N   ILE A 100      60.820  42.910  19.900  1.00  0.00           N
ATOM    970  H   ILE A 100      61.020  42.890  18.920  1.00  0.00           H
ATOM    971  CA  ILE A 100      59.460  42.730  20.310  1.00  0.00           C
ATOM    972  CB  ILE A 100      58.370  43.210  19.280  1.00  0.00           C
ATOM    973  CG1 ILE A 100      58.700  44.630  18.970  1.00  0.00           C
ATOM    974  CG2 ILE A 100      57.000  43.300  19.970  1.00  0.00           C
ATOM    975  CD  ILE A 100      58.920  44.850  17.530  1.00  0.00           C
ATOM    976  C   ILE A 100      59.320  41.220  20.660  1.00  0.00           C
ATOM    977  O   ILE A 100      59.450  40.370  19.800  1.00  0.00           O
ATOM    978  N   GLY A 101      58.820  41.050  21.880  1.00  0.00           N
ATOM    979  H   GLY A 101      58.230  41.770  22.250  1.00  0.00           H
ATOM    980  CA  GLY A 101      58.930  39.770  22.670  1.00  0.00           C
ATOM    981  C   GLY A 101      57.850  38.820  22.180  1.00  0.00           C
ATOM    982  O   GLY A 101      56.910  39.150  21.470  1.00  0.00           O
ATOM    983  N   ASN A 102      58.120  37.630  22.560  1.00  0.00           N
ATOM    984  H   ASN A 102      59.000  37.450  23.010  1.00  0.00           H
ATOM    985  CA  ASN A 102      57.210  36.440  22.420  1.00  0.00           C
ATOM    986  CB  ASN A 102      57.370  35.960  21.010  1.00  0.00           C
ATOM    987  CG  ASN A 102      58.730  35.380  20.610  1.00  0.00           C
ATOM    988  OD1 ASN A 102      59.530  34.980  21.490  1.00  0.00           O
ATOM    989  ND2 ASN A 102      59.100  35.450  19.360  1.00  0.00           N
ATOM    990 1HD2 ASN A 102      58.470  35.850  18.690  1.00  0.00           H
ATOM    991 2HD2 ASN A 102      59.900  34.960  19.010  1.00  0.00           H
ATOM    992  C   ASN A 102      57.410  35.350  23.470  1.00  0.00           C
ATOM    993  O   ASN A 102      57.980  35.530  24.520  1.00  0.00           O
ATOM    994  N   SER A 103      56.780  34.190  23.240  1.00  0.00           N
ATOM    995  H   SER A 103      56.250  34.030  22.410  1.00  0.00           H
ATOM    996  CA  SER A 103      56.950  32.910  23.920  1.00  0.00           C
ATOM    997  CB  SER A 103      56.310  31.610  23.360  1.00  0.00           C
ATOM    998  OG  SER A 103      56.820  31.500  22.020  1.00  0.00           O
ATOM    999  HG  SER A 103      56.780  30.550  21.720  1.00  0.00           H
ATOM   1000  C   SER A 103      58.400  32.460  24.210  1.00  0.00           C
ATOM   1001  O   SER A 103      58.570  31.730  25.160  1.00  0.00           O
ATOM   1002  N   GLU A 104      59.330  32.540  23.320  1.00  0.00           N
ATOM   1003  H   GLU A 104      59.100  33.040  22.490  1.00  0.00           H
ATOM   1004  CA  GLU A 104      60.720  32.090  23.460  1.00  0.00           C
ATOM   1005  CB  GLU A 104      61.330  31.880  22.000  1.00  0.00           C
ATOM   1006  CG  GLU A 104      60.870  30.520  21.450  1.00  0.00           C
ATOM   1007  CD  GLU A 104      61.570  30.350  20.100  1.00  0.00           C
ATOM   1008  OE1 GLU A 104      61.040  30.970  19.190  1.00  0.00           O
ATOM   1009  OE2 GLU A 104      62.650  29.770  19.960  1.00  0.00           O
ATOM   1010  C   GLU A 104      61.540  33.220  24.140  1.00  0.00           C
ATOM   1011  O   GLU A 104      62.340  32.930  25.020  1.00  0.00           O
ATOM   1012  N   MET A 105      61.290  34.510  23.800  1.00  0.00           N
ATOM   1013  H   MET A 105      60.770  34.770  22.980  1.00  0.00           H
ATOM   1014  CA  MET A 105      62.070  35.620  24.350  1.00  0.00           C
ATOM   1015  CB  MET A 105      63.350  35.900  23.470  1.00  0.00           C
ATOM   1016  CG  MET A 105      63.020  36.130  21.990  1.00  0.00           C
ATOM   1017  SD  MET A 105      62.980  37.890  21.510  1.00  0.00           S
ATOM   1018  CE  MET A 105      61.560  37.880  20.430  1.00  0.00           C
ATOM   1019  C   MET A 105      61.330  36.950  24.620  1.00  0.00           C
ATOM   1020  O   MET A 105      60.290  37.150  23.970  1.00  0.00           O
ATOM   1021  N   VAL A 106      61.900  37.890  25.350  1.00  0.00           N
ATOM   1022  H   VAL A 106      62.520  37.740  26.130  1.00  0.00           H
ATOM   1023  CA  VAL A 106      61.260  39.220  25.540  1.00  0.00           C
ATOM   1024  CB  VAL A 106      60.250  39.210  26.770  1.00  0.00           C
ATOM   1025  CG1 VAL A 106      60.860  39.210  28.190  1.00  0.00           C
ATOM   1026  CG2 VAL A 106      59.180  40.310  26.580  1.00  0.00           C
ATOM   1027  C   VAL A 106      62.390  40.270  25.910  1.00  0.00           C
ATOM   1028  O   VAL A 106      63.360  39.990  26.630  1.00  0.00           O
ATOM   1029  N   ALA A 107      62.130  41.540  25.500  1.00  0.00           N
ATOM   1030  H   ALA A 107      61.250  41.870  25.180  1.00  0.00           H
ATOM   1031  CA  ALA A 107      63.040  42.660  25.900  1.00  0.00           C
ATOM   1032  CB  ALA A 107      62.890  43.770  24.890  1.00  0.00           C
ATOM   1033  C   ALA A 107      62.690  43.170  27.360  1.00  0.00           C
ATOM   1034  O   ALA A 107      61.580  43.280  27.830  1.00  0.00           O
ATOM   1035  N   VAL A 108      63.770  43.600  28.020  1.00  0.00           N
ATOM   1036  H   VAL A 108      64.640  43.310  27.610  1.00  0.00           H
ATOM   1037  CA  VAL A 108      63.790  44.250  29.350  1.00  0.00           C
ATOM   1038  CB  VAL A 108      64.770  43.500  30.260  1.00  0.00           C
ATOM   1039  CG1 VAL A 108      64.560  41.960  30.360  1.00  0.00           C
ATOM   1040  CG2 VAL A 108      66.230  43.800  29.960  1.00  0.00           C
ATOM   1041  C   VAL A 108      63.990  45.780  29.350  1.00  0.00           C
ATOM   1042  O   VAL A 108      64.500  46.390  28.440  1.00  0.00           O
ATOM   1043  N   THR A 109      63.680  46.390  30.500  1.00  0.00           N
ATOM   1044  H   THR A 109      62.840  46.130  30.980  1.00  0.00           H
ATOM   1045  CA  THR A 109      64.070  47.790  30.830  1.00  0.00           C
ATOM   1046  CB  THR A 109      63.150  48.570  31.840  1.00  0.00           C
ATOM   1047  OG1 THR A 109      63.060  47.820  33.100  1.00  0.00           O
ATOM   1048  HG1 THR A 109      63.210  48.450  33.860  1.00  0.00           H
ATOM   1049  CG2 THR A 109      61.830  48.930  31.240  1.00  0.00           C
ATOM   1050  C   THR A 109      65.420  48.020  31.510  1.00  0.00           C
ATOM   1051  O   THR A 109      66.180  48.870  30.990  1.00  0.00           O
ATOM   1052  N   TYR A 110      65.810  47.240  32.510  1.00  0.00           N
ATOM   1053  H   TYR A 110      65.320  46.390  32.710  1.00  0.00           H
ATOM   1054  CA  TYR A 110      67.160  47.410  33.180  1.00  0.00           C
ATOM   1055  CB  TYR A 110      66.910  46.840  34.570  1.00  0.00           C
ATOM   1056  CG  TYR A 110      68.170  46.940  35.420  1.00  0.00           C
ATOM   1057  CD1 TYR A 110      68.930  48.110  35.530  1.00  0.00           C
ATOM   1058  HD1 TYR A 110      68.690  49.060  35.060  1.00  0.00           H
ATOM   1059  CD2 TYR A 110      68.600  45.850  36.100  1.00  0.00           C
ATOM   1060  HD2 TYR A 110      67.910  45.000  36.070  1.00  0.00           H
ATOM   1061  CE1 TYR A 110      70.060  48.150  36.340  1.00  0.00           C
ATOM   1062  HE1 TYR A 110      70.440  49.120  36.660  1.00  0.00           H
ATOM   1063  CE2 TYR A 110      69.690  45.820  36.890  1.00  0.00           C
ATOM   1064  HE2 TYR A 110      70.050  44.810  37.090  1.00  0.00           H
ATOM   1065  CZ  TYR A 110      70.480  46.990  37.050  1.00  0.00           C
ATOM   1066  OH  TYR A 110      71.600  46.890  37.750  1.00  0.00           O
ATOM   1067  HH  TYR A 110      71.740  46.000  38.200  1.00  0.00           H
ATOM   1068  C   TYR A 110      68.350  46.800  32.420  1.00  0.00           C
ATOM   1069  O   TYR A 110      68.420  45.540  32.280  1.00  0.00           O
ATOM   1070  N   GLU A 111      69.410  47.600  32.160  1.00  0.00           N
ATOM   1071  H   GLU A 111      69.370  48.540  32.500  1.00  0.00           H
ATOM   1072  CA  GLU A 111      70.590  47.040  31.360  1.00  0.00           C
ATOM   1073  CB  GLU A 111      71.490  48.180  30.900  1.00  0.00           C
ATOM   1074  CG  GLU A 111      70.950  48.830  29.650  1.00  0.00           C
ATOM   1075  CD  GLU A 111      71.020  50.340  29.800  1.00  0.00           C
ATOM   1076  OE1 GLU A 111      72.080  50.950  29.980  1.00  0.00           O
ATOM   1077  OE2 GLU A 111      69.960  50.920  30.080  1.00  0.00           O
ATOM   1078  C   GLU A 111      71.440  45.910  32.050  1.00  0.00           C
ATOM   1079  O   GLU A 111      71.490  44.840  31.550  1.00  0.00           O
ATOM   1080  N   GLY A 112      71.820  46.190  33.290  1.00  0.00           N
ATOM   1081  H   GLY A 112      71.790  47.150  33.600  1.00  0.00           H
ATOM   1082  CA  GLY A 112      72.620  45.290  34.090  1.00  0.00           C
ATOM   1083  C   GLY A 112      72.060  44.000  34.620  1.00  0.00           C
ATOM   1084  O   GLY A 112      72.640  43.500  35.590  1.00  0.00           O
ATOM   1085  N   PHE A 113      70.950  43.550  34.030  1.00  0.00           N
ATOM   1086  H   PHE A 113      70.560  44.050  33.250  1.00  0.00           H
ATOM   1087  CA  PHE A 113      70.140  42.310  34.380  1.00  0.00           C
ATOM   1088  CB  PHE A 113      68.960  42.310  33.330  1.00  0.00           C
ATOM   1089  CG  PHE A 113      67.840  41.390  33.780  1.00  0.00           C
ATOM   1090  CD1 PHE A 113      66.960  41.790  34.780  1.00  0.00           C
ATOM   1091  HD1 PHE A 113      67.150  42.740  35.280  1.00  0.00           H
ATOM   1092  CD2 PHE A 113      67.520  40.360  33.010  1.00  0.00           C
ATOM   1093  HD2 PHE A 113      68.220  39.900  32.320  1.00  0.00           H
ATOM   1094  CE1 PHE A 113      65.780  41.060  35.090  1.00  0.00           C
ATOM   1095  HE1 PHE A 113      65.220  41.240  36.010  1.00  0.00           H
ATOM   1096  CE2 PHE A 113      66.360  39.640  33.320  1.00  0.00           C
ATOM   1097  HE2 PHE A 113      66.180  38.700  32.800  1.00  0.00           H
ATOM   1098  CZ  PHE A 113      65.510  40.000  34.310  1.00  0.00           C
ATOM   1099  HZ  PHE A 113      64.620  39.410  34.560  1.00  0.00           H
ATOM   1100  C   PHE A 113      71.100  41.060  34.460  1.00  0.00           C
ATOM   1101  O   PHE A 113      71.450  40.630  35.520  1.00  0.00           O
ATOM   1102  N   THR A 114      71.810  40.950  33.370  1.00  0.00           N
ATOM   1103  H   THR A 114      71.670  41.570  32.600  1.00  0.00           H
ATOM   1104  CA  THR A 114      72.980  40.050  33.290  1.00  0.00           C
ATOM   1105  CB  THR A 114      73.720  40.110  31.920  1.00  0.00           C
ATOM   1106  OG1 THR A 114      73.990  41.480  31.540  1.00  0.00           O
ATOM   1107  HG1 THR A 114      73.230  41.980  31.130  1.00  0.00           H
ATOM   1108  CG2 THR A 114      72.900  39.450  30.800  1.00  0.00           C
ATOM   1109  C   THR A 114      74.080  40.150  34.360  1.00  0.00           C
ATOM   1110  O   THR A 114      74.500  39.130  34.870  1.00  0.00           O
ATOM   1111  N   THR A 115      74.470  41.360  34.650  1.00  0.00           N
ATOM   1112  H   THR A 115      74.510  42.030  33.920  1.00  0.00           H
ATOM   1113  CA  THR A 115      75.540  41.580  35.680  1.00  0.00           C
ATOM   1114  CB  THR A 115      75.950  43.100  35.730  1.00  0.00           C
ATOM   1115  OG1 THR A 115      76.240  43.510  34.370  1.00  0.00           O
ATOM   1116  HG1 THR A 115      76.430  44.480  34.270  1.00  0.00           H
ATOM   1117  CG2 THR A 115      77.320  43.390  36.470  1.00  0.00           C
ATOM   1118  C   THR A 115      75.040  41.260  37.090  1.00  0.00           C
ATOM   1119  O   THR A 115      75.630  40.490  37.890  1.00  0.00           O
ATOM   1120  N   ASP A 116      73.740  41.620  37.400  1.00  0.00           N
ATOM   1121  H   ASP A 116      73.210  42.180  36.760  1.00  0.00           H
ATOM   1122  CA  ASP A 116      73.110  41.360  38.720  1.00  0.00           C
ATOM   1123  CB  ASP A 116      71.960  42.420  39.080  1.00  0.00           C
ATOM   1124  CG  ASP A 116      72.510  43.860  39.430  1.00  0.00           C
ATOM   1125  OD1 ASP A 116      71.690  44.780  39.240  1.00  0.00           O
ATOM   1126  OD2 ASP A 116      73.660  44.120  39.860  1.00  0.00           O
ATOM   1127  C   ASP A 116      72.800  39.910  39.000  1.00  0.00           C
ATOM   1128  O   ASP A 116      72.870  39.530  40.190  1.00  0.00           O
ATOM   1129  N   LEU A 117      72.590  39.110  37.930  1.00  0.00           N
ATOM   1130  H   LEU A 117      72.940  39.420  37.050  1.00  0.00           H
ATOM   1131  CA  LEU A 117      72.040  37.750  37.980  1.00  0.00           C
ATOM   1132  CB  LEU A 117      71.320  37.500  36.650  1.00  0.00           C
ATOM   1133  CG  LEU A 117      69.750  37.770  36.810  1.00  0.00           C
ATOM   1134  CD1 LEU A 117      69.330  39.120  37.390  1.00  0.00           C
ATOM   1135  CD2 LEU A 117      69.140  37.600  35.460  1.00  0.00           C
ATOM   1136  C   LEU A 117      72.860  36.550  38.340  1.00  0.00           C
ATOM   1137  O   LEU A 117      73.900  36.200  37.800  1.00  0.00           O
ATOM   1138  N   SER A 118      72.560  36.180  39.590  1.00  0.00           N
ATOM   1139  H   SER A 118      72.070  36.800  40.210  1.00  0.00           H
ATOM   1140  CA  SER A 118      73.130  35.090  40.290  1.00  0.00           C
ATOM   1141  CB  SER A 118      72.950  35.340  41.800  1.00  0.00           C
ATOM   1142  OG  SER A 118      73.620  36.530  42.190  1.00  0.00           O
ATOM   1143  HG  SER A 118      74.390  36.260  42.760  1.00  0.00           H
ATOM   1144  C   SER A 118      72.700  33.750  39.760  1.00  0.00           C
ATOM   1145  O   SER A 118      71.510  33.350  39.930  1.00  0.00           O
ATOM   1146  N   VAL A 119      73.570  33.070  38.930  1.00  0.00           N
ATOM   1147  H   VAL A 119      74.490  33.420  38.770  1.00  0.00           H
ATOM   1148  CA  VAL A 119      73.290  31.840  38.300  1.00  0.00           C
ATOM   1149  CB  VAL A 119      74.520  31.460  37.420  1.00  0.00           C
ATOM   1150  CG1 VAL A 119      74.020  30.440  36.380  1.00  0.00           C
ATOM   1151  CG2 VAL A 119      75.270  32.590  36.750  1.00  0.00           C
ATOM   1152  C   VAL A 119      72.980  30.650  39.220  1.00  0.00           C
ATOM   1153  O   VAL A 119      73.450  30.610  40.320  1.00  0.00           O
ATOM   1154  N   GLY A 120      72.020  29.800  38.800  1.00  0.00           N
ATOM   1155  H   GLY A 120      71.640  29.890  37.880  1.00  0.00           H
ATOM   1156  CA  GLY A 120      71.500  28.640  39.570  1.00  0.00           C
ATOM   1157  C   GLY A 120      70.460  28.920  40.640  1.00  0.00           C
ATOM   1158  O   GLY A 120      69.770  27.950  40.940  1.00  0.00           O
ATOM   1159  N   ASN A 121      70.330  30.190  41.010  1.00  0.00           N
ATOM   1160  H   ASN A 121      70.960  30.890  40.660  1.00  0.00           H
ATOM   1161  CA  ASN A 121      69.140  30.710  41.760  1.00  0.00           C
ATOM   1162  CB  ASN A 121      69.450  32.100  42.290  1.00  0.00           C
ATOM   1163  CG  ASN A 121      70.360  32.220  43.490  1.00  0.00           C
ATOM   1164  OD1 ASN A 121      71.400  31.640  43.800  1.00  0.00           O
ATOM   1165  ND2 ASN A 121      69.930  33.120  44.340  1.00  0.00           N
ATOM   1166 1HD2 ASN A 121      69.080  33.620  44.220  1.00  0.00           H
ATOM   1167 2HD2 ASN A 121      70.470  33.220  45.180  1.00  0.00           H
ATOM   1168  C   ASN A 121      67.750  30.630  41.070  1.00  0.00           C
ATOM   1169  O   ASN A 121      67.710  30.220  39.950  1.00  0.00           O
ATOM   1170  N   THR A 122      66.730  31.240  41.640  1.00  0.00           N
ATOM   1171  H   THR A 122      66.870  31.600  42.560  1.00  0.00           H
ATOM   1172  CA  THR A 122      65.350  31.480  41.120  1.00  0.00           C
ATOM   1173  CB  THR A 122      64.430  30.840  42.080  1.00  0.00           C
ATOM   1174  OG1 THR A 122      64.670  29.450  42.270  1.00  0.00           O
ATOM   1175  HG1 THR A 122      64.010  29.110  42.940  1.00  0.00           H
ATOM   1176  CG2 THR A 122      62.970  30.940  41.560  1.00  0.00           C
ATOM   1177  C   THR A 122      65.010  32.940  41.000  1.00  0.00           C
ATOM   1178  O   THR A 122      65.240  33.770  41.880  1.00  0.00           O
ATOM   1179  N   VAL A 123      64.280  33.300  39.930  1.00  0.00           N
ATOM   1180  H   VAL A 123      64.120  32.620  39.210  1.00  0.00           H
ATOM   1181  CA  VAL A 123      63.770  34.630  39.620  1.00  0.00           C
ATOM   1182  CB  VAL A 123      64.640  35.340  38.550  1.00  0.00           C
ATOM   1183  CG1 VAL A 123      65.710  36.040  39.370  1.00  0.00           C
ATOM   1184  CG2 VAL A 123      65.170  34.350  37.510  1.00  0.00           C
ATOM   1185  C   VAL A 123      62.340  34.500  39.090  1.00  0.00           C
ATOM   1186  O   VAL A 123      62.050  33.580  38.310  1.00  0.00           O
ATOM   1187  N   LEU A 124      61.530  35.500  39.280  1.00  0.00           N
ATOM   1188  H   LEU A 124      61.960  36.400  39.380  1.00  0.00           H
ATOM   1189  CA  LEU A 124      60.060  35.430  39.150  1.00  0.00           C
ATOM   1190  CB  LEU A 124      59.400  35.660  40.510  1.00  0.00           C
ATOM   1191  CG  LEU A 124      59.770  34.590  41.550  1.00  0.00           C
ATOM   1192  CD1 LEU A 124      59.070  34.980  42.870  1.00  0.00           C
ATOM   1193  CD2 LEU A 124      59.190  33.230  41.100  1.00  0.00           C
ATOM   1194  C   LEU A 124      59.520  36.490  38.220  1.00  0.00           C
ATOM   1195  O   LEU A 124      60.040  37.590  38.300  1.00  0.00           O
ATOM   1196  N   VAL A 125      58.380  36.160  37.590  1.00  0.00           N
ATOM   1197  H   VAL A 125      58.050  35.210  37.620  1.00  0.00           H
ATOM   1198  CA  VAL A 125      57.580  37.140  36.820  1.00  0.00           C
ATOM   1199  CB  VAL A 125      57.940  37.150  35.280  1.00  0.00           C
ATOM   1200  CG1 VAL A 125      57.420  35.880  34.550  1.00  0.00           C
ATOM   1201  CG2 VAL A 125      57.420  38.330  34.450  1.00  0.00           C
ATOM   1202  C   VAL A 125      56.100  37.060  37.100  1.00  0.00           C
ATOM   1203  O   VAL A 125      55.560  35.980  37.520  1.00  0.00           O
ATOM   1204  N   ASP A 126      55.540  38.310  37.050  1.00  0.00           N
ATOM   1205  H   ASP A 126      56.130  39.040  36.730  1.00  0.00           H
ATOM   1206  CA  ASP A 126      54.120  38.710  37.380  1.00  0.00           C
ATOM   1207  CB  ASP A 126      53.080  38.200  36.350  1.00  0.00           C
ATOM   1208  CG  ASP A 126      51.840  39.130  36.180  1.00  0.00           C
ATOM   1209  OD1 ASP A 126      51.860  40.290  36.570  1.00  0.00           O
ATOM   1210  OD2 ASP A 126      50.830  38.640  35.610  1.00  0.00           O
ATOM   1211  C   ASP A 126      53.550  38.180  38.720  1.00  0.00           C
ATOM   1212  O   ASP A 126      53.410  36.910  38.820  1.00  0.00           O
ATOM   1213  N   ASP A 127      53.380  39.040  39.750  1.00  0.00           N
ATOM   1214  H   ASP A 127      53.680  39.960  39.500  1.00  0.00           H
ATOM   1215  CA  ASP A 127      52.950  38.680  41.130  1.00  0.00           C
ATOM   1216  CB  ASP A 127      51.380  38.400  41.310  1.00  0.00           C
ATOM   1217  CG  ASP A 127      50.540  39.680  41.260  1.00  0.00           C
ATOM   1218  OD1 ASP A 127      50.720  40.570  42.160  1.00  0.00           O
ATOM   1219  OD2 ASP A 127      49.610  39.770  40.440  1.00  0.00           O
ATOM   1220  C   ASP A 127      53.700  37.550  41.920  1.00  0.00           C
ATOM   1221  O   ASP A 127      53.370  37.190  43.010  1.00  0.00           O
ATOM   1222  N   GLY A 128      54.820  37.360  41.320  1.00  0.00           N
ATOM   1223  H   GLY A 128      55.120  38.090  40.710  1.00  0.00           H
ATOM   1224  CA  GLY A 128      55.660  36.130  41.550  1.00  0.00           C
ATOM   1225  C   GLY A 128      55.030  34.750  41.120  1.00  0.00           C
ATOM   1226  O   GLY A 128      55.540  33.700  41.550  1.00  0.00           O
ATOM   1227  N   LEU A 129      53.980  34.700  40.300  1.00  0.00           N
ATOM   1228  H   LEU A 129      53.650  35.500  39.810  1.00  0.00           H
ATOM   1229  CA  LEU A 129      53.350  33.420  39.960  1.00  0.00           C
ATOM   1230  CB  LEU A 129      52.080  33.750  39.180  1.00  0.00           C
ATOM   1231  CG  LEU A 129      50.980  34.500  39.990  1.00  0.00           C
ATOM   1232  CD1 LEU A 129      49.840  34.840  39.050  1.00  0.00           C
ATOM   1233  CD2 LEU A 129      50.260  33.500  40.950  1.00  0.00           C
ATOM   1234  C   LEU A 129      54.220  32.480  39.120  1.00  0.00           C
ATOM   1235  O   LEU A 129      54.500  31.360  39.620  1.00  0.00           O
ATOM   1236  N   ILE A 130      54.720  32.980  37.930  1.00  0.00           N
ATOM   1237  H   ILE A 130      54.630  33.950  37.730  1.00  0.00           H
ATOM   1238  CA  ILE A 130      55.590  32.120  37.120  1.00  0.00           C
ATOM   1239  CB  ILE A 130      55.550  32.460  35.610  1.00  0.00           C
ATOM   1240  CG1 ILE A 130      54.120  32.620  35.060  1.00  0.00           C
ATOM   1241  CG2 ILE A 130      56.390  31.470  34.770  1.00  0.00           C
ATOM   1242  CD  ILE A 130      54.010  33.430  33.760  1.00  0.00           C
ATOM   1243  C   ILE A 130      57.050  32.330  37.640  1.00  0.00           C
ATOM   1244  O   ILE A 130      57.660  33.440  37.480  1.00  0.00           O
ATOM   1245  N   GLY A 131      57.610  31.170  37.970  1.00  0.00           N
ATOM   1246  H   GLY A 131      56.980  30.410  38.140  1.00  0.00           H
ATOM   1247  CA  GLY A 131      59.060  30.970  38.270  1.00  0.00           C
ATOM   1248  C   GLY A 131      59.930  30.560  37.140  1.00  0.00           C
ATOM   1249  O   GLY A 131      59.610  29.670  36.330  1.00  0.00           O
ATOM   1250  N   MET A 132      61.050  31.230  37.110  1.00  0.00           N
ATOM   1251  H   MET A 132      61.170  32.040  37.690  1.00  0.00           H
ATOM   1252  CA  MET A 132      62.160  30.910  36.180  1.00  0.00           C
ATOM   1253  CB  MET A 132      62.250  31.880  35.060  1.00  0.00           C
ATOM   1254  CG  MET A 132      61.030  31.840  34.110  1.00  0.00           C
ATOM   1255  SD  MET A 132      61.000  33.270  32.970  1.00  0.00           S
ATOM   1256  CE  MET A 132      59.600  33.090  31.930  1.00  0.00           C
ATOM   1257  C   MET A 132      63.460  30.740  36.970  1.00  0.00           C
ATOM   1258  O   MET A 132      63.770  31.570  37.830  1.00  0.00           O
ATOM   1259  N   GLU A 133      64.320  29.780  36.600  1.00  0.00           N
ATOM   1260  H   GLU A 133      63.960  29.110  35.950  1.00  0.00           H
ATOM   1261  CA  GLU A 133      65.650  29.440  37.130  1.00  0.00           C
ATOM   1262  CB  GLU A 133      65.580  27.890  37.220  1.00  0.00           C
ATOM   1263  CG  GLU A 133      66.700  27.170  38.070  1.00  0.00           C
ATOM   1264  CD  GLU A 133      66.460  25.650  38.020  1.00  0.00           C
ATOM   1265  OE1 GLU A 133      65.610  25.280  38.810  1.00  0.00           O
ATOM   1266  OE2 GLU A 133      66.980  24.910  37.160  1.00  0.00           O
ATOM   1267  C   GLU A 133      66.760  29.940  36.260  1.00  0.00           C
ATOM   1268  O   GLU A 133      66.850  29.460  35.220  1.00  0.00           O
ATOM   1269  N   VAL A 134      67.600  30.830  36.780  1.00  0.00           N
ATOM   1270  H   VAL A 134      67.680  30.930  37.780  1.00  0.00           H
ATOM   1271  CA  VAL A 134      68.760  31.410  36.050  1.00  0.00           C
ATOM   1272  CB  VAL A 134      69.470  32.530  36.850  1.00  0.00           C
ATOM   1273  CG1 VAL A 134      70.310  33.340  35.850  1.00  0.00           C
ATOM   1274  CG2 VAL A 134      68.600  33.440  37.700  1.00  0.00           C
ATOM   1275  C   VAL A 134      69.750  30.330  35.720  1.00  0.00           C
ATOM   1276  O   VAL A 134      70.590  29.990  36.510  1.00  0.00           O
ATOM   1277  N   THR A 135      69.590  29.840  34.500  1.00  0.00           N
ATOM   1278  H   THR A 135      68.840  30.140  33.920  1.00  0.00           H
ATOM   1279  CA  THR A 135      70.360  28.650  33.970  1.00  0.00           C
ATOM   1280  CB  THR A 135      69.480  27.880  32.990  1.00  0.00           C
ATOM   1281  OG1 THR A 135      68.170  27.700  33.490  1.00  0.00           O
ATOM   1282  HG1 THR A 135      68.090  26.780  33.860  1.00  0.00           H
ATOM   1283  CG2 THR A 135      70.120  26.520  32.620  1.00  0.00           C
ATOM   1284  C   THR A 135      71.720  28.930  33.250  1.00  0.00           C
ATOM   1285  O   THR A 135      72.610  28.110  33.200  1.00  0.00           O
ATOM   1286  N   ALA A 136      71.790  30.110  32.580  1.00  0.00           N
ATOM   1287  H   ALA A 136      70.930  30.570  32.390  1.00  0.00           H
ATOM   1288  CA  ALA A 136      72.960  30.620  31.860  1.00  0.00           C
ATOM   1289  CB  ALA A 136      73.180  29.900  30.560  1.00  0.00           C
ATOM   1290  C   ALA A 136      72.920  32.090  31.430  1.00  0.00           C
ATOM   1291  O   ALA A 136      71.910  32.800  31.220  1.00  0.00           O
ATOM   1292  N   ILE A 137      74.140  32.640  31.180  1.00  0.00           N
ATOM   1293  H   ILE A 137      74.930  32.100  31.440  1.00  0.00           H
ATOM   1294  CA  ILE A 137      74.400  34.000  30.720  1.00  0.00           C
ATOM   1295  CB  ILE A 137      74.970  34.940  31.840  1.00  0.00           C
ATOM   1296  CG1 ILE A 137      74.140  34.840  33.130  1.00  0.00           C
ATOM   1297  CG2 ILE A 137      75.210  36.370  31.350  1.00  0.00           C
ATOM   1298  CD  ILE A 137      74.480  35.810  34.260  1.00  0.00           C
ATOM   1299  C   ILE A 137      75.190  34.040  29.410  1.00  0.00           C
ATOM   1300  O   ILE A 137      76.170  33.330  29.300  1.00  0.00           O
ATOM   1301  N   GLU A 138      74.870  34.990  28.490  1.00  0.00           N
ATOM   1302  H   GLU A 138      74.000  35.460  28.600  1.00  0.00           H
ATOM   1303  CA  GLU A 138      75.590  35.240  27.210  1.00  0.00           C
ATOM   1304  CB  GLU A 138      75.140  34.260  26.060  1.00  0.00           C
ATOM   1305  CG  GLU A 138      75.900  34.550  24.770  1.00  0.00           C
ATOM   1306  CD  GLU A 138      75.520  33.520  23.720  1.00  0.00           C
ATOM   1307  OE1 GLU A 138      75.510  33.890  22.550  1.00  0.00           O
ATOM   1308  OE2 GLU A 138      75.420  32.350  24.040  1.00  0.00           O
ATOM   1309  C   GLU A 138      75.490  36.700  26.750  1.00  0.00           C
ATOM   1310  O   GLU A 138      74.270  37.030  26.510  1.00  0.00           O
ATOM   1311  N   GLY A 139      76.420  37.620  27.190  1.00  0.00           N
ATOM   1312  H   GLY A 139      77.100  37.260  27.830  1.00  0.00           H
ATOM   1313  CA  GLY A 139      76.720  39.010  26.820  1.00  0.00           C
ATOM   1314  C   GLY A 139      75.510  39.940  26.810  1.00  0.00           C
ATOM   1315  O   GLY A 139      75.270  40.720  27.710  1.00  0.00           O
ATOM   1316  N   ASN A 140      74.590  39.670  25.920  1.00  0.00           N
ATOM   1317  H   ASN A 140      74.800  39.080  25.150  1.00  0.00           H
ATOM   1318  CA  ASN A 140      73.380  40.520  25.830  1.00  0.00           C
ATOM   1319  CB  ASN A 140      72.910  40.500  24.340  1.00  0.00           C
ATOM   1320  CG  ASN A 140      71.720  41.360  23.940  1.00  0.00           C
ATOM   1321  OD1 ASN A 140      71.490  42.490  24.430  1.00  0.00           O
ATOM   1322  ND2 ASN A 140      70.950  40.730  23.110  1.00  0.00           N
ATOM   1323 1HD2 ASN A 140      71.050  39.770  22.850  1.00  0.00           H
ATOM   1324 2HD2 ASN A 140      70.150  41.180  22.710  1.00  0.00           H
ATOM   1325  C   ASN A 140      72.220  39.970  26.650  1.00  0.00           C
ATOM   1326  O   ASN A 140      71.310  40.670  27.080  1.00  0.00           O
ATOM   1327  N   LYS A 141      72.140  38.680  26.650  1.00  0.00           N
ATOM   1328  H   LYS A 141      72.940  38.150  26.380  1.00  0.00           H
ATOM   1329  CA  LYS A 141      71.010  37.860  27.180  1.00  0.00           C
ATOM   1330  CB  LYS A 141      70.300  37.020  26.120  1.00  0.00           C
ATOM   1331  CG  LYS A 141      71.330  36.280  25.310  1.00  0.00           C
ATOM   1332  CD  LYS A 141      70.650  35.450  24.180  1.00  0.00           C
ATOM   1333  CE  LYS A 141      71.630  34.340  23.660  1.00  0.00           C
ATOM   1334  NZ  LYS A 141      71.490  33.870  22.310  1.00  0.00           N
ATOM   1335  HZ1 LYS A 141      72.070  33.060  22.200  1.00  0.00           H
ATOM   1336  HZ2 LYS A 141      70.520  33.720  22.100  1.00  0.00           H
ATOM   1337  HZ3 LYS A 141      71.940  34.470  21.650  1.00  0.00           H
ATOM   1338  C   LYS A 141      71.200  36.850  28.350  1.00  0.00           C
ATOM   1339  O   LYS A 141      72.240  36.220  28.620  1.00  0.00           O
ATOM   1340  N   VAL A 142      70.110  36.790  29.170  1.00  0.00           N
ATOM   1341  H   VAL A 142      69.270  37.310  29.000  1.00  0.00           H
ATOM   1342  CA  VAL A 142      69.970  35.790  30.220  1.00  0.00           C
ATOM   1343  CB  VAL A 142      69.290  36.380  31.490  1.00  0.00           C
ATOM   1344  CG1 VAL A 142      69.550  35.420  32.660  1.00  0.00           C
ATOM   1345  CG2 VAL A 142      69.890  37.750  31.960  1.00  0.00           C
ATOM   1346  C   VAL A 142      69.050  34.630  29.690  1.00  0.00           C
ATOM   1347  O   VAL A 142      67.880  34.880  29.310  1.00  0.00           O
ATOM   1348  N   ILE A 143      69.420  33.390  29.850  1.00  0.00           N
ATOM   1349  H   ILE A 143      70.280  33.190  30.320  1.00  0.00           H
ATOM   1350  CA  ILE A 143      68.680  32.200  29.470  1.00  0.00           C
ATOM   1351  CB  ILE A 143      69.510  31.290  28.640  1.00  0.00           C
ATOM   1352  CG1 ILE A 143      70.010  31.900  27.310  1.00  0.00           C
ATOM   1353  CG2 ILE A 143      68.950  29.950  28.350  1.00  0.00           C
ATOM   1354  CD  ILE A 143      71.510  31.980  27.210  1.00  0.00           C
ATOM   1355  C   ILE A 143      68.260  31.510  30.740  1.00  0.00           C
ATOM   1356  O   ILE A 143      69.140  31.130  31.540  1.00  0.00           O
ATOM   1357  N   CYS A 144      66.970  31.290  30.900  1.00  0.00           N
ATOM   1358  H   CYS A 144      66.330  31.460  30.150  1.00  0.00           H
ATOM   1359  CA  CYS A 144      66.370  30.690  32.120  1.00  0.00           C
ATOM   1360  CB  CYS A 144      65.710  31.750  32.990  1.00  0.00           C
ATOM   1361  SG  CYS A 144      66.830  33.160  33.260  1.00  0.00           S
ATOM   1362  HG  CYS A 144      65.960  34.170  33.290  1.00  0.00           H
ATOM   1363  C   CYS A 144      65.360  29.660  31.790  1.00  0.00           C
ATOM   1364  O   CYS A 144      64.250  29.990  31.240  1.00  0.00           O
ATOM   1365  N   LYS A 145      65.500  28.570  32.520  1.00  0.00           N
ATOM   1366  H   LYS A 145      66.270  28.590  33.140  1.00  0.00           H
ATOM   1367  CA  LYS A 145      64.580  27.380  32.670  1.00  0.00           C
ATOM   1368  CB  LYS A 145      65.310  26.200  33.280  1.00  0.00           C
ATOM   1369  CG  LYS A 145      64.540  24.870  33.370  1.00  0.00           C
ATOM   1370  CD  LYS A 145      64.900  23.860  34.480  1.00  0.00           C
ATOM   1371  CE  LYS A 145      64.260  24.190  35.810  1.00  0.00           C
ATOM   1372  NZ  LYS A 145      64.450  23.020  36.650  1.00  0.00           N
ATOM   1373  HZ1 LYS A 145      63.950  23.180  37.510  1.00  0.00           H
ATOM   1374  HZ2 LYS A 145      64.130  22.190  36.200  1.00  0.00           H
ATOM   1375  HZ3 LYS A 145      65.420  23.000  36.890  1.00  0.00           H
ATOM   1376  C   LYS A 145      63.320  27.700  33.440  1.00  0.00           C
ATOM   1377  O   LYS A 145      63.520  28.050  34.600  1.00  0.00           O
ATOM   1378  N   VAL A 146      62.160  27.330  32.890  1.00  0.00           N
ATOM   1379  H   VAL A 146      62.190  27.070  31.930  1.00  0.00           H
ATOM   1380  CA  VAL A 146      60.820  27.690  33.520  1.00  0.00           C
ATOM   1381  CB  VAL A 146      59.750  27.960  32.440  1.00  0.00           C
ATOM   1382  CG1 VAL A 146      58.560  28.730  33.050  1.00  0.00           C
ATOM   1383  CG2 VAL A 146      60.340  28.910  31.370  1.00  0.00           C
ATOM   1384  C   VAL A 146      60.420  26.660  34.570  1.00  0.00           C
ATOM   1385  O   VAL A 146      60.520  25.500  34.200  1.00  0.00           O
ATOM   1386  N   LEU A 147      60.140  27.100  35.860  1.00  0.00           N
ATOM   1387  H   LEU A 147      60.080  28.070  36.100  1.00  0.00           H
ATOM   1388  CA  LEU A 147      59.720  26.190  36.990  1.00  0.00           C
ATOM   1389  CB  LEU A 147      59.760  27.040  38.290  1.00  0.00           C
ATOM   1390  CG  LEU A 147      61.300  26.920  38.700  1.00  0.00           C
ATOM   1391  CD1 LEU A 147      61.640  27.930  39.780  1.00  0.00           C
ATOM   1392  CD2 LEU A 147      61.750  25.560  39.150  1.00  0.00           C
ATOM   1393  C   LEU A 147      58.320  25.640  36.780  1.00  0.00           C
ATOM   1394  O   LEU A 147      58.060  24.470  36.700  1.00  0.00           O
ATOM   1395  N   ASN A 148      57.390  26.560  36.510  1.00  0.00           N
ATOM   1396  H   ASN A 148      57.740  27.420  36.120  1.00  0.00           H
ATOM   1397  CA  ASN A 148      55.920  26.450  36.420  1.00  0.00           C
ATOM   1398  CB  ASN A 148      55.080  26.800  37.680  1.00  0.00           C
ATOM   1399  CG  ASN A 148      55.310  28.130  38.320  1.00  0.00           C
ATOM   1400  OD1 ASN A 148      56.330  28.590  38.740  1.00  0.00           O
ATOM   1401  ND2 ASN A 148      54.240  28.820  38.410  1.00  0.00           N
ATOM   1402 1HD2 ASN A 148      53.400  28.480  37.970  1.00  0.00           H
ATOM   1403 2HD2 ASN A 148      54.220  29.730  38.810  1.00  0.00           H
ATOM   1404  C   ASN A 148      55.290  27.180  35.260  1.00  0.00           C
ATOM   1405  O   ASN A 148      55.970  27.950  34.570  1.00  0.00           O
ATOM   1406  N   ASN A 149      54.040  26.840  34.930  1.00  0.00           N
ATOM   1407  H   ASN A 149      53.540  26.270  35.580  1.00  0.00           H
ATOM   1408  CA  ASN A 149      53.240  27.380  33.810  1.00  0.00           C
ATOM   1409  CB  ASN A 149      52.190  26.360  33.240  1.00  0.00           C
ATOM   1410  CG  ASN A 149      52.820  24.970  33.090  1.00  0.00           C
ATOM   1411  OD1 ASN A 149      53.870  24.820  32.510  1.00  0.00           O
ATOM   1412  ND2 ASN A 149      51.910  24.000  33.180  1.00  0.00           N
ATOM   1413 1HD2 ASN A 149      50.950  24.130  33.430  1.00  0.00           H
ATOM   1414 2HD2 ASN A 149      52.240  23.190  32.710  1.00  0.00           H
ATOM   1415  C   ASN A 149      52.490  28.710  34.070  1.00  0.00           C
ATOM   1416  O   ASN A 149      51.910  28.930  35.160  1.00  0.00           O
ATOM   1417  N   GLY A 150      52.210  29.460  33.030  1.00  0.00           N
ATOM   1418  H   GLY A 150      52.690  29.400  32.160  1.00  0.00           H
ATOM   1419  CA  GLY A 150      51.340  30.640  33.110  1.00  0.00           C
ATOM   1420  C   GLY A 150      51.420  31.620  31.920  1.00  0.00           C
ATOM   1421  O   GLY A 150      51.630  31.100  30.810  1.00  0.00           O
ATOM   1422  N   ASP A 151      50.980  32.890  32.090  1.00  0.00           N
ATOM   1423  H   ASP A 151      50.800  33.330  32.970  1.00  0.00           H
ATOM   1424  CA  ASP A 151      51.000  33.810  30.900  1.00  0.00           C
ATOM   1425  CB  ASP A 151      49.510  34.260  30.770  1.00  0.00           C
ATOM   1426  CG  ASP A 151      48.600  33.190  30.170  1.00  0.00           C
ATOM   1427  OD1 ASP A 151      48.700  32.990  28.950  1.00  0.00           O
ATOM   1428  OD2 ASP A 151      47.880  32.520  30.950  1.00  0.00           O
ATOM   1429  C   ASP A 151      51.880  35.070  31.120  1.00  0.00           C
ATOM   1430  O   ASP A 151      52.080  35.580  32.220  1.00  0.00           O
ATOM   1431  N   LEU A 152      52.220  35.740  30.020  1.00  0.00           N
ATOM   1432  H   LEU A 152      52.220  35.330  29.100  1.00  0.00           H
ATOM   1433  CA  LEU A 152      52.980  36.970  29.950  1.00  0.00           C
ATOM   1434  CB  LEU A 152      54.360  36.650  29.400  1.00  0.00           C
ATOM   1435  CG  LEU A 152      55.390  37.810  29.510  1.00  0.00           C
ATOM   1436  CD1 LEU A 152      55.550  38.170  30.990  1.00  0.00           C
ATOM   1437  CD2 LEU A 152      56.690  37.330  29.070  1.00  0.00           C
ATOM   1438  C   LEU A 152      52.260  37.990  29.030  1.00  0.00           C
ATOM   1439  O   LEU A 152      52.050  37.780  27.850  1.00  0.00           O
ATOM   1440  N   GLY A 153      51.600  38.900  29.790  1.00  0.00           N
ATOM   1441  H   GLY A 153      51.460  38.660  30.750  1.00  0.00           H
ATOM   1442  CA  GLY A 153      50.980  40.140  29.200  1.00  0.00           C
ATOM   1443  C   GLY A 153      51.980  41.160  28.720  1.00  0.00           C
ATOM   1444  O   GLY A 153      53.190  41.020  28.510  1.00  0.00           O
ATOM   1445  N   GLU A 154      51.360  42.290  28.290  1.00  0.00           N
ATOM   1446  H   GLU A 154      50.430  42.250  27.920  1.00  0.00           H
ATOM   1447  CA  GLU A 154      52.180  43.600  28.080  1.00  0.00           C
ATOM   1448  CB  GLU A 154      51.420  44.660  27.300  1.00  0.00           C
ATOM   1449  CG  GLU A 154      52.300  45.650  26.570  1.00  0.00           C
ATOM   1450  CD  GLU A 154      51.580  46.720  25.760  1.00  0.00           C
ATOM   1451  OE1 GLU A 154      51.410  46.520  24.560  1.00  0.00           O
ATOM   1452  OE2 GLU A 154      51.100  47.670  26.320  1.00  0.00           O
ATOM   1453  C   GLU A 154      52.620  44.250  29.390  1.00  0.00           C
ATOM   1454  O   GLU A 154      51.820  44.270  30.330  1.00  0.00           O
ATOM   1455  N   ASN A 155      53.910  44.640  29.380  1.00  0.00           N
ATOM   1456  H   ASN A 155      54.580  44.150  28.840  1.00  0.00           H
ATOM   1457  CA  ASN A 155      54.410  45.590  30.460  1.00  0.00           C
ATOM   1458  CB  ASN A 155      53.710  46.970  30.440  1.00  0.00           C
ATOM   1459  CG  ASN A 155      54.460  48.030  31.270  1.00  0.00           C
ATOM   1460  OD1 ASN A 155      55.650  48.030  31.280  1.00  0.00           O
ATOM   1461  ND2 ASN A 155      53.790  48.910  32.010  1.00  0.00           N
ATOM   1462 1HD2 ASN A 155      52.790  48.830  31.980  1.00  0.00           H
ATOM   1463 2HD2 ASN A 155      54.100  49.800  32.340  1.00  0.00           H
ATOM   1464  C   ASN A 155      54.390  44.970  31.890  1.00  0.00           C
ATOM   1465  O   ASN A 155      53.680  45.550  32.760  1.00  0.00           O
ATOM   1466  N   LYS A 156      54.720  43.690  32.020  1.00  0.00           N
ATOM   1467  H   LYS A 156      55.130  43.180  31.260  1.00  0.00           H
ATOM   1468  CA  LYS A 156      54.600  42.970  33.310  1.00  0.00           C
ATOM   1469  CB  LYS A 156      54.310  41.470  33.030  1.00  0.00           C
ATOM   1470  CG  LYS A 156      52.830  41.450  32.610  1.00  0.00           C
ATOM   1471  CD  LYS A 156      51.900  42.050  33.610  1.00  0.00           C
ATOM   1472  CE  LYS A 156      50.560  41.310  33.440  1.00  0.00           C
ATOM   1473  NZ  LYS A 156      49.750  41.550  34.640  1.00  0.00           N
ATOM   1474  HZ1 LYS A 156      50.290  41.320  35.460  1.00  0.00           H
ATOM   1475  HZ2 LYS A 156      49.390  42.480  34.600  1.00  0.00           H
ATOM   1476  HZ3 LYS A 156      48.930  40.980  34.710  1.00  0.00           H
ATOM   1477  C   LYS A 156      55.880  43.010  34.130  1.00  0.00           C
ATOM   1478  O   LYS A 156      56.950  43.360  33.650  1.00  0.00           O
ATOM   1479  N   GLY A 157      55.670  42.970  35.440  1.00  0.00           N
ATOM   1480  H   GLY A 157      54.720  43.040  35.730  1.00  0.00           H
ATOM   1481  CA  GLY A 157      56.560  43.110  36.570  1.00  0.00           C
ATOM   1482  C   GLY A 157      57.450  41.920  36.910  1.00  0.00           C
ATOM   1483  O   GLY A 157      56.910  40.880  37.170  1.00  0.00           O
ATOM   1484  N   VAL A 158      58.750  42.180  37.170  1.00  0.00           N
ATOM   1485  H   VAL A 158      59.150  43.050  36.890  1.00  0.00           H
ATOM   1486  CA  VAL A 158      59.690  41.130  37.570  1.00  0.00           C
ATOM   1487  CB  VAL A 158      60.940  41.200  36.580  1.00  0.00           C
ATOM   1488  CG1 VAL A 158      62.100  40.280  37.010  1.00  0.00           C
ATOM   1489  CG2 VAL A 158      60.520  41.020  35.150  1.00  0.00           C
ATOM   1490  C   VAL A 158      60.000  41.240  39.100  1.00  0.00           C
ATOM   1491  O   VAL A 158      59.950  42.320  39.660  1.00  0.00           O
ATOM   1492  N   ASN A 159      60.190  40.060  39.680  1.00  0.00           N
ATOM   1493  H   ASN A 159      60.140  39.190  39.180  1.00  0.00           H
ATOM   1494  CA  ASN A 159      60.800  39.980  40.980  1.00  0.00           C
ATOM   1495  CB  ASN A 159      59.670  39.370  41.810  1.00  0.00           C
ATOM   1496  CG  ASN A 159      58.910  40.470  42.490  1.00  0.00           C
ATOM   1497  OD1 ASN A 159      57.860  40.850  41.960  1.00  0.00           O
ATOM   1498  ND2 ASN A 159      59.460  41.250  43.470  1.00  0.00           N
ATOM   1499 1HD2 ASN A 159      60.380  41.060  43.830  1.00  0.00           H
ATOM   1500 2HD2 ASN A 159      58.990  42.050  43.840  1.00  0.00           H
ATOM   1501  C   ASN A 159      62.060  39.110  41.020  1.00  0.00           C
ATOM   1502  O   ASN A 159      62.150  38.040  40.400  1.00  0.00           O
ATOM   1503  N   LEU A 160      62.970  39.600  41.840  1.00  0.00           N
ATOM   1504  H   LEU A 160      62.590  39.960  42.690  1.00  0.00           H
ATOM   1505  CA  LEU A 160      64.390  39.140  41.970  1.00  0.00           C
ATOM   1506  CB  LEU A 160      65.350  40.270  41.560  1.00  0.00           C
ATOM   1507  CG  LEU A 160      65.220  40.430  40.030  1.00  0.00           C
ATOM   1508  CD1 LEU A 160      64.910  41.860  39.720  1.00  0.00           C
ATOM   1509  CD2 LEU A 160      66.480  39.780  39.520  1.00  0.00           C
ATOM   1510  C   LEU A 160      64.820  38.480  43.260  1.00  0.00           C
ATOM   1511  O   LEU A 160      65.840  38.810  43.820  1.00  0.00           O
ATOM   1512  N   PRO A 161      64.080  37.450  43.860  1.00  0.00           N
ATOM   1513  CA  PRO A 161      64.540  36.640  45.060  1.00  0.00           C
ATOM   1514  CB  PRO A 161      63.400  35.730  45.360  1.00  0.00           C
ATOM   1515  CG  PRO A 161      62.730  35.560  44.030  1.00  0.00           C
ATOM   1516  CD  PRO A 161      62.880  36.820  43.190  1.00  0.00           C
ATOM   1517  C   PRO A 161      65.890  35.980  45.020  1.00  0.00           C
ATOM   1518  O   PRO A 161      66.330  35.440  44.020  1.00  0.00           O
ATOM   1519  N   GLY A 162      66.680  36.170  46.080  1.00  0.00           N
ATOM   1520  H   GLY A 162      66.200  36.340  46.950  1.00  0.00           H
ATOM   1521  CA  GLY A 162      68.060  35.820  46.330  1.00  0.00           C
ATOM   1522  C   GLY A 162      69.120  36.530  45.510  1.00  0.00           C
ATOM   1523  O   GLY A 162      70.320  36.310  45.670  1.00  0.00           O
ATOM   1524  N   VAL A 163      68.720  37.250  44.480  1.00  0.00           N
ATOM   1525  H   VAL A 163      67.820  37.010  44.110  1.00  0.00           H
ATOM   1526  CA  VAL A 163      69.520  38.050  43.580  1.00  0.00           C
ATOM   1527  CB  VAL A 163      68.960  37.970  42.180  1.00  0.00           C
ATOM   1528  CG1 VAL A 163      69.890  38.540  41.160  1.00  0.00           C
ATOM   1529  CG2 VAL A 163      68.850  36.420  41.910  1.00  0.00           C
ATOM   1530  C   VAL A 163      69.700  39.450  44.130  1.00  0.00           C
ATOM   1531  O   VAL A 163      68.740  40.160  44.230  1.00  0.00           O
ATOM   1532  N   SER A 164      70.970  39.950  44.160  1.00  0.00           N
ATOM   1533  H   SER A 164      71.580  39.500  43.510  1.00  0.00           H
ATOM   1534  CA  SER A 164      71.450  41.190  44.700  1.00  0.00           C
ATOM   1535  CB  SER A 164      72.730  41.070  45.480  1.00  0.00           C
ATOM   1536  OG  SER A 164      72.410  40.500  46.730  1.00  0.00           O
ATOM   1537  HG  SER A 164      71.490  40.810  46.990  1.00  0.00           H
ATOM   1538  C   SER A 164      71.380  42.380  43.770  1.00  0.00           C
ATOM   1539  O   SER A 164      72.410  42.760  43.160  1.00  0.00           O
ATOM   1540  N   ILE A 165      70.140  42.830  43.590  1.00  0.00           N
ATOM   1541  H   ILE A 165      69.310  42.450  44.000  1.00  0.00           H
ATOM   1542  CA  ILE A 165      69.970  43.840  42.470  1.00  0.00           C
ATOM   1543  CB  ILE A 165      68.550  43.810  41.920  1.00  0.00           C
ATOM   1544  CG1 ILE A 165      67.360  43.450  42.810  1.00  0.00           C
ATOM   1545  CG2 ILE A 165      68.540  42.940  40.730  1.00  0.00           C
ATOM   1546  CD  ILE A 165      67.000  44.670  43.710  1.00  0.00           C
ATOM   1547  C   ILE A 165      70.580  45.140  42.980  1.00  0.00           C
ATOM   1548  O   ILE A 165      70.510  45.490  44.170  1.00  0.00           O
ATOM   1549  N   ALA A 166      71.160  45.840  42.010  1.00  0.00           N
ATOM   1550  H   ALA A 166      71.230  45.440  41.090  1.00  0.00           H
ATOM   1551  CA  ALA A 166      71.760  47.180  42.130  1.00  0.00           C
ATOM   1552  CB  ALA A 166      72.890  47.350  41.170  1.00  0.00           C
ATOM   1553  C   ALA A 166      70.740  48.350  42.000  1.00  0.00           C
ATOM   1554  O   ALA A 166      70.060  48.610  42.970  1.00  0.00           O
ATOM   1555  N   LEU A 167      70.540  48.940  40.820  1.00  0.00           N
ATOM   1556  H   LEU A 167      70.770  48.290  40.100  1.00  0.00           H
ATOM   1557  CA  LEU A 167      69.780  50.160  40.470  1.00  0.00           C
ATOM   1558  CB  LEU A 167      68.280  49.790  40.440  1.00  0.00           C
ATOM   1559  CG  LEU A 167      67.740  48.850  39.310  1.00  0.00           C
ATOM   1560  CD1 LEU A 167      67.650  47.360  39.820  1.00  0.00           C
ATOM   1561  CD2 LEU A 167      66.350  49.320  38.870  1.00  0.00           C
ATOM   1562  C   LEU A 167      70.160  51.440  41.270  1.00  0.00           C
ATOM   1563  O   LEU A 167      70.780  51.420  42.320  1.00  0.00           O
ATOM   1564  N   PRO A 168      70.110  52.610  40.600  1.00  0.00           N
ATOM   1565  CA  PRO A 168      70.190  53.920  41.290  1.00  0.00           C
ATOM   1566  CB  PRO A 168      70.560  54.910  40.270  1.00  0.00           C
ATOM   1567  CG  PRO A 168      71.260  54.070  39.200  1.00  0.00           C
ATOM   1568  CD  PRO A 168      70.480  52.800  39.260  1.00  0.00           C
ATOM   1569  C   PRO A 168      68.850  54.360  41.830  1.00  0.00           C
ATOM   1570  O   PRO A 168      67.830  54.110  41.230  1.00  0.00           O
ATOM   1571  N   ALA A 169      68.930  55.120  42.900  1.00  0.00           N
ATOM   1572  H   ALA A 169      69.660  55.790  43.010  1.00  0.00           H
ATOM   1573  CA  ALA A 169      67.760  55.420  43.710  1.00  0.00           C
ATOM   1574  CB  ALA A 169      68.170  55.950  45.070  1.00  0.00           C
ATOM   1575  C   ALA A 169      66.690  56.360  43.090  1.00  0.00           C
ATOM   1576  O   ALA A 169      65.560  56.000  43.290  1.00  0.00           O
ATOM   1577  N   LEU A 170      67.050  57.390  42.360  1.00  0.00           N
ATOM   1578  H   LEU A 170      68.050  57.490  42.320  1.00  0.00           H
ATOM   1579  CA  LEU A 170      66.170  58.210  41.480  1.00  0.00           C
ATOM   1580  CB  LEU A 170      66.360  59.700  41.760  1.00  0.00           C
ATOM   1581  CG  LEU A 170      66.150  60.120  43.150  1.00  0.00           C
ATOM   1582  CD1 LEU A 170      66.430  61.600  43.220  1.00  0.00           C
ATOM   1583  CD2 LEU A 170      64.740  59.820  43.650  1.00  0.00           C
ATOM   1584  C   LEU A 170      66.330  57.910  39.960  1.00  0.00           C
ATOM   1585  O   LEU A 170      67.450  57.550  39.620  1.00  0.00           O
ATOM   1586  N   ALA A 171      65.220  57.830  39.310  1.00  0.00           N
ATOM   1587  H   ALA A 171      64.340  57.870  39.790  1.00  0.00           H
ATOM   1588  CA  ALA A 171      65.100  57.690  37.820  1.00  0.00           C
ATOM   1589  CB  ALA A 171      64.060  56.730  37.450  1.00  0.00           C
ATOM   1590  C   ALA A 171      64.970  59.020  37.090  1.00  0.00           C
ATOM   1591  O   ALA A 171      64.760  60.010  37.770  1.00  0.00           O
ATOM   1592  N   GLU A 172      64.860  59.010  35.750  1.00  0.00           N
ATOM   1593  H   GLU A 172      64.880  58.160  35.230  1.00  0.00           H
ATOM   1594  CA  GLU A 172      64.510  60.230  34.990  1.00  0.00           C
ATOM   1595  CB  GLU A 172      64.430  59.970  33.470  1.00  0.00           C
ATOM   1596  CG  GLU A 172      65.810  60.110  32.860  1.00  0.00           C
ATOM   1597  CD  GLU A 172      66.110  59.300  31.620  1.00  0.00           C
ATOM   1598  OE1 GLU A 172      65.940  59.870  30.520  1.00  0.00           O
ATOM   1599  OE2 GLU A 172      66.430  58.080  31.770  1.00  0.00           O
ATOM   1600  C   GLU A 172      63.160  60.910  35.290  1.00  0.00           C
ATOM   1601  O   GLU A 172      63.110  62.120  35.430  1.00  0.00           O
ATOM   1602  N   LYS A 173      62.260  60.020  35.740  1.00  0.00           N
ATOM   1603  H   LYS A 173      62.370  59.050  35.550  1.00  0.00           H
ATOM   1604  CA  LYS A 173      61.020  60.400  36.400  1.00  0.00           C
ATOM   1605  CB  LYS A 173      60.260  59.140  36.590  1.00  0.00           C
ATOM   1606  CG  LYS A 173      58.770  59.300  37.050  1.00  0.00           C
ATOM   1607  CD  LYS A 173      57.850  59.990  36.000  1.00  0.00           C
ATOM   1608  CE  LYS A 173      56.380  59.920  36.580  1.00  0.00           C
ATOM   1609  NZ  LYS A 173      56.090  60.640  37.880  1.00  0.00           N
ATOM   1610  HZ1 LYS A 173      55.120  60.820  38.080  1.00  0.00           H
ATOM   1611  HZ2 LYS A 173      56.270  59.960  38.580  1.00  0.00           H
ATOM   1612  HZ3 LYS A 173      56.580  61.510  37.930  1.00  0.00           H
ATOM   1613  C   LYS A 173      61.230  61.170  37.750  1.00  0.00           C
ATOM   1614  O   LYS A 173      61.150  62.390  37.800  1.00  0.00           O
ATOM   1615  N   ASP A 174      61.760  60.440  38.740  1.00  0.00           N
ATOM   1616  H   ASP A 174      61.820  59.460  38.570  1.00  0.00           H
ATOM   1617  CA  ASP A 174      61.710  60.770  40.230  1.00  0.00           C
ATOM   1618  CB  ASP A 174      62.120  59.580  41.080  1.00  0.00           C
ATOM   1619  CG  ASP A 174      61.260  58.420  40.700  1.00  0.00           C
ATOM   1620  OD1 ASP A 174      60.170  58.270  41.290  1.00  0.00           O
ATOM   1621  OD2 ASP A 174      61.670  57.600  39.910  1.00  0.00           O
ATOM   1622  C   ASP A 174      62.410  62.060  40.630  1.00  0.00           C
ATOM   1623  O   ASP A 174      61.760  62.920  41.080  1.00  0.00           O
ATOM   1624  N   LYS A 175      63.560  62.290  39.920  1.00  0.00           N
ATOM   1625  H   LYS A 175      63.910  61.650  39.240  1.00  0.00           H
ATOM   1626  CA  LYS A 175      64.410  63.560  40.040  1.00  0.00           C
ATOM   1627  CB  LYS A 175      65.540  63.540  39.010  1.00  0.00           C
ATOM   1628  CG  LYS A 175      66.510  62.390  39.370  1.00  0.00           C
ATOM   1629  CD  LYS A 175      67.720  62.470  38.450  1.00  0.00           C
ATOM   1630  CE  LYS A 175      68.660  61.370  38.850  1.00  0.00           C
ATOM   1631  NZ  LYS A 175      69.920  61.430  38.030  1.00  0.00           N
ATOM   1632  HZ1 LYS A 175      69.740  61.110  37.100  1.00  0.00           H
ATOM   1633  HZ2 LYS A 175      70.330  62.340  37.960  1.00  0.00           H
ATOM   1634  HZ3 LYS A 175      70.610  60.820  38.410  1.00  0.00           H
ATOM   1635  C   LYS A 175      63.690  64.870  39.730  1.00  0.00           C
ATOM   1636  O   LYS A 175      64.080  65.850  40.440  1.00  0.00           O
ATOM   1637  N   GLN A 176      62.740  64.830  38.800  1.00  0.00           N
ATOM   1638  H   GLN A 176      62.700  64.000  38.230  1.00  0.00           H
ATOM   1639  CA  GLN A 176      61.910  65.940  38.340  1.00  0.00           C
ATOM   1640  CB  GLN A 176      61.350  65.510  36.960  1.00  0.00           C
ATOM   1641  CG  GLN A 176      62.260  66.110  35.910  1.00  0.00           C
ATOM   1642  CD  GLN A 176      63.720  65.880  35.850  1.00  0.00           C
ATOM   1643  OE1 GLN A 176      64.300  64.820  35.950  1.00  0.00           O
ATOM   1644  NE2 GLN A 176      64.370  66.990  35.630  1.00  0.00           N
ATOM   1645 1HE2 GLN A 176      63.970  67.900  35.540  1.00  0.00           H
ATOM   1646 2HE2 GLN A 176      65.350  66.840  35.740  1.00  0.00           H
ATOM   1647  C   GLN A 176      60.740  66.320  39.220  1.00  0.00           C
ATOM   1648  O   GLN A 176      60.470  67.420  39.710  1.00  0.00           O
ATOM   1649  N   ASP A 177      60.090  65.180  39.660  1.00  0.00           N
ATOM   1650  H   ASP A 177      60.200  64.290  39.220  1.00  0.00           H
ATOM   1651  CA  ASP A 177      59.000  65.140  40.630  1.00  0.00           C
ATOM   1652  CB  ASP A 177      58.300  63.830  40.730  1.00  0.00           C
ATOM   1653  CG  ASP A 177      57.820  63.450  39.310  1.00  0.00           C
ATOM   1654  OD1 ASP A 177      56.750  63.950  38.860  1.00  0.00           O
ATOM   1655  OD2 ASP A 177      58.270  62.460  38.730  1.00  0.00           O
ATOM   1656  C   ASP A 177      59.360  65.620  42.050  1.00  0.00           C
ATOM   1657  O   ASP A 177      58.530  66.220  42.700  1.00  0.00           O
ATOM   1658  N   LEU A 178      60.660  65.590  42.360  1.00  0.00           N
ATOM   1659  H   LEU A 178      61.200  64.880  41.910  1.00  0.00           H
ATOM   1660  CA  LEU A 178      61.200  66.280  43.510  1.00  0.00           C
ATOM   1661  CB  LEU A 178      62.560  65.640  43.990  1.00  0.00           C
ATOM   1662  CG  LEU A 178      62.330  64.180  44.460  1.00  0.00           C
ATOM   1663  CD1 LEU A 178      63.720  63.580  44.640  1.00  0.00           C
ATOM   1664  CD2 LEU A 178      61.550  64.170  45.780  1.00  0.00           C
ATOM   1665  C   LEU A 178      61.280  67.810  43.490  1.00  0.00           C
ATOM   1666  O   LEU A 178      61.190  68.430  44.520  1.00  0.00           O
ATOM   1667  N   ILE A 179      61.460  68.360  42.270  1.00  0.00           N
ATOM   1668  H   ILE A 179      61.580  67.820  41.440  1.00  0.00           H
ATOM   1669  CA  ILE A 179      61.440  69.820  42.090  1.00  0.00           C
ATOM   1670  CB  ILE A 179      62.100  70.280  40.740  1.00  0.00           C
ATOM   1671  CG1 ILE A 179      63.250  69.430  40.400  1.00  0.00           C
ATOM   1672  CG2 ILE A 179      62.410  71.800  40.600  1.00  0.00           C
ATOM   1673  CD  ILE A 179      63.560  69.470  38.890  1.00  0.00           C
ATOM   1674  C   ILE A 179      60.010  70.370  42.190  1.00  0.00           C
ATOM   1675  O   ILE A 179      59.780  71.280  42.990  1.00  0.00           O
ATOM   1676  N   PHE A 180      59.040  69.600  41.820  1.00  0.00           N
ATOM   1677  H   PHE A 180      59.290  68.790  41.300  1.00  0.00           H
ATOM   1678  CA  PHE A 180      57.620  69.940  42.020  1.00  0.00           C
ATOM   1679  CB  PHE A 180      56.680  69.060  41.230  1.00  0.00           C
ATOM   1680  CG  PHE A 180      55.250  69.490  41.000  1.00  0.00           C
ATOM   1681  CD1 PHE A 180      54.260  69.000  41.870  1.00  0.00           C
ATOM   1682  HD1 PHE A 180      54.620  68.490  42.770  1.00  0.00           H
ATOM   1683  CD2 PHE A 180      54.990  70.380  39.930  1.00  0.00           C
ATOM   1684  HD2 PHE A 180      55.750  70.740  39.240  1.00  0.00           H
ATOM   1685  CE1 PHE A 180      52.930  69.440  41.720  1.00  0.00           C
ATOM   1686  HE1 PHE A 180      52.060  69.040  42.240  1.00  0.00           H
ATOM   1687  CE2 PHE A 180      53.680  70.850  39.870  1.00  0.00           C
ATOM   1688  HE2 PHE A 180      53.360  71.470  39.030  1.00  0.00           H
ATOM   1689  CZ  PHE A 180      52.680  70.400  40.730  1.00  0.00           C
ATOM   1690  HZ  PHE A 180      51.690  70.830  40.650  1.00  0.00           H
ATOM   1691  C   PHE A 180      57.160  69.790  43.490  1.00  0.00           C
ATOM   1692  O   PHE A 180      56.460  70.650  44.060  1.00  0.00           O
ATOM   1693  N   GLY A 181      57.720  68.700  44.110  1.00  0.00           N
ATOM   1694  H   GLY A 181      57.930  67.920  43.520  1.00  0.00           H
ATOM   1695  CA  GLY A 181      57.610  68.410  45.520  1.00  0.00           C
ATOM   1696  C   GLY A 181      57.970  69.470  46.540  1.00  0.00           C
ATOM   1697  O   GLY A 181      57.160  69.880  47.360  1.00  0.00           O
ATOM   1698  N   CYS A 182      59.200  69.960  46.430  1.00  0.00           N
ATOM   1699  H   CYS A 182      59.900  69.510  45.880  1.00  0.00           H
ATOM   1700  CA  CYS A 182      59.660  71.110  47.300  1.00  0.00           C
ATOM   1701  CB  CYS A 182      61.080  71.340  47.060  1.00  0.00           C
ATOM   1702  SG  CYS A 182      62.180  69.840  47.290  1.00  0.00           S
ATOM   1703  HG  CYS A 182      63.250  70.610  47.170  1.00  0.00           H
ATOM   1704  C   CYS A 182      58.900  72.380  47.040  1.00  0.00           C
ATOM   1705  O   CYS A 182      58.270  72.880  48.020  1.00  0.00           O
ATOM   1706  N   GLU A 183      58.500  72.590  45.790  1.00  0.00           N
ATOM   1707  H   GLU A 183      58.800  71.990  45.050  1.00  0.00           H
ATOM   1708  CA  GLU A 183      57.790  73.840  45.510  1.00  0.00           C
ATOM   1709  CB  GLU A 183      57.750  74.100  44.050  1.00  0.00           C
ATOM   1710  CG  GLU A 183      57.310  75.500  43.680  1.00  0.00           C
ATOM   1711  CD  GLU A 183      57.200  75.750  42.210  1.00  0.00           C
ATOM   1712  OE1 GLU A 183      56.200  76.350  41.890  1.00  0.00           O
ATOM   1713  OE2 GLU A 183      58.090  75.390  41.450  1.00  0.00           O
ATOM   1714  C   GLU A 183      56.440  73.830  46.130  1.00  0.00           C
ATOM   1715  O   GLU A 183      55.960  74.880  46.660  1.00  0.00           O
ATOM   1716  N   GLN A 184      55.740  72.700  45.930  1.00  0.00           N
ATOM   1717  H   GLN A 184      55.960  72.150  45.130  1.00  0.00           H
ATOM   1718  CA  GLN A 184      54.350  72.520  46.560  1.00  0.00           C
ATOM   1719  CB  GLN A 184      53.440  71.580  45.780  1.00  0.00           C
ATOM   1720  CG  GLN A 184      52.980  72.290  44.470  1.00  0.00           C
ATOM   1721  CD  GLN A 184      52.210  73.610  44.490  1.00  0.00           C
ATOM   1722  OE1 GLN A 184      51.330  73.780  45.310  1.00  0.00           O
ATOM   1723  NE2 GLN A 184      52.250  74.280  43.320  1.00  0.00           N
ATOM   1724 1HE2 GLN A 184      52.950  74.050  42.630  1.00  0.00           H
ATOM   1725 2HE2 GLN A 184      51.520  74.900  43.060  1.00  0.00           H
ATOM   1726  C   GLN A 184      54.360  72.150  48.080  1.00  0.00           C
ATOM   1727  O   GLN A 184      53.260  71.980  48.670  1.00  0.00           O
ATOM   1728  N   GLY A 185      55.470  72.460  48.740  1.00  0.00           N
ATOM   1729  H   GLY A 185      56.180  73.080  48.410  1.00  0.00           H
ATOM   1730  CA  GLY A 185      55.770  72.340  50.150  1.00  0.00           C
ATOM   1731  C   GLY A 185      55.360  71.070  50.840  1.00  0.00           C
ATOM   1732  O   GLY A 185      54.680  71.100  51.830  1.00  0.00           O
ATOM   1733  N   VAL A 186      55.590  69.890  50.260  1.00  0.00           N
ATOM   1734  H   VAL A 186      56.140  69.870  49.430  1.00  0.00           H
ATOM   1735  CA  VAL A 186      55.280  68.550  50.780  1.00  0.00           C
ATOM   1736  CB  VAL A 186      55.710  67.320  49.980  1.00  0.00           C
ATOM   1737  CG1 VAL A 186      54.890  67.070  48.690  1.00  0.00           C
ATOM   1738  CG2 VAL A 186      57.150  67.500  49.570  1.00  0.00           C
ATOM   1739  C   VAL A 186      55.670  68.320  52.280  1.00  0.00           C
ATOM   1740  O   VAL A 186      56.640  68.830  52.750  1.00  0.00           O
ATOM   1741  N   ASP A 187      54.830  67.630  53.050  1.00  0.00           N
ATOM   1742  H   ASP A 187      53.840  67.630  52.890  1.00  0.00           H
ATOM   1743  CA  ASP A 187      55.180  67.430  54.490  1.00  0.00           C
ATOM   1744  CB  ASP A 187      53.950  67.200  55.270  1.00  0.00           C
ATOM   1745  CG  ASP A 187      53.050  68.400  55.240  1.00  0.00           C
ATOM   1746  OD1 ASP A 187      52.050  68.370  54.420  1.00  0.00           O
ATOM   1747  OD2 ASP A 187      53.290  69.490  55.810  1.00  0.00           O
ATOM   1748  C   ASP A 187      56.110  66.200  54.710  1.00  0.00           C
ATOM   1749  O   ASP A 187      57.000  66.160  55.540  1.00  0.00           O
ATOM   1750  N   PHE A 188      55.890  65.110  53.940  1.00  0.00           N
ATOM   1751  H   PHE A 188      55.080  64.860  53.410  1.00  0.00           H
ATOM   1752  CA  PHE A 188      56.810  63.950  53.820  1.00  0.00           C
ATOM   1753  CB  PHE A 188      56.270  62.780  54.670  1.00  0.00           C
ATOM   1754  CG  PHE A 188      56.300  63.090  56.140  1.00  0.00           C
ATOM   1755  CD1 PHE A 188      57.460  62.780  56.870  1.00  0.00           C
ATOM   1756  HD1 PHE A 188      58.230  62.190  56.380  1.00  0.00           H
ATOM   1757  CD2 PHE A 188      55.080  63.300  56.700  1.00  0.00           C
ATOM   1758  HD2 PHE A 188      54.250  63.600  56.070  1.00  0.00           H
ATOM   1759  CE1 PHE A 188      57.320  62.840  58.250  1.00  0.00           C
ATOM   1760  HE1 PHE A 188      58.220  62.760  58.860  1.00  0.00           H
ATOM   1761  CE2 PHE A 188      54.920  63.360  58.030  1.00  0.00           C
ATOM   1762  HE2 PHE A 188      54.050  63.840  58.470  1.00  0.00           H
ATOM   1763  CZ  PHE A 188      56.070  63.120  58.830  1.00  0.00           C
ATOM   1764  HZ  PHE A 188      55.950  63.330  59.890  1.00  0.00           H
ATOM   1765  C   PHE A 188      57.010  63.450  52.350  1.00  0.00           C
ATOM   1766  O   PHE A 188      56.140  63.560  51.510  1.00  0.00           O
ATOM   1767  N   VAL A 189      58.220  62.960  52.110  1.00  0.00           N
ATOM   1768  H   VAL A 189      58.930  63.210  52.760  1.00  0.00           H
ATOM   1769  CA  VAL A 189      58.730  62.210  50.900  1.00  0.00           C
ATOM   1770  CB  VAL A 189      60.160  62.670  50.460  1.00  0.00           C
ATOM   1771  CG1 VAL A 189      60.750  62.120  49.210  1.00  0.00           C
ATOM   1772  CG2 VAL A 189      60.230  64.210  50.520  1.00  0.00           C
ATOM   1773  C   VAL A 189      58.710  60.700  51.130  1.00  0.00           C
ATOM   1774  O   VAL A 189      59.510  60.250  51.950  1.00  0.00           O
ATOM   1775  N   ALA A 190      57.940  59.920  50.430  1.00  0.00           N
ATOM   1776  H   ALA A 190      57.110  60.300  50.020  1.00  0.00           H
ATOM   1777  CA  ALA A 190      58.010  58.430  50.520  1.00  0.00           C
ATOM   1778  CB  ALA A 190      56.550  57.920  50.460  1.00  0.00           C
ATOM   1779  C   ALA A 190      58.740  57.750  49.430  1.00  0.00           C
ATOM   1780  O   ALA A 190      58.220  57.510  48.280  1.00  0.00           O
ATOM   1781  N   ALA A 191      59.940  57.330  49.770  1.00  0.00           N
ATOM   1782  H   ALA A 191      60.250  57.450  50.710  1.00  0.00           H
ATOM   1783  CA  ALA A 191      60.920  56.970  48.760  1.00  0.00           C
ATOM   1784  CB  ALA A 191      62.340  57.180  49.370  1.00  0.00           C
ATOM   1785  C   ALA A 191      60.830  55.440  48.550  1.00  0.00           C
ATOM   1786  O   ALA A 191      60.800  54.690  49.490  1.00  0.00           O
ATOM   1787  N   SER A 192      60.270  55.170  47.310  1.00  0.00           N
ATOM   1788  H   SER A 192      59.820  55.860  46.730  1.00  0.00           H
ATOM   1789  CA  SER A 192      59.930  53.810  46.830  1.00  0.00           C
ATOM   1790  CB  SER A 192      59.040  53.930  45.550  1.00  0.00           C
ATOM   1791  OG  SER A 192      57.690  54.270  45.940  1.00  0.00           O
ATOM   1792  HG  SER A 192      57.370  55.030  45.380  1.00  0.00           H
ATOM   1793  C   SER A 192      61.110  52.890  46.500  1.00  0.00           C
ATOM   1794  O   SER A 192      62.230  53.260  46.190  1.00  0.00           O
ATOM   1795  N   PHE A 193      60.850  51.590  46.600  1.00  0.00           N
ATOM   1796  H   PHE A 193      59.950  51.260  46.890  1.00  0.00           H
ATOM   1797  CA  PHE A 193      61.780  50.520  46.180  1.00  0.00           C
ATOM   1798  CB  PHE A 193      61.550  50.220  44.670  1.00  0.00           C
ATOM   1799  CG  PHE A 193      62.250  48.990  44.200  1.00  0.00           C
ATOM   1800  CD1 PHE A 193      63.070  49.210  43.070  1.00  0.00           C
ATOM   1801  HD1 PHE A 193      63.170  50.220  42.680  1.00  0.00           H
ATOM   1802  CD2 PHE A 193      62.060  47.690  44.770  1.00  0.00           C
ATOM   1803  HD2 PHE A 193      61.140  47.460  45.320  1.00  0.00           H
ATOM   1804  CE1 PHE A 193      63.710  48.130  42.490  1.00  0.00           C
ATOM   1805  HE1 PHE A 193      64.580  48.350  41.860  1.00  0.00           H
ATOM   1806  CE2 PHE A 193      62.720  46.640  44.140  1.00  0.00           C
ATOM   1807  HE2 PHE A 193      62.700  45.670  44.620  1.00  0.00           H
ATOM   1808  CZ  PHE A 193      63.540  46.820  43.000  1.00  0.00           C
ATOM   1809  HZ  PHE A 193      63.940  45.900  42.570  1.00  0.00           H
ATOM   1810  C   PHE A 193      63.250  50.650  46.640  1.00  0.00           C
ATOM   1811  O   PHE A 193      64.080  50.500  45.750  1.00  0.00           O
ATOM   1812  N   ILE A 194      63.520  50.880  47.930  1.00  0.00           N
ATOM   1813  H   ILE A 194      62.900  50.490  48.610  1.00  0.00           H
ATOM   1814  CA  ILE A 194      64.930  51.130  48.340  1.00  0.00           C
ATOM   1815  CB  ILE A 194      64.800  52.180  49.520  1.00  0.00           C
ATOM   1816  CG1 ILE A 194      64.250  53.530  49.160  1.00  0.00           C
ATOM   1817  CG2 ILE A 194      66.200  52.320  50.240  1.00  0.00           C
ATOM   1818  CD  ILE A 194      65.010  54.050  48.010  1.00  0.00           C
ATOM   1819  C   ILE A 194      65.570  49.750  48.550  1.00  0.00           C
ATOM   1820  O   ILE A 194      65.270  49.150  49.550  1.00  0.00           O
ATOM   1821  N   ARG A 195      66.770  49.610  48.030  1.00  0.00           N
ATOM   1822  H   ARG A 195      67.300  50.390  47.690  1.00  0.00           H
ATOM   1823  CA  ARG A 195      67.490  48.260  47.930  1.00  0.00           C
ATOM   1824  CB  ARG A 195      67.800  47.960  46.490  1.00  0.00           C
ATOM   1825  CG  ARG A 195      66.590  47.730  45.590  1.00  0.00           C
ATOM   1826  CD  ARG A 195      66.760  48.430  44.200  1.00  0.00           C
ATOM   1827  NE  ARG A 195      66.280  49.830  44.370  1.00  0.00           N
ATOM   1828  HE  ARG A 195      65.450  49.920  44.910  1.00  0.00           H
ATOM   1829  CZ  ARG A 195      67.070  50.920  44.480  1.00  0.00           C
ATOM   1830  NH1 ARG A 195      66.540  52.140  44.660  1.00  0.00           N
ATOM   1831 1HH1 ARG A 195      65.560  52.300  44.520  1.00  0.00           H
ATOM   1832 2HH1 ARG A 195      67.090  52.850  45.090  1.00  0.00           H
ATOM   1833  NH2 ARG A 195      68.440  50.810  44.590  1.00  0.00           N
ATOM   1834 1HH2 ARG A 195      68.880  49.960  44.320  1.00  0.00           H
ATOM   1835 2HH2 ARG A 195      68.970  51.420  45.190  1.00  0.00           H
ATOM   1836  C   ARG A 195      68.790  48.260  48.700  1.00  0.00           C
ATOM   1837  O   ARG A 195      69.160  47.230  49.290  1.00  0.00           O
ATOM   1838  N   LYS A 196      69.460  49.420  48.560  1.00  0.00           N
ATOM   1839  H   LYS A 196      69.220  50.120  47.890  1.00  0.00           H
ATOM   1840  CA  LYS A 196      70.860  49.610  49.050  1.00  0.00           C
ATOM   1841  CB  LYS A 196      71.630  50.330  47.960  1.00  0.00           C
ATOM   1842  CG  LYS A 196      71.790  49.790  46.530  1.00  0.00           C
ATOM   1843  CD  LYS A 196      72.600  50.770  45.780  1.00  0.00           C
ATOM   1844  CE  LYS A 196      72.980  50.220  44.380  1.00  0.00           C
ATOM   1845  NZ  LYS A 196      73.810  51.350  43.790  1.00  0.00           N
ATOM   1846  HZ1 LYS A 196      74.750  51.320  44.150  1.00  0.00           H
ATOM   1847  HZ2 LYS A 196      73.740  51.350  42.800  1.00  0.00           H
ATOM   1848  HZ3 LYS A 196      73.480  52.270  44.030  1.00  0.00           H
ATOM   1849  C   LYS A 196      70.910  50.480  50.320  1.00  0.00           C
ATOM   1850  O   LYS A 196      69.910  51.230  50.470  1.00  0.00           O
ATOM   1851  N   ARG A 197      72.140  50.610  50.830  1.00  0.00           N
ATOM   1852  H   ARG A 197      72.940  50.360  50.290  1.00  0.00           H
ATOM   1853  CA  ARG A 197      72.330  51.530  52.060  1.00  0.00           C
ATOM   1854  CB  ARG A 197      73.270  50.860  53.060  1.00  0.00           C
ATOM   1855  CG  ARG A 197      72.880  49.570  53.790  1.00  0.00           C
ATOM   1856  CD  ARG A 197      73.880  48.430  53.550  1.00  0.00           C
ATOM   1857  NE  ARG A 197      75.260  48.800  53.920  1.00  0.00           N
ATOM   1858  HE  ARG A 197      75.520  48.980  54.870  1.00  0.00           H
ATOM   1859  CZ  ARG A 197      76.290  48.550  53.180  1.00  0.00           C
ATOM   1860  NH1 ARG A 197      76.340  48.000  52.000  1.00  0.00           N
ATOM   1861 1HH1 ARG A 197      75.480  47.620  51.640  1.00  0.00           H
ATOM   1862 2HH1 ARG A 197      77.100  47.950  51.350  1.00  0.00           H
ATOM   1863  NH2 ARG A 197      77.450  48.960  53.670  1.00  0.00           N
ATOM   1864 1HH2 ARG A 197      77.610  49.320  54.590  1.00  0.00           H
ATOM   1865 2HH2 ARG A 197      78.230  49.010  53.040  1.00  0.00           H
ATOM   1866  C   ARG A 197      72.760  52.940  51.700  1.00  0.00           C
ATOM   1867  O   ARG A 197      72.460  53.840  52.480  1.00  0.00           O
ATOM   1868  N   SER A 198      73.250  53.180  50.480  1.00  0.00           N
ATOM   1869  H   SER A 198      73.650  52.510  49.860  1.00  0.00           H
ATOM   1870  CA  SER A 198      73.370  54.570  49.910  1.00  0.00           C
ATOM   1871  CB  SER A 198      74.430  54.560  48.830  1.00  0.00           C
ATOM   1872  OG  SER A 198      73.970  53.740  47.790  1.00  0.00           O
ATOM   1873  HG  SER A 198      74.700  53.530  47.140  1.00  0.00           H
ATOM   1874  C   SER A 198      72.080  55.250  49.390  1.00  0.00           C
ATOM   1875  O   SER A 198      71.990  56.440  49.340  1.00  0.00           O
ATOM   1876  N   ASP A 199      71.090  54.520  48.910  1.00  0.00           N
ATOM   1877  H   ASP A 199      71.400  53.610  48.620  1.00  0.00           H
ATOM   1878  CA  ASP A 199      69.770  55.050  48.420  1.00  0.00           C
ATOM   1879  CB  ASP A 199      68.770  53.920  48.230  1.00  0.00           C
ATOM   1880  CG  ASP A 199      69.110  52.770  47.320  1.00  0.00           C
ATOM   1881  OD1 ASP A 199      69.920  53.010  46.390  1.00  0.00           O
ATOM   1882  OD2 ASP A 199      68.440  51.800  47.550  1.00  0.00           O
ATOM   1883  C   ASP A 199      69.200  56.270  49.170  1.00  0.00           C
ATOM   1884  O   ASP A 199      68.950  57.280  48.500  1.00  0.00           O
ATOM   1885  N   VAL A 200      69.080  56.300  50.510  1.00  0.00           N
ATOM   1886  H   VAL A 200      69.190  55.480  51.070  1.00  0.00           H
ATOM   1887  CA  VAL A 200      68.640  57.510  51.120  1.00  0.00           C
ATOM   1888  CB  VAL A 200      68.220  57.200  52.600  1.00  0.00           C
ATOM   1889  CG1 VAL A 200      67.580  58.400  53.270  1.00  0.00           C
ATOM   1890  CG2 VAL A 200      67.260  56.000  52.680  1.00  0.00           C
ATOM   1891  C   VAL A 200      69.450  58.820  50.920  1.00  0.00           C
ATOM   1892  O   VAL A 200      68.850  59.700  50.390  1.00  0.00           O
ATOM   1893  N   ILE A 201      70.810  58.760  50.950  1.00  0.00           N
ATOM   1894  H   ILE A 201      71.270  57.880  50.880  1.00  0.00           H
ATOM   1895  CA  ILE A 201      71.660  59.970  50.760  1.00  0.00           C
ATOM   1896  CB  ILE A 201      73.130  59.920  51.280  1.00  0.00           C
ATOM   1897  CG1 ILE A 201      73.810  61.260  51.410  1.00  0.00           C
ATOM   1898  CG2 ILE A 201      73.990  58.950  50.410  1.00  0.00           C
ATOM   1899  CD  ILE A 201      73.090  62.450  52.120  1.00  0.00           C
ATOM   1900  C   ILE A 201      71.570  60.510  49.280  1.00  0.00           C
ATOM   1901  O   ILE A 201      71.570  61.750  49.070  1.00  0.00           O
ATOM   1902  N   GLU A 202      71.310  59.640  48.320  1.00  0.00           N
ATOM   1903  H   GLU A 202      71.090  58.710  48.620  1.00  0.00           H
ATOM   1904  CA  GLU A 202      71.060  59.980  46.890  1.00  0.00           C
ATOM   1905  CB  GLU A 202      71.140  58.670  46.040  1.00  0.00           C
ATOM   1906  CG  GLU A 202      70.980  58.880  44.520  1.00  0.00           C
ATOM   1907  CD  GLU A 202      70.910  57.610  43.710  1.00  0.00           C
ATOM   1908  OE1 GLU A 202      71.730  56.750  43.920  1.00  0.00           O
ATOM   1909  OE2 GLU A 202      70.050  57.570  42.750  1.00  0.00           O
ATOM   1910  C   GLU A 202      69.760  60.800  46.640  1.00  0.00           C
ATOM   1911  O   GLU A 202      69.890  61.940  46.120  1.00  0.00           O
ATOM   1912  N   ILE A 203      68.670  60.470  47.370  1.00  0.00           N
ATOM   1913  H   ILE A 203      68.590  59.610  47.870  1.00  0.00           H
ATOM   1914  CA  ILE A 203      67.450  61.320  47.410  1.00  0.00           C
ATOM   1915  CB  ILE A 203      66.400  60.440  48.140  1.00  0.00           C
ATOM   1916  CG1 ILE A 203      66.120  59.160  47.430  1.00  0.00           C
ATOM   1917  CG2 ILE A 203      65.130  61.210  48.340  1.00  0.00           C
ATOM   1918  CD  ILE A 203      65.640  58.070  48.420  1.00  0.00           C
ATOM   1919  C   ILE A 203      67.650  62.640  48.220  1.00  0.00           C
ATOM   1920  O   ILE A 203      67.480  63.720  47.720  1.00  0.00           O
ATOM   1921  N   ARG A 204      68.340  62.480  49.370  1.00  0.00           N
ATOM   1922  H   ARG A 204      68.360  61.570  49.790  1.00  0.00           H
ATOM   1923  CA  ARG A 204      68.810  63.560  50.250  1.00  0.00           C
ATOM   1924  CB  ARG A 204      69.130  62.950  51.590  1.00  0.00           C
ATOM   1925  CG  ARG A 204      68.620  64.020  52.540  1.00  0.00           C
ATOM   1926  CD  ARG A 204      69.060  63.790  54.040  1.00  0.00           C
ATOM   1927  NE  ARG A 204      68.550  62.600  54.760  1.00  0.00           N
ATOM   1928  HE  ARG A 204      69.310  61.950  54.850  1.00  0.00           H
ATOM   1929  CZ  ARG A 204      67.340  62.480  55.260  1.00  0.00           C
ATOM   1930  NH1 ARG A 204      66.430  63.410  55.340  1.00  0.00           N
ATOM   1931 1HH1 ARG A 204      66.380  64.320  54.920  1.00  0.00           H
ATOM   1932 2HH1 ARG A 204      65.680  63.180  55.960  1.00  0.00           H
ATOM   1933  NH2 ARG A 204      67.230  61.680  56.280  1.00  0.00           N
ATOM   1934 1HH2 ARG A 204      68.050  61.450  56.820  1.00  0.00           H
ATOM   1935 2HH2 ARG A 204      66.320  61.360  56.540  1.00  0.00           H
ATOM   1936  C   ARG A 204      69.740  64.640  49.680  1.00  0.00           C
ATOM   1937  O   ARG A 204      69.380  65.760  49.850  1.00  0.00           O
ATOM   1938  N   GLU A 205      70.620  64.230  48.770  1.00  0.00           N
ATOM   1939  H   GLU A 205      70.810  63.260  48.650  1.00  0.00           H
ATOM   1940  CA  GLU A 205      71.520  65.110  48.030  1.00  0.00           C
ATOM   1941  CB  GLU A 205      72.360  64.200  47.190  1.00  0.00           C
ATOM   1942  CG  GLU A 205      73.630  63.760  47.930  1.00  0.00           C
ATOM   1943  CD  GLU A 205      74.720  64.860  48.190  1.00  0.00           C
ATOM   1944  OE1 GLU A 205      75.520  64.720  49.120  1.00  0.00           O
ATOM   1945  OE2 GLU A 205      74.860  65.850  47.490  1.00  0.00           O
ATOM   1946  C   GLU A 205      70.750  66.050  47.080  1.00  0.00           C
ATOM   1947  O   GLU A 205      70.990  67.260  47.050  1.00  0.00           O
ATOM   1948  N   HIS A 206      69.920  65.430  46.270  1.00  0.00           N
ATOM   1949  H   HIS A 206      69.990  64.440  46.150  1.00  0.00           H
ATOM   1950  CA  HIS A 206      68.840  66.100  45.500  1.00  0.00           C
ATOM   1951  CB  HIS A 206      68.250  65.110  44.490  1.00  0.00           C
ATOM   1952  CG  HIS A 206      69.140  64.710  43.270  1.00  0.00           C
ATOM   1953  ND1 HIS A 206      69.010  65.140  42.030  1.00  0.00           N
ATOM   1954  HD1 HIS A 206      68.560  66.000  41.770  1.00  0.00           H
ATOM   1955  CD2 HIS A 206      70.170  63.850  43.400  1.00  0.00           C
ATOM   1956  HD2 HIS A 206      70.450  63.290  44.290  1.00  0.00           H
ATOM   1957  CE1 HIS A 206      69.910  64.470  41.340  1.00  0.00           C
ATOM   1958  HE1 HIS A 206      70.050  64.540  40.260  1.00  0.00           H
ATOM   1959  NE2 HIS A 206      70.580  63.620  42.160  1.00  0.00           N
ATOM   1960  C   HIS A 206      67.770  66.940  46.260  1.00  0.00           C
ATOM   1961  O   HIS A 206      67.550  68.160  45.990  1.00  0.00           O
ATOM   1962  N   LEU A 207      67.260  66.450  47.390  1.00  0.00           N
ATOM   1963  H   LEU A 207      67.320  65.480  47.610  1.00  0.00           H
ATOM   1964  CA  LEU A 207      66.400  67.260  48.310  1.00  0.00           C
ATOM   1965  CB  LEU A 207      65.670  66.250  49.180  1.00  0.00           C
ATOM   1966  CG  LEU A 207      64.380  65.600  48.490  1.00  0.00           C
ATOM   1967  CD1 LEU A 207      63.630  64.850  49.600  1.00  0.00           C
ATOM   1968  CD2 LEU A 207      63.400  66.660  47.920  1.00  0.00           C
ATOM   1969  C   LEU A 207      67.140  68.400  49.040  1.00  0.00           C
ATOM   1970  O   LEU A 207      66.610  69.520  49.160  1.00  0.00           O
ATOM   1971  N   LYS A 208      68.450  68.150  49.170  1.00  0.00           N
ATOM   1972  H   LYS A 208      68.770  67.240  49.440  1.00  0.00           H
ATOM   1973  CA  LYS A 208      69.340  69.160  49.790  1.00  0.00           C
ATOM   1974  CB  LYS A 208      70.770  68.600  49.920  1.00  0.00           C
ATOM   1975  CG  LYS A 208      71.680  69.490  50.810  1.00  0.00           C
ATOM   1976  CD  LYS A 208      73.120  69.110  50.600  1.00  0.00           C
ATOM   1977  CE  LYS A 208      73.510  67.670  50.960  1.00  0.00           C
ATOM   1978  NZ  LYS A 208      74.850  67.380  50.470  1.00  0.00           N
ATOM   1979  HZ1 LYS A 208      75.090  67.960  49.690  1.00  0.00           H
ATOM   1980  HZ2 LYS A 208      75.530  67.420  51.200  1.00  0.00           H
ATOM   1981  HZ3 LYS A 208      74.920  66.430  50.190  1.00  0.00           H
ATOM   1982  C   LYS A 208      69.460  70.410  48.910  1.00  0.00           C
ATOM   1983  O   LYS A 208      69.360  71.490  49.360  1.00  0.00           O
ATOM   1984  N   ALA A 209      69.760  70.150  47.630  1.00  0.00           N
ATOM   1985  H   ALA A 209      70.200  69.300  47.320  1.00  0.00           H
ATOM   1986  CA  ALA A 209      69.770  71.250  46.620  1.00  0.00           C
ATOM   1987  CB  ALA A 209      70.320  70.700  45.380  1.00  0.00           C
ATOM   1988  C   ALA A 209      68.470  72.000  46.290  1.00  0.00           C
ATOM   1989  O   ALA A 209      68.370  73.220  46.410  1.00  0.00           O
ATOM   1990  N   HIS A 210      67.510  71.210  45.920  1.00  0.00           N
ATOM   1991  H   HIS A 210      67.620  70.220  45.800  1.00  0.00           H
ATOM   1992  CA  HIS A 210      66.110  71.640  45.630  1.00  0.00           C
ATOM   1993  CB  HIS A 210      65.490  70.530  44.830  1.00  0.00           C
ATOM   1994  CG  HIS A 210      66.210  70.170  43.490  1.00  0.00           C
ATOM   1995  ND1 HIS A 210      66.470  71.140  42.600  1.00  0.00           N
ATOM   1996  CD2 HIS A 210      66.360  69.020  42.910  1.00  0.00           C
ATOM   1997  HD2 HIS A 210      66.380  68.030  43.380  1.00  0.00           H
ATOM   1998  CE1 HIS A 210      66.800  70.530  41.440  1.00  0.00           C
ATOM   1999  HE1 HIS A 210      67.160  71.180  40.640  1.00  0.00           H
ATOM   2000  NE2 HIS A 210      66.720  69.220  41.680  1.00  0.00           N
ATOM   2001  HE2 HIS A 210      67.210  68.540  41.140  1.00  0.00           H
ATOM   2002  C   HIS A 210      65.240  72.180  46.790  1.00  0.00           C
ATOM   2003  O   HIS A 210      64.060  72.490  46.480  1.00  0.00           O
ATOM   2004  N   GLY A 211      65.840  72.250  48.000  1.00  0.00           N
ATOM   2005  H   GLY A 211      66.790  72.000  48.170  1.00  0.00           H
ATOM   2006  CA  GLY A 211      65.180  72.780  49.190  1.00  0.00           C
ATOM   2007  C   GLY A 211      66.140  72.850  50.370  1.00  0.00           C
ATOM   2008  O   GLY A 211      66.510  73.860  50.910  1.00  0.00           O
ATOM   2009  N   GLY A 212      66.540  71.680  50.920  1.00  0.00           N
ATOM   2010  H   GLY A 212      66.380  70.800  50.470  1.00  0.00           H
ATOM   2011  CA  GLY A 212      67.120  71.700  52.280  1.00  0.00           C
ATOM   2012  C   GLY A 212      67.390  70.300  52.830  1.00  0.00           C
ATOM   2013  O   GLY A 212      66.600  69.380  52.640  1.00  0.00           O
ATOM   2014  N   GLU A 213      68.480  70.080  53.630  1.00  0.00           N
ATOM   2015  H   GLU A 213      69.110  70.840  53.790  1.00  0.00           H
ATOM   2016  CA  GLU A 213      68.890  68.810  54.250  1.00  0.00           C
ATOM   2017  CB  GLU A 213      70.230  68.780  54.980  1.00  0.00           C
ATOM   2018  CG  GLU A 213      71.040  67.530  54.640  1.00  0.00           C
ATOM   2019  CD  GLU A 213      72.540  67.610  55.090  1.00  0.00           C
ATOM   2020  OE1 GLU A 213      73.360  67.560  54.170  1.00  0.00           O
ATOM   2021  OE2 GLU A 213      72.790  67.730  56.300  1.00  0.00           O
ATOM   2022  C   GLU A 213      67.760  68.210  55.090  1.00  0.00           C
ATOM   2023  O   GLU A 213      67.400  67.000  54.960  1.00  0.00           O
ATOM   2024  N   ASN A 214      67.100  69.080  55.750  1.00  0.00           N
ATOM   2025  H   ASN A 214      67.470  70.000  55.880  1.00  0.00           H
ATOM   2026  CA  ASN A 214      65.930  68.790  56.640  1.00  0.00           C
ATOM   2027  CB  ASN A 214      65.710  69.800  57.760  1.00  0.00           C
ATOM   2028  CG  ASN A 214      66.790  69.540  58.870  1.00  0.00           C
ATOM   2029  OD1 ASN A 214      66.650  68.840  59.900  1.00  0.00           O
ATOM   2030  ND2 ASN A 214      67.930  70.180  58.710  1.00  0.00           N
ATOM   2031 1HD2 ASN A 214      67.810  71.000  58.150  1.00  0.00           H
ATOM   2032 2HD2 ASN A 214      68.720  69.720  59.110  1.00  0.00           H
ATOM   2033  C   ASN A 214      64.610  68.260  56.080  1.00  0.00           C
ATOM   2034  O   ASN A 214      63.720  68.240  56.940  1.00  0.00           O
ATOM   2035  N   ILE A 215      64.490  68.160  54.820  1.00  0.00           N
ATOM   2036  H   ILE A 215      65.130  68.640  54.220  1.00  0.00           H
ATOM   2037  CA  ILE A 215      63.330  67.430  54.210  1.00  0.00           C
ATOM   2038  CB  ILE A 215      63.170  67.730  52.720  1.00  0.00           C
ATOM   2039  CG1 ILE A 215      63.230  69.290  52.570  1.00  0.00           C
ATOM   2040  CG2 ILE A 215      61.680  67.390  52.380  1.00  0.00           C
ATOM   2041  CD  ILE A 215      63.470  69.670  51.150  1.00  0.00           C
ATOM   2042  C   ILE A 215      63.230  65.940  54.610  1.00  0.00           C
ATOM   2043  O   ILE A 215      64.130  65.100  54.390  1.00  0.00           O
ATOM   2044  N   HIS A 216      62.240  65.710  55.470  1.00  0.00           N
ATOM   2045  H   HIS A 216      62.070  66.450  56.120  1.00  0.00           H
ATOM   2046  CA  HIS A 216      62.000  64.380  56.020  1.00  0.00           C
ATOM   2047  CB  HIS A 216      61.100  64.400  57.280  1.00  0.00           C
ATOM   2048  CG  HIS A 216      61.640  65.020  58.520  1.00  0.00           C
ATOM   2049  ND1 HIS A 216      61.280  66.290  58.780  1.00  0.00           N
ATOM   2050  CD2 HIS A 216      62.820  64.810  59.100  1.00  0.00           C
ATOM   2051  HD2 HIS A 216      63.380  63.880  59.050  1.00  0.00           H
ATOM   2052  CE1 HIS A 216      62.230  66.870  59.510  1.00  0.00           C
ATOM   2053  HE1 HIS A 216      62.340  67.940  59.730  1.00  0.00           H
ATOM   2054  NE2 HIS A 216      63.190  65.990  59.660  1.00  0.00           N
ATOM   2055  HE2 HIS A 216      64.100  66.170  60.040  1.00  0.00           H
ATOM   2056  C   HIS A 216      61.590  63.270  55.050  1.00  0.00           C
ATOM   2057  O   HIS A 216      60.510  63.160  54.530  1.00  0.00           O
ATOM   2058  N   ILE A 217      62.310  62.170  55.110  1.00  0.00           N
ATOM   2059  H   ILE A 217      62.860  62.030  55.930  1.00  0.00           H
ATOM   2060  CA  ILE A 217      62.220  61.160  54.070  1.00  0.00           C
ATOM   2061  CB  ILE A 217      63.610  61.020  53.320  1.00  0.00           C
ATOM   2062  CG1 ILE A 217      63.920  62.320  52.630  1.00  0.00           C
ATOM   2063  CG2 ILE A 217      63.470  60.050  52.190  1.00  0.00           C
ATOM   2064  CD  ILE A 217      65.330  62.680  52.160  1.00  0.00           C
ATOM   2065  C   ILE A 217      61.940  59.790  54.780  1.00  0.00           C
ATOM   2066  O   ILE A 217      62.680  59.310  55.650  1.00  0.00           O
ATOM   2067  N   ILE A 218      61.000  59.130  54.080  1.00  0.00           N
ATOM   2068  H   ILE A 218      60.550  59.330  53.210  1.00  0.00           H
ATOM   2069  CA  ILE A 218      60.370  57.830  54.510  1.00  0.00           C
ATOM   2070  CB  ILE A 218      58.800  57.920  54.650  1.00  0.00           C
ATOM   2071  CG1 ILE A 218      58.300  59.090  55.480  1.00  0.00           C
ATOM   2072  CG2 ILE A 218      58.420  56.570  55.290  1.00  0.00           C
ATOM   2073  CD  ILE A 218      58.630  59.290  56.980  1.00  0.00           C
ATOM   2074  C   ILE A 218      60.690  56.700  53.580  1.00  0.00           C
ATOM   2075  O   ILE A 218      60.380  56.820  52.390  1.00  0.00           O
ATOM   2076  N   SER A 219      61.480  55.740  53.980  1.00  0.00           N
ATOM   2077  H   SER A 219      61.660  55.620  54.960  1.00  0.00           H
ATOM   2078  CA  SER A 219      61.800  54.670  53.020  1.00  0.00           C
ATOM   2079  CB  SER A 219      63.200  54.220  53.270  1.00  0.00           C
ATOM   2080  OG  SER A 219      63.470  53.720  54.620  1.00  0.00           O
ATOM   2081  HG  SER A 219      63.670  52.740  54.550  1.00  0.00           H
ATOM   2082  C   SER A 219      60.900  53.430  53.050  1.00  0.00           C
ATOM   2083  O   SER A 219      60.460  52.950  54.140  1.00  0.00           O
ATOM   2084  N   LYS A 220      60.440  52.950  51.830  1.00  0.00           N
ATOM   2085  H   LYS A 220      60.480  53.520  51.010  1.00  0.00           H
ATOM   2086  CA  LYS A 220      59.710  51.720  51.670  1.00  0.00           C
ATOM   2087  CB  LYS A 220      58.740  51.880  50.500  1.00  0.00           C
ATOM   2088  CG  LYS A 220      57.780  53.070  50.740  1.00  0.00           C
ATOM   2089  CD  LYS A 220      57.140  53.710  49.510  1.00  0.00           C
ATOM   2090  CE  LYS A 220      56.110  52.870  48.750  1.00  0.00           C
ATOM   2091  NZ  LYS A 220      55.630  53.420  47.510  1.00  0.00           N
ATOM   2092  HZ1 LYS A 220      55.090  52.720  47.030  1.00  0.00           H
ATOM   2093  HZ2 LYS A 220      55.080  54.230  47.720  1.00  0.00           H
ATOM   2094  HZ3 LYS A 220      56.410  53.770  47.000  1.00  0.00           H
ATOM   2095  C   LYS A 220      60.510  50.450  51.620  1.00  0.00           C
ATOM   2096  O   LYS A 220      61.490  50.220  50.930  1.00  0.00           O
ATOM   2097  N   ILE A 221      59.910  49.520  52.320  1.00  0.00           N
ATOM   2098  H   ILE A 221      59.270  49.800  53.030  1.00  0.00           H
ATOM   2099  CA  ILE A 221      60.390  48.100  52.360  1.00  0.00           C
ATOM   2100  CB  ILE A 221      60.490  47.450  53.720  1.00  0.00           C
ATOM   2101  CG1 ILE A 221      61.350  48.190  54.810  1.00  0.00           C
ATOM   2102  CG2 ILE A 221      61.130  46.120  53.610  1.00  0.00           C
ATOM   2103  CD  ILE A 221      60.390  48.830  55.780  1.00  0.00           C
ATOM   2104  C   ILE A 221      59.600  47.300  51.350  1.00  0.00           C
ATOM   2105  O   ILE A 221      58.400  47.070  51.540  1.00  0.00           O
ATOM   2106  N   GLU A 222      60.150  47.020  50.190  1.00  0.00           N
ATOM   2107  H   GLU A 222      61.140  47.070  50.060  1.00  0.00           H
ATOM   2108  CA  GLU A 222      59.390  46.480  49.010  1.00  0.00           C
ATOM   2109  CB  GLU A 222      59.350  47.480  47.860  1.00  0.00           C
ATOM   2110  CG  GLU A 222      58.200  48.530  47.870  1.00  0.00           C
ATOM   2111  CD  GLU A 222      58.110  49.510  46.670  1.00  0.00           C
ATOM   2112  OE1 GLU A 222      57.730  49.040  45.610  1.00  0.00           O
ATOM   2113  OE2 GLU A 222      58.140  50.740  46.830  1.00  0.00           O
ATOM   2114  C   GLU A 222      59.990  45.110  48.520  1.00  0.00           C
ATOM   2115  O   GLU A 222      59.440  44.580  47.560  1.00  0.00           O
ATOM   2116  N   ASN A 223      61.030  44.550  49.040  1.00  0.00           N
ATOM   2117  H   ASN A 223      61.470  44.910  49.870  1.00  0.00           H
ATOM   2118  CA  ASN A 223      61.740  43.430  48.500  1.00  0.00           C
ATOM   2119  CB  ASN A 223      62.340  43.770  47.080  1.00  0.00           C
ATOM   2120  CG  ASN A 223      63.640  44.510  47.130  1.00  0.00           C
ATOM   2121  OD1 ASN A 223      64.000  45.310  48.020  1.00  0.00           O
ATOM   2122  ND2 ASN A 223      64.500  44.330  46.210  1.00  0.00           N
ATOM   2123 1HD2 ASN A 223      64.210  43.790  45.420  1.00  0.00           H
ATOM   2124 2HD2 ASN A 223      65.330  44.900  46.190  1.00  0.00           H
ATOM   2125  C   ASN A 223      62.860  42.820  49.440  1.00  0.00           C
ATOM   2126  O   ASN A 223      63.280  43.350  50.510  1.00  0.00           O
ATOM   2127  N   GLN A 224      63.430  41.690  48.920  1.00  0.00           N
ATOM   2128  H   GLN A 224      63.410  41.420  47.960  1.00  0.00           H
ATOM   2129  CA  GLN A 224      64.380  40.860  49.710  1.00  0.00           C
ATOM   2130  CB  GLN A 224      64.700  39.490  49.010  1.00  0.00           C
ATOM   2131  CG  GLN A 224      65.310  38.500  49.980  1.00  0.00           C
ATOM   2132  CD  GLN A 224      65.850  37.270  49.330  1.00  0.00           C
ATOM   2133  OE1 GLN A 224      65.230  36.580  48.500  1.00  0.00           O
ATOM   2134  NE2 GLN A 224      66.960  36.780  49.790  1.00  0.00           N
ATOM   2135 1HE2 GLN A 224      67.520  37.200  50.500  1.00  0.00           H
ATOM   2136 2HE2 GLN A 224      67.300  35.930  49.390  1.00  0.00           H
ATOM   2137  C   GLN A 224      65.620  41.720  50.030  1.00  0.00           C
ATOM   2138  O   GLN A 224      65.930  41.840  51.230  1.00  0.00           O
ATOM   2139  N   GLU A 225      66.350  42.210  49.070  1.00  0.00           N
ATOM   2140  H   GLU A 225      66.510  41.580  48.320  1.00  0.00           H
ATOM   2141  CA  GLU A 225      67.490  43.100  49.330  1.00  0.00           C
ATOM   2142  CB  GLU A 225      67.900  43.620  47.990  1.00  0.00           C
ATOM   2143  CG  GLU A 225      69.240  44.320  47.950  1.00  0.00           C
ATOM   2144  CD  GLU A 225      70.400  43.300  48.240  1.00  0.00           C
ATOM   2145  OE1 GLU A 225      71.440  43.710  48.840  1.00  0.00           O
ATOM   2146  OE2 GLU A 225      70.380  42.150  47.790  1.00  0.00           O
ATOM   2147  C   GLU A 225      67.280  44.310  50.230  1.00  0.00           C
ATOM   2148  O   GLU A 225      68.120  44.620  51.060  1.00  0.00           O
ATOM   2149  N   GLY A 226      66.040  44.790  50.260  1.00  0.00           N
ATOM   2150  H   GLY A 226      65.530  44.680  49.410  1.00  0.00           H
ATOM   2151  CA  GLY A 226      65.660  45.900  51.180  1.00  0.00           C
ATOM   2152  C   GLY A 226      65.550  45.430  52.630  1.00  0.00           C
ATOM   2153  O   GLY A 226      66.250  46.010  53.490  1.00  0.00           O
ATOM   2154  N   LEU A 227      64.840  44.310  52.820  1.00  0.00           N
ATOM   2155  H   LEU A 227      64.770  43.660  52.060  1.00  0.00           H
ATOM   2156  CA  LEU A 227      64.570  43.760  54.100  1.00  0.00           C
ATOM   2157  CB  LEU A 227      63.550  42.640  53.990  1.00  0.00           C
ATOM   2158  CG  LEU A 227      63.260  42.030  55.350  1.00  0.00           C
ATOM   2159  CD1 LEU A 227      62.470  42.880  56.350  1.00  0.00           C
ATOM   2160  CD2 LEU A 227      62.460  40.750  55.140  1.00  0.00           C
ATOM   2161  C   LEU A 227      65.910  43.320  54.730  1.00  0.00           C
ATOM   2162  O   LEU A 227      66.160  43.420  55.940  1.00  0.00           O
ATOM   2163  N   ASN A 228      66.820  42.770  53.920  1.00  0.00           N
ATOM   2164  H   ASN A 228      66.660  42.740  52.930  1.00  0.00           H
ATOM   2165  CA  ASN A 228      68.240  42.460  54.310  1.00  0.00           C
ATOM   2166  CB  ASN A 228      68.980  41.760  53.170  1.00  0.00           C
ATOM   2167  CG  ASN A 228      70.020  40.720  53.670  1.00  0.00           C
ATOM   2168  OD1 ASN A 228      69.740  39.840  54.480  1.00  0.00           O
ATOM   2169  ND2 ASN A 228      71.280  41.050  53.610  1.00  0.00           N
ATOM   2170 1HD2 ASN A 228      71.530  41.900  53.150  1.00  0.00           H
ATOM   2171 2HD2 ASN A 228      72.000  40.530  54.080  1.00  0.00           H
ATOM   2172  C   ASN A 228      69.050  43.660  54.880  1.00  0.00           C
ATOM   2173  O   ASN A 228      69.230  43.740  56.120  1.00  0.00           O
ATOM   2174  N   ASN A 229      69.070  44.750  54.120  1.00  0.00           N
ATOM   2175  H   ASN A 229      68.730  44.690  53.180  1.00  0.00           H
ATOM   2176  CA  ASN A 229      69.870  45.950  54.490  1.00  0.00           C
ATOM   2177  CB  ASN A 229      70.150  46.610  53.160  1.00  0.00           C
ATOM   2178  CG  ASN A 229      71.220  46.040  52.260  1.00  0.00           C
ATOM   2179  OD1 ASN A 229      72.180  45.460  52.710  1.00  0.00           O
ATOM   2180  ND2 ASN A 229      70.920  46.030  50.960  1.00  0.00           N
ATOM   2181 1HD2 ASN A 229      70.030  46.280  50.590  1.00  0.00           H
ATOM   2182 2HD2 ASN A 229      71.650  45.750  50.330  1.00  0.00           H
ATOM   2183  C   ASN A 229      69.230  46.930  55.520  1.00  0.00           C
ATOM   2184  O   ASN A 229      69.680  48.060  55.660  1.00  0.00           O
ATOM   2185  N   PHE A 230      68.320  46.390  56.310  1.00  0.00           N
ATOM   2186  H   PHE A 230      68.350  45.400  56.480  1.00  0.00           H
ATOM   2187  CA  PHE A 230      67.430  47.180  57.220  1.00  0.00           C
ATOM   2188  CB  PHE A 230      66.630  46.150  58.010  1.00  0.00           C
ATOM   2189  CG  PHE A 230      65.370  46.730  58.580  1.00  0.00           C
ATOM   2190  CD1 PHE A 230      65.260  47.190  59.880  1.00  0.00           C
ATOM   2191  HD1 PHE A 230      66.070  46.890  60.550  1.00  0.00           H
ATOM   2192  CD2 PHE A 230      64.240  46.890  57.790  1.00  0.00           C
ATOM   2193  HD2 PHE A 230      64.220  46.480  56.780  1.00  0.00           H
ATOM   2194  CE1 PHE A 230      64.180  47.890  60.390  1.00  0.00           C
ATOM   2195  HE1 PHE A 230      64.170  48.280  61.410  1.00  0.00           H
ATOM   2196  CE2 PHE A 230      63.130  47.580  58.210  1.00  0.00           C
ATOM   2197  HE2 PHE A 230      62.240  47.360  57.610  1.00  0.00           H
ATOM   2198  CZ  PHE A 230      63.150  48.170  59.470  1.00  0.00           C
ATOM   2199  HZ  PHE A 230      62.300  48.770  59.790  1.00  0.00           H
ATOM   2200  C   PHE A 230      68.140  48.160  58.190  1.00  0.00           C
ATOM   2201  O   PHE A 230      67.920  49.350  58.150  1.00  0.00           O
ATOM   2202  N   ASP A 231      69.060  47.670  59.020  1.00  0.00           N
ATOM   2203  H   ASP A 231      69.260  46.690  59.030  1.00  0.00           H
ATOM   2204  CA  ASP A 231      69.670  48.420  60.200  1.00  0.00           C
ATOM   2205  CB  ASP A 231      70.720  47.560  60.990  1.00  0.00           C
ATOM   2206  CG  ASP A 231      70.140  46.480  61.930  1.00  0.00           C
ATOM   2207  OD1 ASP A 231      70.250  46.620  63.140  1.00  0.00           O
ATOM   2208  OD2 ASP A 231      69.440  45.600  61.410  1.00  0.00           O
ATOM   2209  C   ASP A 231      70.370  49.820  59.920  1.00  0.00           C
ATOM   2210  O   ASP A 231      70.200  50.800  60.640  1.00  0.00           O
ATOM   2211  N   GLU A 232      71.110  49.810  58.790  1.00  0.00           N
ATOM   2212  H   GLU A 232      71.430  48.920  58.470  1.00  0.00           H
ATOM   2213  CA  GLU A 232      71.590  50.990  58.020  1.00  0.00           C
ATOM   2214  CB  GLU A 232      72.760  50.620  57.160  1.00  0.00           C
ATOM   2215  CG  GLU A 232      73.870  49.760  57.880  1.00  0.00           C
ATOM   2216  CD  GLU A 232      75.120  49.580  57.050  1.00  0.00           C
ATOM   2217  OE1 GLU A 232      75.540  48.490  56.930  1.00  0.00           O
ATOM   2218  OE2 GLU A 232      75.660  50.520  56.420  1.00  0.00           O
ATOM   2219  C   GLU A 232      70.590  51.790  57.220  1.00  0.00           C
ATOM   2220  O   GLU A 232      70.550  53.000  57.510  1.00  0.00           O
ATOM   2221  N   ILE A 233      69.740  51.170  56.380  1.00  0.00           N
ATOM   2222  H   ILE A 233      69.830  50.210  56.100  1.00  0.00           H
ATOM   2223  CA  ILE A 233      68.670  52.050  55.690  1.00  0.00           C
ATOM   2224  CB  ILE A 233      67.780  51.280  54.700  1.00  0.00           C
ATOM   2225  CG1 ILE A 233      68.630  50.580  53.610  1.00  0.00           C
ATOM   2226  CG2 ILE A 233      66.740  52.160  54.050  1.00  0.00           C
ATOM   2227  CD  ILE A 233      67.930  49.420  52.890  1.00  0.00           C
ATOM   2228  C   ILE A 233      67.770  52.860  56.690  1.00  0.00           C
ATOM   2229  O   ILE A 233      67.870  54.080  56.530  1.00  0.00           O
ATOM   2230  N   LEU A 234      67.340  52.230  57.770  1.00  0.00           N
ATOM   2231  H   LEU A 234      67.350  51.230  57.750  1.00  0.00           H
ATOM   2232  CA  LEU A 234      66.590  52.840  58.960  1.00  0.00           C
ATOM   2233  CB  LEU A 234      66.310  51.740  59.990  1.00  0.00           C
ATOM   2234  CG  LEU A 234      65.340  52.110  61.090  1.00  0.00           C
ATOM   2235  CD1 LEU A 234      63.940  52.360  60.550  1.00  0.00           C
ATOM   2236  CD2 LEU A 234      65.290  50.900  62.060  1.00  0.00           C
ATOM   2237  C   LEU A 234      67.330  53.930  59.680  1.00  0.00           C
ATOM   2238  O   LEU A 234      66.700  54.940  59.920  1.00  0.00           O
ATOM   2239  N   GLU A 235      68.630  53.770  59.910  1.00  0.00           N
ATOM   2240  H   GLU A 235      69.000  52.850  59.840  1.00  0.00           H
ATOM   2241  CA  GLU A 235      69.590  54.790  60.460  1.00  0.00           C
ATOM   2242  CB  GLU A 235      71.010  54.210  60.480  1.00  0.00           C
ATOM   2243  CG  GLU A 235      72.000  54.800  61.460  1.00  0.00           C
ATOM   2244  CD  GLU A 235      71.870  54.210  62.890  1.00  0.00           C
ATOM   2245  OE1 GLU A 235      72.840  53.590  63.310  1.00  0.00           O
ATOM   2246  OE2 GLU A 235      70.790  54.350  63.550  1.00  0.00           O
ATOM   2247  C   GLU A 235      69.520  56.100  59.590  1.00  0.00           C
ATOM   2248  O   GLU A 235      69.320  57.200  60.050  1.00  0.00           O
ATOM   2249  N   ALA A 236      69.810  55.940  58.310  1.00  0.00           N
ATOM   2250  H   ALA A 236      70.140  55.090  57.900  1.00  0.00           H
ATOM   2251  CA  ALA A 236      69.790  57.060  57.360  1.00  0.00           C
ATOM   2252  CB  ALA A 236      70.380  56.550  56.110  1.00  0.00           C
ATOM   2253  C   ALA A 236      68.430  57.690  57.100  1.00  0.00           C
ATOM   2254  O   ALA A 236      68.370  58.920  57.020  1.00  0.00           O
ATOM   2255  N   SER A 237      67.440  56.840  56.790  1.00  0.00           N
ATOM   2256  H   SER A 237      67.610  55.850  56.790  1.00  0.00           H
ATOM   2257  CA  SER A 237      66.040  57.160  56.710  1.00  0.00           C
ATOM   2258  CB  SER A 237      65.240  55.860  56.500  1.00  0.00           C
ATOM   2259  OG  SER A 237      63.810  56.100  56.410  1.00  0.00           O
ATOM   2260  HG  SER A 237      63.450  55.240  56.060  1.00  0.00           H
ATOM   2261  C   SER A 237      65.410  57.850  57.970  1.00  0.00           C
ATOM   2262  O   SER A 237      65.780  57.540  59.120  1.00  0.00           O
ATOM   2263  N   ASP A 238      64.410  58.700  57.780  1.00  0.00           N
ATOM   2264  H   ASP A 238      64.000  58.740  56.870  1.00  0.00           H
ATOM   2265  CA  ASP A 238      63.780  59.360  58.900  1.00  0.00           C
ATOM   2266  CB  ASP A 238      63.280  60.790  58.610  1.00  0.00           C
ATOM   2267  CG  ASP A 238      64.430  61.670  58.050  1.00  0.00           C
ATOM   2268  OD1 ASP A 238      64.270  62.090  56.900  1.00  0.00           O
ATOM   2269  OD2 ASP A 238      65.210  62.180  58.830  1.00  0.00           O
ATOM   2270  C   ASP A 238      62.530  58.710  59.420  1.00  0.00           C
ATOM   2271  O   ASP A 238      62.210  58.990  60.630  1.00  0.00           O
ATOM   2272  N   GLY A 239      62.020  57.680  58.780  1.00  0.00           N
ATOM   2273  H   GLY A 239      62.460  57.280  57.980  1.00  0.00           H
ATOM   2274  CA  GLY A 239      60.880  56.890  59.200  1.00  0.00           C
ATOM   2275  C   GLY A 239      60.510  55.720  58.260  1.00  0.00           C
ATOM   2276  O   GLY A 239      60.870  55.820  57.080  1.00  0.00           O
ATOM   2277  N   ILE A 240      59.920  54.660  58.830  1.00  0.00           N
ATOM   2278  H   ILE A 240      59.550  54.650  59.760  1.00  0.00           H
ATOM   2279  CA  ILE A 240      59.790  53.500  57.960  1.00  0.00           C
ATOM   2280  CB  ILE A 240      60.280  52.380  58.810  1.00  0.00           C
ATOM   2281  CG1 ILE A 240      61.140  51.450  57.960  1.00  0.00           C
ATOM   2282  CG2 ILE A 240      59.240  51.510  59.540  1.00  0.00           C
ATOM   2283  CD  ILE A 240      62.230  52.280  57.320  1.00  0.00           C
ATOM   2284  C   ILE A 240      58.370  53.290  57.350  1.00  0.00           C
ATOM   2285  O   ILE A 240      57.390  53.380  58.020  1.00  0.00           O
ATOM   2286  N   MET A 241      58.340  52.510  56.280  1.00  0.00           N
ATOM   2287  H   MET A 241      59.190  52.130  55.910  1.00  0.00           H
ATOM   2288  CA  MET A 241      57.120  52.000  55.610  1.00  0.00           C
ATOM   2289  CB  MET A 241      56.860  53.010  54.520  1.00  0.00           C
ATOM   2290  CG  MET A 241      55.400  53.370  54.270  1.00  0.00           C
ATOM   2291  SD  MET A 241      54.390  51.940  53.780  1.00  0.00           S
ATOM   2292  CE  MET A 241      54.880  51.590  52.110  1.00  0.00           C
ATOM   2293  C   MET A 241      57.220  50.560  55.050  1.00  0.00           C
ATOM   2294  O   MET A 241      58.160  50.140  54.410  1.00  0.00           O
ATOM   2295  N   VAL A 242      56.210  49.730  55.390  1.00  0.00           N
ATOM   2296  H   VAL A 242      55.580  50.060  56.090  1.00  0.00           H
ATOM   2297  CA  VAL A 242      56.250  48.320  55.020  1.00  0.00           C
ATOM   2298  CB  VAL A 242      56.010  47.380  56.220  1.00  0.00           C
ATOM   2299  CG1 VAL A 242      56.540  46.030  55.820  1.00  0.00           C
ATOM   2300  CG2 VAL A 242      56.760  47.950  57.420  1.00  0.00           C
ATOM   2301  C   VAL A 242      55.190  47.960  53.970  1.00  0.00           C
ATOM   2302  O   VAL A 242      53.950  48.020  54.200  1.00  0.00           O
ATOM   2303  N   ALA A 243      55.710  47.530  52.830  1.00  0.00           N
ATOM   2304  H   ALA A 243      56.680  47.310  52.780  1.00  0.00           H
ATOM   2305  CA  ALA A 243      54.890  47.090  51.620  1.00  0.00           C
ATOM   2306  CB  ALA A 243      55.270  47.690  50.230  1.00  0.00           C
ATOM   2307  C   ALA A 243      54.800  45.550  51.570  1.00  0.00           C
ATOM   2308  O   ALA A 243      55.430  44.920  50.720  1.00  0.00           O
ATOM   2309  N   ARG A 244      53.820  45.110  52.380  1.00  0.00           N
ATOM   2310  H   ARG A 244      53.170  45.750  52.760  1.00  0.00           H
ATOM   2311  CA  ARG A 244      53.490  43.720  52.600  1.00  0.00           C
ATOM   2312  CB  ARG A 244      52.330  43.700  53.580  1.00  0.00           C
ATOM   2313  CG  ARG A 244      52.600  43.800  55.080  1.00  0.00           C
ATOM   2314  CD  ARG A 244      53.250  42.520  55.690  1.00  0.00           C
ATOM   2315  NE  ARG A 244      52.340  41.420  55.530  1.00  0.00           N
ATOM   2316  HE  ARG A 244      52.170  41.180  54.580  1.00  0.00           H
ATOM   2317  CZ  ARG A 244      51.540  40.830  56.410  1.00  0.00           C
ATOM   2318  NH1 ARG A 244      51.310  41.270  57.640  1.00  0.00           N
ATOM   2319 1HH1 ARG A 244      51.880  41.970  58.080  1.00  0.00           H
ATOM   2320 2HH1 ARG A 244      50.560  40.880  58.150  1.00  0.00           H
ATOM   2321  NH2 ARG A 244      50.830  39.830  56.010  1.00  0.00           N
ATOM   2322 1HH2 ARG A 244      50.650  39.600  55.050  1.00  0.00           H
ATOM   2323 2HH2 ARG A 244      50.060  39.580  56.600  1.00  0.00           H
ATOM   2324  C   ARG A 244      53.110  42.900  51.330  1.00  0.00           C
ATOM   2325  O   ARG A 244      53.590  41.790  51.050  1.00  0.00           O
ATOM   2326  N   GLY A 245      52.410  43.520  50.440  1.00  0.00           N
ATOM   2327  H   GLY A 245      51.990  44.420  50.560  1.00  0.00           H
ATOM   2328  CA  GLY A 245      52.190  42.940  49.090  1.00  0.00           C
ATOM   2329  C   GLY A 245      53.430  42.500  48.360  1.00  0.00           C
ATOM   2330  O   GLY A 245      53.740  41.330  48.130  1.00  0.00           O
ATOM   2331  N   ASP A 246      54.220  43.540  48.130  1.00  0.00           N
ATOM   2332  H   ASP A 246      53.800  44.430  48.280  1.00  0.00           H
ATOM   2333  CA  ASP A 246      55.500  43.320  47.370  1.00  0.00           C
ATOM   2334  CB  ASP A 246      56.000  44.710  47.030  1.00  0.00           C
ATOM   2335  CG  ASP A 246      54.890  45.540  46.370  1.00  0.00           C
ATOM   2336  OD1 ASP A 246      54.880  45.530  45.150  1.00  0.00           O
ATOM   2337  OD2 ASP A 246      54.200  46.330  46.980  1.00  0.00           O
ATOM   2338  C   ASP A 246      56.490  42.530  48.220  1.00  0.00           C
ATOM   2339  O   ASP A 246      57.200  41.720  47.630  1.00  0.00           O
ATOM   2340  N   LEU A 247      56.470  42.720  49.540  1.00  0.00           N
ATOM   2341  H   LEU A 247      55.970  43.510  49.900  1.00  0.00           H
ATOM   2342  CA  LEU A 247      57.400  41.930  50.400  1.00  0.00           C
ATOM   2343  CB  LEU A 247      57.380  42.510  51.870  1.00  0.00           C
ATOM   2344  CG  LEU A 247      58.250  41.920  52.970  1.00  0.00           C
ATOM   2345  CD1 LEU A 247      59.740  41.890  52.720  1.00  0.00           C
ATOM   2346  CD2 LEU A 247      57.860  42.670  54.180  1.00  0.00           C
ATOM   2347  C   LEU A 247      57.090  40.450  50.530  1.00  0.00           C
ATOM   2348  O   LEU A 247      58.010  39.670  50.380  1.00  0.00           O
ATOM   2349  N   GLY A 248      55.770  40.190  50.480  1.00  0.00           N
ATOM   2350  H   GLY A 248      55.060  40.880  50.330  1.00  0.00           H
ATOM   2351  CA  GLY A 248      55.280  38.780  50.590  1.00  0.00           C
ATOM   2352  C   GLY A 248      55.610  37.910  49.370  1.00  0.00           C
ATOM   2353  O   GLY A 248      55.810  36.690  49.500  1.00  0.00           O
ATOM   2354  N   VAL A 249      55.860  38.570  48.200  1.00  0.00           N
ATOM   2355  H   VAL A 249      55.500  39.460  47.920  1.00  0.00           H
ATOM   2356  CA  VAL A 249      56.440  37.850  47.000  1.00  0.00           C
ATOM   2357  CB  VAL A 249      56.380  38.800  45.820  1.00  0.00           C
ATOM   2358  CG1 VAL A 249      56.880  38.180  44.550  1.00  0.00           C
ATOM   2359  CG2 VAL A 249      54.870  39.000  45.460  1.00  0.00           C
ATOM   2360  C   VAL A 249      57.910  37.380  47.270  1.00  0.00           C
ATOM   2361  O   VAL A 249      58.250  36.280  46.970  1.00  0.00           O
ATOM   2362  N   GLU A 250      58.760  38.310  47.740  1.00  0.00           N
ATOM   2363  H   GLU A 250      58.510  39.280  47.810  1.00  0.00           H
ATOM   2364  CA  GLU A 250      60.180  38.020  47.910  1.00  0.00           C
ATOM   2365  CB  GLU A 250      61.090  39.210  47.590  1.00  0.00           C
ATOM   2366  CG  GLU A 250      61.440  39.120  46.100  1.00  0.00           C
ATOM   2367  CD  GLU A 250      62.380  40.170  45.550  1.00  0.00           C
ATOM   2368  OE1 GLU A 250      63.360  40.670  46.190  1.00  0.00           O
ATOM   2369  OE2 GLU A 250      62.070  40.600  44.370  1.00  0.00           O
ATOM   2370  C   GLU A 250      60.450  37.290  49.170  1.00  0.00           C
ATOM   2371  O   GLU A 250      61.330  36.400  49.090  1.00  0.00           O
ATOM   2372  N   ILE A 251      59.700  37.610  50.200  1.00  0.00           N
ATOM   2373  H   ILE A 251      59.070  38.390  50.190  1.00  0.00           H
ATOM   2374  CA  ILE A 251      59.810  36.870  51.480  1.00  0.00           C
ATOM   2375  CB  ILE A 251      60.100  37.940  52.520  1.00  0.00           C
ATOM   2376  CG1 ILE A 251      61.520  38.560  52.350  1.00  0.00           C
ATOM   2377  CG2 ILE A 251      59.960  37.570  53.990  1.00  0.00           C
ATOM   2378  CD  ILE A 251      62.600  37.540  52.450  1.00  0.00           C
ATOM   2379  C   ILE A 251      58.510  35.990  51.790  1.00  0.00           C
ATOM   2380  O   ILE A 251      57.450  36.590  52.020  1.00  0.00           O
ATOM   2381  N   PRO A 252      58.750  34.680  52.100  1.00  0.00           N
ATOM   2382  CA  PRO A 252      57.650  33.650  52.140  1.00  0.00           C
ATOM   2383  CB  PRO A 252      58.330  32.340  52.590  1.00  0.00           C
ATOM   2384  CG  PRO A 252      59.720  32.800  53.130  1.00  0.00           C
ATOM   2385  CD  PRO A 252      60.040  33.980  52.220  1.00  0.00           C
ATOM   2386  C   PRO A 252      56.520  33.980  53.160  1.00  0.00           C
ATOM   2387  O   PRO A 252      56.730  34.700  54.140  1.00  0.00           O
ATOM   2388  N   VAL A 253      55.450  33.140  53.070  1.00  0.00           N
ATOM   2389  H   VAL A 253      55.600  32.200  52.780  1.00  0.00           H
ATOM   2390  CA  VAL A 253      54.090  33.580  53.420  1.00  0.00           C
ATOM   2391  CB  VAL A 253      52.920  32.820  52.730  1.00  0.00           C
ATOM   2392  CG1 VAL A 253      53.020  33.170  51.290  1.00  0.00           C
ATOM   2393  CG2 VAL A 253      52.930  31.300  52.890  1.00  0.00           C
ATOM   2394  C   VAL A 253      53.780  33.760  54.910  1.00  0.00           C
ATOM   2395  O   VAL A 253      52.770  34.480  55.190  1.00  0.00           O
ATOM   2396  N   GLU A 254      54.470  33.090  55.840  1.00  0.00           N
ATOM   2397  H   GLU A 254      55.080  32.330  55.590  1.00  0.00           H
ATOM   2398  CA  GLU A 254      54.430  33.240  57.350  1.00  0.00           C
ATOM   2399  CB  GLU A 254      54.120  31.880  57.970  1.00  0.00           C
ATOM   2400  CG  GLU A 254      55.220  30.860  57.930  1.00  0.00           C
ATOM   2401  CD  GLU A 254      55.910  30.670  56.550  1.00  0.00           C
ATOM   2402  OE1 GLU A 254      56.820  31.490  56.250  1.00  0.00           O
ATOM   2403  OE2 GLU A 254      55.340  30.050  55.670  1.00  0.00           O
ATOM   2404  C   GLU A 254      55.550  34.010  58.000  1.00  0.00           C
ATOM   2405  O   GLU A 254      55.230  34.820  58.910  1.00  0.00           O
ATOM   2406  N   GLU A 255      56.600  34.190  57.180  1.00  0.00           N
ATOM   2407  H   GLU A 255      56.850  33.440  56.570  1.00  0.00           H
ATOM   2408  CA  GLU A 255      57.700  35.100  57.520  1.00  0.00           C
ATOM   2409  CB  GLU A 255      58.870  34.800  56.570  1.00  0.00           C
ATOM   2410  CG  GLU A 255      59.850  33.660  56.960  1.00  0.00           C
ATOM   2411  CD  GLU A 255      61.010  34.060  57.920  1.00  0.00           C
ATOM   2412  OE1 GLU A 255      60.800  34.400  59.070  1.00  0.00           O
ATOM   2413  OE2 GLU A 255      62.190  33.780  57.520  1.00  0.00           O
ATOM   2414  C   GLU A 255      57.370  36.590  57.450  1.00  0.00           C
ATOM   2415  O   GLU A 255      57.960  37.440  58.180  1.00  0.00           O
ATOM   2416  N   VAL A 256      56.650  36.970  56.390  1.00  0.00           N
ATOM   2417  H   VAL A 256      56.210  36.270  55.840  1.00  0.00           H
ATOM   2418  CA  VAL A 256      56.210  38.350  56.150  1.00  0.00           C
ATOM   2419  CB  VAL A 256      55.620  38.380  54.770  1.00  0.00           C
ATOM   2420  CG1 VAL A 256      54.310  37.550  54.620  1.00  0.00           C
ATOM   2421  CG2 VAL A 256      55.160  39.760  54.310  1.00  0.00           C
ATOM   2422  C   VAL A 256      55.300  39.030  57.200  1.00  0.00           C
ATOM   2423  O   VAL A 256      55.470  40.210  57.590  1.00  0.00           O
ATOM   2424  N   ILE A 257      54.520  38.210  57.900  1.00  0.00           N
ATOM   2425  H   ILE A 257      54.220  37.350  57.470  1.00  0.00           H
ATOM   2426  CA  ILE A 257      53.700  38.610  59.060  1.00  0.00           C
ATOM   2427  CB  ILE A 257      52.670  37.590  59.600  1.00  0.00           C
ATOM   2428  CG1 ILE A 257      51.810  37.000  58.500  1.00  0.00           C
ATOM   2429  CG2 ILE A 257      51.730  38.170  60.680  1.00  0.00           C
ATOM   2430  CD  ILE A 257      51.290  35.630  58.940  1.00  0.00           C
ATOM   2431  C   ILE A 257      54.690  38.770  60.220  1.00  0.00           C
ATOM   2432  O   ILE A 257      54.770  39.840  60.830  1.00  0.00           O
ATOM   2433  N   PHE A 258      55.550  37.780  60.530  1.00  0.00           N
ATOM   2434  H   PHE A 258      55.440  36.890  60.100  1.00  0.00           H
ATOM   2435  CA  PHE A 258      56.550  37.970  61.660  1.00  0.00           C
ATOM   2436  CB  PHE A 258      57.230  36.580  61.950  1.00  0.00           C
ATOM   2437  CG  PHE A 258      56.270  35.580  62.600  1.00  0.00           C
ATOM   2438  CD1 PHE A 258      55.630  35.870  63.770  1.00  0.00           C
ATOM   2439  HD1 PHE A 258      56.100  36.570  64.460  1.00  0.00           H
ATOM   2440  CD2 PHE A 258      55.830  34.440  61.900  1.00  0.00           C
ATOM   2441  HD2 PHE A 258      56.410  34.140  61.020  1.00  0.00           H
ATOM   2442  CE1 PHE A 258      54.630  35.140  64.290  1.00  0.00           C
ATOM   2443  HE1 PHE A 258      54.170  35.530  65.200  1.00  0.00           H
ATOM   2444  CE2 PHE A 258      54.830  33.600  62.420  1.00  0.00           C
ATOM   2445  HE2 PHE A 258      54.530  32.660  61.950  1.00  0.00           H
ATOM   2446  CZ  PHE A 258      54.210  33.950  63.650  1.00  0.00           C
ATOM   2447  HZ  PHE A 258      53.390  33.380  64.080  1.00  0.00           H
ATOM   2448  C   PHE A 258      57.570  39.070  61.560  1.00  0.00           C
ATOM   2449  O   PHE A 258      57.900  39.860  62.470  1.00  0.00           O
ATOM   2450  N   ALA A 259      57.970  39.310  60.320  1.00  0.00           N
ATOM   2451  H   ALA A 259      57.800  38.620  59.620  1.00  0.00           H
ATOM   2452  CA  ALA A 259      58.710  40.480  59.800  1.00  0.00           C
ATOM   2453  CB  ALA A 259      58.700  40.300  58.300  1.00  0.00           C
ATOM   2454  C   ALA A 259      58.100  41.790  60.180  1.00  0.00           C
ATOM   2455  O   ALA A 259      58.840  42.660  60.640  1.00  0.00           O
ATOM   2456  N   GLN A 260      56.840  41.980  59.780  1.00  0.00           N
ATOM   2457  H   GLN A 260      56.420  41.410  59.080  1.00  0.00           H
ATOM   2458  CA  GLN A 260      56.150  43.180  60.150  1.00  0.00           C
ATOM   2459  CB  GLN A 260      54.800  43.380  59.420  1.00  0.00           C
ATOM   2460  CG  GLN A 260      54.250  44.790  59.430  1.00  0.00           C
ATOM   2461  CD  GLN A 260      52.740  44.690  59.300  1.00  0.00           C
ATOM   2462  OE1 GLN A 260      52.280  44.310  58.250  1.00  0.00           O
ATOM   2463  NE2 GLN A 260      51.980  44.440  60.340  1.00  0.00           N
ATOM   2464 1HE2 GLN A 260      52.260  44.100  61.240  1.00  0.00           H
ATOM   2465 2HE2 GLN A 260      51.000  44.420  60.110  1.00  0.00           H
ATOM   2466  C   GLN A 260      55.980  43.380  61.650  1.00  0.00           C
ATOM   2467  O   GLN A 260      56.340  44.480  62.090  1.00  0.00           O
ATOM   2468  N   LYS A 261      55.780  42.330  62.340  1.00  0.00           N
ATOM   2469  H   LYS A 261      55.570  41.470  61.880  1.00  0.00           H
ATOM   2470  CA  LYS A 261      55.820  42.380  63.790  1.00  0.00           C
ATOM   2471  CB  LYS A 261      55.510  40.970  64.320  1.00  0.00           C
ATOM   2472  CG  LYS A 261      54.060  40.590  64.240  1.00  0.00           C
ATOM   2473  CD  LYS A 261      53.760  39.110  64.530  1.00  0.00           C
ATOM   2474  CE  LYS A 261      52.260  38.840  64.310  1.00  0.00           C
ATOM   2475  NZ  LYS A 261      51.360  39.100  65.440  1.00  0.00           N
ATOM   2476  HZ1 LYS A 261      50.440  39.040  65.070  1.00  0.00           H
ATOM   2477  HZ2 LYS A 261      51.390  38.350  66.100  1.00  0.00           H
ATOM   2478  HZ3 LYS A 261      51.510  39.930  65.970  1.00  0.00           H
ATOM   2479  C   LYS A 261      57.110  42.870  64.370  1.00  0.00           C
ATOM   2480  O   LYS A 261      57.100  43.920  64.990  1.00  0.00           O
ATOM   2481  N   MET A 262      58.190  42.240  63.860  1.00  0.00           N
ATOM   2482  H   MET A 262      58.050  41.350  63.420  1.00  0.00           H
ATOM   2483  CA  MET A 262      59.620  42.620  64.250  1.00  0.00           C
ATOM   2484  CB  MET A 262      60.650  41.600  63.830  1.00  0.00           C
ATOM   2485  CG  MET A 262      60.660  40.290  64.660  1.00  0.00           C
ATOM   2486  SD  MET A 262      60.800  40.650  66.450  1.00  0.00           S
ATOM   2487  CE  MET A 262      60.950  38.970  67.040  1.00  0.00           C
ATOM   2488  C   MET A 262      59.980  44.050  63.830  1.00  0.00           C
ATOM   2489  O   MET A 262      60.310  44.800  64.740  1.00  0.00           O
ATOM   2490  N   MET A 263      59.680  44.520  62.650  1.00  0.00           N
ATOM   2491  H   MET A 263      59.390  43.820  61.990  1.00  0.00           H
ATOM   2492  CA  MET A 263      59.920  45.840  62.050  1.00  0.00           C
ATOM   2493  CB  MET A 263      59.580  45.770  60.540  1.00  0.00           C
ATOM   2494  CG  MET A 263      60.620  45.140  59.750  1.00  0.00           C
ATOM   2495  SD  MET A 263      60.420  45.440  57.970  1.00  0.00           S
ATOM   2496  CE  MET A 263      59.050  44.400  57.670  1.00  0.00           C
ATOM   2497  C   MET A 263      59.350  47.010  62.790  1.00  0.00           C
ATOM   2498  O   MET A 263      60.130  47.850  63.220  1.00  0.00           O
ATOM   2499  N   ILE A 264      58.160  46.700  63.340  1.00  0.00           N
ATOM   2500  H   ILE A 264      57.580  45.940  63.050  1.00  0.00           H
ATOM   2501  CA  ILE A 264      57.430  47.710  64.140  1.00  0.00           C
ATOM   2502  CB  ILE A 264      55.970  47.330  64.250  1.00  0.00           C
ATOM   2503  CG1 ILE A 264      55.220  47.270  62.990  1.00  0.00           C
ATOM   2504  CG2 ILE A 264      55.220  48.230  65.260  1.00  0.00           C
ATOM   2505  CD  ILE A 264      53.790  46.710  62.900  1.00  0.00           C
ATOM   2506  C   ILE A 264      58.090  47.860  65.560  1.00  0.00           C
ATOM   2507  O   ILE A 264      58.440  48.980  65.940  1.00  0.00           O
ATOM   2508  N   GLU A 265      58.450  46.730  66.250  1.00  0.00           N
ATOM   2509  H   GLU A 265      58.120  45.810  66.040  1.00  0.00           H
ATOM   2510  CA  GLU A 265      59.200  46.780  67.580  1.00  0.00           C
ATOM   2511  CB  GLU A 265      59.100  45.570  68.460  1.00  0.00           C
ATOM   2512  CG  GLU A 265      57.680  45.310  68.940  1.00  0.00           C
ATOM   2513  CD  GLU A 265      57.750  44.140  70.010  1.00  0.00           C
ATOM   2514  OE1 GLU A 265      56.790  44.030  70.750  1.00  0.00           O
ATOM   2515  OE2 GLU A 265      58.660  43.340  69.990  1.00  0.00           O
ATOM   2516  C   GLU A 265      60.650  47.280  67.520  1.00  0.00           C
ATOM   2517  O   GLU A 265      61.030  48.080  68.260  1.00  0.00           O
ATOM   2518  N   LYS A 266      61.320  46.940  66.420  1.00  0.00           N
ATOM   2519  H   LYS A 266      61.000  46.300  65.710  1.00  0.00           H
ATOM   2520  CA  LYS A 266      62.670  47.410  66.080  1.00  0.00           C
ATOM   2521  CB  LYS A 266      63.190  46.810  64.720  1.00  0.00           C
ATOM   2522  CG  LYS A 266      63.370  45.280  64.840  1.00  0.00           C
ATOM   2523  CD  LYS A 266      64.210  44.770  63.650  1.00  0.00           C
ATOM   2524  CE  LYS A 266      64.410  43.240  63.870  1.00  0.00           C
ATOM   2525  NZ  LYS A 266      65.120  42.380  62.880  1.00  0.00           N
ATOM   2526  HZ1 LYS A 266      64.780  41.450  63.030  1.00  0.00           H
ATOM   2527  HZ2 LYS A 266      65.010  42.680  61.930  1.00  0.00           H
ATOM   2528  HZ3 LYS A 266      66.110  42.380  63.020  1.00  0.00           H
ATOM   2529  C   LYS A 266      62.750  48.960  65.940  1.00  0.00           C
ATOM   2530  O   LYS A 266      63.400  49.610  66.760  1.00  0.00           O
ATOM   2531  N   CYS A 267      61.930  49.400  65.000  1.00  0.00           N
ATOM   2532  H   CYS A 267      61.240  48.840  64.550  1.00  0.00           H
ATOM   2533  CA  CYS A 267      61.720  50.860  64.690  1.00  0.00           C
ATOM   2534  CB  CYS A 267      60.670  50.980  63.580  1.00  0.00           C
ATOM   2535  SG  CYS A 267      61.300  50.300  62.030  1.00  0.00           S
ATOM   2536  HG  CYS A 267      61.100  49.040  62.410  1.00  0.00           H
ATOM   2537  C   CYS A 267      61.150  51.640  65.870  1.00  0.00           C
ATOM   2538  O   CYS A 267      61.750  52.700  66.040  1.00  0.00           O
ATOM   2539  N   ILE A 268      60.240  51.080  66.680  1.00  0.00           N
ATOM   2540  H   ILE A 268      59.760  50.240  66.420  1.00  0.00           H
ATOM   2541  CA  ILE A 268      59.890  51.750  68.000  1.00  0.00           C
ATOM   2542  CB  ILE A 268      58.640  51.090  68.590  1.00  0.00           C
ATOM   2543  CG1 ILE A 268      57.410  51.440  67.810  1.00  0.00           C
ATOM   2544  CG2 ILE A 268      58.340  51.380  70.110  1.00  0.00           C
ATOM   2545  CD  ILE A 268      56.280  50.500  68.140  1.00  0.00           C
ATOM   2546  C   ILE A 268      61.040  51.900  69.000  1.00  0.00           C
ATOM   2547  O   ILE A 268      61.350  53.050  69.270  1.00  0.00           O
ATOM   2548  N   ARG A 269      61.810  50.860  69.330  1.00  0.00           N
ATOM   2549  H   ARG A 269      61.680  49.890  69.140  1.00  0.00           H
ATOM   2550  CA  ARG A 269      62.840  51.080  70.350  1.00  0.00           C
ATOM   2551  CB  ARG A 269      63.290  49.720  70.830  1.00  0.00           C
ATOM   2552  CG  ARG A 269      64.000  48.850  69.870  1.00  0.00           C
ATOM   2553  CD  ARG A 269      64.070  47.540  70.580  1.00  0.00           C
ATOM   2554  NE  ARG A 269      64.310  46.350  69.800  1.00  0.00           N
ATOM   2555  HE  ARG A 269      65.160  46.440  69.270  1.00  0.00           H
ATOM   2556  CZ  ARG A 269      63.430  45.380  69.710  1.00  0.00           C
ATOM   2557  NH1 ARG A 269      62.290  45.400  70.360  1.00  0.00           N
ATOM   2558 1HH1 ARG A 269      61.910  46.180  70.850  1.00  0.00           H
ATOM   2559 2HH1 ARG A 269      61.860  44.500  70.430  1.00  0.00           H
ATOM   2560  NH2 ARG A 269      63.600  44.410  68.880  1.00  0.00           N
ATOM   2561 1HH2 ARG A 269      64.300  44.260  68.170  1.00  0.00           H
ATOM   2562 2HH2 ARG A 269      63.040  43.590  69.040  1.00  0.00           H
ATOM   2563  C   ARG A 269      64.060  51.990  70.040  1.00  0.00           C
ATOM   2564  O   ARG A 269      64.410  53.000  70.730  1.00  0.00           O
ATOM   2565  N   ALA A 270      64.310  51.910  68.740  1.00  0.00           N
ATOM   2566  H   ALA A 270      63.600  51.480  68.180  1.00  0.00           H
ATOM   2567  CA  ALA A 270      65.230  52.810  67.970  1.00  0.00           C
ATOM   2568  CB  ALA A 270      65.710  52.010  66.730  1.00  0.00           C
ATOM   2569  C   ALA A 270      64.680  54.210  67.660  1.00  0.00           C
ATOM   2570  O   ALA A 270      65.290  54.960  66.870  1.00  0.00           O
ATOM   2571  N   ARG A 271      63.640  54.640  68.330  1.00  0.00           N
ATOM   2572  H   ARG A 271      63.170  54.090  69.020  1.00  0.00           H
ATOM   2573  CA  ARG A 271      62.900  55.920  68.270  1.00  0.00           C
ATOM   2574  CB  ARG A 271      63.800  56.960  68.940  1.00  0.00           C
ATOM   2575  CG  ARG A 271      64.280  56.520  70.330  1.00  0.00           C
ATOM   2576  CD  ARG A 271      65.430  57.430  70.760  1.00  0.00           C
ATOM   2577  NE  ARG A 271      66.600  57.280  69.880  1.00  0.00           N
ATOM   2578  HE  ARG A 271      66.760  58.020  69.220  1.00  0.00           H
ATOM   2579  CZ  ARG A 271      67.380  56.200  69.740  1.00  0.00           C
ATOM   2580  NH1 ARG A 271      67.430  55.240  70.610  1.00  0.00           N
ATOM   2581 1HH1 ARG A 271      66.930  55.330  71.470  1.00  0.00           H
ATOM   2582 2HH1 ARG A 271      67.970  54.410  70.440  1.00  0.00           H
ATOM   2583  NH2 ARG A 271      68.190  55.950  68.670  1.00  0.00           N
ATOM   2584 1HH2 ARG A 271      68.330  56.510  67.860  1.00  0.00           H
ATOM   2585 2HH2 ARG A 271      68.600  55.050  68.520  1.00  0.00           H
ATOM   2586  C   ARG A 271      62.210  56.470  67.050  1.00  0.00           C
ATOM   2587  O   ARG A 271      61.850  57.630  67.090  1.00  0.00           O
ATOM   2588  N   LYS A 272      61.890  55.620  66.090  1.00  0.00           N
ATOM   2589  H   LYS A 272      61.940  54.630  66.200  1.00  0.00           H
ATOM   2590  CA  LYS A 272      61.430  56.100  64.770  1.00  0.00           C
ATOM   2591  CB  LYS A 272      62.350  55.500  63.720  1.00  0.00           C
ATOM   2592  CG  LYS A 272      63.730  56.260  63.710  1.00  0.00           C
ATOM   2593  CD  LYS A 272      64.770  56.100  62.630  1.00  0.00           C
ATOM   2594  CE  LYS A 272      65.840  57.160  62.760  1.00  0.00           C
ATOM   2595  NZ  LYS A 272      66.810  57.020  61.660  1.00  0.00           N
ATOM   2596  HZ1 LYS A 272      67.430  56.250  61.840  1.00  0.00           H
ATOM   2597  HZ2 LYS A 272      66.260  56.720  60.880  1.00  0.00           H
ATOM   2598  HZ3 LYS A 272      67.330  57.850  61.490  1.00  0.00           H
ATOM   2599  C   LYS A 272      59.940  55.800  64.400  1.00  0.00           C
ATOM   2600  O   LYS A 272      59.360  54.830  64.940  1.00  0.00           O
ATOM   2601  N   VAL A 273      59.300  56.730  63.680  1.00  0.00           N
ATOM   2602  H   VAL A 273      59.600  57.680  63.800  1.00  0.00           H
ATOM   2603  CA  VAL A 273      57.920  56.550  63.110  1.00  0.00           C
ATOM   2604  CB  VAL A 273      57.360  57.830  62.460  1.00  0.00           C
ATOM   2605  CG1 VAL A 273      57.890  58.240  61.060  1.00  0.00           C
ATOM   2606  CG2 VAL A 273      55.800  57.870  62.480  1.00  0.00           C
ATOM   2607  C   VAL A 273      57.920  55.350  62.150  1.00  0.00           C
ATOM   2608  O   VAL A 273      58.840  55.140  61.330  1.00  0.00           O
ATOM   2609  N   VAL A 274      56.760  54.630  62.250  1.00  0.00           N
ATOM   2610  H   VAL A 274      56.040  54.940  62.860  1.00  0.00           H
ATOM   2611  CA  VAL A 274      56.440  53.470  61.380  1.00  0.00           C
ATOM   2612  CB  VAL A 274      56.540  52.190  62.150  1.00  0.00           C
ATOM   2613  CG1 VAL A 274      55.680  52.280  63.400  1.00  0.00           C
ATOM   2614  CG2 VAL A 274      56.230  50.920  61.330  1.00  0.00           C
ATOM   2615  C   VAL A 274      55.070  53.660  60.720  1.00  0.00           C
ATOM   2616  O   VAL A 274      54.120  54.100  61.330  1.00  0.00           O
ATOM   2617  N   ILE A 275      55.000  53.370  59.380  1.00  0.00           N
ATOM   2618  H   ILE A 275      55.850  53.110  58.930  1.00  0.00           H
ATOM   2619  CA  ILE A 275      53.750  53.350  58.600  1.00  0.00           C
ATOM   2620  CB  ILE A 275      53.770  54.450  57.530  1.00  0.00           C
ATOM   2621  CG1 ILE A 275      54.050  55.880  58.010  1.00  0.00           C
ATOM   2622  CG2 ILE A 275      52.540  54.450  56.620  1.00  0.00           C
ATOM   2623  CD  ILE A 275      55.550  56.120  58.110  1.00  0.00           C
ATOM   2624  C   ILE A 275      53.600  51.970  57.930  1.00  0.00           C
ATOM   2625  O   ILE A 275      54.620  51.290  57.580  1.00  0.00           O
ATOM   2626  N   THR A 276      52.360  51.470  57.910  1.00  0.00           N
ATOM   2627  H   THR A 276      51.500  51.850  58.260  1.00  0.00           H
ATOM   2628  CA  THR A 276      52.130  50.210  57.220  1.00  0.00           C
ATOM   2629  CB  THR A 276      51.840  49.010  58.110  1.00  0.00           C
ATOM   2630  OG1 THR A 276      50.800  49.330  59.070  1.00  0.00           O
ATOM   2631  HG1 THR A 276      49.960  49.260  58.530  1.00  0.00           H
ATOM   2632  CG2 THR A 276      53.160  48.540  58.710  1.00  0.00           C
ATOM   2633  C   THR A 276      51.070  50.150  56.070  1.00  0.00           C
ATOM   2634  O   THR A 276      49.890  50.530  56.240  1.00  0.00           O
ATOM   2635  N   ALA A 277      51.400  49.300  55.140  1.00  0.00           N
ATOM   2636  H   ALA A 277      52.330  48.960  55.060  1.00  0.00           H
ATOM   2637  CA  ALA A 277      50.450  49.130  53.940  1.00  0.00           C
ATOM   2638  CB  ALA A 277      51.050  49.960  52.780  1.00  0.00           C
ATOM   2639  C   ALA A 277      50.240  47.660  53.530  1.00  0.00           C
ATOM   2640  O   ALA A 277      51.110  46.780  53.630  1.00  0.00           O
ATOM   2641  N   THR A 278      48.990  47.430  53.120  1.00  0.00           N
ATOM   2642  H   THR A 278      48.280  48.070  53.400  1.00  0.00           H
ATOM   2643  CA  THR A 278      48.320  46.230  52.500  1.00  0.00           C
ATOM   2644  CB  THR A 278      48.880  45.840  51.170  1.00  0.00           C
ATOM   2645  OG1 THR A 278      50.230  45.430  51.410  1.00  0.00           O
ATOM   2646  HG1 THR A 278      50.500  45.950  52.220  1.00  0.00           H
ATOM   2647  CG2 THR A 278      48.880  46.930  50.160  1.00  0.00           C
ATOM   2648  C   THR A 278      48.100  44.980  53.380  1.00  0.00           C
ATOM   2649  O   THR A 278      48.750  44.870  54.440  1.00  0.00           O
ATOM   2650  N   GLN A 279      47.360  43.980  52.870  1.00  0.00           N
ATOM   2651  H   GLN A 279      46.890  44.060  51.990  1.00  0.00           H
ATOM   2652  CA  GLN A 279      47.100  42.730  53.580  1.00  0.00           C
ATOM   2653  CB  GLN A 279      48.380  41.830  53.650  1.00  0.00           C
ATOM   2654  CG  GLN A 279      48.970  41.470  52.260  1.00  0.00           C
ATOM   2655  CD  GLN A 279      50.360  40.790  52.260  1.00  0.00           C
ATOM   2656  OE1 GLN A 279      51.060  40.620  53.250  1.00  0.00           O
ATOM   2657  NE2 GLN A 279      50.900  40.570  51.060  1.00  0.00           N
ATOM   2658 1HE2 GLN A 279      50.440  40.770  50.200  1.00  0.00           H
ATOM   2659 2HE2 GLN A 279      51.860  40.290  51.090  1.00  0.00           H
ATOM   2660  C   GLN A 279      46.300  42.770  54.910  1.00  0.00           C
ATOM   2661  O   GLN A 279      46.280  41.850  55.730  1.00  0.00           O
ATOM   2662  N   MET A 280      45.440  43.770  55.020  1.00  0.00           N
ATOM   2663  H   MET A 280      45.210  44.350  54.240  1.00  0.00           H
ATOM   2664  CA  MET A 280      44.470  43.920  56.120  1.00  0.00           C
ATOM   2665  CB  MET A 280      44.770  45.230  56.890  1.00  0.00           C
ATOM   2666  CG  MET A 280      45.780  45.120  57.970  1.00  0.00           C
ATOM   2667  SD  MET A 280      45.830  46.810  58.790  1.00  0.00           S
ATOM   2668  CE  MET A 280      44.920  46.520  60.290  1.00  0.00           C
ATOM   2669  C   MET A 280      43.030  43.800  55.580  1.00  0.00           C
ATOM   2670  O   MET A 280      42.500  42.750  55.830  1.00  0.00           O
ATOM   2671  N   LEU A 281      42.650  44.640  54.640  1.00  0.00           N
ATOM   2672  H   LEU A 281      43.310  45.190  54.140  1.00  0.00           H
ATOM   2673  CA  LEU A 281      41.260  44.610  54.270  1.00  0.00           C
ATOM   2674  CB  LEU A 281      40.630  45.970  54.660  1.00  0.00           C
ATOM   2675  CG  LEU A 281      40.210  46.110  56.090  1.00  0.00           C
ATOM   2676  CD1 LEU A 281      41.210  46.670  57.010  1.00  0.00           C
ATOM   2677  CD2 LEU A 281      38.930  46.930  56.150  1.00  0.00           C
ATOM   2678  C   LEU A 281      40.960  44.260  52.790  1.00  0.00           C
ATOM   2679  O   LEU A 281      39.810  44.380  52.400  1.00  0.00           O
ATOM   2680  N   ASP A 282      41.890  43.530  52.120  1.00  0.00           N
ATOM   2681  H   ASP A 282      42.760  43.180  52.470  1.00  0.00           H
ATOM   2682  CA  ASP A 282      41.650  43.040  50.800  1.00  0.00           C
ATOM   2683  CB  ASP A 282      42.840  42.410  50.170  1.00  0.00           C
ATOM   2684  CG  ASP A 282      43.910  43.450  49.920  1.00  0.00           C
ATOM   2685  OD1 ASP A 282      44.120  43.950  48.840  1.00  0.00           O
ATOM   2686  OD2 ASP A 282      44.680  43.680  50.890  1.00  0.00           O
ATOM   2687  C   ASP A 282      40.450  42.090  50.680  1.00  0.00           C
ATOM   2688  O   ASP A 282      39.500  42.350  49.860  1.00  0.00           O
ATOM   2689  N   SER A 283      40.480  40.990  51.440  1.00  0.00           N
ATOM   2690  H   SER A 283      41.320  40.720  51.910  1.00  0.00           H
ATOM   2691  CA  SER A 283      39.420  39.980  51.460  1.00  0.00           C
ATOM   2692  CB  SER A 283      39.860  38.590  52.040  1.00  0.00           C
ATOM   2693  OG  SER A 283      40.290  38.710  53.410  1.00  0.00           O
ATOM   2694  HG  SER A 283      41.160  39.190  53.330  1.00  0.00           H
ATOM   2695  C   SER A 283      38.110  40.440  52.220  1.00  0.00           C
ATOM   2696  O   SER A 283      37.110  39.720  52.170  1.00  0.00           O
ATOM   2697  N   MET A 284      38.330  41.340  53.150  1.00  0.00           N
ATOM   2698  H   MET A 284      39.170  41.640  53.590  1.00  0.00           H
ATOM   2699  CA  MET A 284      37.130  42.050  53.680  1.00  0.00           C
ATOM   2700  CB  MET A 284      37.590  42.990  54.790  1.00  0.00           C
ATOM   2701  CG  MET A 284      37.950  42.330  56.190  1.00  0.00           C
ATOM   2702  SD  MET A 284      37.660  43.370  57.670  1.00  0.00           S
ATOM   2703  CE  MET A 284      37.960  42.050  58.810  1.00  0.00           C
ATOM   2704  C   MET A 284      36.370  42.830  52.620  1.00  0.00           C
ATOM   2705  O   MET A 284      35.220  43.160  52.920  1.00  0.00           O
ATOM   2706  N   ILE A 285      37.050  43.390  51.650  1.00  0.00           N
ATOM   2707  H   ILE A 285      38.040  43.340  51.590  1.00  0.00           H
ATOM   2708  CA  ILE A 285      36.330  44.140  50.570  1.00  0.00           C
ATOM   2709  CB  ILE A 285      37.200  45.270  49.950  1.00  0.00           C
ATOM   2710  CG1 ILE A 285      37.780  46.240  50.980  1.00  0.00           C
ATOM   2711  CG2 ILE A 285      36.300  45.940  48.890  1.00  0.00           C
ATOM   2712  CD  ILE A 285      36.650  46.930  51.750  1.00  0.00           C
ATOM   2713  C   ILE A 285      35.750  43.200  49.480  1.00  0.00           C
ATOM   2714  O   ILE A 285      34.550  43.320  49.110  1.00  0.00           O
ATOM   2715  N   LYS A 286      36.560  42.280  48.970  1.00  0.00           N
ATOM   2716  H   LYS A 286      37.510  42.270  49.280  1.00  0.00           H
ATOM   2717  CA  LYS A 286      36.270  41.340  47.810  1.00  0.00           C
ATOM   2718  CB  LYS A 286      37.610  41.050  47.060  1.00  0.00           C
ATOM   2719  CG  LYS A 286      38.080  42.190  46.150  1.00  0.00           C
ATOM   2720  CD  LYS A 286      39.470  41.980  45.570  1.00  0.00           C
ATOM   2721  CE  LYS A 286      39.910  43.020  44.580  1.00  0.00           C
ATOM   2722  NZ  LYS A 286      41.400  43.010  44.260  1.00  0.00           N
ATOM   2723  HZ1 LYS A 286      41.590  43.770  43.640  1.00  0.00           H
ATOM   2724  HZ2 LYS A 286      41.950  42.900  45.090  1.00  0.00           H
ATOM   2725  HZ3 LYS A 286      41.550  42.230  43.660  1.00  0.00           H
ATOM   2726  C   LYS A 286      35.470  40.090  48.100  1.00  0.00           C
ATOM   2727  O   LYS A 286      34.300  39.950  47.640  1.00  0.00           O
ATOM   2728  N   ASN A 287      36.060  39.140  48.780  1.00  0.00           N
ATOM   2729  H   ASN A 287      37.020  39.250  49.060  1.00  0.00           H
ATOM   2730  CA  ASN A 287      35.310  37.950  49.190  1.00  0.00           C
ATOM   2731  CB  ASN A 287      36.250  36.980  49.830  1.00  0.00           C
ATOM   2732  CG  ASN A 287      35.670  35.550  49.890  1.00  0.00           C
ATOM   2733  OD1 ASN A 287      34.640  35.200  50.350  1.00  0.00           O
ATOM   2734  ND2 ASN A 287      36.360  34.640  49.250  1.00  0.00           N
ATOM   2735 1HD2 ASN A 287      37.290  34.770  48.890  1.00  0.00           H
ATOM   2736 2HD2 ASN A 287      35.870  33.790  49.120  1.00  0.00           H
ATOM   2737  C   ASN A 287      34.170  38.330  50.150  1.00  0.00           C
ATOM   2738  O   ASN A 287      34.380  39.190  51.030  1.00  0.00           O
ATOM   2739  N   PRO A 288      33.030  37.680  50.080  1.00  0.00           N
ATOM   2740  CA  PRO A 288      32.050  37.900  51.130  1.00  0.00           C
ATOM   2741  CB  PRO A 288      30.790  37.190  50.630  1.00  0.00           C
ATOM   2742  CG  PRO A 288      30.900  37.440  49.120  1.00  0.00           C
ATOM   2743  CD  PRO A 288      32.350  37.070  48.900  1.00  0.00           C
ATOM   2744  C   PRO A 288      32.470  37.480  52.590  1.00  0.00           C
ATOM   2745  O   PRO A 288      31.840  37.930  53.600  1.00  0.00           O
ATOM   2746  N   ARG A 289      33.490  36.630  52.720  1.00  0.00           N
ATOM   2747  H   ARG A 289      33.890  36.170  51.920  1.00  0.00           H
ATOM   2748  CA  ARG A 289      34.180  36.270  53.950  1.00  0.00           C
ATOM   2749  CB  ARG A 289      33.920  34.750  53.950  1.00  0.00           C
ATOM   2750  CG  ARG A 289      34.490  33.990  55.090  1.00  0.00           C
ATOM   2751  CD  ARG A 289      34.450  32.490  54.870  1.00  0.00           C
ATOM   2752  NE  ARG A 289      33.200  31.910  54.380  1.00  0.00           N
ATOM   2753  HE  ARG A 289      32.400  32.240  54.870  1.00  0.00           H
ATOM   2754  CZ  ARG A 289      33.020  31.520  53.110  1.00  0.00           C
ATOM   2755  NH1 ARG A 289      31.840  30.990  52.720  1.00  0.00           N
ATOM   2756 1HH1 ARG A 289      31.070  30.840  53.340  1.00  0.00           H
ATOM   2757 2HH1 ARG A 289      31.620  30.920  51.750  1.00  0.00           H
ATOM   2758  NH2 ARG A 289      33.980  31.560  52.190  1.00  0.00           N
ATOM   2759 1HH2 ARG A 289      34.940  31.690  52.420  1.00  0.00           H
ATOM   2760 2HH2 ARG A 289      33.640  31.850  51.290  1.00  0.00           H
ATOM   2761  C   ARG A 289      35.700  36.710  53.920  1.00  0.00           C
ATOM   2762  O   ARG A 289      36.400  36.430  53.010  1.00  0.00           O
ATOM   2763  N   PRO A 290      36.120  37.320  55.030  1.00  0.00           N
ATOM   2764  CA  PRO A 290      37.500  37.680  55.070  1.00  0.00           C
ATOM   2765  CB  PRO A 290      37.790  38.380  56.340  1.00  0.00           C
ATOM   2766  CG  PRO A 290      36.400  38.480  57.050  1.00  0.00           C
ATOM   2767  CD  PRO A 290      35.360  38.000  56.060  1.00  0.00           C
ATOM   2768  C   PRO A 290      38.250  36.390  55.330  1.00  0.00           C
ATOM   2769  O   PRO A 290      37.760  35.420  55.990  1.00  0.00           O
ATOM   2770  N   THR A 291      39.480  36.280  54.810  1.00  0.00           N
ATOM   2771  H   THR A 291      39.870  36.980  54.220  1.00  0.00           H
ATOM   2772  CA  THR A 291      40.400  35.180  55.110  1.00  0.00           C
ATOM   2773  CB  THR A 291      41.480  35.110  54.030  1.00  0.00           C
ATOM   2774  OG1 THR A 291      42.290  36.260  54.140  1.00  0.00           O
ATOM   2775  HG1 THR A 291      41.900  37.070  53.710  1.00  0.00           H
ATOM   2776  CG2 THR A 291      40.800  34.930  52.690  1.00  0.00           C
ATOM   2777  C   THR A 291      40.920  35.180  56.520  1.00  0.00           C
ATOM   2778  O   THR A 291      41.090  36.260  57.090  1.00  0.00           O
ATOM   2779  N   ARG A 292      41.220  33.990  57.020  1.00  0.00           N
ATOM   2780  H   ARG A 292      41.070  33.110  56.570  1.00  0.00           H
ATOM   2781  CA  ARG A 292      41.840  33.810  58.360  1.00  0.00           C
ATOM   2782  CB  ARG A 292      42.230  32.360  58.510  1.00  0.00           C
ATOM   2783  CG  ARG A 292      42.300  31.950  59.930  1.00  0.00           C
ATOM   2784  CD  ARG A 292      42.670  30.470  60.120  1.00  0.00           C
ATOM   2785  NE  ARG A 292      44.050  29.920  59.950  1.00  0.00           N
ATOM   2786  HE  ARG A 292      44.090  28.930  59.780  1.00  0.00           H
ATOM   2787  CZ  ARG A 292      45.040  30.360  60.790  1.00  0.00           C
ATOM   2788  NH1 ARG A 292      44.810  31.230  61.770  1.00  0.00           N
ATOM   2789 1HH1 ARG A 292      43.910  31.510  62.100  1.00  0.00           H
ATOM   2790 2HH1 ARG A 292      45.480  31.840  62.190  1.00  0.00           H
ATOM   2791  NH2 ARG A 292      46.160  29.650  60.710  1.00  0.00           N
ATOM   2792 1HH2 ARG A 292      46.180  28.960  59.990  1.00  0.00           H
ATOM   2793 2HH2 ARG A 292      46.990  29.770  61.260  1.00  0.00           H
ATOM   2794  C   ARG A 292      43.240  34.540  58.510  1.00  0.00           C
ATOM   2795  O   ARG A 292      43.470  34.990  59.630  1.00  0.00           O
ATOM   2796  N   ALA A 293      44.130  34.690  57.500  1.00  0.00           N
ATOM   2797  H   ALA A 293      44.040  34.250  56.610  1.00  0.00           H
ATOM   2798  CA  ALA A 293      45.360  35.580  57.710  1.00  0.00           C
ATOM   2799  CB  ALA A 293      46.320  35.300  56.620  1.00  0.00           C
ATOM   2800  C   ALA A 293      44.870  37.070  57.820  1.00  0.00           C
ATOM   2801  O   ALA A 293      45.200  37.700  58.840  1.00  0.00           O
ATOM   2802  N   GLU A 294      43.940  37.530  56.950  1.00  0.00           N
ATOM   2803  H   GLU A 294      43.400  37.010  56.300  1.00  0.00           H
ATOM   2804  CA  GLU A 294      43.600  38.960  57.020  1.00  0.00           C
ATOM   2805  CB  GLU A 294      42.990  39.410  55.700  1.00  0.00           C
ATOM   2806  CG  GLU A 294      44.040  39.440  54.570  1.00  0.00           C
ATOM   2807  CD  GLU A 294      43.240  39.470  53.220  1.00  0.00           C
ATOM   2808  OE1 GLU A 294      43.250  38.470  52.510  1.00  0.00           O
ATOM   2809  OE2 GLU A 294      42.480  40.420  52.940  1.00  0.00           O
ATOM   2810  C   GLU A 294      42.800  39.380  58.280  1.00  0.00           C
ATOM   2811  O   GLU A 294      43.130  40.350  58.940  1.00  0.00           O
ATOM   2812  N   ALA A 295      42.030  38.380  58.750  1.00  0.00           N
ATOM   2813  H   ALA A 295      41.630  37.670  58.170  1.00  0.00           H
ATOM   2814  CA  ALA A 295      41.290  38.390  60.120  1.00  0.00           C
ATOM   2815  CB  ALA A 295      40.390  37.150  60.260  1.00  0.00           C
ATOM   2816  C   ALA A 295      42.330  38.520  61.240  1.00  0.00           C
ATOM   2817  O   ALA A 295      42.020  39.010  62.270  1.00  0.00           O
ATOM   2818  N   GLY A 296      43.470  37.850  61.100  1.00  0.00           N
ATOM   2819  H   GLY A 296      43.520  37.220  60.330  1.00  0.00           H
ATOM   2820  CA  GLY A 296      44.620  37.840  62.060  1.00  0.00           C
ATOM   2821  C   GLY A 296      45.450  39.100  62.070  1.00  0.00           C
ATOM   2822  O   GLY A 296      45.290  39.940  62.930  1.00  0.00           O
ATOM   2823  N   ASP A 297      45.830  39.530  60.870  1.00  0.00           N
ATOM   2824  H   ASP A 297      45.750  38.860  60.120  1.00  0.00           H
ATOM   2825  CA  ASP A 297      46.490  40.810  60.500  1.00  0.00           C
ATOM   2826  CB  ASP A 297      47.030  40.920  59.110  1.00  0.00           C
ATOM   2827  CG  ASP A 297      48.470  40.390  59.030  1.00  0.00           C
ATOM   2828  OD1 ASP A 297      49.360  40.610  59.870  1.00  0.00           O
ATOM   2829  OD2 ASP A 297      48.760  39.550  58.130  1.00  0.00           O
ATOM   2830  C   ASP A 297      45.740  42.150  60.750  1.00  0.00           C
ATOM   2831  O   ASP A 297      46.380  43.170  61.040  1.00  0.00           O
ATOM   2832  N   VAL A 298      44.440  42.050  60.790  1.00  0.00           N
ATOM   2833  H   VAL A 298      43.930  41.290  60.390  1.00  0.00           H
ATOM   2834  CA  VAL A 298      43.620  43.200  61.260  1.00  0.00           C
ATOM   2835  CB  VAL A 298      42.100  43.180  61.020  1.00  0.00           C
ATOM   2836  CG1 VAL A 298      41.870  43.470  59.540  1.00  0.00           C
ATOM   2837  CG2 VAL A 298      41.340  41.970  61.600  1.00  0.00           C
ATOM   2838  C   VAL A 298      43.850  43.490  62.800  1.00  0.00           C
ATOM   2839  O   VAL A 298      43.900  44.670  63.210  1.00  0.00           O
ATOM   2840  N   ALA A 299      44.020  42.480  63.590  1.00  0.00           N
ATOM   2841  H   ALA A 299      43.760  41.560  63.290  1.00  0.00           H
ATOM   2842  CA  ALA A 299      44.610  42.500  64.990  1.00  0.00           C
ATOM   2843  CB  ALA A 299      44.380  41.360  65.930  1.00  0.00           C
ATOM   2844  C   ALA A 299      46.070  42.840  65.130  1.00  0.00           C
ATOM   2845  O   ALA A 299      46.280  43.960  65.620  1.00  0.00           O
ATOM   2846  N   ASN A 300      46.960  42.210  64.330  1.00  0.00           N
ATOM   2847  H   ASN A 300      46.590  41.490  63.740  1.00  0.00           H
ATOM   2848  CA  ASN A 300      48.460  42.300  64.330  1.00  0.00           C
ATOM   2849  CB  ASN A 300      49.070  41.350  63.300  1.00  0.00           C
ATOM   2850  CG  ASN A 300      48.890  39.830  63.380  1.00  0.00           C
ATOM   2851  OD1 ASN A 300      48.710  39.150  64.390  1.00  0.00           O
ATOM   2852  ND2 ASN A 300      48.960  39.200  62.220  1.00  0.00           N
ATOM   2853 1HD2 ASN A 300      49.260  39.700  61.410  1.00  0.00           H
ATOM   2854 2HD2 ASN A 300      48.810  38.210  62.280  1.00  0.00           H
ATOM   2855  C   ASN A 300      49.100  43.740  64.210  1.00  0.00           C
ATOM   2856  O   ASN A 300      49.580  44.230  65.250  1.00  0.00           O
ATOM   2857  N   ALA A 301      48.880  44.410  63.090  1.00  0.00           N
ATOM   2858  H   ALA A 301      48.510  43.990  62.260  1.00  0.00           H
ATOM   2859  CA  ALA A 301      49.200  45.840  62.950  1.00  0.00           C
ATOM   2860  CB  ALA A 301      48.790  46.400  61.640  1.00  0.00           C
ATOM   2861  C   ALA A 301      48.760  46.780  64.050  1.00  0.00           C
ATOM   2862  O   ALA A 301      49.420  47.770  64.390  1.00  0.00           O
ATOM   2863  N   ILE A 302      47.530  46.550  64.540  1.00  0.00           N
ATOM   2864  H   ILE A 302      47.000  45.730  64.280  1.00  0.00           H
ATOM   2865  CA  ILE A 302      46.870  47.390  65.530  1.00  0.00           C
ATOM   2866  CB  ILE A 302      45.350  47.660  65.310  1.00  0.00           C
ATOM   2867  CG1 ILE A 302      45.230  48.240  63.890  1.00  0.00           C
ATOM   2868  CG2 ILE A 302      44.850  48.750  66.300  1.00  0.00           C
ATOM   2869  CD  ILE A 302      43.760  48.390  63.520  1.00  0.00           C
ATOM   2870  C   ILE A 302      47.460  47.110  66.960  1.00  0.00           C
ATOM   2871  O   ILE A 302      47.710  47.970  67.840  1.00  0.00           O
ATOM   2872  N   LEU A 303      47.410  45.830  67.290  1.00  0.00           N
ATOM   2873  H   LEU A 303      46.960  45.100  66.770  1.00  0.00           H
ATOM   2874  CA  LEU A 303      47.850  45.290  68.630  1.00  0.00           C
ATOM   2875  CB  LEU A 303      47.200  43.930  68.890  1.00  0.00           C
ATOM   2876  CG  LEU A 303      45.690  44.090  69.000  1.00  0.00           C
ATOM   2877  CD1 LEU A 303      45.030  42.740  69.020  1.00  0.00           C
ATOM   2878  CD2 LEU A 303      45.220  44.990  70.060  1.00  0.00           C
ATOM   2879  C   LEU A 303      49.360  45.290  68.870  1.00  0.00           C
ATOM   2880  O   LEU A 303      49.880  45.520  69.970  1.00  0.00           O
ATOM   2881  N   ASP A 304      50.140  45.320  67.750  1.00  0.00           N
ATOM   2882  H   ASP A 304      49.920  44.780  66.940  1.00  0.00           H
ATOM   2883  CA  ASP A 304      51.600  45.720  67.760  1.00  0.00           C
ATOM   2884  CB  ASP A 304      52.500  45.060  66.750  1.00  0.00           C
ATOM   2885  CG  ASP A 304      52.430  43.530  66.790  1.00  0.00           C
ATOM   2886  OD1 ASP A 304      52.510  42.830  65.750  1.00  0.00           O
ATOM   2887  OD2 ASP A 304      52.710  43.040  67.900  1.00  0.00           O
ATOM   2888  C   ASP A 304      51.800  47.250  67.730  1.00  0.00           C
ATOM   2889  O   ASP A 304      52.860  47.820  67.920  1.00  0.00           O
ATOM   2890  N   GLY A 305      50.790  47.910  67.120  1.00  0.00           N
ATOM   2891  H   GLY A 305      50.080  47.480  66.560  1.00  0.00           H
ATOM   2892  CA  GLY A 305      50.690  49.380  67.150  1.00  0.00           C
ATOM   2893  C   GLY A 305      51.500  50.170  66.150  1.00  0.00           C
ATOM   2894  O   GLY A 305      52.210  51.100  66.600  1.00  0.00           O
ATOM   2895  N   THR A 306      51.230  50.010  64.810  1.00  0.00           N
ATOM   2896  H   THR A 306      50.610  49.270  64.530  1.00  0.00           H
ATOM   2897  CA  THR A 306      51.640  50.950  63.740  1.00  0.00           C
ATOM   2898  CB  THR A 306      51.220  50.540  62.320  1.00  0.00           C
ATOM   2899  OG1 THR A 306      51.750  51.450  61.370  1.00  0.00           O
ATOM   2900  HG1 THR A 306      51.330  51.310  60.470  1.00  0.00           H
ATOM   2901  CG2 THR A 306      49.700  50.350  62.310  1.00  0.00           C
ATOM   2902  C   THR A 306      51.110  52.370  64.060  1.00  0.00           C
ATOM   2903  O   THR A 306      49.980  52.470  64.570  1.00  0.00           O
ATOM   2904  N   ASP A 307      51.770  53.420  63.570  1.00  0.00           N
ATOM   2905  H   ASP A 307      52.660  53.240  63.140  1.00  0.00           H
ATOM   2906  CA  ASP A 307      51.270  54.850  63.650  1.00  0.00           C
ATOM   2907  CB  ASP A 307      52.330  55.960  63.380  1.00  0.00           C
ATOM   2908  CG  ASP A 307      53.320  55.980  64.520  1.00  0.00           C
ATOM   2909  OD1 ASP A 307      54.340  55.300  64.520  1.00  0.00           O
ATOM   2910  OD2 ASP A 307      53.040  56.620  65.560  1.00  0.00           O
ATOM   2911  C   ASP A 307      50.000  54.890  62.730  1.00  0.00           C
ATOM   2912  O   ASP A 307      48.900  55.120  63.090  1.00  0.00           O
ATOM   2913  N   ALA A 308      50.290  54.410  61.490  1.00  0.00           N
ATOM   2914  H   ALA A 308      51.110  53.900  61.210  1.00  0.00           H
ATOM   2915  CA  ALA A 308      49.430  54.680  60.330  1.00  0.00           C
ATOM   2916  CB  ALA A 308      49.970  55.860  59.490  1.00  0.00           C
ATOM   2917  C   ALA A 308      49.300  53.440  59.370  1.00  0.00           C
ATOM   2918  O   ALA A 308      50.160  52.570  59.230  1.00  0.00           O
ATOM   2919  N   VAL A 309      48.100  53.410  58.800  1.00  0.00           N
ATOM   2920  H   VAL A 309      47.320  53.780  59.310  1.00  0.00           H
ATOM   2921  CA  VAL A 309      47.730  52.400  57.790  1.00  0.00           C
ATOM   2922  CB  VAL A 309      46.820  51.310  58.360  1.00  0.00           C
ATOM   2923  CG1 VAL A 309      47.520  50.330  59.340  1.00  0.00           C
ATOM   2924  CG2 VAL A 309      45.500  51.700  59.070  1.00  0.00           C
ATOM   2925  C   VAL A 309      47.120  52.840  56.460  1.00  0.00           C
ATOM   2926  O   VAL A 309      46.590  53.940  56.260  1.00  0.00           O
ATOM   2927  N   MET A 310      47.580  52.060  55.480  1.00  0.00           N
ATOM   2928  H   MET A 310      48.170  51.280  55.700  1.00  0.00           H
ATOM   2929  CA  MET A 310      47.110  52.180  54.060  1.00  0.00           C
ATOM   2930  CB  MET A 310      48.330  52.650  53.220  1.00  0.00           C
ATOM   2931  CG  MET A 310      47.890  53.610  52.110  1.00  0.00           C
ATOM   2932  SD  MET A 310      47.080  52.880  50.610  1.00  0.00           S
ATOM   2933  CE  MET A 310      48.520  52.160  49.890  1.00  0.00           C
ATOM   2934  C   MET A 310      46.530  50.910  53.440  1.00  0.00           C
ATOM   2935  O   MET A 310      47.230  49.880  53.380  1.00  0.00           O
ATOM   2936  N   LEU A 311      45.350  51.080  52.850  1.00  0.00           N
ATOM   2937  H   LEU A 311      44.760  51.850  53.070  1.00  0.00           H
ATOM   2938  CA  LEU A 311      44.710  50.070  52.020  1.00  0.00           C
ATOM   2939  CB  LEU A 311      43.300  50.170  52.560  1.00  0.00           C
ATOM   2940  CG  LEU A 311      42.210  49.510  51.760  1.00  0.00           C
ATOM   2941  CD1 LEU A 311      42.370  47.990  51.550  1.00  0.00           C
ATOM   2942  CD2 LEU A 311      40.950  49.670  52.550  1.00  0.00           C
ATOM   2943  C   LEU A 311      44.740  50.560  50.560  1.00  0.00           C
ATOM   2944  O   LEU A 311      44.360  51.720  50.290  1.00  0.00           O
ATOM   2945  N   SER A 312      45.280  49.800  49.640  1.00  0.00           N
ATOM   2946  H   SER A 312      45.890  49.050  49.900  1.00  0.00           H
ATOM   2947  CA  SER A 312      45.330  50.080  48.160  1.00  0.00           C
ATOM   2948  CB  SER A 312      46.200  49.040  47.530  1.00  0.00           C
ATOM   2949  OG  SER A 312      45.570  47.740  47.570  1.00  0.00           O
ATOM   2950  HG  SER A 312      46.210  47.020  47.310  1.00  0.00           H
ATOM   2951  C   SER A 312      44.030  50.350  47.360  1.00  0.00           C
ATOM   2952  O   SER A 312      42.920  49.990  47.760  1.00  0.00           O
ATOM   2953  N   GLY A 313      44.210  51.190  46.280  1.00  0.00           N
ATOM   2954  H   GLY A 313      45.010  51.770  46.150  1.00  0.00           H
ATOM   2955  CA  GLY A 313      43.270  51.450  45.160  1.00  0.00           C
ATOM   2956  C   GLY A 313      41.880  52.000  45.430  1.00  0.00           C
ATOM   2957  O   GLY A 313      41.470  52.990  44.860  1.00  0.00           O
ATOM   2958  N   GLU A 314      41.130  51.300  46.250  1.00  0.00           N
ATOM   2959  H   GLU A 314      41.610  50.570  46.730  1.00  0.00           H
ATOM   2960  CA  GLU A 314      39.700  51.650  46.600  1.00  0.00           C
ATOM   2961  CB  GLU A 314      39.240  50.750  47.750  1.00  0.00           C
ATOM   2962  CG  GLU A 314      39.320  49.280  47.360  1.00  0.00           C
ATOM   2963  CD  GLU A 314      38.580  48.900  46.070  1.00  0.00           C
ATOM   2964  OE1 GLU A 314      39.140  48.240  45.200  1.00  0.00           O
ATOM   2965  OE2 GLU A 314      37.440  49.320  45.860  1.00  0.00           O
ATOM   2966  C   GLU A 314      39.230  53.100  46.810  1.00  0.00           C
ATOM   2967  O   GLU A 314      38.110  53.270  46.320  1.00  0.00           O
ATOM   2968  N   SER A 315      40.120  53.930  47.350  1.00  0.00           N
ATOM   2969  H   SER A 315      40.890  53.590  47.880  1.00  0.00           H
ATOM   2970  CA  SER A 315      39.730  55.390  47.540  1.00  0.00           C
ATOM   2971  CB  SER A 315      40.500  55.980  48.760  1.00  0.00           C
ATOM   2972  OG  SER A 315      41.820  55.560  48.620  1.00  0.00           O
ATOM   2973  HG  SER A 315      42.300  56.150  47.980  1.00  0.00           H
ATOM   2974  C   SER A 315      40.000  56.220  46.270  1.00  0.00           C
ATOM   2975  O   SER A 315      39.090  56.970  45.900  1.00  0.00           O
ATOM   2976  N   ALA A 316      40.960  55.770  45.470  1.00  0.00           N
ATOM   2977  H   ALA A 316      41.240  54.810  45.450  1.00  0.00           H
ATOM   2978  CA  ALA A 316      41.500  56.610  44.360  1.00  0.00           C
ATOM   2979  CB  ALA A 316      42.990  56.340  44.110  1.00  0.00           C
ATOM   2980  C   ALA A 316      40.740  56.330  43.080  1.00  0.00           C
ATOM   2981  O   ALA A 316      40.070  57.270  42.660  1.00  0.00           O
ATOM   2982  N   LYS A 317      40.990  55.240  42.330  1.00  0.00           N
ATOM   2983  H   LYS A 317      41.810  54.670  42.370  1.00  0.00           H
ATOM   2984  CA  LYS A 317      40.230  54.960  41.120  1.00  0.00           C
ATOM   2985  CB  LYS A 317      41.170  54.700  39.950  1.00  0.00           C
ATOM   2986  CG  LYS A 317      40.520  55.090  38.660  1.00  0.00           C
ATOM   2987  CD  LYS A 317      41.630  55.540  37.670  1.00  0.00           C
ATOM   2988  CE  LYS A 317      40.990  55.860  36.320  1.00  0.00           C
ATOM   2989  NZ  LYS A 317      41.990  56.490  35.400  1.00  0.00           N
ATOM   2990  HZ1 LYS A 317      42.730  55.830  35.300  1.00  0.00           H
ATOM   2991  HZ2 LYS A 317      41.620  56.740  34.510  1.00  0.00           H
ATOM   2992  HZ3 LYS A 317      42.480  57.270  35.790  1.00  0.00           H
ATOM   2993  C   LYS A 317      39.290  53.700  41.330  1.00  0.00           C
ATOM   2994  O   LYS A 317      38.560  53.330  40.380  1.00  0.00           O
ATOM   2995  N   GLY A 318      39.450  52.960  42.400  1.00  0.00           N
ATOM   2996  H   GLY A 318      40.180  53.120  43.070  1.00  0.00           H
ATOM   2997  CA  GLY A 318      38.590  51.840  42.840  1.00  0.00           C
ATOM   2998  C   GLY A 318      37.110  52.130  43.220  1.00  0.00           C
ATOM   2999  O   GLY A 318      36.700  53.290  43.260  1.00  0.00           O
ATOM   3000  N   LYS A 319      36.570  51.150  43.870  1.00  0.00           N
ATOM   3001  H   LYS A 319      37.020  50.390  44.330  1.00  0.00           H
ATOM   3002  CA  LYS A 319      35.100  51.130  44.090  1.00  0.00           C
ATOM   3003  CB  LYS A 319      34.700  49.700  43.960  1.00  0.00           C
ATOM   3004  CG  LYS A 319      33.180  49.490  43.560  1.00  0.00           C
ATOM   3005  CD  LYS A 319      32.770  48.090  43.470  1.00  0.00           C
ATOM   3006  CE  LYS A 319      33.550  47.310  42.390  1.00  0.00           C
ATOM   3007  NZ  LYS A 319      33.090  45.900  42.400  1.00  0.00           N
ATOM   3008  HZ1 LYS A 319      32.340  45.930  43.060  1.00  0.00           H
ATOM   3009  HZ2 LYS A 319      32.830  45.570  41.490  1.00  0.00           H
ATOM   3010  HZ3 LYS A 319      33.850  45.340  42.730  1.00  0.00           H
ATOM   3011  C   LYS A 319      34.600  51.810  45.390  1.00  0.00           C
ATOM   3012  O   LYS A 319      33.530  52.460  45.330  1.00  0.00           O
ATOM   3013  N   TYR A 320      35.310  51.610  46.480  1.00  0.00           N
ATOM   3014  H   TYR A 320      36.240  51.260  46.610  1.00  0.00           H
ATOM   3015  CA  TYR A 320      34.780  52.090  47.740  1.00  0.00           C
ATOM   3016  CB  TYR A 320      34.570  50.940  48.760  1.00  0.00           C
ATOM   3017  CG  TYR A 320      33.830  49.780  48.190  1.00  0.00           C
ATOM   3018  CD1 TYR A 320      32.440  49.740  48.420  1.00  0.00           C
ATOM   3019  HD1 TYR A 320      31.880  50.640  48.660  1.00  0.00           H
ATOM   3020  CD2 TYR A 320      34.480  48.740  47.560  1.00  0.00           C
ATOM   3021  HD2 TYR A 320      35.560  48.850  47.550  1.00  0.00           H
ATOM   3022  CE1 TYR A 320      31.770  48.640  48.120  1.00  0.00           C
ATOM   3023  HE1 TYR A 320      30.730  48.500  48.410  1.00  0.00           H
ATOM   3024  CE2 TYR A 320      33.760  47.610  47.210  1.00  0.00           C
ATOM   3025  HE2 TYR A 320      34.300  46.660  47.170  1.00  0.00           H
ATOM   3026  CZ  TYR A 320      32.420  47.640  47.490  1.00  0.00           C
ATOM   3027  OH  TYR A 320      31.820  46.430  47.190  1.00  0.00           O
ATOM   3028  HH  TYR A 320      30.840  46.640  47.160  1.00  0.00           H
ATOM   3029  C   TYR A 320      35.520  53.180  48.520  1.00  0.00           C
ATOM   3030  O   TYR A 320      36.590  52.870  49.020  1.00  0.00           O
ATOM   3031  N   PRO A 321      35.050  54.440  48.530  1.00  0.00           N
ATOM   3032  CA  PRO A 321      35.690  55.560  49.160  1.00  0.00           C
ATOM   3033  CB  PRO A 321      35.260  56.790  48.360  1.00  0.00           C
ATOM   3034  CG  PRO A 321      34.130  56.300  47.470  1.00  0.00           C
ATOM   3035  CD  PRO A 321      33.840  54.820  47.790  1.00  0.00           C
ATOM   3036  C   PRO A 321      35.470  55.630  50.660  1.00  0.00           C
ATOM   3037  O   PRO A 321      36.340  55.210  51.430  1.00  0.00           O
ATOM   3038  N   LEU A 322      34.210  55.980  51.130  1.00  0.00           N
ATOM   3039  H   LEU A 322      33.490  56.130  50.460  1.00  0.00           H
ATOM   3040  CA  LEU A 322      33.870  55.980  52.610  1.00  0.00           C
ATOM   3041  CB  LEU A 322      32.760  56.970  53.010  1.00  0.00           C
ATOM   3042  CG  LEU A 322      33.070  58.360  52.520  1.00  0.00           C
ATOM   3043  CD1 LEU A 322      31.880  59.310  52.840  1.00  0.00           C
ATOM   3044  CD2 LEU A 322      34.360  58.800  53.170  1.00  0.00           C
ATOM   3045  C   LEU A 322      33.700  54.570  53.230  1.00  0.00           C
ATOM   3046  O   LEU A 322      34.270  54.350  54.300  1.00  0.00           O
ATOM   3047  N   GLU A 323      33.230  53.590  52.410  1.00  0.00           N
ATOM   3048  H   GLU A 323      32.990  53.730  51.450  1.00  0.00           H
ATOM   3049  CA  GLU A 323      32.920  52.260  52.920  1.00  0.00           C
ATOM   3050  CB  GLU A 323      32.300  51.490  51.740  1.00  0.00           C
ATOM   3051  CG  GLU A 323      30.940  52.030  51.250  1.00  0.00           C
ATOM   3052  CD  GLU A 323      31.200  53.170  50.260  1.00  0.00           C
ATOM   3053  OE1 GLU A 323      30.250  53.940  50.100  1.00  0.00           O
ATOM   3054  OE2 GLU A 323      32.320  53.250  49.750  1.00  0.00           O
ATOM   3055  C   GLU A 323      34.250  51.540  53.400  1.00  0.00           C
ATOM   3056  O   GLU A 323      34.290  50.820  54.430  1.00  0.00           O
ATOM   3057  N   ALA A 324      35.270  51.660  52.540  1.00  0.00           N
ATOM   3058  H   ALA A 324      35.180  51.980  51.590  1.00  0.00           H
ATOM   3059  CA  ALA A 324      36.640  51.160  52.880  1.00  0.00           C
ATOM   3060  CB  ALA A 324      37.560  51.620  51.700  1.00  0.00           C
ATOM   3061  C   ALA A 324      37.270  51.830  54.160  1.00  0.00           C
ATOM   3062  O   ALA A 324      37.450  51.070  55.170  1.00  0.00           O
ATOM   3063  N   VAL A 325      37.100  53.140  54.200  1.00  0.00           N
ATOM   3064  H   VAL A 325      36.630  53.630  53.470  1.00  0.00           H
ATOM   3065  CA  VAL A 325      37.560  53.990  55.370  1.00  0.00           C
ATOM   3066  CB  VAL A 325      37.430  55.490  54.990  1.00  0.00           C
ATOM   3067  CG1 VAL A 325      37.730  56.450  56.140  1.00  0.00           C
ATOM   3068  CG2 VAL A 325      38.470  55.740  53.930  1.00  0.00           C
ATOM   3069  C   VAL A 325      36.730  53.650  56.660  1.00  0.00           C
ATOM   3070  O   VAL A 325      37.370  53.470  57.710  1.00  0.00           O
ATOM   3071  N   SER A 326      35.430  53.550  56.520  1.00  0.00           N
ATOM   3072  H   SER A 326      34.930  53.810  55.690  1.00  0.00           H
ATOM   3073  CA  SER A 326      34.510  53.160  57.640  1.00  0.00           C
ATOM   3074  CB  SER A 326      33.060  53.400  57.180  1.00  0.00           C
ATOM   3075  OG  SER A 326      32.790  54.830  57.130  1.00  0.00           O
ATOM   3076  HG  SER A 326      32.030  55.110  56.550  1.00  0.00           H
ATOM   3077  C   SER A 326      34.690  51.800  58.410  1.00  0.00           C
ATOM   3078  O   SER A 326      34.690  51.710  59.630  1.00  0.00           O
ATOM   3079  N   ILE A 327      35.070  50.750  57.630  1.00  0.00           N
ATOM   3080  H   ILE A 327      34.990  50.660  56.640  1.00  0.00           H
ATOM   3081  CA  ILE A 327      35.430  49.520  58.320  1.00  0.00           C
ATOM   3082  CB  ILE A 327      35.410  48.210  57.530  1.00  0.00           C
ATOM   3083  CG1 ILE A 327      34.830  48.360  56.130  1.00  0.00           C
ATOM   3084  CG2 ILE A 327      34.790  47.090  58.290  1.00  0.00           C
ATOM   3085  CD  ILE A 327      35.420  47.400  55.070  1.00  0.00           C
ATOM   3086  C   ILE A 327      36.830  49.740  58.940  1.00  0.00           C
ATOM   3087  O   ILE A 327      37.120  49.310  60.050  1.00  0.00           O
ATOM   3088  N   MET A 328      37.790  50.370  58.180  1.00  0.00           N
ATOM   3089  H   MET A 328      37.680  50.340  57.180  1.00  0.00           H
ATOM   3090  CA  MET A 328      39.130  50.690  58.740  1.00  0.00           C
ATOM   3091  CB  MET A 328      39.860  51.410  57.600  1.00  0.00           C
ATOM   3092  CG  MET A 328      41.310  51.510  57.940  1.00  0.00           C
ATOM   3093  SD  MET A 328      42.210  51.980  56.390  1.00  0.00           S
ATOM   3094  CE  MET A 328      42.950  50.370  56.200  1.00  0.00           C
ATOM   3095  C   MET A 328      39.110  51.490  60.080  1.00  0.00           C
ATOM   3096  O   MET A 328      39.800  51.100  61.030  1.00  0.00           O
ATOM   3097  N   ALA A 329      38.340  52.540  60.020  1.00  0.00           N
ATOM   3098  H   ALA A 329      38.120  52.940  59.130  1.00  0.00           H
ATOM   3099  CA  ALA A 329      37.930  53.320  61.220  1.00  0.00           C
ATOM   3100  CB  ALA A 329      37.030  54.470  60.720  1.00  0.00           C
ATOM   3101  C   ALA A 329      37.300  52.620  62.440  1.00  0.00           C
ATOM   3102  O   ALA A 329      37.940  52.470  63.460  1.00  0.00           O
ATOM   3103  N   THR A 330      36.200  51.920  62.190  1.00  0.00           N
ATOM   3104  H   THR A 330      35.660  52.090  61.360  1.00  0.00           H
ATOM   3105  CA  THR A 330      35.510  51.230  63.270  1.00  0.00           C
ATOM   3106  CB  THR A 330      34.100  50.700  62.990  1.00  0.00           C
ATOM   3107  OG1 THR A 330      33.400  51.710  62.210  1.00  0.00           O
ATOM   3108  HG1 THR A 330      32.430  51.630  62.000  1.00  0.00           H
ATOM   3109  CG2 THR A 330      33.310  50.510  64.240  1.00  0.00           C
ATOM   3110  C   THR A 330      36.260  49.970  63.730  1.00  0.00           C
ATOM   3111  O   THR A 330      36.240  49.740  64.960  1.00  0.00           O
ATOM   3112  N   ILE A 331      37.060  49.290  62.900  1.00  0.00           N
ATOM   3113  H   ILE A 331      37.040  49.440  61.910  1.00  0.00           H
ATOM   3114  CA  ILE A 331      37.950  48.260  63.450  1.00  0.00           C
ATOM   3115  CB  ILE A 331      38.740  47.550  62.270  1.00  0.00           C
ATOM   3116  CG1 ILE A 331      37.820  46.470  61.730  1.00  0.00           C
ATOM   3117  CG2 ILE A 331      40.140  46.920  62.600  1.00  0.00           C
ATOM   3118  CD  ILE A 331      38.080  46.220  60.230  1.00  0.00           C
ATOM   3119  C   ILE A 331      38.950  48.820  64.420  1.00  0.00           C
ATOM   3120  O   ILE A 331      39.030  48.330  65.570  1.00  0.00           O
ATOM   3121  N   CYS A 332      39.630  49.850  64.030  1.00  0.00           N
ATOM   3122  H   CYS A 332      39.620  50.120  63.070  1.00  0.00           H
ATOM   3123  CA  CYS A 332      40.670  50.460  64.930  1.00  0.00           C
ATOM   3124  CB  CYS A 332      41.340  51.700  64.330  1.00  0.00           C
ATOM   3125  SG  CYS A 332      42.290  51.490  62.740  1.00  0.00           S
ATOM   3126  HG  CYS A 332      41.260  51.100  62.000  1.00  0.00           H
ATOM   3127  C   CYS A 332      40.120  50.900  66.320  1.00  0.00           C
ATOM   3128  O   CYS A 332      40.540  50.420  67.380  1.00  0.00           O
ATOM   3129  N   GLU A 333      38.960  51.570  66.210  1.00  0.00           N
ATOM   3130  H   GLU A 333      38.570  51.750  65.310  1.00  0.00           H
ATOM   3131  CA  GLU A 333      38.230  52.060  67.400  1.00  0.00           C
ATOM   3132  CB  GLU A 333      36.930  52.770  66.930  1.00  0.00           C
ATOM   3133  CG  GLU A 333      37.040  53.980  66.050  1.00  0.00           C
ATOM   3134  CD  GLU A 333      36.220  55.230  66.440  1.00  0.00           C
ATOM   3135  OE1 GLU A 333      36.940  56.190  66.830  1.00  0.00           O
ATOM   3136  OE2 GLU A 333      34.970  55.300  66.400  1.00  0.00           O
ATOM   3137  C   GLU A 333      37.920  50.880  68.390  1.00  0.00           C
ATOM   3138  O   GLU A 333      37.850  51.130  69.600  1.00  0.00           O
ATOM   3139  N   ARG A 334      37.540  49.700  67.900  1.00  0.00           N
ATOM   3140  H   ARG A 334      37.120  49.730  66.990  1.00  0.00           H
ATOM   3141  CA  ARG A 334      37.410  48.460  68.710  1.00  0.00           C
ATOM   3142  CB  ARG A 334      36.830  47.250  68.030  1.00  0.00           C
ATOM   3143  CG  ARG A 334      35.410  47.570  67.490  1.00  0.00           C
ATOM   3144  CD  ARG A 334      34.610  46.310  67.090  1.00  0.00           C
ATOM   3145  NE  ARG A 334      33.170  46.520  67.080  1.00  0.00           N
ATOM   3146  HE  ARG A 334      32.850  46.790  66.170  1.00  0.00           H
ATOM   3147  CZ  ARG A 334      32.280  46.190  67.990  1.00  0.00           C
ATOM   3148  NH1 ARG A 334      32.600  45.540  69.110  1.00  0.00           N
ATOM   3149 1HH1 ARG A 334      33.550  45.320  69.290  1.00  0.00           H
ATOM   3150 2HH1 ARG A 334      31.870  45.340  69.760  1.00  0.00           H
ATOM   3151  NH2 ARG A 334      31.090  46.660  67.800  1.00  0.00           N
ATOM   3152 1HH2 ARG A 334      30.830  47.230  67.020  1.00  0.00           H
ATOM   3153 2HH2 ARG A 334      30.430  46.540  68.540  1.00  0.00           H
ATOM   3154  C   ARG A 334      38.750  48.060  69.300  1.00  0.00           C
ATOM   3155  O   ARG A 334      38.980  48.340  70.500  1.00  0.00           O
ATOM   3156  N   THR A 335      39.690  47.660  68.410  1.00  0.00           N
ATOM   3157  H   THR A 335      39.670  47.910  67.450  1.00  0.00           H
ATOM   3158  CA  THR A 335      41.010  47.010  68.730  1.00  0.00           C
ATOM   3159  CB  THR A 335      41.740  46.370  67.520  1.00  0.00           C
ATOM   3160  OG1 THR A 335      41.970  47.300  66.500  1.00  0.00           O
ATOM   3161  HG1 THR A 335      41.980  46.820  65.630  1.00  0.00           H
ATOM   3162  CG2 THR A 335      40.840  45.340  66.800  1.00  0.00           C
ATOM   3163  C   THR A 335      41.940  47.850  69.610  1.00  0.00           C
ATOM   3164  O   THR A 335      42.470  47.390  70.630  1.00  0.00           O
ATOM   3165  N   ASP A 336      41.910  49.160  69.200  1.00  0.00           N
ATOM   3166  H   ASP A 336      41.650  49.490  68.290  1.00  0.00           H
ATOM   3167  CA  ASP A 336      42.720  50.180  69.850  1.00  0.00           C
ATOM   3168  CB  ASP A 336      42.360  51.630  69.400  1.00  0.00           C
ATOM   3169  CG  ASP A 336      43.320  52.140  68.260  1.00  0.00           C
ATOM   3170  OD1 ASP A 336      44.530  52.170  68.520  1.00  0.00           O
ATOM   3171  OD2 ASP A 336      42.850  52.710  67.270  1.00  0.00           O
ATOM   3172  C   ASP A 336      42.640  50.210  71.380  1.00  0.00           C
ATOM   3173  O   ASP A 336      43.680  50.450  72.050  1.00  0.00           O
ATOM   3174  N   ARG A 337      41.420  50.060  71.860  1.00  0.00           N
ATOM   3175  H   ARG A 337      40.600  50.120  71.290  1.00  0.00           H
ATOM   3176  CA  ARG A 337      41.070  50.010  73.260  1.00  0.00           C
ATOM   3177  CB  ARG A 337      39.520  49.830  73.480  1.00  0.00           C
ATOM   3178  CG  ARG A 337      38.610  50.950  72.930  1.00  0.00           C
ATOM   3179  CD  ARG A 337      37.140  50.690  73.100  1.00  0.00           C
ATOM   3180  NE  ARG A 337      36.190  51.660  72.300  1.00  0.00           N
ATOM   3181  HE  ARG A 337      36.560  51.750  71.380  1.00  0.00           H
ATOM   3182  CZ  ARG A 337      34.900  51.930  72.670  1.00  0.00           C
ATOM   3183  NH1 ARG A 337      34.390  51.490  73.780  1.00  0.00           N
ATOM   3184 1HH1 ARG A 337      35.020  50.990  74.380  1.00  0.00           H
ATOM   3185 2HH1 ARG A 337      33.420  51.440  74.010  1.00  0.00           H
ATOM   3186  NH2 ARG A 337      34.180  52.800  71.840  1.00  0.00           N
ATOM   3187 1HH2 ARG A 337      34.620  53.260  71.060  1.00  0.00           H
ATOM   3188 2HH2 ARG A 337      33.210  52.940  72.030  1.00  0.00           H
ATOM   3189  C   ARG A 337      41.690  49.010  74.230  1.00  0.00           C
ATOM   3190  O   ARG A 337      42.300  49.500  75.140  1.00  0.00           O
ATOM   3191  N   VAL A 338      42.110  47.880  73.710  1.00  0.00           N
ATOM   3192  H   VAL A 338      42.070  47.720  72.720  1.00  0.00           H
ATOM   3193  CA  VAL A 338      42.760  46.850  74.560  1.00  0.00           C
ATOM   3194  CB  VAL A 338      41.960  45.520  74.460  1.00  0.00           C
ATOM   3195  CG1 VAL A 338      42.670  44.490  75.380  1.00  0.00           C
ATOM   3196  CG2 VAL A 338      40.580  45.780  74.950  1.00  0.00           C
ATOM   3197  C   VAL A 338      44.230  46.760  74.110  1.00  0.00           C
ATOM   3198  O   VAL A 338      44.530  45.780  73.410  1.00  0.00           O
ATOM   3199  N   MET A 339      45.150  47.630  74.520  1.00  0.00           N
ATOM   3200  H   MET A 339      44.930  48.330  75.200  1.00  0.00           H
ATOM   3201  CA  MET A 339      46.620  47.520  74.070  1.00  0.00           C
ATOM   3202  CB  MET A 339      47.070  48.740  73.190  1.00  0.00           C
ATOM   3203  CG  MET A 339      47.190  48.300  71.710  1.00  0.00           C
ATOM   3204  SD  MET A 339      48.180  49.320  70.560  1.00  0.00           S
ATOM   3205  CE  MET A 339      49.800  48.660  71.080  1.00  0.00           C
ATOM   3206  C   MET A 339      47.750  47.320  75.130  1.00  0.00           C
ATOM   3207  O   MET A 339      48.630  46.460  74.960  1.00  0.00           O
ATOM   3208  N   ASN A 340      47.670  48.180  76.160  1.00  0.00           N
ATOM   3209  H   ASN A 340      46.880  48.780  76.310  1.00  0.00           H
ATOM   3210  CA  ASN A 340      48.690  48.360  77.230  1.00  0.00           C
ATOM   3211  CB  ASN A 340      48.990  47.070  78.050  1.00  0.00           C
ATOM   3212  CG  ASN A 340      47.930  46.520  78.980  1.00  0.00           C
ATOM   3213  OD1 ASN A 340      46.830  46.240  78.610  1.00  0.00           O
ATOM   3214  ND2 ASN A 340      48.310  46.160  80.210  1.00  0.00           N
ATOM   3215 1HD2 ASN A 340      49.240  46.190  80.570  1.00  0.00           H
ATOM   3216 2HD2 ASN A 340      47.590  45.740  80.780  1.00  0.00           H
ATOM   3217  C   ASN A 340      50.050  48.900  76.950  1.00  0.00           C
ATOM   3218  O   ASN A 340      50.720  48.570  75.980  1.00  0.00           O
ATOM   3219  N   SER A 341      50.360  49.840  77.820  1.00  0.00           N
ATOM   3220  H   SER A 341      49.700  50.150  78.510  1.00  0.00           H
ATOM   3221  CA  SER A 341      51.660  50.530  77.770  1.00  0.00           C
ATOM   3222  CB  SER A 341      51.730  51.660  78.810  1.00  0.00           C
ATOM   3223  OG  SER A 341      51.280  51.190  80.070  1.00  0.00           O
ATOM   3224  HG  SER A 341      50.700  51.900  80.470  1.00  0.00           H
ATOM   3225  C   SER A 341      52.970  49.730  77.840  1.00  0.00           C
ATOM   3226  O   SER A 341      53.240  48.960  78.780  1.00  0.00           O
ATOM   3227  N   ARG A 342      53.890  50.180  76.990  1.00  0.00           N
ATOM   3228  H   ARG A 342      53.630  50.980  76.440  1.00  0.00           H
ATOM   3229  CA  ARG A 342      55.220  49.510  76.780  1.00  0.00           C
ATOM   3230  CB  ARG A 342      55.420  49.400  75.300  1.00  0.00           C
ATOM   3231  CG  ARG A 342      54.650  48.110  74.830  1.00  0.00           C
ATOM   3232  CD  ARG A 342      53.630  48.270  73.640  1.00  0.00           C
ATOM   3233  NE  ARG A 342      53.370  47.020  72.990  1.00  0.00           N
ATOM   3234  HE  ARG A 342      54.220  46.550  72.760  1.00  0.00           H
ATOM   3235  CZ  ARG A 342      52.140  46.430  72.920  1.00  0.00           C
ATOM   3236  NH1 ARG A 342      51.160  46.770  73.790  1.00  0.00           N
ATOM   3237 1HH1 ARG A 342      51.220  47.550  74.430  1.00  0.00           H
ATOM   3238 2HH1 ARG A 342      50.280  46.320  73.700  1.00  0.00           H
ATOM   3239  NH2 ARG A 342      52.030  45.390  72.080  1.00  0.00           N
ATOM   3240 1HH2 ARG A 342      52.850  45.010  71.640  1.00  0.00           H
ATOM   3241 2HH2 ARG A 342      51.130  45.060  71.800  1.00  0.00           H
ATOM   3242  C   ARG A 342      56.490  50.050  77.440  1.00  0.00           C
ATOM   3243  O   ARG A 342      57.300  50.680  76.790  1.00  0.00           O
ATOM   3244  N   LEU A 343      56.320  49.930  78.730  1.00  0.00           N
ATOM   3245  H   LEU A 343      55.460  49.540  79.060  1.00  0.00           H
ATOM   3246  CA  LEU A 343      57.260  50.320  79.770  1.00  0.00           C
ATOM   3247  CB  LEU A 343      56.450  50.670  81.050  1.00  0.00           C
ATOM   3248  CG  LEU A 343      55.600  51.910  80.890  1.00  0.00           C
ATOM   3249  CD1 LEU A 343      54.980  52.310  82.190  1.00  0.00           C
ATOM   3250  CD2 LEU A 343      56.240  53.140  80.250  1.00  0.00           C
ATOM   3251  C   LEU A 343      58.170  49.200  80.230  1.00  0.00           C
ATOM   3252  O   LEU A 343      57.770  48.100  80.630  1.00  0.00           O
ATOM   3253  N   GLU A 344      59.470  49.580  80.260  1.00  0.00           N
ATOM   3254  H   GLU A 344      59.710  50.240  79.550  1.00  0.00           H
ATOM   3255  CA  GLU A 344      60.540  48.710  80.770  1.00  0.00           C
ATOM   3256  CB  GLU A 344      61.870  49.370  80.410  1.00  0.00           C
ATOM   3257  CG  GLU A 344      62.300  49.390  78.960  1.00  0.00           C
ATOM   3258  CD  GLU A 344      61.580  50.580  78.350  1.00  0.00           C
ATOM   3259  OE1 GLU A 344      61.500  50.510  77.130  1.00  0.00           O
ATOM   3260  OE2 GLU A 344      61.250  51.650  78.980  1.00  0.00           O
ATOM   3261  C   GLU A 344      60.680  48.500  82.280  1.00  0.00           C
ATOM   3262  O   GLU A 344      60.370  49.390  83.040  1.00  0.00           O
ATOM   3263  N   PHE A 345      61.490  47.540  82.650  1.00  0.00           N
ATOM   3264  H   PHE A 345      61.950  46.990  81.960  1.00  0.00           H
ATOM   3265  CA  PHE A 345      61.840  47.080  84.020  1.00  0.00           C
ATOM   3266  CB  PHE A 345      62.900  48.080  84.680  1.00  0.00           C
ATOM   3267  CG  PHE A 345      62.690  49.600  84.630  1.00  0.00           C
ATOM   3268  CD1 PHE A 345      61.830  50.100  85.590  1.00  0.00           C
ATOM   3269  HD1 PHE A 345      61.390  49.430  86.330  1.00  0.00           H
ATOM   3270  CD2 PHE A 345      63.330  50.360  83.630  1.00  0.00           C
ATOM   3271  HD2 PHE A 345      63.800  49.810  82.810  1.00  0.00           H
ATOM   3272  CE1 PHE A 345      61.530  51.460  85.540  1.00  0.00           C
ATOM   3273  HE1 PHE A 345      60.650  51.830  86.070  1.00  0.00           H
ATOM   3274  CE2 PHE A 345      63.080  51.720  83.700  1.00  0.00           C
ATOM   3275  HE2 PHE A 345      63.670  52.320  83.010  1.00  0.00           H
ATOM   3276  CZ  PHE A 345      62.220  52.280  84.640  1.00  0.00           C
ATOM   3277  HZ  PHE A 345      62.220  53.350  84.860  1.00  0.00           H
ATOM   3278  C   PHE A 345      60.610  47.020  84.960  1.00  0.00           C
ATOM   3279  O1  PHE A 345      60.680  47.120  86.210  1.00  0.00           O
ATOM   3280  O2  PHE A 345      59.490  46.770  84.390  1.00  0.00           O
ATOM   3281  N   LYS B 351      68.890  51.310  74.440  1.00  0.00           N
ATOM   3282  H1  LYS B 351      69.510  50.740  73.890  1.00  0.00           H
ATOM   3283  H2  LYS B 351      68.120  50.750  74.750  1.00  0.00           H
ATOM   3284  H3  LYS B 351      68.570  52.040  73.830  1.00  0.00           H
ATOM   3285  CA  LYS B 351      69.480  51.980  75.620  1.00  0.00           C
ATOM   3286  CB  LYS B 351      70.960  52.360  75.420  1.00  0.00           C
ATOM   3287  CG  LYS B 351      71.170  53.390  74.280  1.00  0.00           C
ATOM   3288  CD  LYS B 351      72.600  53.820  74.320  1.00  0.00           C
ATOM   3289  CE  LYS B 351      72.730  55.010  73.370  1.00  0.00           C
ATOM   3290  NZ  LYS B 351      74.120  55.460  73.440  1.00  0.00           N
ATOM   3291  HZ1 LYS B 351      74.180  56.380  73.040  1.00  0.00           H
ATOM   3292  HZ2 LYS B 351      74.370  55.360  74.400  1.00  0.00           H
ATOM   3293  HZ3 LYS B 351      74.490  54.730  72.870  1.00  0.00           H
ATOM   3294  C   LYS B 351      68.560  53.180  76.140  1.00  0.00           C
ATOM   3295  O   LYS B 351      67.930  53.740  75.240  1.00  0.00           O
ATOM   3296  N   LEU B 352      68.670  53.820  77.310  1.00  0.00           N
ATOM   3297  H   LEU B 352      69.460  53.700  77.910  1.00  0.00           H
ATOM   3298  CA  LEU B 352      67.830  55.000  77.640  1.00  0.00           C
ATOM   3299  CB  LEU B 352      66.780  54.640  78.700  1.00  0.00           C
ATOM   3300  CG  LEU B 352      67.540  54.440  79.970  1.00  0.00           C
ATOM   3301  CD1 LEU B 352      67.240  55.620  80.840  1.00  0.00           C
ATOM   3302  CD2 LEU B 352      67.170  53.100  80.650  1.00  0.00           C
ATOM   3303  C   LEU B 352      68.680  56.200  77.940  1.00  0.00           C
ATOM   3304  O   LEU B 352      69.930  56.190  78.000  1.00  0.00           O
ATOM   3305  N   ARG B 353      67.980  57.310  78.140  1.00  0.00           N
ATOM   3306  H   ARG B 353      66.990  57.340  78.070  1.00  0.00           H
ATOM   3307  CA  ARG B 353      68.570  58.650  78.400  1.00  0.00           C
ATOM   3308  CB  ARG B 353      69.260  59.270  77.210  1.00  0.00           C
ATOM   3309  CG  ARG B 353      68.440  59.790  76.040  1.00  0.00           C
ATOM   3310  CD  ARG B 353      68.100  58.850  74.930  1.00  0.00           C
ATOM   3311  NE  ARG B 353      67.530  59.600  73.770  1.00  0.00           N
ATOM   3312  HE  ARG B 353      66.540  59.650  73.670  1.00  0.00           H
ATOM   3313  CZ  ARG B 353      68.320  60.300  72.900  1.00  0.00           C
ATOM   3314  NH1 ARG B 353      69.680  60.370  73.030  1.00  0.00           N
ATOM   3315 1HH1 ARG B 353      70.170  60.040  73.830  1.00  0.00           H
ATOM   3316 2HH1 ARG B 353      70.180  60.620  72.200  1.00  0.00           H
ATOM   3317  NH2 ARG B 353      67.710  60.880  71.930  1.00  0.00           N
ATOM   3318 1HH2 ARG B 353      66.760  60.690  71.680  1.00  0.00           H
ATOM   3319 2HH2 ARG B 353      68.190  61.470  71.290  1.00  0.00           H
ATOM   3320  C   ARG B 353      67.630  59.610  79.110  1.00  0.00           C
ATOM   3321  O   ARG B 353      66.500  59.210  79.260  1.00  0.00           O
ATOM   3322  N   ILE B 354      67.990  60.810  79.360  1.00  0.00           N
ATOM   3323  H   ILE B 354      68.900  61.080  79.050  1.00  0.00           H
ATOM   3324  CA  ILE B 354      67.090  61.830  79.970  1.00  0.00           C
ATOM   3325  CB  ILE B 354      67.860  63.160  80.000  1.00  0.00           C
ATOM   3326  CG1 ILE B 354      69.170  63.110  80.810  1.00  0.00           C
ATOM   3327  CG2 ILE B 354      67.120  64.410  80.410  1.00  0.00           C
ATOM   3328  CD  ILE B 354      70.130  64.260  80.750  1.00  0.00           C
ATOM   3329  C   ILE B 354      65.670  61.960  79.450  1.00  0.00           C
ATOM   3330  O   ILE B 354      64.720  61.410  80.010  1.00  0.00           O
ATOM   3331  N   THR B 355      65.440  62.230  78.170  1.00  0.00           N
ATOM   3332  H   THR B 355      66.140  62.650  77.600  1.00  0.00           H
ATOM   3333  CA  THR B 355      64.140  62.280  77.410  1.00  0.00           C
ATOM   3334  CB  THR B 355      64.160  62.730  75.940  1.00  0.00           C
ATOM   3335  OG1 THR B 355      65.040  63.850  75.770  1.00  0.00           O
ATOM   3336  HG1 THR B 355      65.360  64.000  74.840  1.00  0.00           H
ATOM   3337  CG2 THR B 355      62.760  62.870  75.300  1.00  0.00           C
ATOM   3338  C   THR B 355      63.370  60.960  77.460  1.00  0.00           C
ATOM   3339  O   THR B 355      62.130  60.980  77.720  1.00  0.00           O
ATOM   3340  N   GLU B 356      64.050  59.820  77.570  1.00  0.00           N
ATOM   3341  H   GLU B 356      65.040  59.740  77.710  1.00  0.00           H
ATOM   3342  CA  GLU B 356      63.430  58.490  77.680  1.00  0.00           C
ATOM   3343  CB  GLU B 356      64.350  57.320  77.340  1.00  0.00           C
ATOM   3344  CG  GLU B 356      64.900  57.300  75.940  1.00  0.00           C
ATOM   3345  CD  GLU B 356      63.930  56.890  74.840  1.00  0.00           C
ATOM   3346  OE1 GLU B 356      62.800  56.550  75.140  1.00  0.00           O
ATOM   3347  OE2 GLU B 356      64.320  56.830  73.720  1.00  0.00           O
ATOM   3348  C   GLU B 356      62.740  58.270  79.010  1.00  0.00           C
ATOM   3349  O   GLU B 356      61.520  58.190  79.070  1.00  0.00           O
ATOM   3350  N   ALA B 357      63.540  58.540  80.040  1.00  0.00           N
ATOM   3351  H   ALA B 357      64.340  59.110  79.890  1.00  0.00           H
ATOM   3352  CA  ALA B 357      63.180  58.540  81.470  1.00  0.00           C
ATOM   3353  CB  ALA B 357      64.500  58.740  82.210  1.00  0.00           C
ATOM   3354  C   ALA B 357      62.060  59.470  81.840  1.00  0.00           C
ATOM   3355  O   ALA B 357      61.110  59.050  82.490  1.00  0.00           O
ATOM   3356  N   VAL B 358      62.170  60.650  81.350  1.00  0.00           N
ATOM   3357  H   VAL B 358      62.930  60.960  80.780  1.00  0.00           H
ATOM   3358  CA  VAL B 358      61.100  61.680  81.470  1.00  0.00           C
ATOM   3359  CB  VAL B 358      61.530  63.100  81.000  1.00  0.00           C
ATOM   3360  CG1 VAL B 358      60.450  64.140  81.260  1.00  0.00           C
ATOM   3361  CG2 VAL B 358      62.800  63.600  81.700  1.00  0.00           C
ATOM   3362  C   VAL B 358      59.810  61.290  80.700  1.00  0.00           C
ATOM   3363  O   VAL B 358      58.870  61.130  81.500  1.00  0.00           O
ATOM   3364  N   CYS B 359      59.860  60.900  79.450  1.00  0.00           N
ATOM   3365  H   CYS B 359      60.770  60.820  79.050  1.00  0.00           H
ATOM   3366  CA  CYS B 359      58.730  60.470  78.640  1.00  0.00           C
ATOM   3367  CB  CYS B 359      59.130  60.130  77.240  1.00  0.00           C
ATOM   3368  SG  CYS B 359      59.550  61.530  76.220  1.00  0.00           S
ATOM   3369  HG  CYS B 359      60.840  61.520  76.540  1.00  0.00           H
ATOM   3370  C   CYS B 359      58.090  59.220  79.250  1.00  0.00           C
ATOM   3371  O   CYS B 359      56.890  59.160  79.430  1.00  0.00           O
ATOM   3372  N   ARG B 360      58.920  58.300  79.770  1.00  0.00           N
ATOM   3373  H   ARG B 360      59.800  58.170  79.320  1.00  0.00           H
ATOM   3374  CA  ARG B 360      58.480  57.110  80.530  1.00  0.00           C
ATOM   3375  CB  ARG B 360      59.690  56.170  80.870  1.00  0.00           C
ATOM   3376  CG  ARG B 360      59.150  54.860  81.360  1.00  0.00           C
ATOM   3377  CD  ARG B 360      60.150  53.740  81.690  1.00  0.00           C
ATOM   3378  NE  ARG B 360      59.530  52.530  82.230  1.00  0.00           N
ATOM   3379  HE  ARG B 360      59.970  51.680  81.950  1.00  0.00           H
ATOM   3380  CZ  ARG B 360      58.820  52.460  83.390  1.00  0.00           C
ATOM   3381  NH1 ARG B 360      58.550  53.440  84.210  1.00  0.00           N
ATOM   3382 1HH1 ARG B 360      58.910  54.340  83.980  1.00  0.00           H
ATOM   3383 2HH1 ARG B 360      58.090  53.190  85.060  1.00  0.00           H
ATOM   3384  NH2 ARG B 360      58.710  51.330  84.040  1.00  0.00           N
ATOM   3385 1HH2 ARG B 360      59.200  50.500  83.770  1.00  0.00           H
ATOM   3386 2HH2 ARG B 360      58.130  51.260  84.860  1.00  0.00           H
ATOM   3387  C   ARG B 360      57.700  57.510  81.780  1.00  0.00           C
ATOM   3388  O   ARG B 360      56.730  56.890  82.150  1.00  0.00           O
ATOM   3389  N   GLY B 361      58.320  58.350  82.580  1.00  0.00           N
ATOM   3390  H   GLY B 361      59.310  58.470  82.540  1.00  0.00           H
ATOM   3391  CA  GLY B 361      57.780  58.990  83.790  1.00  0.00           C
ATOM   3392  C   GLY B 361      56.490  59.690  83.500  1.00  0.00           C
ATOM   3393  O   GLY B 361      55.510  59.350  84.130  1.00  0.00           O
ATOM   3394  N   ALA B 362      56.510  60.530  82.460  1.00  0.00           N
ATOM   3395  H   ALA B 362      57.360  60.690  81.960  1.00  0.00           H
ATOM   3396  CA  ALA B 362      55.270  61.250  81.950  1.00  0.00           C
ATOM   3397  CB  ALA B 362      55.560  62.030  80.640  1.00  0.00           C
ATOM   3398  C   ALA B 362      54.110  60.210  81.690  1.00  0.00           C
ATOM   3399  O   ALA B 362      53.180  60.200  82.490  1.00  0.00           O
ATOM   3400  N   VAL B 363      54.430  59.070  81.000  1.00  0.00           N
ATOM   3401  H   VAL B 363      55.410  58.900  80.900  1.00  0.00           H
ATOM   3402  CA  VAL B 363      53.420  58.050  80.790  1.00  0.00           C
ATOM   3403  CB  VAL B 363      54.040  57.160  79.720  1.00  0.00           C
ATOM   3404  CG1 VAL B 363      53.220  55.890  79.440  1.00  0.00           C
ATOM   3405  CG2 VAL B 363      54.300  57.860  78.390  1.00  0.00           C
ATOM   3406  C   VAL B 363      53.080  57.300  82.080  1.00  0.00           C
ATOM   3407  O   VAL B 363      51.940  57.370  82.520  1.00  0.00           O
ATOM   3408  N   GLU B 364      54.030  56.970  82.900  1.00  0.00           N
ATOM   3409  H   GLU B 364      54.970  57.100  82.580  1.00  0.00           H
ATOM   3410  CA  GLU B 364      53.960  56.270  84.220  1.00  0.00           C
ATOM   3411  CB  GLU B 364      55.440  56.120  84.740  1.00  0.00           C
ATOM   3412  CG  GLU B 364      55.490  55.230  86.000  1.00  0.00           C
ATOM   3413  CD  GLU B 364      56.680  55.470  87.020  1.00  0.00           C
ATOM   3414  OE1 GLU B 364      56.520  56.130  88.030  1.00  0.00           O
ATOM   3415  OE2 GLU B 364      57.780  54.890  86.790  1.00  0.00           O
ATOM   3416  C   GLU B 364      53.000  57.030  85.190  1.00  0.00           C
ATOM   3417  O   GLU B 364      51.940  56.500  85.470  1.00  0.00           O
ATOM   3418  N   THR B 365      53.400  58.290  85.470  1.00  0.00           N
ATOM   3419  H   THR B 365      54.280  58.610  85.120  1.00  0.00           H
ATOM   3420  CA  THR B 365      52.630  59.270  86.290  1.00  0.00           C
ATOM   3421  CB  THR B 365      53.460  60.560  86.450  1.00  0.00           C
ATOM   3422  OG1 THR B 365      54.850  60.290  86.630  1.00  0.00           O
ATOM   3423  HG1 THR B 365      55.390  61.130  86.530  1.00  0.00           H
ATOM   3424  CG2 THR B 365      53.050  61.260  87.770  1.00  0.00           C
ATOM   3425  C   THR B 365      51.230  59.530  85.930  1.00  0.00           C
ATOM   3426  O   THR B 365      50.340  59.370  86.750  1.00  0.00           O
ATOM   3427  N   ALA B 366      51.040  59.580  84.660  1.00  0.00           N
ATOM   3428  H   ALA B 366      51.800  59.490  84.010  1.00  0.00           H
ATOM   3429  CA  ALA B 366      49.750  59.920  84.060  1.00  0.00           C
ATOM   3430  CB  ALA B 366      50.000  60.410  82.650  1.00  0.00           C
ATOM   3431  C   ALA B 366      48.810  58.710  83.970  1.00  0.00           C
ATOM   3432  O   ALA B 366      47.660  58.810  84.390  1.00  0.00           O
ATOM   3433  N   GLU B 367      49.320  57.470  83.820  1.00  0.00           N
ATOM   3434  H   GLU B 367      50.230  57.300  83.440  1.00  0.00           H
ATOM   3435  CA  GLU B 367      48.520  56.210  83.990  1.00  0.00           C
ATOM   3436  CB  GLU B 367      49.250  55.030  83.310  1.00  0.00           C
ATOM   3437  CG  GLU B 367      48.870  55.290  81.810  1.00  0.00           C
ATOM   3438  CD  GLU B 367      49.260  54.110  80.860  1.00  0.00           C
ATOM   3439  OE1 GLU B 367      49.360  52.920  81.360  1.00  0.00           O
ATOM   3440  OE2 GLU B 367      49.280  54.330  79.560  1.00  0.00           O
ATOM   3441  C   GLU B 367      48.150  55.910  85.490  1.00  0.00           C
ATOM   3442  O   GLU B 367      46.960  55.740  85.880  1.00  0.00           O
ATOM   3443  N   LYS B 368      49.190  56.010  86.380  1.00  0.00           N
ATOM   3444  H   LYS B 368      50.020  56.510  86.130  1.00  0.00           H
ATOM   3445  CA  LYS B 368      49.090  55.960  87.860  1.00  0.00           C
ATOM   3446  CB  LYS B 368      50.590  56.090  88.350  1.00  0.00           C
ATOM   3447  CG  LYS B 368      50.880  56.000  89.870  1.00  0.00           C
ATOM   3448  CD  LYS B 368      52.370  56.040  90.170  1.00  0.00           C
ATOM   3449  CE  LYS B 368      53.030  54.750  89.640  1.00  0.00           C
ATOM   3450  NZ  LYS B 368      54.500  54.600  89.850  1.00  0.00           N
ATOM   3451  HZ1 LYS B 368      54.820  53.660  89.720  1.00  0.00           H
ATOM   3452  HZ2 LYS B 368      55.010  55.220  89.250  1.00  0.00           H
ATOM   3453  HZ3 LYS B 368      54.700  54.830  90.800  1.00  0.00           H
ATOM   3454  C   LYS B 368      48.170  57.070  88.440  1.00  0.00           C
ATOM   3455  O   LYS B 368      47.640  56.810  89.520  1.00  0.00           O
ATOM   3456  N   LEU B 369      48.140  58.280  87.760  1.00  0.00           N
ATOM   3457  H   LEU B 369      48.840  58.610  87.130  1.00  0.00           H
ATOM   3458  CA  LEU B 369      47.140  59.310  88.120  1.00  0.00           C
ATOM   3459  CB  LEU B 369      47.740  60.700  88.230  1.00  0.00           C
ATOM   3460  CG  LEU B 369      48.800  60.890  89.320  1.00  0.00           C
ATOM   3461  CD1 LEU B 369      49.370  62.300  89.320  1.00  0.00           C
ATOM   3462  CD2 LEU B 369      48.370  60.510  90.800  1.00  0.00           C
ATOM   3463  C   LEU B 369      45.770  59.370  87.380  1.00  0.00           C
ATOM   3464  O   LEU B 369      44.960  60.300  87.450  1.00  0.00           O
ATOM   3465  N   ASP B 370      45.520  58.320  86.610  1.00  0.00           N
ATOM   3466  H   ASP B 370      46.210  57.640  86.350  1.00  0.00           H
ATOM   3467  CA  ASP B 370      44.250  58.110  85.800  1.00  0.00           C
ATOM   3468  CB  ASP B 370      42.960  57.830  86.600  1.00  0.00           C
ATOM   3469  CG  ASP B 370      43.040  56.770  87.710  1.00  0.00           C
ATOM   3470  OD1 ASP B 370      43.390  55.650  87.290  1.00  0.00           O
ATOM   3471  OD2 ASP B 370      42.720  56.830  88.900  1.00  0.00           O
ATOM   3472  C   ASP B 370      44.030  59.200  84.730  1.00  0.00           C
ATOM   3473  O   ASP B 370      42.890  59.350  84.340  1.00  0.00           O
ATOM   3474  N   ALA B 371      45.120  59.850  84.280  1.00  0.00           N
ATOM   3475  H   ALA B 371      46.070  59.610  84.480  1.00  0.00           H
ATOM   3476  CA  ALA B 371      44.940  61.000  83.360  1.00  0.00           C
ATOM   3477  CB  ALA B 371      46.310  61.560  83.190  1.00  0.00           C
ATOM   3478  C   ALA B 371      44.300  60.520  82.020  1.00  0.00           C
ATOM   3479  O   ALA B 371      44.660  59.510  81.520  1.00  0.00           O
ATOM   3480  N   PRO B 372      43.410  61.330  81.460  1.00  0.00           N
ATOM   3481  CA  PRO B 372      42.900  61.160  80.080  1.00  0.00           C
ATOM   3482  CB  PRO B 372      41.510  61.850  80.090  1.00  0.00           C
ATOM   3483  CG  PRO B 372      41.680  62.880  81.160  1.00  0.00           C
ATOM   3484  CD  PRO B 372      42.400  62.110  82.260  1.00  0.00           C
ATOM   3485  C   PRO B 372      43.780  61.960  79.070  1.00  0.00           C
ATOM   3486  O   PRO B 372      43.450  61.880  77.900  1.00  0.00           O
ATOM   3487  N   LEU B 373      44.800  62.670  79.480  1.00  0.00           N
ATOM   3488  H   LEU B 373      45.100  62.640  80.430  1.00  0.00           H
ATOM   3489  CA  LEU B 373      45.500  63.740  78.630  1.00  0.00           C
ATOM   3490  CB  LEU B 373      44.600  64.970  78.870  1.00  0.00           C
ATOM   3491  CG  LEU B 373      44.700  65.960  77.700  1.00  0.00           C
ATOM   3492  CD1 LEU B 373      43.860  65.340  76.550  1.00  0.00           C
ATOM   3493  CD2 LEU B 373      44.290  67.380  78.100  1.00  0.00           C
ATOM   3494  C   LEU B 373      47.010  64.000  79.040  1.00  0.00           C
ATOM   3495  O   LEU B 373      47.230  64.350  80.200  1.00  0.00           O
ATOM   3496  N   ILE B 374      47.970  63.900  78.100  1.00  0.00           N
ATOM   3497  H   ILE B 374      47.770  63.640  77.160  1.00  0.00           H
ATOM   3498  CA  ILE B 374      49.390  64.190  78.410  1.00  0.00           C
ATOM   3499  CB  ILE B 374      50.170  62.890  78.290  1.00  0.00           C
ATOM   3500  CG1 ILE B 374      49.500  61.610  78.860  1.00  0.00           C
ATOM   3501  CG2 ILE B 374      51.440  63.120  79.130  1.00  0.00           C
ATOM   3502  CD  ILE B 374      50.440  60.390  78.750  1.00  0.00           C
ATOM   3503  C   ILE B 374      49.990  65.240  77.430  1.00  0.00           C
ATOM   3504  O   ILE B 374      50.740  64.940  76.510  1.00  0.00           O
ATOM   3505  N   VAL B 375      49.900  66.540  77.750  1.00  0.00           N
ATOM   3506  H   VAL B 375      49.440  66.900  78.560  1.00  0.00           H
ATOM   3507  CA  VAL B 375      50.350  67.620  76.830  1.00  0.00           C
ATOM   3508  CB  VAL B 375      49.710  68.990  77.200  1.00  0.00           C
ATOM   3509  CG1 VAL B 375      50.120  70.090  76.270  1.00  0.00           C
ATOM   3510  CG2 VAL B 375      48.180  68.850  76.930  1.00  0.00           C
ATOM   3511  C   VAL B 375      51.860  67.740  76.710  1.00  0.00           C
ATOM   3512  O   VAL B 375      52.610  67.650  77.660  1.00  0.00           O
ATOM   3513  N   VAL B 376      52.260  67.970  75.430  1.00  0.00           N
ATOM   3514  H   VAL B 376      51.570  67.950  74.700  1.00  0.00           H
ATOM   3515  CA  VAL B 376      53.680  68.310  75.150  1.00  0.00           C
ATOM   3516  CB  VAL B 376      54.230  67.340  74.070  1.00  0.00           C
ATOM   3517  CG1 VAL B 376      55.660  67.130  74.530  1.00  0.00           C
ATOM   3518  CG2 VAL B 376      53.440  66.040  73.900  1.00  0.00           C
ATOM   3519  C   VAL B 376      53.800  69.690  74.550  1.00  0.00           C
ATOM   3520  O   VAL B 376      52.900  70.330  74.070  1.00  0.00           O
ATOM   3521  N   ALA B 377      54.960  70.280  74.780  1.00  0.00           N
ATOM   3522  H   ALA B 377      55.550  69.990  75.540  1.00  0.00           H
ATOM   3523  CA  ALA B 377      55.520  71.350  74.020  1.00  0.00           C
ATOM   3524  CB  ALA B 377      56.240  72.250  75.040  1.00  0.00           C
ATOM   3525  C   ALA B 377      56.500  70.760  73.060  1.00  0.00           C
ATOM   3526  O   ALA B 377      57.520  70.140  73.470  1.00  0.00           O
ATOM   3527  N   THR B 378      56.240  70.860  71.750  1.00  0.00           N
ATOM   3528  H   THR B 378      55.600  71.560  71.440  1.00  0.00           H
ATOM   3529  CA  THR B 378      57.140  70.340  70.820  1.00  0.00           C
ATOM   3530  CB  THR B 378      56.720  68.870  70.430  1.00  0.00           C
ATOM   3531  OG1 THR B 378      57.690  68.340  69.560  1.00  0.00           O
ATOM   3532  HG1 THR B 378      58.610  68.540  69.900  1.00  0.00           H
ATOM   3533  CG2 THR B 378      55.340  68.850  69.780  1.00  0.00           C
ATOM   3534  C   THR B 378      57.550  71.220  69.610  1.00  0.00           C
ATOM   3535  O   THR B 378      56.690  71.890  69.050  1.00  0.00           O
ATOM   3536  N   GLN B 379      58.800  71.230  69.260  1.00  0.00           N
ATOM   3537  H   GLN B 379      59.500  70.950  69.910  1.00  0.00           H
ATOM   3538  CA  GLN B 379      59.290  71.920  68.020  1.00  0.00           C
ATOM   3539  CB  GLN B 379      60.470  72.830  68.430  1.00  0.00           C
ATOM   3540  CG  GLN B 379      61.240  73.580  67.300  1.00  0.00           C
ATOM   3541  CD  GLN B 379      60.330  74.550  66.470  1.00  0.00           C
ATOM   3542  OE1 GLN B 379      60.360  74.670  65.220  1.00  0.00           O
ATOM   3543  NE2 GLN B 379      59.700  75.510  67.080  1.00  0.00           N
ATOM   3544 1HE2 GLN B 379      59.810  75.830  68.020  1.00  0.00           H
ATOM   3545 2HE2 GLN B 379      59.160  76.130  66.510  1.00  0.00           H
ATOM   3546  C   GLN B 379      59.740  71.090  66.850  1.00  0.00           C
ATOM   3547  O   GLN B 379      59.130  71.230  65.810  1.00  0.00           O
ATOM   3548  N   GLY B 380      60.340  69.950  67.110  1.00  0.00           N
ATOM   3549  H   GLY B 380      60.550  69.700  68.060  1.00  0.00           H
ATOM   3550  CA  GLY B 380      60.900  69.040  66.070  1.00  0.00           C
ATOM   3551  C   GLY B 380      60.170  67.650  66.110  1.00  0.00           C
ATOM   3552  O   GLY B 380      60.790  66.690  65.770  1.00  0.00           O
ATOM   3553  N   GLY B 381      58.910  67.600  66.520  1.00  0.00           N
ATOM   3554  H   GLY B 381      58.370  68.410  66.740  1.00  0.00           H
ATOM   3555  CA  GLY B 381      58.200  66.290  66.730  1.00  0.00           C
ATOM   3556  C   GLY B 381      58.790  65.260  67.720  1.00  0.00           C
ATOM   3557  O   GLY B 381      58.010  64.360  68.140  1.00  0.00           O
ATOM   3558  N   KL2 B 382      60.010  65.580  68.230  1.00  0.00           N
ATOM   3559  H   KL2 B 382      60.460  66.390  67.870  1.00  0.00           H
ATOM   3560  CA  KL2 B 382      60.970  64.720  68.970  1.00  0.00           C
ATOM   3561  CB  KL2 B 382      62.220  65.520  69.310  1.00  0.00           C
ATOM   3562  CG  KL2 B 382      62.970  65.700  67.970  1.00  0.00           C
ATOM   3563  CD  KL2 B 382      64.320  66.470  68.070  1.00  0.00           C
ATOM   3564  CE  KL2 B 382      65.200  66.120  66.900  1.00  0.00           C
ATOM   3565  NZ  KL2 B 382      65.390  64.680  66.770  1.00  0.00           N
ATOM   3566  HZ  KL2 B 382      65.070  64.220  67.600  1.00  0.00           H
ATOM   3567  CH  KL2 B 382      65.830  64.000  65.700  1.00  0.00           C
ATOM   3568  OT2 KL2 B 382      66.090  64.430  64.610  1.00  0.00           O
ATOM   3569  CT1 KL2 B 382      65.780  62.470  65.910  1.00  0.00           C
ATOM   3570  OI1 KL2 B 382      64.460  62.050  66.350  1.00  0.00           O
ATOM   3571  HI1 KL2 B 382      64.310  61.060  66.330  1.00  0.00           H
ATOM   3572  CI2 KL2 B 382      66.380  61.620  64.750  1.00  0.00           C
ATOM   3573  C   KL2 B 382      60.310  64.230  70.260  1.00  0.00           C
ATOM   3574  O   KL2 B 382      60.130  63.070  70.530  1.00  0.00           O
ATOM   3575  N   SER B 383      60.060  65.200  71.110  1.00  0.00           N
ATOM   3576  H   SER B 383      60.420  66.110  70.880  1.00  0.00           H
ATOM   3577  CA  SER B 383      59.390  64.970  72.430  1.00  0.00           C
ATOM   3578  CB  SER B 383      59.190  66.260  73.140  1.00  0.00           C
ATOM   3579  OG  SER B 383      58.610  67.350  72.410  1.00  0.00           O
ATOM   3580  HG  SER B 383      58.340  68.070  73.050  1.00  0.00           H
ATOM   3581  C   SER B 383      57.990  64.340  72.340  1.00  0.00           C
ATOM   3582  O   SER B 383      57.570  63.440  73.120  1.00  0.00           O
ATOM   3583  N   ALA B 384      57.240  64.850  71.350  1.00  0.00           N
ATOM   3584  H   ALA B 384      57.370  65.820  71.160  1.00  0.00           H
ATOM   3585  CA  ALA B 384      55.930  64.230  70.950  1.00  0.00           C
ATOM   3586  CB  ALA B 384      55.340  65.070  69.800  1.00  0.00           C
ATOM   3587  C   ALA B 384      56.060  62.710  70.570  1.00  0.00           C
ATOM   3588  O   ALA B 384      55.560  61.800  71.260  1.00  0.00           O
ATOM   3589  N   ARG B 385      56.980  62.350  69.670  1.00  0.00           N
ATOM   3590  H   ARG B 385      57.640  63.030  69.360  1.00  0.00           H
ATOM   3591  CA  ARG B 385      57.100  60.940  69.230  1.00  0.00           C
ATOM   3592  CB  ARG B 385      57.850  60.890  67.880  1.00  0.00           C
ATOM   3593  CG  ARG B 385      56.960  61.440  66.710  1.00  0.00           C
ATOM   3594  CD  ARG B 385      57.640  61.280  65.410  1.00  0.00           C
ATOM   3595  NE  ARG B 385      58.790  62.170  65.240  1.00  0.00           N
ATOM   3596  HE  ARG B 385      59.630  61.900  65.700  1.00  0.00           H
ATOM   3597  CZ  ARG B 385      58.770  63.380  64.600  1.00  0.00           C
ATOM   3598  NH1 ARG B 385      57.710  63.950  64.050  1.00  0.00           N
ATOM   3599 1HH1 ARG B 385      56.820  63.550  64.240  1.00  0.00           H
ATOM   3600 2HH1 ARG B 385      57.650  64.750  63.450  1.00  0.00           H
ATOM   3601  NH2 ARG B 385      59.900  64.060  64.600  1.00  0.00           N
ATOM   3602 1HH2 ARG B 385      60.700  63.690  65.070  1.00  0.00           H
ATOM   3603 2HH2 ARG B 385      60.020  64.940  64.150  1.00  0.00           H
ATOM   3604  C   ARG B 385      57.800  60.020  70.310  1.00  0.00           C
ATOM   3605  O   ARG B 385      57.300  58.940  70.580  1.00  0.00           O
ATOM   3606  N   ALA B 386      58.620  60.700  71.180  1.00  0.00           N
ATOM   3607  H   ALA B 386      59.070  61.520  70.830  1.00  0.00           H
ATOM   3608  CA  ALA B 386      59.250  60.160  72.380  1.00  0.00           C
ATOM   3609  CB  ALA B 386      60.140  61.180  72.990  1.00  0.00           C
ATOM   3610  C   ALA B 386      58.260  59.710  73.470  1.00  0.00           C
ATOM   3611  O   ALA B 386      58.490  58.790  74.220  1.00  0.00           O
ATOM   3612  N   VAL B 387      57.120  60.410  73.680  1.00  0.00           N
ATOM   3613  H   VAL B 387      56.970  61.370  73.470  1.00  0.00           H
ATOM   3614  CA  VAL B 387      56.070  59.920  74.560  1.00  0.00           C
ATOM   3615  CB  VAL B 387      55.120  61.020  75.170  1.00  0.00           C
ATOM   3616  CG1 VAL B 387      55.810  61.540  76.400  1.00  0.00           C
ATOM   3617  CG2 VAL B 387      54.630  62.090  74.150  1.00  0.00           C
ATOM   3618  C   VAL B 387      55.260  58.770  74.020  1.00  0.00           C
ATOM   3619  O   VAL B 387      55.150  57.730  74.610  1.00  0.00           O
ATOM   3620  N   ARG B 388      54.890  58.970  72.750  1.00  0.00           N
ATOM   3621  H   ARG B 388      55.200  59.780  72.270  1.00  0.00           H
ATOM   3622  CA  ARG B 388      54.090  57.920  72.000  1.00  0.00           C
ATOM   3623  CB  ARG B 388      54.140  58.350  70.530  1.00  0.00           C
ATOM   3624  CG  ARG B 388      53.510  57.400  69.510  1.00  0.00           C
ATOM   3625  CD  ARG B 388      54.670  56.730  68.850  1.00  0.00           C
ATOM   3626  NE  ARG B 388      54.330  55.620  67.970  1.00  0.00           N
ATOM   3627  HE  ARG B 388      54.200  56.000  67.050  1.00  0.00           H
ATOM   3628  CZ  ARG B 388      54.020  54.340  68.170  1.00  0.00           C
ATOM   3629  NH1 ARG B 388      53.830  53.810  69.380  1.00  0.00           N
ATOM   3630 1HH1 ARG B 388      53.840  54.390  70.200  1.00  0.00           H
ATOM   3631 2HH1 ARG B 388      53.430  52.910  69.500  1.00  0.00           H
ATOM   3632  NH2 ARG B 388      53.650  53.700  67.030  1.00  0.00           N
ATOM   3633 1HH2 ARG B 388      53.710  54.150  66.140  1.00  0.00           H
ATOM   3634 2HH2 ARG B 388      53.240  52.790  66.980  1.00  0.00           H
ATOM   3635  C   ARG B 388      54.760  56.470  72.060  1.00  0.00           C
ATOM   3636  O   ARG B 388      54.100  55.430  71.850  1.00  0.00           O
ATOM   3637  N   LYS B 389      56.130  56.460  72.120  1.00  0.00           N
ATOM   3638  H   LYS B 389      56.580  57.330  71.900  1.00  0.00           H
ATOM   3639  CA  LYS B 389      57.000  55.340  72.140  1.00  0.00           C
ATOM   3640  CB  LYS B 389      58.450  55.810  72.530  1.00  0.00           C
ATOM   3641  CG  LYS B 389      59.320  54.580  72.700  1.00  0.00           C
ATOM   3642  CD  LYS B 389      60.720  55.050  73.050  1.00  0.00           C
ATOM   3643  CE  LYS B 389      61.470  53.790  73.420  1.00  0.00           C
ATOM   3644  NZ  LYS B 389      62.950  53.860  73.630  1.00  0.00           N
ATOM   3645  HZ1 LYS B 389      63.500  53.110  74.010  1.00  0.00           H
ATOM   3646  HZ2 LYS B 389      63.300  54.220  72.770  1.00  0.00           H
ATOM   3647  HZ3 LYS B 389      63.060  54.640  74.240  1.00  0.00           H
ATOM   3648  C   LYS B 389      56.500  54.290  73.210  1.00  0.00           C
ATOM   3649  O   LYS B 389      56.360  53.140  72.720  1.00  0.00           O
ATOM   3650  N   TYR B 390      55.930  54.730  74.340  1.00  0.00           N
ATOM   3651  H   TYR B 390      55.940  55.700  74.570  1.00  0.00           H
ATOM   3652  CA  TYR B 390      55.530  53.870  75.440  1.00  0.00           C
ATOM   3653  CB  TYR B 390      55.810  54.610  76.760  1.00  0.00           C
ATOM   3654  CG  TYR B 390      57.320  54.940  76.960  1.00  0.00           C
ATOM   3655  CD1 TYR B 390      58.210  53.950  77.410  1.00  0.00           C
ATOM   3656  HD1 TYR B 390      57.800  53.060  77.880  1.00  0.00           H
ATOM   3657  CD2 TYR B 390      57.880  56.080  76.430  1.00  0.00           C
ATOM   3658  HD2 TYR B 390      57.190  56.920  76.350  1.00  0.00           H
ATOM   3659  CE1 TYR B 390      59.580  54.160  77.400  1.00  0.00           C
ATOM   3660  HE1 TYR B 390      60.240  53.360  77.720  1.00  0.00           H
ATOM   3661  CE2 TYR B 390      59.210  56.380  76.500  1.00  0.00           C
ATOM   3662  HE2 TYR B 390      59.530  57.420  76.460  1.00  0.00           H
ATOM   3663  CZ  TYR B 390      60.080  55.380  76.960  1.00  0.00           C
ATOM   3664  OH  TYR B 390      61.420  55.490  77.110  1.00  0.00           O
ATOM   3665  HH  TYR B 390      61.790  56.160  76.460  1.00  0.00           H
ATOM   3666  C   TYR B 390      54.050  53.440  75.420  1.00  0.00           C
ATOM   3667  O   TYR B 390      53.590  52.900  76.440  1.00  0.00           O
ATOM   3668  N   PHE B 391      53.430  53.790  74.360  1.00  0.00           N
ATOM   3669  H   PHE B 391      53.890  54.350  73.670  1.00  0.00           H
ATOM   3670  CA  PHE B 391      52.050  53.430  74.020  1.00  0.00           C
ATOM   3671  CB  PHE B 391      51.900  51.940  73.690  1.00  0.00           C
ATOM   3672  CG  PHE B 391      52.500  51.500  72.350  1.00  0.00           C
ATOM   3673  CD1 PHE B 391      53.830  51.220  72.250  1.00  0.00           C
ATOM   3674  HD1 PHE B 391      54.430  51.400  73.140  1.00  0.00           H
ATOM   3675  CD2 PHE B 391      51.700  51.520  71.160  1.00  0.00           C
ATOM   3676  HD2 PHE B 391      50.630  51.550  71.390  1.00  0.00           H
ATOM   3677  CE1 PHE B 391      54.370  50.830  71.070  1.00  0.00           C
ATOM   3678  HE1 PHE B 391      55.430  50.590  70.990  1.00  0.00           H
ATOM   3679  CE2 PHE B 391      52.200  51.070  70.000  1.00  0.00           C
ATOM   3680  HE2 PHE B 391      51.620  51.210  69.090  1.00  0.00           H
ATOM   3681  CZ  PHE B 391      53.530  50.690  69.920  1.00  0.00           C
ATOM   3682  HZ  PHE B 391      53.710  49.970  69.120  1.00  0.00           H
ATOM   3683  C   PHE B 391      51.000  54.020  74.970  1.00  0.00           C
ATOM   3684  O   PHE B 391      50.300  53.220  75.540  1.00  0.00           O
ATOM   3685  N   PRO B 392      50.860  55.350  75.140  1.00  0.00           N
ATOM   3686  CA  PRO B 392      50.000  56.000  76.120  1.00  0.00           C
ATOM   3687  CB  PRO B 392      50.360  57.530  76.180  1.00  0.00           C
ATOM   3688  CG  PRO B 392      51.600  57.600  75.280  1.00  0.00           C
ATOM   3689  CD  PRO B 392      51.490  56.410  74.350  1.00  0.00           C
ATOM   3690  C   PRO B 392      48.500  55.780  75.930  1.00  0.00           C
ATOM   3691  O   PRO B 392      47.960  55.700  74.780  1.00  0.00           O
ATOM   3692  N   ASP B 393      47.840  55.240  76.930  1.00  0.00           N
ATOM   3693  H   ASP B 393      48.410  54.750  77.580  1.00  0.00           H
ATOM   3694  CA  ASP B 393      46.350  55.050  77.010  1.00  0.00           C
ATOM   3695  CB  ASP B 393      45.990  54.280  78.270  1.00  0.00           C
ATOM   3696  CG  ASP B 393      45.130  53.100  77.770  1.00  0.00           C
ATOM   3697  OD1 ASP B 393      45.600  51.990  77.530  1.00  0.00           O
ATOM   3698  OD2 ASP B 393      43.880  53.120  77.820  1.00  0.00           O
ATOM   3699  C   ASP B 393      45.600  56.390  76.840  1.00  0.00           C
ATOM   3700  O   ASP B 393      44.670  56.390  76.010  1.00  0.00           O
ATOM   3701  N   ALA B 394      46.220  57.490  77.270  1.00  0.00           N
ATOM   3702  H   ALA B 394      47.100  57.360  77.740  1.00  0.00           H
ATOM   3703  CA  ALA B 394      45.800  58.910  77.080  1.00  0.00           C
ATOM   3704  CB  ALA B 394      46.540  59.730  78.100  1.00  0.00           C
ATOM   3705  C   ALA B 394      46.010  59.460  75.650  1.00  0.00           C
ATOM   3706  O   ALA B 394      46.930  59.110  74.910  1.00  0.00           O
ATOM   3707  N   THR B 395      45.240  60.490  75.390  1.00  0.00           N
ATOM   3708  H   THR B 395      44.640  60.830  76.110  1.00  0.00           H
ATOM   3709  CA  THR B 395      45.410  61.320  74.170  1.00  0.00           C
ATOM   3710  CB  THR B 395      44.080  62.090  73.900  1.00  0.00           C
ATOM   3711  OG1 THR B 395      43.130  61.080  73.650  1.00  0.00           O
ATOM   3712  HG1 THR B 395      43.250  60.440  74.410  1.00  0.00           H
ATOM   3713  CG2 THR B 395      44.140  62.820  72.550  1.00  0.00           C
ATOM   3714  C   THR B 395      46.610  62.290  74.350  1.00  0.00           C
ATOM   3715  O   THR B 395      46.840  62.850  75.410  1.00  0.00           O
ATOM   3716  N   ILE B 396      47.420  62.420  73.360  1.00  0.00           N
ATOM   3717  H   ILE B 396      47.170  61.940  72.520  1.00  0.00           H
ATOM   3718  CA  ILE B 396      48.590  63.300  73.470  1.00  0.00           C
ATOM   3719  CB  ILE B 396      49.870  62.570  73.050  1.00  0.00           C
ATOM   3720  CG1 ILE B 396      50.040  61.160  73.550  1.00  0.00           C
ATOM   3721  CG2 ILE B 396      51.020  63.330  73.640  1.00  0.00           C
ATOM   3722  CD  ILE B 396      50.190  60.070  72.490  1.00  0.00           C
ATOM   3723  C   ILE B 396      48.370  64.530  72.630  1.00  0.00           C
ATOM   3724  O   ILE B 396      47.900  64.440  71.560  1.00  0.00           O
ATOM   3725  N   LEU B 397      48.710  65.680  73.220  1.00  0.00           N
ATOM   3726  H   LEU B 397      48.860  65.760  74.210  1.00  0.00           H
ATOM   3727  CA  LEU B 397      48.580  66.980  72.470  1.00  0.00           C
ATOM   3728  CB  LEU B 397      47.600  67.830  73.310  1.00  0.00           C
ATOM   3729  CG  LEU B 397      46.190  68.010  72.740  1.00  0.00           C
ATOM   3730  CD1 LEU B 397      46.180  68.630  71.280  1.00  0.00           C
ATOM   3731  CD2 LEU B 397      45.500  66.600  72.780  1.00  0.00           C
ATOM   3732  C   LEU B 397      49.950  67.630  72.160  1.00  0.00           C
ATOM   3733  O   LEU B 397      50.880  67.590  73.010  1.00  0.00           O
ATOM   3734  N   ALA B 398      50.030  68.320  71.060  1.00  0.00           N
ATOM   3735  H   ALA B 398      49.360  68.280  70.320  1.00  0.00           H
ATOM   3736  CA  ALA B 398      51.290  68.950  70.750  1.00  0.00           C
ATOM   3737  CB  ALA B 398      51.750  68.240  69.470  1.00  0.00           C
ATOM   3738  C   ALA B 398      51.060  70.460  70.530  1.00  0.00           C
ATOM   3739  O   ALA B 398      50.090  70.770  70.000  1.00  0.00           O
ATOM   3740  N   LEU B 399      51.910  71.230  71.180  1.00  0.00           N
ATOM   3741  H   LEU B 399      52.460  70.760  71.860  1.00  0.00           H
ATOM   3742  CA  LEU B 399      51.950  72.700  71.090  1.00  0.00           C
ATOM   3743  CB  LEU B 399      52.100  73.380  72.430  1.00  0.00           C
ATOM   3744  CG  LEU B 399      50.840  73.250  73.270  1.00  0.00           C
ATOM   3745  CD1 LEU B 399      51.110  73.560  74.740  1.00  0.00           C
ATOM   3746  CD2 LEU B 399      49.680  74.020  72.540  1.00  0.00           C
ATOM   3747  C   LEU B 399      53.080  73.130  70.120  1.00  0.00           C
ATOM   3748  O   LEU B 399      54.250  73.010  70.460  1.00  0.00           O
ATOM   3749  N   THR B 400      52.710  73.590  68.940  1.00  0.00           N
ATOM   3750  H   THR B 400      51.730  73.690  68.730  1.00  0.00           H
ATOM   3751  CA  THR B 400      53.660  73.890  67.880  1.00  0.00           C
ATOM   3752  CB  THR B 400      53.490  73.010  66.670  1.00  0.00           C
ATOM   3753  OG1 THR B 400      52.150  73.010  66.150  1.00  0.00           O
ATOM   3754  HG1 THR B 400      52.080  73.040  65.150  1.00  0.00           H
ATOM   3755  CG2 THR B 400      54.010  71.600  66.880  1.00  0.00           C
ATOM   3756  C   THR B 400      53.630  75.360  67.420  1.00  0.00           C
ATOM   3757  O   THR B 400      52.630  76.080  67.700  1.00  0.00           O
ATOM   3758  N   THR B 401      54.840  75.810  67.150  1.00  0.00           N
ATOM   3759  H   THR B 401      55.690  75.370  67.440  1.00  0.00           H
ATOM   3760  CA  THR B 401      54.960  77.030  66.330  1.00  0.00           C
ATOM   3761  CB  THR B 401      55.790  78.180  66.850  1.00  0.00           C
ATOM   3762  OG1 THR B 401      56.970  77.590  67.440  1.00  0.00           O
ATOM   3763  HG1 THR B 401      57.470  78.230  68.030  1.00  0.00           H
ATOM   3764  CG2 THR B 401      54.950  78.880  67.860  1.00  0.00           C
ATOM   3765  C   THR B 401      55.390  76.740  64.950  1.00  0.00           C
ATOM   3766  O   THR B 401      55.010  77.540  64.110  1.00  0.00           O
ATOM   3767  N   ASN B 402      56.060  75.640  64.700  1.00  0.00           N
ATOM   3768  H   ASN B 402      56.040  74.870  65.340  1.00  0.00           H
ATOM   3769  CA  ASN B 402      56.470  75.120  63.380  1.00  0.00           C
ATOM   3770  CB  ASN B 402      57.680  74.170  63.640  1.00  0.00           C
ATOM   3771  CG  ASN B 402      58.430  73.740  62.430  1.00  0.00           C
ATOM   3772  OD1 ASN B 402      57.960  73.160  61.490  1.00  0.00           O
ATOM   3773  ND2 ASN B 402      59.740  73.940  62.530  1.00  0.00           N
ATOM   3774 1HD2 ASN B 402      60.230  74.100  63.390  1.00  0.00           H
ATOM   3775 2HD2 ASN B 402      60.220  73.750  61.680  1.00  0.00           H
ATOM   3776  C   ASN B 402      55.360  74.430  62.610  1.00  0.00           C
ATOM   3777  O   ASN B 402      54.730  73.460  63.090  1.00  0.00           O
ATOM   3778  N   GLU B 403      54.880  75.090  61.570  1.00  0.00           N
ATOM   3779  H   GLU B 403      55.220  76.000  61.360  1.00  0.00           H
ATOM   3780  CA  GLU B 403      53.740  74.580  60.720  1.00  0.00           C
ATOM   3781  CB  GLU B 403      53.470  75.620  59.650  1.00  0.00           C
ATOM   3782  CG  GLU B 403      52.450  76.580  60.210  1.00  0.00           C
ATOM   3783  CD  GLU B 403      51.820  77.430  59.110  1.00  0.00           C
ATOM   3784  OE1 GLU B 403      51.330  76.850  58.170  1.00  0.00           O
ATOM   3785  OE2 GLU B 403      51.930  78.640  59.170  1.00  0.00           O
ATOM   3786  C   GLU B 403      53.970  73.230  60.100  1.00  0.00           C
ATOM   3787  O   GLU B 403      53.220  72.250  60.230  1.00  0.00           O
ATOM   3788  N   LYS B 404      55.210  73.050  59.670  1.00  0.00           N
ATOM   3789  H   LYS B 404      55.900  73.770  59.710  1.00  0.00           H
ATOM   3790  CA  LYS B 404      55.640  71.690  59.170  1.00  0.00           C
ATOM   3791  CB  LYS B 404      57.050  71.840  58.600  1.00  0.00           C
ATOM   3792  CG  LYS B 404      57.440  70.570  57.820  1.00  0.00           C
ATOM   3793  CD  LYS B 404      56.640  70.240  56.580  1.00  0.00           C
ATOM   3794  CE  LYS B 404      56.740  71.240  55.510  1.00  0.00           C
ATOM   3795  NZ  LYS B 404      55.820  70.960  54.390  1.00  0.00           N
ATOM   3796  HZ1 LYS B 404      55.750  71.800  53.850  1.00  0.00           H
ATOM   3797  HZ2 LYS B 404      56.120  70.180  53.830  1.00  0.00           H
ATOM   3798  HZ3 LYS B 404      54.920  70.730  54.750  1.00  0.00           H
ATOM   3799  C   LYS B 404      55.480  70.610  60.240  1.00  0.00           C
ATOM   3800  O   LYS B 404      54.620  69.760  60.140  1.00  0.00           O
ATOM   3801  N   THR B 405      55.940  70.890  61.440  1.00  0.00           N
ATOM   3802  H   THR B 405      56.510  71.670  61.660  1.00  0.00           H
ATOM   3803  CA  THR B 405      55.930  69.760  62.410  1.00  0.00           C
ATOM   3804  CB  THR B 405      56.840  69.940  63.610  1.00  0.00           C
ATOM   3805  OG1 THR B 405      56.590  71.110  64.440  1.00  0.00           O
ATOM   3806  HG1 THR B 405      57.460  71.570  64.600  1.00  0.00           H
ATOM   3807  CG2 THR B 405      58.310  69.710  63.200  1.00  0.00           C
ATOM   3808  C   THR B 405      54.500  69.540  62.980  1.00  0.00           C
ATOM   3809  O   THR B 405      54.250  68.430  63.310  1.00  0.00           O
ATOM   3810  N   ALA B 406      53.660  70.540  63.000  1.00  0.00           N
ATOM   3811  H   ALA B 406      54.080  71.440  62.910  1.00  0.00           H
ATOM   3812  CA  ALA B 406      52.230  70.350  63.270  1.00  0.00           C
ATOM   3813  CB  ALA B 406      51.590  71.730  63.340  1.00  0.00           C
ATOM   3814  C   ALA B 406      51.560  69.460  62.260  1.00  0.00           C
ATOM   3815  O   ALA B 406      51.120  68.380  62.650  1.00  0.00           O
ATOM   3816  N   HIS B 407      51.780  69.730  60.960  1.00  0.00           N
ATOM   3817  H   HIS B 407      52.200  70.540  60.550  1.00  0.00           H
ATOM   3818  CA  HIS B 407      51.170  68.940  59.910  1.00  0.00           C
ATOM   3819  CB  HIS B 407      51.230  69.620  58.500  1.00  0.00           C
ATOM   3820  CG  HIS B 407      50.740  71.050  58.440  1.00  0.00           C
ATOM   3821  ND1 HIS B 407      51.360  71.960  57.710  1.00  0.00           N
ATOM   3822  CD2 HIS B 407      49.850  71.680  59.270  1.00  0.00           C
ATOM   3823  HD2 HIS B 407      49.600  71.290  60.260  1.00  0.00           H
ATOM   3824  CE1 HIS B 407      50.890  73.130  58.160  1.00  0.00           C
ATOM   3825  HE1 HIS B 407      51.180  74.150  57.940  1.00  0.00           H
ATOM   3826  NE2 HIS B 407      49.980  72.990  59.150  1.00  0.00           N
ATOM   3827  HE2 HIS B 407      49.470  73.660  59.680  1.00  0.00           H
ATOM   3828  C   HIS B 407      51.820  67.540  59.800  1.00  0.00           C
ATOM   3829  O   HIS B 407      51.100  66.550  59.490  1.00  0.00           O
ATOM   3830  N   GLN B 408      53.100  67.460  60.160  1.00  0.00           N
ATOM   3831  H   GLN B 408      53.690  68.240  59.940  1.00  0.00           H
ATOM   3832  CA  GLN B 408      53.770  66.140  60.290  1.00  0.00           C
ATOM   3833  CB  GLN B 408      55.300  66.400  60.330  1.00  0.00           C
ATOM   3834  CG  GLN B 408      55.910  66.670  58.970  1.00  0.00           C
ATOM   3835  CD  GLN B 408      57.450  66.850  59.220  1.00  0.00           C
ATOM   3836  OE1 GLN B 408      57.850  67.350  60.240  1.00  0.00           O
ATOM   3837  NE2 GLN B 408      58.260  66.630  58.230  1.00  0.00           N
ATOM   3838 1HE2 GLN B 408      57.840  66.480  57.330  1.00  0.00           H
ATOM   3839 2HE2 GLN B 408      59.250  66.560  58.320  1.00  0.00           H
ATOM   3840  C   GLN B 408      53.360  65.270  61.440  1.00  0.00           C
ATOM   3841  O   GLN B 408      53.120  64.110  61.220  1.00  0.00           O
ATOM   3842  N   LEU B 409      53.000  65.840  62.600  1.00  0.00           N
ATOM   3843  H   LEU B 409      53.020  66.830  62.720  1.00  0.00           H
ATOM   3844  CA  LEU B 409      52.550  65.060  63.770  1.00  0.00           C
ATOM   3845  CB  LEU B 409      52.660  65.890  65.040  1.00  0.00           C
ATOM   3846  CG  LEU B 409      54.140  65.720  65.460  1.00  0.00           C
ATOM   3847  CD1 LEU B 409      54.530  66.750  66.510  1.00  0.00           C
ATOM   3848  CD2 LEU B 409      54.120  64.390  66.140  1.00  0.00           C
ATOM   3849  C   LEU B 409      51.140  64.410  63.690  1.00  0.00           C
ATOM   3850  O   LEU B 409      50.930  63.380  64.290  1.00  0.00           O
ATOM   3851  N   VAL B 410      50.410  64.760  62.650  1.00  0.00           N
ATOM   3852  H   VAL B 410      50.510  65.600  62.120  1.00  0.00           H
ATOM   3853  CA  VAL B 410      49.160  64.080  62.240  1.00  0.00           C
ATOM   3854  CB  VAL B 410      48.450  64.750  61.030  1.00  0.00           C
ATOM   3855  CG1 VAL B 410      47.080  64.140  60.630  1.00  0.00           C
ATOM   3856  CG2 VAL B 410      48.210  66.250  61.240  1.00  0.00           C
ATOM   3857  C   VAL B 410      49.340  62.570  61.910  1.00  0.00           C
ATOM   3858  O   VAL B 410      48.570  61.820  62.380  1.00  0.00           O
ATOM   3859  N   LEU B 411      50.520  62.180  61.320  1.00  0.00           N
ATOM   3860  H   LEU B 411      51.180  62.910  61.150  1.00  0.00           H
ATOM   3861  CA  LEU B 411      50.910  60.800  61.080  1.00  0.00           C
ATOM   3862  CB  LEU B 411      52.260  60.770  60.250  1.00  0.00           C
ATOM   3863  CG  LEU B 411      52.610  59.420  59.600  1.00  0.00           C
ATOM   3864  CD1 LEU B 411      51.630  58.990  58.560  1.00  0.00           C
ATOM   3865  CD2 LEU B 411      54.070  59.480  59.140  1.00  0.00           C
ATOM   3866  C   LEU B 411      50.890  59.950  62.320  1.00  0.00           C
ATOM   3867  O   LEU B 411      50.220  58.920  62.350  1.00  0.00           O
ATOM   3868  N   SER B 412      51.360  60.560  63.420  1.00  0.00           N
ATOM   3869  H   SER B 412      51.630  61.520  63.500  1.00  0.00           H
ATOM   3870  CA  SER B 412      51.590  59.750  64.670  1.00  0.00           C
ATOM   3871  CB  SER B 412      52.350  60.630  65.650  1.00  0.00           C
ATOM   3872  OG  SER B 412      53.690  60.900  65.340  1.00  0.00           O
ATOM   3873  HG  SER B 412      54.100  59.990  65.250  1.00  0.00           H
ATOM   3874  C   SER B 412      50.300  59.180  65.310  1.00  0.00           C
ATOM   3875  O   SER B 412      49.280  59.870  65.410  1.00  0.00           O
ATOM   3876  N   LYS B 413      50.470  57.980  65.980  1.00  0.00           N
ATOM   3877  H   LYS B 413      51.390  57.600  66.110  1.00  0.00           H
ATOM   3878  CA  LYS B 413      49.450  57.230  66.770  1.00  0.00           C
ATOM   3879  CB  LYS B 413      49.950  55.810  66.820  1.00  0.00           C
ATOM   3880  CG  LYS B 413      48.960  54.920  67.590  1.00  0.00           C
ATOM   3881  CD  LYS B 413      49.050  53.380  67.550  1.00  0.00           C
ATOM   3882  CE  LYS B 413      48.090  52.820  68.570  1.00  0.00           C
ATOM   3883  NZ  LYS B 413      47.650  51.440  68.260  1.00  0.00           N
ATOM   3884  HZ1 LYS B 413      46.820  51.250  68.790  1.00  0.00           H
ATOM   3885  HZ2 LYS B 413      47.520  51.310  67.280  1.00  0.00           H
ATOM   3886  HZ3 LYS B 413      48.350  50.870  68.700  1.00  0.00           H
ATOM   3887  C   LYS B 413      49.080  57.910  68.120  1.00  0.00           C
ATOM   3888  O   LYS B 413      49.980  58.210  68.900  1.00  0.00           O
ATOM   3889  N   GLY B 414      47.830  58.070  68.470  1.00  0.00           N
ATOM   3890  H   GLY B 414      47.240  57.490  67.910  1.00  0.00           H
ATOM   3891  CA  GLY B 414      47.280  58.820  69.630  1.00  0.00           C
ATOM   3892  C   GLY B 414      47.370  60.310  69.790  1.00  0.00           C
ATOM   3893  O   GLY B 414      46.810  60.890  70.750  1.00  0.00           O
ATOM   3894  N   VAL B 415      48.040  60.910  68.800  1.00  0.00           N
ATOM   3895  H   VAL B 415      48.480  60.400  68.070  1.00  0.00           H
ATOM   3896  CA  VAL B 415      48.380  62.330  68.730  1.00  0.00           C
ATOM   3897  CB  VAL B 415      49.730  62.350  68.000  1.00  0.00           C
ATOM   3898  CG1 VAL B 415      50.400  63.740  67.820  1.00  0.00           C
ATOM   3899  CG2 VAL B 415      50.750  61.480  68.690  1.00  0.00           C
ATOM   3900  C   VAL B 415      47.360  63.280  68.070  1.00  0.00           C
ATOM   3901  O   VAL B 415      47.180  63.190  66.860  1.00  0.00           O
ATOM   3902  N   VAL B 416      47.160  64.420  68.730  1.00  0.00           N
ATOM   3903  H   VAL B 416      47.450  64.400  69.680  1.00  0.00           H
ATOM   3904  CA  VAL B 416      46.430  65.560  68.130  1.00  0.00           C
ATOM   3905  CB  VAL B 416      45.110  65.820  68.920  1.00  0.00           C
ATOM   3906  CG1 VAL B 416      44.300  67.060  68.490  1.00  0.00           C
ATOM   3907  CG2 VAL B 416      44.220  64.660  69.220  1.00  0.00           C
ATOM   3908  C   VAL B 416      47.360  66.780  68.100  1.00  0.00           C
ATOM   3909  O   VAL B 416      47.970  67.040  69.120  1.00  0.00           O
ATOM   3910  N   PRO B 417      47.730  67.290  66.930  1.00  0.00           N
ATOM   3911  CA  PRO B 417      48.440  68.580  66.870  1.00  0.00           C
ATOM   3912  CB  PRO B 417      49.020  68.660  65.400  1.00  0.00           C
ATOM   3913  CG  PRO B 417      48.360  67.540  64.620  1.00  0.00           C
ATOM   3914  CD  PRO B 417      47.780  66.590  65.660  1.00  0.00           C
ATOM   3915  C   PRO B 417      47.590  69.830  67.110  1.00  0.00           C
ATOM   3916  O   PRO B 417      46.370  69.850  67.010  1.00  0.00           O
ATOM   3917  N   GLN B 418      48.290  70.830  67.650  1.00  0.00           N
ATOM   3918  H   GLN B 418      49.250  70.680  67.900  1.00  0.00           H
ATOM   3919  CA  GLN B 418      47.780  72.190  67.790  1.00  0.00           C
ATOM   3920  CB  GLN B 418      47.080  72.340  69.150  1.00  0.00           C
ATOM   3921  CG  GLN B 418      45.670  71.730  69.370  1.00  0.00           C
ATOM   3922  CD  GLN B 418      44.630  72.590  70.030  1.00  0.00           C
ATOM   3923  OE1 GLN B 418      44.420  73.800  69.850  1.00  0.00           O
ATOM   3924  NE2 GLN B 418      43.720  71.960  70.730  1.00  0.00           N
ATOM   3925 1HE2 GLN B 418      43.870  71.030  71.050  1.00  0.00           H
ATOM   3926 2HE2 GLN B 418      42.820  72.370  70.880  1.00  0.00           H
ATOM   3927  C   GLN B 418      48.820  73.240  67.570  1.00  0.00           C
ATOM   3928  O   GLN B 418      49.850  73.330  68.270  1.00  0.00           O
ATOM   3929  N   LEU B 419      48.510  74.130  66.700  1.00  0.00           N
ATOM   3930  H   LEU B 419      47.740  74.020  66.070  1.00  0.00           H
ATOM   3931  CA  LEU B 419      49.320  75.350  66.340  1.00  0.00           C
ATOM   3932  CB  LEU B 419      49.130  75.670  64.810  1.00  0.00           C
ATOM   3933  CG  LEU B 419      50.260  76.470  64.070  1.00  0.00           C
ATOM   3934  CD1 LEU B 419      51.490  75.620  64.130  1.00  0.00           C
ATOM   3935  CD2 LEU B 419      49.840  76.870  62.690  1.00  0.00           C
ATOM   3936  C   LEU B 419      49.120  76.550  67.270  1.00  0.00           C
ATOM   3937  O   LEU B 419      48.010  76.910  67.640  1.00  0.00           O
ATOM   3938  N   VAL B 420      50.200  77.080  67.810  1.00  0.00           N
ATOM   3939  H   VAL B 420      51.140  76.800  67.610  1.00  0.00           H
ATOM   3940  CA  VAL B 420      50.090  78.210  68.740  1.00  0.00           C
ATOM   3941  CB  VAL B 420      50.380  77.930  70.200  1.00  0.00           C
ATOM   3942  CG1 VAL B 420      49.450  76.920  70.790  1.00  0.00           C
ATOM   3943  CG2 VAL B 420      51.820  77.430  70.420  1.00  0.00           C
ATOM   3944  C   VAL B 420      50.970  79.420  68.390  1.00  0.00           C
ATOM   3945  O   VAL B 420      51.900  79.320  67.630  1.00  0.00           O
ATOM   3946  N   LYS B 421      50.640  80.510  69.040  1.00  0.00           N
ATOM   3947  H   LYS B 421      50.030  80.520  69.830  1.00  0.00           H
ATOM   3948  CA  LYS B 421      51.240  81.790  68.680  1.00  0.00           C
ATOM   3949  CB  LYS B 421      50.550  83.080  69.180  1.00  0.00           C
ATOM   3950  CG  LYS B 421      49.020  83.160  68.880  1.00  0.00           C
ATOM   3951  CD  LYS B 421      48.670  83.080  67.410  1.00  0.00           C
ATOM   3952  CE  LYS B 421      47.180  83.000  67.060  1.00  0.00           C
ATOM   3953  NZ  LYS B 421      46.590  81.700  67.220  1.00  0.00           N
ATOM   3954  HZ1 LYS B 421      45.600  81.760  67.120  1.00  0.00           H
ATOM   3955  HZ2 LYS B 421      46.960  81.100  66.510  1.00  0.00           H
ATOM   3956  HZ3 LYS B 421      46.810  81.230  68.080  1.00  0.00           H
ATOM   3957  C   LYS B 421      52.660  81.810  69.060  1.00  0.00           C
ATOM   3958  O   LYS B 421      53.490  82.300  68.180  1.00  0.00           O
ATOM   3959  N   GLU B 422      53.030  81.430  70.320  1.00  0.00           N
ATOM   3960  H   GLU B 422      52.380  81.540  71.080  1.00  0.00           H
ATOM   3961  CA  GLU B 422      54.360  80.980  70.790  1.00  0.00           C
ATOM   3962  CB  GLU B 422      55.570  81.920  70.410  1.00  0.00           C
ATOM   3963  CG  GLU B 422      57.050  81.610  70.760  1.00  0.00           C
ATOM   3964  CD  GLU B 422      57.510  80.190  70.330  1.00  0.00           C
ATOM   3965  OE1 GLU B 422      57.920  79.950  69.150  1.00  0.00           O
ATOM   3966  OE2 GLU B 422      57.550  79.280  71.160  1.00  0.00           O
ATOM   3967  C   GLU B 422      54.300  80.700  72.340  1.00  0.00           C
ATOM   3968  O   GLU B 422      53.360  81.190  72.970  1.00  0.00           O
ATOM   3969  N   ILE B 423      55.200  79.890  72.890  1.00  0.00           N
ATOM   3970  H   ILE B 423      55.840  79.390  72.310  1.00  0.00           H
ATOM   3971  CA  ILE B 423      55.410  79.560  74.350  1.00  0.00           C
ATOM   3972  CB  ILE B 423      55.650  78.020  74.570  1.00  0.00           C
ATOM   3973  CG1 ILE B 423      54.500  77.180  74.000  1.00  0.00           C
ATOM   3974  CG2 ILE B 423      55.760  77.710  76.050  1.00  0.00           C
ATOM   3975  CD  ILE B 423      54.990  75.750  73.640  1.00  0.00           C
ATOM   3976  C   ILE B 423      56.540  80.470  74.950  1.00  0.00           C
ATOM   3977  O   ILE B 423      57.720  80.210  74.780  1.00  0.00           O
ATOM   3978  N   THR B 424      56.090  81.450  75.750  1.00  0.00           N
ATOM   3979  H   THR B 424      55.130  81.500  76.020  1.00  0.00           H
ATOM   3980  CA  THR B 424      57.050  82.380  76.480  1.00  0.00           C
ATOM   3981  CB  THR B 424      56.530  83.700  77.000  1.00  0.00           C
ATOM   3982  OG1 THR B 424      55.620  83.470  78.070  1.00  0.00           O
ATOM   3983  HG1 THR B 424      54.840  82.940  77.740  1.00  0.00           H
ATOM   3984  CG2 THR B 424      55.850  84.530  75.910  1.00  0.00           C
ATOM   3985  C   THR B 424      57.940  81.710  77.580  1.00  0.00           C
ATOM   3986  O   THR B 424      59.020  82.220  77.930  1.00  0.00           O
ATOM   3987  N   SER B 425      57.410  80.680  78.260  1.00  0.00           N
ATOM   3988  H   SER B 425      56.540  80.290  77.950  1.00  0.00           H
ATOM   3989  CA  SER B 425      57.990  80.040  79.400  1.00  0.00           C
ATOM   3990  CB  SER B 425      58.000  80.940  80.670  1.00  0.00           C
ATOM   3991  OG  SER B 425      56.680  80.870  81.260  1.00  0.00           O
ATOM   3992  HG  SER B 425      56.320  81.770  81.520  1.00  0.00           H
ATOM   3993  C   SER B 425      57.300  78.660  79.780  1.00  0.00           C
ATOM   3994  O   SER B 425      56.440  78.180  79.070  1.00  0.00           O
ATOM   3995  N   THR B 426      57.890  77.970  80.800  1.00  0.00           N
ATOM   3996  H   THR B 426      58.810  78.160  81.140  1.00  0.00           H
ATOM   3997  CA  THR B 426      57.400  76.670  81.250  1.00  0.00           C
ATOM   3998  CB  THR B 426      58.280  76.000  82.310  1.00  0.00           C
ATOM   3999  OG1 THR B 426      59.690  76.360  82.130  1.00  0.00           O
ATOM   4000  HG1 THR B 426      60.140  76.340  83.020  1.00  0.00           H
ATOM   4001  CG2 THR B 426      58.120  74.490  82.060  1.00  0.00           C
ATOM   4002  C   THR B 426      56.040  76.810  81.990  1.00  0.00           C
ATOM   4003  O   THR B 426      55.050  76.320  81.500  1.00  0.00           O
ATOM   4004  N   ASP B 427      55.860  77.780  82.840  1.00  0.00           N
ATOM   4005  H   ASP B 427      56.620  78.220  83.330  1.00  0.00           H
ATOM   4006  CA  ASP B 427      54.500  78.150  83.450  1.00  0.00           C
ATOM   4007  CB  ASP B 427      54.670  79.150  84.520  1.00  0.00           C
ATOM   4008  CG  ASP B 427      55.340  78.660  85.830  1.00  0.00           C
ATOM   4009  OD1 ASP B 427      54.680  77.960  86.590  1.00  0.00           O
ATOM   4010  OD2 ASP B 427      56.520  79.040  86.040  1.00  0.00           O
ATOM   4011  C   ASP B 427      53.480  78.590  82.410  1.00  0.00           C
ATOM   4012  O   ASP B 427      52.370  78.090  82.350  1.00  0.00           O
ATOM   4013  N   ASP B 428      53.930  79.450  81.470  1.00  0.00           N
ATOM   4014  H   ASP B 428      54.890  79.720  81.390  1.00  0.00           H
ATOM   4015  CA  ASP B 428      53.100  79.830  80.290  1.00  0.00           C
ATOM   4016  CB  ASP B 428      53.800  80.960  79.530  1.00  0.00           C
ATOM   4017  CG  ASP B 428      53.170  81.520  78.250  1.00  0.00           C
ATOM   4018  OD1 ASP B 428      52.080  82.130  78.330  1.00  0.00           O
ATOM   4019  OD2 ASP B 428      53.730  81.360  77.150  1.00  0.00           O
ATOM   4020  C   ASP B 428      52.630  78.740  79.340  1.00  0.00           C
ATOM   4021  O   ASP B 428      51.470  78.490  79.060  1.00  0.00           O
ATOM   4022  N   PHE B 429      53.530  77.800  79.210  1.00  0.00           N
ATOM   4023  H   PHE B 429      54.500  78.030  79.290  1.00  0.00           H
ATOM   4024  CA  PHE B 429      53.240  76.450  78.600  1.00  0.00           C
ATOM   4025  CB  PHE B 429      54.610  75.690  78.630  1.00  0.00           C
ATOM   4026  CG  PHE B 429      54.530  74.170  78.350  1.00  0.00           C
ATOM   4027  CD1 PHE B 429      53.870  73.810  77.180  1.00  0.00           C
ATOM   4028  HD1 PHE B 429      53.690  74.520  76.370  1.00  0.00           H
ATOM   4029  CD2 PHE B 429      54.690  73.250  79.390  1.00  0.00           C
ATOM   4030  HD2 PHE B 429      54.980  73.600  80.390  1.00  0.00           H
ATOM   4031  CE1 PHE B 429      53.370  72.530  77.030  1.00  0.00           C
ATOM   4032  HE1 PHE B 429      53.130  72.190  76.030  1.00  0.00           H
ATOM   4033  CE2 PHE B 429      54.240  71.950  79.210  1.00  0.00           C
ATOM   4034  HE2 PHE B 429      54.560  71.230  79.970  1.00  0.00           H
ATOM   4035  CZ  PHE B 429      53.520  71.610  78.070  1.00  0.00           C
ATOM   4036  HZ  PHE B 429      53.370  70.560  77.810  1.00  0.00           H
ATOM   4037  C   PHE B 429      52.180  75.610  79.320  1.00  0.00           C
ATOM   4038  O   PHE B 429      51.090  75.320  78.820  1.00  0.00           O
ATOM   4039  N   TYR B 430      52.290  75.740  80.670  1.00  0.00           N
ATOM   4040  H   TYR B 430      53.140  76.080  81.080  1.00  0.00           H
ATOM   4041  CA  TYR B 430      51.290  75.130  81.590  1.00  0.00           C
ATOM   4042  CB  TYR B 430      51.750  74.990  83.080  1.00  0.00           C
ATOM   4043  CG  TYR B 430      53.020  74.230  83.320  1.00  0.00           C
ATOM   4044  CD1 TYR B 430      53.340  73.140  82.520  1.00  0.00           C
ATOM   4045  HD1 TYR B 430      52.810  72.830  81.620  1.00  0.00           H
ATOM   4046  CD2 TYR B 430      53.810  74.530  84.420  1.00  0.00           C
ATOM   4047  HD2 TYR B 430      53.380  75.150  85.210  1.00  0.00           H
ATOM   4048  CE1 TYR B 430      54.500  72.440  82.820  1.00  0.00           C
ATOM   4049  HE1 TYR B 430      54.960  71.900  81.990  1.00  0.00           H
ATOM   4050  CE2 TYR B 430      54.920  73.820  84.630  1.00  0.00           C
ATOM   4051  HE2 TYR B 430      55.630  74.240  85.350  1.00  0.00           H
ATOM   4052  CZ  TYR B 430      55.290  72.750  83.870  1.00  0.00           C
ATOM   4053  OH  TYR B 430      56.570  72.280  83.960  1.00  0.00           O
ATOM   4054  HH  TYR B 430      57.130  72.970  84.430  1.00  0.00           H
ATOM   4055  C   TYR B 430      49.870  75.810  81.430  1.00  0.00           C
ATOM   4056  O   TYR B 430      48.950  75.110  81.170  1.00  0.00           O
ATOM   4057  N   ARG B 431      49.950  77.090  81.440  1.00  0.00           N
ATOM   4058  H   ARG B 431      50.800  77.540  81.700  1.00  0.00           H
ATOM   4059  CA  ARG B 431      48.770  77.980  81.200  1.00  0.00           C
ATOM   4060  CB  ARG B 431      49.180  79.390  81.500  1.00  0.00           C
ATOM   4061  CG  ARG B 431      48.110  80.440  81.200  1.00  0.00           C
ATOM   4062  CD  ARG B 431      48.760  81.710  80.650  1.00  0.00           C
ATOM   4063  NE  ARG B 431      49.260  81.590  79.210  1.00  0.00           N
ATOM   4064  HE  ARG B 431      50.230  81.810  79.100  1.00  0.00           H
ATOM   4065  CZ  ARG B 431      48.610  81.510  78.070  1.00  0.00           C
ATOM   4066  NH1 ARG B 431      47.250  81.340  78.160  1.00  0.00           N
ATOM   4067 1HH1 ARG B 431      46.740  81.370  79.020  1.00  0.00           H
ATOM   4068 2HH1 ARG B 431      46.720  80.890  77.440  1.00  0.00           H
ATOM   4069  NH2 ARG B 431      49.200  81.720  76.860  1.00  0.00           N
ATOM   4070 1HH2 ARG B 431      50.180  81.530  76.820  1.00  0.00           H
ATOM   4071 2HH2 ARG B 431      48.770  81.970  75.990  1.00  0.00           H
ATOM   4072  C   ARG B 431      48.050  77.770  79.840  1.00  0.00           C
ATOM   4073  O   ARG B 431      46.910  77.380  79.900  1.00  0.00           O
ATOM   4074  N   LEU B 432      48.800  77.850  78.730  1.00  0.00           N
ATOM   4075  H   LEU B 432      49.790  77.990  78.820  1.00  0.00           H
ATOM   4076  CA  LEU B 432      48.260  77.690  77.320  1.00  0.00           C
ATOM   4077  CB  LEU B 432      49.510  78.140  76.460  1.00  0.00           C
ATOM   4078  CG  LEU B 432      49.210  78.110  74.920  1.00  0.00           C
ATOM   4079  CD1 LEU B 432      48.190  79.140  74.560  1.00  0.00           C
ATOM   4080  CD2 LEU B 432      50.480  78.270  74.060  1.00  0.00           C
ATOM   4081  C   LEU B 432      47.830  76.270  77.170  1.00  0.00           C
ATOM   4082  O   LEU B 432      46.670  76.120  76.830  1.00  0.00           O
ATOM   4083  N   GLY B 433      48.660  75.320  77.560  1.00  0.00           N
ATOM   4084  H   GLY B 433      49.590  75.540  77.830  1.00  0.00           H
ATOM   4085  CA  GLY B 433      48.370  73.870  77.640  1.00  0.00           C
ATOM   4086  C   GLY B 433      47.040  73.460  78.300  1.00  0.00           C
ATOM   4087  O   GLY B 433      46.350  72.480  77.930  1.00  0.00           O
ATOM   4088  N   LYS B 434      46.780  74.120  79.470  1.00  0.00           N
ATOM   4089  H   LYS B 434      47.480  74.760  79.800  1.00  0.00           H
ATOM   4090  CA  LYS B 434      45.530  74.010  80.230  1.00  0.00           C
ATOM   4091  CB  LYS B 434      45.750  74.360  81.740  1.00  0.00           C
ATOM   4092  CG  LYS B 434      46.300  73.170  82.500  1.00  0.00           C
ATOM   4093  CD  LYS B 434      46.910  73.610  83.840  1.00  0.00           C
ATOM   4094  CE  LYS B 434      45.830  74.010  84.830  1.00  0.00           C
ATOM   4095  NZ  LYS B 434      46.530  74.290  86.030  1.00  0.00           N
ATOM   4096  HZ1 LYS B 434      45.950  74.220  86.840  1.00  0.00           H
ATOM   4097  HZ2 LYS B 434      47.250  73.590  86.100  1.00  0.00           H
ATOM   4098  HZ3 LYS B 434      46.980  75.190  86.030  1.00  0.00           H
ATOM   4099  C   LYS B 434      44.230  74.620  79.770  1.00  0.00           C
ATOM   4100  O   LYS B 434      43.280  73.860  79.650  1.00  0.00           O
ATOM   4101  N   GLU B 435      44.460  75.830  79.280  1.00  0.00           N
ATOM   4102  H   GLU B 435      45.360  76.210  79.090  1.00  0.00           H
ATOM   4103  CA  GLU B 435      43.360  76.520  78.560  1.00  0.00           C
ATOM   4104  CB  GLU B 435      43.840  77.900  78.220  1.00  0.00           C
ATOM   4105  CG  GLU B 435      42.820  78.690  77.460  1.00  0.00           C
ATOM   4106  CD  GLU B 435      43.380  79.880  76.620  1.00  0.00           C
ATOM   4107  OE1 GLU B 435      42.700  80.180  75.580  1.00  0.00           O
ATOM   4108  OE2 GLU B 435      44.330  80.540  77.130  1.00  0.00           O
ATOM   4109  C   GLU B 435      42.950  75.700  77.300  1.00  0.00           C
ATOM   4110  O   GLU B 435      41.760  75.360  77.250  1.00  0.00           O
ATOM   4111  N   LEU B 436      43.940  75.270  76.520  1.00  0.00           N
ATOM   4112  H   LEU B 436      44.870  75.660  76.560  1.00  0.00           H
ATOM   4113  CA  LEU B 436      43.730  74.370  75.350  1.00  0.00           C
ATOM   4114  CB  LEU B 436      45.010  74.220  74.470  1.00  0.00           C
ATOM   4115  CG  LEU B 436      45.080  75.410  73.460  1.00  0.00           C
ATOM   4116  CD1 LEU B 436      46.360  75.150  72.650  1.00  0.00           C
ATOM   4117  CD2 LEU B 436      43.950  75.780  72.560  1.00  0.00           C
ATOM   4118  C   LEU B 436      43.070  73.020  75.690  1.00  0.00           C
ATOM   4119  O   LEU B 436      42.330  72.520  74.880  1.00  0.00           O
ATOM   4120  N   ALA B 437      43.500  72.410  76.830  1.00  0.00           N
ATOM   4121  H   ALA B 437      44.410  72.700  77.130  1.00  0.00           H
ATOM   4122  CA  ALA B 437      42.960  71.150  77.380  1.00  0.00           C
ATOM   4123  CB  ALA B 437      43.530  70.810  78.760  1.00  0.00           C
ATOM   4124  C   ALA B 437      41.420  71.250  77.560  1.00  0.00           C
ATOM   4125  O   ALA B 437      40.710  70.630  76.770  1.00  0.00           O
ATOM   4126  N   LEU B 438      40.970  72.200  78.440  1.00  0.00           N
ATOM   4127  H   LEU B 438      41.560  72.580  79.150  1.00  0.00           H
ATOM   4128  CA  LEU B 438      39.510  72.470  78.500  1.00  0.00           C
ATOM   4129  CB  LEU B 438      39.260  73.660  79.410  1.00  0.00           C
ATOM   4130  CG  LEU B 438      39.440  73.330  80.880  1.00  0.00           C
ATOM   4131  CD1 LEU B 438      39.710  74.600  81.640  1.00  0.00           C
ATOM   4132  CD2 LEU B 438      38.150  72.650  81.410  1.00  0.00           C
ATOM   4133  C   LEU B 438      38.880  72.860  77.150  1.00  0.00           C
ATOM   4134  O   LEU B 438      37.800  72.270  76.870  1.00  0.00           O
ATOM   4135  N   GLN B 439      39.480  73.780  76.370  1.00  0.00           N
ATOM   4136  H   GLN B 439      40.300  74.330  76.580  1.00  0.00           H
ATOM   4137  CA  GLN B 439      39.010  74.180  74.970  1.00  0.00           C
ATOM   4138  CB  GLN B 439      39.820  75.240  74.250  1.00  0.00           C
ATOM   4139  CG  GLN B 439      39.520  76.630  74.790  1.00  0.00           C
ATOM   4140  CD  GLN B 439      40.520  77.630  74.310  1.00  0.00           C
ATOM   4141  OE1 GLN B 439      41.420  77.470  73.430  1.00  0.00           O
ATOM   4142  NE2 GLN B 439      40.300  78.800  74.800  1.00  0.00           N
ATOM   4143 1HE2 GLN B 439      39.550  79.010  75.430  1.00  0.00           H
ATOM   4144 2HE2 GLN B 439      41.080  79.420  74.930  1.00  0.00           H
ATOM   4145  C   GLN B 439      38.770  73.160  73.910  1.00  0.00           C
ATOM   4146  O   GLN B 439      37.800  73.210  73.180  1.00  0.00           O
ATOM   4147  N   SER B 440      39.710  72.230  73.860  1.00  0.00           N
ATOM   4148  H   SER B 440      40.650  72.440  74.130  1.00  0.00           H
ATOM   4149  CA  SER B 440      39.520  71.030  73.010  1.00  0.00           C
ATOM   4150  CB  SER B 440      40.830  70.280  72.900  1.00  0.00           C
ATOM   4151  OG  SER B 440      41.120  69.610  74.110  1.00  0.00           O
ATOM   4152  HG  SER B 440      41.000  70.200  74.910  1.00  0.00           H
ATOM   4153  C   SER B 440      38.420  70.080  73.420  1.00  0.00           C
ATOM   4154  O   SER B 440      37.710  69.640  72.580  1.00  0.00           O
ATOM   4155  N   GLY B 441      38.140  70.010  74.750  1.00  0.00           N
ATOM   4156  H   GLY B 441      38.510  70.640  75.430  1.00  0.00           H
ATOM   4157  CA  GLY B 441      37.070  69.160  75.270  1.00  0.00           C
ATOM   4158  C   GLY B 441      37.380  67.620  75.280  1.00  0.00           C
ATOM   4159  O   GLY B 441      36.450  66.910  75.150  1.00  0.00           O
ATOM   4160  N   LEU B 442      38.610  67.220  75.220  1.00  0.00           N
ATOM   4161  H   LEU B 442      39.380  67.860  75.300  1.00  0.00           H
ATOM   4162  CA  LEU B 442      39.050  65.800  75.340  1.00  0.00           C
ATOM   4163  CB  LEU B 442      40.300  65.620  74.460  1.00  0.00           C
ATOM   4164  CG  LEU B 442      40.080  65.840  72.990  1.00  0.00           C
ATOM   4165  CD1 LEU B 442      41.390  65.990  72.290  1.00  0.00           C
ATOM   4166  CD2 LEU B 442      39.290  64.770  72.260  1.00  0.00           C
ATOM   4167  C   LEU B 442      39.310  65.240  76.760  1.00  0.00           C
ATOM   4168  O   LEU B 442      39.240  64.080  77.040  1.00  0.00           O
ATOM   4169  N   ALA B 443      39.660  66.160  77.600  1.00  0.00           N
ATOM   4170  H   ALA B 443      40.110  67.020  77.340  1.00  0.00           H
ATOM   4171  CA  ALA B 443      39.350  66.130  79.020  1.00  0.00           C
ATOM   4172  CB  ALA B 443      40.580  66.150  79.870  1.00  0.00           C
ATOM   4173  C   ALA B 443      38.510  67.350  79.460  1.00  0.00           C
ATOM   4174  O   ALA B 443      38.380  68.350  78.750  1.00  0.00           O
ATOM   4175  N   HIS B 444      38.090  67.310  80.720  1.00  0.00           N
ATOM   4176  H   HIS B 444      38.140  66.500  81.320  1.00  0.00           H
ATOM   4177  CA  HIS B 444      37.160  68.260  81.420  1.00  0.00           C
ATOM   4178  CB  HIS B 444      35.740  67.790  81.560  1.00  0.00           C
ATOM   4179  CG  HIS B 444      35.270  67.260  80.240  1.00  0.00           C
ATOM   4180  ND1 HIS B 444      35.440  66.020  79.860  1.00  0.00           N
ATOM   4181  CD2 HIS B 444      34.960  67.910  79.150  1.00  0.00           C
ATOM   4182  HD2 HIS B 444      35.010  69.000  79.080  1.00  0.00           H
ATOM   4183  CE1 HIS B 444      35.200  65.880  78.560  1.00  0.00           C
ATOM   4184  HE1 HIS B 444      35.080  65.030  77.880  1.00  0.00           H
ATOM   4185  NE2 HIS B 444      34.960  67.110  78.100  1.00  0.00           N
ATOM   4186  HE2 HIS B 444      34.770  67.390  77.160  1.00  0.00           H
ATOM   4187  C   HIS B 444      37.660  68.550  82.890  1.00  0.00           C
ATOM   4188  O   HIS B 444      38.670  68.100  83.370  1.00  0.00           O
ATOM   4189  N   LYS B 445      37.010  69.520  83.560  1.00  0.00           N
ATOM   4190  H   LYS B 445      36.420  70.140  83.050  1.00  0.00           H
ATOM   4191  CA  LYS B 445      37.270  69.930  84.990  1.00  0.00           C
ATOM   4192  CB  LYS B 445      36.150  70.770  85.600  1.00  0.00           C
ATOM   4193  CG  LYS B 445      36.600  71.540  86.860  1.00  0.00           C
ATOM   4194  CD  LYS B 445      35.320  72.120  87.350  1.00  0.00           C
ATOM   4195  CE  LYS B 445      35.620  72.920  88.670  1.00  0.00           C
ATOM   4196  NZ  LYS B 445      36.180  72.120  89.770  1.00  0.00           N
ATOM   4197  HZ1 LYS B 445      36.230  72.700  90.580  1.00  0.00           H
ATOM   4198  HZ2 LYS B 445      35.530  71.400  89.990  1.00  0.00           H
ATOM   4199  HZ3 LYS B 445      36.990  71.600  89.490  1.00  0.00           H
ATOM   4200  C   LYS B 445      37.480  68.710  86.010  1.00  0.00           C
ATOM   4201  O   LYS B 445      36.770  67.700  85.930  1.00  0.00           O
ATOM   4202  N   GLY B 446      38.560  68.790  86.830  1.00  0.00           N
ATOM   4203  H   GLY B 446      39.090  69.630  86.860  1.00  0.00           H
ATOM   4204  CA  GLY B 446      38.940  67.730  87.800  1.00  0.00           C
ATOM   4205  C   GLY B 446      39.650  66.530  87.150  1.00  0.00           C
ATOM   4206  O   GLY B 446      39.950  65.640  87.910  1.00  0.00           O
ATOM   4207  N   ASP B 447      39.660  66.400  85.780  1.00  0.00           N
ATOM   4208  H   ASP B 447      39.220  67.060  85.180  1.00  0.00           H
ATOM   4209  CA  ASP B 447      40.620  65.540  85.060  1.00  0.00           C
ATOM   4210  CB  ASP B 447      40.200  65.210  83.660  1.00  0.00           C
ATOM   4211  CG  ASP B 447      39.000  64.230  83.380  1.00  0.00           C
ATOM   4212  OD1 ASP B 447      39.170  63.030  83.600  1.00  0.00           O
ATOM   4213  OD2 ASP B 447      37.930  64.780  83.010  1.00  0.00           O
ATOM   4214  C   ASP B 447      42.080  65.890  85.130  1.00  0.00           C
ATOM   4215  O   ASP B 447      42.360  67.070  85.130  1.00  0.00           O
ATOM   4216  N   VAL B 448      42.920  64.960  85.550  1.00  0.00           N
ATOM   4217  H   VAL B 448      42.630  64.080  85.950  1.00  0.00           H
ATOM   4218  CA  VAL B 448      44.410  65.140  85.690  1.00  0.00           C
ATOM   4219  CB  VAL B 448      45.030  64.040  86.570  1.00  0.00           C
ATOM   4220  CG1 VAL B 448      46.580  64.210  86.670  1.00  0.00           C
ATOM   4221  CG2 VAL B 448      44.490  64.320  87.970  1.00  0.00           C
ATOM   4222  C   VAL B 448      45.100  65.370  84.350  1.00  0.00           C
ATOM   4223  O   VAL B 448      44.810  64.640  83.440  1.00  0.00           O
ATOM   4224  N   VAL B 449      45.900  66.460  84.310  1.00  0.00           N
ATOM   4225  H   VAL B 449      45.930  67.110  85.080  1.00  0.00           H
ATOM   4226  CA  VAL B 449      46.640  66.760  83.080  1.00  0.00           C
ATOM   4227  CB  VAL B 449      46.020  68.030  82.420  1.00  0.00           C
ATOM   4228  CG1 VAL B 449      44.620  67.760  81.770  1.00  0.00           C
ATOM   4229  CG2 VAL B 449      46.010  69.220  83.380  1.00  0.00           C
ATOM   4230  C   VAL B 449      48.160  66.920  83.230  1.00  0.00           C
ATOM   4231  O   VAL B 449      48.650  67.820  83.880  1.00  0.00           O
ATOM   4232  N   VAL B 450      48.850  65.910  82.660  1.00  0.00           N
ATOM   4233  H   VAL B 450      48.370  65.060  82.470  1.00  0.00           H
ATOM   4234  CA  VAL B 450      50.360  65.880  82.650  1.00  0.00           C
ATOM   4235  CB  VAL B 450      50.760  64.410  82.730  1.00  0.00           C
ATOM   4236  CG1 VAL B 450      52.250  64.150  82.770  1.00  0.00           C
ATOM   4237  CG2 VAL B 450      50.250  63.780  84.030  1.00  0.00           C
ATOM   4238  C   VAL B 450      51.040  66.680  81.560  1.00  0.00           C
ATOM   4239  O   VAL B 450      50.830  66.460  80.380  1.00  0.00           O
ATOM   4240  N   MET B 451      51.770  67.710  81.950  1.00  0.00           N
ATOM   4241  H   MET B 451      52.100  67.760  82.900  1.00  0.00           H
ATOM   4242  CA  MET B 451      52.310  68.680  80.960  1.00  0.00           C
ATOM   4243  CB  MET B 451      52.090  70.120  81.450  1.00  0.00           C
ATOM   4244  CG  MET B 451      50.690  70.270  82.170  1.00  0.00           C
ATOM   4245  SD  MET B 451      49.370  70.260  80.910  1.00  0.00           S
ATOM   4246  CE  MET B 451      49.730  71.910  80.320  1.00  0.00           C
ATOM   4247  C   MET B 451      53.800  68.500  80.900  1.00  0.00           C
ATOM   4248  O   MET B 451      54.410  68.650  81.970  1.00  0.00           O
ATOM   4249  N   VAL B 452      54.370  68.240  79.760  1.00  0.00           N
ATOM   4250  H   VAL B 452      53.870  68.050  78.920  1.00  0.00           H
ATOM   4251  CA  VAL B 452      55.820  67.940  79.550  1.00  0.00           C
ATOM   4252  CB  VAL B 452      55.870  66.410  79.180  1.00  0.00           C
ATOM   4253  CG1 VAL B 452      57.360  66.050  78.840  1.00  0.00           C
ATOM   4254  CG2 VAL B 452      55.480  65.480  80.300  1.00  0.00           C
ATOM   4255  C   VAL B 452      56.450  68.880  78.540  1.00  0.00           C
ATOM   4256  O   VAL B 452      55.900  69.020  77.480  1.00  0.00           O
ATOM   4257  N   SER B 453      57.670  69.290  78.840  1.00  0.00           N
ATOM   4258  H   SER B 453      58.040  68.980  79.720  1.00  0.00           H
ATOM   4259  CA  SER B 453      58.280  70.420  78.040  1.00  0.00           C
ATOM   4260  CB  SER B 453      57.660  71.730  78.370  1.00  0.00           C
ATOM   4261  OG  SER B 453      57.610  71.860  79.840  1.00  0.00           O
ATOM   4262  HG  SER B 453      57.640  72.830  80.070  1.00  0.00           H
ATOM   4263  C   SER B 453      59.840  70.390  78.250  1.00  0.00           C
ATOM   4264  O   SER B 453      60.340  69.970  79.310  1.00  0.00           O
ATOM   4265  N   GLY B 454      60.570  70.760  77.180  1.00  0.00           N
ATOM   4266  H   GLY B 454      60.110  70.800  76.290  1.00  0.00           H
ATOM   4267  CA  GLY B 454      62.000  71.060  77.260  1.00  0.00           C
ATOM   4268  C   GLY B 454      62.210  72.350  78.040  1.00  0.00           C
ATOM   4269  O   GLY B 454      62.190  73.400  77.370  1.00  0.00           O
ATOM   4270  N   ALA B 455      62.720  72.350  79.260  1.00  0.00           N
ATOM   4271  H   ALA B 455      63.050  71.430  79.500  1.00  0.00           H
ATOM   4272  CA  ALA B 455      63.140  73.550  80.020  1.00  0.00           C
ATOM   4273  CB  ALA B 455      62.720  73.460  81.450  1.00  0.00           C
ATOM   4274  C   ALA B 455      64.580  73.850  79.990  1.00  0.00           C
ATOM   4275  O   ALA B 455      65.400  72.920  80.030  1.00  0.00           O
ATOM   4276  N   LEU B 456      64.970  75.100  79.780  1.00  0.00           N
ATOM   4277  H   LEU B 456      64.200  75.740  79.800  1.00  0.00           H
ATOM   4278  CA  LEU B 456      66.390  75.670  79.680  1.00  0.00           C
ATOM   4279  CB  LEU B 456      67.070  75.680  81.020  1.00  0.00           C
ATOM   4280  CG  LEU B 456      66.750  76.930  81.800  1.00  0.00           C
ATOM   4281  CD1 LEU B 456      67.320  76.650  83.210  1.00  0.00           C
ATOM   4282  CD2 LEU B 456      67.500  78.100  81.250  1.00  0.00           C
ATOM   4283  C   LEU B 456      67.360  74.960  78.650  1.00  0.00           C
ATOM   4284  O   LEU B 456      68.450  75.520  78.480  1.00  0.00           O
ATOM   4285  N   VAL B 457      66.870  73.940  77.960  1.00  0.00           N
ATOM   4286  H   VAL B 457      65.950  73.600  78.180  1.00  0.00           H
ATOM   4287  CA  VAL B 457      67.550  73.230  76.810  1.00  0.00           C
ATOM   4288  CB  VAL B 457      67.120  71.760  76.730  1.00  0.00           C
ATOM   4289  CG1 VAL B 457      67.610  71.010  77.920  1.00  0.00           C
ATOM   4290  CG2 VAL B 457      65.660  71.510  76.450  1.00  0.00           C
ATOM   4291  C   VAL B 457      67.320  73.920  75.460  1.00  0.00           C
ATOM   4292  O   VAL B 457      66.660  74.980  75.420  1.00  0.00           O
ATOM   4293  N   PRO B 458      68.170  73.700  74.450  1.00  0.00           N
ATOM   4294  CA  PRO B 458      67.800  74.030  73.070  1.00  0.00           C
ATOM   4295  CB  PRO B 458      69.090  73.980  72.360  1.00  0.00           C
ATOM   4296  CG  PRO B 458      70.150  74.260  73.420  1.00  0.00           C
ATOM   4297  CD  PRO B 458      69.630  73.580  74.680  1.00  0.00           C
ATOM   4298  C   PRO B 458      66.750  73.080  72.480  1.00  0.00           C
ATOM   4299  O   PRO B 458      66.400  72.070  73.170  1.00  0.00           O
ATOM   4300  N   SER B 459      66.300  73.310  71.240  1.00  0.00           N
ATOM   4301  H   SER B 459      66.570  74.190  70.860  1.00  0.00           H
ATOM   4302  CA  SER B 459      65.280  72.580  70.480  1.00  0.00           C
ATOM   4303  CB  SER B 459      65.250  73.070  69.010  1.00  0.00           C
ATOM   4304  OG  SER B 459      66.610  72.870  68.410  1.00  0.00           O
ATOM   4305  HG  SER B 459      66.580  72.030  67.870  1.00  0.00           H
ATOM   4306  C   SER B 459      65.300  71.010  70.400  1.00  0.00           C
ATOM   4307  O   SER B 459      64.330  70.450  69.810  1.00  0.00           O
ATOM   4308  N   GLY B 460      66.220  70.370  71.100  1.00  0.00           N
ATOM   4309  H   GLY B 460      66.450  70.790  71.980  1.00  0.00           H
ATOM   4310  CA  GLY B 460      66.450  68.930  70.900  1.00  0.00           C
ATOM   4311  C   GLY B 460      65.750  67.970  71.920  1.00  0.00           C
ATOM   4312  O   GLY B 460      65.060  67.060  71.530  1.00  0.00           O
ATOM   4313  N   THR B 461      65.910  68.190  73.230  1.00  0.00           N
ATOM   4314  H   THR B 461      66.500  68.970  73.470  1.00  0.00           H
ATOM   4315  CA  THR B 461      65.690  67.200  74.330  1.00  0.00           C
ATOM   4316  CB  THR B 461      66.960  66.970  75.180  1.00  0.00           C
ATOM   4317  OG1 THR B 461      67.310  68.190  75.890  1.00  0.00           O
ATOM   4318  HG1 THR B 461      67.050  67.970  76.830  1.00  0.00           H
ATOM   4319  CG2 THR B 461      68.090  66.450  74.310  1.00  0.00           C
ATOM   4320  C   THR B 461      64.640  67.670  75.300  1.00  0.00           C
ATOM   4321  O   THR B 461      64.340  68.880  75.460  1.00  0.00           O
ATOM   4322  N   THR B 462      64.080  66.710  76.090  1.00  0.00           N
ATOM   4323  H   THR B 462      64.320  65.750  75.990  1.00  0.00           H
ATOM   4324  CA  THR B 462      63.090  67.040  77.180  1.00  0.00           C
ATOM   4325  CB  THR B 462      61.870  66.100  76.930  1.00  0.00           C
ATOM   4326  OG1 THR B 462      61.330  66.110  75.630  1.00  0.00           O
ATOM   4327  HG1 THR B 462      60.570  65.460  75.580  1.00  0.00           H
ATOM   4328  CG2 THR B 462      60.730  66.490  77.950  1.00  0.00           C
ATOM   4329  C   THR B 462      63.760  66.720  78.480  1.00  0.00           C
ATOM   4330  O   THR B 462      64.750  65.890  78.480  1.00  0.00           O
ATOM   4331  N   ASN B 463      63.360  67.470  79.480  1.00  0.00           N
ATOM   4332  H   ASN B 463      63.050  68.410  79.340  1.00  0.00           H
ATOM   4333  CA  ASN B 463      63.730  67.310  80.890  1.00  0.00           C
ATOM   4334  CB  ASN B 463      64.950  68.180  81.160  1.00  0.00           C
ATOM   4335  CG  ASN B 463      64.730  69.700  80.890  1.00  0.00           C
ATOM   4336  OD1 ASN B 463      63.880  70.170  80.130  1.00  0.00           O
ATOM   4337  ND2 ASN B 463      65.550  70.480  81.600  1.00  0.00           N
ATOM   4338 1HD2 ASN B 463      66.210  70.100  82.250  1.00  0.00           H
ATOM   4339 2HD2 ASN B 463      65.780  71.400  81.270  1.00  0.00           H
ATOM   4340  C   ASN B 463      62.620  67.510  81.930  1.00  0.00           C
ATOM   4341  O   ASN B 463      62.870  67.090  83.070  1.00  0.00           O
ATOM   4342  N   THR B 464      61.530  68.260  81.690  1.00  0.00           N
ATOM   4343  H   THR B 464      61.450  68.950  80.960  1.00  0.00           H
ATOM   4344  CA  THR B 464      60.450  68.610  82.720  1.00  0.00           C
ATOM   4345  CB  THR B 464      60.210  70.100  82.790  1.00  0.00           C
ATOM   4346  OG1 THR B 464      61.490  70.700  82.690  1.00  0.00           O
ATOM   4347  HG1 THR B 464      61.460  71.480  82.060  1.00  0.00           H
ATOM   4348  CG2 THR B 464      59.470  70.560  84.040  1.00  0.00           C
ATOM   4349  C   THR B 464      59.100  67.850  82.520  1.00  0.00           C
ATOM   4350  O   THR B 464      58.520  68.030  81.460  1.00  0.00           O
ATOM   4351  N   ALA B 465      58.610  67.210  83.510  1.00  0.00           N
ATOM   4352  H   ALA B 465      59.050  67.010  84.380  1.00  0.00           H
ATOM   4353  CA  ALA B 465      57.250  66.670  83.460  1.00  0.00           C
ATOM   4354  CB  ALA B 465      57.400  65.160  83.540  1.00  0.00           C
ATOM   4355  C   ALA B 465      56.530  67.210  84.710  1.00  0.00           C
ATOM   4356  O   ALA B 465      57.090  67.200  85.790  1.00  0.00           O
ATOM   4357  N   SER B 466      55.410  67.840  84.500  1.00  0.00           N
ATOM   4358  H   SER B 466      55.210  68.120  83.560  1.00  0.00           H
ATOM   4359  CA  SER B 466      54.500  68.310  85.560  1.00  0.00           C
ATOM   4360  CB  SER B 466      54.530  69.850  85.620  1.00  0.00           C
ATOM   4361  OG  SER B 466      53.550  70.490  86.550  1.00  0.00           O
ATOM   4362  HG  SER B 466      54.010  70.630  87.430  1.00  0.00           H
ATOM   4363  C   SER B 466      53.050  67.830  85.580  1.00  0.00           C
ATOM   4364  O   SER B 466      52.510  67.650  84.490  1.00  0.00           O
ATOM   4365  N   VAL B 467      52.480  67.640  86.730  1.00  0.00           N
ATOM   4366  H   VAL B 467      52.810  68.050  87.580  1.00  0.00           H
ATOM   4367  CA  VAL B 467      51.070  67.110  86.840  1.00  0.00           C
ATOM   4368  CB  VAL B 467      50.990  65.980  87.820  1.00  0.00           C
ATOM   4369  CG1 VAL B 467      49.560  65.460  87.860  1.00  0.00           C
ATOM   4370  CG2 VAL B 467      51.860  64.900  87.100  1.00  0.00           C
ATOM   4371  C   VAL B 467      50.150  68.280  87.290  1.00  0.00           C
ATOM   4372  O   VAL B 467      50.530  69.000  88.270  1.00  0.00           O
ATOM   4373  N   HIS B 468      49.040  68.420  86.630  1.00  0.00           N
ATOM   4374  H   HIS B 468      48.940  68.080  85.690  1.00  0.00           H
ATOM   4375  CA  HIS B 468      48.000  69.420  86.950  1.00  0.00           C
ATOM   4376  CB  HIS B 468      47.990  70.470  85.840  1.00  0.00           C
ATOM   4377  CG  HIS B 468      49.120  71.480  85.960  1.00  0.00           C
ATOM   4378  ND1 HIS B 468      49.100  72.750  86.410  1.00  0.00           N
ATOM   4379  CD2 HIS B 468      50.400  71.300  85.450  1.00  0.00           C
ATOM   4380  HD2 HIS B 468      50.800  70.300  85.250  1.00  0.00           H
ATOM   4381  CE1 HIS B 468      50.360  73.220  86.240  1.00  0.00           C
ATOM   4382  HE1 HIS B 468      50.610  74.280  86.250  1.00  0.00           H
ATOM   4383  NE2 HIS B 468      51.190  72.330  85.730  1.00  0.00           N
ATOM   4384  HE2 HIS B 468      52.190  72.270  85.670  1.00  0.00           H
ATOM   4385  C   HIS B 468      46.600  68.890  87.090  1.00  0.00           C
ATOM   4386  O   HIS B 468      46.390  67.770  86.650  1.00  0.00           O
ATOM   4387  N   VAL B 469      45.680  69.700  87.570  1.00  0.00           N
ATOM   4388  H   VAL B 469      45.830  70.580  88.030  1.00  0.00           H
ATOM   4389  CA  VAL B 469      44.280  69.420  87.500  1.00  0.00           C
ATOM   4390  CB  VAL B 469      43.690  69.140  88.890  1.00  0.00           C
ATOM   4391  CG1 VAL B 469      42.210  68.670  88.870  1.00  0.00           C
ATOM   4392  CG2 VAL B 469      44.540  68.340  89.870  1.00  0.00           C
ATOM   4393  C   VAL B 469      43.690  70.570  86.710  1.00  0.00           C
ATOM   4394  O   VAL B 469      44.270  71.620  86.430  1.00  0.00           O
ATOM   4395  N   LEU B 470      42.590  70.280  86.020  1.00  0.00           N
ATOM   4396  H   LEU B 470      42.300  69.360  85.770  1.00  0.00           H
ATOM   4397  CA  LEU B 470      41.720  71.240  85.350  1.00  0.00           C
ATOM   4398  CB  LEU B 470      41.020  70.600  84.090  1.00  0.00           C
ATOM   4399  CG  LEU B 470      42.080  70.240  83.080  1.00  0.00           C
ATOM   4400  CD1 LEU B 470      41.630  69.210  82.100  1.00  0.00           C
ATOM   4401  CD2 LEU B 470      42.720  71.410  82.330  1.00  0.00           C
ATOM   4402  C   LEU B 470      40.660  71.860  86.280  1.00  0.00           C
ATOM   4403  O1  LEU B 470      39.990  71.260  87.160  1.00  0.00           O
ATOM   4404  O2  LEU B 470      40.560  73.090  86.060  1.00  0.00           O
ATOM   4405  H34 fbp C 471      56.820  77.670  70.790  1.00  0.00            
ATOM   4406  O20 fbp C 471      56.700  76.730  70.590  1.00  0.00            
ATOM   4407  P17 fbp C 471      58.020  76.120  70.610  1.00  0.00           P
ATOM   4408  O18 fbp C 471      59.300  76.540  70.050  1.00  0.00           O
ATOM   4409  O19 fbp C 471      57.620  74.700  70.180  1.00  0.00            
ATOM   4410  H33 fbp C 471      57.180  74.130  70.780  1.00  0.00            
ATOM   4411  O16 fbp C 471      58.100  75.750  72.120  1.00  0.00            
ATOM   4412  C15 fbp C 471      59.350  75.630  72.720  1.00  0.00           C
ATOM   4413  C1  fbp C 471      59.490  74.180  73.300  1.00  0.00           C
ATOM   4414  H21 fbp C 471      58.550  73.750  73.730  1.00  0.00           H
ATOM   4415  C2  fbp C 471      60.610  74.220  74.360  1.00  0.00           C
ATOM   4416  H22 fbp C 471      60.990  75.260  74.560  1.00  0.00           H
ATOM   4417  O14 fbp C 471      60.160  73.630  75.560  1.00  0.00            
ATOM   4418  H30 fbp C 471      60.870  73.710  76.210  1.00  0.00            
ATOM   4419  C3  fbp C 471      61.750  73.290  73.660  1.00  0.00           C
ATOM   4420  H23 fbp C 471      61.920  72.340  74.240  1.00  0.00           H
ATOM   4421  O13 fbp C 471      63.090  73.930  73.640  1.00  0.00            
ATOM   4422  H29 fbp C 471      63.060  74.730  73.090  1.00  0.00           H
ATOM   4423  C4  fbp C 471      61.260  72.810  72.310  1.00  0.00            
ATOM   4424  O5  fbp C 471      59.880  73.270  72.250  1.00  0.00           O
ATOM   4425  O6  fbp C 471      61.920  73.400  71.230  1.00  0.00            
ATOM   4426  H24 fbp C 471      61.690  74.330  71.080  1.00  0.00            
ATOM   4427  C7  fbp C 471      61.200  71.210  72.090  1.00  0.00           C
ATOM   4428  O8  fbp C 471      60.990  70.610  70.800  1.00  0.00            
ATOM   4429  P9  fbp C 471      61.920  69.270  70.760  1.00  0.00           P
ATOM   4430  O11 fbp C 471      62.030  68.300  71.790  1.00  0.00           O
ATOM   4431  O10 fbp C 471      61.850  69.000  69.230  1.00  0.00            
ATOM   4432  H27 fbp C 471      62.690  69.090  68.770  1.00  0.00            
ATOM   4433  O12 fbp C 471      60.540  68.660  70.510  1.00  0.00            
ATOM   4434  H28 fbp C 471      60.120  68.450  71.320  1.00  0.00            
ATOM   4435  OW  SOL   472      30.390   4.690  52.800  1.00  0.00           O
ATOM   4436  HW1 SOL   472      31.280   4.860  52.370  1.00  0.00           H
ATOM   4437  HW2 SOL   472      29.950   5.560  53.000  1.00  0.00           H
ATOM   4438  OW  SOL   473      91.560   3.330  26.610  1.00  0.00           O
ATOM   4439  HW1 SOL   473      92.440   3.070  26.190  1.00  0.00           H
ATOM   4440  HW2 SOL   473      90.840   2.750  26.230  1.00  0.00           H
ATOM   4441  OW  SOL   474     106.670  99.870  83.560  1.00  0.00           O
ATOM   4442  HW1 SOL   474     106.140  99.660  82.740  1.00  0.00           H
ATOM   4443  HW2 SOL   474     106.070  99.840  84.360  1.00  0.00           H
ATOM   4444  OW  SOL   475      87.940  82.460  34.430  1.00  0.00           O
ATOM   4445  HW1 SOL   475      87.500  82.810  33.610  1.00  0.00           H
ATOM   4446  HW2 SOL   475      87.540  81.590  34.690  1.00  0.00           H
ATOM   4447  OW  SOL   476      64.380  77.810 100.230  1.00  0.00           O
ATOM   4448  HW1 SOL   476      64.800  78.350 100.960  1.00  0.00           H
ATOM   4449  HW2 SOL   476      64.760  76.890 100.230  1.00  0.00           H
ATOM   4450  OW  SOL   477      86.390  27.880  42.230  1.00  0.00           O
ATOM   4451  HW1 SOL   477      86.350  27.540  41.290  1.00  0.00           H
ATOM   4452  HW2 SOL   477      86.060  28.830  42.260  1.00  0.00           H
ATOM   4453  OW  SOL   478      42.910  81.170  20.000  1.00  0.00           O
ATOM   4454  HW1 SOL   478      43.100  80.240  19.680  1.00  0.00           H
ATOM   4455  HW2 SOL   478      42.590  81.720  19.230  1.00  0.00           H
ATOM   4456  OW  SOL   479     103.330  61.090  98.020  1.00  0.00           O
ATOM   4457  HW1 SOL   479     103.520  62.070  97.950  1.00  0.00           H
ATOM   4458  HW2 SOL   479     103.760  60.610  97.260  1.00  0.00           H
ATOM   4459  OW  SOL   480      30.420   6.430   5.620  1.00  0.00           O
ATOM   4460  HW1 SOL   480      31.180   6.670   5.010  1.00  0.00           H
ATOM   4461  HW2 SOL   480      30.700   5.700   6.240  1.00  0.00           H
ATOM   4462  OW  SOL   481      72.470  54.690 108.310  1.00  0.00           O
ATOM   4463  HW1 SOL   481      72.680  55.670 108.250  1.00  0.00           H
ATOM   4464  HW2 SOL   481      73.130  54.250   2.190  1.00  0.00           H
ATOM   4465  OW  SOL   482      29.130 101.380   5.220  1.00  0.00           O
ATOM   4466  HW1 SOL   482      29.770 102.050   5.610  1.00  0.00           H
ATOM   4467  HW2 SOL   482      28.250 101.460   5.680  1.00  0.00           H
ATOM   4468  OW  SOL   483      84.430  93.410  74.710  1.00  0.00           O
ATOM   4469  HW1 SOL   483      84.250  94.290  74.260  1.00  0.00           H
ATOM   4470  HW2 SOL   483      84.840  93.570  75.600  1.00  0.00           H
ATOM   4471  OW  SOL   484      83.820  54.610  25.320  1.00  0.00           O
ATOM   4472  HW1 SOL   484      84.220  55.390  24.840  1.00  0.00           H
ATOM   4473  HW2 SOL   484      82.840  54.770  25.470  1.00  0.00           H
ATOM   4474  OW  SOL   485     106.210 105.000  21.660  1.00  0.00           O
ATOM   4475  HW1 SOL   485     105.250 105.270  21.780  1.00  0.00           H
ATOM   4476  HW2 SOL   485     106.750 105.800  21.390  1.00  0.00           H
ATOM   4477  OW  SOL   486      56.030 105.050  70.190  1.00  0.00           O
ATOM   4478  HW1 SOL   486      56.850 104.690  69.750  1.00  0.00           H
ATOM   4479  HW2 SOL   486      56.030 106.050  70.130  1.00  0.00           H
ATOM   4480  OW  SOL   487      96.900   4.430  11.690  1.00  0.00           O
ATOM   4481  HW1 SOL   487      96.250   4.610  10.950  1.00  0.00           H
ATOM   4482  HW2 SOL   487      96.750   5.090  12.430  1.00  0.00           H
ATOM   4483  OW  SOL   488      80.000  93.110  13.860  1.00  0.00           O
ATOM   4484  HW1 SOL   488      80.030  93.220  14.860  1.00  0.00           H
ATOM   4485  HW2 SOL   488      80.260  92.170  13.620  1.00  0.00           H
ATOM   4486  OW  SOL   489      74.230  99.720 100.860  1.00  0.00           O
ATOM   4487  HW1 SOL   489      74.300  98.940 100.240  1.00  0.00           H
ATOM   4488  HW2 SOL   489      74.000  99.400 101.780  1.00  0.00           H
ATOM   4489  OW  SOL   490      52.280  18.470  17.090  1.00  0.00           O
ATOM   4490  HW1 SOL   490      52.930  17.760  17.360  1.00  0.00           H
ATOM   4491  HW2 SOL   490      52.210  19.150  17.820  1.00  0.00           H
ATOM   4492  OW  SOL   491      91.460  23.730  92.930  1.00  0.00           O
ATOM   4493  HW1 SOL   491      91.980  23.110  93.520  1.00  0.00           H
ATOM   4494  HW2 SOL   491      90.510  23.410  92.860  1.00  0.00           H
ATOM   4495  OW  SOL   492      33.240 100.990  90.490  1.00  0.00           O
ATOM   4496  HW1 SOL   492      32.950 101.950  90.500  1.00  0.00           H
ATOM   4497  HW2 SOL   492      33.750 100.800  89.660  1.00  0.00           H
ATOM   4498  OW  SOL   493      14.450  82.750  12.790  1.00  0.00           O
ATOM   4499  HW1 SOL   493      14.060  83.650  12.590  1.00  0.00           H
ATOM   4500  HW2 SOL   493      14.320  82.160  12.000  1.00  0.00           H
ATOM   4501  OW  SOL   494      56.520  21.500   4.120  1.00  0.00           O
ATOM   4502  HW1 SOL   494      56.270  20.950   4.920  1.00  0.00           H
ATOM   4503  HW2 SOL   494      55.980  22.350   4.130  1.00  0.00           H
ATOM   4504  OW  SOL   495      30.070  97.640 106.090  1.00  0.00           O
ATOM   4505  HW1 SOL   495      30.580  98.500 106.120  1.00  0.00           H
ATOM   4506  HW2 SOL   495      29.990  97.320 105.140  1.00  0.00           H
ATOM   4507  OW  SOL   496       2.780  94.640 103.000  1.00  0.00           O
ATOM   4508  HW1 SOL   496       3.500  94.400 103.650  1.00  0.00           H
ATOM   4509  HW2 SOL   496       1.920  94.220 103.280  1.00  0.00           H
ATOM   4510  OW  SOL   497      81.900  50.500  70.980  1.00  0.00           O
ATOM   4511  HW1 SOL   497      81.700  49.520  71.070  1.00  0.00           H
ATOM   4512  HW2 SOL   497      82.880  50.630  70.890  1.00  0.00           H
ATOM   4513  OW  SOL   498       2.820  76.980  62.860  1.00  0.00           O
ATOM   4514  HW1 SOL   498       3.160  77.480  62.070  1.00  0.00           H
ATOM   4515  HW2 SOL   498       3.380  76.160  62.990  1.00  0.00           H
ATOM   4516  OW  SOL   499      34.370  39.670  76.080  1.00  0.00           O
ATOM   4517  HW1 SOL   499      33.880  39.170  75.360  1.00  0.00           H
ATOM   4518  HW2 SOL   499      33.810  39.710  76.900  1.00  0.00           H
ATOM   4519  OW  SOL   500      91.120 103.420  20.030  1.00  0.00           O
ATOM   4520  HW1 SOL   500      90.470 103.820  20.670  1.00  0.00           H
ATOM   4521  HW2 SOL   500      91.180 102.430  20.180  1.00  0.00           H
ATOM   4522  OW  SOL   501      11.340   2.660   3.480  1.00  0.00           O
ATOM   4523  HW1 SOL   501      10.910   3.350   4.060  1.00  0.00           H
ATOM   4524  HW2 SOL   501      12.320   2.840   3.420  1.00  0.00           H
ATOM   4525  OW  SOL   502      86.400  12.330  87.300  1.00  0.00           O
ATOM   4526  HW1 SOL   502      86.030  13.080  87.840  1.00  0.00           H
ATOM   4527  HW2 SOL   502      85.670  11.710  87.030  1.00  0.00           H
ATOM   4528  OW  SOL   503      46.440   6.170  73.960  1.00  0.00           O
ATOM   4529  HW1 SOL   503      45.940   7.020  74.090  1.00  0.00           H
ATOM   4530  HW2 SOL   503      47.230   6.150  74.570  1.00  0.00           H
ATOM   4531  OW  SOL   504      72.840   7.390   3.750  1.00  0.00           O
ATOM   4532  HW1 SOL   504      71.990   7.400   4.280  1.00  0.00           H
ATOM   4533  HW2 SOL   504      72.850   8.180   3.130  1.00  0.00           H
ATOM   4534  OW  SOL   505      24.250 101.100  45.550  1.00  0.00           O
ATOM   4535  HW1 SOL   505      23.720 100.260  45.650  1.00  0.00           H
ATOM   4536  HW2 SOL   505      23.670 101.890  45.750  1.00  0.00           H
ATOM   4537  OW  SOL   506      72.050 108.000  54.850  1.00  0.00           O
ATOM   4538  HW1 SOL   506      71.940 107.440  55.670  1.00  0.00           H
ATOM   4539  HW2 SOL   506      71.670 107.530  54.060  1.00  0.00           H
ATOM   4540  OW  SOL   507      24.450  99.620  98.080  1.00  0.00           O
ATOM   4541  HW1 SOL   507      24.240 100.510  97.660  1.00  0.00           H
ATOM   4542  HW2 SOL   507      24.780  98.990  97.370  1.00  0.00           H
ATOM   4543  OW  SOL   508      13.000  39.080  62.880  1.00  0.00           O
ATOM   4544  HW1 SOL   508      12.790  38.450  62.130  1.00  0.00           H
ATOM   4545  HW2 SOL   508      13.520  38.590  63.580  1.00  0.00           H
ATOM   4546  OW  SOL   509      50.840  88.910  87.480  1.00  0.00           O
ATOM   4547  HW1 SOL   509      50.970  89.450  86.650  1.00  0.00           H
ATOM   4548  HW2 SOL   509      50.070  89.290  88.000  1.00  0.00           H
ATOM   4549  OW  SOL   510      94.810  91.280  79.460  1.00  0.00           O
ATOM   4550  HW1 SOL   510      94.800  91.540  78.500  1.00  0.00           H
ATOM   4551  HW2 SOL   510      94.910  90.290  79.540  1.00  0.00           H
ATOM   4552  OW  SOL   511      36.760 107.320  87.380  1.00  0.00           O
ATOM   4553  HW1 SOL   511      37.390 107.640  88.090  1.00  0.00           H
ATOM   4554  HW2 SOL   511      36.800 106.320  87.330  1.00  0.00           H
ATOM   4555  OW  SOL   512     105.770  14.370  11.960  1.00  0.00           O
ATOM   4556  HW1 SOL   512     105.060  15.070  11.930  1.00  0.00           H
ATOM   4557  HW2 SOL   512     105.580  13.740  12.710  1.00  0.00           H
ATOM   4558  OW  SOL   513      95.590  43.010  14.540  1.00  0.00           O
ATOM   4559  HW1 SOL   513      95.070  43.280  15.350  1.00  0.00           H
ATOM   4560  HW2 SOL   513      94.990  42.950  13.750  1.00  0.00           H
ATOM   4561  OW  SOL   514      28.530  40.420 106.450  1.00  0.00           O
ATOM   4562  HW1 SOL   514      28.160  40.920 107.240  1.00  0.00           H
ATOM   4563  HW2 SOL   514      29.440  40.080 106.680  1.00  0.00           H
ATOM   4564  OW  SOL   515      74.210  66.910 106.410  1.00  0.00           O
ATOM   4565  HW1 SOL   515      74.490  67.870 106.420  1.00  0.00           H
ATOM   4566  HW2 SOL   515      73.860  66.660 107.310  1.00  0.00           H
ATOM   4567  OW  SOL   516      16.960  74.950  34.240  1.00  0.00           O
ATOM   4568  HW1 SOL   516      16.910  75.670  33.550  1.00  0.00           H
ATOM   4569  HW2 SOL   516      16.500  74.130  33.910  1.00  0.00           H
ATOM   4570  OW  SOL   517      28.310  25.370 103.090  1.00  0.00           O
ATOM   4571  HW1 SOL   517      29.300  25.260 103.030  1.00  0.00           H
ATOM   4572  HW2 SOL   517      28.050  26.260 102.720  1.00  0.00           H
ATOM   4573  OW  SOL   518      34.560  98.920  87.640  1.00  0.00           O
ATOM   4574  HW1 SOL   518      34.090  99.140  86.790  1.00  0.00           H
ATOM   4575  HW2 SOL   518      35.200  99.650  87.870  1.00  0.00           H
ATOM   4576  OW  SOL   519      42.540 108.100  33.960  1.00  0.00           O
ATOM   4577  HW1 SOL   519      43.390 107.990  33.450  1.00  0.00           H
ATOM   4578  HW2 SOL   519      41.830 107.500  33.570  1.00  0.00           H
ATOM   4579  OW  SOL   520      65.550  19.960  81.460  1.00  0.00           O
ATOM   4580  HW1 SOL   520      65.290  19.440  82.280  1.00  0.00           H
ATOM   4581  HW2 SOL   520      66.140  19.390  80.890  1.00  0.00           H
ATOM   4582  OW  SOL   521      27.290   3.340  16.650  1.00  0.00           O
ATOM   4583  HW1 SOL   521      26.580   2.850  17.150  1.00  0.00           H
ATOM   4584  HW2 SOL   521      28.130   2.790  16.630  1.00  0.00           H
ATOM   4585  OW  SOL   522       9.350  21.930  96.440  1.00  0.00           O
ATOM   4586  HW1 SOL   522       9.500  21.470  97.310  1.00  0.00           H
ATOM   4587  HW2 SOL   522       9.260  22.920  96.610  1.00  0.00           H
ATOM   4588  OW  SOL   523      86.380  47.500  67.800  1.00  0.00           O
ATOM   4589  HW1 SOL   523      85.990  47.610  68.720  1.00  0.00           H
ATOM   4590  HW2 SOL   523      85.640  47.390  67.140  1.00  0.00           H
ATOM   4591  OW  SOL   524      15.110   6.170  23.170  1.00  0.00           O
ATOM   4592  HW1 SOL   524      16.000   6.590  23.000  1.00  0.00           H
ATOM   4593  HW2 SOL   524      14.750   5.790  22.310  1.00  0.00           H
ATOM   4594  OW  SOL   525      13.190  85.190  12.410  1.00  0.00           O
ATOM   4595  HW1 SOL   525      13.410  86.070  12.820  1.00  0.00           H
ATOM   4596  HW2 SOL   525      12.990  85.310  11.440  1.00  0.00           H
ATOM   4597  OW  SOL   526      24.440  58.100  98.890  1.00  0.00           O
ATOM   4598  HW1 SOL   526      24.340  58.500  97.980  1.00  0.00           H
ATOM   4599  HW2 SOL   526      23.770  58.520  99.510  1.00  0.00           H
ATOM   4600  OW  SOL   527      52.740  83.590  44.730  1.00  0.00           O
ATOM   4601  HW1 SOL   527      51.940  83.550  44.130  1.00  0.00           H
ATOM   4602  HW2 SOL   527      52.440  83.540  45.690  1.00  0.00           H
ATOM   4603  OW  SOL   528      76.790 101.670  49.340  1.00  0.00           O
ATOM   4604  HW1 SOL   528      75.880 101.800  48.930  1.00  0.00           H
ATOM   4605  HW2 SOL   528      76.690 101.450  50.300  1.00  0.00           H
ATOM   4606  OW  SOL   529      47.500  74.230   9.940  1.00  0.00           O
ATOM   4607  HW1 SOL   529      47.120  74.270  10.860  1.00  0.00           H
ATOM   4608  HW2 SOL   529      46.770  74.340   9.270  1.00  0.00           H
ATOM   4609  OW  SOL   530      66.370  44.490 103.400  1.00  0.00           O
ATOM   4610  HW1 SOL   530      65.680  44.360 104.110  1.00  0.00           H
ATOM   4611  HW2 SOL   530      67.020  45.200 103.690  1.00  0.00           H
ATOM   4612  OW  SOL   531      42.570 103.470  69.930  1.00  0.00           O
ATOM   4613  HW1 SOL   531      42.040 103.510  70.770  1.00  0.00           H
ATOM   4614  HW2 SOL   531      42.250 104.180  69.300  1.00  0.00           H
ATOM   4615  OW  SOL   532      22.300  38.060  58.210  1.00  0.00           O
ATOM   4616  HW1 SOL   532      23.250  38.220  58.490  1.00  0.00           H
ATOM   4617  HW2 SOL   532      21.690  38.620  58.760  1.00  0.00           H
ATOM   4618  OW  SOL   533     100.020  20.750  80.590  1.00  0.00           O
ATOM   4619  HW1 SOL   533      99.680  19.990  80.040  1.00  0.00           H
ATOM   4620  HW2 SOL   533     100.690  21.270  80.070  1.00  0.00           H
ATOM   4621  OW  SOL   534     107.280  21.750   3.110  1.00  0.00           O
ATOM   4622  HW1 SOL   534     107.130  22.430   2.400  1.00  0.00           H
ATOM   4623  HW2 SOL   534     106.820  20.900   2.850  1.00  0.00           H
ATOM   4624  OW  SOL   535      84.100  24.690  67.760  1.00  0.00           O
ATOM   4625  HW1 SOL   535      84.260  24.880  68.730  1.00  0.00           H
ATOM   4626  HW2 SOL   535      83.110  24.640  67.600  1.00  0.00           H
ATOM   4627  OW  SOL   536      44.130  29.830 106.840  1.00  0.00           O
ATOM   4628  HW1 SOL   536      44.720  30.270 107.520  1.00  0.00           H
ATOM   4629  HW2 SOL   536      43.870  28.920 107.150  1.00  0.00           H
ATOM   4630  OW  SOL   537      54.710   8.430  28.110  1.00  0.00           O
ATOM   4631  HW1 SOL   537      55.520   7.870  27.960  1.00  0.00           H
ATOM   4632  HW2 SOL   537      54.180   8.490  27.260  1.00  0.00           H
ATOM   4633  OW  SOL   538      12.930  15.970  64.010  1.00  0.00           O
ATOM   4634  HW1 SOL   538      13.570  16.320  63.320  1.00  0.00           H
ATOM   4635  HW2 SOL   538      12.950  14.970  64.000  1.00  0.00           H
ATOM   4636  OW  SOL   539      91.180   4.480 102.820  1.00  0.00           O
ATOM   4637  HW1 SOL   539      92.090   4.620 103.200  1.00  0.00           H
ATOM   4638  HW2 SOL   539      90.750   3.690 103.260  1.00  0.00           H
ATOM   4639  OW  SOL   540      75.920  76.290 105.570  1.00  0.00           O
ATOM   4640  HW1 SOL   540      74.920  76.310 105.590  1.00  0.00           H
ATOM   4641  HW2 SOL   540      76.280  76.840 106.330  1.00  0.00           H
ATOM   4642  OW  SOL   541      45.800 105.300  45.160  1.00  0.00           O
ATOM   4643  HW1 SOL   541      45.610 105.850  45.970  1.00  0.00           H
ATOM   4644  HW2 SOL   541      44.990 105.260  44.590  1.00  0.00           H
ATOM   4645  OW  SOL   542     100.900  24.880  44.520  1.00  0.00           O
ATOM   4646  HW1 SOL   542     100.910  24.870  43.520  1.00  0.00           H
ATOM   4647  HW2 SOL   542     101.390  24.080  44.870  1.00  0.00           H
ATOM   4648  OW  SOL   543      89.920  35.510  35.640  1.00  0.00           O
ATOM   4649  HW1 SOL   543      90.590  35.260  36.340  1.00  0.00           H
ATOM   4650  HW2 SOL   543      90.110  36.430  35.310  1.00  0.00           H
ATOM   4651  OW  SOL   544      30.670  83.430 105.160  1.00  0.00           O
ATOM   4652  HW1 SOL   544      30.940  82.470 105.120  1.00  0.00           H
ATOM   4653  HW2 SOL   544      29.940  83.540 105.820  1.00  0.00           H
ATOM   4654  OW  SOL   545      68.490  23.040  26.120  1.00  0.00           O
ATOM   4655  HW1 SOL   545      69.200  23.240  26.800  1.00  0.00           H
ATOM   4656  HW2 SOL   545      68.380  22.050  26.040  1.00  0.00           H
ATOM   4657  OW  SOL   546      98.010  69.050   6.810  1.00  0.00           O
ATOM   4658  HW1 SOL   546      97.980  69.840   7.430  1.00  0.00           H
ATOM   4659  HW2 SOL   546      97.520  68.290   7.220  1.00  0.00           H
ATOM   4660  OW  SOL   547      86.850  71.030  98.490  1.00  0.00           O
ATOM   4661  HW1 SOL   547      86.420  71.090  97.590  1.00  0.00           H
ATOM   4662  HW2 SOL   547      86.180  70.750  99.170  1.00  0.00           H
ATOM   4663  OW  SOL   548      27.070  11.560  97.610  1.00  0.00           O
ATOM   4664  HW1 SOL   548      27.980  11.180  97.740  1.00  0.00           H
ATOM   4665  HW2 SOL   548      26.760  11.990  98.460  1.00  0.00           H
ATOM   4666  OW  SOL   549      94.810  56.780   6.280  1.00  0.00           O
ATOM   4667  HW1 SOL   549      94.150  57.330   5.760  1.00  0.00           H
ATOM   4668  HW2 SOL   549      95.060  57.260   7.110  1.00  0.00           H
ATOM   4669  OW  SOL   550      91.600  47.580  52.560  1.00  0.00           O
ATOM   4670  HW1 SOL   550      92.060  47.920  51.740  1.00  0.00           H
ATOM   4671  HW2 SOL   550      91.400  48.350  53.180  1.00  0.00           H
ATOM   4672  OW  SOL   551      71.410  68.160  22.280  1.00  0.00           O
ATOM   4673  HW1 SOL   551      72.270  68.070  22.780  1.00  0.00           H
ATOM   4674  HW2 SOL   551      71.410  67.520  21.510  1.00  0.00           H
ATOM   4675  OW  SOL   552       1.300  20.610  19.330  1.00  0.00           O
ATOM   4676  HW1 SOL   552     107.070  20.700  19.610  1.00  0.00           H
ATOM   4677  HW2 SOL   552       1.380  20.800  18.350  1.00  0.00           H
ATOM   4678  OW  SOL   553      18.340  20.300  17.190  1.00  0.00           O
ATOM   4679  HW1 SOL   553      18.050  20.310  18.150  1.00  0.00           H
ATOM   4680  HW2 SOL   553      17.790  19.650  16.680  1.00  0.00           H
ATOM   4681  OW  SOL   554      20.280  10.720  86.400  1.00  0.00           O
ATOM   4682  HW1 SOL   554      20.730   9.840  86.220  1.00  0.00           H
ATOM   4683  HW2 SOL   554      19.870  11.050  85.550  1.00  0.00           H
ATOM   4684  OW  SOL   555       1.160  72.820  25.470  1.00  0.00           O
ATOM   4685  HW1 SOL   555       1.190  72.280  26.310  1.00  0.00           H
ATOM   4686  HW2 SOL   555     106.940  73.100  25.280  1.00  0.00           H
ATOM   4687  OW  SOL   556       2.380  61.380  15.000  1.00  0.00           O
ATOM   4688  HW1 SOL   556       1.710  61.400  14.250  1.00  0.00           H
ATOM   4689  HW2 SOL   556       2.070  61.990  15.730  1.00  0.00           H
ATOM   4690  OW  SOL   557      80.730  71.980  84.680  1.00  0.00           O
ATOM   4691  HW1 SOL   557      81.420  72.140  83.970  1.00  0.00           H
ATOM   4692  HW2 SOL   557      81.190  71.800  85.550  1.00  0.00           H
ATOM   4693  OW  SOL   558      38.600  30.920  57.070  1.00  0.00           O
ATOM   4694  HW1 SOL   558      39.070  30.370  57.770  1.00  0.00           H
ATOM   4695  HW2 SOL   558      39.130  30.880  56.220  1.00  0.00           H
ATOM   4696  OW  SOL   559       8.940  69.750 102.400  1.00  0.00           O
ATOM   4697  HW1 SOL   559       9.720  69.130 102.300  1.00  0.00           H
ATOM   4698  HW2 SOL   559       8.220  69.490 101.760  1.00  0.00           H
ATOM   4699  OW  SOL   560      29.010  90.640  95.750  1.00  0.00           O
ATOM   4700  HW1 SOL   560      28.500  91.330  96.270  1.00  0.00           H
ATOM   4701  HW2 SOL   560      28.440  89.830  95.610  1.00  0.00           H
ATOM   4702  OW  SOL   561       5.240  93.720  13.360  1.00  0.00           O
ATOM   4703  HW1 SOL   561       5.060  94.110  14.270  1.00  0.00           H
ATOM   4704  HW2 SOL   561       4.420  93.800  12.790  1.00  0.00           H
ATOM   4705  OW  SOL   562      67.000   6.670  13.250  1.00  0.00           O
ATOM   4706  HW1 SOL   562      67.570   6.280  13.960  1.00  0.00           H
ATOM   4707  HW2 SOL   562      67.180   6.210  12.380  1.00  0.00           H
ATOM   4708  OW  SOL   563     105.910  28.290  75.330  1.00  0.00           O
ATOM   4709  HW1 SOL   563     106.040  27.680  74.550  1.00  0.00           H
ATOM   4710  HW2 SOL   563     105.580  27.760  76.110  1.00  0.00           H
ATOM   4711  OW  SOL   564       5.650 104.920  74.200  1.00  0.00           O
ATOM   4712  HW1 SOL   564       6.010 103.990  74.070  1.00  0.00           H
ATOM   4713  HW2 SOL   564       5.360 105.290  73.320  1.00  0.00           H
ATOM   4714  OW  SOL   565       3.580  95.520  78.430  1.00  0.00           O
ATOM   4715  HW1 SOL   565       3.230  94.630  78.710  1.00  0.00           H
ATOM   4716  HW2 SOL   565       3.860  96.040  79.230  1.00  0.00           H
ATOM   4717  OW  SOL   566       5.110  94.270  76.650  1.00  0.00           O
ATOM   4718  HW1 SOL   566       4.440  94.850  77.120  1.00  0.00           H
ATOM   4719  HW2 SOL   566       6.020  94.420  77.050  1.00  0.00           H
ATOM   4720  OW  SOL   567      17.400 104.800  52.920  1.00  0.00           O
ATOM   4721  HW1 SOL   567      17.230 104.120  53.640  1.00  0.00           H
ATOM   4722  HW2 SOL   567      16.530 105.100  52.540  1.00  0.00           H
ATOM   4723  OW  SOL   568      27.840 104.690  85.460  1.00  0.00           O
ATOM   4724  HW1 SOL   568      28.210 105.540  85.100  1.00  0.00           H
ATOM   4725  HW2 SOL   568      28.530 103.960  85.380  1.00  0.00           H
ATOM   4726  OW  SOL   569      15.930  59.780  34.930  1.00  0.00           O
ATOM   4727  HW1 SOL   569      16.650  59.500  34.300  1.00  0.00           H
ATOM   4728  HW2 SOL   569      15.080  59.900  34.420  1.00  0.00           H
ATOM   4729  OW  SOL   570      40.240  32.750  80.130  1.00  0.00           O
ATOM   4730  HW1 SOL   570      40.070  32.380  79.220  1.00  0.00           H
ATOM   4731  HW2 SOL   570      40.240  32.010  80.800  1.00  0.00           H
ATOM   4732  OW  SOL   571       7.350   6.220  42.110  1.00  0.00           O
ATOM   4733  HW1 SOL   571       6.390   6.200  42.400  1.00  0.00           H
ATOM   4734  HW2 SOL   571       7.580   7.140  41.800  1.00  0.00           H
ATOM   4735  OW  SOL   572      60.240   3.800  67.260  1.00  0.00           O
ATOM   4736  HW1 SOL   572      61.230   3.800  67.120  1.00  0.00           H
ATOM   4737  HW2 SOL   572      60.020   4.340  68.070  1.00  0.00           H
ATOM   4738  OW  SOL   573      30.910  10.360  19.230  1.00  0.00           O
ATOM   4739  HW1 SOL   573      31.880  10.110  19.140  1.00  0.00           H
ATOM   4740  HW2 SOL   573      30.840  11.280  19.630  1.00  0.00           H
ATOM   4741  OW  SOL   574      81.540 107.140  16.680  1.00  0.00           O
ATOM   4742  HW1 SOL   574      81.280 106.380  17.270  1.00  0.00           H
ATOM   4743  HW2 SOL   574      82.530 107.270  16.730  1.00  0.00           H
ATOM   4744  OW  SOL   575       1.170  45.960  14.790  1.00  0.00           O
ATOM   4745  HW1 SOL   575     107.100  45.390  14.570  1.00  0.00           H
ATOM   4746  HW2 SOL   575       1.800  45.980  14.010  1.00  0.00           H
ATOM   4747  OW  SOL   576      60.470  65.890  32.330  1.00  0.00           O
ATOM   4748  HW1 SOL   576      60.460  65.150  33.000  1.00  0.00           H
ATOM   4749  HW2 SOL   576      60.150  65.550  31.450  1.00  0.00           H
ATOM   4750  OW  SOL   577      28.050  50.530 100.090  1.00  0.00           O
ATOM   4751  HW1 SOL   577      28.250  50.480 101.070  1.00  0.00           H
ATOM   4752  HW2 SOL   577      28.700  51.150  99.650  1.00  0.00           H
ATOM   4753  OW  SOL   578      38.980  89.230  96.750  1.00  0.00           O
ATOM   4754  HW1 SOL   578      38.000  89.420  96.700  1.00  0.00           H
ATOM   4755  HW2 SOL   578      39.360  89.220  95.830  1.00  0.00           H
ATOM   4756  OW  SOL   579      70.510  86.290  30.410  1.00  0.00           O
ATOM   4757  HW1 SOL   579      71.340  86.080  30.930  1.00  0.00           H
ATOM   4758  HW2 SOL   579      70.730  86.930  29.680  1.00  0.00           H
ATOM   4759  OW  SOL   580      40.460  84.460  55.580  1.00  0.00           O
ATOM   4760  HW1 SOL   580      39.510  84.690  55.370  1.00  0.00           H
ATOM   4761  HW2 SOL   580      41.040  85.270  55.470  1.00  0.00           H
ATOM   4762  OW  SOL   581      28.930  20.450  78.780  1.00  0.00           O
ATOM   4763  HW1 SOL   581      29.760  20.270  78.230  1.00  0.00           H
ATOM   4764  HW2 SOL   581      28.270  19.720  78.620  1.00  0.00           H
ATOM   4765  OW  SOL   582      67.050  38.230  14.370  1.00  0.00           O
ATOM   4766  HW1 SOL   582      67.690  38.620  15.030  1.00  0.00           H
ATOM   4767  HW2 SOL   582      67.460  38.270  13.460  1.00  0.00           H
ATOM   4768  OW  SOL   583      54.510  25.930  92.850  1.00  0.00           O
ATOM   4769  HW1 SOL   583      53.890  26.660  92.570  1.00  0.00           H
ATOM   4770  HW2 SOL   583      54.350  25.700  93.810  1.00  0.00           H
ATOM   4771  OW  SOL   584      74.540  70.910  45.150  1.00  0.00           O
ATOM   4772  HW1 SOL   584      73.860  70.440  45.720  1.00  0.00           H
ATOM   4773  HW2 SOL   584      75.450  70.760  45.530  1.00  0.00           H
ATOM   4774  OW  SOL   585      29.900  74.970  33.090  1.00  0.00           O
ATOM   4775  HW1 SOL   585      28.990  75.380  33.160  1.00  0.00           H
ATOM   4776  HW2 SOL   585      29.870  74.040  33.440  1.00  0.00           H
ATOM   4777  OW  SOL   586     104.120  94.560  62.190  1.00  0.00           O
ATOM   4778  HW1 SOL   586     103.890  93.770  62.760  1.00  0.00           H
ATOM   4779  HW2 SOL   586     104.370  95.330  62.780  1.00  0.00           H
ATOM   4780  OW  SOL   587      48.960   4.480  86.040  1.00  0.00           O
ATOM   4781  HW1 SOL   587      48.280   5.110  85.650  1.00  0.00           H
ATOM   4782  HW2 SOL   587      49.140   4.750  86.990  1.00  0.00           H
ATOM   4783  OW  SOL   588      37.740   4.790 105.170  1.00  0.00           O
ATOM   4784  HW1 SOL   588      36.800   4.610 105.470  1.00  0.00           H
ATOM   4785  HW2 SOL   588      37.870   4.420 104.250  1.00  0.00           H
ATOM   4786  OW  SOL   589      17.320  26.730  22.420  1.00  0.00           O
ATOM   4787  HW1 SOL   589      16.820  25.960  22.810  1.00  0.00           H
ATOM   4788  HW2 SOL   589      18.140  26.910  22.970  1.00  0.00           H
ATOM   4789  OW  SOL   590      95.640  38.560  31.680  1.00  0.00           O
ATOM   4790  HW1 SOL   590      96.530  38.530  31.240  1.00  0.00           H
ATOM   4791  HW2 SOL   590      94.960  38.940  31.050  1.00  0.00           H
ATOM   4792  OW  SOL   591      87.270  92.100  80.620  1.00  0.00           O
ATOM   4793  HW1 SOL   591      87.130  92.960  81.110  1.00  0.00           H
ATOM   4794  HW2 SOL   591      87.920  92.240  79.870  1.00  0.00           H
ATOM   4795  OW  SOL   592     100.900  20.690   6.950  1.00  0.00           O
ATOM   4796  HW1 SOL   592     100.240  20.670   7.700  1.00  0.00           H
ATOM   4797  HW2 SOL   592     101.750  21.110   7.270  1.00  0.00           H
ATOM   4798  OW  SOL   593      55.960  78.130  36.300  1.00  0.00           O
ATOM   4799  HW1 SOL   593      55.300  78.870  36.420  1.00  0.00           H
ATOM   4800  HW2 SOL   593      56.130  77.690  37.180  1.00  0.00           H
ATOM   4801  OW  SOL   594      28.810  70.960  87.730  1.00  0.00           O
ATOM   4802  HW1 SOL   594      29.190  71.860  87.930  1.00  0.00           H
ATOM   4803  HW2 SOL   594      27.860  70.920  88.040  1.00  0.00           H
ATOM   4804  OW  SOL   595       4.380  96.470  40.960  1.00  0.00           O
ATOM   4805  HW1 SOL   595       4.470  97.320  40.450  1.00  0.00           H
ATOM   4806  HW2 SOL   595       5.290  96.110  41.170  1.00  0.00           H
ATOM   4807  OW  SOL   596      79.370  20.020  45.550  1.00  0.00           O
ATOM   4808  HW1 SOL   596      79.200  21.010  45.500  1.00  0.00           H
ATOM   4809  HW2 SOL   596      78.700  19.540  44.990  1.00  0.00           H
ATOM   4810  OW  SOL   597     100.800  95.810  98.230  1.00  0.00           O
ATOM   4811  HW1 SOL   597     100.670  94.960  97.720  1.00  0.00           H
ATOM   4812  HW2 SOL   597     100.720  95.620  99.210  1.00  0.00           H
ATOM   4813  OW  SOL   598      68.670  71.090   7.710  1.00  0.00           O
ATOM   4814  HW1 SOL   598      68.360  70.960   8.650  1.00  0.00           H
ATOM   4815  HW2 SOL   598      68.640  70.210   7.230  1.00  0.00           H
ATOM   4816  OW  SOL   599      27.940  48.150  36.290  1.00  0.00           O
ATOM   4817  HW1 SOL   599      27.400  47.700  37.000  1.00  0.00           H
ATOM   4818  HW2 SOL   599      28.110  47.520  35.540  1.00  0.00           H
ATOM   4819  OW  SOL   600      85.030  17.730 106.260  1.00  0.00           O
ATOM   4820  HW1 SOL   600      84.300  18.100 106.840  1.00  0.00           H
ATOM   4821  HW2 SOL   600      84.760  17.820 105.300  1.00  0.00           H
ATOM   4822  OW  SOL   601      97.320  70.420  74.830  1.00  0.00           O
ATOM   4823  HW1 SOL   601      96.500  69.870  75.010  1.00  0.00           H
ATOM   4824  HW2 SOL   601      98.130  69.840  74.910  1.00  0.00           H
ATOM   4825  OW  SOL   602      36.330  58.980  24.140  1.00  0.00           O
ATOM   4826  HW1 SOL   602      36.950  58.620  23.450  1.00  0.00           H
ATOM   4827  HW2 SOL   602      36.850  59.470  24.840  1.00  0.00           H
ATOM   4828  OW  SOL   603      69.510  15.910  39.670  1.00  0.00           O
ATOM   4829  HW1 SOL   603      69.640  16.810  40.080  1.00  0.00           H
ATOM   4830  HW2 SOL   603      68.530  15.730  39.590  1.00  0.00           H
ATOM   4831  OW  SOL   604      94.490  14.040  14.910  1.00  0.00           O
ATOM   4832  HW1 SOL   604      93.910  14.660  14.390  1.00  0.00           H
ATOM   4833  HW2 SOL   604      94.040  13.150  14.980  1.00  0.00           H
ATOM   4834  OW  SOL   605      86.640  32.020 107.110  1.00  0.00           O
ATOM   4835  HW1 SOL   605      86.260  31.130 106.900  1.00  0.00           H
ATOM   4836  HW2 SOL   605      85.910  32.670 107.310  1.00  0.00           H
ATOM   4837  OW  SOL   606     100.260  69.420  81.210  1.00  0.00           O
ATOM   4838  HW1 SOL   606      99.280  69.290  81.320  1.00  0.00           H
ATOM   4839  HW2 SOL   606     100.500  69.330  80.240  1.00  0.00           H
ATOM   4840  OW  SOL   607      76.280  34.120  70.030  1.00  0.00           O
ATOM   4841  HW1 SOL   607      76.610  33.250  69.650  1.00  0.00           H
ATOM   4842  HW2 SOL   607      75.380  34.320  69.650  1.00  0.00           H
ATOM   4843  OW  SOL   608      20.240  38.070  12.830  1.00  0.00           O
ATOM   4844  HW1 SOL   608      19.440  37.530  13.100  1.00  0.00           H
ATOM   4845  HW2 SOL   608      20.000  39.030  12.790  1.00  0.00           H
ATOM   4846  OW  SOL   609      17.770  20.920  19.920  1.00  0.00           O
ATOM   4847  HW1 SOL   609      16.770  20.890  19.890  1.00  0.00           H
ATOM   4848  HW2 SOL   609      18.060  21.840  20.210  1.00  0.00           H
ATOM   4849  OW  SOL   610      14.130  14.260   7.440  1.00  0.00           O
ATOM   4850  HW1 SOL   610      13.390  13.930   8.030  1.00  0.00           H
ATOM   4851  HW2 SOL   610      13.800  14.340   6.500  1.00  0.00           H
ATOM   4852  OW  SOL   611      43.890  81.910 101.730  1.00  0.00           O
ATOM   4853  HW1 SOL   611      43.980  82.540 102.500  1.00  0.00           H
ATOM   4854  HW2 SOL   611      44.010  80.970 102.060  1.00  0.00           H
ATOM   4855  OW  SOL   612      68.600  81.100  49.660  1.00  0.00           O
ATOM   4856  HW1 SOL   612      67.610  81.050  49.790  1.00  0.00           H
ATOM   4857  HW2 SOL   612      68.950  80.190  49.440  1.00  0.00           H
ATOM   4858  OW  SOL   613      87.940  74.570  65.210  1.00  0.00           O
ATOM   4859  HW1 SOL   613      88.350  74.830  66.080  1.00  0.00           H
ATOM   4860  HW2 SOL   613      87.870  73.580  65.150  1.00  0.00           H
ATOM   4861  OW  SOL   614      27.530  27.100  22.090  1.00  0.00           O
ATOM   4862  HW1 SOL   614      27.990  26.750  22.900  1.00  0.00           H
ATOM   4863  HW2 SOL   614      27.970  26.730  21.270  1.00  0.00           H
ATOM   4864  OW  SOL   615      83.260  20.540  51.230  1.00  0.00           O
ATOM   4865  HW1 SOL   615      83.610  20.100  50.400  1.00  0.00           H
ATOM   4866  HW2 SOL   615      82.710  19.890  51.750  1.00  0.00           H
ATOM   4867  OW  SOL   616      35.990  70.240  34.750  1.00  0.00           O
ATOM   4868  HW1 SOL   616      36.340  71.040  35.230  1.00  0.00           H
ATOM   4869  HW2 SOL   616      36.570  70.040  33.960  1.00  0.00           H
ATOM   4870  OW  SOL   617     102.350 106.130  43.540  1.00  0.00           O
ATOM   4871  HW1 SOL   617     102.710 105.390  42.970  1.00  0.00           H
ATOM   4872  HW2 SOL   617     102.150 106.930  42.960  1.00  0.00           H
ATOM   4873  OW  SOL   618      54.140  80.470  30.180  1.00  0.00           O
ATOM   4874  HW1 SOL   618      54.890  80.570  30.840  1.00  0.00           H
ATOM   4875  HW2 SOL   618      54.010  79.500  29.970  1.00  0.00           H
ATOM   4876  OW  SOL   619       2.420  96.030  23.710  1.00  0.00           O
ATOM   4877  HW1 SOL   619       2.850  95.270  23.230  1.00  0.00           H
ATOM   4878  HW2 SOL   619       2.880  96.180  24.580  1.00  0.00           H
ATOM   4879  OW  SOL   620      31.020  51.970  14.720  1.00  0.00           O
ATOM   4880  HW1 SOL   620      30.800  52.830  15.190  1.00  0.00           H
ATOM   4881  HW2 SOL   620      31.790  51.530  15.180  1.00  0.00           H
ATOM   4882  OW  SOL   621      14.400  72.900 104.220  1.00  0.00           O
ATOM   4883  HW1 SOL   621      15.270  72.680 103.770  1.00  0.00           H
ATOM   4884  HW2 SOL   621      14.080  73.790 103.890  1.00  0.00           H
ATOM   4885  OW  SOL   622     103.030  22.210  14.520  1.00  0.00           O
ATOM   4886  HW1 SOL   622     102.570  21.650  15.200  1.00  0.00           H
ATOM   4887  HW2 SOL   622     102.360  22.760  14.020  1.00  0.00           H
ATOM   4888  OW  SOL   623      29.030  24.730  36.090  1.00  0.00           O
ATOM   4889  HW1 SOL   623      29.080  25.690  36.360  1.00  0.00           H
ATOM   4890  HW2 SOL   623      28.890  24.670  35.110  1.00  0.00           H
ATOM   4891  OW  SOL   624      96.420  39.340  22.240  1.00  0.00           O
ATOM   4892  HW1 SOL   624      97.070  39.050  21.540  1.00  0.00           H
ATOM   4893  HW2 SOL   624      96.920  39.720  23.020  1.00  0.00           H
ATOM   4894  OW  SOL   625      60.040 100.800  91.530  1.00  0.00           O
ATOM   4895  HW1 SOL   625      60.290  99.860  91.310  1.00  0.00           H
ATOM   4896  HW2 SOL   625      59.860 100.880  92.510  1.00  0.00           H
ATOM   4897  OW  SOL   626      24.870  52.820  53.680  1.00  0.00           O
ATOM   4898  HW1 SOL   626      25.350  52.520  52.850  1.00  0.00           H
ATOM   4899  HW2 SOL   626      23.890  52.640  53.570  1.00  0.00           H
ATOM   4900  OW  SOL   627      28.170 104.100  55.960  1.00  0.00           O
ATOM   4901  HW1 SOL   627      27.180 104.260  55.920  1.00  0.00           H
ATOM   4902  HW2 SOL   627      28.510 103.890  55.050  1.00  0.00           H
ATOM   4903  OW  SOL   628      12.480  83.790  28.960  1.00  0.00           O
ATOM   4904  HW1 SOL   628      12.470  83.200  29.760  1.00  0.00           H
ATOM   4905  HW2 SOL   628      12.160  83.280  28.160  1.00  0.00           H
ATOM   4906  OW  SOL   629      75.340  58.540  46.770  1.00  0.00           O
ATOM   4907  HW1 SOL   629      75.560  58.940  45.880  1.00  0.00           H
ATOM   4908  HW2 SOL   629      74.610  57.860  46.660  1.00  0.00           H
ATOM   4909  OW  SOL   630      23.330   5.210  23.610  1.00  0.00           O
ATOM   4910  HW1 SOL   630      23.710   4.360  23.240  1.00  0.00           H
ATOM   4911  HW2 SOL   630      24.030   5.690  24.130  1.00  0.00           H
ATOM   4912  OW  SOL   631      85.270  12.210   5.350  1.00  0.00           O
ATOM   4913  HW1 SOL   631      84.750  12.680   6.070  1.00  0.00           H
ATOM   4914  HW2 SOL   631      84.750  11.430   5.020  1.00  0.00           H
ATOM   4915  OW  SOL   632      33.920  48.610  15.310  1.00  0.00           O
ATOM   4916  HW1 SOL   632      34.910  48.600  15.220  1.00  0.00           H
ATOM   4917  HW2 SOL   632      33.500  48.520  14.400  1.00  0.00           H
ATOM   4918  OW  SOL   633      34.580  88.100  18.890  1.00  0.00           O
ATOM   4919  HW1 SOL   633      34.540  88.720  19.670  1.00  0.00           H
ATOM   4920  HW2 SOL   633      35.510  87.770  18.770  1.00  0.00           H
ATOM   4921  OW  SOL   634       6.160  99.240  15.020  1.00  0.00           O
ATOM   4922  HW1 SOL   634       5.800 100.150  15.230  1.00  0.00           H
ATOM   4923  HW2 SOL   634       5.810  98.580  15.680  1.00  0.00           H
ATOM   4924  OW  SOL   635      10.090  74.860  94.730  1.00  0.00           O
ATOM   4925  HW1 SOL   635      10.800  75.500  95.020  1.00  0.00           H
ATOM   4926  HW2 SOL   635       9.190  75.240  94.930  1.00  0.00           H
ATOM   4927  OW  SOL   636      83.790   2.330   9.900  1.00  0.00           O
ATOM   4928  HW1 SOL   636      84.400   1.560   9.710  1.00  0.00           H
ATOM   4929  HW2 SOL   636      83.610   2.380  10.890  1.00  0.00           H
ATOM   4930  OW  SOL   637      22.820  34.710  14.530  1.00  0.00           O
ATOM   4931  HW1 SOL   637      22.880  35.670  14.800  1.00  0.00           H
ATOM   4932  HW2 SOL   637      23.390  34.540  13.730  1.00  0.00           H
ATOM   4933  OW  SOL   638      21.200  59.530  49.230  1.00  0.00           O
ATOM   4934  HW1 SOL   638      21.340  58.620  49.630  1.00  0.00           H
ATOM   4935  HW2 SOL   638      22.070  60.030  49.230  1.00  0.00           H
ATOM   4936  OW  SOL   639      43.950  34.500  72.590  1.00  0.00           O
ATOM   4937  HW1 SOL   639      44.530  33.690  72.550  1.00  0.00           H
ATOM   4938  HW2 SOL   639      43.410  34.570  71.750  1.00  0.00           H
ATOM   4939  OW  SOL   640     103.400  11.470  29.030  1.00  0.00           O
ATOM   4940  HW1 SOL   640     102.690  12.100  28.720  1.00  0.00           H
ATOM   4941  HW2 SOL   640     103.540  11.580  30.010  1.00  0.00           H
ATOM   4942  OW  SOL   641      43.820   5.210  43.290  1.00  0.00           O
ATOM   4943  HW1 SOL   641      43.920   6.060  42.780  1.00  0.00           H
ATOM   4944  HW2 SOL   641      42.950   4.770  43.040  1.00  0.00           H
ATOM   4945  OW  SOL   642       4.560  47.550  15.080  1.00  0.00           O
ATOM   4946  HW1 SOL   642       5.460  47.960  15.270  1.00  0.00           H
ATOM   4947  HW2 SOL   642       3.980  48.200  14.600  1.00  0.00           H
ATOM   4948  OW  SOL   643      57.470  60.650   1.960  1.00  0.00           O
ATOM   4949  HW1 SOL   643      57.400  59.820 108.120  1.00  0.00           H
ATOM   4950  HW2 SOL   643      56.780  60.610   2.680  1.00  0.00           H
ATOM   4951  OW  SOL   644      86.670  85.690  91.370  1.00  0.00           O
ATOM   4952  HW1 SOL   644      86.350  86.430  91.960  1.00  0.00           H
ATOM   4953  HW2 SOL   644      85.980  85.500  90.670  1.00  0.00           H
ATOM   4954  OW  SOL   645       4.690  18.430  92.900  1.00  0.00           O
ATOM   4955  HW1 SOL   645       4.800  17.550  93.360  1.00  0.00           H
ATOM   4956  HW2 SOL   645       4.360  18.270  91.970  1.00  0.00           H
ATOM   4957  OW  SOL   646       3.420  93.180  35.660  1.00  0.00           O
ATOM   4958  HW1 SOL   646       2.840  92.730  36.330  1.00  0.00           H
ATOM   4959  HW2 SOL   646       3.000  94.040  35.380  1.00  0.00           H
ATOM   4960  OW  SOL   647       6.760  28.920  92.600  1.00  0.00           O
ATOM   4961  HW1 SOL   647       6.550  27.990  92.290  1.00  0.00           H
ATOM   4962  HW2 SOL   647       7.640  29.200  92.210  1.00  0.00           H
ATOM   4963  OW  SOL   648       1.640  31.390  42.510  1.00  0.00           O
ATOM   4964  HW1 SOL   648       1.140  31.380  43.370  1.00  0.00           H
ATOM   4965  HW2 SOL   648       1.940  30.460  42.290  1.00  0.00           H
ATOM   4966  OW  SOL   649      17.530  98.290  96.310  1.00  0.00           O
ATOM   4967  HW1 SOL   649      16.630  98.190  96.730  1.00  0.00           H
ATOM   4968  HW2 SOL   649      18.190  97.720  96.810  1.00  0.00           H
ATOM   4969  OW  SOL   650      32.590  19.140 100.610  1.00  0.00           O
ATOM   4970  HW1 SOL   650      33.340  19.000  99.970  1.00  0.00           H
ATOM   4971  HW2 SOL   650      31.920  18.400 100.520  1.00  0.00           H
ATOM   4972  OW  SOL   651       6.030  81.170  76.950  1.00  0.00           O
ATOM   4973  HW1 SOL   651       6.630  80.390  77.080  1.00  0.00           H
ATOM   4974  HW2 SOL   651       6.110  81.800  77.730  1.00  0.00           H
ATOM   4975  OW  SOL   652       7.110  45.390  43.120  1.00  0.00           O
ATOM   4976  HW1 SOL   652       7.810  45.470  42.410  1.00  0.00           H
ATOM   4977  HW2 SOL   652       6.310  44.920  42.750  1.00  0.00           H
ATOM   4978  OW  SOL   653      10.700  36.510  10.270  1.00  0.00           O
ATOM   4979  HW1 SOL   653      10.030  36.550  11.010  1.00  0.00           H
ATOM   4980  HW2 SOL   653      11.560  36.920  10.580  1.00  0.00           H
ATOM   4981  OW  SOL   654      47.500  25.070  65.920  1.00  0.00           O
ATOM   4982  HW1 SOL   654      47.260  24.100  65.840  1.00  0.00           H
ATOM   4983  HW2 SOL   654      48.000  25.360  65.100  1.00  0.00           H
ATOM   4984  OW  SOL   655       4.760  98.850  39.040  1.00  0.00           O
ATOM   4985  HW1 SOL   655       5.580  99.430  39.080  1.00  0.00           H
ATOM   4986  HW2 SOL   655       3.940  99.430  39.050  1.00  0.00           H
ATOM   4987  OW  SOL   656      29.010  22.760  76.610  1.00  0.00           O
ATOM   4988  HW1 SOL   656      28.150  23.260  76.710  1.00  0.00           H
ATOM   4989  HW2 SOL   656      28.900  21.830  76.950  1.00  0.00           H
ATOM   4990  OW  SOL   657      91.880  46.170  37.230  1.00  0.00           O
ATOM   4991  HW1 SOL   657      90.960  45.940  37.540  1.00  0.00           H
ATOM   4992  HW2 SOL   657      91.860  46.330  36.240  1.00  0.00           H
ATOM   4993  OW  SOL   658      94.080 106.900   6.190  1.00  0.00           O
ATOM   4994  HW1 SOL   658      94.240 106.230   6.920  1.00  0.00           H
ATOM   4995  HW2 SOL   658      93.180 107.310   6.310  1.00  0.00           H
ATOM   4996  OW  SOL   659      48.590   5.010  26.150  1.00  0.00           O
ATOM   4997  HW1 SOL   659      48.010   5.320  26.890  1.00  0.00           H
ATOM   4998  HW2 SOL   659      49.550   5.190  26.380  1.00  0.00           H
ATOM   4999  OW  SOL   660      20.120  48.050  98.540  1.00  0.00           O
ATOM   5000  HW1 SOL   660      20.470  48.990  98.520  1.00  0.00           H
ATOM   5001  HW2 SOL   660      20.870  47.430  98.750  1.00  0.00           H
ATOM   5002  OW  SOL   661      47.280  83.800 104.880  1.00  0.00           O
ATOM   5003  HW1 SOL   661      48.070  83.360 104.480  1.00  0.00           H
ATOM   5004  HW2 SOL   661      46.840  84.390 104.200  1.00  0.00           H
ATOM   5005  OW  SOL   662      24.070  17.330  90.190  1.00  0.00           O
ATOM   5006  HW1 SOL   662      24.870  16.750  90.320  1.00  0.00           H
ATOM   5007  HW2 SOL   662      23.880  17.430  89.210  1.00  0.00           H
ATOM   5008  OW  SOL   663      58.750  31.920  64.130  1.00  0.00           O
ATOM   5009  HW1 SOL   663      58.850  30.980  63.810  1.00  0.00           H
ATOM   5010  HW2 SOL   663      59.090  32.540  63.430  1.00  0.00           H
ATOM   5011  OW  SOL   664      89.230  78.780  87.320  1.00  0.00           O
ATOM   5012  HW1 SOL   664      90.080  78.280  87.520  1.00  0.00           H
ATOM   5013  HW2 SOL   664      88.560  78.150  86.920  1.00  0.00           H
ATOM   5014  OW  SOL   665      99.100  13.810  14.330  1.00  0.00           O
ATOM   5015  HW1 SOL   665      99.700  13.590  13.560  1.00  0.00           H
ATOM   5016  HW2 SOL   665      99.520  13.520  15.180  1.00  0.00           H
ATOM   5017  OW  SOL   666      48.470  90.370  79.090  1.00  0.00           O
ATOM   5018  HW1 SOL   666      47.640  90.640  79.570  1.00  0.00           H
ATOM   5019  HW2 SOL   666      49.240  90.380  79.730  1.00  0.00           H
ATOM   5020  OW  SOL   667     101.820   2.370 108.340  1.00  0.00           O
ATOM   5021  HW1 SOL   667     101.480   3.300 108.230  1.00  0.00           H
ATOM   5022  HW2 SOL   667     102.470   2.170 107.610  1.00  0.00           H
ATOM   5023  OW  SOL   668      67.160  64.780  32.370  1.00  0.00           O
ATOM   5024  HW1 SOL   668      67.050  65.610  31.830  1.00  0.00           H
ATOM   5025  HW2 SOL   668      66.730  64.010  31.900  1.00  0.00           H
ATOM   5026  OW  SOL   669      13.220  76.420  42.420  1.00  0.00           O
ATOM   5027  HW1 SOL   669      13.560  77.110  41.780  1.00  0.00           H
ATOM   5028  HW2 SOL   669      13.400  76.730  43.360  1.00  0.00           H
ATOM   5029  OW  SOL   670      88.340  53.650  79.340  1.00  0.00           O
ATOM   5030  HW1 SOL   670      88.150  54.610  79.120  1.00  0.00           H
ATOM   5031  HW2 SOL   670      87.560  53.090  79.070  1.00  0.00           H
ATOM   5032  OW  SOL   671     106.050 102.560  40.430  1.00  0.00           O
ATOM   5033  HW1 SOL   671     106.360 102.890  41.330  1.00  0.00           H
ATOM   5034  HW2 SOL   671     105.720 101.620  40.520  1.00  0.00           H
ATOM   5035  OW  SOL   672      34.640  93.870  24.460  1.00  0.00           O
ATOM   5036  HW1 SOL   672      34.480  94.310  23.570  1.00  0.00           H
ATOM   5037  HW2 SOL   672      34.290  92.940  24.430  1.00  0.00           H
ATOM   5038  OW  SOL   673      12.830  26.830 101.390  1.00  0.00           O
ATOM   5039  HW1 SOL   673      12.710  27.700 101.880  1.00  0.00           H
ATOM   5040  HW2 SOL   673      13.780  26.530 101.460  1.00  0.00           H
ATOM   5041  OW  SOL   674     103.680  84.950  12.440  1.00  0.00           O
ATOM   5042  HW1 SOL   674     103.010  84.590  13.100  1.00  0.00           H
ATOM   5043  HW2 SOL   674     104.220  85.660  12.880  1.00  0.00           H
ATOM   5044  OW  SOL   675      10.440  41.350  18.350  1.00  0.00           O
ATOM   5045  HW1 SOL   675      11.250  41.930  18.330  1.00  0.00           H
ATOM   5046  HW2 SOL   675       9.710  41.780  17.820  1.00  0.00           H
ATOM   5047  OW  SOL   676      71.320  18.520  43.780  1.00  0.00           O
ATOM   5048  HW1 SOL   676      71.470  19.110  42.980  1.00  0.00           H
ATOM   5049  HW2 SOL   676      70.370  18.600  44.070  1.00  0.00           H
ATOM   5050  OW  SOL   677      15.430  92.840  75.020  1.00  0.00           O
ATOM   5051  HW1 SOL   677      14.440  92.820  75.150  1.00  0.00           H
ATOM   5052  HW2 SOL   677      15.690  92.150  74.340  1.00  0.00           H
ATOM   5053  OW  SOL   678      25.410  23.320  86.540  1.00  0.00           O
ATOM   5054  HW1 SOL   678      26.400  23.210  86.430  1.00  0.00           H
ATOM   5055  HW2 SOL   678      24.970  23.270  85.650  1.00  0.00           H
ATOM   5056  OW  SOL   679      92.250  83.220   7.250  1.00  0.00           O
ATOM   5057  HW1 SOL   679      92.600  84.080   6.900  1.00  0.00           H
ATOM   5058  HW2 SOL   679      92.180  83.260   8.250  1.00  0.00           H
ATOM   5059  OW  SOL   680      95.810  25.690  99.450  1.00  0.00           O
ATOM   5060  HW1 SOL   680      95.050  26.240  99.100  1.00  0.00           H
[truncated: 8,789,315 more chars]
