# Supplementary material for: YiaC and CobB regulate lysine lactylation in Escherichia coli
Source: Nat Commun. 2022 Nov 4;13:6628. doi: 10.1038/s41467-022-34399-y (PMC9636275; doi:10.1038/s41467-022-34399-y)
Supplement: Supplementary file 10 — Source Data [file 41467_2022_34399_MOESM10_ESM.zip › Source Data/MD simulation source data/PykFK382la_FBP_MD/PykFK382la_FBP_100ns.pdb]

REMARK    GENERATED BY TRJCONV
TITLE     Protein was modified by http://coil.msp.univie.ac.at/ in water t= 100000.00000 step= 50000000
REMARK    THIS IS A SIMULATION BOX
CRYST1  106.752  106.752  106.752  90.00  90.00  90.00 P 1           1
MODEL        1
ATOM      1  N   MET A   1      53.650  58.850  76.300  1.00  0.00           N
ATOM      2  H1  MET A   1      52.860  59.350  75.940  1.00  0.00           H
ATOM      3  H2  MET A   1      53.740  58.980  77.280  1.00  0.00           H
ATOM      4  H3  MET A   1      54.390  59.370  75.860  1.00  0.00           H
ATOM      5  CA  MET A   1      53.670  57.400  75.890  1.00  0.00           C
ATOM      6  CB  MET A   1      52.260  56.880  76.230  1.00  0.00           C
ATOM      7  CG  MET A   1      52.040  56.710  77.740  1.00  0.00           C
ATOM      8  SD  MET A   1      51.960  58.220  78.770  1.00  0.00           S
ATOM      9  CE  MET A   1      50.230  58.510  78.380  1.00  0.00           C
ATOM     10  C   MET A   1      53.850  57.440  74.310  1.00  0.00           C
ATOM     11  O   MET A   1      53.870  58.460  73.740  1.00  0.00           O
ATOM     12  N   LYS A   2      54.240  56.240  73.850  1.00  0.00           N
ATOM     13  H   LYS A   2      54.560  55.590  74.540  1.00  0.00           H
ATOM     14  CA  LYS A   2      54.530  56.000  72.460  1.00  0.00           C
ATOM     15  CB  LYS A   2      54.710  54.560  72.010  1.00  0.00           C
ATOM     16  CG  LYS A   2      53.450  53.720  72.310  1.00  0.00           C
ATOM     17  CD  LYS A   2      53.770  52.210  72.240  1.00  0.00           C
ATOM     18  CE  LYS A   2      52.450  51.490  72.400  1.00  0.00           C
ATOM     19  NZ  LYS A   2      51.820  51.680  73.740  1.00  0.00           N
ATOM     20  HZ1 LYS A   2      51.100  52.370  73.820  1.00  0.00           H
ATOM     21  HZ2 LYS A   2      51.370  50.850  74.070  1.00  0.00           H
ATOM     22  HZ3 LYS A   2      52.500  51.850  74.450  1.00  0.00           H
ATOM     23  C   LYS A   2      53.530  56.670  71.450  1.00  0.00           C
ATOM     24  O   LYS A   2      52.290  56.490  71.650  1.00  0.00           O
ATOM     25  N   LYS A   3      53.970  57.460  70.510  1.00  0.00           N
ATOM     26  H   LYS A   3      54.950  57.690  70.530  1.00  0.00           H
ATOM     27  CA  LYS A   3      53.140  58.150  69.470  1.00  0.00           C
ATOM     28  CB  LYS A   3      53.290  59.650  69.450  1.00  0.00           C
ATOM     29  CG  LYS A   3      53.200  60.210  70.870  1.00  0.00           C
ATOM     30  CD  LYS A   3      54.100  61.430  71.100  1.00  0.00           C
ATOM     31  CE  LYS A   3      54.500  61.730  72.580  1.00  0.00           C
ATOM     32  NZ  LYS A   3      55.600  60.900  73.050  1.00  0.00           N
ATOM     33  HZ1 LYS A   3      56.340  60.950  72.380  1.00  0.00           H
ATOM     34  HZ2 LYS A   3      55.850  61.360  73.910  1.00  0.00           H
ATOM     35  HZ3 LYS A   3      55.330  59.940  73.060  1.00  0.00           H
ATOM     36  C   LYS A   3      53.160  57.510  68.030  1.00  0.00           C
ATOM     37  O   LYS A   3      52.170  57.530  67.350  1.00  0.00           O
ATOM     38  N   THR A   4      54.300  56.980  67.650  1.00  0.00           N
ATOM     39  H   THR A   4      55.130  57.290  68.120  1.00  0.00           H
ATOM     40  CA  THR A   4      54.540  56.230  66.380  1.00  0.00           C
ATOM     41  CB  THR A   4      56.000  55.740  66.200  1.00  0.00           C
ATOM     42  OG1 THR A   4      56.810  56.890  66.520  1.00  0.00           O
ATOM     43  HG1 THR A   4      56.840  57.010  67.510  1.00  0.00           H
ATOM     44  CG2 THR A   4      56.350  55.510  64.700  1.00  0.00           C
ATOM     45  C   THR A   4      53.740  54.960  66.470  1.00  0.00           C
ATOM     46  O   THR A   4      53.600  54.380  67.520  1.00  0.00           O
ATOM     47  N   LYS A   5      53.140  54.500  65.350  1.00  0.00           N
ATOM     48  H   LYS A   5      53.150  54.980  64.470  1.00  0.00           H
ATOM     49  CA  LYS A   5      52.290  53.350  65.370  1.00  0.00           C
ATOM     50  CB  LYS A   5      51.060  53.520  64.390  1.00  0.00           C
ATOM     51  CG  LYS A   5      50.260  54.740  64.750  1.00  0.00           C
ATOM     52  CD  LYS A   5      49.670  54.660  66.190  1.00  0.00           C
ATOM     53  CE  LYS A   5      48.900  55.850  66.660  1.00  0.00           C
ATOM     54  NZ  LYS A   5      47.610  55.930  65.990  1.00  0.00           N
ATOM     55  HZ1 LYS A   5      47.180  56.820  66.180  1.00  0.00           H
ATOM     56  HZ2 LYS A   5      47.980  55.830  65.070  1.00  0.00           H
ATOM     57  HZ3 LYS A   5      47.060  55.170  66.350  1.00  0.00           H
ATOM     58  C   LYS A   5      53.070  52.100  65.050  1.00  0.00           C
ATOM     59  O   LYS A   5      54.250  52.170  64.640  1.00  0.00           O
ATOM     60  N   ILE A   6      52.490  50.980  65.570  1.00  0.00           N
ATOM     61  H   ILE A   6      51.810  50.950  66.300  1.00  0.00           H
ATOM     62  CA  ILE A   6      53.130  49.650  65.410  1.00  0.00           C
ATOM     63  CB  ILE A   6      53.090  48.940  66.810  1.00  0.00           C
ATOM     64  CG1 ILE A   6      54.110  49.610  67.700  1.00  0.00           C
ATOM     65  CG2 ILE A   6      53.170  47.440  66.810  1.00  0.00           C
ATOM     66  CD  ILE A   6      53.930  49.350  69.170  1.00  0.00           C
ATOM     67  C   ILE A   6      52.550  48.840  64.210  1.00  0.00           C
ATOM     68  O   ILE A   6      51.360  48.560  64.180  1.00  0.00           O
ATOM     69  N   VAL A   7      53.270  48.170  63.340  1.00  0.00           N
ATOM     70  H   VAL A   7      54.250  48.300  63.220  1.00  0.00           H
ATOM     71  CA  VAL A   7      52.690  47.180  62.300  1.00  0.00           C
ATOM     72  CB  VAL A   7      53.140  47.640  60.910  1.00  0.00           C
ATOM     73  CG1 VAL A   7      52.700  46.720  59.760  1.00  0.00           C
ATOM     74  CG2 VAL A   7      52.470  49.020  60.620  1.00  0.00           C
ATOM     75  C   VAL A   7      53.100  45.730  62.530  1.00  0.00           C
ATOM     76  O   VAL A   7      54.220  45.340  62.310  1.00  0.00           O
ATOM     77  N   CYS A   8      52.100  45.100  63.100  1.00  0.00           N
ATOM     78  H   CYS A   8      51.160  45.430  63.040  1.00  0.00           H
ATOM     79  CA  CYS A   8      52.310  43.780  63.690  1.00  0.00           C
ATOM     80  CB  CYS A   8      51.370  43.710  64.880  1.00  0.00           C
ATOM     81  SG  CYS A   8      51.450  42.100  65.660  1.00  0.00           S
ATOM     82  HG  CYS A   8      51.110  42.660  66.820  1.00  0.00           H
ATOM     83  C   CYS A   8      51.960  42.720  62.640  1.00  0.00           C
ATOM     84  O   CYS A   8      50.950  42.830  61.970  1.00  0.00           O
ATOM     85  N   THR A   9      53.040  42.100  62.160  1.00  0.00           N
ATOM     86  H   THR A   9      53.950  42.450  62.400  1.00  0.00           H
ATOM     87  CA  THR A   9      52.950  40.910  61.290  1.00  0.00           C
ATOM     88  CB  THR A   9      54.360  40.780  60.560  1.00  0.00           C
ATOM     89  OG1 THR A   9      54.610  41.940  59.810  1.00  0.00           O
ATOM     90  HG1 THR A   9      54.900  42.560  60.540  1.00  0.00           H
ATOM     91  CG2 THR A   9      54.670  39.470  59.820  1.00  0.00           C
ATOM     92  C   THR A   9      52.690  39.640  62.110  1.00  0.00           C
ATOM     93  O   THR A   9      53.510  39.190  62.880  1.00  0.00           O
ATOM     94  N   ILE A  10      51.330  39.470  62.090  1.00  0.00           N
ATOM     95  H   ILE A  10      50.650  40.140  61.780  1.00  0.00           H
ATOM     96  CA  ILE A  10      50.700  38.270  62.600  1.00  0.00           C
ATOM     97  CB  ILE A  10      49.360  38.540  63.300  1.00  0.00           C
ATOM     98  CG1 ILE A  10      48.460  39.590  62.660  1.00  0.00           C
ATOM     99  CG2 ILE A  10      49.430  38.830  64.810  1.00  0.00           C
ATOM    100  CD  ILE A  10      46.930  39.330  62.770  1.00  0.00           C
ATOM    101  C   ILE A  10      50.700  37.040  61.740  1.00  0.00           C
ATOM    102  O   ILE A  10      50.310  37.160  60.550  1.00  0.00           O
ATOM    103  N   GLY A  11      50.820  35.960  62.440  1.00  0.00           N
ATOM    104  H   GLY A  11      51.020  36.040  63.420  1.00  0.00           H
ATOM    105  CA  GLY A  11      50.840  34.590  61.860  1.00  0.00           C
ATOM    106  C   GLY A  11      50.190  33.670  62.860  1.00  0.00           C
ATOM    107  O   GLY A  11      49.540  34.060  63.870  1.00  0.00           O
ATOM    108  N   PRO A  12      50.490  32.350  62.690  1.00  0.00           N
ATOM    109  CA  PRO A  12      50.050  31.330  63.620  1.00  0.00           C
ATOM    110  CB  PRO A  12      50.610  29.990  63.070  1.00  0.00           C
ATOM    111  CG  PRO A  12      51.790  30.390  62.200  1.00  0.00           C
ATOM    112  CD  PRO A  12      51.150  31.710  61.620  1.00  0.00           C
ATOM    113  C   PRO A  12      50.470  31.590  65.100  1.00  0.00           C
ATOM    114  O   PRO A  12      51.490  32.250  65.370  1.00  0.00           O
ATOM    115  N   LYS A  13      49.600  31.000  65.920  1.00  0.00           N
ATOM    116  H   LYS A  13      48.640  30.930  65.660  1.00  0.00           H
ATOM    117  CA  LYS A  13      49.800  30.970  67.400  1.00  0.00           C
ATOM    118  CB  LYS A  13      51.240  30.530  67.730  1.00  0.00           C
ATOM    119  CG  LYS A  13      51.450  29.040  67.530  1.00  0.00           C
ATOM    120  CD  LYS A  13      52.960  28.730  67.670  1.00  0.00           C
ATOM    121  CE  LYS A  13      53.300  27.420  66.960  1.00  0.00           C
ATOM    122  NZ  LYS A  13      53.010  27.410  65.560  1.00  0.00           N
ATOM    123  HZ1 LYS A  13      52.050  27.130  65.490  1.00  0.00           H
ATOM    124  HZ2 LYS A  13      53.210  28.270  65.110  1.00  0.00           H
ATOM    125  HZ3 LYS A  13      53.490  26.710  65.030  1.00  0.00           H
ATOM    126  C   LYS A  13      49.560  32.300  68.080  1.00  0.00           C
ATOM    127  O   LYS A  13      50.120  32.650  69.150  1.00  0.00           O
ATOM    128  N   THR A  14      48.610  32.980  67.430  1.00  0.00           N
ATOM    129  H   THR A  14      48.220  32.580  66.610  1.00  0.00           H
ATOM    130  CA  THR A  14      48.140  34.330  67.890  1.00  0.00           C
ATOM    131  CB  THR A  14      48.510  35.480  66.970  1.00  0.00           C
ATOM    132  OG1 THR A  14      48.070  35.100  65.650  1.00  0.00           O
ATOM    133  HG1 THR A  14      48.900  34.820  65.160  1.00  0.00           H
ATOM    134  CG2 THR A  14      50.070  35.700  66.930  1.00  0.00           C
ATOM    135  C   THR A  14      46.640  34.440  68.090  1.00  0.00           C
ATOM    136  O   THR A  14      46.160  35.440  68.680  1.00  0.00           O
ATOM    137  N   GLU A  15      45.830  33.500  67.530  1.00  0.00           N
ATOM    138  H   GLU A  15      46.250  32.860  66.880  1.00  0.00           H
ATOM    139  CA  GLU A  15      44.340  33.430  67.580  1.00  0.00           C
ATOM    140  CB  GLU A  15      44.030  32.110  66.900  1.00  0.00           C
ATOM    141  CG  GLU A  15      44.230  31.900  65.390  1.00  0.00           C
ATOM    142  CD  GLU A  15      45.610  31.310  65.120  1.00  0.00           C
ATOM    143  OE1 GLU A  15      45.690  30.130  64.910  1.00  0.00           O
ATOM    144  OE2 GLU A  15      46.660  32.010  65.110  1.00  0.00           O
ATOM    145  C   GLU A  15      43.500  33.550  68.840  1.00  0.00           C
ATOM    146  O   GLU A  15      42.370  33.810  68.750  1.00  0.00           O
ATOM    147  N   SER A  16      44.100  33.790  70.030  1.00  0.00           N
ATOM    148  H   SER A  16      45.000  34.210  69.960  1.00  0.00           H
ATOM    149  CA  SER A  16      43.470  34.060  71.370  1.00  0.00           C
ATOM    150  CB  SER A  16      44.180  33.430  72.590  1.00  0.00           C
ATOM    151  OG  SER A  16      43.900  34.000  73.910  1.00  0.00           O
ATOM    152  HG  SER A  16      44.470  33.570  74.610  1.00  0.00           H
ATOM    153  C   SER A  16      43.010  35.460  71.570  1.00  0.00           C
ATOM    154  O   SER A  16      43.860  36.380  71.690  1.00  0.00           O
ATOM    155  N   GLU A  17      41.640  35.650  71.700  1.00  0.00           N
ATOM    156  H   GLU A  17      41.020  34.920  71.410  1.00  0.00           H
ATOM    157  CA  GLU A  17      41.070  37.020  71.920  1.00  0.00           C
ATOM    158  CB  GLU A  17      39.570  36.890  72.120  1.00  0.00           C
ATOM    159  CG  GLU A  17      38.770  36.680  70.860  1.00  0.00           C
ATOM    160  CD  GLU A  17      37.420  36.000  71.170  1.00  0.00           C
ATOM    161  OE1 GLU A  17      36.540  36.640  71.690  1.00  0.00           O
ATOM    162  OE2 GLU A  17      37.200  34.840  70.750  1.00  0.00           O
ATOM    163  C   GLU A  17      41.710  37.630  73.190  1.00  0.00           C
ATOM    164  O   GLU A  17      42.050  38.790  73.160  1.00  0.00           O
ATOM    165  N   GLU A  18      41.900  36.750  74.170  1.00  0.00           N
ATOM    166  H   GLU A  18      41.490  35.840  74.070  1.00  0.00           H
ATOM    167  CA  GLU A  18      42.590  37.060  75.400  1.00  0.00           C
ATOM    168  CB  GLU A  18      42.480  35.710  76.170  1.00  0.00           C
ATOM    169  CG  GLU A  18      43.070  35.810  77.610  1.00  0.00           C
ATOM    170  CD  GLU A  18      42.230  36.590  78.650  1.00  0.00           C
ATOM    171  OE1 GLU A  18      40.980  36.710  78.520  1.00  0.00           O
ATOM    172  OE2 GLU A  18      42.750  36.940  79.720  1.00  0.00           O
ATOM    173  C   GLU A  18      44.040  37.610  75.270  1.00  0.00           C
ATOM    174  O   GLU A  18      44.320  38.760  75.530  1.00  0.00           O
ATOM    175  N   MET A  19      44.800  36.850  74.460  1.00  0.00           N
ATOM    176  H   MET A  19      44.520  35.960  74.090  1.00  0.00           H
ATOM    177  CA  MET A  19      46.190  37.230  74.020  1.00  0.00           C
ATOM    178  CB  MET A  19      46.820  36.040  73.360  1.00  0.00           C
ATOM    179  CG  MET A  19      48.270  36.120  72.960  1.00  0.00           C
ATOM    180  SD  MET A  19      48.940  34.590  72.200  1.00  0.00           S
ATOM    181  CE  MET A  19      49.580  33.880  73.660  1.00  0.00           C
ATOM    182  C   MET A  19      46.240  38.410  73.070  1.00  0.00           C
ATOM    183  O   MET A  19      47.040  39.330  73.260  1.00  0.00           O
ATOM    184  N   LEU A  20      45.270  38.570  72.190  1.00  0.00           N
ATOM    185  H   LEU A  20      44.680  37.840  71.850  1.00  0.00           H
ATOM    186  CA  LEU A  20      45.080  39.800  71.350  1.00  0.00           C
ATOM    187  CB  LEU A  20      44.140  39.470  70.200  1.00  0.00           C
ATOM    188  CG  LEU A  20      44.730  38.460  69.160  1.00  0.00           C
ATOM    189  CD1 LEU A  20      43.670  38.050  68.170  1.00  0.00           C
ATOM    190  CD2 LEU A  20      45.980  39.040  68.460  1.00  0.00           C
ATOM    191  C   LEU A  20      44.640  41.060  72.050  1.00  0.00           C
ATOM    192  O   LEU A  20      45.290  42.070  71.750  1.00  0.00           O
ATOM    193  N   ALA A  21      43.800  40.920  73.060  1.00  0.00           N
ATOM    194  H   ALA A  21      43.180  40.140  73.080  1.00  0.00           H
ATOM    195  CA  ALA A  21      43.580  42.060  74.020  1.00  0.00           C
ATOM    196  CB  ALA A  21      42.450  41.880  75.070  1.00  0.00           C
ATOM    197  C   ALA A  21      44.900  42.460  74.740  1.00  0.00           C
ATOM    198  O   ALA A  21      45.360  43.570  74.750  1.00  0.00           O
ATOM    199  N   LYS A  22      45.700  41.460  75.180  1.00  0.00           N
ATOM    200  H   LYS A  22      45.480  40.500  75.010  1.00  0.00           H
ATOM    201  CA  LYS A  22      47.000  41.670  75.740  1.00  0.00           C
ATOM    202  CB  LYS A  22      47.380  40.440  76.630  1.00  0.00           C
ATOM    203  CG  LYS A  22      46.430  40.090  77.770  1.00  0.00           C
ATOM    204  CD  LYS A  22      46.930  38.760  78.330  1.00  0.00           C
ATOM    205  CE  LYS A  22      45.850  38.220  79.220  1.00  0.00           C
ATOM    206  NZ  LYS A  22      46.310  37.020  80.010  1.00  0.00           N
ATOM    207  HZ1 LYS A  22      46.320  36.140  79.530  1.00  0.00           H
ATOM    208  HZ2 LYS A  22      47.170  37.200  80.480  1.00  0.00           H
ATOM    209  HZ3 LYS A  22      45.650  36.850  80.740  1.00  0.00           H
ATOM    210  C   LYS A  22      48.100  42.250  74.850  1.00  0.00           C
ATOM    211  O   LYS A  22      48.940  43.030  75.310  1.00  0.00           O
ATOM    212  N   MET A  23      48.050  41.940  73.540  1.00  0.00           N
ATOM    213  H   MET A  23      47.750  41.030  73.240  1.00  0.00           H
ATOM    214  CA  MET A  23      48.800  42.720  72.600  1.00  0.00           C
ATOM    215  CB  MET A  23      48.950  41.870  71.320  1.00  0.00           C
ATOM    216  CG  MET A  23      49.920  40.680  71.520  1.00  0.00           C
ATOM    217  SD  MET A  23      49.710  39.450  70.200  1.00  0.00           S
ATOM    218  CE  MET A  23      50.910  40.140  69.040  1.00  0.00           C
ATOM    219  C   MET A  23      48.240  44.090  72.330  1.00  0.00           C
ATOM    220  O   MET A  23      49.060  44.970  72.250  1.00  0.00           O
ATOM    221  N   LEU A  24      46.950  44.280  72.180  1.00  0.00           N
ATOM    222  H   LEU A  24      46.340  43.530  71.940  1.00  0.00           H
ATOM    223  CA  LEU A  24      46.370  45.650  71.930  1.00  0.00           C
ATOM    224  CB  LEU A  24      44.850  45.640  71.550  1.00  0.00           C
ATOM    225  CG  LEU A  24      44.660  45.300  70.080  1.00  0.00           C
ATOM    226  CD1 LEU A  24      43.210  45.100  69.720  1.00  0.00           C
ATOM    227  CD2 LEU A  24      45.180  46.400  69.210  1.00  0.00           C
ATOM    228  C   LEU A  24      46.660  46.610  73.080  1.00  0.00           C
ATOM    229  O   LEU A  24      46.820  47.800  72.840  1.00  0.00           O
ATOM    230  N   ASP A  25      46.820  46.060  74.320  1.00  0.00           N
ATOM    231  H   ASP A  25      46.630  45.100  74.510  1.00  0.00           H
ATOM    232  CA  ASP A  25      47.390  46.840  75.480  1.00  0.00           C
ATOM    233  CB  ASP A  25      47.250  46.050  76.780  1.00  0.00           C
ATOM    234  CG  ASP A  25      46.460  46.890  77.760  1.00  0.00           C
ATOM    235  OD1 ASP A  25      46.680  48.130  77.780  1.00  0.00           O
ATOM    236  OD2 ASP A  25      45.560  46.400  78.510  1.00  0.00           O
ATOM    237  C   ASP A  25      48.860  47.330  75.330  1.00  0.00           C
ATOM    238  O   ASP A  25      49.150  48.530  75.450  1.00  0.00           O
ATOM    239  N   ALA A  26      49.730  46.370  74.990  1.00  0.00           N
ATOM    240  H   ALA A  26      49.410  45.610  74.420  1.00  0.00           H
ATOM    241  CA  ALA A  26      51.120  46.720  74.840  1.00  0.00           C
ATOM    242  CB  ALA A  26      52.000  45.530  74.870  1.00  0.00           C
ATOM    243  C   ALA A  26      51.320  47.480  73.540  1.00  0.00           C
ATOM    244  O   ALA A  26      51.880  48.600  73.580  1.00  0.00           O
ATOM    245  N   GLY A  27      50.980  46.820  72.380  1.00  0.00           N
ATOM    246  H   GLY A  27      50.920  45.830  72.260  1.00  0.00           H
ATOM    247  CA  GLY A  27      50.800  47.570  71.150  1.00  0.00           C
ATOM    248  C   GLY A  27      50.660  46.590  69.940  1.00  0.00           C
ATOM    249  O   GLY A  27      51.210  45.470  70.020  1.00  0.00           O
ATOM    250  N   MET A  28      49.890  47.020  68.940  1.00  0.00           N
ATOM    251  H   MET A  28      49.410  47.890  69.030  1.00  0.00           H
ATOM    252  CA  MET A  28      49.640  46.190  67.720  1.00  0.00           C
ATOM    253  CB  MET A  28      48.530  45.320  68.130  1.00  0.00           C
ATOM    254  CG  MET A  28      48.500  44.090  67.190  1.00  0.00           C
ATOM    255  SD  MET A  28      47.090  43.000  67.480  1.00  0.00           S
ATOM    256  CE  MET A  28      47.750  41.530  66.700  1.00  0.00           C
ATOM    257  C   MET A  28      49.230  47.100  66.510  1.00  0.00           C
ATOM    258  O   MET A  28      49.600  46.850  65.390  1.00  0.00           O
ATOM    259  N   ASN A  29      48.330  48.000  66.800  1.00  0.00           N
ATOM    260  H   ASN A  29      47.830  47.960  67.670  1.00  0.00           H
ATOM    261  CA  ASN A  29      47.940  49.150  65.960  1.00  0.00           C
ATOM    262  CB  ASN A  29      49.020  50.240  65.870  1.00  0.00           C
ATOM    263  CG  ASN A  29      49.370  50.880  67.210  1.00  0.00           C
ATOM    264  OD1 ASN A  29      50.530  51.040  67.650  1.00  0.00           O
ATOM    265  ND2 ASN A  29      48.510  51.820  67.540  1.00  0.00           N
ATOM    266 1HD2 ASN A  29      47.690  52.120  67.050  1.00  0.00           H
ATOM    267 2HD2 ASN A  29      48.680  52.240  68.430  1.00  0.00           H
ATOM    268  C   ASN A  29      47.410  48.910  64.530  1.00  0.00           C
ATOM    269  O   ASN A  29      46.240  49.020  64.190  1.00  0.00           O
ATOM    270  N   VAL A  30      48.320  48.530  63.640  1.00  0.00           N
ATOM    271  H   VAL A  30      49.310  48.570  63.770  1.00  0.00           H
ATOM    272  CA  VAL A  30      47.980  48.070  62.270  1.00  0.00           C
ATOM    273  CB  VAL A  30      48.550  48.950  61.150  1.00  0.00           C
ATOM    274  CG1 VAL A  30      47.820  48.940  59.830  1.00  0.00           C
ATOM    275  CG2 VAL A  30      48.770  50.420  61.600  1.00  0.00           C
ATOM    276  C   VAL A  30      48.450  46.590  62.160  1.00  0.00           C
ATOM    277  O   VAL A  30      49.650  46.240  62.010  1.00  0.00           O
ATOM    278  N   MET A  31      47.530  45.710  62.150  1.00  0.00           N
ATOM    279  H   MET A  31      46.560  45.900  62.300  1.00  0.00           H
ATOM    280  CA  MET A  31      47.740  44.270  61.920  1.00  0.00           C
ATOM    281  CB  MET A  31      46.560  43.560  62.600  1.00  0.00           C
ATOM    282  CG  MET A  31      46.330  43.800  64.100  1.00  0.00           C
ATOM    283  SD  MET A  31      45.670  45.430  64.590  1.00  0.00           S
ATOM    284  CE  MET A  31      44.750  44.840  65.960  1.00  0.00           C
ATOM    285  C   MET A  31      47.820  43.900  60.440  1.00  0.00           C
ATOM    286  O   MET A  31      46.910  44.170  59.650  1.00  0.00           O
ATOM    287  N   ARG A  32      49.020  43.430  60.090  1.00  0.00           N
ATOM    288  H   ARG A  32      49.780  43.230  60.710  1.00  0.00           H
ATOM    289  CA  ARG A  32      49.450  43.040  58.720  1.00  0.00           C
ATOM    290  CB  ARG A  32      50.800  43.650  58.410  1.00  0.00           C
ATOM    291  CG  ARG A  32      51.200  43.280  56.940  1.00  0.00           C
ATOM    292  CD  ARG A  32      52.550  43.760  56.480  1.00  0.00           C
ATOM    293  NE  ARG A  32      53.580  42.850  57.010  1.00  0.00           N
ATOM    294  HE  ARG A  32      53.450  42.660  57.980  1.00  0.00           H
ATOM    295  CZ  ARG A  32      54.770  42.540  56.510  1.00  0.00           C
ATOM    296  NH1 ARG A  32      55.150  43.050  55.320  1.00  0.00           N
ATOM    297 1HH1 ARG A  32      54.460  43.610  54.860  1.00  0.00           H
ATOM    298 2HH1 ARG A  32      56.060  42.960  54.930  1.00  0.00           H
ATOM    299  NH2 ARG A  32      55.400  41.410  56.840  1.00  0.00           N
ATOM    300 1HH2 ARG A  32      54.930  40.750  57.430  1.00  0.00           H
ATOM    301 2HH2 ARG A  32      56.280  41.100  56.490  1.00  0.00           H
ATOM    302  C   ARG A  32      49.360  41.520  58.400  1.00  0.00           C
ATOM    303  O   ARG A  32      50.140  40.750  58.940  1.00  0.00           O
ATOM    304  N   LEU A  33      48.540  41.200  57.440  1.00  0.00           N
ATOM    305  H   LEU A  33      47.950  41.900  57.040  1.00  0.00           H
ATOM    306  CA  LEU A  33      48.500  39.800  56.920  1.00  0.00           C
ATOM    307  CB  LEU A  33      47.360  39.160  57.740  1.00  0.00           C
ATOM    308  CG  LEU A  33      46.030  39.900  57.710  1.00  0.00           C
ATOM    309  CD1 LEU A  33      45.280  39.780  56.370  1.00  0.00           C
ATOM    310  CD2 LEU A  33      45.250  39.540  59.000  1.00  0.00           C
ATOM    311  C   LEU A  33      48.330  39.510  55.370  1.00  0.00           C
ATOM    312  O   LEU A  33      47.940  40.380  54.620  1.00  0.00           O
ATOM    313  N   ASN A  34      48.610  38.290  54.990  1.00  0.00           N
ATOM    314  H   ASN A  34      49.170  37.700  55.570  1.00  0.00           H
ATOM    315  CA  ASN A  34      48.250  37.720  53.660  1.00  0.00           C
ATOM    316  CB  ASN A  34      49.530  37.680  52.770  1.00  0.00           C
ATOM    317  CG  ASN A  34      49.220  37.180  51.370  1.00  0.00           C
ATOM    318  OD1 ASN A  34      49.600  36.070  51.000  1.00  0.00           O
ATOM    319  ND2 ASN A  34      48.720  38.050  50.550  1.00  0.00           N
ATOM    320 1HD2 ASN A  34      48.790  39.020  50.750  1.00  0.00           H
ATOM    321 2HD2 ASN A  34      48.240  37.700  49.740  1.00  0.00           H
ATOM    322  C   ASN A  34      47.680  36.330  53.810  1.00  0.00           C
ATOM    323  O   ASN A  34      48.410  35.410  54.190  1.00  0.00           O
ATOM    324  N   PHE A  35      46.570  36.140  53.100  1.00  0.00           N
ATOM    325  H   PHE A  35      46.300  36.800  52.390  1.00  0.00           H
ATOM    326  CA  PHE A  35      45.860  34.890  53.000  1.00  0.00           C
ATOM    327  CB  PHE A  35      44.470  35.180  52.390  1.00  0.00           C
ATOM    328  CG  PHE A  35      43.450  36.020  53.150  1.00  0.00           C
ATOM    329  CD1 PHE A  35      43.170  37.270  52.720  1.00  0.00           C
ATOM    330  HD1 PHE A  35      43.360  37.510  51.670  1.00  0.00           H
ATOM    331  CD2 PHE A  35      43.060  35.620  54.410  1.00  0.00           C
ATOM    332  HD2 PHE A  35      42.910  34.560  54.580  1.00  0.00           H
ATOM    333  CE1 PHE A  35      42.670  38.210  53.610  1.00  0.00           C
ATOM    334  HE1 PHE A  35      42.470  39.190  53.210  1.00  0.00           H
ATOM    335  CE2 PHE A  35      42.600  36.500  55.300  1.00  0.00           C
ATOM    336  HE2 PHE A  35      42.470  36.240  56.350  1.00  0.00           H
ATOM    337  CZ  PHE A  35      42.380  37.840  54.900  1.00  0.00           C
ATOM    338  HZ  PHE A  35      41.830  38.500  55.560  1.00  0.00           H
ATOM    339  C   PHE A  35      46.490  33.590  52.470  1.00  0.00           C
ATOM    340  O   PHE A  35      46.680  32.650  53.240  1.00  0.00           O
ATOM    341  N   SER A  36      46.990  33.670  51.250  1.00  0.00           N
ATOM    342  H   SER A  36      46.640  34.330  50.580  1.00  0.00           H
ATOM    343  CA  SER A  36      47.690  32.540  50.620  1.00  0.00           C
ATOM    344  CB  SER A  36      47.640  32.650  49.080  1.00  0.00           C
ATOM    345  OG  SER A  36      48.010  33.950  48.610  1.00  0.00           O
ATOM    346  HG  SER A  36      47.310  34.660  48.710  1.00  0.00           H
ATOM    347  C   SER A  36      49.030  32.110  51.110  1.00  0.00           C
ATOM    348  O   SER A  36      49.430  30.980  50.770  1.00  0.00           O
ATOM    349  N   HIS A  37      49.780  33.030  51.730  1.00  0.00           N
ATOM    350  H   HIS A  37      49.480  33.990  51.850  1.00  0.00           H
ATOM    351  CA  HIS A  37      51.090  32.750  52.430  1.00  0.00           C
ATOM    352  CB  HIS A  37      51.610  34.140  52.830  1.00  0.00           C
ATOM    353  CG  HIS A  37      52.960  34.260  53.390  1.00  0.00           C
ATOM    354  ND1 HIS A  37      53.210  34.490  54.660  1.00  0.00           N
ATOM    355  CD2 HIS A  37      54.050  34.610  52.740  1.00  0.00           C
ATOM    356  HD2 HIS A  37      54.270  34.450  51.680  1.00  0.00           H
ATOM    357  CE1 HIS A  37      54.480  34.870  54.800  1.00  0.00           C
ATOM    358  HE1 HIS A  37      55.050  35.060  55.720  1.00  0.00           H
ATOM    359  NE2 HIS A  37      54.990  34.960  53.600  1.00  0.00           N
ATOM    360  HE2 HIS A  37      55.790  35.530  53.390  1.00  0.00           H
ATOM    361  C   HIS A  37      50.880  32.010  53.710  1.00  0.00           C
ATOM    362  O   HIS A  37      51.840  31.520  54.280  1.00  0.00           O
ATOM    363  N   GLY A  38      49.760  32.200  54.380  1.00  0.00           N
ATOM    364  H   GLY A  38      49.110  32.930  54.150  1.00  0.00           H
ATOM    365  CA  GLY A  38      49.390  31.490  55.600  1.00  0.00           C
ATOM    366  C   GLY A  38      48.420  30.390  55.170  1.00  0.00           C
ATOM    367  O   GLY A  38      48.840  29.560  54.420  1.00  0.00           O
ATOM    368  N   ASP A  39      47.400  30.060  56.000  1.00  0.00           N
ATOM    369  H   ASP A  39      47.490  30.150  57.000  1.00  0.00           H
ATOM    370  CA  ASP A  39      46.220  29.280  55.640  1.00  0.00           C
ATOM    371  CB  ASP A  39      46.020  28.200  56.640  1.00  0.00           C
ATOM    372  CG  ASP A  39      44.740  27.340  56.390  1.00  0.00           C
ATOM    373  OD1 ASP A  39      44.870  26.380  55.570  1.00  0.00           O
ATOM    374  OD2 ASP A  39      43.640  27.700  56.880  1.00  0.00           O
ATOM    375  C   ASP A  39      45.000  30.290  55.500  1.00  0.00           C
ATOM    376  O   ASP A  39      44.730  31.120  56.380  1.00  0.00           O
ATOM    377  N   TYR A  40      44.130  30.170  54.550  1.00  0.00           N
ATOM    378  H   TYR A  40      44.150  29.420  53.890  1.00  0.00           H
ATOM    379  CA  TYR A  40      42.970  31.140  54.240  1.00  0.00           C
ATOM    380  CB  TYR A  40      42.300  30.880  52.920  1.00  0.00           C
ATOM    381  CG  TYR A  40      42.980  31.430  51.650  1.00  0.00           C
ATOM    382  CD1 TYR A  40      43.810  30.650  50.820  1.00  0.00           C
ATOM    383  HD1 TYR A  40      43.940  29.590  50.960  1.00  0.00           H
ATOM    384  CD2 TYR A  40      42.530  32.630  51.240  1.00  0.00           C
ATOM    385  HD2 TYR A  40      41.910  33.290  51.860  1.00  0.00           H
ATOM    386  CE1 TYR A  40      44.240  31.190  49.620  1.00  0.00           C
ATOM    387  HE1 TYR A  40      44.700  30.650  48.780  1.00  0.00           H
ATOM    388  CE2 TYR A  40      43.030  33.240  50.080  1.00  0.00           C
ATOM    389  HE2 TYR A  40      42.590  34.090  49.550  1.00  0.00           H
ATOM    390  CZ  TYR A  40      43.890  32.490  49.340  1.00  0.00           C
ATOM    391  OH  TYR A  40      44.730  33.260  48.610  1.00  0.00           O
ATOM    392  HH  TYR A  40      44.840  34.140  49.050  1.00  0.00           H
ATOM    393  C   TYR A  40      41.900  31.330  55.360  1.00  0.00           C
ATOM    394  O   TYR A  40      41.780  32.320  56.020  1.00  0.00           O
ATOM    395  N   ALA A  41      41.440  30.130  55.720  1.00  0.00           N
ATOM    396  H   ALA A  41      41.850  29.260  55.480  1.00  0.00           H
ATOM    397  CA  ALA A  41      40.420  29.870  56.720  1.00  0.00           C
ATOM    398  CB  ALA A  41      39.910  28.480  56.520  1.00  0.00           C
ATOM    399  C   ALA A  41      40.940  30.110  58.140  1.00  0.00           C
ATOM    400  O   ALA A  41      40.190  30.720  58.930  1.00  0.00           O
ATOM    401  N   GLU A  42      42.260  29.920  58.340  1.00  0.00           N
ATOM    402  H   GLU A  42      42.740  29.180  57.890  1.00  0.00           H
ATOM    403  CA  GLU A  42      42.890  30.240  59.570  1.00  0.00           C
ATOM    404  CB  GLU A  42      44.150  29.490  59.490  1.00  0.00           C
ATOM    405  CG  GLU A  42      44.050  28.310  60.500  1.00  0.00           C
ATOM    406  CD  GLU A  42      45.520  27.820  60.900  1.00  0.00           C
ATOM    407  OE1 GLU A  42      46.480  28.200  60.270  1.00  0.00           O
ATOM    408  OE2 GLU A  42      45.580  26.970  61.760  1.00  0.00           O
ATOM    409  C   GLU A  42      43.090  31.710  59.770  1.00  0.00           C
ATOM    410  O   GLU A  42      42.540  32.290  60.770  1.00  0.00           O
ATOM    411  N   HIS A  43      43.610  32.370  58.700  1.00  0.00           N
ATOM    412  H   HIS A  43      43.820  32.010  57.800  1.00  0.00           H
ATOM    413  CA  HIS A  43      43.730  33.870  58.680  1.00  0.00           C
ATOM    414  CB  HIS A  43      44.470  34.450  57.480  1.00  0.00           C
ATOM    415  CG  HIS A  43      45.970  34.700  57.740  1.00  0.00           C
ATOM    416  ND1 HIS A  43      46.490  35.030  58.900  1.00  0.00           N
ATOM    417  CD2 HIS A  43      46.960  34.540  56.840  1.00  0.00           C
ATOM    418  HD2 HIS A  43      46.800  34.380  55.770  1.00  0.00           H
ATOM    419  CE1 HIS A  43      47.820  35.150  58.740  1.00  0.00           C
ATOM    420  HE1 HIS A  43      48.510  35.460  59.530  1.00  0.00           H
ATOM    421  NE2 HIS A  43      48.090  34.850  57.480  1.00  0.00           N
ATOM    422  HE2 HIS A  43      48.970  34.940  57.000  1.00  0.00           H
ATOM    423  C   HIS A  43      42.330  34.580  58.730  1.00  0.00           C
ATOM    424  O   HIS A  43      42.150  35.640  59.360  1.00  0.00           O
ATOM    425  N   GLY A  44      41.280  33.930  58.110  1.00  0.00           N
ATOM    426  H   GLY A  44      41.430  33.240  57.410  1.00  0.00           H
ATOM    427  CA  GLY A  44      39.880  34.400  58.250  1.00  0.00           C
ATOM    428  C   GLY A  44      39.080  34.070  59.550  1.00  0.00           C
ATOM    429  O   GLY A  44      38.470  34.980  60.080  1.00  0.00           O
ATOM    430  N   GLN A  45      39.400  32.980  60.280  1.00  0.00           N
ATOM    431  H   GLN A  45      39.670  32.110  59.830  1.00  0.00           H
ATOM    432  CA  GLN A  45      39.180  32.890  61.740  1.00  0.00           C
ATOM    433  CB  GLN A  45      39.640  31.570  62.200  1.00  0.00           C
ATOM    434  CG  GLN A  45      38.640  30.550  61.790  1.00  0.00           C
ATOM    435  CD  GLN A  45      39.000  29.040  62.030  1.00  0.00           C
ATOM    436  OE1 GLN A  45      39.290  28.360  61.080  1.00  0.00           O
ATOM    437  NE2 GLN A  45      38.930  28.570  63.260  1.00  0.00           N
ATOM    438 1HE2 GLN A  45      38.690  29.280  63.910  1.00  0.00           H
ATOM    439 2HE2 GLN A  45      39.080  27.620  63.510  1.00  0.00           H
ATOM    440  C   GLN A  45      39.900  34.070  62.500  1.00  0.00           C
ATOM    441  O   GLN A  45      39.280  34.610  63.420  1.00  0.00           O
ATOM    442  N   ARG A  46      41.190  34.380  62.200  1.00  0.00           N
ATOM    443  H   ARG A  46      41.640  33.870  61.460  1.00  0.00           H
ATOM    444  CA  ARG A  46      41.890  35.510  62.840  1.00  0.00           C
ATOM    445  CB  ARG A  46      43.330  35.670  62.260  1.00  0.00           C
ATOM    446  CG  ARG A  46      44.100  34.460  62.760  1.00  0.00           C
ATOM    447  CD  ARG A  46      45.560  34.460  62.220  1.00  0.00           C
ATOM    448  NE  ARG A  46      46.250  33.150  62.460  1.00  0.00           N
ATOM    449  HE  ARG A  46      46.410  32.960  63.420  1.00  0.00           H
ATOM    450  CZ  ARG A  46      46.700  32.300  61.520  1.00  0.00           C
ATOM    451  NH1 ARG A  46      46.870  32.680  60.230  1.00  0.00           N
ATOM    452 1HH1 ARG A  46      46.480  33.500  59.800  1.00  0.00           H
ATOM    453 2HH1 ARG A  46      47.390  32.040  59.660  1.00  0.00           H
ATOM    454  NH2 ARG A  46      46.790  31.070  61.920  1.00  0.00           N
ATOM    455 1HH2 ARG A  46      46.400  30.760  62.780  1.00  0.00           H
ATOM    456 2HH2 ARG A  46      47.150  30.310  61.390  1.00  0.00           H
ATOM    457  C   ARG A  46      41.170  36.880  62.760  1.00  0.00           C
ATOM    458  O   ARG A  46      41.010  37.610  63.760  1.00  0.00           O
ATOM    459  N   ILE A  47      40.560  37.090  61.570  1.00  0.00           N
ATOM    460  H   ILE A  47      40.510  36.380  60.880  1.00  0.00           H
ATOM    461  CA  ILE A  47      39.750  38.290  61.340  1.00  0.00           C
ATOM    462  CB  ILE A  47      39.410  38.500  59.840  1.00  0.00           C
ATOM    463  CG1 ILE A  47      40.640  38.620  58.980  1.00  0.00           C
ATOM    464  CG2 ILE A  47      38.380  39.520  59.440  1.00  0.00           C
ATOM    465  CD  ILE A  47      41.720  39.660  59.390  1.00  0.00           C
ATOM    466  C   ILE A  47      38.420  38.410  62.120  1.00  0.00           C
ATOM    467  O   ILE A  47      38.290  39.330  62.930  1.00  0.00           O
ATOM    468  N   GLN A  48      37.600  37.280  62.110  1.00  0.00           N
ATOM    469  H   GLN A  48      37.850  36.540  61.490  1.00  0.00           H
ATOM    470  CA  GLN A  48      36.440  37.110  63.050  1.00  0.00           C
ATOM    471  CB  GLN A  48      35.740  35.740  62.790  1.00  0.00           C
ATOM    472  CG  GLN A  48      35.630  35.390  61.310  1.00  0.00           C
ATOM    473  CD  GLN A  48      35.020  33.950  61.210  1.00  0.00           C
ATOM    474  OE1 GLN A  48      34.340  33.640  60.230  1.00  0.00           O
ATOM    475  NE2 GLN A  48      35.300  33.050  62.170  1.00  0.00           N
ATOM    476 1HE2 GLN A  48      35.780  33.190  63.040  1.00  0.00           H
ATOM    477 2HE2 GLN A  48      35.240  32.090  61.880  1.00  0.00           H
ATOM    478  C   GLN A  48      36.870  37.280  64.530  1.00  0.00           C
ATOM    479  O   GLN A  48      36.220  38.030  65.290  1.00  0.00           O
ATOM    480  N   ASN A  49      38.040  36.780  64.920  1.00  0.00           N
ATOM    481  H   ASN A  49      38.480  36.000  64.460  1.00  0.00           H
ATOM    482  CA  ASN A  49      38.620  36.960  66.310  1.00  0.00           C
ATOM    483  CB  ASN A  49      39.770  35.980  66.720  1.00  0.00           C
ATOM    484  CG  ASN A  49      39.250  34.560  66.920  1.00  0.00           C
ATOM    485  OD1 ASN A  49      38.180  34.210  66.420  1.00  0.00           O
ATOM    486  ND2 ASN A  49      39.940  33.690  67.620  1.00  0.00           N
ATOM    487 1HD2 ASN A  49      40.770  33.930  68.120  1.00  0.00           H
ATOM    488 2HD2 ASN A  49      39.560  32.770  67.570  1.00  0.00           H
ATOM    489  C   ASN A  49      39.060  38.410  66.580  1.00  0.00           C
ATOM    490  O   ASN A  49      38.610  39.050  67.550  1.00  0.00           O
ATOM    491  N   LEU A  50      39.780  39.040  65.610  1.00  0.00           N
ATOM    492  H   LEU A  50      40.280  38.520  64.920  1.00  0.00           H
ATOM    493  CA  LEU A  50      39.950  40.490  65.680  1.00  0.00           C
ATOM    494  CB  LEU A  50      40.790  41.040  64.510  1.00  0.00           C
ATOM    495  CG  LEU A  50      42.280  40.760  64.620  1.00  0.00           C
ATOM    496  CD1 LEU A  50      42.980  41.330  63.380  1.00  0.00           C
ATOM    497  CD2 LEU A  50      43.080  41.220  65.840  1.00  0.00           C
ATOM    498  C   LEU A  50      38.720  41.400  65.810  1.00  0.00           C
ATOM    499  O   LEU A  50      38.730  42.160  66.800  1.00  0.00           O
ATOM    500  N   ARG A  51      37.660  41.200  65.010  1.00  0.00           N
ATOM    501  H   ARG A  51      37.700  40.560  64.240  1.00  0.00           H
ATOM    502  CA  ARG A  51      36.470  42.130  65.120  1.00  0.00           C
ATOM    503  CB  ARG A  51      35.420  41.680  64.080  1.00  0.00           C
ATOM    504  CG  ARG A  51      35.900  42.260  62.720  1.00  0.00           C
ATOM    505  CD  ARG A  51      35.250  43.590  62.310  1.00  0.00           C
ATOM    506  NE  ARG A  51      35.920  44.050  61.090  1.00  0.00           N
ATOM    507  HE  ARG A  51      35.530  43.790  60.210  1.00  0.00           H
ATOM    508  CZ  ARG A  51      36.920  44.930  61.040  1.00  0.00           C
ATOM    509  NH1 ARG A  51      37.640  45.040  59.980  1.00  0.00           N
ATOM    510 1HH1 ARG A  51      37.370  44.530  59.170  1.00  0.00           H
ATOM    511 2HH1 ARG A  51      38.370  45.720  59.880  1.00  0.00           H
ATOM    512  NH2 ARG A  51      37.060  45.940  61.930  1.00  0.00           N
ATOM    513 1HH2 ARG A  51      36.420  46.070  62.690  1.00  0.00           H
ATOM    514 2HH2 ARG A  51      37.760  46.650  61.870  1.00  0.00           H
ATOM    515  C   ARG A  51      35.890  42.050  66.500  1.00  0.00           C
ATOM    516  O   ARG A  51      35.500  43.020  67.160  1.00  0.00           O
ATOM    517  N   ASN A  52      35.810  40.820  67.030  1.00  0.00           N
ATOM    518  H   ASN A  52      36.010  40.090  66.380  1.00  0.00           H
ATOM    519  CA  ASN A  52      35.240  40.360  68.300  1.00  0.00           C
ATOM    520  CB  ASN A  52      35.180  38.850  68.270  1.00  0.00           C
ATOM    521  CG  ASN A  52      33.980  38.480  67.440  1.00  0.00           C
ATOM    522  OD1 ASN A  52      32.990  39.180  67.340  1.00  0.00           O
ATOM    523  ND2 ASN A  52      33.950  37.200  67.060  1.00  0.00           N
ATOM    524 1HD2 ASN A  52      34.640  36.500  67.210  1.00  0.00           H
ATOM    525 2HD2 ASN A  52      33.040  36.890  66.770  1.00  0.00           H
ATOM    526  C   ASN A  52      35.980  40.960  69.550  1.00  0.00           C
ATOM    527  O   ASN A  52      35.370  41.070  70.620  1.00  0.00           O
ATOM    528  N   VAL A  53      37.290  40.940  69.470  1.00  0.00           N
ATOM    529  H   VAL A  53      37.890  40.360  68.910  1.00  0.00           H
ATOM    530  CA  VAL A  53      38.160  41.690  70.440  1.00  0.00           C
ATOM    531  CB  VAL A  53      39.460  40.940  70.780  1.00  0.00           C
ATOM    532  CG1 VAL A  53      40.610  41.060  69.760  1.00  0.00           C
ATOM    533  CG2 VAL A  53      39.710  41.130  72.260  1.00  0.00           C
ATOM    534  C   VAL A  53      38.270  43.220  70.270  1.00  0.00           C
ATOM    535  O   VAL A  53      37.940  43.840  71.290  1.00  0.00           O
ATOM    536  N   MET A  54      38.350  43.730  69.040  1.00  0.00           N
ATOM    537  H   MET A  54      38.170  43.100  68.290  1.00  0.00           H
ATOM    538  CA  MET A  54      38.520  45.180  68.760  1.00  0.00           C
ATOM    539  CB  MET A  54      38.770  45.310  67.270  1.00  0.00           C
ATOM    540  CG  MET A  54      39.590  46.540  66.810  1.00  0.00           C
ATOM    541  SD  MET A  54      39.600  46.650  64.990  1.00  0.00           S
ATOM    542  CE  MET A  54      40.690  45.280  64.650  1.00  0.00           C
ATOM    543  C   MET A  54      37.330  46.060  69.240  1.00  0.00           C
ATOM    544  O   MET A  54      37.510  47.300  69.280  1.00  0.00           O
ATOM    545  N   SER A  55      36.140  45.470  69.350  1.00  0.00           N
ATOM    546  H   SER A  55      35.950  44.700  68.740  1.00  0.00           H
ATOM    547  CA  SER A  55      34.970  46.130  70.010  1.00  0.00           C
ATOM    548  CB  SER A  55      33.740  45.710  69.270  1.00  0.00           C
ATOM    549  OG  SER A  55      33.720  44.280  69.350  1.00  0.00           O
ATOM    550  HG  SER A  55      33.380  43.880  68.490  1.00  0.00           H
ATOM    551  C   SER A  55      34.780  45.820  71.470  1.00  0.00           C
ATOM    552  O   SER A  55      34.200  46.690  72.160  1.00  0.00           O
ATOM    553  N   LYS A  56      35.460  44.790  71.970  1.00  0.00           N
ATOM    554  H   LYS A  56      35.740  43.990  71.440  1.00  0.00           H
ATOM    555  CA  LYS A  56      35.600  44.620  73.420  1.00  0.00           C
ATOM    556  CB  LYS A  56      35.650  43.070  73.690  1.00  0.00           C
ATOM    557  CG  LYS A  56      34.280  42.390  73.390  1.00  0.00           C
ATOM    558  CD  LYS A  56      34.250  41.000  74.100  1.00  0.00           C
ATOM    559  CE  LYS A  56      33.040  40.100  73.880  1.00  0.00           C
ATOM    560  NZ  LYS A  56      32.780  39.800  72.480  1.00  0.00           N
ATOM    561  HZ1 LYS A  56      31.850  39.450  72.470  1.00  0.00           H
ATOM    562  HZ2 LYS A  56      32.950  40.560  71.840  1.00  0.00           H
ATOM    563  HZ3 LYS A  56      33.300  39.020  72.150  1.00  0.00           H
ATOM    564  C   LYS A  56      36.680  45.450  74.170  1.00  0.00           C
ATOM    565  O   LYS A  56      36.470  46.030  75.290  1.00  0.00           O
ATOM    566  N   THR A  57      37.840  45.710  73.550  1.00  0.00           N
ATOM    567  H   THR A  57      37.890  45.610  72.560  1.00  0.00           H
ATOM    568  CA  THR A  57      39.020  46.470  74.070  1.00  0.00           C
ATOM    569  CB  THR A  57      40.450  45.820  73.960  1.00  0.00           C
ATOM    570  OG1 THR A  57      41.420  46.630  74.570  1.00  0.00           O
ATOM    571  HG1 THR A  57      41.070  47.030  75.420  1.00  0.00           H
ATOM    572  CG2 THR A  57      40.770  45.350  72.540  1.00  0.00           C
ATOM    573  C   THR A  57      39.020  47.960  73.550  1.00  0.00           C
ATOM    574  O   THR A  57      38.930  48.210  72.340  1.00  0.00           O
ATOM    575  N   GLY A  58      39.160  48.900  74.520  1.00  0.00           N
ATOM    576  H   GLY A  58      39.130  48.670  75.500  1.00  0.00           H
ATOM    577  CA  GLY A  58      39.120  50.330  74.300  1.00  0.00           C
ATOM    578  C   GLY A  58      40.210  51.000  73.330  1.00  0.00           C
ATOM    579  O   GLY A  58      40.350  52.240  73.290  1.00  0.00           O
ATOM    580  N   LYS A  59      40.790  50.160  72.530  1.00  0.00           N
ATOM    581  H   LYS A  59      40.350  49.270  72.450  1.00  0.00           H
ATOM    582  CA  LYS A  59      41.960  50.530  71.700  1.00  0.00           C
ATOM    583  CB  LYS A  59      43.120  49.500  71.820  1.00  0.00           C
ATOM    584  CG  LYS A  59      44.080  49.770  72.990  1.00  0.00           C
ATOM    585  CD  LYS A  59      43.460  49.390  74.260  1.00  0.00           C
ATOM    586  CE  LYS A  59      44.550  49.240  75.330  1.00  0.00           C
ATOM    587  NZ  LYS A  59      44.070  48.600  76.550  1.00  0.00           N
ATOM    588  HZ1 LYS A  59      43.370  49.090  77.080  1.00  0.00           H
ATOM    589  HZ2 LYS A  59      43.760  47.710  76.210  1.00  0.00           H
ATOM    590  HZ3 LYS A  59      44.940  48.410  77.020  1.00  0.00           H
ATOM    591  C   LYS A  59      41.520  50.640  70.220  1.00  0.00           C
ATOM    592  O   LYS A  59      40.740  49.820  69.710  1.00  0.00           O
ATOM    593  N   THR A  60      41.870  51.820  69.670  1.00  0.00           N
ATOM    594  H   THR A  60      42.420  52.490  70.170  1.00  0.00           H
ATOM    595  CA  THR A  60      41.870  52.080  68.160  1.00  0.00           C
ATOM    596  CB  THR A  60      42.430  53.520  67.830  1.00  0.00           C
ATOM    597  OG1 THR A  60      43.520  53.810  68.620  1.00  0.00           O
ATOM    598  HG1 THR A  60      43.330  54.250  69.490  1.00  0.00           H
ATOM    599  CG2 THR A  60      41.270  54.540  67.990  1.00  0.00           C
ATOM    600  C   THR A  60      42.800  51.120  67.390  1.00  0.00           C
ATOM    601  O   THR A  60      43.990  51.060  67.520  1.00  0.00           O
ATOM    602  N   ALA A  61      42.310  50.470  66.300  1.00  0.00           N
ATOM    603  H   ALA A  61      41.330  50.590  66.130  1.00  0.00           H
ATOM    604  CA  ALA A  61      43.050  49.590  65.390  1.00  0.00           C
ATOM    605  CB  ALA A  61      43.340  48.260  66.100  1.00  0.00           C
ATOM    606  C   ALA A  61      42.450  49.240  63.980  1.00  0.00           C
ATOM    607  O   ALA A  61      41.290  49.440  63.730  1.00  0.00           O
ATOM    608  N   ALA A  62      43.340  48.620  63.170  1.00  0.00           N
ATOM    609  H   ALA A  62      44.290  48.410  63.410  1.00  0.00           H
ATOM    610  CA  ALA A  62      42.840  48.160  61.840  1.00  0.00           C
ATOM    611  CB  ALA A  62      43.040  49.330  60.830  1.00  0.00           C
ATOM    612  C   ALA A  62      43.600  46.960  61.210  1.00  0.00           C
ATOM    613  O   ALA A  62      44.680  46.570  61.590  1.00  0.00           O
ATOM    614  N   ILE A  63      43.010  46.300  60.200  1.00  0.00           N
ATOM    615  H   ILE A  63      42.130  46.660  59.890  1.00  0.00           H
ATOM    616  CA  ILE A  63      43.560  45.130  59.470  1.00  0.00           C
ATOM    617  CB  ILE A  63      42.470  43.970  59.450  1.00  0.00           C
ATOM    618  CG1 ILE A  63      41.540  43.810  60.670  1.00  0.00           C
ATOM    619  CG2 ILE A  63      43.290  42.700  59.270  1.00  0.00           C
ATOM    620  CD  ILE A  63      40.290  42.870  60.560  1.00  0.00           C
ATOM    621  C   ILE A  63      44.010  45.380  58.020  1.00  0.00           C
ATOM    622  O   ILE A  63      43.400  46.080  57.260  1.00  0.00           O
ATOM    623  N   LEU A  64      45.270  45.150  57.810  1.00  0.00           N
ATOM    624  H   LEU A  64      45.790  44.740  58.550  1.00  0.00           H
ATOM    625  CA  LEU A  64      46.060  45.400  56.610  1.00  0.00           C
ATOM    626  CB  LEU A  64      47.320  46.200  57.010  1.00  0.00           C
ATOM    627  CG  LEU A  64      48.290  46.470  55.880  1.00  0.00           C
ATOM    628  CD1 LEU A  64      47.690  47.270  54.820  1.00  0.00           C
ATOM    629  CD2 LEU A  64      49.480  47.200  56.430  1.00  0.00           C
ATOM    630  C   LEU A  64      46.260  44.060  55.810  1.00  0.00           C
ATOM    631  O   LEU A  64      46.860  43.110  56.210  1.00  0.00           O
ATOM    632  N   LEU A  65      45.670  44.110  54.620  1.00  0.00           N
ATOM    633  H   LEU A  65      44.880  44.700  54.440  1.00  0.00           H
ATOM    634  CA  LEU A  65      45.970  43.030  53.620  1.00  0.00           C
ATOM    635  CB  LEU A  65      44.750  42.860  52.680  1.00  0.00           C
ATOM    636  CG  LEU A  65      44.630  41.440  52.070  1.00  0.00           C
ATOM    637  CD1 LEU A  65      43.310  41.230  51.460  1.00  0.00           C
ATOM    638  CD2 LEU A  65      45.640  41.090  51.020  1.00  0.00           C
ATOM    639  C   LEU A  65      47.300  43.270  52.900  1.00  0.00           C
ATOM    640  O   LEU A  65      47.460  44.390  52.410  1.00  0.00           O
ATOM    641  N   ASP A  66      48.350  42.470  53.090  1.00  0.00           N
ATOM    642  H   ASP A  66      48.260  41.730  53.760  1.00  0.00           H
ATOM    643  CA  ASP A  66      49.630  42.510  52.320  1.00  0.00           C
ATOM    644  CB  ASP A  66      50.820  41.810  53.140  1.00  0.00           C
ATOM    645  CG  ASP A  66      52.120  42.250  52.520  1.00  0.00           C
ATOM    646  OD1 ASP A  66      52.270  43.300  51.830  1.00  0.00           O
ATOM    647  OD2 ASP A  66      53.040  41.420  52.600  1.00  0.00           O
ATOM    648  C   ASP A  66      49.440  41.820  50.950  1.00  0.00           C
ATOM    649  O   ASP A  66      48.900  40.710  50.840  1.00  0.00           O
ATOM    650  N   THR A  67      50.360  42.230  50.070  1.00  0.00           N
ATOM    651  H   THR A  67      51.190  42.590  50.500  1.00  0.00           H
ATOM    652  CA  THR A  67      50.390  41.670  48.690  1.00  0.00           C
ATOM    653  CB  THR A  67      49.620  42.590  47.650  1.00  0.00           C
ATOM    654  OG1 THR A  67      50.430  43.790  47.420  1.00  0.00           O
ATOM    655  HG1 THR A  67      50.410  44.410  48.200  1.00  0.00           H
ATOM    656  CG2 THR A  67      48.160  42.880  48.130  1.00  0.00           C
ATOM    657  C   THR A  67      51.880  41.550  48.260  1.00  0.00           C
ATOM    658  O   THR A  67      52.750  42.280  48.730  1.00  0.00           O
ATOM    659  N   LYS A  68      52.060  40.790  47.170  1.00  0.00           N
ATOM    660  H   LYS A  68      51.320  40.610  46.530  1.00  0.00           H
ATOM    661  CA  LYS A  68      53.410  40.530  46.630  1.00  0.00           C
ATOM    662  CB  LYS A  68      53.810  39.050  46.770  1.00  0.00           C
ATOM    663  CG  LYS A  68      55.360  38.810  46.760  1.00  0.00           C
ATOM    664  CD  LYS A  68      55.620  37.300  46.530  1.00  0.00           C
ATOM    665  CE  LYS A  68      57.060  36.880  46.650  1.00  0.00           C
ATOM    666  NZ  LYS A  68      57.860  37.350  45.560  1.00  0.00           N
ATOM    667  HZ1 LYS A  68      58.800  37.650  45.730  1.00  0.00           H
ATOM    668  HZ2 LYS A  68      58.080  36.680  44.860  1.00  0.00           H
ATOM    669  HZ3 LYS A  68      57.360  38.080  45.080  1.00  0.00           H
ATOM    670  C   LYS A  68      53.600  40.970  45.220  1.00  0.00           C
ATOM    671  O   LYS A  68      54.660  41.480  44.910  1.00  0.00           O
ATOM    672  N   GLY A  69      52.620  40.780  44.300  1.00  0.00           N
ATOM    673  H   GLY A  69      51.700  40.560  44.630  1.00  0.00           H
ATOM    674  CA  GLY A  69      52.820  41.000  42.860  1.00  0.00           C
ATOM    675  C   GLY A  69      53.470  39.820  42.090  1.00  0.00           C
ATOM    676  O   GLY A  69      54.210  39.000  42.620  1.00  0.00           O
ATOM    677  N   PRO A  70      53.330  39.970  40.760  1.00  0.00           N
ATOM    678  CA  PRO A  70      53.720  39.040  39.690  1.00  0.00           C
ATOM    679  CB  PRO A  70      53.170  39.700  38.400  1.00  0.00           C
ATOM    680  CG  PRO A  70      53.220  41.180  38.630  1.00  0.00           C
ATOM    681  CD  PRO A  70      53.060  41.330  40.150  1.00  0.00           C
ATOM    682  C   PRO A  70      55.160  38.710  39.630  1.00  0.00           C
ATOM    683  O   PRO A  70      55.980  39.520  40.080  1.00  0.00           O
ATOM    684  N   GLU A  71      55.510  37.490  39.230  1.00  0.00           N
ATOM    685  H   GLU A  71      54.910  36.800  38.840  1.00  0.00           H
ATOM    686  CA  GLU A  71      56.990  37.040  39.110  1.00  0.00           C
ATOM    687  CB  GLU A  71      57.330  36.040  40.230  1.00  0.00           C
ATOM    688  CG  GLU A  71      57.270  36.620  41.580  1.00  0.00           C
ATOM    689  CD  GLU A  71      57.480  35.460  42.600  1.00  0.00           C
ATOM    690  OE1 GLU A  71      58.560  35.370  43.170  1.00  0.00           O
ATOM    691  OE2 GLU A  71      56.520  34.820  42.880  1.00  0.00           O
ATOM    692  C   GLU A  71      57.200  36.170  37.840  1.00  0.00           C
ATOM    693  O   GLU A  71      56.220  35.580  37.370  1.00  0.00           O
ATOM    694  N   ILE A  72      58.310  36.560  37.270  1.00  0.00           N
ATOM    695  H   ILE A  72      59.010  37.040  37.790  1.00  0.00           H
ATOM    696  CA  ILE A  72      58.760  36.000  36.000  1.00  0.00           C
ATOM    697  CB  ILE A  72      59.920  36.900  35.450  1.00  0.00           C
ATOM    698  CG1 ILE A  72      59.660  38.430  35.590  1.00  0.00           C
ATOM    699  CG2 ILE A  72      60.240  36.570  33.990  1.00  0.00           C
ATOM    700  CD  ILE A  72      60.950  39.120  35.160  1.00  0.00           C
ATOM    701  C   ILE A  72      59.260  34.560  36.080  1.00  0.00           C
ATOM    702  O   ILE A  72      60.050  34.160  36.970  1.00  0.00           O
ATOM    703  N   ARG A  73      58.670  33.660  35.270  1.00  0.00           N
ATOM    704  H   ARG A  73      58.180  33.880  34.430  1.00  0.00           H
ATOM    705  CA  ARG A  73      59.040  32.250  35.420  1.00  0.00           C
ATOM    706  CB  ARG A  73      57.770  31.400  35.680  1.00  0.00           C
ATOM    707  CG  ARG A  73      57.170  31.500  37.060  1.00  0.00           C
ATOM    708  CD  ARG A  73      55.960  30.600  37.110  1.00  0.00           C
ATOM    709  NE  ARG A  73      55.820  30.130  38.510  1.00  0.00           N
ATOM    710  HE  ARG A  73      56.650  30.170  39.070  1.00  0.00           H
ATOM    711  CZ  ARG A  73      54.730  29.610  39.060  1.00  0.00           C
ATOM    712  NH1 ARG A  73      53.630  29.190  38.370  1.00  0.00           N
ATOM    713 1HH1 ARG A  73      53.590  29.440  37.400  1.00  0.00           H
ATOM    714 2HH1 ARG A  73      52.850  28.710  38.760  1.00  0.00           H
ATOM    715  NH2 ARG A  73      54.730  29.350  40.390  1.00  0.00           N
ATOM    716 1HH2 ARG A  73      55.510  29.470  41.000  1.00  0.00           H
ATOM    717 2HH2 ARG A  73      53.830  29.090  40.740  1.00  0.00           H
ATOM    718  C   ARG A  73      59.900  31.590  34.360  1.00  0.00           C
ATOM    719  O   ARG A  73      59.900  32.010  33.190  1.00  0.00           O
ATOM    720  N   THR A  74      60.670  30.600  34.740  1.00  0.00           N
ATOM    721  H   THR A  74      60.960  30.530  35.690  1.00  0.00           H
ATOM    722  CA  THR A  74      61.370  29.700  33.780  1.00  0.00           C
ATOM    723  CB  THR A  74      62.640  29.020  34.270  1.00  0.00           C
ATOM    724  OG1 THR A  74      62.520  28.500  35.610  1.00  0.00           O
ATOM    725  HG1 THR A  74      62.540  27.510  35.520  1.00  0.00           H
ATOM    726  CG2 THR A  74      63.790  30.010  34.240  1.00  0.00           C
ATOM    727  C   THR A  74      60.400  28.620  33.310  1.00  0.00           C
ATOM    728  O   THR A  74      59.880  27.840  34.090  1.00  0.00           O
ATOM    729  N   MET A  75      60.060  28.740  32.030  1.00  0.00           N
ATOM    730  H   MET A  75      60.480  29.390  31.390  1.00  0.00           H
ATOM    731  CA  MET A  75      59.080  27.860  31.390  1.00  0.00           C
ATOM    732  CB  MET A  75      58.570  28.570  30.130  1.00  0.00           C
ATOM    733  CG  MET A  75      57.610  29.750  30.330  1.00  0.00           C
ATOM    734  SD  MET A  75      57.110  30.790  28.960  1.00  0.00           S
ATOM    735  CE  MET A  75      55.960  29.660  28.200  1.00  0.00           C
ATOM    736  C   MET A  75      59.650  26.470  31.000  1.00  0.00           C
ATOM    737  O   MET A  75      60.840  26.400  30.750  1.00  0.00           O
ATOM    738  N   LYS A  76      58.730  25.650  30.500  1.00  0.00           N
ATOM    739  H   LYS A  76      57.770  25.910  30.570  1.00  0.00           H
ATOM    740  CA  LYS A  76      58.950  24.260  30.050  1.00  0.00           C
ATOM    741  CB  LYS A  76      57.910  23.900  29.030  1.00  0.00           C
ATOM    742  CG  LYS A  76      57.760  22.460  28.460  1.00  0.00           C
ATOM    743  CD  LYS A  76      57.180  21.430  29.480  1.00  0.00           C
ATOM    744  CE  LYS A  76      57.590  20.060  28.990  1.00  0.00           C
ATOM    745  NZ  LYS A  76      56.900  19.140  29.910  1.00  0.00           N
ATOM    746  HZ1 LYS A  76      55.910  19.280  29.830  1.00  0.00           H
ATOM    747  HZ2 LYS A  76      56.990  18.190  29.560  1.00  0.00           H
ATOM    748  HZ3 LYS A  76      57.410  19.040  30.760  1.00  0.00           H
ATOM    749  C   LYS A  76      60.330  23.780  29.510  1.00  0.00           C
ATOM    750  O   LYS A  76      60.940  24.400  28.660  1.00  0.00           O
ATOM    751  N   LEU A  77      60.680  22.680  30.220  1.00  0.00           N
ATOM    752  H   LEU A  77      60.030  22.150  30.750  1.00  0.00           H
ATOM    753  CA  LEU A  77      61.970  21.970  30.100  1.00  0.00           C
ATOM    754  CB  LEU A  77      62.820  22.010  31.380  1.00  0.00           C
ATOM    755  CG  LEU A  77      63.730  23.260  31.470  1.00  0.00           C
ATOM    756  CD1 LEU A  77      62.980  24.330  32.380  1.00  0.00           C
ATOM    757  CD2 LEU A  77      65.040  22.770  32.090  1.00  0.00           C
ATOM    758  C   LEU A  77      61.880  20.510  29.720  1.00  0.00           C
ATOM    759  O   LEU A  77      60.940  19.800  29.980  1.00  0.00           O
ATOM    760  N   GLU A  78      62.970  20.060  29.070  1.00  0.00           N
ATOM    761  H   GLU A  78      63.680  20.760  28.970  1.00  0.00           H
ATOM    762  CA  GLU A  78      63.310  18.690  28.560  1.00  0.00           C
ATOM    763  CB  GLU A  78      64.430  18.900  27.590  1.00  0.00           C
ATOM    764  CG  GLU A  78      63.880  18.670  26.170  1.00  0.00           C
ATOM    765  CD  GLU A  78      63.850  17.200  25.680  1.00  0.00           C
ATOM    766  OE1 GLU A  78      63.400  16.280  26.400  1.00  0.00           O
ATOM    767  OE2 GLU A  78      64.080  17.040  24.480  1.00  0.00           O
ATOM    768  C   GLU A  78      63.660  17.650  29.630  1.00  0.00           C
ATOM    769  O   GLU A  78      64.540  17.940  30.460  1.00  0.00           O
ATOM    770  N   GLY A  79      63.240  16.490  29.330  1.00  0.00           N
ATOM    771  H   GLY A  79      62.900  16.350  28.400  1.00  0.00           H
ATOM    772  CA  GLY A  79      63.490  15.360  30.220  1.00  0.00           C
ATOM    773  C   GLY A  79      64.750  14.560  29.880  1.00  0.00           C
ATOM    774  O   GLY A  79      65.630  14.490  30.740  1.00  0.00           O
ATOM    775  N   GLY A  80      64.920  14.490  28.570  1.00  0.00           N
ATOM    776  H   GLY A  80      64.170  14.770  27.970  1.00  0.00           H
ATOM    777  CA  GLY A  80      66.100  13.780  28.020  1.00  0.00           C
ATOM    778  C   GLY A  80      67.330  14.680  27.710  1.00  0.00           C
ATOM    779  O   GLY A  80      68.420  14.090  27.600  1.00  0.00           O
ATOM    780  N   ASN A  81      67.050  15.900  27.270  1.00  0.00           N
ATOM    781  H   ASN A  81      66.380  15.960  26.530  1.00  0.00           H
ATOM    782  CA  ASN A  81      68.240  16.870  27.150  1.00  0.00           C
ATOM    783  CB  ASN A  81      67.810  17.980  26.200  1.00  0.00           C
ATOM    784  CG  ASN A  81      68.910  18.670  25.450  1.00  0.00           C
ATOM    785  OD1 ASN A  81      69.960  19.000  26.000  1.00  0.00           O
ATOM    786  ND2 ASN A  81      68.550  18.990  24.210  1.00  0.00           N
ATOM    787 1HD2 ASN A  81      67.610  18.790  23.920  1.00  0.00           H
ATOM    788 2HD2 ASN A  81      69.210  19.470  23.640  1.00  0.00           H
ATOM    789  C   ASN A  81      68.700  17.460  28.520  1.00  0.00           C
ATOM    790  O   ASN A  81      67.810  17.630  29.410  1.00  0.00           O
ATOM    791  N   ASP A  82      69.990  17.820  28.580  1.00  0.00           N
ATOM    792  H   ASP A  82      70.310  18.080  27.670  1.00  0.00           H
ATOM    793  CA  ASP A  82      70.620  18.150  29.930  1.00  0.00           C
ATOM    794  CB  ASP A  82      72.140  18.100  29.850  1.00  0.00           C
ATOM    795  CG  ASP A  82      72.740  18.080  31.270  1.00  0.00           C
ATOM    796  OD1 ASP A  82      72.880  17.090  32.000  1.00  0.00           O
ATOM    797  OD2 ASP A  82      73.180  19.160  31.690  1.00  0.00           O
ATOM    798  C   ASP A  82      70.060  19.440  30.580  1.00  0.00           C
ATOM    799  O   ASP A  82      69.830  20.360  29.880  1.00  0.00           O
ATOM    800  N   VAL A  83      70.300  19.560  31.900  1.00  0.00           N
ATOM    801  H   VAL A  83      71.000  18.990  32.330  1.00  0.00           H
ATOM    802  CA  VAL A  83      69.650  20.650  32.670  1.00  0.00           C
ATOM    803  CB  VAL A  83      68.260  20.320  33.150  1.00  0.00           C
ATOM    804  CG1 VAL A  83      67.290  20.270  31.960  1.00  0.00           C
ATOM    805  CG2 VAL A  83      68.070  19.090  34.020  1.00  0.00           C
ATOM    806  C   VAL A  83      70.580  21.300  33.730  1.00  0.00           C
ATOM    807  O   VAL A  83      70.120  22.040  34.580  1.00  0.00           O
ATOM    808  N   SER A  84      71.830  20.930  33.720  1.00  0.00           N
ATOM    809  H   SER A  84      72.340  20.410  33.040  1.00  0.00           H
ATOM    810  CA  SER A  84      72.720  21.500  34.710  1.00  0.00           C
ATOM    811  CB  SER A  84      73.690  20.460  35.310  1.00  0.00           C
ATOM    812  OG  SER A  84      74.510  19.910  34.300  1.00  0.00           O
ATOM    813  HG  SER A  84      73.990  19.700  33.470  1.00  0.00           H
ATOM    814  C   SER A  84      73.420  22.750  34.210  1.00  0.00           C
ATOM    815  O   SER A  84      74.130  22.740  33.250  1.00  0.00           O
ATOM    816  N   LEU A  85      73.450  23.760  35.140  1.00  0.00           N
ATOM    817  H   LEU A  85      73.240  23.570  36.100  1.00  0.00           H
ATOM    818  CA  LEU A  85      73.980  25.060  34.820  1.00  0.00           C
ATOM    819  CB  LEU A  85      73.130  26.310  35.220  1.00  0.00           C
ATOM    820  CG  LEU A  85      71.810  26.400  34.510  1.00  0.00           C
ATOM    821  CD1 LEU A  85      70.920  27.270  35.450  1.00  0.00           C
ATOM    822  CD2 LEU A  85      71.970  27.130  33.200  1.00  0.00           C
ATOM    823  C   LEU A  85      75.400  25.150  35.430  1.00  0.00           C
ATOM    824  O   LEU A  85      75.510  24.890  36.620  1.00  0.00           O
ATOM    825  N   LYS A  86      76.420  25.770  34.760  1.00  0.00           N
ATOM    826  H   LYS A  86      76.190  26.070  33.840  1.00  0.00           H
ATOM    827  CA  LYS A  86      77.790  25.840  35.300  1.00  0.00           C
ATOM    828  CB  LYS A  86      78.790  24.770  34.750  1.00  0.00           C
ATOM    829  CG  LYS A  86      78.540  23.430  35.460  1.00  0.00           C
ATOM    830  CD  LYS A  86      79.530  22.460  34.920  1.00  0.00           C
ATOM    831  CE  LYS A  86      79.050  21.760  33.650  1.00  0.00           C
ATOM    832  NZ  LYS A  86      80.010  20.600  33.320  1.00  0.00           N
ATOM    833  HZ1 LYS A  86      80.030  20.030  34.140  1.00  0.00           H
ATOM    834  HZ2 LYS A  86      79.770  20.130  32.490  1.00  0.00           H
ATOM    835  HZ3 LYS A  86      80.940  20.980  33.250  1.00  0.00           H
ATOM    836  C   LYS A  86      78.500  27.250  35.270  1.00  0.00           C
ATOM    837  O   LYS A  86      78.430  27.910  34.270  1.00  0.00           O
ATOM    838  N   ALA A  87      79.270  27.560  36.290  1.00  0.00           N
ATOM    839  H   ALA A  87      79.310  26.970  37.100  1.00  0.00           H
ATOM    840  CA  ALA A  87      79.860  28.880  36.420  1.00  0.00           C
ATOM    841  CB  ALA A  87      80.510  28.920  37.770  1.00  0.00           C
ATOM    842  C   ALA A  87      80.820  29.230  35.280  1.00  0.00           C
ATOM    843  O   ALA A  87      81.800  28.570  35.100  1.00  0.00           O
ATOM    844  N   GLY A  88      80.400  30.080  34.350  1.00  0.00           N
ATOM    845  H   GLY A  88      79.590  30.650  34.520  1.00  0.00           H
ATOM    846  CA  GLY A  88      81.220  30.320  33.140  1.00  0.00           C
ATOM    847  C   GLY A  88      80.480  30.170  31.830  1.00  0.00           C
ATOM    848  O   GLY A  88      80.780  30.840  30.870  1.00  0.00           O
ATOM    849  N   GLN A  89      79.650  29.140  31.800  1.00  0.00           N
ATOM    850  H   GLN A  89      79.670  28.480  32.540  1.00  0.00           H
ATOM    851  CA  GLN A  89      78.890  28.880  30.580  1.00  0.00           C
ATOM    852  CB  GLN A  89      78.010  27.720  31.090  1.00  0.00           C
ATOM    853  CG  GLN A  89      77.310  27.130  29.870  1.00  0.00           C
ATOM    854  CD  GLN A  89      76.020  26.470  30.350  1.00  0.00           C
ATOM    855  OE1 GLN A  89      75.900  25.790  31.380  1.00  0.00           O
ATOM    856  NE2 GLN A  89      74.950  26.760  29.640  1.00  0.00           N
ATOM    857 1HE2 GLN A  89      74.960  27.460  28.920  1.00  0.00           H
ATOM    858 2HE2 GLN A  89      74.220  26.090  29.780  1.00  0.00           H
ATOM    859  C   GLN A  89      78.070  30.130  30.110  1.00  0.00           C
ATOM    860  O   GLN A  89      77.920  31.090  30.850  1.00  0.00           O
ATOM    861  N   THR A  90      78.010  30.340  28.770  1.00  0.00           N
ATOM    862  H   THR A  90      78.800  30.220  28.170  1.00  0.00           H
ATOM    863  CA  THR A  90      76.840  31.170  28.380  1.00  0.00           C
ATOM    864  CB  THR A  90      77.030  31.870  27.030  1.00  0.00           C
ATOM    865  OG1 THR A  90      77.050  30.950  25.900  1.00  0.00           O
ATOM    866  HG1 THR A  90      77.810  30.290  25.980  1.00  0.00           H
ATOM    867  CG2 THR A  90      78.340  32.700  27.070  1.00  0.00           C
ATOM    868  C   THR A  90      75.550  30.320  28.250  1.00  0.00           C
ATOM    869  O   THR A  90      75.660  29.110  27.990  1.00  0.00           O
ATOM    870  N   PHE A  91      74.470  31.000  28.520  1.00  0.00           N
ATOM    871  H   PHE A  91      74.530  32.010  28.540  1.00  0.00           H
ATOM    872  CA  PHE A  91      73.120  30.510  28.490  1.00  0.00           C
ATOM    873  CB  PHE A  91      72.660  30.130  29.940  1.00  0.00           C
ATOM    874  CG  PHE A  91      71.300  29.540  30.260  1.00  0.00           C
ATOM    875  CD1 PHE A  91      71.060  28.240  29.850  1.00  0.00           C
ATOM    876  HD1 PHE A  91      71.840  27.650  29.390  1.00  0.00           H
ATOM    877  CD2 PHE A  91      70.290  30.290  30.840  1.00  0.00           C
ATOM    878  HD2 PHE A  91      70.510  31.240  31.340  1.00  0.00           H
ATOM    879  CE1 PHE A  91      69.780  27.740  30.090  1.00  0.00           C
ATOM    880  HE1 PHE A  91      69.630  26.660  30.060  1.00  0.00           H
ATOM    881  CE2 PHE A  91      69.010  29.840  30.950  1.00  0.00           C
ATOM    882  HE2 PHE A  91      68.200  30.570  30.940  1.00  0.00           H
ATOM    883  CZ  PHE A  91      68.710  28.500  30.580  1.00  0.00           C
ATOM    884  HZ  PHE A  91      67.720  28.120  30.820  1.00  0.00           H
ATOM    885  C   PHE A  91      72.080  31.560  27.900  1.00  0.00           C
ATOM    886  O   PHE A  91      72.350  32.740  27.870  1.00  0.00           O
ATOM    887  N   THR A  92      70.980  31.100  27.310  1.00  0.00           N
ATOM    888  H   THR A  92      70.800  30.110  27.260  1.00  0.00           H
ATOM    889  CA  THR A  92      70.010  32.040  26.700  1.00  0.00           C
ATOM    890  CB  THR A  92      70.280  32.160  25.130  1.00  0.00           C
ATOM    891  OG1 THR A  92      70.020  33.520  24.780  1.00  0.00           O
ATOM    892  HG1 THR A  92      70.140  34.040  25.620  1.00  0.00           H
ATOM    893  CG2 THR A  92      69.510  31.140  24.310  1.00  0.00           C
ATOM    894  C   THR A  92      68.490  31.970  27.000  1.00  0.00           C
ATOM    895  O   THR A  92      67.920  30.880  27.220  1.00  0.00           O
ATOM    896  N   PHE A  93      68.040  33.140  27.500  1.00  0.00           N
ATOM    897  H   PHE A  93      68.690  33.670  28.020  1.00  0.00           H
ATOM    898  CA  PHE A  93      66.610  33.550  27.540  1.00  0.00           C
ATOM    899  CB  PHE A  93      66.420  34.520  28.740  1.00  0.00           C
ATOM    900  CG  PHE A  93      66.970  33.970  30.050  1.00  0.00           C
ATOM    901  CD1 PHE A  93      66.220  33.270  30.960  1.00  0.00           C
ATOM    902  HD1 PHE A  93      65.220  32.930  30.700  1.00  0.00           H
ATOM    903  CD2 PHE A  93      68.180  34.450  30.490  1.00  0.00           C
ATOM    904  HD2 PHE A  93      68.670  35.130  29.800  1.00  0.00           H
ATOM    905  CE1 PHE A  93      66.680  33.050  32.240  1.00  0.00           C
ATOM    906  HE1 PHE A  93      66.060  32.580  33.010  1.00  0.00           H
ATOM    907  CE2 PHE A  93      68.670  34.070  31.750  1.00  0.00           C
ATOM    908  HE2 PHE A  93      69.760  34.090  31.780  1.00  0.00           H
ATOM    909  CZ  PHE A  93      67.930  33.410  32.670  1.00  0.00           C
ATOM    910  HZ  PHE A  93      68.310  33.030  33.620  1.00  0.00           H
ATOM    911  C   PHE A  93      65.900  33.930  26.310  1.00  0.00           C
ATOM    912  O   PHE A  93      66.400  34.730  25.560  1.00  0.00           O
ATOM    913  N   THR A  94      64.770  33.380  26.040  1.00  0.00           N
ATOM    914  H   THR A  94      64.380  32.680  26.640  1.00  0.00           H
ATOM    915  CA  THR A  94      63.920  33.790  24.870  1.00  0.00           C
ATOM    916  CB  THR A  94      63.940  32.650  23.840  1.00  0.00           C
ATOM    917  OG1 THR A  94      63.120  32.940  22.710  1.00  0.00           O
ATOM    918  HG1 THR A  94      63.590  32.440  21.990  1.00  0.00           H
ATOM    919  CG2 THR A  94      63.640  31.240  24.340  1.00  0.00           C
ATOM    920  C   THR A  94      62.490  34.190  25.100  1.00  0.00           C
ATOM    921  O   THR A  94      61.820  33.550  25.930  1.00  0.00           O
ATOM    922  N   THR A  95      61.980  35.080  24.310  1.00  0.00           N
ATOM    923  H   THR A  95      62.500  35.710  23.720  1.00  0.00           H
ATOM    924  CA  THR A  95      60.540  35.380  24.310  1.00  0.00           C
ATOM    925  CB  THR A  95      60.330  36.830  23.890  1.00  0.00           C
ATOM    926  OG1 THR A  95      61.040  37.150  22.660  1.00  0.00           O
ATOM    927  HG1 THR A  95      60.870  38.130  22.640  1.00  0.00           H
ATOM    928  CG2 THR A  95      60.700  37.860  24.970  1.00  0.00           C
ATOM    929  C   THR A  95      59.750  34.420  23.440  1.00  0.00           C
ATOM    930  O   THR A  95      58.460  34.590  23.490  1.00  0.00           O
ATOM    931  N   ASP A  96      60.340  33.710  22.550  1.00  0.00           N
ATOM    932  H   ASP A  96      61.310  33.480  22.610  1.00  0.00           H
ATOM    933  CA  ASP A  96      59.650  32.820  21.610  1.00  0.00           C
ATOM    934  CB  ASP A  96      60.530  32.130  20.550  1.00  0.00           C
ATOM    935  CG  ASP A  96      59.890  31.360  19.390  1.00  0.00           C
ATOM    936  OD1 ASP A  96      60.440  31.500  18.300  1.00  0.00           O
ATOM    937  OD2 ASP A  96      58.860  30.650  19.600  1.00  0.00           O
ATOM    938  C   ASP A  96      59.000  31.710  22.520  1.00  0.00           C
ATOM    939  O   ASP A  96      59.630  30.950  23.230  1.00  0.00           O
ATOM    940  N   LYS A  97      57.740  31.560  22.370  1.00  0.00           N
ATOM    941  H   LYS A  97      57.280  32.040  21.620  1.00  0.00           H
ATOM    942  CA  LYS A  97      56.850  30.620  23.150  1.00  0.00           C
ATOM    943  CB  LYS A  97      55.390  30.950  22.970  1.00  0.00           C
ATOM    944  CG  LYS A  97      54.820  31.920  24.020  1.00  0.00           C
ATOM    945  CD  LYS A  97      53.300  32.090  23.720  1.00  0.00           C
ATOM    946  CE  LYS A  97      52.950  32.870  22.410  1.00  0.00           C
ATOM    947  NZ  LYS A  97      53.080  32.090  21.200  1.00  0.00           N
ATOM    948  HZ1 LYS A  97      52.660  31.190  21.360  1.00  0.00           H
ATOM    949  HZ2 LYS A  97      52.530  32.460  20.450  1.00  0.00           H
ATOM    950  HZ3 LYS A  97      54.020  31.920  20.910  1.00  0.00           H
ATOM    951  C   LYS A  97      57.040  29.190  22.720  1.00  0.00           C
ATOM    952  O   LYS A  97      56.720  28.290  23.540  1.00  0.00           O
ATOM    953  N   SER A  98      57.560  28.830  21.540  1.00  0.00           N
ATOM    954  H   SER A  98      58.100  29.450  20.970  1.00  0.00           H
ATOM    955  CA  SER A  98      57.620  27.420  21.030  1.00  0.00           C
ATOM    956  CB  SER A  98      58.240  27.230  19.620  1.00  0.00           C
ATOM    957  OG  SER A  98      57.660  28.270  18.700  1.00  0.00           O
ATOM    958  HG  SER A  98      58.130  29.160  18.830  1.00  0.00           H
ATOM    959  C   SER A  98      58.520  26.420  21.810  1.00  0.00           C
ATOM    960  O   SER A  98      58.240  25.220  21.950  1.00  0.00           O
ATOM    961  N   VAL A  99      59.480  26.970  22.610  1.00  0.00           N
ATOM    962  H   VAL A  99      59.370  27.910  22.950  1.00  0.00           H
ATOM    963  CA  VAL A  99      60.680  26.370  23.130  1.00  0.00           C
ATOM    964  CB  VAL A  99      61.690  27.490  23.480  1.00  0.00           C
ATOM    965  CG1 VAL A  99      62.980  26.850  23.970  1.00  0.00           C
ATOM    966  CG2 VAL A  99      62.180  28.270  22.220  1.00  0.00           C
ATOM    967  C   VAL A  99      60.490  25.410  24.350  1.00  0.00           C
ATOM    968  O   VAL A  99      60.090  25.880  25.380  1.00  0.00           O
ATOM    969  N   ILE A 100      60.790  24.160  24.210  1.00  0.00           N
ATOM    970  H   ILE A 100      60.930  23.810  23.280  1.00  0.00           H
ATOM    971  CA  ILE A 100      60.970  23.170  25.310  1.00  0.00           C
ATOM    972  CB  ILE A 100      60.410  21.780  24.980  1.00  0.00           C
ATOM    973  CG1 ILE A 100      58.950  21.920  24.560  1.00  0.00           C
ATOM    974  CG2 ILE A 100      60.560  20.930  26.280  1.00  0.00           C
ATOM    975  CD  ILE A 100      58.320  20.550  24.200  1.00  0.00           C
ATOM    976  C   ILE A 100      62.440  23.100  25.660  1.00  0.00           C
ATOM    977  O   ILE A 100      63.270  22.650  24.920  1.00  0.00           O
ATOM    978  N   GLY A 101      62.790  23.800  26.760  1.00  0.00           N
ATOM    979  H   GLY A 101      62.130  23.830  27.510  1.00  0.00           H
ATOM    980  CA  GLY A 101      64.140  24.300  27.170  1.00  0.00           C
ATOM    981  C   GLY A 101      65.040  23.170  27.740  1.00  0.00           C
ATOM    982  O   GLY A 101      64.600  21.990  27.860  1.00  0.00           O
ATOM    983  N   ASN A 102      66.310  23.540  28.070  1.00  0.00           N
ATOM    984  H   ASN A 102      66.500  24.490  28.290  1.00  0.00           H
ATOM    985  CA  ASN A 102      67.430  22.580  28.260  1.00  0.00           C
ATOM    986  CB  ASN A 102      67.750  22.020  26.880  1.00  0.00           C
ATOM    987  CG  ASN A 102      68.000  23.100  25.770  1.00  0.00           C
ATOM    988  OD1 ASN A 102      68.500  24.190  26.030  1.00  0.00           O
ATOM    989  ND2 ASN A 102      67.470  22.980  24.590  1.00  0.00           N
ATOM    990 1HD2 ASN A 102      66.950  22.180  24.290  1.00  0.00           H
ATOM    991 2HD2 ASN A 102      67.830  23.590  23.870  1.00  0.00           H
ATOM    992  C   ASN A 102      68.620  23.520  28.730  1.00  0.00           C
ATOM    993  O   ASN A 102      68.440  24.700  28.720  1.00  0.00           O
ATOM    994  N   SER A 103      69.780  22.980  29.010  1.00  0.00           N
ATOM    995  H   SER A 103      69.920  21.990  29.050  1.00  0.00           H
ATOM    996  CA  SER A 103      71.000  23.740  29.300  1.00  0.00           C
ATOM    997  CB  SER A 103      72.070  22.720  29.620  1.00  0.00           C
ATOM    998  OG  SER A 103      72.350  21.900  28.500  1.00  0.00           O
ATOM    999  HG  SER A 103      73.190  22.160  28.010  1.00  0.00           H
ATOM   1000  C   SER A 103      71.630  24.730  28.310  1.00  0.00           C
ATOM   1001  O   SER A 103      72.800  25.080  28.420  1.00  0.00           O
ATOM   1002  N   GLU A 104      71.030  24.800  27.110  1.00  0.00           N
ATOM   1003  H   GLU A 104      70.190  24.300  26.920  1.00  0.00           H
ATOM   1004  CA  GLU A 104      71.420  25.880  26.130  1.00  0.00           C
ATOM   1005  CB  GLU A 104      71.390  25.150  24.720  1.00  0.00           C
ATOM   1006  CG  GLU A 104      72.210  25.910  23.700  1.00  0.00           C
ATOM   1007  CD  GLU A 104      71.940  25.720  22.190  1.00  0.00           C
ATOM   1008  OE1 GLU A 104      71.880  26.750  21.470  1.00  0.00           O
ATOM   1009  OE2 GLU A 104      71.540  24.610  21.770  1.00  0.00           O
ATOM   1010  C   GLU A 104      70.410  27.060  26.080  1.00  0.00           C
ATOM   1011  O   GLU A 104      70.900  28.200  26.140  1.00  0.00           O
ATOM   1012  N   MET A 105      69.160  26.730  26.450  1.00  0.00           N
ATOM   1013  H   MET A 105      68.800  25.810  26.590  1.00  0.00           H
ATOM   1014  CA  MET A 105      67.970  27.650  26.160  1.00  0.00           C
ATOM   1015  CB  MET A 105      67.650  27.820  24.680  1.00  0.00           C
ATOM   1016  CG  MET A 105      67.280  26.450  24.030  1.00  0.00           C
ATOM   1017  SD  MET A 105      66.520  26.490  22.420  1.00  0.00           S
ATOM   1018  CE  MET A 105      65.880  24.820  22.510  1.00  0.00           C
ATOM   1019  C   MET A 105      66.640  27.550  27.040  1.00  0.00           C
ATOM   1020  O   MET A 105      66.260  26.360  27.300  1.00  0.00           O
ATOM   1021  N   VAL A 106      66.040  28.740  27.280  1.00  0.00           N
ATOM   1022  H   VAL A 106      66.550  29.580  27.080  1.00  0.00           H
ATOM   1023  CA  VAL A 106      64.730  28.710  28.000  1.00  0.00           C
ATOM   1024  CB  VAL A 106      64.950  28.620  29.570  1.00  0.00           C
ATOM   1025  CG1 VAL A 106      65.530  29.910  30.260  1.00  0.00           C
ATOM   1026  CG2 VAL A 106      63.680  28.150  30.230  1.00  0.00           C
ATOM   1027  C   VAL A 106      64.000  29.960  27.700  1.00  0.00           C
ATOM   1028  O   VAL A 106      64.490  31.050  27.390  1.00  0.00           O
ATOM   1029  N   ALA A 107      62.690  29.820  27.850  1.00  0.00           N
ATOM   1030  H   ALA A 107      62.360  28.880  27.900  1.00  0.00           H
ATOM   1031  CA  ALA A 107      61.660  30.880  27.590  1.00  0.00           C
ATOM   1032  CB  ALA A 107      60.670  30.310  26.620  1.00  0.00           C
ATOM   1033  C   ALA A 107      61.060  31.500  28.850  1.00  0.00           C
ATOM   1034  O   ALA A 107      61.230  31.020  29.960  1.00  0.00           O
ATOM   1035  N   VAL A 108      60.930  32.820  28.730  1.00  0.00           N
ATOM   1036  H   VAL A 108      61.210  33.270  27.890  1.00  0.00           H
ATOM   1037  CA  VAL A 108      60.350  33.620  29.840  1.00  0.00           C
ATOM   1038  CB  VAL A 108      61.180  34.820  30.210  1.00  0.00           C
ATOM   1039  CG1 VAL A 108      62.440  34.510  31.140  1.00  0.00           C
ATOM   1040  CG2 VAL A 108      61.590  35.580  28.910  1.00  0.00           C
ATOM   1041  C   VAL A 108      58.880  34.000  29.570  1.00  0.00           C
ATOM   1042  O   VAL A 108      58.590  34.110  28.420  1.00  0.00           O
ATOM   1043  N   THR A 109      58.100  33.830  30.620  1.00  0.00           N
ATOM   1044  H   THR A 109      58.520  33.600  31.500  1.00  0.00           H
ATOM   1045  CA  THR A 109      56.620  33.970  30.760  1.00  0.00           C
ATOM   1046  CB  THR A 109      56.050  33.690  32.190  1.00  0.00           C
ATOM   1047  OG1 THR A 109      56.880  34.440  33.120  1.00  0.00           O
ATOM   1048  HG1 THR A 109      56.220  34.850  33.740  1.00  0.00           H
ATOM   1049  CG2 THR A 109      55.860  32.210  32.460  1.00  0.00           C
ATOM   1050  C   THR A 109      56.140  35.290  30.260  1.00  0.00           C
ATOM   1051  O   THR A 109      55.050  35.340  29.660  1.00  0.00           O
ATOM   1052  N   TYR A 110      56.790  36.330  30.830  1.00  0.00           N
ATOM   1053  H   TYR A 110      57.450  36.140  31.560  1.00  0.00           H
ATOM   1054  CA  TYR A 110      56.690  37.770  30.480  1.00  0.00           C
ATOM   1055  CB  TYR A 110      57.280  38.500  31.750  1.00  0.00           C
ATOM   1056  CG  TYR A 110      57.400  40.050  31.640  1.00  0.00           C
ATOM   1057  CD1 TYR A 110      56.290  40.790  31.500  1.00  0.00           C
ATOM   1058  HD1 TYR A 110      55.300  40.360  31.400  1.00  0.00           H
ATOM   1059  CD2 TYR A 110      58.610  40.650  31.870  1.00  0.00           C
ATOM   1060  HD2 TYR A 110      59.280  40.090  32.520  1.00  0.00           H
ATOM   1061  CE1 TYR A 110      56.460  42.140  31.390  1.00  0.00           C
ATOM   1062  HE1 TYR A 110      55.540  42.680  31.180  1.00  0.00           H
ATOM   1063  CE2 TYR A 110      58.790  42.030  31.690  1.00  0.00           C
ATOM   1064  HE2 TYR A 110      59.730  42.430  32.070  1.00  0.00           H
ATOM   1065  CZ  TYR A 110      57.730  42.830  31.460  1.00  0.00           C
ATOM   1066  OH  TYR A 110      57.920  44.110  31.190  1.00  0.00           O
ATOM   1067  HH  TYR A 110      58.800  44.310  31.630  1.00  0.00           H
ATOM   1068  C   TYR A 110      57.380  38.170  29.210  1.00  0.00           C
ATOM   1069  O   TYR A 110      58.520  37.810  28.970  1.00  0.00           O
ATOM   1070  N   GLU A 111      56.630  38.670  28.280  1.00  0.00           N
ATOM   1071  H   GLU A 111      55.630  38.620  28.310  1.00  0.00           H
ATOM   1072  CA  GLU A 111      57.110  39.160  26.990  1.00  0.00           C
ATOM   1073  CB  GLU A 111      55.860  39.540  26.220  1.00  0.00           C
ATOM   1074  CG  GLU A 111      55.970  39.210  24.700  1.00  0.00           C
ATOM   1075  CD  GLU A 111      54.690  39.660  23.990  1.00  0.00           C
ATOM   1076  OE1 GLU A 111      54.110  38.870  23.280  1.00  0.00           O
ATOM   1077  OE2 GLU A 111      54.310  40.870  24.010  1.00  0.00           O
ATOM   1078  C   GLU A 111      58.090  40.360  26.930  1.00  0.00           C
ATOM   1079  O   GLU A 111      59.180  40.320  26.390  1.00  0.00           O
ATOM   1080  N   GLY A 112      57.850  41.340  27.810  1.00  0.00           N
ATOM   1081  H   GLY A 112      56.960  41.450  28.260  1.00  0.00           H
ATOM   1082  CA  GLY A 112      58.680  42.530  28.160  1.00  0.00           C
ATOM   1083  C   GLY A 112      60.110  42.320  28.800  1.00  0.00           C
ATOM   1084  O   GLY A 112      60.850  43.320  28.900  1.00  0.00           O
ATOM   1085  N   PHE A 113      60.530  41.050  28.930  1.00  0.00           N
ATOM   1086  H   PHE A 113      60.090  40.180  28.680  1.00  0.00           H
ATOM   1087  CA  PHE A 113      61.900  40.740  29.480  1.00  0.00           C
ATOM   1088  CB  PHE A 113      62.000  39.230  29.450  1.00  0.00           C
ATOM   1089  CG  PHE A 113      63.160  38.760  30.380  1.00  0.00           C
ATOM   1090  CD1 PHE A 113      62.890  38.390  31.640  1.00  0.00           C
ATOM   1091  HD1 PHE A 113      61.990  38.760  32.140  1.00  0.00           H
ATOM   1092  CD2 PHE A 113      64.460  38.410  29.870  1.00  0.00           C
ATOM   1093  HD2 PHE A 113      64.850  38.600  28.880  1.00  0.00           H
ATOM   1094  CE1 PHE A 113      63.740  37.580  32.430  1.00  0.00           C
ATOM   1095  HE1 PHE A 113      63.500  37.300  33.450  1.00  0.00           H
ATOM   1096  CE2 PHE A 113      65.280  37.650  30.650  1.00  0.00           C
ATOM   1097  HE2 PHE A 113      66.150  37.270  30.120  1.00  0.00           H
ATOM   1098  CZ  PHE A 113      64.940  37.250  31.920  1.00  0.00           C
ATOM   1099  HZ  PHE A 113      65.760  36.760  32.460  1.00  0.00           H
ATOM   1100  C   PHE A 113      63.010  41.360  28.600  1.00  0.00           C
ATOM   1101  O   PHE A 113      63.720  42.210  28.940  1.00  0.00           O
ATOM   1102  N   THR A 114      62.890  41.100  27.300  1.00  0.00           N
ATOM   1103  H   THR A 114      62.050  40.690  26.960  1.00  0.00           H
ATOM   1104  CA  THR A 114      63.840  41.490  26.270  1.00  0.00           C
ATOM   1105  CB  THR A 114      63.600  40.900  24.880  1.00  0.00           C
ATOM   1106  OG1 THR A 114      62.240  41.030  24.560  1.00  0.00           O
ATOM   1107  HG1 THR A 114      61.930  40.810  23.630  1.00  0.00           H
ATOM   1108  CG2 THR A 114      63.920  39.390  24.790  1.00  0.00           C
ATOM   1109  C   THR A 114      63.790  43.040  26.140  1.00  0.00           C
ATOM   1110  O   THR A 114      64.800  43.610  25.880  1.00  0.00           O
ATOM   1111  N   THR A 115      62.580  43.670  26.170  1.00  0.00           N
ATOM   1112  H   THR A 115      61.760  43.110  26.020  1.00  0.00           H
ATOM   1113  CA  THR A 115      62.490  45.180  26.180  1.00  0.00           C
ATOM   1114  CB  THR A 115      61.090  45.670  25.640  1.00  0.00           C
ATOM   1115  OG1 THR A 115      60.050  45.010  26.420  1.00  0.00           O
ATOM   1116  HG1 THR A 115      59.160  44.970  25.990  1.00  0.00           H
ATOM   1117  CG2 THR A 115      60.920  45.250  24.160  1.00  0.00           C
ATOM   1118  C   THR A 115      62.730  45.940  27.540  1.00  0.00           C
ATOM   1119  O   THR A 115      62.990  47.140  27.520  1.00  0.00           O
ATOM   1120  N   ASP A 116      62.590  45.260  28.680  1.00  0.00           N
ATOM   1121  H   ASP A 116      62.070  44.410  28.610  1.00  0.00           H
ATOM   1122  CA  ASP A 116      63.230  45.650  30.020  1.00  0.00           C
ATOM   1123  CB  ASP A 116      62.560  44.870  31.210  1.00  0.00           C
ATOM   1124  CG  ASP A 116      61.340  45.610  31.780  1.00  0.00           C
ATOM   1125  OD1 ASP A 116      60.350  44.950  32.170  1.00  0.00           O
ATOM   1126  OD2 ASP A 116      61.410  46.860  32.050  1.00  0.00           O
ATOM   1127  C   ASP A 116      64.760  45.410  30.130  1.00  0.00           C
ATOM   1128  O   ASP A 116      65.420  46.350  30.620  1.00  0.00           O
ATOM   1129  N   LEU A 117      65.250  44.310  29.580  1.00  0.00           N
ATOM   1130  H   LEU A 117      64.700  43.500  29.360  1.00  0.00           H
ATOM   1131  CA  LEU A 117      66.710  43.920  29.750  1.00  0.00           C
ATOM   1132  CB  LEU A 117      66.880  42.400  29.860  1.00  0.00           C
ATOM   1133  CG  LEU A 117      66.660  41.900  31.290  1.00  0.00           C
ATOM   1134  CD1 LEU A 117      65.230  42.010  31.800  1.00  0.00           C
ATOM   1135  CD2 LEU A 117      67.240  40.510  31.480  1.00  0.00           C
ATOM   1136  C   LEU A 117      67.540  44.540  28.630  1.00  0.00           C
ATOM   1137  O   LEU A 117      67.100  44.470  27.470  1.00  0.00           O
ATOM   1138  N   SER A 118      68.800  44.810  29.020  1.00  0.00           N
ATOM   1139  H   SER A 118      69.150  44.380  29.850  1.00  0.00           H
ATOM   1140  CA  SER A 118      69.830  45.630  28.260  1.00  0.00           C
ATOM   1141  CB  SER A 118      69.800  47.100  28.710  1.00  0.00           C
ATOM   1142  OG  SER A 118      70.900  47.750  28.020  1.00  0.00           O
ATOM   1143  HG  SER A 118      70.410  48.400  27.430  1.00  0.00           H
ATOM   1144  C   SER A 118      71.170  45.030  28.690  1.00  0.00           C
ATOM   1145  O   SER A 118      71.300  44.300  29.700  1.00  0.00           O
ATOM   1146  N   VAL A 119      72.170  45.250  27.860  1.00  0.00           N
ATOM   1147  H   VAL A 119      72.060  45.910  27.120  1.00  0.00           H
ATOM   1148  CA  VAL A 119      73.520  44.760  28.200  1.00  0.00           C
ATOM   1149  CB  VAL A 119      74.590  44.860  27.070  1.00  0.00           C
ATOM   1150  CG1 VAL A 119      74.240  44.030  25.860  1.00  0.00           C
ATOM   1151  CG2 VAL A 119      74.910  46.330  26.860  1.00  0.00           C
ATOM   1152  C   VAL A 119      74.100  45.150  29.580  1.00  0.00           C
ATOM   1153  O   VAL A 119      73.920  46.330  29.980  1.00  0.00           O
ATOM   1154  N   GLY A 120      74.970  44.290  30.140  1.00  0.00           N
ATOM   1155  H   GLY A 120      75.440  43.570  29.630  1.00  0.00           H
ATOM   1156  CA  GLY A 120      75.320  44.480  31.550  1.00  0.00           C
ATOM   1157  C   GLY A 120      74.380  44.060  32.700  1.00  0.00           C
ATOM   1158  O   GLY A 120      74.870  43.780  33.780  1.00  0.00           O
ATOM   1159  N   ASN A 121      73.050  43.900  32.450  1.00  0.00           N
ATOM   1160  H   ASN A 121      72.550  44.180  31.630  1.00  0.00           H
ATOM   1161  CA  ASN A 121      72.190  43.500  33.590  1.00  0.00           C
ATOM   1162  CB  ASN A 121      70.750  43.540  33.190  1.00  0.00           C
ATOM   1163  CG  ASN A 121      70.140  44.830  32.690  1.00  0.00           C
ATOM   1164  OD1 ASN A 121      69.200  44.850  31.880  1.00  0.00           O
ATOM   1165  ND2 ASN A 121      70.360  45.920  33.360  1.00  0.00           N
ATOM   1166 1HD2 ASN A 121      70.840  46.100  34.210  1.00  0.00           H
ATOM   1167 2HD2 ASN A 121      69.770  46.620  32.950  1.00  0.00           H
ATOM   1168  C   ASN A 121      72.390  42.070  34.190  1.00  0.00           C
ATOM   1169  O   ASN A 121      72.810  41.100  33.480  1.00  0.00           O
ATOM   1170  N   THR A 122      71.980  41.960  35.480  1.00  0.00           N
ATOM   1171  H   THR A 122      71.530  42.620  36.080  1.00  0.00           H
ATOM   1172  CA  THR A 122      72.160  40.640  36.210  1.00  0.00           C
ATOM   1173  CB  THR A 122      72.990  40.750  37.500  1.00  0.00           C
ATOM   1174  OG1 THR A 122      72.770  41.950  38.180  1.00  0.00           O
ATOM   1175  HG1 THR A 122      73.150  41.870  39.090  1.00  0.00           H
ATOM   1176  CG2 THR A 122      74.510  40.500  37.170  1.00  0.00           C
ATOM   1177  C   THR A 122      70.780  39.990  36.490  1.00  0.00           C
ATOM   1178  O   THR A 122      69.800  40.760  36.630  1.00  0.00           O
ATOM   1179  N   VAL A 123      70.690  38.730  36.090  1.00  0.00           N
ATOM   1180  H   VAL A 123      71.480  38.360  35.590  1.00  0.00           H
ATOM   1181  CA  VAL A 123      69.580  37.750  36.350  1.00  0.00           C
ATOM   1182  CB  VAL A 123      69.440  36.850  35.140  1.00  0.00           C
ATOM   1183  CG1 VAL A 123      68.440  35.740  35.230  1.00  0.00           C
ATOM   1184  CG2 VAL A 123      69.000  37.720  33.980  1.00  0.00           C
ATOM   1185  C   VAL A 123      69.970  36.940  37.570  1.00  0.00           C
ATOM   1186  O   VAL A 123      71.090  36.900  37.950  1.00  0.00           O
ATOM   1187  N   LEU A 124      69.010  36.470  38.380  1.00  0.00           N
ATOM   1188  H   LEU A 124      68.150  36.970  38.470  1.00  0.00           H
ATOM   1189  CA  LEU A 124      69.080  35.600  39.600  1.00  0.00           C
ATOM   1190  CB  LEU A 124      69.020  36.520  40.820  1.00  0.00           C
ATOM   1191  CG  LEU A 124      70.250  37.300  41.250  1.00  0.00           C
ATOM   1192  CD1 LEU A 124      69.890  38.190  42.500  1.00  0.00           C
ATOM   1193  CD2 LEU A 124      71.380  36.300  41.610  1.00  0.00           C
ATOM   1194  C   LEU A 124      68.060  34.460  39.600  1.00  0.00           C
ATOM   1195  O   LEU A 124      66.900  34.610  40.030  1.00  0.00           O
ATOM   1196  N   VAL A 125      68.540  33.380  38.970  1.00  0.00           N
ATOM   1197  H   VAL A 125      69.510  33.310  38.760  1.00  0.00           H
ATOM   1198  CA  VAL A 125      67.670  32.220  38.830  1.00  0.00           C
ATOM   1199  CB  VAL A 125      68.200  31.500  37.600  1.00  0.00           C
ATOM   1200  CG1 VAL A 125      67.220  30.320  37.360  1.00  0.00           C
ATOM   1201  CG2 VAL A 125      68.120  32.300  36.330  1.00  0.00           C
ATOM   1202  C   VAL A 125      67.520  31.300  40.090  1.00  0.00           C
ATOM   1203  O   VAL A 125      68.510  30.950  40.730  1.00  0.00           O
ATOM   1204  N   ASP A 126      66.250  31.020  40.390  1.00  0.00           N
ATOM   1205  H   ASP A 126      65.650  31.160  39.590  1.00  0.00           H
ATOM   1206  CA  ASP A 126      65.720  30.390  41.600  1.00  0.00           C
ATOM   1207  CB  ASP A 126      66.110  28.930  41.800  1.00  0.00           C
ATOM   1208  CG  ASP A 126      65.270  28.050  42.750  1.00  0.00           C
ATOM   1209  OD1 ASP A 126      65.920  27.160  43.380  1.00  0.00           O
ATOM   1210  OD2 ASP A 126      64.110  28.410  43.090  1.00  0.00           O
ATOM   1211  C   ASP A 126      65.890  31.260  42.800  1.00  0.00           C
ATOM   1212  O   ASP A 126      66.980  31.210  43.390  1.00  0.00           O
ATOM   1213  N   ASP A 127      65.100  32.340  42.820  1.00  0.00           N
ATOM   1214  H   ASP A 127      64.730  32.720  41.980  1.00  0.00           H
ATOM   1215  CA  ASP A 127      64.910  33.340  43.950  1.00  0.00           C
ATOM   1216  CB  ASP A 127      64.440  32.720  45.290  1.00  0.00           C
ATOM   1217  CG  ASP A 127      63.010  32.160  45.260  1.00  0.00           C
ATOM   1218  OD1 ASP A 127      62.680  31.260  46.070  1.00  0.00           O
ATOM   1219  OD2 ASP A 127      62.170  32.600  44.440  1.00  0.00           O
ATOM   1220  C   ASP A 127      66.130  34.210  44.320  1.00  0.00           C
ATOM   1221  O   ASP A 127      66.020  35.250  44.980  1.00  0.00           O
ATOM   1222  N   GLY A 128      67.260  33.620  44.010  1.00  0.00           N
ATOM   1223  H   GLY A 128      67.280  32.650  43.840  1.00  0.00           H
ATOM   1224  CA  GLY A 128      68.650  34.190  43.950  1.00  0.00           C
ATOM   1225  C   GLY A 128      69.940  33.340  43.720  1.00  0.00           C
ATOM   1226  O   GLY A 128      71.070  33.930  43.490  1.00  0.00           O
ATOM   1227  N   LEU A 129      69.810  32.060  43.590  1.00  0.00           N
ATOM   1228  H   LEU A 129      68.910  31.660  43.390  1.00  0.00           H
ATOM   1229  CA  LEU A 129      70.970  31.100  43.630  1.00  0.00           C
ATOM   1230  CB  LEU A 129      70.660  29.650  43.940  1.00  0.00           C
ATOM   1231  CG  LEU A 129      70.360  29.280  45.420  1.00  0.00           C
ATOM   1232  CD1 LEU A 129      71.540  29.560  46.290  1.00  0.00           C
ATOM   1233  CD2 LEU A 129      69.260  30.180  45.990  1.00  0.00           C
ATOM   1234  C   LEU A 129      71.980  31.140  42.500  1.00  0.00           C
ATOM   1235  O   LEU A 129      73.150  31.350  42.780  1.00  0.00           O
ATOM   1236  N   ILE A 130      71.420  31.040  41.280  1.00  0.00           N
ATOM   1237  H   ILE A 130      70.460  31.140  41.010  1.00  0.00           H
ATOM   1238  CA  ILE A 130      72.290  31.050  40.110  1.00  0.00           C
ATOM   1239  CB  ILE A 130      71.850  29.850  39.240  1.00  0.00           C
ATOM   1240  CG1 ILE A 130      71.810  28.550  40.070  1.00  0.00           C
ATOM   1241  CG2 ILE A 130      72.800  29.700  38.040  1.00  0.00           C
ATOM   1242  CD  ILE A 130      70.890  27.490  39.550  1.00  0.00           C
ATOM   1243  C   ILE A 130      72.240  32.480  39.450  1.00  0.00           C
ATOM   1244  O   ILE A 130      71.340  32.700  38.670  1.00  0.00           O
ATOM   1245  N   GLY A 131      73.220  33.270  39.750  1.00  0.00           N
ATOM   1246  H   GLY A 131      73.930  33.120  40.430  1.00  0.00           H
ATOM   1247  CA  GLY A 131      73.380  34.590  39.060  1.00  0.00           C
ATOM   1248  C   GLY A 131      73.850  34.440  37.560  1.00  0.00           C
ATOM   1249  O   GLY A 131      74.420  33.410  37.170  1.00  0.00           O
ATOM   1250  N   MET A 132      73.370  35.340  36.720  1.00  0.00           N
ATOM   1251  H   MET A 132      72.750  36.050  37.050  1.00  0.00           H
ATOM   1252  CA  MET A 132      73.640  35.340  35.230  1.00  0.00           C
ATOM   1253  CB  MET A 132      72.480  34.630  34.610  1.00  0.00           C
ATOM   1254  CG  MET A 132      72.380  33.100  34.750  1.00  0.00           C
ATOM   1255  SD  MET A 132      70.880  32.370  33.920  1.00  0.00           S
ATOM   1256  CE  MET A 132      71.150  30.760  34.600  1.00  0.00           C
ATOM   1257  C   MET A 132      73.800  36.820  34.650  1.00  0.00           C
ATOM   1258  O   MET A 132      72.870  37.580  34.810  1.00  0.00           O
ATOM   1259  N   GLU A 133      75.010  37.180  34.100  1.00  0.00           N
ATOM   1260  H   GLU A 133      75.780  36.560  34.090  1.00  0.00           H
ATOM   1261  CA  GLU A 133      75.310  38.480  33.500  1.00  0.00           C
ATOM   1262  CB  GLU A 133      76.720  38.930  33.960  1.00  0.00           C
ATOM   1263  CG  GLU A 133      76.990  40.420  33.540  1.00  0.00           C
ATOM   1264  CD  GLU A 133      78.260  40.770  34.320  1.00  0.00           C
ATOM   1265  OE1 GLU A 133      78.100  41.320  35.390  1.00  0.00           O
ATOM   1266  OE2 GLU A 133      79.400  40.490  33.870  1.00  0.00           O
ATOM   1267  C   GLU A 133      74.940  38.550  31.990  1.00  0.00           C
ATOM   1268  O   GLU A 133      75.430  37.720  31.230  1.00  0.00           O
ATOM   1269  N   VAL A 134      73.980  39.420  31.650  1.00  0.00           N
ATOM   1270  H   VAL A 134      73.470  40.010  32.270  1.00  0.00           H
ATOM   1271  CA  VAL A 134      73.680  39.750  30.240  1.00  0.00           C
ATOM   1272  CB  VAL A 134      72.540  40.720  30.080  1.00  0.00           C
ATOM   1273  CG1 VAL A 134      72.180  41.020  28.600  1.00  0.00           C
ATOM   1274  CG2 VAL A 134      71.340  40.230  30.880  1.00  0.00           C
ATOM   1275  C   VAL A 134      74.870  40.260  29.490  1.00  0.00           C
ATOM   1276  O   VAL A 134      75.370  41.380  29.730  1.00  0.00           O
ATOM   1277  N   THR A 135      75.170  39.520  28.480  1.00  0.00           N
ATOM   1278  H   THR A 135      74.810  38.600  28.330  1.00  0.00           H
ATOM   1279  CA  THR A 135      76.240  39.820  27.480  1.00  0.00           C
ATOM   1280  CB  THR A 135      77.230  38.640  27.120  1.00  0.00           C
ATOM   1281  OG1 THR A 135      76.470  37.420  26.950  1.00  0.00           O
ATOM   1282  HG1 THR A 135      77.000  36.830  26.340  1.00  0.00           H
ATOM   1283  CG2 THR A 135      78.270  38.590  28.220  1.00  0.00           C
ATOM   1284  C   THR A 135      75.890  40.400  26.140  1.00  0.00           C
ATOM   1285  O   THR A 135      76.750  41.040  25.470  1.00  0.00           O
ATOM   1286  N   ALA A 136      74.710  40.130  25.710  1.00  0.00           N
ATOM   1287  H   ALA A 136      74.080  39.610  26.280  1.00  0.00           H
ATOM   1288  CA  ALA A 136      74.080  40.620  24.460  1.00  0.00           C
ATOM   1289  CB  ALA A 136      74.800  40.180  23.230  1.00  0.00           C
ATOM   1290  C   ALA A 136      72.560  40.370  24.310  1.00  0.00           C
ATOM   1291  O   ALA A 136      71.950  39.520  24.980  1.00  0.00           O
ATOM   1292  N   ILE A 137      71.990  41.210  23.460  1.00  0.00           N
ATOM   1293  H   ILE A 137      72.560  41.870  22.960  1.00  0.00           H
ATOM   1294  CA  ILE A 137      70.520  41.270  23.320  1.00  0.00           C
ATOM   1295  CB  ILE A 137      70.020  42.540  24.040  1.00  0.00           C
ATOM   1296  CG1 ILE A 137      68.490  42.720  23.970  1.00  0.00           C
ATOM   1297  CG2 ILE A 137      70.700  43.840  23.660  1.00  0.00           C
ATOM   1298  CD  ILE A 137      67.770  42.050  25.180  1.00  0.00           C
ATOM   1299  C   ILE A 137      70.180  41.220  21.800  1.00  0.00           C
ATOM   1300  O   ILE A 137      70.330  42.200  21.090  1.00  0.00           O
ATOM   1301  N   GLU A 138      69.720  40.050  21.350  1.00  0.00           N
ATOM   1302  H   GLU A 138      69.430  39.350  22.010  1.00  0.00           H
ATOM   1303  CA  GLU A 138      69.490  39.790  19.930  1.00  0.00           C
ATOM   1304  CB  GLU A 138      70.610  39.050  19.210  1.00  0.00           C
ATOM   1305  CG  GLU A 138      70.790  39.350  17.760  1.00  0.00           C
ATOM   1306  CD  GLU A 138      71.800  38.340  17.260  1.00  0.00           C
ATOM   1307  OE1 GLU A 138      71.420  37.230  16.870  1.00  0.00           O
ATOM   1308  OE2 GLU A 138      72.960  38.720  17.060  1.00  0.00           O
ATOM   1309  C   GLU A 138      68.140  39.130  19.550  1.00  0.00           C
ATOM   1310  O   GLU A 138      67.940  37.940  19.800  1.00  0.00           O
ATOM   1311  N   GLY A 139      67.220  40.000  19.210  1.00  0.00           N
ATOM   1312  H   GLY A 139      67.370  40.970  19.030  1.00  0.00           H
ATOM   1313  CA  GLY A 139      65.850  39.720  18.830  1.00  0.00           C
ATOM   1314  C   GLY A 139      65.030  39.210  20.010  1.00  0.00           C
ATOM   1315  O   GLY A 139      65.390  39.680  21.100  1.00  0.00           O
ATOM   1316  N   ASN A 140      64.610  37.980  19.770  1.00  0.00           N
ATOM   1317  H   ASN A 140      64.920  37.490  18.950  1.00  0.00           H
ATOM   1318  CA  ASN A 140      63.970  37.200  20.850  1.00  0.00           C
ATOM   1319  CB  ASN A 140      63.430  35.830  20.420  1.00  0.00           C
ATOM   1320  CG  ASN A 140      62.160  36.070  19.540  1.00  0.00           C
ATOM   1321  OD1 ASN A 140      62.310  36.020  18.310  1.00  0.00           O
ATOM   1322  ND2 ASN A 140      61.000  36.280  20.080  1.00  0.00           N
ATOM   1323 1HD2 ASN A 140      60.950  36.450  21.070  1.00  0.00           H
ATOM   1324 2HD2 ASN A 140      60.160  36.070  19.580  1.00  0.00           H
ATOM   1325  C   ASN A 140      64.870  36.850  22.110  1.00  0.00           C
ATOM   1326  O   ASN A 140      64.170  36.710  23.090  1.00  0.00           O
ATOM   1327  N   LYS A 141      66.180  36.920  21.890  1.00  0.00           N
ATOM   1328  H   LYS A 141      66.650  37.220  21.060  1.00  0.00           H
ATOM   1329  CA  LYS A 141      67.030  36.330  22.940  1.00  0.00           C
ATOM   1330  CB  LYS A 141      68.070  35.460  22.320  1.00  0.00           C
ATOM   1331  CG  LYS A 141      67.470  34.210  21.790  1.00  0.00           C
ATOM   1332  CD  LYS A 141      68.680  33.360  21.320  1.00  0.00           C
ATOM   1333  CE  LYS A 141      68.240  32.130  20.530  1.00  0.00           C
ATOM   1334  NZ  LYS A 141      69.530  31.420  20.210  1.00  0.00           N
ATOM   1335  HZ1 LYS A 141      70.190  32.110  19.930  1.00  0.00           H
ATOM   1336  HZ2 LYS A 141      69.770  30.880  21.010  1.00  0.00           H
ATOM   1337  HZ3 LYS A 141      69.200  30.830  19.470  1.00  0.00           H
ATOM   1338  C   LYS A 141      67.690  37.420  23.790  1.00  0.00           C
ATOM   1339  O   LYS A 141      68.230  38.430  23.360  1.00  0.00           O
ATOM   1340  N   VAL A 142      67.790  37.090  25.090  1.00  0.00           N
ATOM   1341  H   VAL A 142      67.190  36.400  25.490  1.00  0.00           H
ATOM   1342  CA  VAL A 142      68.740  37.680  26.010  1.00  0.00           C
ATOM   1343  CB  VAL A 142      68.060  38.030  27.340  1.00  0.00           C
ATOM   1344  CG1 VAL A 142      69.020  38.480  28.460  1.00  0.00           C
ATOM   1345  CG2 VAL A 142      66.940  39.060  27.100  1.00  0.00           C
ATOM   1346  C   VAL A 142      69.840  36.640  26.210  1.00  0.00           C
ATOM   1347  O   VAL A 142      69.700  35.570  26.810  1.00  0.00           O
ATOM   1348  N   ILE A 143      71.000  37.020  25.690  1.00  0.00           N
ATOM   1349  H   ILE A 143      70.960  37.960  25.340  1.00  0.00           H
ATOM   1350  CA  ILE A 143      72.230  36.240  25.800  1.00  0.00           C
ATOM   1351  CB  ILE A 143      73.070  36.350  24.540  1.00  0.00           C
ATOM   1352  CG1 ILE A 143      72.470  35.810  23.280  1.00  0.00           C
ATOM   1353  CG2 ILE A 143      74.420  35.650  24.770  1.00  0.00           C
ATOM   1354  CD  ILE A 143      72.880  36.780  22.200  1.00  0.00           C
ATOM   1355  C   ILE A 143      72.990  36.570  27.130  1.00  0.00           C
ATOM   1356  O   ILE A 143      73.390  37.770  27.280  1.00  0.00           O
ATOM   1357  N   CYS A 144      73.190  35.510  27.930  1.00  0.00           N
ATOM   1358  H   CYS A 144      72.780  34.610  27.720  1.00  0.00           H
ATOM   1359  CA  CYS A 144      73.790  35.650  29.290  1.00  0.00           C
ATOM   1360  CB  CYS A 144      72.760  35.430  30.370  1.00  0.00           C
ATOM   1361  SG  CYS A 144      71.410  36.620  30.220  1.00  0.00           S
ATOM   1362  HG  CYS A 144      72.060  37.750  30.400  1.00  0.00           H
ATOM   1363  C   CYS A 144      75.030  34.790  29.540  1.00  0.00           C
ATOM   1364  O   CYS A 144      75.080  33.640  29.110  1.00  0.00           O
ATOM   1365  N   LYS A 145      75.720  35.150  30.620  1.00  0.00           N
ATOM   1366  H   LYS A 145      75.470  36.050  30.980  1.00  0.00           H
ATOM   1367  CA  LYS A 145      76.920  34.470  31.120  1.00  0.00           C
ATOM   1368  CB  LYS A 145      78.140  35.440  31.160  1.00  0.00           C
ATOM   1369  CG  LYS A 145      79.510  34.820  31.500  1.00  0.00           C
ATOM   1370  CD  LYS A 145      80.140  33.990  30.350  1.00  0.00           C
ATOM   1371  CE  LYS A 145      81.710  34.140  30.360  1.00  0.00           C
ATOM   1372  NZ  LYS A 145      82.300  33.100  29.520  1.00  0.00           N
ATOM   1373  HZ1 LYS A 145      82.010  33.100  28.560  1.00  0.00           H
ATOM   1374  HZ2 LYS A 145      83.300  33.120  29.460  1.00  0.00           H
ATOM   1375  HZ3 LYS A 145      82.150  32.230  29.990  1.00  0.00           H
ATOM   1376  C   LYS A 145      76.700  34.000  32.600  1.00  0.00           C
ATOM   1377  O   LYS A 145      76.400  34.850  33.410  1.00  0.00           O
ATOM   1378  N   VAL A 146      76.880  32.700  32.910  1.00  0.00           N
ATOM   1379  H   VAL A 146      77.230  32.090  32.190  1.00  0.00           H
ATOM   1380  CA  VAL A 146      76.480  32.130  34.220  1.00  0.00           C
ATOM   1381  CB  VAL A 146      76.070  30.600  33.990  1.00  0.00           C
ATOM   1382  CG1 VAL A 146      75.690  29.840  35.250  1.00  0.00           C
ATOM   1383  CG2 VAL A 146      74.940  30.460  32.900  1.00  0.00           C
ATOM   1384  C   VAL A 146      77.510  32.370  35.390  1.00  0.00           C
ATOM   1385  O   VAL A 146      78.700  32.090  35.170  1.00  0.00           O
ATOM   1386  N   LEU A 147      76.980  32.940  36.460  1.00  0.00           N
ATOM   1387  H   LEU A 147      76.030  33.240  36.560  1.00  0.00           H
ATOM   1388  CA  LEU A 147      77.820  33.340  37.580  1.00  0.00           C
ATOM   1389  CB  LEU A 147      77.220  34.630  38.180  1.00  0.00           C
ATOM   1390  CG  LEU A 147      77.790  35.770  37.330  1.00  0.00           C
ATOM   1391  CD1 LEU A 147      77.120  37.160  37.710  1.00  0.00           C
ATOM   1392  CD2 LEU A 147      79.340  35.790  37.500  1.00  0.00           C
ATOM   1393  C   LEU A 147      78.060  32.250  38.670  1.00  0.00           C
ATOM   1394  O   LEU A 147      79.170  32.020  39.090  1.00  0.00           O
ATOM   1395  N   ASN A 148      77.060  31.400  38.870  1.00  0.00           N
ATOM   1396  H   ASN A 148      76.520  31.030  38.110  1.00  0.00           H
ATOM   1397  CA  ASN A 148      77.070  30.440  39.980  1.00  0.00           C
ATOM   1398  CB  ASN A 148      76.020  30.790  41.080  1.00  0.00           C
ATOM   1399  CG  ASN A 148      76.140  32.160  41.750  1.00  0.00           C
ATOM   1400  OD1 ASN A 148      75.500  33.170  41.440  1.00  0.00           O
ATOM   1401  ND2 ASN A 148      76.880  32.090  42.900  1.00  0.00           N
ATOM   1402 1HD2 ASN A 148      77.210  31.240  43.300  1.00  0.00           H
ATOM   1403 2HD2 ASN A 148      77.170  33.000  43.230  1.00  0.00           H
ATOM   1404  C   ASN A 148      76.710  29.070  39.380  1.00  0.00           C
ATOM   1405  O   ASN A 148      75.990  29.020  38.350  1.00  0.00           O
ATOM   1406  N   ASN A 149      77.150  27.980  39.980  1.00  0.00           N
ATOM   1407  H   ASN A 149      77.790  27.960  40.750  1.00  0.00           H
ATOM   1408  CA  ASN A 149      76.660  26.610  39.640  1.00  0.00           C
ATOM   1409  CB  ASN A 149      77.640  25.530  40.150  1.00  0.00           C
ATOM   1410  CG  ASN A 149      78.990  25.570  39.430  1.00  0.00           C
ATOM   1411  OD1 ASN A 149      79.110  25.790  38.230  1.00  0.00           O
ATOM   1412  ND2 ASN A 149      79.970  25.530  40.320  1.00  0.00           N
ATOM   1413 1HD2 ASN A 149      79.680  25.580  41.280  1.00  0.00           H
ATOM   1414 2HD2 ASN A 149      80.950  25.440  40.140  1.00  0.00           H
ATOM   1415  C   ASN A 149      75.310  26.190  40.250  1.00  0.00           C
ATOM   1416  O   ASN A 149      75.170  26.360  41.480  1.00  0.00           O
ATOM   1417  N   GLY A 150      74.650  25.360  39.490  1.00  0.00           N
ATOM   1418  H   GLY A 150      75.000  25.170  38.570  1.00  0.00           H
ATOM   1419  CA  GLY A 150      73.420  24.610  39.900  1.00  0.00           C
ATOM   1420  C   GLY A 150      72.670  23.760  38.850  1.00  0.00           C
ATOM   1421  O   GLY A 150      73.200  23.360  37.780  1.00  0.00           O
ATOM   1422  N   ASP A 151      71.420  23.540  39.090  1.00  0.00           N
ATOM   1423  H   ASP A 151      71.000  23.830  39.950  1.00  0.00           H
ATOM   1424  CA  ASP A 151      70.460  22.890  38.140  1.00  0.00           C
ATOM   1425  CB  ASP A 151      70.160  21.450  38.480  1.00  0.00           C
ATOM   1426  CG  ASP A 151      69.300  21.230  39.740  1.00  0.00           C
ATOM   1427  OD1 ASP A 151      69.900  21.090  40.780  1.00  0.00           O
ATOM   1428  OD2 ASP A 151      68.090  20.980  39.650  1.00  0.00           O
ATOM   1429  C   ASP A 151      69.170  23.670  37.780  1.00  0.00           C
ATOM   1430  O   ASP A 151      68.770  24.590  38.450  1.00  0.00           O
ATOM   1431  N   LEU A 152      68.740  23.450  36.550  1.00  0.00           N
ATOM   1432  H   LEU A 152      69.240  22.910  35.850  1.00  0.00           H
ATOM   1433  CA  LEU A 152      67.630  24.250  35.910  1.00  0.00           C
ATOM   1434  CB  LEU A 152      68.060  24.490  34.490  1.00  0.00           C
ATOM   1435  CG  LEU A 152      67.180  25.510  33.830  1.00  0.00           C
ATOM   1436  CD1 LEU A 152      67.050  26.850  34.680  1.00  0.00           C
ATOM   1437  CD2 LEU A 152      67.650  25.690  32.420  1.00  0.00           C
ATOM   1438  C   LEU A 152      66.280  23.480  35.980  1.00  0.00           C
ATOM   1439  O   LEU A 152      66.120  22.390  35.460  1.00  0.00           O
ATOM   1440  N   GLY A 153      65.200  24.190  36.250  1.00  0.00           N
ATOM   1441  H   GLY A 153      65.260  25.180  36.260  1.00  0.00           H
ATOM   1442  CA  GLY A 153      63.810  23.550  36.390  1.00  0.00           C
ATOM   1443  C   GLY A 153      62.640  24.470  36.040  1.00  0.00           C
ATOM   1444  O   GLY A 153      62.780  25.710  35.960  1.00  0.00           O
ATOM   1445  N   GLU A 154      61.470  23.900  35.730  1.00  0.00           N
ATOM   1446  H   GLU A 154      61.390  22.910  35.790  1.00  0.00           H
ATOM   1447  CA  GLU A 154      60.260  24.580  35.410  1.00  0.00           C
ATOM   1448  CB  GLU A 154      59.140  23.620  34.950  1.00  0.00           C
ATOM   1449  CG  GLU A 154      59.470  23.120  33.590  1.00  0.00           C
ATOM   1450  CD  GLU A 154      58.660  21.830  33.170  1.00  0.00           C
ATOM   1451  OE1 GLU A 154      58.080  21.140  34.070  1.00  0.00           O
ATOM   1452  OE2 GLU A 154      58.480  21.570  32.030  1.00  0.00           O
ATOM   1453  C   GLU A 154      59.680  25.320  36.600  1.00  0.00           C
ATOM   1454  O   GLU A 154      59.910  25.110  37.770  1.00  0.00           O
ATOM   1455  N   ASN A 155      59.120  26.470  36.200  1.00  0.00           N
ATOM   1456  H   ASN A 155      59.250  26.800  35.270  1.00  0.00           H
ATOM   1457  CA  ASN A 155      58.360  27.460  37.040  1.00  0.00           C
ATOM   1458  CB  ASN A 155      57.090  26.800  37.700  1.00  0.00           C
ATOM   1459  CG  ASN A 155      56.040  26.380  36.690  1.00  0.00           C
ATOM   1460  OD1 ASN A 155      56.200  26.380  35.480  1.00  0.00           O
ATOM   1461  ND2 ASN A 155      55.110  25.550  37.180  1.00  0.00           N
ATOM   1462 1HD2 ASN A 155      55.100  25.440  38.170  1.00  0.00           H
ATOM   1463 2HD2 ASN A 155      54.360  25.220  36.610  1.00  0.00           H
ATOM   1464  C   ASN A 155      59.170  28.270  38.090  1.00  0.00           C
ATOM   1465  O   ASN A 155      58.540  29.000  38.900  1.00  0.00           O
ATOM   1466  N   LYS A 156      60.530  28.450  37.940  1.00  0.00           N
ATOM   1467  H   LYS A 156      61.060  28.100  37.160  1.00  0.00           H
ATOM   1468  CA  LYS A 156      61.290  29.130  39.020  1.00  0.00           C
ATOM   1469  CB  LYS A 156      62.780  28.710  39.160  1.00  0.00           C
ATOM   1470  CG  LYS A 156      63.210  27.230  39.150  1.00  0.00           C
ATOM   1471  CD  LYS A 156      62.510  26.540  40.270  1.00  0.00           C
ATOM   1472  CE  LYS A 156      63.190  25.220  40.590  1.00  0.00           C
ATOM   1473  NZ  LYS A 156      62.710  24.590  41.790  1.00  0.00           N
ATOM   1474  HZ1 LYS A 156      62.940  25.150  42.580  1.00  0.00           H
ATOM   1475  HZ2 LYS A 156      61.720  24.580  41.710  1.00  0.00           H
ATOM   1476  HZ3 LYS A 156      63.010  23.640  41.880  1.00  0.00           H
ATOM   1477  C   LYS A 156      61.400  30.650  38.820  1.00  0.00           C
ATOM   1478  O   LYS A 156      61.430  31.120  37.630  1.00  0.00           O
ATOM   1479  N   GLY A 157      61.450  31.400  39.930  1.00  0.00           N
ATOM   1480  H   GLY A 157      61.580  30.910  40.790  1.00  0.00           H
ATOM   1481  CA  GLY A 157      61.520  32.890  40.020  1.00  0.00           C
ATOM   1482  C   GLY A 157      62.840  33.500  39.460  1.00  0.00           C
ATOM   1483  O   GLY A 157      63.900  33.270  40.020  1.00  0.00           O
ATOM   1484  N   VAL A 158      62.720  34.060  38.270  1.00  0.00           N
ATOM   1485  H   VAL A 158      61.870  33.930  37.750  1.00  0.00           H
ATOM   1486  CA  VAL A 158      63.770  34.750  37.470  1.00  0.00           C
ATOM   1487  CB  VAL A 158      63.430  34.610  36.000  1.00  0.00           C
ATOM   1488  CG1 VAL A 158      64.650  35.130  35.180  1.00  0.00           C
ATOM   1489  CG2 VAL A 158      63.160  33.120  35.640  1.00  0.00           C
ATOM   1490  C   VAL A 158      63.810  36.190  38.010  1.00  0.00           C
ATOM   1491  O   VAL A 158      63.020  37.090  37.710  1.00  0.00           O
ATOM   1492  N   ASN A 159      64.620  36.350  39.000  1.00  0.00           N
ATOM   1493  H   ASN A 159      65.200  35.620  39.370  1.00  0.00           H
ATOM   1494  CA  ASN A 159      64.880  37.650  39.690  1.00  0.00           C
ATOM   1495  CB  ASN A 159      65.460  37.290  41.090  1.00  0.00           C
ATOM   1496  CG  ASN A 159      65.600  38.430  42.130  1.00  0.00           C
ATOM   1497  OD1 ASN A 159      66.400  39.350  41.950  1.00  0.00           O
ATOM   1498  ND2 ASN A 159      64.710  38.550  43.130  1.00  0.00           N
ATOM   1499 1HD2 ASN A 159      64.000  37.890  43.390  1.00  0.00           H
ATOM   1500 2HD2 ASN A 159      64.500  39.470  43.450  1.00  0.00           H
ATOM   1501  C   ASN A 159      65.810  38.500  38.860  1.00  0.00           C
ATOM   1502  O   ASN A 159      66.740  37.960  38.220  1.00  0.00           O
ATOM   1503  N   LEU A 160      65.650  39.850  38.920  1.00  0.00           N
ATOM   1504  H   LEU A 160      64.900  40.180  39.500  1.00  0.00           H
ATOM   1505  CA  LEU A 160      66.410  40.850  38.160  1.00  0.00           C
ATOM   1506  CB  LEU A 160      65.570  41.320  36.990  1.00  0.00           C
ATOM   1507  CG  LEU A 160      65.420  40.220  35.930  1.00  0.00           C
ATOM   1508  CD1 LEU A 160      64.290  40.470  34.980  1.00  0.00           C
ATOM   1509  CD2 LEU A 160      66.720  40.140  35.170  1.00  0.00           C
ATOM   1510  C   LEU A 160      66.710  42.120  38.980  1.00  0.00           C
ATOM   1511  O   LEU A 160      65.930  43.080  39.050  1.00  0.00           O
ATOM   1512  N   PRO A 161      67.880  42.160  39.630  1.00  0.00           N
ATOM   1513  CA  PRO A 161      68.460  43.410  40.170  1.00  0.00           C
ATOM   1514  CB  PRO A 161      69.750  43.070  40.960  1.00  0.00           C
ATOM   1515  CG  PRO A 161      70.040  41.700  40.300  1.00  0.00           C
ATOM   1516  CD  PRO A 161      68.690  41.000  40.060  1.00  0.00           C
ATOM   1517  C   PRO A 161      68.800  44.540  39.190  1.00  0.00           C
ATOM   1518  O   PRO A 161      69.470  44.340  38.190  1.00  0.00           O
ATOM   1519  N   GLY A 162      68.480  45.820  39.570  1.00  0.00           N
ATOM   1520  H   GLY A 162      68.020  45.970  40.450  1.00  0.00           H
ATOM   1521  CA  GLY A 162      68.850  47.090  38.930  1.00  0.00           C
ATOM   1522  C   GLY A 162      68.370  47.130  37.520  1.00  0.00           C
ATOM   1523  O   GLY A 162      69.170  47.110  36.610  1.00  0.00           O
ATOM   1524  N   VAL A 163      67.060  47.320  37.380  1.00  0.00           N
ATOM   1525  H   VAL A 163      66.540  47.630  38.170  1.00  0.00           H
ATOM   1526  CA  VAL A 163      66.320  47.470  36.120  1.00  0.00           C
ATOM   1527  CB  VAL A 163      66.160  46.130  35.470  1.00  0.00           C
ATOM   1528  CG1 VAL A 163      65.250  45.080  36.190  1.00  0.00           C
ATOM   1529  CG2 VAL A 163      65.810  46.180  33.990  1.00  0.00           C
ATOM   1530  C   VAL A 163      64.970  48.220  36.190  1.00  0.00           C
ATOM   1531  O   VAL A 163      64.710  48.950  35.270  1.00  0.00           O
ATOM   1532  N   SER A 164      64.160  48.210  37.250  1.00  0.00           N
ATOM   1533  H   SER A 164      64.510  47.960  38.150  1.00  0.00           H
ATOM   1534  CA  SER A 164      62.760  48.760  37.300  1.00  0.00           C
ATOM   1535  CB  SER A 164      62.500  50.250  37.400  1.00  0.00           C
ATOM   1536  OG  SER A 164      62.770  50.620  38.710  1.00  0.00           O
ATOM   1537  HG  SER A 164      63.560  50.110  39.040  1.00  0.00           H
ATOM   1538  C   SER A 164      61.780  48.060  36.310  1.00  0.00           C
ATOM   1539  O   SER A 164      61.360  48.700  35.350  1.00  0.00           O
ATOM   1540  N   ILE A 165      61.530  46.790  36.520  1.00  0.00           N
ATOM   1541  H   ILE A 165      61.710  46.310  37.380  1.00  0.00           H
ATOM   1542  CA  ILE A 165      60.710  45.940  35.630  1.00  0.00           C
ATOM   1543  CB  ILE A 165      60.870  44.450  35.950  1.00  0.00           C
ATOM   1544  CG1 ILE A 165      60.800  44.000  37.460  1.00  0.00           C
ATOM   1545  CG2 ILE A 165      62.100  43.940  35.180  1.00  0.00           C
ATOM   1546  CD  ILE A 165      60.930  42.570  37.730  1.00  0.00           C
ATOM   1547  C   ILE A 165      59.260  46.380  35.470  1.00  0.00           C
ATOM   1548  O   ILE A 165      58.490  46.570  36.370  1.00  0.00           O
ATOM   1549  N   ALA A 166      58.930  46.580  34.180  1.00  0.00           N
ATOM   1550  H   ALA A 166      59.630  46.270  33.530  1.00  0.00           H
ATOM   1551  CA  ALA A 166      57.620  47.000  33.580  1.00  0.00           C
ATOM   1552  CB  ALA A 166      57.790  47.210  32.110  1.00  0.00           C
ATOM   1553  C   ALA A 166      56.510  45.950  33.720  1.00  0.00           C
ATOM   1554  O   ALA A 166      55.460  45.940  33.060  1.00  0.00           O
ATOM   1555  N   LEU A 167      56.650  45.200  34.840  1.00  0.00           N
ATOM   1556  H   LEU A 167      57.340  45.520  35.490  1.00  0.00           H
ATOM   1557  CA  LEU A 167      55.620  44.210  35.280  1.00  0.00           C
ATOM   1558  CB  LEU A 167      56.060  43.120  36.320  1.00  0.00           C
ATOM   1559  CG  LEU A 167      56.700  41.830  35.790  1.00  0.00           C
ATOM   1560  CD1 LEU A 167      57.340  40.990  36.940  1.00  0.00           C
ATOM   1561  CD2 LEU A 167      55.610  40.980  35.170  1.00  0.00           C
ATOM   1562  C   LEU A 167      54.290  44.830  35.820  1.00  0.00           C
ATOM   1563  O   LEU A 167      54.420  45.640  36.740  1.00  0.00           O
ATOM   1564  N   PRO A 168      53.100  44.480  35.330  1.00  0.00           N
ATOM   1565  CA  PRO A 168      51.790  45.050  35.700  1.00  0.00           C
ATOM   1566  CB  PRO A 168      50.820  44.360  34.770  1.00  0.00           C
ATOM   1567  CG  PRO A 168      51.470  42.980  34.320  1.00  0.00           C
ATOM   1568  CD  PRO A 168      52.860  43.500  34.240  1.00  0.00           C
ATOM   1569  C   PRO A 168      51.330  44.940  37.170  1.00  0.00           C
ATOM   1570  O   PRO A 168      51.560  43.950  37.780  1.00  0.00           O
ATOM   1571  N   ALA A 169      50.390  45.780  37.500  1.00  0.00           N
ATOM   1572  H   ALA A 169      50.150  46.600  36.970  1.00  0.00           H
ATOM   1573  CA  ALA A 169      49.840  45.860  38.870  1.00  0.00           C
ATOM   1574  CB  ALA A 169      49.100  47.180  39.220  1.00  0.00           C
ATOM   1575  C   ALA A 169      48.970  44.670  39.290  1.00  0.00           C
ATOM   1576  O   ALA A 169      47.850  44.440  38.750  1.00  0.00           O
ATOM   1577  N   LEU A 170      49.640  43.980  40.200  1.00  0.00           N
ATOM   1578  H   LEU A 170      50.450  44.430  40.590  1.00  0.00           H
ATOM   1579  CA  LEU A 170      49.140  42.810  40.980  1.00  0.00           C
ATOM   1580  CB  LEU A 170      48.060  43.140  42.060  1.00  0.00           C
ATOM   1581  CG  LEU A 170      48.590  44.120  43.140  1.00  0.00           C
ATOM   1582  CD1 LEU A 170      47.640  44.190  44.300  1.00  0.00           C
ATOM   1583  CD2 LEU A 170      49.930  43.870  43.750  1.00  0.00           C
ATOM   1584  C   LEU A 170      48.720  41.580  40.160  1.00  0.00           C
ATOM   1585  O   LEU A 170      48.250  41.720  39.010  1.00  0.00           O
ATOM   1586  N   ALA A 171      49.020  40.420  40.750  1.00  0.00           N
ATOM   1587  H   ALA A 171      49.430  40.480  41.650  1.00  0.00           H
ATOM   1588  CA  ALA A 171      48.880  39.120  40.080  1.00  0.00           C
ATOM   1589  CB  ALA A 171      50.130  38.240  40.200  1.00  0.00           C
ATOM   1590  C   ALA A 171      47.720  38.330  40.620  1.00  0.00           C
ATOM   1591  O   ALA A 171      47.030  38.780  41.520  1.00  0.00           O
ATOM   1592  N   GLU A 172      47.410  37.160  40.080  1.00  0.00           N
ATOM   1593  H   GLU A 172      47.870  36.780  39.280  1.00  0.00           H
ATOM   1594  CA  GLU A 172      46.300  36.260  40.510  1.00  0.00           C
ATOM   1595  CB  GLU A 172      46.150  34.960  39.640  1.00  0.00           C
ATOM   1596  CG  GLU A 172      45.950  35.050  38.120  1.00  0.00           C
ATOM   1597  CD  GLU A 172      47.090  35.600  37.130  1.00  0.00           C
ATOM   1598  OE1 GLU A 172      46.680  35.900  36.000  1.00  0.00           O
ATOM   1599  OE2 GLU A 172      48.290  35.480  37.340  1.00  0.00           O
ATOM   1600  C   GLU A 172      46.320  35.930  41.970  1.00  0.00           C
ATOM   1601  O   GLU A 172      45.170  35.790  42.520  1.00  0.00           O
ATOM   1602  N   LYS A 173      47.500  35.830  42.580  1.00  0.00           N
ATOM   1603  H   LYS A 173      48.350  35.770  42.060  1.00  0.00           H
ATOM   1604  CA  LYS A 173      47.560  35.480  44.050  1.00  0.00           C
ATOM   1605  CB  LYS A 173      49.030  35.130  44.430  1.00  0.00           C
ATOM   1606  CG  LYS A 173      49.110  34.660  45.850  1.00  0.00           C
ATOM   1607  CD  LYS A 173      50.630  34.680  46.190  1.00  0.00           C
ATOM   1608  CE  LYS A 173      51.020  34.350  47.620  1.00  0.00           C
ATOM   1609  NZ  LYS A 173      50.400  35.340  48.490  1.00  0.00           N
ATOM   1610  HZ1 LYS A 173      50.920  35.580  49.310  1.00  0.00           H
ATOM   1611  HZ2 LYS A 173      50.280  36.190  47.970  1.00  0.00           H
ATOM   1612  HZ3 LYS A 173      49.490  34.980  48.650  1.00  0.00           H
ATOM   1613  C   LYS A 173      47.000  36.570  44.950  1.00  0.00           C
ATOM   1614  O   LYS A 173      45.970  36.430  45.570  1.00  0.00           O
ATOM   1615  N   ASP A 174      47.340  37.770  44.480  1.00  0.00           N
ATOM   1616  H   ASP A 174      47.920  37.840  43.660  1.00  0.00           H
ATOM   1617  CA  ASP A 174      47.010  39.090  45.070  1.00  0.00           C
ATOM   1618  CB  ASP A 174      47.740  40.220  44.340  1.00  0.00           C
ATOM   1619  CG  ASP A 174      49.250  40.060  44.350  1.00  0.00           C
ATOM   1620  OD1 ASP A 174      49.890  39.610  43.360  1.00  0.00           O
ATOM   1621  OD2 ASP A 174      49.880  40.210  45.410  1.00  0.00           O
ATOM   1622  C   ASP A 174      45.510  39.370  44.840  1.00  0.00           C
ATOM   1623  O   ASP A 174      44.890  39.730  45.860  1.00  0.00           O
ATOM   1624  N   LYS A 175      45.000  38.830  43.720  1.00  0.00           N
ATOM   1625  H   LYS A 175      45.560  38.740  42.890  1.00  0.00           H
ATOM   1626  CA  LYS A 175      43.570  39.000  43.470  1.00  0.00           C
ATOM   1627  CB  LYS A 175      43.280  38.870  41.960  1.00  0.00           C
ATOM   1628  CG  LYS A 175      43.490  40.190  41.200  1.00  0.00           C
ATOM   1629  CD  LYS A 175      43.190  39.870  39.760  1.00  0.00           C
ATOM   1630  CE  LYS A 175      43.080  41.240  38.960  1.00  0.00           C
ATOM   1631  NZ  LYS A 175      43.390  41.220  37.550  1.00  0.00           N
ATOM   1632  HZ1 LYS A 175      42.630  40.880  37.000  1.00  0.00           H
ATOM   1633  HZ2 LYS A 175      43.590  42.160  37.280  1.00  0.00           H
ATOM   1634  HZ3 LYS A 175      44.270  40.730  37.560  1.00  0.00           H
ATOM   1635  C   LYS A 175      42.590  38.150  44.310  1.00  0.00           C
ATOM   1636  O   LYS A 175      41.560  38.640  44.820  1.00  0.00           O
ATOM   1637  N   GLN A 176      43.090  36.950  44.470  1.00  0.00           N
ATOM   1638  H   GLN A 176      43.920  36.680  43.990  1.00  0.00           H
ATOM   1639  CA  GLN A 176      42.550  35.910  45.290  1.00  0.00           C
ATOM   1640  CB  GLN A 176      43.280  34.540  45.140  1.00  0.00           C
ATOM   1641  CG  GLN A 176      42.700  33.330  45.930  1.00  0.00           C
ATOM   1642  CD  GLN A 176      43.430  32.060  45.710  1.00  0.00           C
ATOM   1643  OE1 GLN A 176      42.950  31.100  45.090  1.00  0.00           O
ATOM   1644  NE2 GLN A 176      44.480  31.830  46.440  1.00  0.00           N
ATOM   1645 1HE2 GLN A 176      44.710  32.490  47.160  1.00  0.00           H
ATOM   1646 2HE2 GLN A 176      45.040  31.000  46.340  1.00  0.00           H
ATOM   1647  C   GLN A 176      42.390  36.260  46.770  1.00  0.00           C
ATOM   1648  O   GLN A 176      41.300  36.470  47.310  1.00  0.00           O
ATOM   1649  N   ASP A 177      43.540  36.710  47.260  1.00  0.00           N
ATOM   1650  H   ASP A 177      44.440  36.560  46.850  1.00  0.00           H
ATOM   1651  CA  ASP A 177      43.650  37.320  48.590  1.00  0.00           C
ATOM   1652  CB  ASP A 177      45.090  37.700  48.980  1.00  0.00           C
ATOM   1653  CG  ASP A 177      46.180  36.590  48.940  1.00  0.00           C
ATOM   1654  OD1 ASP A 177      47.310  36.690  48.380  1.00  0.00           O
ATOM   1655  OD2 ASP A 177      45.860  35.510  49.430  1.00  0.00           O
ATOM   1656  C   ASP A 177      42.740  38.520  48.790  1.00  0.00           C
ATOM   1657  O   ASP A 177      41.890  38.570  49.660  1.00  0.00           O
ATOM   1658  N   LEU A 178      42.760  39.420  47.810  1.00  0.00           N
ATOM   1659  H   LEU A 178      43.380  39.260  47.030  1.00  0.00           H
ATOM   1660  CA  LEU A 178      41.870  40.630  47.750  1.00  0.00           C
ATOM   1661  CB  LEU A 178      42.180  41.340  46.460  1.00  0.00           C
ATOM   1662  CG  LEU A 178      43.240  42.400  46.670  1.00  0.00           C
ATOM   1663  CD1 LEU A 178      43.750  43.000  45.400  1.00  0.00           C
ATOM   1664  CD2 LEU A 178      42.820  43.560  47.630  1.00  0.00           C
ATOM   1665  C   LEU A 178      40.320  40.380  47.880  1.00  0.00           C
ATOM   1666  O   LEU A 178      39.760  40.740  48.970  1.00  0.00           O
ATOM   1667  N   ILE A 179      39.800  39.470  47.080  1.00  0.00           N
ATOM   1668  H   ILE A 179      40.350  39.060  46.350  1.00  0.00           H
ATOM   1669  CA  ILE A 179      38.410  38.970  47.190  1.00  0.00           C
ATOM   1670  CB  ILE A 179      37.820  38.330  45.930  1.00  0.00           C
ATOM   1671  CG1 ILE A 179      38.720  37.220  45.440  1.00  0.00           C
ATOM   1672  CG2 ILE A 179      37.680  39.400  44.850  1.00  0.00           C
ATOM   1673  CD  ILE A 179      37.960  35.910  45.360  1.00  0.00           C
ATOM   1674  C   ILE A 179      38.010  38.080  48.370  1.00  0.00           C
ATOM   1675  O   ILE A 179      36.780  37.910  48.470  1.00  0.00           O
ATOM   1676  N   PHE A 180      38.980  37.370  48.840  1.00  0.00           N
ATOM   1677  H   PHE A 180      39.640  36.990  48.190  1.00  0.00           H
ATOM   1678  CA  PHE A 180      38.790  36.780  50.180  1.00  0.00           C
ATOM   1679  CB  PHE A 180      39.730  35.530  50.440  1.00  0.00           C
ATOM   1680  CG  PHE A 180      39.360  34.770  51.780  1.00  0.00           C
ATOM   1681  CD1 PHE A 180      38.650  33.550  51.650  1.00  0.00           C
ATOM   1682  HD1 PHE A 180      38.150  33.270  50.730  1.00  0.00           H
ATOM   1683  CD2 PHE A 180      39.960  35.170  52.980  1.00  0.00           C
ATOM   1684  HD2 PHE A 180      40.620  36.030  53.100  1.00  0.00           H
ATOM   1685  CE1 PHE A 180      38.510  32.790  52.810  1.00  0.00           C
ATOM   1686  HE1 PHE A 180      37.980  31.850  52.750  1.00  0.00           H
ATOM   1687  CE2 PHE A 180      39.840  34.350  54.010  1.00  0.00           C
ATOM   1688  HE2 PHE A 180      40.320  34.650  54.940  1.00  0.00           H
ATOM   1689  CZ  PHE A 180      39.100  33.190  53.980  1.00  0.00           C
ATOM   1690  HZ  PHE A 180      39.220  32.480  54.790  1.00  0.00           H
ATOM   1691  C   PHE A 180      38.760  37.910  51.220  1.00  0.00           C
ATOM   1692  O   PHE A 180      37.860  37.980  52.070  1.00  0.00           O
ATOM   1693  N   GLY A 181      39.740  38.790  51.190  1.00  0.00           N
ATOM   1694  H   GLY A 181      40.480  38.660  50.520  1.00  0.00           H
ATOM   1695  CA  GLY A 181      39.980  39.890  52.210  1.00  0.00           C
ATOM   1696  C   GLY A 181      38.860  40.880  52.420  1.00  0.00           C
ATOM   1697  O   GLY A 181      38.550  41.230  53.590  1.00  0.00           O
ATOM   1698  N   CYS A 182      38.300  41.320  51.290  1.00  0.00           N
ATOM   1699  H   CYS A 182      38.860  41.240  50.470  1.00  0.00           H
ATOM   1700  CA  CYS A 182      37.170  42.270  51.370  1.00  0.00           C
ATOM   1701  CB  CYS A 182      36.940  42.970  50.010  1.00  0.00           C
ATOM   1702  SG  CYS A 182      36.420  41.890  48.640  1.00  0.00           S
ATOM   1703  HG  CYS A 182      36.420  42.770  47.640  1.00  0.00           H
ATOM   1704  C   CYS A 182      35.860  41.630  51.830  1.00  0.00           C
ATOM   1705  O   CYS A 182      35.250  42.250  52.740  1.00  0.00           O
ATOM   1706  N   GLU A 183      35.680  40.440  51.450  1.00  0.00           N
ATOM   1707  H   GLU A 183      36.180  40.000  50.710  1.00  0.00           H
ATOM   1708  CA  GLU A 183      34.560  39.650  52.080  1.00  0.00           C
ATOM   1709  CB  GLU A 183      34.140  38.480  51.120  1.00  0.00           C
ATOM   1710  CG  GLU A 183      33.010  39.060  50.250  1.00  0.00           C
ATOM   1711  CD  GLU A 183      32.630  38.100  49.110  1.00  0.00           C
ATOM   1712  OE1 GLU A 183      32.130  38.660  48.110  1.00  0.00           O
ATOM   1713  OE2 GLU A 183      32.730  36.850  49.240  1.00  0.00           O
ATOM   1714  C   GLU A 183      34.820  39.140  53.480  1.00  0.00           C
ATOM   1715  O   GLU A 183      33.860  38.550  54.030  1.00  0.00           O
ATOM   1716  N   GLN A 184      36.050  39.020  54.000  1.00  0.00           N
ATOM   1717  H   GLN A 184      36.730  38.550  53.440  1.00  0.00           H
ATOM   1718  CA  GLN A 184      36.220  38.950  55.500  1.00  0.00           C
ATOM   1719  CB  GLN A 184      37.570  38.290  55.850  1.00  0.00           C
ATOM   1720  CG  GLN A 184      37.620  36.820  55.350  1.00  0.00           C
ATOM   1721  CD  GLN A 184      36.600  35.840  55.890  1.00  0.00           C
ATOM   1722  OE1 GLN A 184      36.380  35.760  57.090  1.00  0.00           O
ATOM   1723  NE2 GLN A 184      35.870  35.270  55.020  1.00  0.00           N
ATOM   1724 1HE2 GLN A 184      35.940  35.550  54.060  1.00  0.00           H
ATOM   1725 2HE2 GLN A 184      35.270  34.470  55.190  1.00  0.00           H
ATOM   1726  C   GLN A 184      36.240  40.280  56.280  1.00  0.00           C
ATOM   1727  O   GLN A 184      35.640  40.370  57.340  1.00  0.00           O
ATOM   1728  N   GLY A 185      36.570  41.320  55.550  1.00  0.00           N
ATOM   1729  H   GLY A 185      36.820  41.240  54.580  1.00  0.00           H
ATOM   1730  CA  GLY A 185      36.370  42.680  55.990  1.00  0.00           C
ATOM   1731  C   GLY A 185      37.650  43.430  56.440  1.00  0.00           C
ATOM   1732  O   GLY A 185      37.750  43.850  57.580  1.00  0.00           O
ATOM   1733  N   VAL A 186      38.660  43.410  55.530  1.00  0.00           N
ATOM   1734  H   VAL A 186      38.690  42.850  54.700  1.00  0.00           H
ATOM   1735  CA  VAL A 186      39.890  44.140  55.840  1.00  0.00           C
ATOM   1736  CB  VAL A 186      41.070  43.540  55.020  1.00  0.00           C
ATOM   1737  CG1 VAL A 186      41.280  42.080  55.410  1.00  0.00           C
ATOM   1738  CG2 VAL A 186      40.820  43.710  53.540  1.00  0.00           C
ATOM   1739  C   VAL A 186      39.830  45.690  55.720  1.00  0.00           C
ATOM   1740  O   VAL A 186      39.080  46.290  54.990  1.00  0.00           O
ATOM   1741  N   ASP A 187      40.700  46.370  56.440  1.00  0.00           N
ATOM   1742  H   ASP A 187      41.140  45.950  57.250  1.00  0.00           H
ATOM   1743  CA  ASP A 187      40.690  47.830  56.390  1.00  0.00           C
ATOM   1744  CB  ASP A 187      40.950  48.420  57.840  1.00  0.00           C
ATOM   1745  CG  ASP A 187      40.050  47.790  58.840  1.00  0.00           C
ATOM   1746  OD1 ASP A 187      40.310  46.850  59.520  1.00  0.00           O
ATOM   1747  OD2 ASP A 187      39.110  48.540  59.120  1.00  0.00           O
ATOM   1748  C   ASP A 187      41.500  48.610  55.420  1.00  0.00           C
ATOM   1749  O   ASP A 187      41.200  49.770  55.030  1.00  0.00           O
ATOM   1750  N   PHE A 188      42.660  48.100  55.110  1.00  0.00           N
ATOM   1751  H   PHE A 188      43.110  47.280  55.460  1.00  0.00           H
ATOM   1752  CA  PHE A 188      43.660  48.660  54.180  1.00  0.00           C
ATOM   1753  CB  PHE A 188      44.790  49.370  54.970  1.00  0.00           C
ATOM   1754  CG  PHE A 188      44.550  50.380  56.090  1.00  0.00           C
ATOM   1755  CD1 PHE A 188      43.550  51.360  55.990  1.00  0.00           C
ATOM   1756  HD1 PHE A 188      43.030  51.590  55.060  1.00  0.00           H
ATOM   1757  CD2 PHE A 188      45.050  50.170  57.360  1.00  0.00           C
ATOM   1758  HD2 PHE A 188      45.830  49.420  57.500  1.00  0.00           H
ATOM   1759  CE1 PHE A 188      43.030  51.980  57.190  1.00  0.00           C
ATOM   1760  HE1 PHE A 188      42.040  52.400  57.060  1.00  0.00           H
ATOM   1761  CE2 PHE A 188      44.620  50.790  58.490  1.00  0.00           C
ATOM   1762  HE2 PHE A 188      45.030  50.490  59.460  1.00  0.00           H
ATOM   1763  CZ  PHE A 188      43.610  51.750  58.430  1.00  0.00           C
ATOM   1764  HZ  PHE A 188      43.130  52.000  59.380  1.00  0.00           H
ATOM   1765  C   PHE A 188      44.200  47.520  53.270  1.00  0.00           C
ATOM   1766  O   PHE A 188      44.550  46.450  53.720  1.00  0.00           O
ATOM   1767  N   VAL A 189      44.720  47.990  52.090  1.00  0.00           N
ATOM   1768  H   VAL A 189      44.780  48.970  51.930  1.00  0.00           H
ATOM   1769  CA  VAL A 189      45.520  47.200  51.080  1.00  0.00           C
ATOM   1770  CB  VAL A 189      44.790  46.850  49.770  1.00  0.00           C
ATOM   1771  CG1 VAL A 189      44.400  48.140  49.110  1.00  0.00           C
ATOM   1772  CG2 VAL A 189      45.670  46.030  48.860  1.00  0.00           C
ATOM   1773  C   VAL A 189      46.980  47.800  50.820  1.00  0.00           C
ATOM   1774  O   VAL A 189      47.170  48.990  50.630  1.00  0.00           O
ATOM   1775  N   ALA A 190      48.050  46.980  50.790  1.00  0.00           N
ATOM   1776  H   ALA A 190      47.820  46.030  50.980  1.00  0.00           H
ATOM   1777  CA  ALA A 190      49.490  47.320  50.700  1.00  0.00           C
ATOM   1778  CB  ALA A 190      50.150  46.530  51.800  1.00  0.00           C
ATOM   1779  C   ALA A 190      49.950  46.680  49.370  1.00  0.00           C
ATOM   1780  O   ALA A 190      50.750  45.790  49.210  1.00  0.00           O
ATOM   1781  N   ALA A 191      49.570  47.390  48.360  1.00  0.00           N
ATOM   1782  H   ALA A 191      49.450  48.380  48.440  1.00  0.00           H
ATOM   1783  CA  ALA A 191      49.790  47.020  46.950  1.00  0.00           C
ATOM   1784  CB  ALA A 191      48.760  47.670  45.990  1.00  0.00           C
ATOM   1785  C   ALA A 191      51.160  47.190  46.250  1.00  0.00           C
ATOM   1786  O   ALA A 191      51.670  48.310  46.450  1.00  0.00           O
ATOM   1787  N   SER A 192      51.830  46.040  45.960  1.00  0.00           N
ATOM   1788  H   SER A 192      51.460  45.140  46.200  1.00  0.00           H
ATOM   1789  CA  SER A 192      53.080  46.020  45.230  1.00  0.00           C
ATOM   1790  CB  SER A 192      53.820  44.730  45.480  1.00  0.00           C
ATOM   1791  OG  SER A 192      54.500  44.780  46.700  1.00  0.00           O
ATOM   1792  HG  SER A 192      55.380  45.200  46.470  1.00  0.00           H
ATOM   1793  C   SER A 192      52.980  46.370  43.760  1.00  0.00           C
ATOM   1794  O   SER A 192      51.920  46.730  43.240  1.00  0.00           O
ATOM   1795  N   PHE A 193      54.140  46.460  43.120  1.00  0.00           N
ATOM   1796  H   PHE A 193      54.950  46.380  43.700  1.00  0.00           H
ATOM   1797  CA  PHE A 193      54.340  46.800  41.670  1.00  0.00           C
ATOM   1798  CB  PHE A 193      54.260  45.530  40.840  1.00  0.00           C
ATOM   1799  CG  PHE A 193      55.460  44.620  40.930  1.00  0.00           C
ATOM   1800  CD1 PHE A 193      55.530  43.630  41.920  1.00  0.00           C
ATOM   1801  HD1 PHE A 193      54.800  43.600  42.720  1.00  0.00           H
ATOM   1802  CD2 PHE A 193      56.280  44.650  39.850  1.00  0.00           C
ATOM   1803  HD2 PHE A 193      56.110  45.350  39.040  1.00  0.00           H
ATOM   1804  CE1 PHE A 193      56.430  42.560  41.660  1.00  0.00           C
ATOM   1805  HE1 PHE A 193      56.290  41.700  42.310  1.00  0.00           H
ATOM   1806  CE2 PHE A 193      57.260  43.660  39.650  1.00  0.00           C
ATOM   1807  HE2 PHE A 193      57.740  43.550  38.670  1.00  0.00           H
ATOM   1808  CZ  PHE A 193      57.300  42.600  40.580  1.00  0.00           C
ATOM   1809  HZ  PHE A 193      58.120  41.880  40.490  1.00  0.00           H
ATOM   1810  C   PHE A 193      53.590  47.950  40.980  1.00  0.00           C
ATOM   1811  O   PHE A 193      52.850  47.780  40.000  1.00  0.00           O
ATOM   1812  N   ILE A 194      53.780  49.050  41.650  1.00  0.00           N
ATOM   1813  H   ILE A 194      54.440  49.080  42.400  1.00  0.00           H
ATOM   1814  CA  ILE A 194      53.280  50.320  41.140  1.00  0.00           C
ATOM   1815  CB  ILE A 194      52.700  51.240  42.240  1.00  0.00           C
ATOM   1816  CG1 ILE A 194      51.900  50.450  43.280  1.00  0.00           C
ATOM   1817  CG2 ILE A 194      51.820  52.320  41.580  1.00  0.00           C
ATOM   1818  CD  ILE A 194      50.610  49.660  42.950  1.00  0.00           C
ATOM   1819  C   ILE A 194      54.350  51.090  40.320  1.00  0.00           C
ATOM   1820  O   ILE A 194      55.530  51.210  40.610  1.00  0.00           O
ATOM   1821  N   ARG A 195      53.950  51.660  39.190  1.00  0.00           N
ATOM   1822  H   ARG A 195      53.020  51.520  38.860  1.00  0.00           H
ATOM   1823  CA  ARG A 195      54.770  52.510  38.260  1.00  0.00           C
ATOM   1824  CB  ARG A 195      54.780  51.750  36.950  1.00  0.00           C
ATOM   1825  CG  ARG A 195      55.750  50.530  36.980  1.00  0.00           C
ATOM   1826  CD  ARG A 195      55.630  49.660  35.710  1.00  0.00           C
ATOM   1827  NE  ARG A 195      54.380  49.020  35.490  1.00  0.00           N
ATOM   1828  HE  ARG A 195      53.810  48.820  36.290  1.00  0.00           H
ATOM   1829  CZ  ARG A 195      53.680  49.150  34.330  1.00  0.00           C
ATOM   1830  NH1 ARG A 195      52.380  48.700  34.140  1.00  0.00           N
ATOM   1831 1HH1 ARG A 195      51.800  48.440  34.910  1.00  0.00           H
ATOM   1832 2HH1 ARG A 195      51.930  48.550  33.260  1.00  0.00           H
ATOM   1833  NH2 ARG A 195      54.060  49.900  33.310  1.00  0.00           N
ATOM   1834 1HH2 ARG A 195      54.850  50.500  33.250  1.00  0.00           H
ATOM   1835 2HH2 ARG A 195      53.570  49.830  32.440  1.00  0.00           H
ATOM   1836  C   ARG A 195      54.070  53.880  38.050  1.00  0.00           C
ATOM   1837  O   ARG A 195      54.670  54.940  38.180  1.00  0.00           O
ATOM   1838  N   LYS A 196      52.840  53.810  37.590  1.00  0.00           N
ATOM   1839  H   LYS A 196      52.310  52.970  37.710  1.00  0.00           H
ATOM   1840  CA  LYS A 196      52.050  54.980  37.080  1.00  0.00           C
ATOM   1841  CB  LYS A 196      51.670  54.880  35.660  1.00  0.00           C
ATOM   1842  CG  LYS A 196      52.880  55.240  34.790  1.00  0.00           C
ATOM   1843  CD  LYS A 196      52.490  55.450  33.300  1.00  0.00           C
ATOM   1844  CE  LYS A 196      53.660  55.550  32.360  1.00  0.00           C
ATOM   1845  NZ  LYS A 196      53.230  56.080  31.080  1.00  0.00           N
ATOM   1846  HZ1 LYS A 196      52.760  56.950  31.240  1.00  0.00           H
ATOM   1847  HZ2 LYS A 196      53.990  56.110  30.430  1.00  0.00           H
ATOM   1848  HZ3 LYS A 196      52.590  55.400  30.720  1.00  0.00           H
ATOM   1849  C   LYS A 196      50.790  55.110  37.890  1.00  0.00           C
ATOM   1850  O   LYS A 196      50.180  54.130  38.270  1.00  0.00           O
ATOM   1851  N   ARG A 197      50.220  56.350  37.790  1.00  0.00           N
ATOM   1852  H   ARG A 197      50.710  57.120  37.380  1.00  0.00           H
ATOM   1853  CA  ARG A 197      48.940  56.740  38.440  1.00  0.00           C
ATOM   1854  CB  ARG A 197      48.650  58.190  38.140  1.00  0.00           C
ATOM   1855  CG  ARG A 197      47.440  58.690  38.880  1.00  0.00           C
ATOM   1856  CD  ARG A 197      46.920  60.060  38.330  1.00  0.00           C
ATOM   1857  NE  ARG A 197      45.710  60.560  38.990  1.00  0.00           N
ATOM   1858  HE  ARG A 197      45.860  61.360  39.570  1.00  0.00           H
ATOM   1859  CZ  ARG A 197      44.390  60.180  38.940  1.00  0.00           C
ATOM   1860  NH1 ARG A 197      43.950  59.370  37.950  1.00  0.00           N
ATOM   1861 1HH1 ARG A 197      44.590  58.930  37.320  1.00  0.00           H
ATOM   1862 2HH1 ARG A 197      42.980  59.320  37.690  1.00  0.00           H
ATOM   1863  NH2 ARG A 197      43.430  60.660  39.710  1.00  0.00           N
ATOM   1864 1HH2 ARG A 197      43.610  61.350  40.410  1.00  0.00           H
ATOM   1865 2HH2 ARG A 197      42.450  60.460  39.600  1.00  0.00           H
ATOM   1866  C   ARG A 197      47.680  55.840  38.180  1.00  0.00           C
ATOM   1867  O   ARG A 197      46.960  55.590  39.130  1.00  0.00           O
ATOM   1868  N   SER A 198      47.560  55.330  36.980  1.00  0.00           N
ATOM   1869  H   SER A 198      48.170  55.630  36.240  1.00  0.00           H
ATOM   1870  CA  SER A 198      46.520  54.330  36.570  1.00  0.00           C
ATOM   1871  CB  SER A 198      46.670  53.880  35.140  1.00  0.00           C
ATOM   1872  OG  SER A 198      48.090  53.840  34.730  1.00  0.00           O
ATOM   1873  HG  SER A 198      48.060  53.850  33.730  1.00  0.00           H
ATOM   1874  C   SER A 198      46.600  53.040  37.410  1.00  0.00           C
ATOM   1875  O   SER A 198      45.510  52.500  37.600  1.00  0.00           O
ATOM   1876  N   ASP A 199      47.720  52.630  38.010  1.00  0.00           N
ATOM   1877  H   ASP A 199      48.590  53.100  37.870  1.00  0.00           H
ATOM   1878  CA  ASP A 199      47.830  51.450  38.870  1.00  0.00           C
ATOM   1879  CB  ASP A 199      49.290  51.180  39.260  1.00  0.00           C
ATOM   1880  CG  ASP A 199      50.230  51.010  38.020  1.00  0.00           C
ATOM   1881  OD1 ASP A 199      51.430  51.340  38.140  1.00  0.00           O
ATOM   1882  OD2 ASP A 199      49.720  50.460  37.040  1.00  0.00           O
ATOM   1883  C   ASP A 199      47.040  51.500  40.170  1.00  0.00           C
ATOM   1884  O   ASP A 199      46.050  50.740  40.270  1.00  0.00           O
ATOM   1885  N   VAL A 200      47.260  52.590  40.950  1.00  0.00           N
ATOM   1886  H   VAL A 200      48.120  53.090  40.940  1.00  0.00           H
ATOM   1887  CA  VAL A 200      46.400  52.860  42.180  1.00  0.00           C
ATOM   1888  CB  VAL A 200      46.920  53.790  43.290  1.00  0.00           C
ATOM   1889  CG1 VAL A 200      48.210  53.220  43.950  1.00  0.00           C
ATOM   1890  CG2 VAL A 200      47.230  55.200  42.650  1.00  0.00           C
ATOM   1891  C   VAL A 200      44.940  53.070  41.860  1.00  0.00           C
ATOM   1892  O   VAL A 200      44.120  52.610  42.660  1.00  0.00           O
ATOM   1893  N   ILE A 201      44.590  53.870  40.880  1.00  0.00           N
ATOM   1894  H   ILE A 201      45.300  54.220  40.260  1.00  0.00           H
ATOM   1895  CA  ILE A 201      43.180  54.130  40.450  1.00  0.00           C
ATOM   1896  CB  ILE A 201      43.210  55.250  39.410  1.00  0.00           C
ATOM   1897  CG1 ILE A 201      43.840  56.490  40.050  1.00  0.00           C
ATOM   1898  CG2 ILE A 201      41.810  55.650  38.890  1.00  0.00           C
ATOM   1899  CD  ILE A 201      43.160  57.060  41.350  1.00  0.00           C
ATOM   1900  C   ILE A 201      42.410  52.860  39.910  1.00  0.00           C
ATOM   1901  O   ILE A 201      41.360  52.540  40.450  1.00  0.00           O
ATOM   1902  N   GLU A 202      43.190  52.110  39.200  1.00  0.00           N
ATOM   1903  H   GLU A 202      44.060  52.360  38.770  1.00  0.00           H
ATOM   1904  CA  GLU A 202      42.680  50.800  38.820  1.00  0.00           C
ATOM   1905  CB  GLU A 202      43.390  50.250  37.590  1.00  0.00           C
ATOM   1906  CG  GLU A 202      43.010  51.100  36.370  1.00  0.00           C
ATOM   1907  CD  GLU A 202      43.070  50.210  35.080  1.00  0.00           C
ATOM   1908  OE1 GLU A 202      43.170  49.010  35.170  1.00  0.00           O
ATOM   1909  OE2 GLU A 202      43.200  50.750  33.970  1.00  0.00           O
ATOM   1910  C   GLU A 202      42.350  49.740  39.890  1.00  0.00           C
ATOM   1911  O   GLU A 202      41.370  49.040  39.780  1.00  0.00           O
ATOM   1912  N   ILE A 203      43.260  49.540  40.850  1.00  0.00           N
ATOM   1913  H   ILE A 203      44.200  49.630  40.520  1.00  0.00           H
ATOM   1914  CA  ILE A 203      43.190  48.860  42.130  1.00  0.00           C
ATOM   1915  CB  ILE A 203      44.540  48.860  42.960  1.00  0.00           C
ATOM   1916  CG1 ILE A 203      45.650  48.180  42.170  1.00  0.00           C
ATOM   1917  CG2 ILE A 203      44.450  48.170  44.350  1.00  0.00           C
ATOM   1918  CD  ILE A 203      45.190  46.870  41.590  1.00  0.00           C
ATOM   1919  C   ILE A 203      42.020  49.420  43.020  1.00  0.00           C
ATOM   1920  O   ILE A 203      41.110  48.680  43.390  1.00  0.00           O
ATOM   1921  N   ARG A 204      41.980  50.790  43.030  1.00  0.00           N
ATOM   1922  H   ARG A 204      42.770  51.350  42.800  1.00  0.00           H
ATOM   1923  CA  ARG A 204      40.810  51.470  43.630  1.00  0.00           C
ATOM   1924  CB  ARG A 204      40.830  52.950  43.740  1.00  0.00           C
ATOM   1925  CG  ARG A 204      41.520  53.470  45.060  1.00  0.00           C
ATOM   1926  CD  ARG A 204      41.350  54.980  45.190  1.00  0.00           C
ATOM   1927  NE  ARG A 204      41.760  55.480  46.490  1.00  0.00           N
ATOM   1928  HE  ARG A 204      41.710  54.790  47.210  1.00  0.00           H
ATOM   1929  CZ  ARG A 204      41.940  56.800  46.760  1.00  0.00           C
ATOM   1930  NH1 ARG A 204      41.570  57.810  45.970  1.00  0.00           N
ATOM   1931 1HH1 ARG A 204      41.130  57.570  45.100  1.00  0.00           H
ATOM   1932 2HH1 ARG A 204      41.930  58.740  46.040  1.00  0.00           H
ATOM   1933  NH2 ARG A 204      42.430  57.120  47.960  1.00  0.00           N
ATOM   1934 1HH2 ARG A 204      42.680  56.480  48.680  1.00  0.00           H
ATOM   1935 2HH2 ARG A 204      42.570  58.090  48.170  1.00  0.00           H
ATOM   1936  C   ARG A 204      39.480  51.010  43.030  1.00  0.00           C
ATOM   1937  O   ARG A 204      38.490  50.700  43.660  1.00  0.00           O
ATOM   1938  N   GLU A 205      39.340  51.000  41.730  1.00  0.00           N
ATOM   1939  H   GLU A 205      40.050  51.430  41.170  1.00  0.00           H
ATOM   1940  CA  GLU A 205      38.110  50.680  41.000  1.00  0.00           C
ATOM   1941  CB  GLU A 205      38.280  51.140  39.550  1.00  0.00           C
ATOM   1942  CG  GLU A 205      37.090  51.890  39.080  1.00  0.00           C
ATOM   1943  CD  GLU A 205      37.190  52.320  37.630  1.00  0.00           C
ATOM   1944  OE1 GLU A 205      37.050  53.510  37.250  1.00  0.00           O
ATOM   1945  OE2 GLU A 205      37.430  51.440  36.730  1.00  0.00           O
ATOM   1946  C   GLU A 205      37.540  49.280  41.080  1.00  0.00           C
ATOM   1947  O   GLU A 205      36.340  49.200  41.300  1.00  0.00           O
ATOM   1948  N   HIS A 206      38.380  48.270  40.930  1.00  0.00           N
ATOM   1949  H   HIS A 206      39.250  48.380  40.460  1.00  0.00           H
ATOM   1950  CA  HIS A 206      38.200  46.920  41.540  1.00  0.00           C
ATOM   1951  CB  HIS A 206      39.620  46.370  41.720  1.00  0.00           C
ATOM   1952  CG  HIS A 206      39.790  44.930  42.240  1.00  0.00           C
ATOM   1953  ND1 HIS A 206      39.210  43.830  41.680  1.00  0.00           N
ATOM   1954  HD1 HIS A 206      38.800  43.750  40.770  1.00  0.00           H
ATOM   1955  CD2 HIS A 206      40.320  44.540  43.420  1.00  0.00           C
ATOM   1956  HD2 HIS A 206      40.960  45.130  44.080  1.00  0.00           H
ATOM   1957  CE1 HIS A 206      39.330  42.880  42.560  1.00  0.00           C
ATOM   1958  HE1 HIS A 206      38.930  41.870  42.430  1.00  0.00           H
ATOM   1959  NE2 HIS A 206      39.930  43.240  43.600  1.00  0.00           N
ATOM   1960  C   HIS A 206      37.600  46.980  42.990  1.00  0.00           C
ATOM   1961  O   HIS A 206      36.570  46.340  43.150  1.00  0.00           O
ATOM   1962  N   LEU A 207      38.220  47.700  43.910  1.00  0.00           N
ATOM   1963  H   LEU A 207      39.120  48.110  43.770  1.00  0.00           H
ATOM   1964  CA  LEU A 207      37.710  47.720  45.280  1.00  0.00           C
ATOM   1965  CB  LEU A 207      38.710  48.370  46.220  1.00  0.00           C
ATOM   1966  CG  LEU A 207      39.910  47.450  46.530  1.00  0.00           C
ATOM   1967  CD1 LEU A 207      41.010  48.240  47.260  1.00  0.00           C
ATOM   1968  CD2 LEU A 207      39.510  46.410  47.500  1.00  0.00           C
ATOM   1969  C   LEU A 207      36.260  48.140  45.360  1.00  0.00           C
ATOM   1970  O   LEU A 207      35.460  47.290  45.770  1.00  0.00           O
ATOM   1971  N   LYS A 208      35.870  49.110  44.470  1.00  0.00           N
ATOM   1972  H   LYS A 208      36.580  49.560  43.930  1.00  0.00           H
ATOM   1973  CA  LYS A 208      34.530  49.700  44.330  1.00  0.00           C
ATOM   1974  CB  LYS A 208      34.450  50.900  43.340  1.00  0.00           C
ATOM   1975  CG  LYS A 208      35.250  52.100  43.850  1.00  0.00           C
ATOM   1976  CD  LYS A 208      35.310  53.230  42.810  1.00  0.00           C
ATOM   1977  CE  LYS A 208      34.010  54.030  42.580  1.00  0.00           C
ATOM   1978  NZ  LYS A 208      33.660  54.880  43.690  1.00  0.00           N
ATOM   1979  HZ1 LYS A 208      33.010  55.540  43.310  1.00  0.00           H
ATOM   1980  HZ2 LYS A 208      33.170  54.350  44.390  1.00  0.00           H
ATOM   1981  HZ3 LYS A 208      34.450  55.360  44.090  1.00  0.00           H
ATOM   1982  C   LYS A 208      33.440  48.650  43.980  1.00  0.00           C
ATOM   1983  O   LYS A 208      32.340  48.720  44.460  1.00  0.00           O
ATOM   1984  N   ALA A 209      33.860  47.670  43.200  1.00  0.00           N
ATOM   1985  H   ALA A 209      34.830  47.610  42.950  1.00  0.00           H
ATOM   1986  CA  ALA A 209      32.940  46.540  42.830  1.00  0.00           C
ATOM   1987  CB  ALA A 209      33.680  45.630  41.810  1.00  0.00           C
ATOM   1988  C   ALA A 209      32.540  45.660  43.980  1.00  0.00           C
ATOM   1989  O   ALA A 209      31.560  44.960  43.940  1.00  0.00           O
ATOM   1990  N   HIS A 210      33.450  45.520  44.950  1.00  0.00           N
ATOM   1991  H   HIS A 210      34.390  45.830  44.800  1.00  0.00           H
ATOM   1992  CA  HIS A 210      33.160  44.630  46.090  1.00  0.00           C
ATOM   1993  CB  HIS A 210      33.830  43.250  45.970  1.00  0.00           C
ATOM   1994  CG  HIS A 210      35.310  43.430  45.650  1.00  0.00           C
ATOM   1995  ND1 HIS A 210      36.270  43.910  46.430  1.00  0.00           N
ATOM   1996  CD2 HIS A 210      35.890  43.000  44.540  1.00  0.00           C
ATOM   1997  HD2 HIS A 210      35.270  42.410  43.870  1.00  0.00           H
ATOM   1998  CE1 HIS A 210      37.450  43.830  45.790  1.00  0.00           C
ATOM   1999  HE1 HIS A 210      38.440  43.800  46.250  1.00  0.00           H
ATOM   2000  NE2 HIS A 210      37.210  43.270  44.620  1.00  0.00           N
ATOM   2001  HE2 HIS A 210      37.970  42.900  44.090  1.00  0.00           H
ATOM   2002  C   HIS A 210      33.230  45.120  47.550  1.00  0.00           C
ATOM   2003  O   HIS A 210      32.260  45.500  48.070  1.00  0.00           O
ATOM   2004  N   GLY A 211      34.480  45.350  47.980  1.00  0.00           N
ATOM   2005  H   GLY A 211      35.230  44.990  47.420  1.00  0.00           H
ATOM   2006  CA  GLY A 211      34.870  45.830  49.340  1.00  0.00           C
ATOM   2007  C   GLY A 211      34.820  47.360  49.450  1.00  0.00           C
ATOM   2008  O   GLY A 211      34.560  47.900  50.520  1.00  0.00           O
ATOM   2009  N   GLY A 212      34.670  48.040  48.320  1.00  0.00           N
ATOM   2010  H   GLY A 212      34.720  47.660  47.400  1.00  0.00           H
ATOM   2011  CA  GLY A 212      34.420  49.500  48.220  1.00  0.00           C
ATOM   2012  C   GLY A 212      35.680  50.360  48.540  1.00  0.00           C
ATOM   2013  O   GLY A 212      36.740  49.910  48.850  1.00  0.00           O
ATOM   2014  N   GLU A 213      35.350  51.580  48.500  1.00  0.00           N
ATOM   2015  H   GLU A 213      34.420  51.790  48.210  1.00  0.00           H
ATOM   2016  CA  GLU A 213      36.270  52.670  48.690  1.00  0.00           C
ATOM   2017  CB  GLU A 213      35.940  53.890  47.880  1.00  0.00           C
ATOM   2018  CG  GLU A 213      37.090  54.220  47.070  1.00  0.00           C
ATOM   2019  CD  GLU A 213      36.920  55.560  46.280  1.00  0.00           C
ATOM   2020  OE1 GLU A 213      36.690  56.590  46.920  1.00  0.00           O
ATOM   2021  OE2 GLU A 213      36.660  55.390  45.090  1.00  0.00           O
ATOM   2022  C   GLU A 213      36.530  53.010  50.180  1.00  0.00           C
ATOM   2023  O   GLU A 213      37.360  53.840  50.490  1.00  0.00           O
ATOM   2024  N   ASN A 214      35.790  52.290  50.990  1.00  0.00           N
ATOM   2025  H   ASN A 214      34.850  52.180  50.700  1.00  0.00           H
ATOM   2026  CA  ASN A 214      36.040  52.100  52.420  1.00  0.00           C
ATOM   2027  CB  ASN A 214      34.860  51.310  53.010  1.00  0.00           C
ATOM   2028  CG  ASN A 214      33.610  52.150  53.340  1.00  0.00           C
ATOM   2029  OD1 ASN A 214      33.390  53.350  53.090  1.00  0.00           O
ATOM   2030  ND2 ASN A 214      32.910  51.530  54.250  1.00  0.00           N
ATOM   2031 1HD2 ASN A 214      33.180  50.580  54.420  1.00  0.00           H
ATOM   2032 2HD2 ASN A 214      32.240  52.040  54.800  1.00  0.00           H
ATOM   2033  C   ASN A 214      37.320  51.260  52.730  1.00  0.00           C
ATOM   2034  O   ASN A 214      38.030  51.420  53.750  1.00  0.00           O
ATOM   2035  N   ILE A 215      37.830  50.620  51.620  1.00  0.00           N
ATOM   2036  H   ILE A 215      37.480  50.610  50.680  1.00  0.00           H
ATOM   2037  CA  ILE A 215      39.160  50.000  51.660  1.00  0.00           C
ATOM   2038  CB  ILE A 215      39.170  48.610  50.970  1.00  0.00           C
ATOM   2039  CG1 ILE A 215      38.500  47.680  51.990  1.00  0.00           C
ATOM   2040  CG2 ILE A 215      40.580  47.990  50.780  1.00  0.00           C
ATOM   2041  CD  ILE A 215      38.220  46.360  51.320  1.00  0.00           C
ATOM   2042  C   ILE A 215      40.220  50.990  51.100  1.00  0.00           C
ATOM   2043  O   ILE A 215      40.320  51.170  49.940  1.00  0.00           O
ATOM   2044  N   HIS A 216      41.070  51.500  52.030  1.00  0.00           N
ATOM   2045  H   HIS A 216      41.020  51.170  52.970  1.00  0.00           H
ATOM   2046  CA  HIS A 216      42.110  52.510  51.740  1.00  0.00           C
ATOM   2047  CB  HIS A 216      42.360  53.130  53.090  1.00  0.00           C
ATOM   2048  CG  HIS A 216      41.170  53.710  53.860  1.00  0.00           C
ATOM   2049  ND1 HIS A 216      40.620  54.910  53.690  1.00  0.00           N
ATOM   2050  CD2 HIS A 216      40.360  53.100  54.660  1.00  0.00           C
ATOM   2051  HD2 HIS A 216      40.340  52.040  54.920  1.00  0.00           H
ATOM   2052  CE1 HIS A 216      39.430  54.960  54.290  1.00  0.00           C
ATOM   2053  HE1 HIS A 216      38.710  55.780  54.250  1.00  0.00           H
ATOM   2054  NE2 HIS A 216      39.330  53.850  54.920  1.00  0.00           N
ATOM   2055  HE2 HIS A 216      38.480  53.550  55.350  1.00  0.00           H
ATOM   2056  C   HIS A 216      43.390  51.970  51.100  1.00  0.00           C
ATOM   2057  O   HIS A 216      43.970  50.970  51.670  1.00  0.00           O
ATOM   2058  N   ILE A 217      44.040  52.780  50.230  1.00  0.00           N
ATOM   2059  H   ILE A 217      43.720  53.720  50.160  1.00  0.00           H
ATOM   2060  CA  ILE A 217      45.110  52.230  49.300  1.00  0.00           C
ATOM   2061  CB  ILE A 217      44.750  52.480  47.840  1.00  0.00           C
ATOM   2062  CG1 ILE A 217      45.860  52.070  46.890  1.00  0.00           C
ATOM   2063  CG2 ILE A 217      44.430  53.970  47.660  1.00  0.00           C
ATOM   2064  CD  ILE A 217      46.010  50.600  46.610  1.00  0.00           C
ATOM   2065  C   ILE A 217      46.550  52.750  49.670  1.00  0.00           C
ATOM   2066  O   ILE A 217      46.980  53.860  49.480  1.00  0.00           O
ATOM   2067  N   ILE A 218      47.260  51.910  50.400  1.00  0.00           N
ATOM   2068  H   ILE A 218      46.960  50.970  50.530  1.00  0.00           H
ATOM   2069  CA  ILE A 218      48.750  52.060  50.650  1.00  0.00           C
ATOM   2070  CB  ILE A 218      49.230  51.550  51.980  1.00  0.00           C
ATOM   2071  CG1 ILE A 218      48.210  52.070  53.020  1.00  0.00           C
ATOM   2072  CG2 ILE A 218      50.550  52.110  52.520  1.00  0.00           C
ATOM   2073  CD  ILE A 218      48.170  51.060  54.140  1.00  0.00           C
ATOM   2074  C   ILE A 218      49.650  51.480  49.530  1.00  0.00           C
ATOM   2075  O   ILE A 218      49.470  50.390  49.020  1.00  0.00           O
ATOM   2076  N   SER A 219      50.200  52.440  48.840  1.00  0.00           N
ATOM   2077  H   SER A 219      50.040  53.350  49.230  1.00  0.00           H
ATOM   2078  CA  SER A 219      51.210  52.100  47.760  1.00  0.00           C
ATOM   2079  CB  SER A 219      51.020  53.040  46.570  1.00  0.00           C
ATOM   2080  OG  SER A 219      50.930  54.370  46.970  1.00  0.00           O
ATOM   2081  HG  SER A 219      51.550  54.970  46.480  1.00  0.00           H
ATOM   2082  C   SER A 219      52.670  52.040  48.040  1.00  0.00           C
ATOM   2083  O   SER A 219      53.340  52.880  48.710  1.00  0.00           O
ATOM   2084  N   LYS A 220      53.190  50.930  47.460  1.00  0.00           N
ATOM   2085  H   LYS A 220      52.680  50.390  46.790  1.00  0.00           H
ATOM   2086  CA  LYS A 220      54.580  50.580  47.690  1.00  0.00           C
ATOM   2087  CB  LYS A 220      54.960  49.040  47.740  1.00  0.00           C
ATOM   2088  CG  LYS A 220      54.410  48.380  49.010  1.00  0.00           C
ATOM   2089  CD  LYS A 220      54.960  46.980  49.080  1.00  0.00           C
ATOM   2090  CE  LYS A 220      54.030  46.040  49.870  1.00  0.00           C
ATOM   2091  NZ  LYS A 220      54.160  44.690  49.400  1.00  0.00           N
ATOM   2092  HZ1 LYS A 220      54.280  44.790  48.410  1.00  0.00           H
ATOM   2093  HZ2 LYS A 220      54.970  44.150  49.630  1.00  0.00           H
ATOM   2094  HZ3 LYS A 220      53.420  44.040  49.560  1.00  0.00           H
ATOM   2095  C   LYS A 220      55.630  51.260  46.870  1.00  0.00           C
ATOM   2096  O   LYS A 220      55.700  51.060  45.700  1.00  0.00           O
ATOM   2097  N   ILE A 221      56.560  52.010  47.460  1.00  0.00           N
ATOM   2098  H   ILE A 221      56.310  52.130  48.420  1.00  0.00           H
ATOM   2099  CA  ILE A 221      57.820  52.490  46.830  1.00  0.00           C
ATOM   2100  CB  ILE A 221      58.240  53.700  47.690  1.00  0.00           C
ATOM   2101  CG1 ILE A 221      57.280  54.870  47.630  1.00  0.00           C
ATOM   2102  CG2 ILE A 221      59.640  54.210  47.450  1.00  0.00           C
ATOM   2103  CD  ILE A 221      57.520  55.480  46.260  1.00  0.00           C
ATOM   2104  C   ILE A 221      58.880  51.400  46.960  1.00  0.00           C
ATOM   2105  O   ILE A 221      59.230  51.000  48.120  1.00  0.00           O
ATOM   2106  N   GLU A 222      59.030  50.700  45.830  1.00  0.00           N
ATOM   2107  H   GLU A 222      58.570  50.970  44.990  1.00  0.00           H
ATOM   2108  CA  GLU A 222      59.890  49.500  45.550  1.00  0.00           C
ATOM   2109  CB  GLU A 222      59.040  48.230  45.190  1.00  0.00           C
ATOM   2110  CG  GLU A 222      58.080  47.790  46.300  1.00  0.00           C
ATOM   2111  CD  GLU A 222      57.170  46.640  45.850  1.00  0.00           C
ATOM   2112  OE1 GLU A 222      56.930  45.770  46.670  1.00  0.00           O
ATOM   2113  OE2 GLU A 222      56.730  46.720  44.690  1.00  0.00           O
ATOM   2114  C   GLU A 222      60.900  49.660  44.360  1.00  0.00           C
ATOM   2115  O   GLU A 222      61.790  48.760  44.240  1.00  0.00           O
ATOM   2116  N   ASN A 223      60.660  50.640  43.490  1.00  0.00           N
ATOM   2117  H   ASN A 223      59.850  51.230  43.510  1.00  0.00           H
ATOM   2118  CA  ASN A 223      61.380  50.810  42.250  1.00  0.00           C
ATOM   2119  CB  ASN A 223      60.670  49.970  41.140  1.00  0.00           C
ATOM   2120  CG  ASN A 223      59.450  50.660  40.520  1.00  0.00           C
ATOM   2121  OD1 ASN A 223      59.010  51.750  40.830  1.00  0.00           O
ATOM   2122  ND2 ASN A 223      58.760  49.820  39.790  1.00  0.00           N
ATOM   2123 1HD2 ASN A 223      59.040  48.870  39.660  1.00  0.00           H
ATOM   2124 2HD2 ASN A 223      57.800  50.060  39.710  1.00  0.00           H
ATOM   2125  C   ASN A 223      61.730  52.270  41.940  1.00  0.00           C
ATOM   2126  O   ASN A 223      61.230  53.210  42.520  1.00  0.00           O
ATOM   2127  N   GLN A 224      62.450  52.430  40.840  1.00  0.00           N
ATOM   2128  H   GLN A 224      62.470  51.790  40.080  1.00  0.00           H
ATOM   2129  CA  GLN A 224      62.900  53.780  40.450  1.00  0.00           C
ATOM   2130  CB  GLN A 224      64.180  53.550  39.590  1.00  0.00           C
ATOM   2131  CG  GLN A 224      65.400  53.160  40.450  1.00  0.00           C
ATOM   2132  CD  GLN A 224      66.650  52.810  39.730  1.00  0.00           C
ATOM   2133  OE1 GLN A 224      67.590  53.590  39.750  1.00  0.00           O
ATOM   2134  NE2 GLN A 224      66.850  51.590  39.350  1.00  0.00           N
ATOM   2135 1HE2 GLN A 224      66.060  51.000  39.510  1.00  0.00           H
ATOM   2136 2HE2 GLN A 224      67.630  51.400  38.750  1.00  0.00           H
ATOM   2137  C   GLN A 224      61.800  54.510  39.760  1.00  0.00           C
ATOM   2138  O   GLN A 224      61.610  55.680  40.070  1.00  0.00           O
ATOM   2139  N   GLU A 225      60.970  53.790  39.000  1.00  0.00           N
ATOM   2140  H   GLU A 225      61.170  52.810  39.050  1.00  0.00           H
ATOM   2141  CA  GLU A 225      59.700  54.260  38.400  1.00  0.00           C
ATOM   2142  CB  GLU A 225      59.200  53.150  37.480  1.00  0.00           C
ATOM   2143  CG  GLU A 225      58.230  53.660  36.470  1.00  0.00           C
ATOM   2144  CD  GLU A 225      58.910  54.170  35.140  1.00  0.00           C
ATOM   2145  OE1 GLU A 225      58.890  53.380  34.210  1.00  0.00           O
ATOM   2146  OE2 GLU A 225      59.540  55.270  35.020  1.00  0.00           O
ATOM   2147  C   GLU A 225      58.620  54.870  39.330  1.00  0.00           C
ATOM   2148  O   GLU A 225      58.140  56.010  39.070  1.00  0.00           O
ATOM   2149  N   GLY A 226      58.360  54.230  40.460  1.00  0.00           N
ATOM   2150  H   GLY A 226      58.870  53.410  40.740  1.00  0.00           H
ATOM   2151  CA  GLY A 226      57.560  54.750  41.550  1.00  0.00           C
ATOM   2152  C   GLY A 226      58.130  55.920  42.300  1.00  0.00           C
ATOM   2153  O   GLY A 226      57.380  56.840  42.580  1.00  0.00           O
ATOM   2154  N   LEU A 227      59.410  55.940  42.450  1.00  0.00           N
ATOM   2155  H   LEU A 227      60.000  55.130  42.470  1.00  0.00           H
ATOM   2156  CA  LEU A 227      60.150  57.090  43.030  1.00  0.00           C
ATOM   2157  CB  LEU A 227      61.550  56.690  43.140  1.00  0.00           C
ATOM   2158  CG  LEU A 227      62.490  57.320  44.150  1.00  0.00           C
ATOM   2159  CD1 LEU A 227      62.000  57.330  45.640  1.00  0.00           C
ATOM   2160  CD2 LEU A 227      63.860  56.650  43.940  1.00  0.00           C
ATOM   2161  C   LEU A 227      60.190  58.310  42.060  1.00  0.00           C
ATOM   2162  O   LEU A 227      60.120  59.430  42.560  1.00  0.00           O
ATOM   2163  N   ASN A 228      60.180  58.060  40.740  1.00  0.00           N
ATOM   2164  H   ASN A 228      60.540  57.220  40.320  1.00  0.00           H
ATOM   2165  CA  ASN A 228      60.030  59.140  39.770  1.00  0.00           C
ATOM   2166  CB  ASN A 228      60.310  58.740  38.270  1.00  0.00           C
ATOM   2167  CG  ASN A 228      61.520  57.870  37.970  1.00  0.00           C
ATOM   2168  OD1 ASN A 228      62.630  58.250  38.220  1.00  0.00           O
ATOM   2169  ND2 ASN A 228      61.460  56.980  37.060  1.00  0.00           N
ATOM   2170 1HD2 ASN A 228      60.590  56.740  36.630  1.00  0.00           H
ATOM   2171 2HD2 ASN A 228      62.350  56.530  36.980  1.00  0.00           H
ATOM   2172  C   ASN A 228      58.620  59.650  39.780  1.00  0.00           C
ATOM   2173  O   ASN A 228      58.420  60.850  40.100  1.00  0.00           O
ATOM   2174  N   ASN A 229      57.580  58.830  39.670  1.00  0.00           N
ATOM   2175  H   ASN A 229      57.670  57.840  39.520  1.00  0.00           H
ATOM   2176  CA  ASN A 229      56.180  59.330  39.810  1.00  0.00           C
ATOM   2177  CB  ASN A 229      55.210  58.430  39.100  1.00  0.00           C
ATOM   2178  CG  ASN A 229      55.560  58.450  37.600  1.00  0.00           C
ATOM   2179  OD1 ASN A 229      55.500  59.420  36.840  1.00  0.00           O
ATOM   2180  ND2 ASN A 229      55.470  57.310  37.120  1.00  0.00           N
ATOM   2181 1HD2 ASN A 229      55.030  56.650  37.720  1.00  0.00           H
ATOM   2182 2HD2 ASN A 229      55.720  57.130  36.170  1.00  0.00           H
ATOM   2183  C   ASN A 229      55.660  59.560  41.260  1.00  0.00           C
ATOM   2184  O   ASN A 229      54.440  59.580  41.490  1.00  0.00           O
ATOM   2185  N   PHE A 230      56.590  60.010  42.140  1.00  0.00           N
ATOM   2186  H   PHE A 230      57.570  60.080  41.950  1.00  0.00           H
ATOM   2187  CA  PHE A 230      56.250  60.360  43.570  1.00  0.00           C
ATOM   2188  CB  PHE A 230      57.480  61.050  44.190  1.00  0.00           C
ATOM   2189  CG  PHE A 230      57.410  61.330  45.730  1.00  0.00           C
ATOM   2190  CD1 PHE A 230      56.940  62.490  46.320  1.00  0.00           C
ATOM   2191  HD1 PHE A 230      56.600  63.300  45.670  1.00  0.00           H
ATOM   2192  CD2 PHE A 230      57.550  60.230  46.570  1.00  0.00           C
ATOM   2193  HD2 PHE A 230      57.940  59.310  46.130  1.00  0.00           H
ATOM   2194  CE1 PHE A 230      56.690  62.520  47.700  1.00  0.00           C
ATOM   2195  HE1 PHE A 230      56.420  63.420  48.250  1.00  0.00           H
ATOM   2196  CE2 PHE A 230      57.290  60.260  47.940  1.00  0.00           C
ATOM   2197  HE2 PHE A 230      57.460  59.410  48.590  1.00  0.00           H
ATOM   2198  CZ  PHE A 230      56.860  61.410  48.500  1.00  0.00           C
ATOM   2199  HZ  PHE A 230      56.560  61.410  49.550  1.00  0.00           H
ATOM   2200  C   PHE A 230      55.060  61.290  43.820  1.00  0.00           C
ATOM   2201  O   PHE A 230      54.010  60.730  44.150  1.00  0.00           O
ATOM   2202  N   ASP A 231      55.070  62.570  43.470  1.00  0.00           N
ATOM   2203  H   ASP A 231      55.870  62.960  43.010  1.00  0.00           H
ATOM   2204  CA  ASP A 231      53.970  63.510  43.750  1.00  0.00           C
ATOM   2205  CB  ASP A 231      54.120  65.060  43.610  1.00  0.00           C
ATOM   2206  CG  ASP A 231      55.420  65.470  44.260  1.00  0.00           C
ATOM   2207  OD1 ASP A 231      55.380  65.950  45.400  1.00  0.00           O
ATOM   2208  OD2 ASP A 231      56.520  65.520  43.570  1.00  0.00           O
ATOM   2209  C   ASP A 231      52.710  63.150  42.990  1.00  0.00           C
ATOM   2210  O   ASP A 231      51.640  63.220  43.590  1.00  0.00           O
ATOM   2211  N   GLU A 232      52.930  62.650  41.740  1.00  0.00           N
ATOM   2212  H   GLU A 232      53.750  62.940  41.250  1.00  0.00           H
ATOM   2213  CA  GLU A 232      51.770  62.230  40.970  1.00  0.00           C
ATOM   2214  CB  GLU A 232      52.220  62.030  39.490  1.00  0.00           C
ATOM   2215  CG  GLU A 232      51.050  62.180  38.550  1.00  0.00           C
ATOM   2216  CD  GLU A 232      51.440  62.300  37.060  1.00  0.00           C
ATOM   2217  OE1 GLU A 232      50.760  63.000  36.310  1.00  0.00           O
ATOM   2218  OE2 GLU A 232      52.360  61.610  36.570  1.00  0.00           O
ATOM   2219  C   GLU A 232      50.900  61.110  41.540  1.00  0.00           C
ATOM   2220  O   GLU A 232      49.670  61.180  41.620  1.00  0.00           O
ATOM   2221  N   ILE A 233      51.570  60.110  42.120  1.00  0.00           N
ATOM   2222  H   ILE A 233      52.570  60.140  42.200  1.00  0.00           H
ATOM   2223  CA  ILE A 233      50.940  58.980  42.800  1.00  0.00           C
ATOM   2224  CB  ILE A 233      51.800  57.680  42.930  1.00  0.00           C
ATOM   2225  CG1 ILE A 233      52.460  57.290  41.560  1.00  0.00           C
ATOM   2226  CG2 ILE A 233      50.830  56.540  43.330  1.00  0.00           C
ATOM   2227  CD  ILE A 233      53.660  56.360  41.670  1.00  0.00           C
ATOM   2228  C   ILE A 233      50.410  59.430  44.200  1.00  0.00           C
ATOM   2229  O   ILE A 233      49.250  59.190  44.420  1.00  0.00           O
ATOM   2230  N   LEU A 234      51.180  60.120  45.050  1.00  0.00           N
ATOM   2231  H   LEU A 234      52.100  60.450  44.860  1.00  0.00           H
ATOM   2232  CA  LEU A 234      50.820  60.650  46.420  1.00  0.00           C
ATOM   2233  CB  LEU A 234      51.880  61.540  47.030  1.00  0.00           C
ATOM   2234  CG  LEU A 234      52.730  60.910  48.080  1.00  0.00           C
ATOM   2235  CD1 LEU A 234      51.860  60.290  49.230  1.00  0.00           C
ATOM   2236  CD2 LEU A 234      53.740  59.880  47.590  1.00  0.00           C
ATOM   2237  C   LEU A 234      49.650  61.520  46.320  1.00  0.00           C
ATOM   2238  O   LEU A 234      48.850  61.510  47.260  1.00  0.00           O
ATOM   2239  N   GLU A 235      49.370  62.250  45.170  1.00  0.00           N
ATOM   2240  H   GLU A 235      50.180  62.740  44.850  1.00  0.00           H
ATOM   2241  CA  GLU A 235      48.130  62.990  44.960  1.00  0.00           C
ATOM   2242  CB  GLU A 235      48.080  63.960  43.770  1.00  0.00           C
ATOM   2243  CG  GLU A 235      48.700  65.310  44.100  1.00  0.00           C
ATOM   2244  CD  GLU A 235      48.390  66.380  43.020  1.00  0.00           C
ATOM   2245  OE1 GLU A 235      49.210  66.530  42.040  1.00  0.00           O
ATOM   2246  OE2 GLU A 235      47.580  67.320  43.320  1.00  0.00           O
ATOM   2247  C   GLU A 235      46.920  62.050  44.800  1.00  0.00           C
ATOM   2248  O   GLU A 235      45.960  62.240  45.470  1.00  0.00           O
ATOM   2249  N   ALA A 236      47.070  60.840  44.140  1.00  0.00           N
ATOM   2250  H   ALA A 236      48.000  60.560  43.920  1.00  0.00           H
ATOM   2251  CA  ALA A 236      46.030  59.870  43.930  1.00  0.00           C
ATOM   2252  CB  ALA A 236      46.300  58.980  42.650  1.00  0.00           C
ATOM   2253  C   ALA A 236      45.950  58.960  45.180  1.00  0.00           C
ATOM   2254  O   ALA A 236      44.990  59.180  46.010  1.00  0.00           O
ATOM   2255  N   SER A 237      47.000  58.230  45.510  1.00  0.00           N
ATOM   2256  H   SER A 237      47.870  58.490  45.090  1.00  0.00           H
ATOM   2257  CA  SER A 237      47.050  57.110  46.490  1.00  0.00           C
ATOM   2258  CB  SER A 237      48.480  56.510  46.480  1.00  0.00           C
ATOM   2259  OG  SER A 237      48.480  55.460  47.480  1.00  0.00           O
ATOM   2260  HG  SER A 237      49.240  54.820  47.460  1.00  0.00           H
ATOM   2261  C   SER A 237      46.770  57.600  47.900  1.00  0.00           C
ATOM   2262  O   SER A 237      47.060  58.770  48.260  1.00  0.00           O
ATOM   2263  N   ASP A 238      46.260  56.710  48.800  1.00  0.00           N
ATOM   2264  H   ASP A 238      46.130  55.750  48.530  1.00  0.00           H
ATOM   2265  CA  ASP A 238      46.220  57.180  50.210  1.00  0.00           C
ATOM   2266  CB  ASP A 238      45.420  56.180  51.040  1.00  0.00           C
ATOM   2267  CG  ASP A 238      43.950  56.370  50.620  1.00  0.00           C
ATOM   2268  OD1 ASP A 238      43.420  57.480  50.810  1.00  0.00           O
ATOM   2269  OD2 ASP A 238      43.230  55.400  50.190  1.00  0.00           O
ATOM   2270  C   ASP A 238      47.490  57.430  50.980  1.00  0.00           C
ATOM   2271  O   ASP A 238      47.420  58.340  51.810  1.00  0.00           O
ATOM   2272  N   GLY A 239      48.400  56.510  50.950  1.00  0.00           N
ATOM   2273  H   GLY A 239      48.450  55.860  50.190  1.00  0.00           H
ATOM   2274  CA  GLY A 239      49.720  56.590  51.610  1.00  0.00           C
ATOM   2275  C   GLY A 239      50.770  55.690  51.130  1.00  0.00           C
ATOM   2276  O   GLY A 239      50.580  54.780  50.350  1.00  0.00           O
ATOM   2277  N   ILE A 240      52.010  56.020  51.530  1.00  0.00           N
ATOM   2278  H   ILE A 240      52.290  56.630  52.270  1.00  0.00           H
ATOM   2279  CA  ILE A 240      53.210  55.290  51.090  1.00  0.00           C
ATOM   2280  CB  ILE A 240      54.450  56.080  50.590  1.00  0.00           C
ATOM   2281  CG1 ILE A 240      54.890  57.090  51.640  1.00  0.00           C
ATOM   2282  CG2 ILE A 240      54.100  56.710  49.210  1.00  0.00           C
ATOM   2283  CD  ILE A 240      56.260  57.610  51.320  1.00  0.00           C
ATOM   2284  C   ILE A 240      53.740  54.200  52.050  1.00  0.00           C
ATOM   2285  O   ILE A 240      53.830  54.300  53.290  1.00  0.00           O
ATOM   2286  N   MET A 241      54.220  53.170  51.370  1.00  0.00           N
ATOM   2287  H   MET A 241      54.050  52.980  50.400  1.00  0.00           H
ATOM   2288  CA  MET A 241      54.950  52.130  52.110  1.00  0.00           C
ATOM   2289  CB  MET A 241      54.190  50.760  52.020  1.00  0.00           C
ATOM   2290  CG  MET A 241      54.880  49.660  52.880  1.00  0.00           C
ATOM   2291  SD  MET A 241      54.020  48.030  53.000  1.00  0.00           S
ATOM   2292  CE  MET A 241      52.680  48.310  54.140  1.00  0.00           C
ATOM   2293  C   MET A 241      56.410  52.040  51.520  1.00  0.00           C
ATOM   2294  O   MET A 241      56.530  51.770  50.310  1.00  0.00           O
ATOM   2295  N   VAL A 242      57.360  52.380  52.400  1.00  0.00           N
ATOM   2296  H   VAL A 242      57.100  52.630  53.340  1.00  0.00           H
ATOM   2297  CA  VAL A 242      58.780  52.340  52.060  1.00  0.00           C
ATOM   2298  CB  VAL A 242      59.680  53.370  52.710  1.00  0.00           C
ATOM   2299  CG1 VAL A 242      61.120  53.390  52.150  1.00  0.00           C
ATOM   2300  CG2 VAL A 242      58.960  54.680  52.330  1.00  0.00           C
ATOM   2301  C   VAL A 242      59.220  50.910  52.400  1.00  0.00           C
ATOM   2302  O   VAL A 242      59.420  50.590  53.590  1.00  0.00           O
ATOM   2303  N   ALA A 243      59.230  50.160  51.300  1.00  0.00           N
ATOM   2304  H   ALA A 243      58.680  50.370  50.490  1.00  0.00           H
ATOM   2305  CA  ALA A 243      59.730  48.780  51.220  1.00  0.00           C
ATOM   2306  CB  ALA A 243      59.000  48.120  50.040  1.00  0.00           C
ATOM   2307  C   ALA A 243      61.250  48.640  51.050  1.00  0.00           C
ATOM   2308  O   ALA A 243      61.820  48.390  49.950  1.00  0.00           O
ATOM   2309  N   ARG A 244      61.940  48.850  52.160  1.00  0.00           N
ATOM   2310  H   ARG A 244      61.430  49.090  52.980  1.00  0.00           H
ATOM   2311  CA  ARG A 244      63.420  49.030  52.180  1.00  0.00           C
ATOM   2312  CB  ARG A 244      63.810  49.320  53.610  1.00  0.00           C
ATOM   2313  CG  ARG A 244      63.070  50.490  54.220  1.00  0.00           C
ATOM   2314  CD  ARG A 244      62.920  50.480  55.700  1.00  0.00           C
ATOM   2315  NE  ARG A 244      64.160  51.020  56.360  1.00  0.00           N
ATOM   2316  HE  ARG A 244      64.310  52.000  56.290  1.00  0.00           H
ATOM   2317  CZ  ARG A 244      65.040  50.380  57.140  1.00  0.00           C
ATOM   2318  NH1 ARG A 244      64.820  49.150  57.550  1.00  0.00           N
ATOM   2319 1HH1 ARG A 244      64.110  48.590  57.120  1.00  0.00           H
ATOM   2320 2HH1 ARG A 244      65.520  48.670  58.080  1.00  0.00           H
ATOM   2321  NH2 ARG A 244      66.230  50.980  57.400  1.00  0.00           N
ATOM   2322 1HH2 ARG A 244      66.520  51.850  57.010  1.00  0.00           H
ATOM   2323 2HH2 ARG A 244      66.880  50.520  58.020  1.00  0.00           H
ATOM   2324  C   ARG A 244      64.310  47.920  51.550  1.00  0.00           C
ATOM   2325  O   ARG A 244      65.070  48.350  50.660  1.00  0.00           O
ATOM   2326  N   GLY A 245      64.200  46.670  51.980  1.00  0.00           N
ATOM   2327  H   GLY A 245      63.710  46.410  52.820  1.00  0.00           H
ATOM   2328  CA  GLY A 245      64.890  45.440  51.440  1.00  0.00           C
ATOM   2329  C   GLY A 245      64.770  45.340  49.860  1.00  0.00           C
ATOM   2330  O   GLY A 245      65.790  45.010  49.230  1.00  0.00           O
ATOM   2331  N   ASP A 246      63.500  45.360  49.430  1.00  0.00           N
ATOM   2332  H   ASP A 246      62.710  45.470  50.030  1.00  0.00           H
ATOM   2333  CA  ASP A 246      63.130  45.390  47.970  1.00  0.00           C
ATOM   2334  CB  ASP A 246      61.590  45.440  47.900  1.00  0.00           C
ATOM   2335  CG  ASP A 246      60.760  44.700  48.990  1.00  0.00           C
ATOM   2336  OD1 ASP A 246      60.720  45.240  50.120  1.00  0.00           O
ATOM   2337  OD2 ASP A 246      60.290  43.570  48.700  1.00  0.00           O
ATOM   2338  C   ASP A 246      63.680  46.640  47.300  1.00  0.00           C
ATOM   2339  O   ASP A 246      64.270  46.530  46.250  1.00  0.00           O
ATOM   2340  N   LEU A 247      63.440  47.850  47.850  1.00  0.00           N
ATOM   2341  H   LEU A 247      62.750  48.010  48.560  1.00  0.00           H
ATOM   2342  CA  LEU A 247      63.900  49.150  47.270  1.00  0.00           C
ATOM   2343  CB  LEU A 247      63.420  50.230  48.280  1.00  0.00           C
ATOM   2344  CG  LEU A 247      63.380  51.710  47.870  1.00  0.00           C
ATOM   2345  CD1 LEU A 247      62.590  51.990  46.630  1.00  0.00           C
ATOM   2346  CD2 LEU A 247      62.970  52.610  49.050  1.00  0.00           C
ATOM   2347  C   LEU A 247      65.390  49.150  47.110  1.00  0.00           C
ATOM   2348  O   LEU A 247      65.940  49.650  46.140  1.00  0.00           O
ATOM   2349  N   GLY A 248      66.040  48.500  48.080  1.00  0.00           N
ATOM   2350  H   GLY A 248      65.720  48.190  48.980  1.00  0.00           H
ATOM   2351  CA  GLY A 248      67.520  48.310  48.100  1.00  0.00           C
ATOM   2352  C   GLY A 248      68.120  47.600  46.850  1.00  0.00           C
ATOM   2353  O   GLY A 248      69.120  48.080  46.350  1.00  0.00           O
ATOM   2354  N   VAL A 249      67.460  46.590  46.270  1.00  0.00           N
ATOM   2355  H   VAL A 249      66.780  46.060  46.780  1.00  0.00           H
ATOM   2356  CA  VAL A 249      68.100  45.920  45.120  1.00  0.00           C
ATOM   2357  CB  VAL A 249      67.550  44.600  44.780  1.00  0.00           C
ATOM   2358  CG1 VAL A 249      68.010  43.490  45.700  1.00  0.00           C
ATOM   2359  CG2 VAL A 249      66.010  44.590  44.680  1.00  0.00           C
ATOM   2360  C   VAL A 249      68.060  46.740  43.800  1.00  0.00           C
ATOM   2361  O   VAL A 249      68.940  46.520  42.990  1.00  0.00           O
ATOM   2362  N   GLU A 250      67.070  47.740  43.710  1.00  0.00           N
ATOM   2363  H   GLU A 250      66.250  47.590  44.260  1.00  0.00           H
ATOM   2364  CA  GLU A 250      67.060  48.800  42.710  1.00  0.00           C
ATOM   2365  CB  GLU A 250      65.630  49.420  42.600  1.00  0.00           C
ATOM   2366  CG  GLU A 250      64.670  48.490  41.820  1.00  0.00           C
ATOM   2367  CD  GLU A 250      65.100  48.510  40.370  1.00  0.00           C
ATOM   2368  OE1 GLU A 250      65.700  47.650  39.770  1.00  0.00           O
ATOM   2369  OE2 GLU A 250      64.890  49.550  39.710  1.00  0.00           O
ATOM   2370  C   GLU A 250      68.160  49.830  42.860  1.00  0.00           C
ATOM   2371  O   GLU A 250      68.970  49.950  41.990  1.00  0.00           O
ATOM   2372  N   ILE A 251      68.360  50.350  44.050  1.00  0.00           N
ATOM   2373  H   ILE A 251      67.680  50.140  44.760  1.00  0.00           H
ATOM   2374  CA  ILE A 251      69.370  51.370  44.340  1.00  0.00           C
ATOM   2375  CB  ILE A 251      68.690  52.770  44.250  1.00  0.00           C
ATOM   2376  CG1 ILE A 251      67.240  52.700  44.760  1.00  0.00           C
ATOM   2377  CG2 ILE A 251      68.960  53.350  42.830  1.00  0.00           C
ATOM   2378  CD  ILE A 251      66.500  54.060  44.730  1.00  0.00           C
ATOM   2379  C   ILE A 251      70.080  51.260  45.690  1.00  0.00           C
ATOM   2380  O   ILE A 251      69.450  51.120  46.740  1.00  0.00           O
ATOM   2381  N   PRO A 252      71.440  51.340  45.670  1.00  0.00           N
ATOM   2382  CA  PRO A 252      72.320  51.130  46.860  1.00  0.00           C
ATOM   2383  CB  PRO A 252      73.740  51.350  46.320  1.00  0.00           C
ATOM   2384  CG  PRO A 252      73.600  50.990  44.860  1.00  0.00           C
ATOM   2385  CD  PRO A 252      72.210  51.420  44.470  1.00  0.00           C
ATOM   2386  C   PRO A 252      71.940  51.980  48.080  1.00  0.00           C
ATOM   2387  O   PRO A 252      71.400  53.050  47.940  1.00  0.00           O
ATOM   2388  N   VAL A 253      72.500  51.550  49.230  1.00  0.00           N
ATOM   2389  H   VAL A 253      72.980  50.680  49.210  1.00  0.00           H
ATOM   2390  CA  VAL A 253      72.260  52.160  50.580  1.00  0.00           C
ATOM   2391  CB  VAL A 253      72.970  51.270  51.650  1.00  0.00           C
ATOM   2392  CG1 VAL A 253      74.390  51.660  51.770  1.00  0.00           C
ATOM   2393  CG2 VAL A 253      72.130  51.290  52.940  1.00  0.00           C
ATOM   2394  C   VAL A 253      72.390  53.670  50.660  1.00  0.00           C
ATOM   2395  O   VAL A 253      71.420  54.290  51.140  1.00  0.00           O
ATOM   2396  N   GLU A 254      73.360  54.280  50.070  1.00  0.00           N
ATOM   2397  H   GLU A 254      74.030  53.750  49.540  1.00  0.00           H
ATOM   2398  CA  GLU A 254      73.420  55.770  49.930  1.00  0.00           C
ATOM   2399  CB  GLU A 254      74.540  56.210  49.010  1.00  0.00           C
ATOM   2400  CG  GLU A 254      75.840  55.450  49.240  1.00  0.00           C
ATOM   2401  CD  GLU A 254      75.950  54.130  48.440  1.00  0.00           C
ATOM   2402  OE1 GLU A 254      76.260  54.090  47.260  1.00  0.00           O
ATOM   2403  OE2 GLU A 254      75.970  53.120  49.150  1.00  0.00           O
ATOM   2404  C   GLU A 254      72.060  56.410  49.530  1.00  0.00           C
ATOM   2405  O   GLU A 254      71.360  57.150  50.300  1.00  0.00           O
ATOM   2406  N   GLU A 255      71.580  55.980  48.320  1.00  0.00           N
ATOM   2407  H   GLU A 255      72.080  55.290  47.800  1.00  0.00           H
ATOM   2408  CA  GLU A 255      70.290  56.460  47.740  1.00  0.00           C
ATOM   2409  CB  GLU A 255      70.300  55.910  46.310  1.00  0.00           C
ATOM   2410  CG  GLU A 255      71.410  56.610  45.530  1.00  0.00           C
ATOM   2411  CD  GLU A 255      71.100  56.540  44.020  1.00  0.00           C
ATOM   2412  OE1 GLU A 255      70.450  57.480  43.540  1.00  0.00           O
ATOM   2413  OE2 GLU A 255      71.640  55.750  43.240  1.00  0.00           O
ATOM   2414  C   GLU A 255      69.030  55.990  48.600  1.00  0.00           C
ATOM   2415  O   GLU A 255      68.230  56.870  48.840  1.00  0.00           O
ATOM   2416  N   VAL A 256      69.020  54.780  49.250  1.00  0.00           N
ATOM   2417  H   VAL A 256      69.820  54.170  49.240  1.00  0.00           H
ATOM   2418  CA  VAL A 256      67.900  54.460  50.180  1.00  0.00           C
ATOM   2419  CB  VAL A 256      67.730  52.990  50.490  1.00  0.00           C
ATOM   2420  CG1 VAL A 256      66.560  52.710  51.500  1.00  0.00           C
ATOM   2421  CG2 VAL A 256      67.430  52.320  49.130  1.00  0.00           C
ATOM   2422  C   VAL A 256      67.960  55.350  51.480  1.00  0.00           C
ATOM   2423  O   VAL A 256      66.910  55.960  51.800  1.00  0.00           O
ATOM   2424  N   ILE A 257      69.100  55.610  52.150  1.00  0.00           N
ATOM   2425  H   ILE A 257      69.980  55.250  51.850  1.00  0.00           H
ATOM   2426  CA  ILE A 257      69.130  56.580  53.270  1.00  0.00           C
ATOM   2427  CB  ILE A 257      70.390  56.550  54.100  1.00  0.00           C
ATOM   2428  CG1 ILE A 257      71.660  57.020  53.370  1.00  0.00           C
ATOM   2429  CG2 ILE A 257      70.640  55.280  54.800  1.00  0.00           C
ATOM   2430  CD  ILE A 257      72.840  57.360  54.230  1.00  0.00           C
ATOM   2431  C   ILE A 257      68.840  58.060  52.900  1.00  0.00           C
ATOM   2432  O   ILE A 257      68.260  58.760  53.690  1.00  0.00           O
ATOM   2433  N   PHE A 258      69.120  58.520  51.660  1.00  0.00           N
ATOM   2434  H   PHE A 258      69.910  58.130  51.190  1.00  0.00           H
ATOM   2435  CA  PHE A 258      68.610  59.780  51.070  1.00  0.00           C
ATOM   2436  CB  PHE A 258      69.230  59.980  49.650  1.00  0.00           C
ATOM   2437  CG  PHE A 258      68.900  61.190  48.780  1.00  0.00           C
ATOM   2438  CD1 PHE A 258      69.580  62.420  49.090  1.00  0.00           C
ATOM   2439  HD1 PHE A 258      70.420  62.360  49.790  1.00  0.00           H
ATOM   2440  CD2 PHE A 258      67.740  61.200  48.020  1.00  0.00           C
ATOM   2441  HD2 PHE A 258      67.230  60.270  47.760  1.00  0.00           H
ATOM   2442  CE1 PHE A 258      69.080  63.640  48.800  1.00  0.00           C
ATOM   2443  HE1 PHE A 258      69.430  64.550  49.290  1.00  0.00           H
ATOM   2444  CE2 PHE A 258      67.220  62.420  47.560  1.00  0.00           C
ATOM   2445  HE2 PHE A 258      66.230  62.460  47.110  1.00  0.00           H
ATOM   2446  CZ  PHE A 258      67.870  63.570  48.060  1.00  0.00           C
ATOM   2447  HZ  PHE A 258      67.350  64.520  47.960  1.00  0.00           H
ATOM   2448  C   PHE A 258      67.160  59.710  50.840  1.00  0.00           C
ATOM   2449  O   PHE A 258      66.410  60.550  51.350  1.00  0.00           O
ATOM   2450  N   ALA A 259      66.690  58.640  50.220  1.00  0.00           N
ATOM   2451  H   ALA A 259      67.350  58.010  49.790  1.00  0.00           H
ATOM   2452  CA  ALA A 259      65.260  58.420  49.810  1.00  0.00           C
ATOM   2453  CB  ALA A 259      65.070  57.240  48.860  1.00  0.00           C
ATOM   2454  C   ALA A 259      64.280  58.310  50.970  1.00  0.00           C
ATOM   2455  O   ALA A 259      63.300  59.020  50.940  1.00  0.00           O
ATOM   2456  N   GLN A 260      64.640  57.580  51.960  1.00  0.00           N
ATOM   2457  H   GLN A 260      65.340  56.900  51.740  1.00  0.00           H
ATOM   2458  CA  GLN A 260      63.830  57.390  53.240  1.00  0.00           C
ATOM   2459  CB  GLN A 260      64.270  56.260  54.170  1.00  0.00           C
ATOM   2460  CG  GLN A 260      63.370  56.000  55.450  1.00  0.00           C
ATOM   2461  CD  GLN A 260      63.850  54.900  56.350  1.00  0.00           C
ATOM   2462  OE1 GLN A 260      63.900  53.740  56.050  1.00  0.00           O
ATOM   2463  NE2 GLN A 260      64.480  55.290  57.410  1.00  0.00           N
ATOM   2464 1HE2 GLN A 260      64.650  56.270  57.540  1.00  0.00           H
ATOM   2465 2HE2 GLN A 260      64.900  54.630  58.030  1.00  0.00           H
ATOM   2466  C   GLN A 260      63.520  58.730  53.950  1.00  0.00           C
ATOM   2467  O   GLN A 260      62.380  59.170  53.890  1.00  0.00           O
ATOM   2468  N   LYS A 261      64.620  59.510  54.070  1.00  0.00           N
ATOM   2469  H   LYS A 261      65.570  59.280  53.840  1.00  0.00           H
ATOM   2470  CA  LYS A 261      64.550  60.860  54.670  1.00  0.00           C
ATOM   2471  CB  LYS A 261      65.910  61.550  54.800  1.00  0.00           C
ATOM   2472  CG  LYS A 261      66.840  60.660  55.680  1.00  0.00           C
ATOM   2473  CD  LYS A 261      68.110  61.390  56.100  1.00  0.00           C
ATOM   2474  CE  LYS A 261      67.790  62.620  56.970  1.00  0.00           C
ATOM   2475  NZ  LYS A 261      67.470  62.370  58.380  1.00  0.00           N
ATOM   2476  HZ1 LYS A 261      66.560  61.970  58.490  1.00  0.00           H
ATOM   2477  HZ2 LYS A 261      68.190  61.820  58.810  1.00  0.00           H
ATOM   2478  HZ3 LYS A 261      67.590  63.210  58.910  1.00  0.00           H
ATOM   2479  C   LYS A 261      63.770  61.920  53.840  1.00  0.00           C
ATOM   2480  O   LYS A 261      62.840  62.590  54.380  1.00  0.00           O
ATOM   2481  N   MET A 262      64.000  61.930  52.520  1.00  0.00           N
ATOM   2482  H   MET A 262      64.760  61.420  52.110  1.00  0.00           H
ATOM   2483  CA  MET A 262      63.160  62.750  51.640  1.00  0.00           C
ATOM   2484  CB  MET A 262      63.840  62.600  50.300  1.00  0.00           C
ATOM   2485  CG  MET A 262      63.080  63.310  49.160  1.00  0.00           C
ATOM   2486  SD  MET A 262      61.840  62.310  48.250  1.00  0.00           S
ATOM   2487  CE  MET A 262      62.870  60.930  47.830  1.00  0.00           C
ATOM   2488  C   MET A 262      61.630  62.390  51.540  1.00  0.00           C
ATOM   2489  O   MET A 262      60.790  63.290  51.470  1.00  0.00           O
ATOM   2490  N   MET A 263      61.360  61.090  51.370  1.00  0.00           N
ATOM   2491  H   MET A 263      62.040  60.380  51.170  1.00  0.00           H
ATOM   2492  CA  MET A 263      59.940  60.530  51.320  1.00  0.00           C
ATOM   2493  CB  MET A 263      59.880  59.020  50.980  1.00  0.00           C
ATOM   2494  CG  MET A 263      60.060  58.900  49.450  1.00  0.00           C
ATOM   2495  SD  MET A 263      59.970  57.150  48.910  1.00  0.00           S
ATOM   2496  CE  MET A 263      61.440  56.430  49.580  1.00  0.00           C
ATOM   2497  C   MET A 263      59.110  60.850  52.600  1.00  0.00           C
ATOM   2498  O   MET A 263      58.020  61.380  52.410  1.00  0.00           O
ATOM   2499  N   ILE A 264      59.640  60.520  53.840  1.00  0.00           N
ATOM   2500  H   ILE A 264      60.390  59.870  53.930  1.00  0.00           H
ATOM   2501  CA  ILE A 264      58.890  60.940  55.100  1.00  0.00           C
ATOM   2502  CB  ILE A 264      59.750  60.560  56.320  1.00  0.00           C
ATOM   2503  CG1 ILE A 264      60.100  59.060  56.420  1.00  0.00           C
ATOM   2504  CG2 ILE A 264      58.990  60.970  57.590  1.00  0.00           C
ATOM   2505  CD  ILE A 264      60.840  58.530  57.570  1.00  0.00           C
ATOM   2506  C   ILE A 264      58.530  62.480  55.160  1.00  0.00           C
ATOM   2507  O   ILE A 264      57.340  62.890  55.120  1.00  0.00           O
ATOM   2508  N   GLU A 265      59.560  63.280  54.810  1.00  0.00           N
ATOM   2509  H   GLU A 265      60.460  62.850  54.720  1.00  0.00           H
ATOM   2510  CA  GLU A 265      59.450  64.760  54.720  1.00  0.00           C
ATOM   2511  CB  GLU A 265      60.800  65.450  54.530  1.00  0.00           C
ATOM   2512  CG  GLU A 265      61.510  65.550  55.910  1.00  0.00           C
ATOM   2513  CD  GLU A 265      62.550  66.630  55.930  1.00  0.00           C
ATOM   2514  OE1 GLU A 265      63.220  67.060  54.930  1.00  0.00           O
ATOM   2515  OE2 GLU A 265      62.800  67.010  57.010  1.00  0.00           O
ATOM   2516  C   GLU A 265      58.490  65.300  53.630  1.00  0.00           C
ATOM   2517  O   GLU A 265      57.450  65.950  54.000  1.00  0.00           O
ATOM   2518  N   LYS A 266      58.480  64.730  52.370  1.00  0.00           N
ATOM   2519  H   LYS A 266      59.270  64.180  52.090  1.00  0.00           H
ATOM   2520  CA  LYS A 266      57.520  65.090  51.320  1.00  0.00           C
ATOM   2521  CB  LYS A 266      58.130  64.870  49.950  1.00  0.00           C
ATOM   2522  CG  LYS A 266      59.080  65.860  49.340  1.00  0.00           C
ATOM   2523  CD  LYS A 266      59.620  65.460  47.960  1.00  0.00           C
ATOM   2524  CE  LYS A 266      58.580  65.740  46.890  1.00  0.00           C
ATOM   2525  NZ  LYS A 266      58.960  65.540  45.510  1.00  0.00           N
ATOM   2526  HZ1 LYS A 266      59.820  66.010  45.300  1.00  0.00           H
ATOM   2527  HZ2 LYS A 266      59.160  64.610  45.180  1.00  0.00           H
ATOM   2528  HZ3 LYS A 266      58.220  65.890  44.920  1.00  0.00           H
ATOM   2529  C   LYS A 266      56.080  64.550  51.470  1.00  0.00           C
ATOM   2530  O   LYS A 266      55.140  65.340  51.340  1.00  0.00           O
ATOM   2531  N   CYS A 267      55.930  63.310  51.950  1.00  0.00           N
ATOM   2532  H   CYS A 267      56.700  62.710  52.130  1.00  0.00           H
ATOM   2533  CA  CYS A 267      54.650  62.750  52.330  1.00  0.00           C
ATOM   2534  CB  CYS A 267      55.030  61.380  52.910  1.00  0.00           C
ATOM   2535  SG  CYS A 267      53.670  60.170  52.910  1.00  0.00           S
ATOM   2536  HG  CYS A 267      53.060  60.900  53.840  1.00  0.00           H
ATOM   2537  C   CYS A 267      53.890  63.520  53.530  1.00  0.00           C
ATOM   2538  O   CYS A 267      52.680  63.560  53.550  1.00  0.00           O
ATOM   2539  N   ILE A 268      54.620  63.940  54.570  1.00  0.00           N
ATOM   2540  H   ILE A 268      55.600  63.790  54.700  1.00  0.00           H
ATOM   2541  CA  ILE A 268      53.980  64.650  55.750  1.00  0.00           C
ATOM   2542  CB  ILE A 268      54.910  64.570  56.910  1.00  0.00           C
ATOM   2543  CG1 ILE A 268      55.070  63.120  57.420  1.00  0.00           C
ATOM   2544  CG2 ILE A 268      54.400  65.440  58.040  1.00  0.00           C
ATOM   2545  CD  ILE A 268      56.410  62.910  58.110  1.00  0.00           C
ATOM   2546  C   ILE A 268      53.560  66.120  55.400  1.00  0.00           C
ATOM   2547  O   ILE A 268      52.400  66.550  55.480  1.00  0.00           O
ATOM   2548  N   ARG A 269      54.420  66.730  54.600  1.00  0.00           N
ATOM   2549  H   ARG A 269      55.330  66.330  54.560  1.00  0.00           H
ATOM   2550  CA  ARG A 269      54.080  67.970  53.900  1.00  0.00           C
ATOM   2551  CB  ARG A 269      55.230  68.390  53.000  1.00  0.00           C
ATOM   2552  CG  ARG A 269      55.160  69.800  52.470  1.00  0.00           C
ATOM   2553  CD  ARG A 269      56.420  70.060  51.530  1.00  0.00           C
ATOM   2554  NE  ARG A 269      56.120  69.790  50.120  1.00  0.00           N
ATOM   2555  HE  ARG A 269      55.170  69.980  49.890  1.00  0.00           H
ATOM   2556  CZ  ARG A 269      56.980  69.330  49.210  1.00  0.00           C
ATOM   2557  NH1 ARG A 269      58.240  69.310  49.460  1.00  0.00           N
ATOM   2558 1HH1 ARG A 269      58.550  69.540  50.380  1.00  0.00           H
ATOM   2559 2HH1 ARG A 269      58.940  69.260  48.750  1.00  0.00           H
ATOM   2560  NH2 ARG A 269      56.630  69.040  47.890  1.00  0.00           N
ATOM   2561 1HH2 ARG A 269      55.700  69.120  47.520  1.00  0.00           H
ATOM   2562 2HH2 ARG A 269      57.230  68.320  47.520  1.00  0.00           H
ATOM   2563  C   ARG A 269      52.900  67.810  52.900  1.00  0.00           C
ATOM   2564  O   ARG A 269      51.910  68.600  53.010  1.00  0.00           O
ATOM   2565  N   ALA A 270      52.800  66.680  52.240  1.00  0.00           N
ATOM   2566  H   ALA A 270      53.610  66.100  52.180  1.00  0.00           H
ATOM   2567  CA  ALA A 270      51.590  66.330  51.450  1.00  0.00           C
ATOM   2568  CB  ALA A 270      51.960  65.480  50.200  1.00  0.00           C
ATOM   2569  C   ALA A 270      50.430  65.650  52.190  1.00  0.00           C
ATOM   2570  O   ALA A 270      49.470  65.120  51.660  1.00  0.00           O
ATOM   2571  N   ARG A 271      50.430  65.910  53.470  1.00  0.00           N
ATOM   2572  H   ARG A 271      51.170  66.390  53.930  1.00  0.00           H
ATOM   2573  CA  ARG A 271      49.260  65.500  54.310  1.00  0.00           C
ATOM   2574  CB  ARG A 271      48.060  66.420  54.270  1.00  0.00           C
ATOM   2575  CG  ARG A 271      48.270  67.860  54.710  1.00  0.00           C
ATOM   2576  CD  ARG A 271      47.000  68.760  54.750  1.00  0.00           C
ATOM   2577  NE  ARG A 271      46.410  69.080  53.470  1.00  0.00           N
ATOM   2578  HE  ARG A 271      46.800  68.520  52.740  1.00  0.00           H
ATOM   2579  CZ  ARG A 271      45.580  70.060  53.080  1.00  0.00           C
ATOM   2580  NH1 ARG A 271      45.070  71.030  53.900  1.00  0.00           N
ATOM   2581 1HH1 ARG A 271      45.330  71.030  54.870  1.00  0.00           H
ATOM   2582 2HH1 ARG A 271      44.540  71.780  53.500  1.00  0.00           H
ATOM   2583  NH2 ARG A 271      45.090  70.130  51.860  1.00  0.00           N
ATOM   2584 1HH2 ARG A 271      45.320  69.540  51.080  1.00  0.00           H
ATOM   2585 2HH2 ARG A 271      44.320  70.720  51.610  1.00  0.00           H
ATOM   2586  C   ARG A 271      48.860  63.980  54.300  1.00  0.00           C
ATOM   2587  O   ARG A 271      47.750  63.660  54.810  1.00  0.00           O
ATOM   2588  N   LYS A 272      49.750  63.060  53.910  1.00  0.00           N
ATOM   2589  H   LYS A 272      50.690  63.400  53.830  1.00  0.00           H
ATOM   2590  CA  LYS A 272      49.510  61.570  53.790  1.00  0.00           C
ATOM   2591  CB  LYS A 272      49.290  61.230  52.280  1.00  0.00           C
ATOM   2592  CG  LYS A 272      48.030  61.780  51.740  1.00  0.00           C
ATOM   2593  CD  LYS A 272      48.010  61.390  50.300  1.00  0.00           C
ATOM   2594  CE  LYS A 272      46.780  62.020  49.690  1.00  0.00           C
ATOM   2595  NZ  LYS A 272      46.300  61.440  48.410  1.00  0.00           N
ATOM   2596  HZ1 LYS A 272      47.040  61.280  47.750  1.00  0.00           H
ATOM   2597  HZ2 LYS A 272      45.930  60.510  48.460  1.00  0.00           H
ATOM   2598  HZ3 LYS A 272      45.570  62.060  48.120  1.00  0.00           H
ATOM   2599  C   LYS A 272      50.590  60.730  54.340  1.00  0.00           C
ATOM   2600  O   LYS A 272      51.690  61.200  54.490  1.00  0.00           O
ATOM   2601  N   VAL A 273      50.250  59.510  54.790  1.00  0.00           N
ATOM   2602  H   VAL A 273      49.310  59.220  54.580  1.00  0.00           H
ATOM   2603  CA  VAL A 273      50.910  58.600  55.780  1.00  0.00           C
ATOM   2604  CB  VAL A 273      49.880  57.640  56.410  1.00  0.00           C
ATOM   2605  CG1 VAL A 273      48.900  58.500  57.170  1.00  0.00           C
ATOM   2606  CG2 VAL A 273      49.080  56.890  55.330  1.00  0.00           C
ATOM   2607  C   VAL A 273      52.160  57.850  55.200  1.00  0.00           C
ATOM   2608  O   VAL A 273      52.250  57.410  54.070  1.00  0.00           O
ATOM   2609  N   VAL A 274      53.130  57.730  56.120  1.00  0.00           N
ATOM   2610  H   VAL A 274      53.130  58.260  56.960  1.00  0.00           H
ATOM   2611  CA  VAL A 274      54.260  56.790  55.910  1.00  0.00           C
ATOM   2612  CB  VAL A 274      55.630  57.430  56.180  1.00  0.00           C
ATOM   2613  CG1 VAL A 274      56.770  56.670  55.460  1.00  0.00           C
ATOM   2614  CG2 VAL A 274      55.750  58.990  56.090  1.00  0.00           C
ATOM   2615  C   VAL A 274      54.220  55.540  56.750  1.00  0.00           C
ATOM   2616  O   VAL A 274      54.160  55.630  57.970  1.00  0.00           O
ATOM   2617  N   ILE A 275      54.410  54.420  56.060  1.00  0.00           N
ATOM   2618  H   ILE A 275      54.250  54.380  55.070  1.00  0.00           H
ATOM   2619  CA  ILE A 275      54.630  53.140  56.770  1.00  0.00           C
ATOM   2620  CB  ILE A 275      53.480  52.100  56.630  1.00  0.00           C
ATOM   2621  CG1 ILE A 275      52.160  52.490  57.230  1.00  0.00           C
ATOM   2622  CG2 ILE A 275      53.830  50.730  57.220  1.00  0.00           C
ATOM   2623  CD  ILE A 275      51.290  53.050  56.160  1.00  0.00           C
ATOM   2624  C   ILE A 275      56.010  52.540  56.350  1.00  0.00           C
ATOM   2625  O   ILE A 275      56.270  52.350  55.160  1.00  0.00           O
ATOM   2626  N   THR A 276      56.740  52.100  57.390  1.00  0.00           N
ATOM   2627  H   THR A 276      56.380  51.970  58.320  1.00  0.00           H
ATOM   2628  CA  THR A 276      58.160  51.650  57.250  1.00  0.00           C
ATOM   2629  CB  THR A 276      58.990  52.310  58.400  1.00  0.00           C
ATOM   2630  OG1 THR A 276      58.340  53.480  58.910  1.00  0.00           O
ATOM   2631  HG1 THR A 276      57.520  53.330  59.470  1.00  0.00           H
ATOM   2632  CG2 THR A 276      60.390  52.770  57.950  1.00  0.00           C
ATOM   2633  C   THR A 276      58.230  50.110  57.360  1.00  0.00           C
ATOM   2634  O   THR A 276      57.620  49.510  58.270  1.00  0.00           O
ATOM   2635  N   ALA A 277      58.500  49.510  56.190  1.00  0.00           N
ATOM   2636  H   ALA A 277      58.630  50.020  55.340  1.00  0.00           H
ATOM   2637  CA  ALA A 277      58.670  48.060  55.990  1.00  0.00           C
ATOM   2638  CB  ALA A 277      57.740  47.690  54.790  1.00  0.00           C
ATOM   2639  C   ALA A 277      60.060  47.470  55.830  1.00  0.00           C
ATOM   2640  O   ALA A 277      60.930  48.150  55.280  1.00  0.00           O
ATOM   2641  N   THR A 278      60.030  46.150  56.000  1.00  0.00           N
ATOM   2642  H   THR A 278      59.210  45.630  56.240  1.00  0.00           H
ATOM   2643  CA  THR A 278      61.230  45.230  55.970  1.00  0.00           C
ATOM   2644  CB  THR A 278      61.660  44.910  54.520  1.00  0.00           C
ATOM   2645  OG1 THR A 278      62.280  46.040  53.900  1.00  0.00           O
ATOM   2646  HG1 THR A 278      62.180  46.910  54.390  1.00  0.00           H
ATOM   2647  CG2 THR A 278      60.460  44.400  53.720  1.00  0.00           C
ATOM   2648  C   THR A 278      62.410  45.640  56.820  1.00  0.00           C
ATOM   2649  O   THR A 278      62.620  46.810  57.120  1.00  0.00           O
ATOM   2650  N   GLN A 279      63.240  44.610  57.120  1.00  0.00           N
ATOM   2651  H   GLN A 279      63.060  43.700  56.760  1.00  0.00           H
ATOM   2652  CA  GLN A 279      64.480  44.720  57.930  1.00  0.00           C
ATOM   2653  CB  GLN A 279      65.480  45.640  57.160  1.00  0.00           C
ATOM   2654  CG  GLN A 279      65.850  45.080  55.750  1.00  0.00           C
ATOM   2655  CD  GLN A 279      66.580  46.100  54.900  1.00  0.00           C
ATOM   2656  OE1 GLN A 279      66.130  47.170  54.750  1.00  0.00           O
ATOM   2657  NE2 GLN A 279      67.660  45.620  54.400  1.00  0.00           N
ATOM   2658 1HE2 GLN A 279      68.000  44.700  54.610  1.00  0.00           H
ATOM   2659 2HE2 GLN A 279      68.200  46.180  53.780  1.00  0.00           H
ATOM   2660  C   GLN A 279      64.300  45.130  59.380  1.00  0.00           C
ATOM   2661  O   GLN A 279      65.240  45.510  60.080  1.00  0.00           O
ATOM   2662  N   MET A 280      63.090  45.010  59.950  1.00  0.00           N
ATOM   2663  H   MET A 280      62.520  44.250  59.630  1.00  0.00           H
ATOM   2664  CA  MET A 280      62.660  45.570  61.240  1.00  0.00           C
ATOM   2665  CB  MET A 280      61.770  46.840  61.220  1.00  0.00           C
ATOM   2666  CG  MET A 280      62.540  47.990  60.590  1.00  0.00           C
ATOM   2667  SD  MET A 280      61.410  49.380  60.220  1.00  0.00           S
ATOM   2668  CE  MET A 280      62.610  50.680  59.920  1.00  0.00           C
ATOM   2669  C   MET A 280      62.060  44.630  62.310  1.00  0.00           C
ATOM   2670  O   MET A 280      61.190  43.820  62.000  1.00  0.00           O
ATOM   2671  N   LEU A 281      62.760  44.610  63.430  1.00  0.00           N
ATOM   2672  H   LEU A 281      63.660  45.040  63.350  1.00  0.00           H
ATOM   2673  CA  LEU A 281      62.570  43.580  64.440  1.00  0.00           C
ATOM   2674  CB  LEU A 281      61.720  44.050  65.580  1.00  0.00           C
ATOM   2675  CG  LEU A 281      62.160  45.100  66.570  1.00  0.00           C
ATOM   2676  CD1 LEU A 281      61.140  45.330  67.680  1.00  0.00           C
ATOM   2677  CD2 LEU A 281      63.460  44.700  67.250  1.00  0.00           C
ATOM   2678  C   LEU A 281      62.250  42.160  64.110  1.00  0.00           C
ATOM   2679  O   LEU A 281      61.120  41.710  64.010  1.00  0.00           O
ATOM   2680  N   ASP A 282      63.320  41.390  64.090  1.00  0.00           N
ATOM   2681  H   ASP A 282      64.200  41.830  64.270  1.00  0.00           H
ATOM   2682  CA  ASP A 282      63.260  39.990  63.630  1.00  0.00           C
ATOM   2683  CB  ASP A 282      63.240  39.940  62.050  1.00  0.00           C
ATOM   2684  CG  ASP A 282      62.620  38.570  61.550  1.00  0.00           C
ATOM   2685  OD1 ASP A 282      61.550  38.710  60.950  1.00  0.00           O
ATOM   2686  OD2 ASP A 282      63.150  37.440  61.640  1.00  0.00           O
ATOM   2687  C   ASP A 282      64.300  39.060  64.220  1.00  0.00           C
ATOM   2688  O   ASP A 282      63.930  38.080  64.840  1.00  0.00           O
ATOM   2689  N   SER A 283      65.580  39.350  63.980  1.00  0.00           N
ATOM   2690  H   SER A 283      65.790  40.130  63.390  1.00  0.00           H
ATOM   2691  CA  SER A 283      66.700  38.830  64.800  1.00  0.00           C
ATOM   2692  CB  SER A 283      68.050  38.760  64.110  1.00  0.00           C
ATOM   2693  OG  SER A 283      68.620  40.130  63.980  1.00  0.00           O
ATOM   2694  HG  SER A 283      68.120  40.780  63.400  1.00  0.00           H
ATOM   2695  C   SER A 283      67.050  39.260  66.240  1.00  0.00           C
ATOM   2696  O   SER A 283      67.230  38.450  67.150  1.00  0.00           O
ATOM   2697  N   MET A 284      66.880  40.530  66.410  1.00  0.00           N
ATOM   2698  H   MET A 284      66.490  41.020  65.630  1.00  0.00           H
ATOM   2699  CA  MET A 284      67.080  41.270  67.710  1.00  0.00           C
ATOM   2700  CB  MET A 284      67.620  42.700  67.520  1.00  0.00           C
ATOM   2701  CG  MET A 284      68.920  42.550  66.750  1.00  0.00           C
ATOM   2702  SD  MET A 284      69.470  43.920  65.740  1.00  0.00           S
ATOM   2703  CE  MET A 284      70.380  43.180  64.410  1.00  0.00           C
ATOM   2704  C   MET A 284      65.880  41.290  68.630  1.00  0.00           C
ATOM   2705  O   MET A 284      65.430  42.330  69.090  1.00  0.00           O
ATOM   2706  N   ILE A 285      65.310  40.120  68.900  1.00  0.00           N
ATOM   2707  H   ILE A 285      65.750  39.260  68.650  1.00  0.00           H
ATOM   2708  CA  ILE A 285      64.000  40.170  69.540  1.00  0.00           C
ATOM   2709  CB  ILE A 285      63.050  39.070  68.980  1.00  0.00           C
ATOM   2710  CG1 ILE A 285      61.580  39.420  69.090  1.00  0.00           C
ATOM   2711  CG2 ILE A 285      63.300  37.600  69.430  1.00  0.00           C
ATOM   2712  CD  ILE A 285      61.290  40.640  68.210  1.00  0.00           C
ATOM   2713  C   ILE A 285      64.010  40.240  71.080  1.00  0.00           C
ATOM   2714  O   ILE A 285      62.930  40.430  71.630  1.00  0.00           O
ATOM   2715  N   LYS A 286      65.160  40.160  71.720  1.00  0.00           N
ATOM   2716  H   LYS A 286      65.990  39.730  71.370  1.00  0.00           H
ATOM   2717  CA  LYS A 286      65.200  40.030  73.240  1.00  0.00           C
ATOM   2718  CB  LYS A 286      65.930  38.730  73.600  1.00  0.00           C
ATOM   2719  CG  LYS A 286      65.100  37.390  73.460  1.00  0.00           C
ATOM   2720  CD  LYS A 286      65.830  36.100  73.840  1.00  0.00           C
ATOM   2721  CE  LYS A 286      65.030  34.800  73.490  1.00  0.00           C
ATOM   2722  NZ  LYS A 286      65.730  33.620  73.970  1.00  0.00           N
ATOM   2723  HZ1 LYS A 286      66.110  33.800  74.880  1.00  0.00           H
ATOM   2724  HZ2 LYS A 286      65.170  32.790  74.040  1.00  0.00           H
ATOM   2725  HZ3 LYS A 286      66.320  33.240  73.270  1.00  0.00           H
ATOM   2726  C   LYS A 286      65.740  41.250  73.970  1.00  0.00           C
ATOM   2727  O   LYS A 286      65.100  41.650  74.880  1.00  0.00           O
ATOM   2728  N   ASN A 287      66.810  41.910  73.480  1.00  0.00           N
ATOM   2729  H   ASN A 287      67.100  41.570  72.580  1.00  0.00           H
ATOM   2730  CA  ASN A 287      67.400  43.130  74.040  1.00  0.00           C
ATOM   2731  CB  ASN A 287      68.710  43.490  73.300  1.00  0.00           C
ATOM   2732  CG  ASN A 287      69.450  44.710  73.930  1.00  0.00           C
ATOM   2733  OD1 ASN A 287      69.130  45.140  75.050  1.00  0.00           O
ATOM   2734  ND2 ASN A 287      69.980  45.440  73.030  1.00  0.00           N
ATOM   2735 1HD2 ASN A 287      69.680  45.180  72.120  1.00  0.00           H
ATOM   2736 2HD2 ASN A 287      70.590  46.220  73.180  1.00  0.00           H
ATOM   2737  C   ASN A 287      66.440  44.400  73.910  1.00  0.00           C
ATOM   2738  O   ASN A 287      65.990  44.670  72.790  1.00  0.00           O
ATOM   2739  N   PRO A 288      65.970  44.910  75.050  1.00  0.00           N
ATOM   2740  CA  PRO A 288      65.070  46.070  74.980  1.00  0.00           C
ATOM   2741  CB  PRO A 288      64.430  46.290  76.400  1.00  0.00           C
ATOM   2742  CG  PRO A 288      65.430  45.620  77.330  1.00  0.00           C
ATOM   2743  CD  PRO A 288      66.240  44.600  76.460  1.00  0.00           C
ATOM   2744  C   PRO A 288      65.580  47.400  74.430  1.00  0.00           C
ATOM   2745  O   PRO A 288      64.800  48.350  74.260  1.00  0.00           O
ATOM   2746  N   ARG A 289      66.860  47.440  74.180  1.00  0.00           N
ATOM   2747  H   ARG A 289      67.520  46.710  74.040  1.00  0.00           H
ATOM   2748  CA  ARG A 289      67.450  48.790  73.940  1.00  0.00           C
ATOM   2749  CB  ARG A 289      68.890  48.770  74.420  1.00  0.00           C
ATOM   2750  CG  ARG A 289      69.210  48.500  75.830  1.00  0.00           C
ATOM   2751  CD  ARG A 289      70.670  48.040  75.920  1.00  0.00           C
ATOM   2752  NE  ARG A 289      70.970  47.690  77.340  1.00  0.00           N
ATOM   2753  HE  ARG A 289      71.760  48.160  77.710  1.00  0.00           H
ATOM   2754  CZ  ARG A 289      70.520  46.650  78.140  1.00  0.00           C
ATOM   2755  NH1 ARG A 289      70.890  46.560  79.380  1.00  0.00           N
ATOM   2756 1HH1 ARG A 289      71.610  47.080  79.830  1.00  0.00           H
ATOM   2757 2HH1 ARG A 289      70.550  45.810  79.950  1.00  0.00           H
ATOM   2758  NH2 ARG A 289      69.860  45.620  77.580  1.00  0.00           N
ATOM   2759 1HH2 ARG A 289      69.690  45.460  76.610  1.00  0.00           H
ATOM   2760 2HH2 ARG A 289      69.780  44.770  78.100  1.00  0.00           H
ATOM   2761  C   ARG A 289      67.400  49.140  72.480  1.00  0.00           C
ATOM   2762  O   ARG A 289      67.720  48.280  71.690  1.00  0.00           O
ATOM   2763  N   PRO A 290      67.290  50.440  72.060  1.00  0.00           N
ATOM   2764  CA  PRO A 290      67.290  50.850  70.610  1.00  0.00           C
ATOM   2765  CB  PRO A 290      66.820  52.290  70.580  1.00  0.00           C
ATOM   2766  CG  PRO A 290      66.240  52.370  72.000  1.00  0.00           C
ATOM   2767  CD  PRO A 290      67.010  51.550  72.950  1.00  0.00           C
ATOM   2768  C   PRO A 290      68.630  50.680  69.850  1.00  0.00           C
ATOM   2769  O   PRO A 290      68.950  51.540  69.100  1.00  0.00           O
ATOM   2770  N   THR A 291      69.470  49.750  70.340  1.00  0.00           N
ATOM   2771  H   THR A 291      69.080  49.040  70.930  1.00  0.00           H
ATOM   2772  CA  THR A 291      70.900  49.460  69.920  1.00  0.00           C
ATOM   2773  CB  THR A 291      71.750  49.040  71.150  1.00  0.00           C
ATOM   2774  OG1 THR A 291      71.220  47.910  71.870  1.00  0.00           O
ATOM   2775  HG1 THR A 291      72.000  47.430  72.280  1.00  0.00           H
ATOM   2776  CG2 THR A 291      72.090  50.170  72.080  1.00  0.00           C
ATOM   2777  C   THR A 291      70.890  48.200  69.020  1.00  0.00           C
ATOM   2778  O   THR A 291      70.050  47.310  69.180  1.00  0.00           O
ATOM   2779  N   ARG A 292      71.860  48.180  68.090  1.00  0.00           N
ATOM   2780  H   ARG A 292      72.640  48.810  68.080  1.00  0.00           H
ATOM   2781  CA  ARG A 292      72.010  47.180  67.010  1.00  0.00           C
ATOM   2782  CB  ARG A 292      71.870  45.730  67.430  1.00  0.00           C
ATOM   2783  CG  ARG A 292      73.140  45.140  68.010  1.00  0.00           C
ATOM   2784  CD  ARG A 292      72.790  43.770  68.520  1.00  0.00           C
ATOM   2785  NE  ARG A 292      72.600  42.840  67.450  1.00  0.00           N
ATOM   2786  HE  ARG A 292      72.890  43.050  66.520  1.00  0.00           H
ATOM   2787  CZ  ARG A 292      72.060  41.600  67.570  1.00  0.00           C
ATOM   2788  NH1 ARG A 292      71.420  41.150  68.640  1.00  0.00           N
ATOM   2789 1HH1 ARG A 292      71.480  41.630  69.520  1.00  0.00           H
ATOM   2790 2HH1 ARG A 292      70.860  40.340  68.510  1.00  0.00           H
ATOM   2791  NH2 ARG A 292      72.320  40.630  66.730  1.00  0.00           N
ATOM   2792 1HH2 ARG A 292      72.810  40.750  65.860  1.00  0.00           H
ATOM   2793 2HH2 ARG A 292      71.990  39.700  66.880  1.00  0.00           H
ATOM   2794  C   ARG A 292      71.020  47.380  65.870  1.00  0.00           C
ATOM   2795  O   ARG A 292      69.880  47.730  66.130  1.00  0.00           O
ATOM   2796  N   ALA A 293      71.420  46.930  64.680  1.00  0.00           N
ATOM   2797  H   ALA A 293      72.330  46.550  64.530  1.00  0.00           H
ATOM   2798  CA  ALA A 293      70.650  47.190  63.420  1.00  0.00           C
ATOM   2799  CB  ALA A 293      71.080  46.080  62.460  1.00  0.00           C
ATOM   2800  C   ALA A 293      69.120  47.270  63.320  1.00  0.00           C
ATOM   2801  O   ALA A 293      68.500  48.230  62.950  1.00  0.00           O
ATOM   2802  N   GLU A 294      68.430  46.320  63.970  1.00  0.00           N
ATOM   2803  H   GLU A 294      68.870  45.580  64.470  1.00  0.00           H
ATOM   2804  CA  GLU A 294      66.980  46.230  63.820  1.00  0.00           C
ATOM   2805  CB  GLU A 294      66.530  44.750  64.050  1.00  0.00           C
ATOM   2806  CG  GLU A 294      66.780  43.890  62.810  1.00  0.00           C
ATOM   2807  CD  GLU A 294      66.520  42.430  63.180  1.00  0.00           C
ATOM   2808  OE1 GLU A 294      67.130  41.560  62.520  1.00  0.00           O
ATOM   2809  OE2 GLU A 294      65.890  42.140  64.250  1.00  0.00           O
ATOM   2810  C   GLU A 294      66.190  47.230  64.610  1.00  0.00           C
ATOM   2811  O   GLU A 294      65.270  47.850  64.100  1.00  0.00           O
ATOM   2812  N   ALA A 295      66.760  47.310  65.800  1.00  0.00           N
ATOM   2813  H   ALA A 295      67.410  46.640  66.160  1.00  0.00           H
ATOM   2814  CA  ALA A 295      66.360  48.330  66.800  1.00  0.00           C
ATOM   2815  CB  ALA A 295      66.790  48.020  68.240  1.00  0.00           C
ATOM   2816  C   ALA A 295      66.860  49.760  66.390  1.00  0.00           C
ATOM   2817  O   ALA A 295      66.050  50.680  66.410  1.00  0.00           O
ATOM   2818  N   GLY A 296      68.120  49.850  65.910  1.00  0.00           N
ATOM   2819  H   GLY A 296      68.770  49.100  65.820  1.00  0.00           H
ATOM   2820  CA  GLY A 296      68.630  51.140  65.400  1.00  0.00           C
ATOM   2821  C   GLY A 296      67.930  51.740  64.180  1.00  0.00           C
ATOM   2822  O   GLY A 296      67.880  52.990  64.060  1.00  0.00           O
ATOM   2823  N   ASP A 297      67.450  50.830  63.240  1.00  0.00           N
ATOM   2824  H   ASP A 297      67.970  50.000  63.040  1.00  0.00           H
ATOM   2825  CA  ASP A 297      66.540  51.170  62.100  1.00  0.00           C
ATOM   2826  CB  ASP A 297      66.370  49.990  61.230  1.00  0.00           C
ATOM   2827  CG  ASP A 297      67.520  49.770  60.320  1.00  0.00           C
ATOM   2828  OD1 ASP A 297      68.670  50.160  60.480  1.00  0.00           O
ATOM   2829  OD2 ASP A 297      67.280  48.890  59.490  1.00  0.00           O
ATOM   2830  C   ASP A 297      65.120  51.720  62.430  1.00  0.00           C
ATOM   2831  O   ASP A 297      64.720  52.690  61.850  1.00  0.00           O
ATOM   2832  N   VAL A 298      64.520  51.170  63.510  1.00  0.00           N
ATOM   2833  H   VAL A 298      64.820  50.260  63.820  1.00  0.00           H
ATOM   2834  CA  VAL A 298      63.320  51.670  64.130  1.00  0.00           C
ATOM   2835  CB  VAL A 298      62.790  50.470  65.010  1.00  0.00           C
ATOM   2836  CG1 VAL A 298      61.700  51.010  65.860  1.00  0.00           C
ATOM   2837  CG2 VAL A 298      62.360  49.360  64.060  1.00  0.00           C
ATOM   2838  C   VAL A 298      63.640  52.980  64.930  1.00  0.00           C
ATOM   2839  O   VAL A 298      63.060  53.980  64.530  1.00  0.00           O
ATOM   2840  N   ALA A 299      64.750  53.120  65.650  1.00  0.00           N
ATOM   2841  H   ALA A 299      65.260  52.330  65.990  1.00  0.00           H
ATOM   2842  CA  ALA A 299      65.250  54.360  66.210  1.00  0.00           C
ATOM   2843  CB  ALA A 299      66.560  54.040  66.960  1.00  0.00           C
ATOM   2844  C   ALA A 299      65.480  55.500  65.160  1.00  0.00           C
ATOM   2845  O   ALA A 299      64.940  56.560  65.390  1.00  0.00           O
ATOM   2846  N   ASN A 300      66.110  55.290  64.010  1.00  0.00           N
ATOM   2847  H   ASN A 300      66.650  54.480  63.770  1.00  0.00           H
ATOM   2848  CA  ASN A 300      66.180  56.350  62.960  1.00  0.00           C
ATOM   2849  CB  ASN A 300      67.220  55.860  61.940  1.00  0.00           C
ATOM   2850  CG  ASN A 300      68.650  55.960  62.530  1.00  0.00           C
ATOM   2851  OD1 ASN A 300      69.070  56.970  63.080  1.00  0.00           O
ATOM   2852  ND2 ASN A 300      69.410  55.030  62.000  1.00  0.00           N
ATOM   2853 1HD2 ASN A 300      69.180  54.340  61.320  1.00  0.00           H
ATOM   2854 2HD2 ASN A 300      70.400  55.090  62.180  1.00  0.00           H
ATOM   2855  C   ASN A 300      64.860  56.780  62.350  1.00  0.00           C
ATOM   2856  O   ASN A 300      64.530  57.960  62.480  1.00  0.00           O
ATOM   2857  N   ALA A 301      63.950  55.880  61.980  1.00  0.00           N
ATOM   2858  H   ALA A 301      64.090  54.940  62.290  1.00  0.00           H
ATOM   2859  CA  ALA A 301      62.610  56.220  61.440  1.00  0.00           C
ATOM   2860  CB  ALA A 301      61.990  54.950  60.970  1.00  0.00           C
ATOM   2861  C   ALA A 301      61.700  56.960  62.440  1.00  0.00           C
ATOM   2862  O   ALA A 301      60.950  57.890  62.070  1.00  0.00           O
ATOM   2863  N   ILE A 302      61.790  56.630  63.710  1.00  0.00           N
ATOM   2864  H   ILE A 302      62.030  55.690  63.930  1.00  0.00           H
ATOM   2865  CA  ILE A 302      61.090  57.360  64.810  1.00  0.00           C
ATOM   2866  CB  ILE A 302      61.120  56.540  66.110  1.00  0.00           C
ATOM   2867  CG1 ILE A 302      60.300  55.260  65.970  1.00  0.00           C
ATOM   2868  CG2 ILE A 302      60.540  57.260  67.350  1.00  0.00           C
ATOM   2869  CD  ILE A 302      60.080  54.430  67.230  1.00  0.00           C
ATOM   2870  C   ILE A 302      61.560  58.760  64.960  1.00  0.00           C
ATOM   2871  O   ILE A 302      60.680  59.650  64.940  1.00  0.00           O
ATOM   2872  N   LEU A 303      62.850  58.990  64.950  1.00  0.00           N
ATOM   2873  H   LEU A 303      63.580  58.310  64.960  1.00  0.00           H
ATOM   2874  CA  LEU A 303      63.420  60.360  64.870  1.00  0.00           C
ATOM   2875  CB  LEU A 303      64.880  60.360  65.390  1.00  0.00           C
ATOM   2876  CG  LEU A 303      64.970  59.890  66.840  1.00  0.00           C
ATOM   2877  CD1 LEU A 303      66.370  59.440  67.080  1.00  0.00           C
ATOM   2878  CD2 LEU A 303      64.610  61.020  67.800  1.00  0.00           C
ATOM   2879  C   LEU A 303      63.350  61.050  63.440  1.00  0.00           C
ATOM   2880  O   LEU A 303      63.560  62.260  63.350  1.00  0.00           O
ATOM   2881  N   ASP A 304      63.290  60.300  62.340  1.00  0.00           N
ATOM   2882  H   ASP A 304      63.750  59.430  62.200  1.00  0.00           H
ATOM   2883  CA  ASP A 304      62.750  60.930  61.070  1.00  0.00           C
ATOM   2884  CB  ASP A 304      63.300  60.280  59.850  1.00  0.00           C
ATOM   2885  CG  ASP A 304      64.780  60.580  59.600  1.00  0.00           C
ATOM   2886  OD1 ASP A 304      65.490  61.220  60.420  1.00  0.00           O
ATOM   2887  OD2 ASP A 304      65.140  60.540  58.420  1.00  0.00           O
ATOM   2888  C   ASP A 304      61.210  61.110  61.000  1.00  0.00           C
ATOM   2889  O   ASP A 304      60.710  61.460  59.940  1.00  0.00           O
ATOM   2890  N   GLY A 305      60.490  60.700  62.080  1.00  0.00           N
ATOM   2891  H   GLY A 305      61.020  60.160  62.740  1.00  0.00           H
ATOM   2892  CA  GLY A 305      59.060  61.020  62.350  1.00  0.00           C
ATOM   2893  C   GLY A 305      58.110  60.370  61.310  1.00  0.00           C
ATOM   2894  O   GLY A 305      57.230  61.090  60.790  1.00  0.00           O
ATOM   2895  N   THR A 306      58.490  59.070  61.190  1.00  0.00           N
ATOM   2896  H   THR A 306      59.210  58.630  61.730  1.00  0.00           H
ATOM   2897  CA  THR A 306      57.650  58.170  60.360  1.00  0.00           C
ATOM   2898  CB  THR A 306      58.290  56.750  60.110  1.00  0.00           C
ATOM   2899  OG1 THR A 306      57.620  56.100  59.080  1.00  0.00           O
ATOM   2900  HG1 THR A 306      58.150  55.330  58.710  1.00  0.00           H
ATOM   2901  CG2 THR A 306      58.210  55.920  61.400  1.00  0.00           C
ATOM   2902  C   THR A 306      56.240  57.890  61.060  1.00  0.00           C
ATOM   2903  O   THR A 306      56.250  58.060  62.240  1.00  0.00           O
ATOM   2904  N   ASP A 307      55.170  57.660  60.370  1.00  0.00           N
ATOM   2905  H   ASP A 307      55.020  57.990  59.440  1.00  0.00           H
ATOM   2906  CA  ASP A 307      53.930  57.250  61.050  1.00  0.00           C
ATOM   2907  CB  ASP A 307      52.670  57.380  60.070  1.00  0.00           C
ATOM   2908  CG  ASP A 307      52.530  58.870  59.710  1.00  0.00           C
ATOM   2909  OD1 ASP A 307      51.740  59.590  60.380  1.00  0.00           O
ATOM   2910  OD2 ASP A 307      53.310  59.430  58.880  1.00  0.00           O
ATOM   2911  C   ASP A 307      53.820  55.920  61.810  1.00  0.00           C
ATOM   2912  O   ASP A 307      53.670  55.950  63.050  1.00  0.00           O
ATOM   2913  N   ALA A 308      54.210  54.840  61.140  1.00  0.00           N
ATOM   2914  H   ALA A 308      54.580  54.950  60.220  1.00  0.00           H
ATOM   2915  CA  ALA A 308      54.160  53.430  61.600  1.00  0.00           C
ATOM   2916  CB  ALA A 308      52.930  52.750  61.000  1.00  0.00           C
ATOM   2917  C   ALA A 308      55.460  52.640  61.230  1.00  0.00           C
ATOM   2918  O   ALA A 308      56.020  52.740  60.090  1.00  0.00           O
ATOM   2919  N   VAL A 309      56.030  51.950  62.210  1.00  0.00           N
ATOM   2920  H   VAL A 309      55.700  51.940  63.150  1.00  0.00           H
ATOM   2921  CA  VAL A 309      57.110  50.900  62.120  1.00  0.00           C
ATOM   2922  CB  VAL A 309      58.310  51.100  63.020  1.00  0.00           C
ATOM   2923  CG1 VAL A 309      59.340  52.020  62.430  1.00  0.00           C
ATOM   2924  CG2 VAL A 309      58.010  51.680  64.430  1.00  0.00           C
ATOM   2925  C   VAL A 309      56.640  49.420  62.200  1.00  0.00           C
ATOM   2926  O   VAL A 309      55.720  49.090  62.940  1.00  0.00           O
ATOM   2927  N   MET A 310      57.490  48.610  61.550  1.00  0.00           N
ATOM   2928  H   MET A 310      58.160  48.930  60.880  1.00  0.00           H
ATOM   2929  CA  MET A 310      57.270  47.130  61.540  1.00  0.00           C
ATOM   2930  CB  MET A 310      57.880  46.670  60.220  1.00  0.00           C
ATOM   2931  CG  MET A 310      56.800  46.480  59.200  1.00  0.00           C
ATOM   2932  SD  MET A 310      57.440  45.360  57.960  1.00  0.00           S
ATOM   2933  CE  MET A 310      57.370  43.720  58.850  1.00  0.00           C
ATOM   2934  C   MET A 310      57.850  46.350  62.770  1.00  0.00           C
ATOM   2935  O   MET A 310      58.880  46.730  63.380  1.00  0.00           O
ATOM   2936  N   LEU A 311      57.190  45.230  63.020  1.00  0.00           N
ATOM   2937  H   LEU A 311      56.390  44.990  62.460  1.00  0.00           H
ATOM   2938  CA  LEU A 311      57.600  44.120  63.880  1.00  0.00           C
ATOM   2939  CB  LEU A 311      56.630  44.110  65.100  1.00  0.00           C
ATOM   2940  CG  LEU A 311      56.850  42.940  66.000  1.00  0.00           C
ATOM   2941  CD1 LEU A 311      58.140  43.160  66.800  1.00  0.00           C
ATOM   2942  CD2 LEU A 311      55.640  42.780  66.870  1.00  0.00           C
ATOM   2943  C   LEU A 311      57.330  42.780  63.100  1.00  0.00           C
ATOM   2944  O   LEU A 311      56.230  42.710  62.430  1.00  0.00           O
ATOM   2945  N   SER A 312      58.420  41.910  62.980  1.00  0.00           N
ATOM   2946  H   SER A 312      59.380  42.160  63.080  1.00  0.00           H
ATOM   2947  CA  SER A 312      58.140  40.650  62.240  1.00  0.00           C
ATOM   2948  CB  SER A 312      58.660  40.650  60.800  1.00  0.00           C
ATOM   2949  OG  SER A 312      60.010  40.920  60.780  1.00  0.00           O
ATOM   2950  HG  SER A 312      60.580  40.110  60.950  1.00  0.00           H
ATOM   2951  C   SER A 312      58.670  39.350  62.860  1.00  0.00           C
ATOM   2952  O   SER A 312      58.490  38.270  62.270  1.00  0.00           O
ATOM   2953  N   GLY A 313      59.560  39.490  63.840  1.00  0.00           N
ATOM   2954  H   GLY A 313      59.990  40.390  63.950  1.00  0.00           H
ATOM   2955  CA  GLY A 313      60.030  38.360  64.690  1.00  0.00           C
ATOM   2956  C   GLY A 313      59.070  37.980  65.840  1.00  0.00           C
ATOM   2957  O   GLY A 313      58.530  38.860  66.510  1.00  0.00           O
ATOM   2958  N   GLU A 314      58.980  36.690  66.090  1.00  0.00           N
ATOM   2959  H   GLU A 314      59.600  36.120  65.550  1.00  0.00           H
ATOM   2960  CA  GLU A 314      58.150  36.070  67.150  1.00  0.00           C
ATOM   2961  CB  GLU A 314      58.530  36.310  68.630  1.00  0.00           C
ATOM   2962  CG  GLU A 314      59.900  35.720  69.140  1.00  0.00           C
ATOM   2963  CD  GLU A 314      60.010  34.140  68.900  1.00  0.00           C
ATOM   2964  OE1 GLU A 314      58.960  33.480  69.130  1.00  0.00           O
ATOM   2965  OE2 GLU A 314      61.110  33.640  68.660  1.00  0.00           O
ATOM   2966  C   GLU A 314      56.630  36.260  67.020  1.00  0.00           C
ATOM   2967  O   GLU A 314      55.920  35.390  67.500  1.00  0.00           O
ATOM   2968  N   SER A 315      56.090  37.300  66.410  1.00  0.00           N
ATOM   2969  H   SER A 315      56.740  38.050  66.280  1.00  0.00           H
ATOM   2970  CA  SER A 315      54.650  37.550  66.110  1.00  0.00           C
ATOM   2971  CB  SER A 315      54.530  39.060  65.870  1.00  0.00           C
ATOM   2972  OG  SER A 315      55.330  39.540  64.720  1.00  0.00           O
ATOM   2973  HG  SER A 315      54.810  39.280  63.900  1.00  0.00           H
ATOM   2974  C   SER A 315      54.290  36.750  64.850  1.00  0.00           C
ATOM   2975  O   SER A 315      53.160  36.240  64.790  1.00  0.00           O
ATOM   2976  N   ALA A 316      55.180  36.660  63.870  1.00  0.00           N
ATOM   2977  H   ALA A 316      55.930  37.320  63.790  1.00  0.00           H
ATOM   2978  CA  ALA A 316      55.020  35.600  62.850  1.00  0.00           C
ATOM   2979  CB  ALA A 316      54.990  36.140  61.480  1.00  0.00           C
ATOM   2980  C   ALA A 316      56.240  34.630  62.940  1.00  0.00           C
ATOM   2981  O   ALA A 316      57.310  34.990  63.390  1.00  0.00           O
ATOM   2982  N   LYS A 317      55.930  33.410  62.470  1.00  0.00           N
ATOM   2983  H   LYS A 317      55.080  33.360  61.940  1.00  0.00           H
ATOM   2984  CA  LYS A 317      56.850  32.180  62.490  1.00  0.00           C
ATOM   2985  CB  LYS A 317      58.130  32.560  61.670  1.00  0.00           C
ATOM   2986  CG  LYS A 317      57.790  32.560  60.150  1.00  0.00           C
ATOM   2987  CD  LYS A 317      59.090  32.650  59.310  1.00  0.00           C
ATOM   2988  CE  LYS A 317      59.910  33.950  59.410  1.00  0.00           C
ATOM   2989  NZ  LYS A 317      61.000  33.970  58.430  1.00  0.00           N
ATOM   2990  HZ1 LYS A 317      60.750  33.970  57.460  1.00  0.00           H
ATOM   2991  HZ2 LYS A 317      61.610  34.750  58.580  1.00  0.00           H
ATOM   2992  HZ3 LYS A 317      61.540  33.150  58.650  1.00  0.00           H
ATOM   2993  C   LYS A 317      57.350  31.570  63.840  1.00  0.00           C
ATOM   2994  O   LYS A 317      57.870  30.460  63.870  1.00  0.00           O
ATOM   2995  N   GLY A 318      57.360  32.370  64.900  1.00  0.00           N
ATOM   2996  H   GLY A 318      56.740  33.150  64.870  1.00  0.00           H
ATOM   2997  CA  GLY A 318      57.990  31.990  66.200  1.00  0.00           C
ATOM   2998  C   GLY A 318      57.030  31.240  67.140  1.00  0.00           C
ATOM   2999  O   GLY A 318      56.630  30.080  66.890  1.00  0.00           O
ATOM   3000  N   LYS A 319      56.950  31.850  68.260  1.00  0.00           N
ATOM   3001  H   LYS A 319      57.510  32.670  68.470  1.00  0.00           H
ATOM   3002  CA  LYS A 319      56.130  31.380  69.450  1.00  0.00           C
ATOM   3003  CB  LYS A 319      56.930  30.380  70.240  1.00  0.00           C
ATOM   3004  CG  LYS A 319      56.050  29.070  70.290  1.00  0.00           C
ATOM   3005  CD  LYS A 319      56.610  27.940  71.120  1.00  0.00           C
ATOM   3006  CE  LYS A 319      57.330  28.430  72.400  1.00  0.00           C
ATOM   3007  NZ  LYS A 319      58.010  27.440  73.250  1.00  0.00           N
ATOM   3008  HZ1 LYS A 319      57.400  26.660  73.390  1.00  0.00           H
ATOM   3009  HZ2 LYS A 319      58.910  27.200  72.870  1.00  0.00           H
ATOM   3010  HZ3 LYS A 319      58.100  27.880  74.140  1.00  0.00           H
ATOM   3011  C   LYS A 319      55.700  32.490  70.480  1.00  0.00           C
ATOM   3012  O   LYS A 319      54.900  32.150  71.350  1.00  0.00           O
ATOM   3013  N   TYR A 320      56.440  33.600  70.570  1.00  0.00           N
ATOM   3014  H   TYR A 320      57.240  33.830  70.020  1.00  0.00           H
ATOM   3015  CA  TYR A 320      56.060  34.610  71.550  1.00  0.00           C
ATOM   3016  CB  TYR A 320      57.220  34.820  72.490  1.00  0.00           C
ATOM   3017  CG  TYR A 320      57.730  33.530  73.130  1.00  0.00           C
ATOM   3018  CD1 TYR A 320      57.000  33.100  74.200  1.00  0.00           C
ATOM   3019  HD1 TYR A 320      56.160  33.730  74.520  1.00  0.00           H
ATOM   3020  CD2 TYR A 320      58.890  33.000  72.640  1.00  0.00           C
ATOM   3021  HD2 TYR A 320      59.460  33.460  71.840  1.00  0.00           H
ATOM   3022  CE1 TYR A 320      57.430  31.950  74.810  1.00  0.00           C
ATOM   3023  HE1 TYR A 320      56.660  31.450  75.390  1.00  0.00           H
ATOM   3024  CE2 TYR A 320      59.320  31.820  73.280  1.00  0.00           C
ATOM   3025  HE2 TYR A 320      60.240  31.310  72.980  1.00  0.00           H
ATOM   3026  CZ  TYR A 320      58.560  31.310  74.350  1.00  0.00           C
ATOM   3027  OH  TYR A 320      58.920  30.050  74.870  1.00  0.00           O
ATOM   3028  HH  TYR A 320      58.110  29.630  75.280  1.00  0.00           H
ATOM   3029  C   TYR A 320      55.430  35.970  71.130  1.00  0.00           C
ATOM   3030  O   TYR A 320      56.100  36.990  71.080  1.00  0.00           O
ATOM   3031  N   PRO A 321      54.100  36.020  71.020  1.00  0.00           N
ATOM   3032  CA  PRO A 321      53.340  37.230  70.760  1.00  0.00           C
ATOM   3033  CB  PRO A 321      51.900  36.830  70.770  1.00  0.00           C
ATOM   3034  CG  PRO A 321      51.890  35.460  70.160  1.00  0.00           C
ATOM   3035  CD  PRO A 321      53.200  34.890  70.690  1.00  0.00           C
ATOM   3036  C   PRO A 321      53.640  38.480  71.680  1.00  0.00           C
ATOM   3037  O   PRO A 321      53.790  39.590  71.170  1.00  0.00           O
ATOM   3038  N   LEU A 322      53.410  38.330  73.010  1.00  0.00           N
ATOM   3039  H   LEU A 322      53.280  37.420  73.420  1.00  0.00           H
ATOM   3040  CA  LEU A 322      53.530  39.420  73.960  1.00  0.00           C
ATOM   3041  CB  LEU A 322      53.110  39.070  75.380  1.00  0.00           C
ATOM   3042  CG  LEU A 322      51.630  39.420  75.630  1.00  0.00           C
ATOM   3043  CD1 LEU A 322      51.350  40.940  75.420  1.00  0.00           C
ATOM   3044  CD2 LEU A 322      50.610  38.600  74.860  1.00  0.00           C
ATOM   3045  C   LEU A 322      54.940  39.910  73.990  1.00  0.00           C
ATOM   3046  O   LEU A 322      55.120  41.090  73.700  1.00  0.00           O
ATOM   3047  N   GLU A 323      55.940  39.000  74.060  1.00  0.00           N
ATOM   3048  H   GLU A 323      55.820  38.120  74.520  1.00  0.00           H
ATOM   3049  CA  GLU A 323      57.380  39.390  74.090  1.00  0.00           C
ATOM   3050  CB  GLU A 323      58.270  38.260  74.610  1.00  0.00           C
ATOM   3051  CG  GLU A 323      58.020  38.120  76.070  1.00  0.00           C
ATOM   3052  CD  GLU A 323      56.750  37.350  76.330  1.00  0.00           C
ATOM   3053  OE1 GLU A 323      56.370  36.430  75.610  1.00  0.00           O
ATOM   3054  OE2 GLU A 323      56.220  37.610  77.380  1.00  0.00           O
ATOM   3055  C   GLU A 323      57.820  40.130  72.820  1.00  0.00           C
ATOM   3056  O   GLU A 323      58.530  41.130  72.960  1.00  0.00           O
ATOM   3057  N   ALA A 324      57.350  39.710  71.650  1.00  0.00           N
ATOM   3058  H   ALA A 324      57.280  38.740  71.400  1.00  0.00           H
ATOM   3059  CA  ALA A 324      57.470  40.480  70.390  1.00  0.00           C
ATOM   3060  CB  ALA A 324      56.710  39.720  69.290  1.00  0.00           C
ATOM   3061  C   ALA A 324      56.970  41.920  70.480  1.00  0.00           C
ATOM   3062  O   ALA A 324      57.680  42.920  70.250  1.00  0.00           O
ATOM   3063  N   VAL A 325      55.740  42.120  70.950  1.00  0.00           N
ATOM   3064  H   VAL A 325      55.000  41.450  71.000  1.00  0.00           H
ATOM   3065  CA  VAL A 325      55.250  43.450  71.200  1.00  0.00           C
ATOM   3066  CB  VAL A 325      53.710  43.560  71.250  1.00  0.00           C
ATOM   3067  CG1 VAL A 325      53.210  43.040  69.900  1.00  0.00           C
ATOM   3068  CG2 VAL A 325      52.970  42.920  72.430  1.00  0.00           C
ATOM   3069  C   VAL A 325      55.860  44.170  72.420  1.00  0.00           C
ATOM   3070  O   VAL A 325      55.880  45.410  72.400  1.00  0.00           O
ATOM   3071  N   SER A 326      56.270  43.460  73.470  1.00  0.00           N
ATOM   3072  H   SER A 326      56.140  42.470  73.460  1.00  0.00           H
ATOM   3073  CA  SER A 326      56.980  44.020  74.620  1.00  0.00           C
ATOM   3074  CB  SER A 326      57.310  42.930  75.650  1.00  0.00           C
ATOM   3075  OG  SER A 326      57.900  43.310  76.900  1.00  0.00           O
ATOM   3076  HG  SER A 326      58.810  43.700  76.840  1.00  0.00           H
ATOM   3077  C   SER A 326      58.210  44.840  74.220  1.00  0.00           C
ATOM   3078  O   SER A 326      58.190  46.040  74.360  1.00  0.00           O
ATOM   3079  N   ILE A 327      59.180  44.210  73.490  1.00  0.00           N
ATOM   3080  H   ILE A 327      59.040  43.280  73.140  1.00  0.00           H
ATOM   3081  CA  ILE A 327      60.460  44.820  73.000  1.00  0.00           C
ATOM   3082  CB  ILE A 327      61.360  43.700  72.510  1.00  0.00           C
ATOM   3083  CG1 ILE A 327      61.520  42.550  73.500  1.00  0.00           C
ATOM   3084  CG2 ILE A 327      62.710  44.190  71.950  1.00  0.00           C
ATOM   3085  CD  ILE A 327      62.120  42.960  74.800  1.00  0.00           C
ATOM   3086  C   ILE A 327      60.270  45.990  72.040  1.00  0.00           C
ATOM   3087  O   ILE A 327      60.540  47.100  72.540  1.00  0.00           O
ATOM   3088  N   MET A 328      59.380  45.900  71.050  1.00  0.00           N
ATOM   3089  H   MET A 328      58.900  45.050  70.830  1.00  0.00           H
ATOM   3090  CA  MET A 328      58.870  47.010  70.200  1.00  0.00           C
ATOM   3091  CB  MET A 328      57.880  46.330  69.220  1.00  0.00           C
ATOM   3092  CG  MET A 328      57.030  47.240  68.350  1.00  0.00           C
ATOM   3093  SD  MET A 328      57.790  48.720  67.510  1.00  0.00           S
ATOM   3094  CE  MET A 328      58.770  47.880  66.320  1.00  0.00           C
ATOM   3095  C   MET A 328      58.180  48.160  70.870  1.00  0.00           C
ATOM   3096  O   MET A 328      58.590  49.290  70.650  1.00  0.00           O
ATOM   3097  N   ALA A 329      57.460  47.880  71.970  1.00  0.00           N
ATOM   3098  H   ALA A 329      57.110  46.980  72.230  1.00  0.00           H
ATOM   3099  CA  ALA A 329      56.880  49.020  72.770  1.00  0.00           C
ATOM   3100  CB  ALA A 329      55.680  48.550  73.550  1.00  0.00           C
ATOM   3101  C   ALA A 329      57.980  49.610  73.620  1.00  0.00           C
ATOM   3102  O   ALA A 329      58.020  50.840  73.650  1.00  0.00           O
ATOM   3103  N   THR A 330      58.950  48.860  74.190  1.00  0.00           N
ATOM   3104  H   THR A 330      58.750  47.940  74.540  1.00  0.00           H
ATOM   3105  CA  THR A 330      60.100  49.510  74.940  1.00  0.00           C
ATOM   3106  CB  THR A 330      60.950  48.530  75.720  1.00  0.00           C
ATOM   3107  OG1 THR A 330      60.090  47.820  76.610  1.00  0.00           O
ATOM   3108  HG1 THR A 330      59.740  48.460  77.290  1.00  0.00           H
ATOM   3109  CG2 THR A 330      62.080  49.260  76.510  1.00  0.00           C
ATOM   3110  C   THR A 330      60.950  50.380  74.030  1.00  0.00           C
ATOM   3111  O   THR A 330      61.300  51.490  74.380  1.00  0.00           O
ATOM   3112  N   ILE A 331      61.230  49.860  72.800  1.00  0.00           N
ATOM   3113  H   ILE A 331      60.840  48.980  72.530  1.00  0.00           H
ATOM   3114  CA  ILE A 331      62.040  50.460  71.740  1.00  0.00           C
ATOM   3115  CB  ILE A 331      62.360  49.420  70.690  1.00  0.00           C
ATOM   3116  CG1 ILE A 331      63.390  48.370  71.220  1.00  0.00           C
ATOM   3117  CG2 ILE A 331      62.980  50.110  69.510  1.00  0.00           C
ATOM   3118  CD  ILE A 331      63.580  47.120  70.350  1.00  0.00           C
ATOM   3119  C   ILE A 331      61.280  51.700  71.140  1.00  0.00           C
ATOM   3120  O   ILE A 331      61.900  52.730  70.880  1.00  0.00           O
ATOM   3121  N   CYS A 332      59.960  51.620  71.030  1.00  0.00           N
ATOM   3122  H   CYS A 332      59.570  50.720  70.840  1.00  0.00           H
ATOM   3123  CA  CYS A 332      59.050  52.740  70.850  1.00  0.00           C
ATOM   3124  CB  CYS A 332      57.580  52.350  70.570  1.00  0.00           C
ATOM   3125  SG  CYS A 332      57.280  51.870  68.900  1.00  0.00           S
ATOM   3126  HG  CYS A 332      58.060  50.790  68.940  1.00  0.00           H
ATOM   3127  C   CYS A 332      59.120  53.680  72.030  1.00  0.00           C
ATOM   3128  O   CYS A 332      59.630  54.800  71.860  1.00  0.00           O
ATOM   3129  N   GLU A 333      58.950  53.250  73.280  1.00  0.00           N
ATOM   3130  H   GLU A 333      58.730  52.290  73.490  1.00  0.00           H
ATOM   3131  CA  GLU A 333      58.900  54.160  74.470  1.00  0.00           C
ATOM   3132  CB  GLU A 333      58.500  53.300  75.690  1.00  0.00           C
ATOM   3133  CG  GLU A 333      56.980  53.080  75.640  1.00  0.00           C
ATOM   3134  CD  GLU A 333      56.160  54.260  76.120  1.00  0.00           C
ATOM   3135  OE1 GLU A 333      54.970  54.350  75.800  1.00  0.00           O
ATOM   3136  OE2 GLU A 333      56.630  55.030  76.930  1.00  0.00           O
ATOM   3137  C   GLU A 333      60.210  54.950  74.760  1.00  0.00           C
ATOM   3138  O   GLU A 333      60.190  56.080  75.260  1.00  0.00           O
ATOM   3139  N   ARG A 334      61.350  54.310  74.660  1.00  0.00           N
ATOM   3140  H   ARG A 334      61.310  53.330  74.450  1.00  0.00           H
ATOM   3141  CA  ARG A 334      62.710  54.860  74.750  1.00  0.00           C
ATOM   3142  CB  ARG A 334      63.760  53.720  74.670  1.00  0.00           C
ATOM   3143  CG  ARG A 334      63.770  52.960  76.010  1.00  0.00           C
ATOM   3144  CD  ARG A 334      64.690  51.730  75.850  1.00  0.00           C
ATOM   3145  NE  ARG A 334      64.690  50.970  77.080  1.00  0.00           N
ATOM   3146  HE  ARG A 334      63.850  51.070  77.620  1.00  0.00           H
ATOM   3147  CZ  ARG A 334      65.760  50.580  77.790  1.00  0.00           C
ATOM   3148  NH1 ARG A 334      66.990  50.990  77.440  1.00  0.00           N
ATOM   3149 1HH1 ARG A 334      67.150  51.640  76.700  1.00  0.00           H
ATOM   3150 2HH1 ARG A 334      67.800  50.620  77.880  1.00  0.00           H
ATOM   3151  NH2 ARG A 334      65.680  49.850  78.840  1.00  0.00           N
ATOM   3152 1HH2 ARG A 334      64.890  49.360  79.200  1.00  0.00           H
ATOM   3153 2HH2 ARG A 334      66.500  49.790  79.410  1.00  0.00           H
ATOM   3154  C   ARG A 334      62.980  56.000  73.800  1.00  0.00           C
ATOM   3155  O   ARG A 334      63.450  57.050  74.190  1.00  0.00           O
ATOM   3156  N   THR A 335      62.570  55.770  72.490  1.00  0.00           N
ATOM   3157  H   THR A 335      62.130  54.910  72.220  1.00  0.00           H
ATOM   3158  CA  THR A 335      62.840  56.690  71.390  1.00  0.00           C
ATOM   3159  CB  THR A 335      63.190  56.000  70.050  1.00  0.00           C
ATOM   3160  OG1 THR A 335      62.260  54.940  69.770  1.00  0.00           O
ATOM   3161  HG1 THR A 335      62.540  54.040  70.130  1.00  0.00           H
ATOM   3162  CG2 THR A 335      64.510  55.370  70.250  1.00  0.00           C
ATOM   3163  C   THR A 335      61.740  57.730  71.120  1.00  0.00           C
ATOM   3164  O   THR A 335      62.060  58.940  71.160  1.00  0.00           O
ATOM   3165  N   ASP A 336      60.550  57.330  71.330  1.00  0.00           N
ATOM   3166  H   ASP A 336      60.330  56.360  71.380  1.00  0.00           H
ATOM   3167  CA  ASP A 336      59.310  58.150  71.190  1.00  0.00           C
ATOM   3168  CB  ASP A 336      58.070  57.390  70.870  1.00  0.00           C
ATOM   3169  CG  ASP A 336      57.140  58.330  70.070  1.00  0.00           C
ATOM   3170  OD1 ASP A 336      56.600  57.890  69.060  1.00  0.00           O
ATOM   3171  OD2 ASP A 336      56.690  59.260  70.700  1.00  0.00           O
ATOM   3172  C   ASP A 336      59.040  59.060  72.430  1.00  0.00           C
ATOM   3173  O   ASP A 336      58.010  59.000  73.050  1.00  0.00           O
ATOM   3174  N   ARG A 337      59.970  60.000  72.530  1.00  0.00           N
ATOM   3175  H   ARG A 337      60.700  60.060  71.850  1.00  0.00           H
ATOM   3176  CA  ARG A 337      60.110  61.110  73.470  1.00  0.00           C
ATOM   3177  CB  ARG A 337      60.950  60.560  74.650  1.00  0.00           C
ATOM   3178  CG  ARG A 337      60.330  59.540  75.580  1.00  0.00           C
ATOM   3179  CD  ARG A 337      61.380  59.030  76.500  1.00  0.00           C
ATOM   3180  NE  ARG A 337      60.780  58.050  77.400  1.00  0.00           N
ATOM   3181  HE  ARG A 337      60.560  57.160  77.000  1.00  0.00           H
ATOM   3182  CZ  ARG A 337      60.450  58.350  78.700  1.00  0.00           C
ATOM   3183  NH1 ARG A 337      60.450  59.640  79.150  1.00  0.00           N
ATOM   3184 1HH1 ARG A 337      60.460  60.370  78.480  1.00  0.00           H
ATOM   3185 2HH1 ARG A 337      60.870  59.870  80.030  1.00  0.00           H
ATOM   3186  NH2 ARG A 337      59.780  57.520  79.420  1.00  0.00           N
ATOM   3187 1HH2 ARG A 337      59.650  56.540  79.270  1.00  0.00           H
ATOM   3188 2HH2 ARG A 337      59.200  57.910  80.130  1.00  0.00           H
ATOM   3189  C   ARG A 337      60.800  62.420  72.940  1.00  0.00           C
ATOM   3190  O   ARG A 337      61.590  62.420  72.040  1.00  0.00           O
ATOM   3191  N   VAL A 338      60.310  63.440  73.590  1.00  0.00           N
ATOM   3192  H   VAL A 338      59.410  63.390  74.020  1.00  0.00           H
ATOM   3193  CA  VAL A 338      60.830  64.860  73.540  1.00  0.00           C
ATOM   3194  CB  VAL A 338      62.160  65.140  74.340  1.00  0.00           C
ATOM   3195  CG1 VAL A 338      61.790  65.630  75.740  1.00  0.00           C
ATOM   3196  CG2 VAL A 338      63.190  64.030  74.390  1.00  0.00           C
ATOM   3197  C   VAL A 338      61.000  65.550  72.130  1.00  0.00           C
ATOM   3198  O   VAL A 338      61.650  66.620  72.030  1.00  0.00           O
ATOM   3199  N   MET A 339      60.240  65.140  71.140  1.00  0.00           N
ATOM   3200  H   MET A 339      59.470  64.530  71.310  1.00  0.00           H
ATOM   3201  CA  MET A 339      60.620  65.600  69.780  1.00  0.00           C
ATOM   3202  CB  MET A 339      60.180  64.620  68.680  1.00  0.00           C
ATOM   3203  CG  MET A 339      60.780  63.200  68.760  1.00  0.00           C
ATOM   3204  SD  MET A 339      60.240  62.020  67.480  1.00  0.00           S
ATOM   3205  CE  MET A 339      60.620  60.540  68.350  1.00  0.00           C
ATOM   3206  C   MET A 339      60.030  67.020  69.530  1.00  0.00           C
ATOM   3207  O   MET A 339      58.870  67.240  69.610  1.00  0.00           O
ATOM   3208  N   ASN A 340      60.890  68.010  69.120  1.00  0.00           N
ATOM   3209  H   ASN A 340      61.870  67.800  69.140  1.00  0.00           H
ATOM   3210  CA  ASN A 340      60.410  69.390  68.910  1.00  0.00           C
ATOM   3211  CB  ASN A 340      61.630  70.230  68.530  1.00  0.00           C
ATOM   3212  CG  ASN A 340      62.430  70.600  69.820  1.00  0.00           C
ATOM   3213  OD1 ASN A 340      63.450  70.000  70.200  1.00  0.00           O
ATOM   3214  ND2 ASN A 340      62.010  71.610  70.540  1.00  0.00           N
ATOM   3215 1HD2 ASN A 340      61.240  72.140  70.200  1.00  0.00           H
ATOM   3216 2HD2 ASN A 340      62.380  71.930  71.410  1.00  0.00           H
ATOM   3217  C   ASN A 340      59.470  69.590  67.740  1.00  0.00           C
ATOM   3218  O   ASN A 340      59.200  68.720  66.850  1.00  0.00           O
ATOM   3219  N   SER A 341      58.790  70.750  67.850  1.00  0.00           N
ATOM   3220  H   SER A 341      59.070  71.360  68.590  1.00  0.00           H
ATOM   3221  CA  SER A 341      57.660  71.160  66.980  1.00  0.00           C
ATOM   3222  CB  SER A 341      56.840  72.210  67.670  1.00  0.00           C
ATOM   3223  OG  SER A 341      57.460  73.440  67.870  1.00  0.00           O
ATOM   3224  HG  SER A 341      58.170  73.330  68.570  1.00  0.00           H
ATOM   3225  C   SER A 341      58.120  71.640  65.620  1.00  0.00           C
ATOM   3226  O   SER A 341      58.700  72.730  65.440  1.00  0.00           O
ATOM   3227  N   ARG A 342      57.490  70.990  64.700  1.00  0.00           N
ATOM   3228  H   ARG A 342      56.610  70.530  64.830  1.00  0.00           H
ATOM   3229  CA  ARG A 342      57.790  71.100  63.250  1.00  0.00           C
ATOM   3230  CB  ARG A 342      57.320  69.760  62.510  1.00  0.00           C
ATOM   3231  CG  ARG A 342      58.090  68.590  63.060  1.00  0.00           C
ATOM   3232  CD  ARG A 342      59.510  68.550  62.620  1.00  0.00           C
ATOM   3233  NE  ARG A 342      60.100  67.450  63.390  1.00  0.00           N
ATOM   3234  HE  ARG A 342      60.010  66.500  63.070  1.00  0.00           H
ATOM   3235  CZ  ARG A 342      60.920  67.710  64.370  1.00  0.00           C
ATOM   3236  NH1 ARG A 342      61.440  68.850  64.610  1.00  0.00           N
ATOM   3237 1HH1 ARG A 342      61.410  69.550  63.900  1.00  0.00           H
ATOM   3238 2HH1 ARG A 342      62.020  69.070  65.400  1.00  0.00           H
ATOM   3239  NH2 ARG A 342      61.460  66.610  64.890  1.00  0.00           N
ATOM   3240 1HH2 ARG A 342      61.240  65.700  64.540  1.00  0.00           H
ATOM   3241 2HH2 ARG A 342      62.320  66.640  65.400  1.00  0.00           H
ATOM   3242  C   ARG A 342      57.260  72.340  62.510  1.00  0.00           C
ATOM   3243  O   ARG A 342      56.760  72.250  61.390  1.00  0.00           O
ATOM   3244  N   LEU A 343      57.640  73.560  63.020  1.00  0.00           N
ATOM   3245  H   LEU A 343      58.140  73.630  63.880  1.00  0.00           H
ATOM   3246  CA  LEU A 343      57.370  74.850  62.300  1.00  0.00           C
ATOM   3247  CB  LEU A 343      57.580  76.010  63.300  1.00  0.00           C
ATOM   3248  CG  LEU A 343      56.390  76.350  64.180  1.00  0.00           C
ATOM   3249  CD1 LEU A 343      55.720  75.110  64.880  1.00  0.00           C
ATOM   3250  CD2 LEU A 343      56.840  77.460  65.190  1.00  0.00           C
ATOM   3251  C   LEU A 343      58.220  75.140  61.010  1.00  0.00           C
ATOM   3252  O   LEU A 343      57.920  76.110  60.330  1.00  0.00           O
ATOM   3253  N   GLU A 344      58.980  74.200  60.460  1.00  0.00           N
ATOM   3254  H   GLU A 344      59.050  73.270  60.800  1.00  0.00           H
ATOM   3255  CA  GLU A 344      59.780  74.460  59.250  1.00  0.00           C
ATOM   3256  CB  GLU A 344      61.080  73.790  59.580  1.00  0.00           C
ATOM   3257  CG  GLU A 344      62.210  74.380  58.830  1.00  0.00           C
ATOM   3258  CD  GLU A 344      62.540  75.800  59.240  1.00  0.00           C
ATOM   3259  OE1 GLU A 344      63.250  76.060  60.240  1.00  0.00           O
ATOM   3260  OE2 GLU A 344      62.350  76.700  58.440  1.00  0.00           O
ATOM   3261  C   GLU A 344      59.030  74.020  57.960  1.00  0.00           C
ATOM   3262  O   GLU A 344      59.490  73.150  57.180  1.00  0.00           O
ATOM   3263  N   PHE A 345      57.830  74.550  57.890  1.00  0.00           N
ATOM   3264  H   PHE A 345      57.550  75.280  58.520  1.00  0.00           H
ATOM   3265  CA  PHE A 345      56.880  74.380  56.770  1.00  0.00           C
ATOM   3266  CB  PHE A 345      55.990  73.130  57.060  1.00  0.00           C
ATOM   3267  CG  PHE A 345      56.490  71.670  56.850  1.00  0.00           C
ATOM   3268  CD1 PHE A 345      55.830  70.750  57.690  1.00  0.00           C
ATOM   3269  HD1 PHE A 345      55.160  71.030  58.500  1.00  0.00           H
ATOM   3270  CD2 PHE A 345      57.190  71.320  55.720  1.00  0.00           C
ATOM   3271  HD2 PHE A 345      57.470  72.100  55.010  1.00  0.00           H
ATOM   3272  CE1 PHE A 345      56.070  69.370  57.380  1.00  0.00           C
ATOM   3273  HE1 PHE A 345      55.370  68.640  57.770  1.00  0.00           H
ATOM   3274  CE2 PHE A 345      57.540  69.980  55.540  1.00  0.00           C
ATOM   3275  HE2 PHE A 345      58.290  69.670  54.810  1.00  0.00           H
ATOM   3276  CZ  PHE A 345      56.970  69.040  56.400  1.00  0.00           C
ATOM   3277  HZ  PHE A 345      57.350  68.020  56.300  1.00  0.00           H
ATOM   3278  C   PHE A 345      55.830  75.510  56.740  1.00  0.00           C
ATOM   3279  O1  PHE A 345      55.690  76.150  57.800  1.00  0.00           O
ATOM   3280  O2  PHE A 345      55.140  75.810  55.760  1.00  0.00           O
ATOM   3281  N   LYS B 351      51.610  87.050  54.710  1.00  0.00           N
ATOM   3282  H1  LYS B 351      52.340  87.740  54.730  1.00  0.00           H
ATOM   3283  H2  LYS B 351      51.960  86.230  54.270  1.00  0.00           H
ATOM   3284  H3  LYS B 351      50.910  87.440  54.100  1.00  0.00           H
ATOM   3285  CA  LYS B 351      51.140  86.900  56.120  1.00  0.00           C
ATOM   3286  CB  LYS B 351      50.380  88.140  56.660  1.00  0.00           C
ATOM   3287  CG  LYS B 351      51.250  89.420  56.750  1.00  0.00           C
ATOM   3288  CD  LYS B 351      50.730  90.600  57.550  1.00  0.00           C
ATOM   3289  CE  LYS B 351      49.430  91.250  57.140  1.00  0.00           C
ATOM   3290  NZ  LYS B 351      49.000  92.190  58.230  1.00  0.00           N
ATOM   3291  HZ1 LYS B 351      49.120  91.840  59.150  1.00  0.00           H
ATOM   3292  HZ2 LYS B 351      49.610  92.970  58.310  1.00  0.00           H
ATOM   3293  HZ3 LYS B 351      48.040  92.440  58.080  1.00  0.00           H
ATOM   3294  C   LYS B 351      50.280  85.630  55.970  1.00  0.00           C
ATOM   3295  O   LYS B 351      49.750  85.270  54.910  1.00  0.00           O
ATOM   3296  N   LEU B 352      50.170  85.000  57.140  1.00  0.00           N
ATOM   3297  H   LEU B 352      50.650  85.440  57.900  1.00  0.00           H
ATOM   3298  CA  LEU B 352      49.370  83.700  57.230  1.00  0.00           C
ATOM   3299  CB  LEU B 352      49.790  82.840  58.420  1.00  0.00           C
ATOM   3300  CG  LEU B 352      51.220  82.300  58.240  1.00  0.00           C
ATOM   3301  CD1 LEU B 352      51.780  81.910  59.630  1.00  0.00           C
ATOM   3302  CD2 LEU B 352      51.120  81.060  57.380  1.00  0.00           C
ATOM   3303  C   LEU B 352      47.880  83.850  57.140  1.00  0.00           C
ATOM   3304  O   LEU B 352      47.370  84.930  57.040  1.00  0.00           O
ATOM   3305  N   ARG B 353      47.210  82.780  56.700  1.00  0.00           N
ATOM   3306  H   ARG B 353      47.600  82.160  56.020  1.00  0.00           H
ATOM   3307  CA  ARG B 353      45.780  82.720  56.920  1.00  0.00           C
ATOM   3308  CB  ARG B 353      44.970  81.970  55.890  1.00  0.00           C
ATOM   3309  CG  ARG B 353      44.810  82.930  54.710  1.00  0.00           C
ATOM   3310  CD  ARG B 353      44.000  82.290  53.520  1.00  0.00           C
ATOM   3311  NE  ARG B 353      43.910  83.280  52.430  1.00  0.00           N
ATOM   3312  HE  ARG B 353      44.620  83.990  52.350  1.00  0.00           H
ATOM   3313  CZ  ARG B 353      43.030  83.100  51.430  1.00  0.00           C
ATOM   3314  NH1 ARG B 353      42.310  82.000  51.120  1.00  0.00           N
ATOM   3315 1HH1 ARG B 353      42.560  81.120  51.520  1.00  0.00           H
ATOM   3316 2HH1 ARG B 353      41.600  82.030  50.410  1.00  0.00           H
ATOM   3317  NH2 ARG B 353      42.880  84.100  50.570  1.00  0.00           N
ATOM   3318 1HH2 ARG B 353      43.320  84.980  50.740  1.00  0.00           H
ATOM   3319 2HH2 ARG B 353      42.310  84.030  49.750  1.00  0.00           H
ATOM   3320  C   ARG B 353      45.410  82.380  58.410  1.00  0.00           C
ATOM   3321  O   ARG B 353      46.210  81.730  59.040  1.00  0.00           O
ATOM   3322  N   ILE B 354      44.090  82.520  58.740  1.00  0.00           N
ATOM   3323  H   ILE B 354      43.500  82.930  58.040  1.00  0.00           H
ATOM   3324  CA  ILE B 354      43.630  82.200  60.070  1.00  0.00           C
ATOM   3325  CB  ILE B 354      42.120  82.560  60.380  1.00  0.00           C
ATOM   3326  CG1 ILE B 354      41.800  82.570  61.910  1.00  0.00           C
ATOM   3327  CG2 ILE B 354      41.130  81.560  59.780  1.00  0.00           C
ATOM   3328  CD  ILE B 354      42.680  83.610  62.630  1.00  0.00           C
ATOM   3329  C   ILE B 354      43.840  80.720  60.480  1.00  0.00           C
ATOM   3330  O   ILE B 354      44.390  80.470  61.520  1.00  0.00           O
ATOM   3331  N   THR B 355      43.780  79.800  59.500  1.00  0.00           N
ATOM   3332  H   THR B 355      43.880  80.090  58.550  1.00  0.00           H
ATOM   3333  CA  THR B 355      44.170  78.340  59.690  1.00  0.00           C
ATOM   3334  CB  THR B 355      43.810  77.440  58.540  1.00  0.00           C
ATOM   3335  OG1 THR B 355      44.040  78.080  57.270  1.00  0.00           O
ATOM   3336  HG1 THR B 355      44.970  77.800  57.010  1.00  0.00           H
ATOM   3337  CG2 THR B 355      42.410  76.760  58.640  1.00  0.00           C
ATOM   3338  C   THR B 355      45.630  78.120  59.990  1.00  0.00           C
ATOM   3339  O   THR B 355      45.850  77.640  61.150  1.00  0.00           O
ATOM   3340  N   GLU B 356      46.540  78.590  59.170  1.00  0.00           N
ATOM   3341  H   GLU B 356      46.250  79.020  58.310  1.00  0.00           H
ATOM   3342  CA  GLU B 356      47.950  78.350  59.350  1.00  0.00           C
ATOM   3343  CB  GLU B 356      48.730  78.780  58.180  1.00  0.00           C
ATOM   3344  CG  GLU B 356      48.630  77.850  56.920  1.00  0.00           C
ATOM   3345  CD  GLU B 356      47.230  77.950  56.220  1.00  0.00           C
ATOM   3346  OE1 GLU B 356      46.870  79.050  55.860  1.00  0.00           O
ATOM   3347  OE2 GLU B 356      46.350  77.070  56.430  1.00  0.00           O
ATOM   3348  C   GLU B 356      48.510  78.950  60.610  1.00  0.00           C
ATOM   3349  O   GLU B 356      49.120  78.230  61.410  1.00  0.00           O
ATOM   3350  N   ALA B 357      48.030  80.100  60.970  1.00  0.00           N
ATOM   3351  H   ALA B 357      47.620  80.790  60.370  1.00  0.00           H
ATOM   3352  CA  ALA B 357      48.350  80.660  62.300  1.00  0.00           C
ATOM   3353  CB  ALA B 357      47.790  82.130  62.280  1.00  0.00           C
ATOM   3354  C   ALA B 357      47.770  79.920  63.510  1.00  0.00           C
ATOM   3355  O   ALA B 357      48.540  79.530  64.350  1.00  0.00           O
ATOM   3356  N   VAL B 358      46.510  79.490  63.480  1.00  0.00           N
ATOM   3357  H   VAL B 358      45.940  79.660  62.680  1.00  0.00           H
ATOM   3358  CA  VAL B 358      45.880  78.660  64.570  1.00  0.00           C
ATOM   3359  CB  VAL B 358      44.320  78.550  64.500  1.00  0.00           C
ATOM   3360  CG1 VAL B 358      43.550  78.050  65.730  1.00  0.00           C
ATOM   3361  CG2 VAL B 358      43.710  80.000  64.460  1.00  0.00           C
ATOM   3362  C   VAL B 358      46.580  77.320  64.720  1.00  0.00           C
ATOM   3363  O   VAL B 358      46.580  76.720  65.800  1.00  0.00           O
ATOM   3364  N   CYS B 359      47.040  76.780  63.590  1.00  0.00           N
ATOM   3365  H   CYS B 359      46.840  77.090  62.660  1.00  0.00           H
ATOM   3366  CA  CYS B 359      47.690  75.500  63.540  1.00  0.00           C
ATOM   3367  CB  CYS B 359      47.740  74.950  62.150  1.00  0.00           C
ATOM   3368  SG  CYS B 359      46.210  74.820  61.200  1.00  0.00           S
ATOM   3369  HG  CYS B 359      45.940  76.120  61.220  1.00  0.00           H
ATOM   3370  C   CYS B 359      49.090  75.590  64.210  1.00  0.00           C
ATOM   3371  O   CYS B 359      49.380  74.720  65.060  1.00  0.00           O
ATOM   3372  N   ARG B 360      49.750  76.650  63.870  1.00  0.00           N
ATOM   3373  H   ARG B 360      49.490  77.270  63.140  1.00  0.00           H
ATOM   3374  CA  ARG B 360      51.000  77.010  64.570  1.00  0.00           C
ATOM   3375  CB  ARG B 360      51.700  78.280  63.970  1.00  0.00           C
ATOM   3376  CG  ARG B 360      52.250  77.880  62.580  1.00  0.00           C
ATOM   3377  CD  ARG B 360      53.090  79.040  61.950  1.00  0.00           C
ATOM   3378  NE  ARG B 360      54.050  78.740  60.830  1.00  0.00           N
ATOM   3379  HE  ARG B 360      53.490  78.470  60.050  1.00  0.00           H
ATOM   3380  CZ  ARG B 360      55.320  78.990  60.710  1.00  0.00           C
ATOM   3381  NH1 ARG B 360      56.000  79.620  61.650  1.00  0.00           N
ATOM   3382 1HH1 ARG B 360      55.500  79.980  62.430  1.00  0.00           H
ATOM   3383 2HH1 ARG B 360      56.900  79.980  61.400  1.00  0.00           H
ATOM   3384  NH2 ARG B 360      56.100  78.240  59.880  1.00  0.00           N
ATOM   3385 1HH2 ARG B 360      55.740  77.450  59.370  1.00  0.00           H
ATOM   3386 2HH2 ARG B 360      57.080  78.410  59.890  1.00  0.00           H
ATOM   3387  C   ARG B 360      50.730  77.340  66.030  1.00  0.00           C
ATOM   3388  O   ARG B 360      51.240  76.570  66.810  1.00  0.00           O
ATOM   3389  N   GLY B 361      49.720  78.170  66.390  1.00  0.00           N
ATOM   3390  H   GLY B 361      49.350  78.810  65.720  1.00  0.00           H
ATOM   3391  CA  GLY B 361      49.410  78.590  67.770  1.00  0.00           C
ATOM   3392  C   GLY B 361      49.140  77.480  68.790  1.00  0.00           C
ATOM   3393  O   GLY B 361      49.750  77.540  69.870  1.00  0.00           O
ATOM   3394  N   ALA B 362      48.400  76.400  68.470  1.00  0.00           N
ATOM   3395  H   ALA B 362      48.000  76.250  67.570  1.00  0.00           H
ATOM   3396  CA  ALA B 362      48.330  75.130  69.270  1.00  0.00           C
ATOM   3397  CB  ALA B 362      47.300  74.320  68.570  1.00  0.00           C
ATOM   3398  C   ALA B 362      49.620  74.380  69.440  1.00  0.00           C
ATOM   3399  O   ALA B 362      50.130  74.290  70.570  1.00  0.00           O
ATOM   3400  N   VAL B 363      50.340  74.000  68.380  1.00  0.00           N
ATOM   3401  H   VAL B 363      50.200  74.390  67.470  1.00  0.00           H
ATOM   3402  CA  VAL B 363      51.610  73.210  68.500  1.00  0.00           C
ATOM   3403  CB  VAL B 363      52.010  72.600  67.120  1.00  0.00           C
ATOM   3404  CG1 VAL B 363      50.820  71.810  66.420  1.00  0.00           C
ATOM   3405  CG2 VAL B 363      52.490  73.660  66.040  1.00  0.00           C
ATOM   3406  C   VAL B 363      52.710  74.000  69.150  1.00  0.00           C
ATOM   3407  O   VAL B 363      53.560  73.490  69.970  1.00  0.00           O
ATOM   3408  N   GLU B 364      52.730  75.300  68.860  1.00  0.00           N
ATOM   3409  H   GLU B 364      52.330  75.620  68.000  1.00  0.00           H
ATOM   3410  CA  GLU B 364      53.650  76.270  69.490  1.00  0.00           C
ATOM   3411  CB  GLU B 364      53.630  77.770  68.980  1.00  0.00           C
ATOM   3412  CG  GLU B 364      54.780  78.530  69.500  1.00  0.00           C
ATOM   3413  CD  GLU B 364      54.760  80.070  69.180  1.00  0.00           C
ATOM   3414  OE1 GLU B 364      55.770  80.600  68.640  1.00  0.00           O
ATOM   3415  OE2 GLU B 364      53.760  80.770  69.510  1.00  0.00           O
ATOM   3416  C   GLU B 364      53.450  76.310  71.020  1.00  0.00           C
ATOM   3417  O   GLU B 364      54.310  75.980  71.800  1.00  0.00           O
ATOM   3418  N   THR B 365      52.300  76.720  71.500  1.00  0.00           N
ATOM   3419  H   THR B 365      51.650  77.180  70.900  1.00  0.00           H
ATOM   3420  CA  THR B 365      51.970  76.750  72.970  1.00  0.00           C
ATOM   3421  CB  THR B 365      50.670  77.460  73.340  1.00  0.00           C
ATOM   3422  OG1 THR B 365      49.500  77.190  72.540  1.00  0.00           O
ATOM   3423  HG1 THR B 365      49.660  77.430  71.590  1.00  0.00           H
ATOM   3424  CG2 THR B 365      50.900  78.900  73.580  1.00  0.00           C
ATOM   3425  C   THR B 365      52.000  75.370  73.670  1.00  0.00           C
ATOM   3426  O   THR B 365      52.480  75.170  74.730  1.00  0.00           O
ATOM   3427  N   ALA B 366      51.780  74.340  72.810  1.00  0.00           N
ATOM   3428  H   ALA B 366      51.310  74.320  71.920  1.00  0.00           H
ATOM   3429  CA  ALA B 366      52.050  72.920  73.150  1.00  0.00           C
ATOM   3430  CB  ALA B 366      51.260  71.990  72.220  1.00  0.00           C
ATOM   3431  C   ALA B 366      53.430  72.550  73.420  1.00  0.00           C
ATOM   3432  O   ALA B 366      53.690  71.770  74.360  1.00  0.00           O
ATOM   3433  N   GLU B 367      54.350  73.090  72.670  1.00  0.00           N
ATOM   3434  H   GLU B 367      54.130  73.530  71.800  1.00  0.00           H
ATOM   3435  CA  GLU B 367      55.820  72.960  72.930  1.00  0.00           C
ATOM   3436  CB  GLU B 367      56.660  73.210  71.700  1.00  0.00           C
ATOM   3437  CG  GLU B 367      57.960  72.430  71.770  1.00  0.00           C
ATOM   3438  CD  GLU B 367      59.050  73.130  70.920  1.00  0.00           C
ATOM   3439  OE1 GLU B 367      59.560  74.190  71.360  1.00  0.00           O
ATOM   3440  OE2 GLU B 367      59.290  72.640  69.790  1.00  0.00           O
ATOM   3441  C   GLU B 367      56.470  73.820  74.070  1.00  0.00           C
ATOM   3442  O   GLU B 367      57.130  73.390  74.970  1.00  0.00           O
ATOM   3443  N   LYS B 368      55.940  75.080  74.150  1.00  0.00           N
ATOM   3444  H   LYS B 368      55.350  75.430  73.410  1.00  0.00           H
ATOM   3445  CA  LYS B 368      56.250  76.140  75.210  1.00  0.00           C
ATOM   3446  CB  LYS B 368      55.770  77.560  74.910  1.00  0.00           C
ATOM   3447  CG  LYS B 368      56.160  77.930  73.520  1.00  0.00           C
ATOM   3448  CD  LYS B 368      57.730  78.140  73.450  1.00  0.00           C
ATOM   3449  CE  LYS B 368      58.180  78.630  72.120  1.00  0.00           C
ATOM   3450  NZ  LYS B 368      59.410  79.300  72.010  1.00  0.00           N
ATOM   3451  HZ1 LYS B 368      59.420  79.900  71.210  1.00  0.00           H
ATOM   3452  HZ2 LYS B 368      59.690  79.890  72.770  1.00  0.00           H
ATOM   3453  HZ3 LYS B 368      60.090  78.580  71.870  1.00  0.00           H
ATOM   3454  C   LYS B 368      55.680  75.870  76.570  1.00  0.00           C
ATOM   3455  O   LYS B 368      56.460  75.970  77.510  1.00  0.00           O
ATOM   3456  N   LEU B 369      54.410  75.620  76.680  1.00  0.00           N
ATOM   3457  H   LEU B 369      53.790  75.510  75.900  1.00  0.00           H
ATOM   3458  CA  LEU B 369      53.770  75.250  78.010  1.00  0.00           C
ATOM   3459  CB  LEU B 369      52.320  75.710  77.940  1.00  0.00           C
ATOM   3460  CG  LEU B 369      52.220  77.230  77.970  1.00  0.00           C
ATOM   3461  CD1 LEU B 369      50.800  77.730  78.050  1.00  0.00           C
ATOM   3462  CD2 LEU B 369      52.960  77.890  79.090  1.00  0.00           C
ATOM   3463  C   LEU B 369      53.710  73.760  78.340  1.00  0.00           C
ATOM   3464  O   LEU B 369      52.780  73.220  79.000  1.00  0.00           O
ATOM   3465  N   ASP B 370      54.610  73.110  77.690  1.00  0.00           N
ATOM   3466  H   ASP B 370      55.400  73.540  77.250  1.00  0.00           H
ATOM   3467  CA  ASP B 370      54.830  71.620  77.820  1.00  0.00           C
ATOM   3468  CB  ASP B 370      55.820  71.290  79.020  1.00  0.00           C
ATOM   3469  CG  ASP B 370      57.110  72.140  79.040  1.00  0.00           C
ATOM   3470  OD1 ASP B 370      57.050  73.170  79.720  1.00  0.00           O
ATOM   3471  OD2 ASP B 370      58.170  71.580  78.750  1.00  0.00           O
ATOM   3472  C   ASP B 370      53.650  70.610  77.790  1.00  0.00           C
ATOM   3473  O   ASP B 370      53.630  69.700  78.590  1.00  0.00           O
ATOM   3474  N   ALA B 371      52.780  70.740  76.770  1.00  0.00           N
ATOM   3475  H   ALA B 371      52.980  71.310  75.970  1.00  0.00           H
ATOM   3476  CA  ALA B 371      51.440  70.180  76.840  1.00  0.00           C
ATOM   3477  CB  ALA B 371      50.440  71.070  76.120  1.00  0.00           C
ATOM   3478  C   ALA B 371      51.200  68.680  76.350  1.00  0.00           C
ATOM   3479  O   ALA B 371      51.470  68.440  75.170  1.00  0.00           O
ATOM   3480  N   PRO B 372      50.630  67.840  77.210  1.00  0.00           N
ATOM   3481  CA  PRO B 372      50.340  66.390  76.960  1.00  0.00           C
ATOM   3482  CB  PRO B 372      49.820  65.850  78.280  1.00  0.00           C
ATOM   3483  CG  PRO B 372      50.410  66.740  79.370  1.00  0.00           C
ATOM   3484  CD  PRO B 372      50.630  68.040  78.660  1.00  0.00           C
ATOM   3485  C   PRO B 372      49.420  66.220  75.750  1.00  0.00           C
ATOM   3486  O   PRO B 372      49.530  65.300  75.010  1.00  0.00           O
ATOM   3487  N   LEU B 373      48.400  67.080  75.680  1.00  0.00           N
ATOM   3488  H   LEU B 373      48.380  67.930  76.200  1.00  0.00           H
ATOM   3489  CA  LEU B 373      47.170  66.800  74.850  1.00  0.00           C
ATOM   3490  CB  LEU B 373      45.920  66.380  75.640  1.00  0.00           C
ATOM   3491  CG  LEU B 373      45.700  64.910  75.730  1.00  0.00           C
ATOM   3492  CD1 LEU B 373      45.210  64.370  74.390  1.00  0.00           C
ATOM   3493  CD2 LEU B 373      46.920  64.160  76.340  1.00  0.00           C
ATOM   3494  C   LEU B 373      46.890  67.900  73.870  1.00  0.00           C
ATOM   3495  O   LEU B 373      46.580  69.030  74.230  1.00  0.00           O
ATOM   3496  N   ILE B 374      46.750  67.530  72.570  1.00  0.00           N
ATOM   3497  H   ILE B 374      47.070  66.630  72.270  1.00  0.00           H
ATOM   3498  CA  ILE B 374      46.340  68.500  71.500  1.00  0.00           C
ATOM   3499  CB  ILE B 374      47.390  68.660  70.400  1.00  0.00           C
ATOM   3500  CG1 ILE B 374      48.750  68.760  71.050  1.00  0.00           C
ATOM   3501  CG2 ILE B 374      47.040  69.910  69.670  1.00  0.00           C
ATOM   3502  CD  ILE B 374      49.980  68.780  70.140  1.00  0.00           C
ATOM   3503  C   ILE B 374      44.990  67.950  70.900  1.00  0.00           C
ATOM   3504  O   ILE B 374      44.910  67.090  69.990  1.00  0.00           O
ATOM   3505  N   VAL B 375      43.920  68.450  71.490  1.00  0.00           N
ATOM   3506  H   VAL B 375      43.960  69.270  72.060  1.00  0.00           H
ATOM   3507  CA  VAL B 375      42.500  68.160  71.130  1.00  0.00           C
ATOM   3508  CB  VAL B 375      41.620  68.250  72.380  1.00  0.00           C
ATOM   3509  CG1 VAL B 375      40.160  67.980  72.040  1.00  0.00           C
ATOM   3510  CG2 VAL B 375      42.080  67.180  73.400  1.00  0.00           C
ATOM   3511  C   VAL B 375      42.070  68.950  69.860  1.00  0.00           C
ATOM   3512  O   VAL B 375      41.700  70.130  69.870  1.00  0.00           O
ATOM   3513  N   VAL B 376      42.000  68.270  68.680  1.00  0.00           N
ATOM   3514  H   VAL B 376      42.240  67.300  68.640  1.00  0.00           H
ATOM   3515  CA  VAL B 376      41.630  68.860  67.380  1.00  0.00           C
ATOM   3516  CB  VAL B 376      42.590  68.650  66.270  1.00  0.00           C
ATOM   3517  CG1 VAL B 376      43.760  69.610  66.350  1.00  0.00           C
ATOM   3518  CG2 VAL B 376      43.290  67.290  66.260  1.00  0.00           C
ATOM   3519  C   VAL B 376      40.210  68.480  66.890  1.00  0.00           C
ATOM   3520  O   VAL B 376      39.890  67.300  66.600  1.00  0.00           O
ATOM   3521  N   ALA B 377      39.520  69.510  66.380  1.00  0.00           N
ATOM   3522  H   ALA B 377      39.800  70.460  66.540  1.00  0.00           H
ATOM   3523  CA  ALA B 377      38.210  69.510  65.610  1.00  0.00           C
ATOM   3524  CB  ALA B 377      37.550  70.850  65.670  1.00  0.00           C
ATOM   3525  C   ALA B 377      38.490  69.290  64.170  1.00  0.00           C
ATOM   3526  O   ALA B 377      39.060  70.180  63.540  1.00  0.00           O
ATOM   3527  N   THR B 378      37.910  68.240  63.600  1.00  0.00           N
ATOM   3528  H   THR B 378      37.260  67.710  64.150  1.00  0.00           H
ATOM   3529  CA  THR B 378      38.170  67.790  62.200  1.00  0.00           C
ATOM   3530  CB  THR B 378      39.470  66.900  62.210  1.00  0.00           C
ATOM   3531  OG1 THR B 378      40.490  67.470  61.330  1.00  0.00           O
ATOM   3532  HG1 THR B 378      40.590  68.380  61.730  1.00  0.00           H
ATOM   3533  CG2 THR B 378      39.460  65.370  61.890  1.00  0.00           C
ATOM   3534  C   THR B 378      36.900  67.170  61.590  1.00  0.00           C
ATOM   3535  O   THR B 378      35.940  66.860  62.200  1.00  0.00           O
ATOM   3536  N   GLN B 379      36.840  67.230  60.210  1.00  0.00           N
ATOM   3537  H   GLN B 379      37.150  68.070  59.760  1.00  0.00           H
ATOM   3538  CA  GLN B 379      35.880  66.380  59.400  1.00  0.00           C
ATOM   3539  CB  GLN B 379      34.770  67.280  58.830  1.00  0.00           C
ATOM   3540  CG  GLN B 379      33.730  66.320  58.290  1.00  0.00           C
ATOM   3541  CD  GLN B 379      32.310  66.900  58.210  1.00  0.00           C
ATOM   3542  OE1 GLN B 379      31.800  67.700  58.960  1.00  0.00           O
ATOM   3543  NE2 GLN B 379      31.500  66.370  57.350  1.00  0.00           N
ATOM   3544 1HE2 GLN B 379      32.030  65.670  56.870  1.00  0.00           H
ATOM   3545 2HE2 GLN B 379      30.570  66.520  57.010  1.00  0.00           H
ATOM   3546  C   GLN B 379      36.640  65.610  58.350  1.00  0.00           C
ATOM   3547  O   GLN B 379      37.100  64.470  58.580  1.00  0.00           O
ATOM   3548  N   GLY B 380      36.970  66.240  57.190  1.00  0.00           N
ATOM   3549  H   GLY B 380      36.680  67.170  56.980  1.00  0.00           H
ATOM   3550  CA  GLY B 380      37.880  65.680  56.080  1.00  0.00           C
ATOM   3551  C   GLY B 380      39.310  65.320  56.440  1.00  0.00           C
ATOM   3552  O   GLY B 380      40.250  65.230  55.690  1.00  0.00           O
ATOM   3553  N   GLY B 381      39.560  65.300  57.720  1.00  0.00           N
ATOM   3554  H   GLY B 381      38.720  65.250  58.270  1.00  0.00           H
ATOM   3555  CA  GLY B 381      40.800  65.250  58.460  1.00  0.00           C
ATOM   3556  C   GLY B 381      41.870  66.320  58.320  1.00  0.00           C
ATOM   3557  O   GLY B 381      42.950  66.250  58.860  1.00  0.00           O
ATOM   3558  N   KL2 B 382      41.420  67.480  57.880  1.00  0.00           N
ATOM   3559  H   KL2 B 382      40.470  67.690  57.650  1.00  0.00           H
ATOM   3560  CA  KL2 B 382      42.360  68.580  57.440  1.00  0.00           C
ATOM   3561  CB  KL2 B 382      41.650  69.720  56.770  1.00  0.00           C
ATOM   3562  CG  KL2 B 382      40.930  69.340  55.440  1.00  0.00           C
ATOM   3563  CD  KL2 B 382      41.970  68.890  54.470  1.00  0.00           C
ATOM   3564  CE  KL2 B 382      41.530  67.950  53.310  1.00  0.00           C
ATOM   3565  NZ  KL2 B 382      42.520  67.210  52.470  1.00  0.00           N
ATOM   3566  HZ  KL2 B 382      42.920  67.700  51.700  1.00  0.00           H
ATOM   3567  CH  KL2 B 382      43.180  66.080  52.900  1.00  0.00           C
ATOM   3568  OT2 KL2 B 382      43.090  65.650  54.050  1.00  0.00           O
ATOM   3569  CT1 KL2 B 382      43.970  65.340  51.790  1.00  0.00           C
ATOM   3570  OI1 KL2 B 382      44.860  66.230  51.130  1.00  0.00           O
ATOM   3571  HI1 KL2 B 382      45.230  65.680  50.380  1.00  0.00           H
ATOM   3572  CI2 KL2 B 382      44.920  64.250  52.250  1.00  0.00           C
ATOM   3573  C   KL2 B 382      43.230  69.140  58.590  1.00  0.00           C
ATOM   3574  O   KL2 B 382      44.420  69.230  58.440  1.00  0.00           O
ATOM   3575  N   SER B 383      42.540  69.590  59.620  1.00  0.00           N
ATOM   3576  H   SER B 383      41.540  69.610  59.590  1.00  0.00           H
ATOM   3577  CA  SER B 383      43.230  70.050  60.850  1.00  0.00           C
ATOM   3578  CB  SER B 383      42.320  70.890  61.770  1.00  0.00           C
ATOM   3579  OG  SER B 383      41.260  69.970  62.200  1.00  0.00           O
ATOM   3580  HG  SER B 383      40.690  70.360  62.920  1.00  0.00           H
ATOM   3581  C   SER B 383      44.050  69.070  61.720  1.00  0.00           C
ATOM   3582  O   SER B 383      45.070  69.480  62.290  1.00  0.00           O
ATOM   3583  N   ALA B 384      43.580  67.790  61.680  1.00  0.00           N
ATOM   3584  H   ALA B 384      42.660  67.700  61.300  1.00  0.00           H
ATOM   3585  CA  ALA B 384      44.260  66.650  62.240  1.00  0.00           C
ATOM   3586  CB  ALA B 384      43.430  65.420  62.190  1.00  0.00           C
ATOM   3587  C   ALA B 384      45.570  66.390  61.470  1.00  0.00           C
ATOM   3588  O   ALA B 384      46.660  66.510  62.040  1.00  0.00           O
ATOM   3589  N   ARG B 385      45.430  66.330  60.150  1.00  0.00           N
ATOM   3590  H   ARG B 385      44.520  66.340  59.730  1.00  0.00           H
ATOM   3591  CA  ARG B 385      46.620  66.180  59.270  1.00  0.00           C
ATOM   3592  CB  ARG B 385      46.140  65.950  57.820  1.00  0.00           C
ATOM   3593  CG  ARG B 385      45.550  64.550  57.630  1.00  0.00           C
ATOM   3594  CD  ARG B 385      44.820  64.360  56.280  1.00  0.00           C
ATOM   3595  NE  ARG B 385      44.670  62.940  56.100  1.00  0.00           N
ATOM   3596  HE  ARG B 385      45.550  62.490  56.290  1.00  0.00           H
ATOM   3597  CZ  ARG B 385      43.660  62.320  55.520  1.00  0.00           C
ATOM   3598  NH1 ARG B 385      42.540  62.960  55.180  1.00  0.00           N
ATOM   3599 1HH1 ARG B 385      42.400  63.950  55.250  1.00  0.00           H
ATOM   3600 2HH1 ARG B 385      41.930  62.360  54.670  1.00  0.00           H
ATOM   3601  NH2 ARG B 385      43.670  61.030  55.190  1.00  0.00           N
ATOM   3602 1HH2 ARG B 385      44.440  60.390  55.250  1.00  0.00           H
ATOM   3603 2HH2 ARG B 385      42.870  60.510  54.900  1.00  0.00           H
ATOM   3604  C   ARG B 385      47.570  67.460  59.380  1.00  0.00           C
ATOM   3605  O   ARG B 385      48.830  67.420  59.330  1.00  0.00           O
ATOM   3606  N   ALA B 386      47.050  68.680  59.700  1.00  0.00           N
ATOM   3607  H   ALA B 386      46.090  68.850  59.470  1.00  0.00           H
ATOM   3608  CA  ALA B 386      47.830  69.890  59.860  1.00  0.00           C
ATOM   3609  CB  ALA B 386      47.000  71.130  59.690  1.00  0.00           C
ATOM   3610  C   ALA B 386      48.680  69.930  61.140  1.00  0.00           C
ATOM   3611  O   ALA B 386      49.900  70.090  61.060  1.00  0.00           O
ATOM   3612  N   VAL B 387      48.140  69.360  62.220  1.00  0.00           N
ATOM   3613  H   VAL B 387      47.160  69.210  62.350  1.00  0.00           H
ATOM   3614  CA  VAL B 387      48.990  69.100  63.420  1.00  0.00           C
ATOM   3615  CB  VAL B 387      48.300  69.080  64.720  1.00  0.00           C
ATOM   3616  CG1 VAL B 387      47.490  70.380  64.860  1.00  0.00           C
ATOM   3617  CG2 VAL B 387      47.250  67.910  64.880  1.00  0.00           C
ATOM   3618  C   VAL B 387      49.940  67.840  63.360  1.00  0.00           C
ATOM   3619  O   VAL B 387      51.060  67.930  63.940  1.00  0.00           O
ATOM   3620  N   ARG B 388      49.710  66.960  62.380  1.00  0.00           N
ATOM   3621  H   ARG B 388      48.810  66.890  61.960  1.00  0.00           H
ATOM   3622  CA  ARG B 388      50.690  65.940  61.880  1.00  0.00           C
ATOM   3623  CB  ARG B 388      49.870  64.940  61.000  1.00  0.00           C
ATOM   3624  CG  ARG B 388      50.790  63.820  60.580  1.00  0.00           C
ATOM   3625  CD  ARG B 388      51.310  63.090  61.820  1.00  0.00           C
ATOM   3626  NE  ARG B 388      52.350  62.170  61.330  1.00  0.00           N
ATOM   3627  HE  ARG B 388      52.030  61.270  61.040  1.00  0.00           H
ATOM   3628  CZ  ARG B 388      53.680  62.390  61.300  1.00  0.00           C
ATOM   3629  NH1 ARG B 388      54.300  63.560  61.680  1.00  0.00           N
ATOM   3630 1HH1 ARG B 388      53.680  64.340  61.760  1.00  0.00           H
ATOM   3631 2HH1 ARG B 388      55.270  63.480  61.890  1.00  0.00           H
ATOM   3632  NH2 ARG B 388      54.450  61.610  60.500  1.00  0.00           N
ATOM   3633 1HH2 ARG B 388      53.930  60.960  59.940  1.00  0.00           H
ATOM   3634 2HH2 ARG B 388      55.450  61.610  60.480  1.00  0.00           H
ATOM   3635  C   ARG B 388      51.810  66.700  61.140  1.00  0.00           C
ATOM   3636  O   ARG B 388      52.930  66.280  61.350  1.00  0.00           O
ATOM   3637  N   LYS B 389      51.500  67.630  60.240  1.00  0.00           N
ATOM   3638  H   LYS B 389      50.540  67.730  59.960  1.00  0.00           H
ATOM   3639  CA  LYS B 389      52.430  68.450  59.510  1.00  0.00           C
ATOM   3640  CB  LYS B 389      51.660  69.390  58.550  1.00  0.00           C
ATOM   3641  CG  LYS B 389      52.460  70.320  57.660  1.00  0.00           C
ATOM   3642  CD  LYS B 389      51.600  71.200  56.800  1.00  0.00           C
ATOM   3643  CE  LYS B 389      52.570  71.920  55.860  1.00  0.00           C
ATOM   3644  NZ  LYS B 389      51.860  73.030  55.200  1.00  0.00           N
ATOM   3645  HZ1 LYS B 389      51.320  73.610  55.810  1.00  0.00           H
ATOM   3646  HZ2 LYS B 389      52.620  73.610  54.890  1.00  0.00           H
ATOM   3647  HZ3 LYS B 389      51.510  72.700  54.320  1.00  0.00           H
ATOM   3648  C   LYS B 389      53.430  69.190  60.430  1.00  0.00           C
ATOM   3649  O   LYS B 389      54.610  69.030  60.320  1.00  0.00           O
ATOM   3650  N   TYR B 390      52.830  69.750  61.450  1.00  0.00           N
ATOM   3651  H   TYR B 390      51.840  69.870  61.370  1.00  0.00           H
ATOM   3652  CA  TYR B 390      53.480  70.500  62.520  1.00  0.00           C
ATOM   3653  CB  TYR B 390      52.550  71.680  62.830  1.00  0.00           C
ATOM   3654  CG  TYR B 390      52.630  72.780  61.720  1.00  0.00           C
ATOM   3655  CD1 TYR B 390      53.780  73.460  61.400  1.00  0.00           C
ATOM   3656  HD1 TYR B 390      54.570  73.490  62.150  1.00  0.00           H
ATOM   3657  CD2 TYR B 390      51.620  72.810  60.750  1.00  0.00           C
ATOM   3658  HD2 TYR B 390      50.640  72.440  61.060  1.00  0.00           H
ATOM   3659  CE1 TYR B 390      53.990  74.100  60.190  1.00  0.00           C
ATOM   3660  HE1 TYR B 390      54.920  74.640  60.020  1.00  0.00           H
ATOM   3661  CE2 TYR B 390      51.800  73.400  59.490  1.00  0.00           C
ATOM   3662  HE2 TYR B 390      50.940  73.520  58.840  1.00  0.00           H
ATOM   3663  CZ  TYR B 390      52.990  74.080  59.240  1.00  0.00           C
ATOM   3664  OH  TYR B 390      53.070  75.000  58.280  1.00  0.00           O
ATOM   3665  HH  TYR B 390      54.030  75.230  58.140  1.00  0.00           H
ATOM   3666  C   TYR B 390      54.010  69.770  63.760  1.00  0.00           C
ATOM   3667  O   TYR B 390      54.640  70.380  64.570  1.00  0.00           O
ATOM   3668  N   PHE B 391      54.210  68.490  63.750  1.00  0.00           N
ATOM   3669  H   PHE B 391      54.090  68.090  62.840  1.00  0.00           H
ATOM   3670  CA  PHE B 391      54.240  67.570  64.880  1.00  0.00           C
ATOM   3671  CB  PHE B 391      54.430  66.100  64.410  1.00  0.00           C
ATOM   3672  CG  PHE B 391      54.000  65.080  65.420  1.00  0.00           C
ATOM   3673  CD1 PHE B 391      52.740  64.620  65.360  1.00  0.00           C
ATOM   3674  HD1 PHE B 391      52.060  65.070  64.640  1.00  0.00           H
ATOM   3675  CD2 PHE B 391      54.850  64.580  66.350  1.00  0.00           C
ATOM   3676  HD2 PHE B 391      55.930  64.730  66.340  1.00  0.00           H
ATOM   3677  CE1 PHE B 391      52.250  63.660  66.180  1.00  0.00           C
ATOM   3678  HE1 PHE B 391      51.260  63.270  65.940  1.00  0.00           H
ATOM   3679  CE2 PHE B 391      54.370  63.670  67.270  1.00  0.00           C
ATOM   3680  HE2 PHE B 391      55.070  63.380  68.050  1.00  0.00           H
ATOM   3681  CZ  PHE B 391      53.060  63.240  67.210  1.00  0.00           C
ATOM   3682  HZ  PHE B 391      52.630  62.530  67.930  1.00  0.00           H
ATOM   3683  C   PHE B 391      55.240  67.710  66.070  1.00  0.00           C
ATOM   3684  O   PHE B 391      56.440  67.900  65.770  1.00  0.00           O
ATOM   3685  N   PRO B 392      54.670  68.160  67.220  1.00  0.00           N
ATOM   3686  CA  PRO B 392      55.330  68.210  68.520  1.00  0.00           C
ATOM   3687  CB  PRO B 392      54.700  69.390  69.260  1.00  0.00           C
ATOM   3688  CG  PRO B 392      53.220  69.260  68.770  1.00  0.00           C
ATOM   3689  CD  PRO B 392      53.330  68.770  67.320  1.00  0.00           C
ATOM   3690  C   PRO B 392      55.020  66.850  69.290  1.00  0.00           C
ATOM   3691  O   PRO B 392      54.010  66.170  69.050  1.00  0.00           O
ATOM   3692  N   ASP B 393      55.920  66.470  70.240  1.00  0.00           N
ATOM   3693  H   ASP B 393      56.790  66.960  70.140  1.00  0.00           H
ATOM   3694  CA  ASP B 393      55.780  65.350  71.140  1.00  0.00           C
ATOM   3695  CB  ASP B 393      57.080  65.300  71.990  1.00  0.00           C
ATOM   3696  CG  ASP B 393      57.460  63.860  72.280  1.00  0.00           C
ATOM   3697  OD1 ASP B 393      57.880  63.110  71.430  1.00  0.00           O
ATOM   3698  OD2 ASP B 393      57.420  63.620  73.470  1.00  0.00           O
ATOM   3699  C   ASP B 393      54.600  65.250  72.050  1.00  0.00           C
ATOM   3700  O   ASP B 393      54.680  65.490  73.270  1.00  0.00           O
ATOM   3701  N   ALA B 394      53.430  64.980  71.480  1.00  0.00           N
ATOM   3702  H   ALA B 394      53.470  64.820  70.490  1.00  0.00           H
ATOM   3703  CA  ALA B 394      52.130  64.820  72.200  1.00  0.00           C
ATOM   3704  CB  ALA B 394      51.600  66.160  72.770  1.00  0.00           C
ATOM   3705  C   ALA B 394      51.080  63.960  71.480  1.00  0.00           C
ATOM   3706  O   ALA B 394      51.070  63.850  70.260  1.00  0.00           O
ATOM   3707  N   THR B 395      50.100  63.560  72.250  1.00  0.00           N
ATOM   3708  H   THR B 395      50.140  63.740  73.230  1.00  0.00           H
ATOM   3709  CA  THR B 395      48.970  62.800  71.760  1.00  0.00           C
ATOM   3710  CB  THR B 395      48.460  61.870  72.800  1.00  0.00           C
ATOM   3711  OG1 THR B 395      49.600  61.370  73.500  1.00  0.00           O
ATOM   3712  HG1 THR B 395      49.360  61.370  74.480  1.00  0.00           H
ATOM   3713  CG2 THR B 395      47.620  60.770  72.080  1.00  0.00           C
ATOM   3714  C   THR B 395      47.880  63.730  71.170  1.00  0.00           C
ATOM   3715  O   THR B 395      47.380  64.640  71.790  1.00  0.00           O
ATOM   3716  N   ILE B 396      47.650  63.440  69.930  1.00  0.00           N
ATOM   3717  H   ILE B 396      48.010  62.670  69.400  1.00  0.00           H
ATOM   3718  CA  ILE B 396      46.730  64.260  69.160  1.00  0.00           C
ATOM   3719  CB  ILE B 396      47.400  64.580  67.780  1.00  0.00           C
ATOM   3720  CG1 ILE B 396      48.630  65.400  68.060  1.00  0.00           C
ATOM   3721  CG2 ILE B 396      46.490  65.360  66.820  1.00  0.00           C
ATOM   3722  CD  ILE B 396      49.470  65.400  66.750  1.00  0.00           C
ATOM   3723  C   ILE B 396      45.330  63.550  69.020  1.00  0.00           C
ATOM   3724  O   ILE B 396      45.210  62.490  68.360  1.00  0.00           O
ATOM   3725  N   LEU B 397      44.340  64.120  69.650  1.00  0.00           N
ATOM   3726  H   LEU B 397      44.500  65.020  70.070  1.00  0.00           H
ATOM   3727  CA  LEU B 397      42.890  63.750  69.600  1.00  0.00           C
ATOM   3728  CB  LEU B 397      42.570  63.840  71.080  1.00  0.00           C
ATOM   3729  CG  LEU B 397      41.220  63.210  71.610  1.00  0.00           C
ATOM   3730  CD1 LEU B 397      41.130  61.660  71.380  1.00  0.00           C
ATOM   3731  CD2 LEU B 397      40.970  63.460  73.100  1.00  0.00           C
ATOM   3732  C   LEU B 397      41.980  64.440  68.620  1.00  0.00           C
ATOM   3733  O   LEU B 397      41.560  65.560  68.670  1.00  0.00           O
ATOM   3734  N   ALA B 398      42.070  63.780  67.480  1.00  0.00           N
ATOM   3735  H   ALA B 398      42.550  62.900  67.470  1.00  0.00           H
ATOM   3736  CA  ALA B 398      41.350  64.170  66.260  1.00  0.00           C
ATOM   3737  CB  ALA B 398      41.990  63.580  65.000  1.00  0.00           C
ATOM   3738  C   ALA B 398      39.830  63.740  66.170  1.00  0.00           C
ATOM   3739  O   ALA B 398      39.580  62.550  65.990  1.00  0.00           O
ATOM   3740  N   LEU B 399      38.910  64.640  66.530  1.00  0.00           N
ATOM   3741  H   LEU B 399      39.080  65.630  66.620  1.00  0.00           H
ATOM   3742  CA  LEU B 399      37.490  64.430  66.780  1.00  0.00           C
ATOM   3743  CB  LEU B 399      37.020  65.450  67.860  1.00  0.00           C
ATOM   3744  CG  LEU B 399      37.320  65.190  69.280  1.00  0.00           C
ATOM   3745  CD1 LEU B 399      38.750  65.690  69.560  1.00  0.00           C
ATOM   3746  CD2 LEU B 399      36.420  66.020  70.190  1.00  0.00           C
ATOM   3747  C   LEU B 399      36.820  64.670  65.450  1.00  0.00           C
ATOM   3748  O   LEU B 399      36.860  65.740  64.880  1.00  0.00           O
ATOM   3749  N   THR B 400      36.200  63.620  64.880  1.00  0.00           N
ATOM   3750  H   THR B 400      35.940  62.950  65.570  1.00  0.00           H
ATOM   3751  CA  THR B 400      35.560  63.600  63.520  1.00  0.00           C
ATOM   3752  CB  THR B 400      36.320  62.730  62.540  1.00  0.00           C
ATOM   3753  OG1 THR B 400      35.530  62.510  61.350  1.00  0.00           O
ATOM   3754  HG1 THR B 400      35.890  61.910  60.630  1.00  0.00           H
ATOM   3755  CG2 THR B 400      36.780  61.400  63.080  1.00  0.00           C
ATOM   3756  C   THR B 400      34.090  63.070  63.730  1.00  0.00           C
ATOM   3757  O   THR B 400      33.730  62.160  64.500  1.00  0.00           O
ATOM   3758  N   THR B 401      33.230  63.640  62.870  1.00  0.00           N
ATOM   3759  H   THR B 401      33.350  64.540  62.450  1.00  0.00           H
ATOM   3760  CA  THR B 401      31.840  63.150  62.610  1.00  0.00           C
ATOM   3761  CB  THR B 401      30.860  64.220  62.220  1.00  0.00           C
ATOM   3762  OG1 THR B 401      31.410  64.930  61.070  1.00  0.00           O
ATOM   3763  HG1 THR B 401      30.730  65.580  60.730  1.00  0.00           H
ATOM   3764  CG2 THR B 401      30.690  65.160  63.430  1.00  0.00           C
ATOM   3765  C   THR B 401      31.840  62.040  61.490  1.00  0.00           C
ATOM   3766  O   THR B 401      31.040  61.080  61.500  1.00  0.00           O
ATOM   3767  N   ASN B 402      32.860  62.030  60.680  1.00  0.00           N
ATOM   3768  H   ASN B 402      33.720  62.460  60.960  1.00  0.00           H
ATOM   3769  CA  ASN B 402      32.990  61.190  59.380  1.00  0.00           C
ATOM   3770  CB  ASN B 402      33.550  62.120  58.330  1.00  0.00           C
ATOM   3771  CG  ASN B 402      33.660  61.410  56.950  1.00  0.00           C
ATOM   3772  OD1 ASN B 402      34.660  60.750  56.610  1.00  0.00           O
ATOM   3773  ND2 ASN B 402      32.550  61.600  56.300  1.00  0.00           N
ATOM   3774 1HD2 ASN B 402      31.860  62.260  56.610  1.00  0.00           H
ATOM   3775 2HD2 ASN B 402      32.440  61.120  55.430  1.00  0.00           H
ATOM   3776  C   ASN B 402      33.740  59.870  59.490  1.00  0.00           C
ATOM   3777  O   ASN B 402      34.980  59.850  59.690  1.00  0.00           O
ATOM   3778  N   GLU B 403      32.940  58.830  59.170  1.00  0.00           N
ATOM   3779  H   GLU B 403      32.040  59.010  58.750  1.00  0.00           H
ATOM   3780  CA  GLU B 403      33.260  57.390  59.120  1.00  0.00           C
ATOM   3781  CB  GLU B 403      32.030  56.510  58.910  1.00  0.00           C
ATOM   3782  CG  GLU B 403      31.300  56.500  57.550  1.00  0.00           C
ATOM   3783  CD  GLU B 403      31.030  57.920  57.060  1.00  0.00           C
ATOM   3784  OE1 GLU B 403      31.700  58.390  56.090  1.00  0.00           O
ATOM   3785  OE2 GLU B 403      30.250  58.650  57.670  1.00  0.00           O
ATOM   3786  C   GLU B 403      34.440  56.890  58.260  1.00  0.00           C
ATOM   3787  O   GLU B 403      35.320  56.250  58.780  1.00  0.00           O
ATOM   3788  N   LYS B 404      34.470  57.510  57.090  1.00  0.00           N
ATOM   3789  H   LYS B 404      33.720  57.930  56.600  1.00  0.00           H
ATOM   3790  CA  LYS B 404      35.680  57.300  56.260  1.00  0.00           C
ATOM   3791  CB  LYS B 404      35.400  57.740  54.830  1.00  0.00           C
ATOM   3792  CG  LYS B 404      34.710  56.610  53.960  1.00  0.00           C
ATOM   3793  CD  LYS B 404      34.510  57.010  52.430  1.00  0.00           C
ATOM   3794  CE  LYS B 404      35.850  56.940  51.760  1.00  0.00           C
ATOM   3795  NZ  LYS B 404      35.760  57.140  50.360  1.00  0.00           N
ATOM   3796  HZ1 LYS B 404      35.710  58.110  50.150  1.00  0.00           H
ATOM   3797  HZ2 LYS B 404      36.550  56.770  49.880  1.00  0.00           H
ATOM   3798  HZ3 LYS B 404      34.990  56.680  49.910  1.00  0.00           H
ATOM   3799  C   LYS B 404      36.970  57.880  56.860  1.00  0.00           C
ATOM   3800  O   LYS B 404      37.990  57.180  56.820  1.00  0.00           O
ATOM   3801  N   THR B 405      36.960  59.060  57.460  1.00  0.00           N
ATOM   3802  H   THR B 405      36.250  59.750  57.370  1.00  0.00           H
ATOM   3803  CA  THR B 405      38.170  59.740  57.990  1.00  0.00           C
ATOM   3804  CB  THR B 405      38.100  61.270  58.140  1.00  0.00           C
ATOM   3805  OG1 THR B 405      36.940  61.660  58.920  1.00  0.00           O
ATOM   3806  HG1 THR B 405      36.850  62.660  58.940  1.00  0.00           H
ATOM   3807  CG2 THR B 405      38.130  61.920  56.760  1.00  0.00           C
ATOM   3808  C   THR B 405      38.680  59.100  59.330  1.00  0.00           C
ATOM   3809  O   THR B 405      39.860  58.830  59.590  1.00  0.00           O
ATOM   3810  N   ALA B 406      37.650  58.830  60.170  1.00  0.00           N
ATOM   3811  H   ALA B 406      36.740  59.130  59.900  1.00  0.00           H
ATOM   3812  CA  ALA B 406      37.800  57.950  61.310  1.00  0.00           C
ATOM   3813  CB  ALA B 406      36.520  57.720  61.980  1.00  0.00           C
ATOM   3814  C   ALA B 406      38.530  56.600  61.170  1.00  0.00           C
ATOM   3815  O   ALA B 406      39.610  56.450  61.670  1.00  0.00           O
ATOM   3816  N   HIS B 407      38.080  55.890  60.160  1.00  0.00           N
ATOM   3817  H   HIS B 407      37.220  56.140  59.710  1.00  0.00           H
ATOM   3818  CA  HIS B 407      38.660  54.620  59.700  1.00  0.00           C
ATOM   3819  CB  HIS B 407      37.860  54.210  58.390  1.00  0.00           C
ATOM   3820  CG  HIS B 407      38.130  52.850  57.730  1.00  0.00           C
ATOM   3821  ND1 HIS B 407      37.420  52.370  56.680  1.00  0.00           N
ATOM   3822  CD2 HIS B 407      38.660  51.850  58.300  1.00  0.00           C
ATOM   3823  HD2 HIS B 407      39.250  51.820  59.220  1.00  0.00           H
ATOM   3824  CE1 HIS B 407      37.580  51.090  56.650  1.00  0.00           C
ATOM   3825  HE1 HIS B 407      37.310  50.380  55.870  1.00  0.00           H
ATOM   3826  NE2 HIS B 407      38.350  50.760  57.650  1.00  0.00           N
ATOM   3827  HE2 HIS B 407      38.750  49.850  57.730  1.00  0.00           H
ATOM   3828  C   HIS B 407      40.140  54.690  59.320  1.00  0.00           C
ATOM   3829  O   HIS B 407      40.940  53.950  59.840  1.00  0.00           O
ATOM   3830  N   GLN B 408      40.540  55.680  58.540  1.00  0.00           N
ATOM   3831  H   GLN B 408      39.910  56.410  58.290  1.00  0.00           H
ATOM   3832  CA  GLN B 408      41.990  55.870  58.050  1.00  0.00           C
ATOM   3833  CB  GLN B 408      42.030  56.890  56.830  1.00  0.00           C
ATOM   3834  CG  GLN B 408      43.170  56.470  55.990  1.00  0.00           C
ATOM   3835  CD  GLN B 408      43.290  57.320  54.730  1.00  0.00           C
ATOM   3836  OE1 GLN B 408      43.960  58.330  54.660  1.00  0.00           O
ATOM   3837  NE2 GLN B 408      42.740  56.870  53.670  1.00  0.00           N
ATOM   3838 1HE2 GLN B 408      42.050  56.160  53.740  1.00  0.00           H
ATOM   3839 2HE2 GLN B 408      43.140  57.190  52.810  1.00  0.00           H
ATOM   3840  C   GLN B 408      43.040  56.360  59.100  1.00  0.00           C
ATOM   3841  O   GLN B 408      44.180  55.860  59.050  1.00  0.00           O
ATOM   3842  N   LEU B 409      42.660  57.380  59.930  1.00  0.00           N
ATOM   3843  H   LEU B 409      41.690  57.620  59.990  1.00  0.00           H
ATOM   3844  CA  LEU B 409      43.580  58.230  60.720  1.00  0.00           C
ATOM   3845  CB  LEU B 409      42.860  59.400  61.480  1.00  0.00           C
ATOM   3846  CG  LEU B 409      42.670  60.610  60.620  1.00  0.00           C
ATOM   3847  CD1 LEU B 409      41.720  61.580  61.370  1.00  0.00           C
ATOM   3848  CD2 LEU B 409      43.960  61.290  60.120  1.00  0.00           C
ATOM   3849  C   LEU B 409      44.510  57.460  61.690  1.00  0.00           C
ATOM   3850  O   LEU B 409      45.660  57.840  61.890  1.00  0.00           O
ATOM   3851  N   VAL B 410      44.120  56.210  61.980  1.00  0.00           N
ATOM   3852  H   VAL B 410      43.260  55.880  61.620  1.00  0.00           H
ATOM   3853  CA  VAL B 410      44.890  55.200  62.780  1.00  0.00           C
ATOM   3854  CB  VAL B 410      44.140  53.880  63.110  1.00  0.00           C
ATOM   3855  CG1 VAL B 410      42.980  54.210  63.990  1.00  0.00           C
ATOM   3856  CG2 VAL B 410      43.600  53.430  61.760  1.00  0.00           C
ATOM   3857  C   VAL B 410      46.290  54.800  62.320  1.00  0.00           C
ATOM   3858  O   VAL B 410      47.150  54.800  63.170  1.00  0.00           O
ATOM   3859  N   LEU B 411      46.600  54.900  61.020  1.00  0.00           N
ATOM   3860  H   LEU B 411      45.930  55.130  60.320  1.00  0.00           H
ATOM   3861  CA  LEU B 411      47.970  54.830  60.510  1.00  0.00           C
ATOM   3862  CB  LEU B 411      48.090  54.940  58.990  1.00  0.00           C
ATOM   3863  CG  LEU B 411      47.060  53.980  58.260  1.00  0.00           C
ATOM   3864  CD1 LEU B 411      46.660  54.570  56.960  1.00  0.00           C
ATOM   3865  CD2 LEU B 411      47.750  52.620  57.950  1.00  0.00           C
ATOM   3866  C   LEU B 411      48.910  55.940  61.040  1.00  0.00           C
ATOM   3867  O   LEU B 411      50.070  55.700  61.400  1.00  0.00           O
ATOM   3868  N   SER B 412      48.320  57.130  61.160  1.00  0.00           N
ATOM   3869  H   SER B 412      47.370  57.190  61.440  1.00  0.00           H
ATOM   3870  CA  SER B 412      49.070  58.370  61.410  1.00  0.00           C
ATOM   3871  CB  SER B 412      48.380  59.660  60.840  1.00  0.00           C
ATOM   3872  OG  SER B 412      49.260  60.430  60.050  1.00  0.00           O
ATOM   3873  HG  SER B 412      50.170  60.020  60.090  1.00  0.00           H
ATOM   3874  C   SER B 412      49.480  58.550  62.870  1.00  0.00           C
ATOM   3875  O   SER B 412      48.780  58.150  63.800  1.00  0.00           O
ATOM   3876  N   LYS B 413      50.760  59.050  63.030  1.00  0.00           N
ATOM   3877  H   LYS B 413      51.230  59.210  62.170  1.00  0.00           H
ATOM   3878  CA  LYS B 413      51.500  59.250  64.360  1.00  0.00           C
ATOM   3879  CB  LYS B 413      52.840  59.890  64.000  1.00  0.00           C
ATOM   3880  CG  LYS B 413      53.770  59.650  65.130  1.00  0.00           C
ATOM   3881  CD  LYS B 413      55.050  60.440  65.050  1.00  0.00           C
ATOM   3882  CE  LYS B 413      55.840  60.180  66.340  1.00  0.00           C
ATOM   3883  NZ  LYS B 413      57.190  60.830  66.430  1.00  0.00           N
ATOM   3884  HZ1 LYS B 413      57.540  60.880  67.370  1.00  0.00           H
ATOM   3885  HZ2 LYS B 413      57.860  60.240  65.980  1.00  0.00           H
ATOM   3886  HZ3 LYS B 413      57.130  61.750  66.050  1.00  0.00           H
ATOM   3887  C   LYS B 413      50.860  60.190  65.400  1.00  0.00           C
ATOM   3888  O   LYS B 413      50.390  61.260  64.980  1.00  0.00           O
ATOM   3889  N   GLY B 414      50.650  59.660  66.590  1.00  0.00           N
ATOM   3890  H   GLY B 414      51.060  58.770  66.800  1.00  0.00           H
ATOM   3891  CA  GLY B 414      49.890  60.290  67.730  1.00  0.00           C
ATOM   3892  C   GLY B 414      48.370  60.480  67.530  1.00  0.00           C
ATOM   3893  O   GLY B 414      47.720  61.030  68.430  1.00  0.00           O
ATOM   3894  N   VAL B 415      48.000  60.470  66.220  1.00  0.00           N
ATOM   3895  H   VAL B 415      48.640  60.790  65.520  1.00  0.00           H
ATOM   3896  CA  VAL B 415      46.590  60.700  65.940  1.00  0.00           C
ATOM   3897  CB  VAL B 415      46.250  60.950  64.450  1.00  0.00           C
ATOM   3898  CG1 VAL B 415      44.910  61.550  64.290  1.00  0.00           C
ATOM   3899  CG2 VAL B 415      47.350  61.850  63.830  1.00  0.00           C
ATOM   3900  C   VAL B 415      45.820  59.540  66.470  1.00  0.00           C
ATOM   3901  O   VAL B 415      45.940  58.410  66.000  1.00  0.00           O
ATOM   3902  N   VAL B 416      45.170  59.800  67.570  1.00  0.00           N
ATOM   3903  H   VAL B 416      45.340  60.680  68.020  1.00  0.00           H
ATOM   3904  CA  VAL B 416      44.060  58.890  68.170  1.00  0.00           C
ATOM   3905  CB  VAL B 416      44.000  58.920  69.720  1.00  0.00           C
ATOM   3906  CG1 VAL B 416      43.370  57.620  70.120  1.00  0.00           C
ATOM   3907  CG2 VAL B 416      45.450  58.970  70.230  1.00  0.00           C
ATOM   3908  C   VAL B 416      42.670  59.350  67.680  1.00  0.00           C
ATOM   3909  O   VAL B 416      42.420  60.550  67.850  1.00  0.00           O
ATOM   3910  N   PRO B 417      42.000  58.670  66.810  1.00  0.00           N
ATOM   3911  CA  PRO B 417      40.750  59.110  66.270  1.00  0.00           C
ATOM   3912  CB  PRO B 417      40.620  58.420  64.910  1.00  0.00           C
ATOM   3913  CG  PRO B 417      41.500  57.150  65.030  1.00  0.00           C
ATOM   3914  CD  PRO B 417      42.590  57.670  65.900  1.00  0.00           C
ATOM   3915  C   PRO B 417      39.540  58.930  67.210  1.00  0.00           C
ATOM   3916  O   PRO B 417      39.190  57.810  67.440  1.00  0.00           O
ATOM   3917  N   GLN B 418      38.710  59.910  67.240  1.00  0.00           N
ATOM   3918  H   GLN B 418      39.030  60.730  66.780  1.00  0.00           H
ATOM   3919  CA  GLN B 418      37.480  60.000  68.030  1.00  0.00           C
ATOM   3920  CB  GLN B 418      37.520  61.130  69.080  1.00  0.00           C
ATOM   3921  CG  GLN B 418      36.630  60.710  70.260  1.00  0.00           C
ATOM   3922  CD  GLN B 418      37.130  59.450  71.030  1.00  0.00           C
ATOM   3923  OE1 GLN B 418      38.290  59.340  71.320  1.00  0.00           O
ATOM   3924  NE2 GLN B 418      36.230  58.520  71.370  1.00  0.00           N
ATOM   3925 1HE2 GLN B 418      35.250  58.680  71.230  1.00  0.00           H
ATOM   3926 2HE2 GLN B 418      36.530  57.760  71.950  1.00  0.00           H
ATOM   3927  C   GLN B 418      36.300  60.210  67.070  1.00  0.00           C
ATOM   3928  O   GLN B 418      36.010  61.350  66.670  1.00  0.00           O
ATOM   3929  N   LEU B 419      35.660  59.130  66.600  1.00  0.00           N
ATOM   3930  H   LEU B 419      36.100  58.240  66.730  1.00  0.00           H
ATOM   3931  CA  LEU B 419      34.320  59.140  66.090  1.00  0.00           C
ATOM   3932  CB  LEU B 419      34.090  57.820  65.450  1.00  0.00           C
ATOM   3933  CG  LEU B 419      32.770  57.720  64.650  1.00  0.00           C
ATOM   3934  CD1 LEU B 419      32.710  58.740  63.460  1.00  0.00           C
ATOM   3935  CD2 LEU B 419      32.690  56.230  64.300  1.00  0.00           C
ATOM   3936  C   LEU B 419      33.340  59.360  67.250  1.00  0.00           C
ATOM   3937  O   LEU B 419      33.480  59.040  68.430  1.00  0.00           O
ATOM   3938  N   VAL B 420      32.530  60.400  66.840  1.00  0.00           N
ATOM   3939  H   VAL B 420      32.720  60.830  65.950  1.00  0.00           H
ATOM   3940  CA  VAL B 420      31.470  61.020  67.590  1.00  0.00           C
ATOM   3941  CB  VAL B 420      31.940  62.380  68.120  1.00  0.00           C
ATOM   3942  CG1 VAL B 420      33.260  62.320  68.840  1.00  0.00           C
ATOM   3943  CG2 VAL B 420      32.030  63.460  67.040  1.00  0.00           C
ATOM   3944  C   VAL B 420      30.150  61.150  66.840  1.00  0.00           C
ATOM   3945  O   VAL B 420      30.040  60.580  65.730  1.00  0.00           O
ATOM   3946  N   LYS B 421      29.150  61.700  67.510  1.00  0.00           N
ATOM   3947  H   LYS B 421      29.270  62.000  68.450  1.00  0.00           H
ATOM   3948  CA  LYS B 421      27.900  62.210  66.830  1.00  0.00           C
ATOM   3949  CB  LYS B 421      26.580  62.060  67.580  1.00  0.00           C
ATOM   3950  CG  LYS B 421      26.180  60.620  67.770  1.00  0.00           C
ATOM   3951  CD  LYS B 421      25.510  60.040  66.560  1.00  0.00           C
ATOM   3952  CE  LYS B 421      24.660  58.850  66.890  1.00  0.00           C
ATOM   3953  NZ  LYS B 421      24.130  58.130  65.730  1.00  0.00           N
ATOM   3954  HZ1 LYS B 421      23.640  58.800  65.170  1.00  0.00           H
ATOM   3955  HZ2 LYS B 421      24.920  57.750  65.240  1.00  0.00           H
ATOM   3956  HZ3 LYS B 421      23.460  57.430  65.990  1.00  0.00           H
ATOM   3957  C   LYS B 421      28.000  63.650  66.210  1.00  0.00           C
ATOM   3958  O   LYS B 421      28.410  63.810  65.050  1.00  0.00           O
ATOM   3959  N   GLU B 422      28.060  64.680  67.040  1.00  0.00           N
ATOM   3960  H   GLU B 422      27.890  64.560  68.020  1.00  0.00           H
ATOM   3961  CA  GLU B 422      28.250  66.100  66.580  1.00  0.00           C
ATOM   3962  CB  GLU B 422      26.860  66.850  66.490  1.00  0.00           C
ATOM   3963  CG  GLU B 422      26.570  67.500  65.140  1.00  0.00           C
ATOM   3964  CD  GLU B 422      27.610  68.640  64.830  1.00  0.00           C
ATOM   3965  OE1 GLU B 422      27.390  69.710  65.350  1.00  0.00           O
ATOM   3966  OE2 GLU B 422      28.590  68.410  64.200  1.00  0.00           O
ATOM   3967  C   GLU B 422      29.230  66.910  67.430  1.00  0.00           C
ATOM   3968  O   GLU B 422      29.330  66.720  68.640  1.00  0.00           O
ATOM   3969  N   ILE B 423      29.790  67.900  66.710  1.00  0.00           N
ATOM   3970  H   ILE B 423      29.530  67.980  65.750  1.00  0.00           H
ATOM   3971  CA  ILE B 423      30.820  68.760  67.300  1.00  0.00           C
ATOM   3972  CB  ILE B 423      32.280  68.140  67.270  1.00  0.00           C
ATOM   3973  CG1 ILE B 423      32.830  67.890  65.790  1.00  0.00           C
ATOM   3974  CG2 ILE B 423      32.450  66.930  68.150  1.00  0.00           C
ATOM   3975  CD  ILE B 423      34.210  67.290  65.770  1.00  0.00           C
ATOM   3976  C   ILE B 423      30.960  70.230  66.780  1.00  0.00           C
ATOM   3977  O   ILE B 423      32.010  70.900  67.000  1.00  0.00           O
ATOM   3978  N   THR B 424      30.050  70.770  66.020  1.00  0.00           N
ATOM   3979  H   THR B 424      29.410  70.190  65.510  1.00  0.00           H
ATOM   3980  CA  THR B 424      30.140  72.160  65.480  1.00  0.00           C
ATOM   3981  CB  THR B 424      28.990  72.630  64.570  1.00  0.00           C
ATOM   3982  OG1 THR B 424      27.660  72.510  65.170  1.00  0.00           O
ATOM   3983  HG1 THR B 424      27.440  71.530  65.180  1.00  0.00           H
ATOM   3984  CG2 THR B 424      29.030  72.000  63.230  1.00  0.00           C
ATOM   3985  C   THR B 424      30.170  73.270  66.610  1.00  0.00           C
ATOM   3986  O   THR B 424      30.770  74.310  66.390  1.00  0.00           O
ATOM   3987  N   SER B 425      29.370  72.950  67.550  1.00  0.00           N
ATOM   3988  H   SER B 425      28.750  72.170  67.420  1.00  0.00           H
ATOM   3989  CA  SER B 425      29.310  73.790  68.760  1.00  0.00           C
ATOM   3990  CB  SER B 425      28.080  73.330  69.520  1.00  0.00           C
ATOM   3991  OG  SER B 425      27.660  74.150  70.600  1.00  0.00           O
ATOM   3992  HG  SER B 425      27.600  73.570  71.420  1.00  0.00           H
ATOM   3993  C   SER B 425      30.580  73.600  69.630  1.00  0.00           C
ATOM   3994  O   SER B 425      30.920  72.470  69.940  1.00  0.00           O
ATOM   3995  N   THR B 426      31.130  74.690  70.130  1.00  0.00           N
ATOM   3996  H   THR B 426      30.670  75.570  70.230  1.00  0.00           H
ATOM   3997  CA  THR B 426      32.450  74.650  70.850  1.00  0.00           C
ATOM   3998  CB  THR B 426      33.260  75.970  70.820  1.00  0.00           C
ATOM   3999  OG1 THR B 426      32.290  77.020  70.990  1.00  0.00           O
ATOM   4000  HG1 THR B 426      31.710  77.260  70.200  1.00  0.00           H
ATOM   4001  CG2 THR B 426      33.970  76.210  69.530  1.00  0.00           C
ATOM   4002  C   THR B 426      32.440  74.200  72.280  1.00  0.00           C
ATOM   4003  O   THR B 426      33.120  73.240  72.540  1.00  0.00           O
ATOM   4004  N   ASP B 427      31.430  74.690  73.020  1.00  0.00           N
ATOM   4005  H   ASP B 427      30.920  75.490  72.700  1.00  0.00           H
ATOM   4006  CA  ASP B 427      31.190  74.250  74.460  1.00  0.00           C
ATOM   4007  CB  ASP B 427      30.040  74.960  75.140  1.00  0.00           C
ATOM   4008  CG  ASP B 427      30.420  76.320  75.770  1.00  0.00           C
ATOM   4009  OD1 ASP B 427      30.320  76.570  76.970  1.00  0.00           O
ATOM   4010  OD2 ASP B 427      30.650  77.260  74.990  1.00  0.00           O
ATOM   4011  C   ASP B 427      31.000  72.710  74.510  1.00  0.00           C
ATOM   4012  O   ASP B 427      31.780  72.110  75.220  1.00  0.00           O
ATOM   4013  N   ASP B 428      30.210  72.160  73.600  1.00  0.00           N
ATOM   4014  H   ASP B 428      29.650  72.710  72.980  1.00  0.00           H
ATOM   4015  CA  ASP B 428      30.110  70.700  73.350  1.00  0.00           C
ATOM   4016  CB  ASP B 428      29.040  70.430  72.270  1.00  0.00           C
ATOM   4017  CG  ASP B 428      27.670  71.030  72.590  1.00  0.00           C
ATOM   4018  OD1 ASP B 428      26.940  70.390  73.390  1.00  0.00           O
ATOM   4019  OD2 ASP B 428      27.490  72.220  72.320  1.00  0.00           O
ATOM   4020  C   ASP B 428      31.340  69.820  73.020  1.00  0.00           C
ATOM   4021  O   ASP B 428      31.810  68.950  73.740  1.00  0.00           O
ATOM   4022  N   PHE B 429      32.130  70.340  72.030  1.00  0.00           N
ATOM   4023  H   PHE B 429      31.960  71.200  71.550  1.00  0.00           H
ATOM   4024  CA  PHE B 429      33.450  69.820  71.610  1.00  0.00           C
ATOM   4025  CB  PHE B 429      33.910  70.560  70.280  1.00  0.00           C
ATOM   4026  CG  PHE B 429      35.420  70.690  70.030  1.00  0.00           C
ATOM   4027  CD1 PHE B 429      36.020  69.610  69.420  1.00  0.00           C
ATOM   4028  HD1 PHE B 429      35.480  68.680  69.250  1.00  0.00           H
ATOM   4029  CD2 PHE B 429      36.210  71.770  70.420  1.00  0.00           C
ATOM   4030  HD2 PHE B 429      35.760  72.500  71.080  1.00  0.00           H
ATOM   4031  CE1 PHE B 429      37.390  69.650  69.160  1.00  0.00           C
ATOM   4032  HE1 PHE B 429      37.780  68.880  68.490  1.00  0.00           H
ATOM   4033  CE2 PHE B 429      37.570  71.770  70.120  1.00  0.00           C
ATOM   4034  HE2 PHE B 429      38.120  72.590  70.580  1.00  0.00           H
ATOM   4035  CZ  PHE B 429      38.210  70.730  69.550  1.00  0.00           C
ATOM   4036  HZ  PHE B 429      39.280  70.740  69.370  1.00  0.00           H
ATOM   4037  C   PHE B 429      34.440  69.890  72.830  1.00  0.00           C
ATOM   4038  O   PHE B 429      35.070  68.940  73.250  1.00  0.00           O
ATOM   4039  N   TYR B 430      34.520  71.030  73.480  1.00  0.00           N
ATOM   4040  H   TYR B 430      34.080  71.830  73.070  1.00  0.00           H
ATOM   4041  CA  TYR B 430      35.400  71.300  74.630  1.00  0.00           C
ATOM   4042  CB  TYR B 430      35.330  72.730  75.190  1.00  0.00           C
ATOM   4043  CG  TYR B 430      36.000  73.860  74.390  1.00  0.00           C
ATOM   4044  CD1 TYR B 430      37.110  73.580  73.580  1.00  0.00           C
ATOM   4045  HD1 TYR B 430      37.860  72.810  73.770  1.00  0.00           H
ATOM   4046  CD2 TYR B 430      35.420  75.070  74.280  1.00  0.00           C
ATOM   4047  HD2 TYR B 430      34.660  75.490  74.940  1.00  0.00           H
ATOM   4048  CE1 TYR B 430      37.600  74.520  72.670  1.00  0.00           C
ATOM   4049  HE1 TYR B 430      38.510  74.420  72.090  1.00  0.00           H
ATOM   4050  CE2 TYR B 430      35.930  76.000  73.420  1.00  0.00           C
ATOM   4051  HE2 TYR B 430      35.290  76.870  73.290  1.00  0.00           H
ATOM   4052  CZ  TYR B 430      36.940  75.780  72.550  1.00  0.00           C
ATOM   4053  OH  TYR B 430      37.530  76.860  71.980  1.00  0.00           O
ATOM   4054  HH  TYR B 430      36.970  77.670  72.140  1.00  0.00           H
ATOM   4055  C   TYR B 430      35.080  70.370  75.790  1.00  0.00           C
ATOM   4056  O   TYR B 430      35.880  69.660  76.360  1.00  0.00           O
ATOM   4057  N   ARG B 431      33.760  70.430  76.110  1.00  0.00           N
ATOM   4058  H   ARG B 431      33.130  71.190  75.970  1.00  0.00           H
ATOM   4059  CA  ARG B 431      33.280  69.360  77.020  1.00  0.00           C
ATOM   4060  CB  ARG B 431      31.800  69.570  77.300  1.00  0.00           C
ATOM   4061  CG  ARG B 431      31.400  70.850  77.990  1.00  0.00           C
ATOM   4062  CD  ARG B 431      29.950  71.010  78.110  1.00  0.00           C
ATOM   4063  NE  ARG B 431      29.610  72.390  78.550  1.00  0.00           N
ATOM   4064  HE  ARG B 431      30.270  72.810  79.180  1.00  0.00           H
ATOM   4065  CZ  ARG B 431      28.570  73.070  78.000  1.00  0.00           C
ATOM   4066  NH1 ARG B 431      27.940  72.640  76.990  1.00  0.00           N
ATOM   4067 1HH1 ARG B 431      27.960  71.700  76.670  1.00  0.00           H
ATOM   4068 2HH1 ARG B 431      27.340  73.250  76.460  1.00  0.00           H
ATOM   4069  NH2 ARG B 431      28.350  74.390  78.380  1.00  0.00           N
ATOM   4070 1HH2 ARG B 431      28.910  74.860  79.060  1.00  0.00           H
ATOM   4071 2HH2 ARG B 431      27.570  74.900  78.020  1.00  0.00           H
ATOM   4072  C   ARG B 431      33.580  67.910  76.780  1.00  0.00           C
ATOM   4073  O   ARG B 431      33.990  67.240  77.750  1.00  0.00           O
ATOM   4074  N   LEU B 432      33.260  67.500  75.580  1.00  0.00           N
ATOM   4075  H   LEU B 432      32.710  68.170  75.070  1.00  0.00           H
ATOM   4076  CA  LEU B 432      33.600  66.170  75.030  1.00  0.00           C
ATOM   4077  CB  LEU B 432      33.150  66.100  73.580  1.00  0.00           C
ATOM   4078  CG  LEU B 432      31.800  65.530  73.420  1.00  0.00           C
ATOM   4079  CD1 LEU B 432      31.140  66.020  72.130  1.00  0.00           C
ATOM   4080  CD2 LEU B 432      31.770  63.940  73.560  1.00  0.00           C
ATOM   4081  C   LEU B 432      35.120  65.890  75.040  1.00  0.00           C
ATOM   4082  O   LEU B 432      35.570  64.980  75.700  1.00  0.00           O
ATOM   4083  N   GLY B 433      35.890  66.930  74.630  1.00  0.00           N
ATOM   4084  H   GLY B 433      35.490  67.720  74.170  1.00  0.00           H
ATOM   4085  CA  GLY B 433      37.390  67.000  74.660  1.00  0.00           C
ATOM   4086  C   GLY B 433      38.170  66.690  75.980  1.00  0.00           C
ATOM   4087  O   GLY B 433      39.100  65.900  76.010  1.00  0.00           O
ATOM   4088  N   LYS B 434      37.730  67.500  76.970  1.00  0.00           N
ATOM   4089  H   LYS B 434      37.260  68.370  76.850  1.00  0.00           H
ATOM   4090  CA  LYS B 434      38.160  67.270  78.290  1.00  0.00           C
ATOM   4091  CB  LYS B 434      37.740  68.310  79.340  1.00  0.00           C
ATOM   4092  CG  LYS B 434      38.180  69.760  79.050  1.00  0.00           C
ATOM   4093  CD  LYS B 434      37.750  70.690  80.170  1.00  0.00           C
ATOM   4094  CE  LYS B 434      38.740  70.610  81.280  1.00  0.00           C
ATOM   4095  NZ  LYS B 434      38.070  70.920  82.520  1.00  0.00           N
ATOM   4096  HZ1 LYS B 434      38.640  70.640  83.300  1.00  0.00           H
ATOM   4097  HZ2 LYS B 434      37.830  71.890  82.550  1.00  0.00           H
ATOM   4098  HZ3 LYS B 434      37.270  70.330  82.550  1.00  0.00           H
ATOM   4099  C   LYS B 434      37.820  65.890  78.780  1.00  0.00           C
ATOM   4100  O   LYS B 434      38.770  65.140  79.060  1.00  0.00           O
ATOM   4101  N   GLU B 435      36.520  65.590  78.920  1.00  0.00           N
ATOM   4102  H   GLU B 435      35.770  66.120  78.540  1.00  0.00           H
ATOM   4103  CA  GLU B 435      36.180  64.230  79.440  1.00  0.00           C
ATOM   4104  CB  GLU B 435      34.770  64.090  79.900  1.00  0.00           C
ATOM   4105  CG  GLU B 435      34.590  64.810  81.180  1.00  0.00           C
ATOM   4106  CD  GLU B 435      33.200  64.580  81.830  1.00  0.00           C
ATOM   4107  OE1 GLU B 435      32.930  63.690  82.640  1.00  0.00           O
ATOM   4108  OE2 GLU B 435      32.300  65.330  81.510  1.00  0.00           O
ATOM   4109  C   GLU B 435      36.730  62.980  78.710  1.00  0.00           C
ATOM   4110  O   GLU B 435      37.210  62.130  79.430  1.00  0.00           O
ATOM   4111  N   LEU B 436      36.790  63.010  77.430  1.00  0.00           N
ATOM   4112  H   LEU B 436      36.270  63.700  76.930  1.00  0.00           H
ATOM   4113  CA  LEU B 436      37.420  61.880  76.630  1.00  0.00           C
ATOM   4114  CB  LEU B 436      37.060  62.010  75.200  1.00  0.00           C
ATOM   4115  CG  LEU B 436      35.730  61.330  74.720  1.00  0.00           C
ATOM   4116  CD1 LEU B 436      35.060  61.980  73.520  1.00  0.00           C
ATOM   4117  CD2 LEU B 436      35.780  59.820  74.670  1.00  0.00           C
ATOM   4118  C   LEU B 436      38.950  61.650  76.820  1.00  0.00           C
ATOM   4119  O   LEU B 436      39.330  60.470  76.790  1.00  0.00           O
ATOM   4120  N   ALA B 437      39.690  62.720  77.030  1.00  0.00           N
ATOM   4121  H   ALA B 437      39.320  63.640  77.090  1.00  0.00           H
ATOM   4122  CA  ALA B 437      41.190  62.760  77.340  1.00  0.00           C
ATOM   4123  CB  ALA B 437      41.660  64.220  77.410  1.00  0.00           C
ATOM   4124  C   ALA B 437      41.350  61.930  78.640  1.00  0.00           C
ATOM   4125  O   ALA B 437      42.340  61.200  78.760  1.00  0.00           O
ATOM   4126  N   LEU B 438      40.530  62.090  79.640  1.00  0.00           N
ATOM   4127  H   LEU B 438      40.050  62.970  79.680  1.00  0.00           H
ATOM   4128  CA  LEU B 438      40.420  61.330  80.840  1.00  0.00           C
ATOM   4129  CB  LEU B 438      39.500  62.120  81.850  1.00  0.00           C
ATOM   4130  CG  LEU B 438      40.200  63.420  82.300  1.00  0.00           C
ATOM   4131  CD1 LEU B 438      39.110  64.480  82.800  1.00  0.00           C
ATOM   4132  CD2 LEU B 438      41.240  63.120  83.390  1.00  0.00           C
ATOM   4133  C   LEU B 438      39.850  59.880  80.590  1.00  0.00           C
ATOM   4134  O   LEU B 438      40.420  58.880  81.030  1.00  0.00           O
ATOM   4135  N   GLN B 439      38.830  59.770  79.770  1.00  0.00           N
ATOM   4136  H   GLN B 439      38.330  60.610  79.590  1.00  0.00           H
ATOM   4137  CA  GLN B 439      38.150  58.420  79.550  1.00  0.00           C
ATOM   4138  CB  GLN B 439      36.800  58.700  78.800  1.00  0.00           C
ATOM   4139  CG  GLN B 439      35.680  59.260  79.670  1.00  0.00           C
ATOM   4140  CD  GLN B 439      34.430  59.690  78.860  1.00  0.00           C
ATOM   4141  OE1 GLN B 439      34.220  59.470  77.690  1.00  0.00           O
ATOM   4142  NE2 GLN B 439      33.750  60.510  79.640  1.00  0.00           N
ATOM   4143 1HE2 GLN B 439      33.980  60.790  80.570  1.00  0.00           H
ATOM   4144 2HE2 GLN B 439      32.770  60.490  79.440  1.00  0.00           H
ATOM   4145  C   GLN B 439      39.010  57.350  78.870  1.00  0.00           C
ATOM   4146  O   GLN B 439      38.990  56.180  79.330  1.00  0.00           O
ATOM   4147  N   SER B 440      39.740  57.730  77.800  1.00  0.00           N
ATOM   4148  H   SER B 440      39.520  58.580  77.330  1.00  0.00           H
ATOM   4149  CA  SER B 440      40.870  56.910  77.210  1.00  0.00           C
ATOM   4150  CB  SER B 440      41.150  57.500  75.810  1.00  0.00           C
ATOM   4151  OG  SER B 440      39.910  57.440  75.040  1.00  0.00           O
ATOM   4152  HG  SER B 440      39.820  58.230  74.430  1.00  0.00           H
ATOM   4153  C   SER B 440      42.200  56.900  78.000  1.00  0.00           C
ATOM   4154  O   SER B 440      43.260  56.670  77.420  1.00  0.00           O
ATOM   4155  N   GLY B 441      42.240  57.570  79.120  1.00  0.00           N
ATOM   4156  H   GLY B 441      41.520  58.180  79.450  1.00  0.00           H
ATOM   4157  CA  GLY B 441      43.500  57.550  79.990  1.00  0.00           C
ATOM   4158  C   GLY B 441      44.670  58.390  79.520  1.00  0.00           C
ATOM   4159  O   GLY B 441      45.690  58.320  80.260  1.00  0.00           O
ATOM   4160  N   LEU B 442      44.440  59.300  78.590  1.00  0.00           N
ATOM   4161  H   LEU B 442      43.510  59.680  78.600  1.00  0.00           H
ATOM   4162  CA  LEU B 442      45.530  60.090  77.910  1.00  0.00           C
ATOM   4163  CB  LEU B 442      45.020  60.530  76.480  1.00  0.00           C
ATOM   4164  CG  LEU B 442      44.510  59.390  75.570  1.00  0.00           C
ATOM   4165  CD1 LEU B 442      44.050  59.960  74.230  1.00  0.00           C
ATOM   4166  CD2 LEU B 442      45.490  58.310  75.260  1.00  0.00           C
ATOM   4167  C   LEU B 442      46.320  61.170  78.700  1.00  0.00           C
ATOM   4168  O   LEU B 442      47.470  61.500  78.280  1.00  0.00           O
ATOM   4169  N   ALA B 443      45.570  61.670  79.680  1.00  0.00           N
ATOM   4170  H   ALA B 443      44.640  61.320  79.730  1.00  0.00           H
ATOM   4171  CA  ALA B 443      46.140  62.650  80.650  1.00  0.00           C
ATOM   4172  CB  ALA B 443      46.060  64.040  80.120  1.00  0.00           C
ATOM   4173  C   ALA B 443      45.170  62.640  81.910  1.00  0.00           C
ATOM   4174  O   ALA B 443      44.020  62.210  81.900  1.00  0.00           O
ATOM   4175  N   HIS B 444      45.680  63.270  82.960  1.00  0.00           N
ATOM   4176  H   HIS B 444      46.430  63.920  82.860  1.00  0.00           H
ATOM   4177  CA  HIS B 444      45.030  63.310  84.250  1.00  0.00           C
ATOM   4178  CB  HIS B 444      45.970  62.800  85.360  1.00  0.00           C
ATOM   4179  CG  HIS B 444      45.220  62.520  86.700  1.00  0.00           C
ATOM   4180  ND1 HIS B 444      43.980  62.220  86.970  1.00  0.00           N
ATOM   4181  CD2 HIS B 444      45.790  62.540  87.890  1.00  0.00           C
ATOM   4182  HD2 HIS B 444      46.810  62.880  88.060  1.00  0.00           H
ATOM   4183  CE1 HIS B 444      43.690  61.960  88.290  1.00  0.00           C
ATOM   4184  HE1 HIS B 444      42.740  61.530  88.610  1.00  0.00           H
ATOM   4185  NE2 HIS B 444      44.900  62.250  88.900  1.00  0.00           N
ATOM   4186  HE2 HIS B 444      45.050  62.360  89.880  1.00  0.00           H
ATOM   4187  C   HIS B 444      44.640  64.710  84.610  1.00  0.00           C
ATOM   4188  O   HIS B 444      45.030  65.660  83.960  1.00  0.00           O
ATOM   4189  N   LYS B 445      43.880  64.840  85.720  1.00  0.00           N
ATOM   4190  H   LYS B 445      43.660  64.010  86.230  1.00  0.00           H
ATOM   4191  CA  LYS B 445      43.410  66.120  86.250  1.00  0.00           C
ATOM   4192  CB  LYS B 445      42.600  65.860  87.540  1.00  0.00           C
ATOM   4193  CG  LYS B 445      41.380  65.040  87.240  1.00  0.00           C
ATOM   4194  CD  LYS B 445      40.220  65.680  86.480  1.00  0.00           C
ATOM   4195  CE  LYS B 445      39.620  66.860  87.200  1.00  0.00           C
ATOM   4196  NZ  LYS B 445      38.340  67.370  86.640  1.00  0.00           N
ATOM   4197  HZ1 LYS B 445      37.780  66.560  86.440  1.00  0.00           H
ATOM   4198  HZ2 LYS B 445      37.860  67.880  87.360  1.00  0.00           H
ATOM   4199  HZ3 LYS B 445      38.470  67.930  85.820  1.00  0.00           H
ATOM   4200  C   LYS B 445      44.600  66.990  86.570  1.00  0.00           C
ATOM   4201  O   LYS B 445      45.570  66.460  87.100  1.00  0.00           O
ATOM   4202  N   GLY B 446      44.400  68.270  86.210  1.00  0.00           N
ATOM   4203  H   GLY B 446      43.500  68.560  85.880  1.00  0.00           H
ATOM   4204  CA  GLY B 446      45.450  69.310  86.410  1.00  0.00           C
ATOM   4205  C   GLY B 446      46.380  69.460  85.130  1.00  0.00           C
ATOM   4206  O   GLY B 446      46.930  70.550  84.840  1.00  0.00           O
ATOM   4207  N   ASP B 447      46.420  68.460  84.250  1.00  0.00           N
ATOM   4208  H   ASP B 447      45.740  67.720  84.310  1.00  0.00           H
ATOM   4209  CA  ASP B 447      47.210  68.440  82.990  1.00  0.00           C
ATOM   4210  CB  ASP B 447      47.520  67.040  82.470  1.00  0.00           C
ATOM   4211  CG  ASP B 447      48.540  66.350  83.340  1.00  0.00           C
ATOM   4212  OD1 ASP B 447      48.300  65.300  83.920  1.00  0.00           O
ATOM   4213  OD2 ASP B 447      49.630  66.940  83.450  1.00  0.00           O
ATOM   4214  C   ASP B 447      46.660  69.350  81.930  1.00  0.00           C
ATOM   4215  O   ASP B 447      45.470  69.260  81.640  1.00  0.00           O
ATOM   4216  N   VAL B 448      47.600  70.020  81.230  1.00  0.00           N
ATOM   4217  H   VAL B 448      48.550  69.810  81.440  1.00  0.00           H
ATOM   4218  CA  VAL B 448      47.280  71.100  80.250  1.00  0.00           C
ATOM   4219  CB  VAL B 448      48.560  71.920  79.910  1.00  0.00           C
ATOM   4220  CG1 VAL B 448      48.210  73.340  79.530  1.00  0.00           C
ATOM   4221  CG2 VAL B 448      49.490  72.100  81.070  1.00  0.00           C
ATOM   4222  C   VAL B 448      46.810  70.460  78.950  1.00  0.00           C
ATOM   4223  O   VAL B 448      47.520  69.730  78.280  1.00  0.00           O
ATOM   4224  N   VAL B 449      45.650  70.860  78.590  1.00  0.00           N
ATOM   4225  H   VAL B 449      45.090  71.360  79.250  1.00  0.00           H
ATOM   4226  CA  VAL B 449      44.950  70.460  77.340  1.00  0.00           C
ATOM   4227  CB  VAL B 449      43.550  69.870  77.630  1.00  0.00           C
ATOM   4228  CG1 VAL B 449      42.430  70.810  78.060  1.00  0.00           C
ATOM   4229  CG2 VAL B 449      43.160  69.060  76.380  1.00  0.00           C
ATOM   4230  C   VAL B 449      44.970  71.720  76.410  1.00  0.00           C
ATOM   4231  O   VAL B 449      44.710  72.760  76.950  1.00  0.00           O
ATOM   4232  N   VAL B 450      45.470  71.590  75.180  1.00  0.00           N
ATOM   4233  H   VAL B 450      46.130  70.890  74.930  1.00  0.00           H
ATOM   4234  CA  VAL B 450      45.260  72.570  74.060  1.00  0.00           C
ATOM   4235  CB  VAL B 450      46.470  72.910  73.110  1.00  0.00           C
ATOM   4236  CG1 VAL B 450      46.210  74.260  72.350  1.00  0.00           C
ATOM   4237  CG2 VAL B 450      47.830  72.750  73.800  1.00  0.00           C
ATOM   4238  C   VAL B 450      44.160  72.140  73.100  1.00  0.00           C
ATOM   4239  O   VAL B 450      44.280  71.220  72.360  1.00  0.00           O
ATOM   4240  N   MET B 451      43.050  72.840  73.140  1.00  0.00           N
ATOM   4241  H   MET B 451      42.950  73.650  73.720  1.00  0.00           H
ATOM   4242  CA  MET B 451      41.830  72.430  72.340  1.00  0.00           C
ATOM   4243  CB  MET B 451      40.610  72.530  73.300  1.00  0.00           C
ATOM   4244  CG  MET B 451      40.630  71.340  74.280  1.00  0.00           C
ATOM   4245  SD  MET B 451      39.160  71.130  75.380  1.00  0.00           S
ATOM   4246  CE  MET B 451      39.370  72.630  76.330  1.00  0.00           C
ATOM   4247  C   MET B 451      41.800  73.460  71.210  1.00  0.00           C
ATOM   4248  O   MET B 451      41.820  74.670  71.490  1.00  0.00           O
ATOM   4249  N   VAL B 452      41.820  72.950  70.010  1.00  0.00           N
ATOM   4250  H   VAL B 452      41.740  71.960  69.860  1.00  0.00           H
ATOM   4251  CA  VAL B 452      41.820  73.790  68.760  1.00  0.00           C
ATOM   4252  CB  VAL B 452      42.910  73.270  67.810  1.00  0.00           C
ATOM   4253  CG1 VAL B 452      43.240  74.440  66.920  1.00  0.00           C
ATOM   4254  CG2 VAL B 452      44.130  72.900  68.580  1.00  0.00           C
ATOM   4255  C   VAL B 452      40.490  73.750  68.160  1.00  0.00           C
ATOM   4256  O   VAL B 452      40.110  72.690  67.640  1.00  0.00           O
ATOM   4257  N   SER B 453      39.820  74.850  68.140  1.00  0.00           N
ATOM   4258  H   SER B 453      40.300  75.720  67.990  1.00  0.00           H
ATOM   4259  CA  SER B 453      38.410  74.880  67.730  1.00  0.00           C
ATOM   4260  CB  SER B 453      37.510  75.290  68.840  1.00  0.00           C
ATOM   4261  OG  SER B 453      37.840  76.610  69.370  1.00  0.00           O
ATOM   4262  HG  SER B 453      37.890  76.550  70.370  1.00  0.00           H
ATOM   4263  C   SER B 453      38.110  75.760  66.530  1.00  0.00           C
ATOM   4264  O   SER B 453      39.040  76.520  66.140  1.00  0.00           O
ATOM   4265  N   GLY B 454      36.910  75.640  66.000  1.00  0.00           N
ATOM   4266  H   GLY B 454      36.200  75.080  66.430  1.00  0.00           H
ATOM   4267  CA  GLY B 454      36.630  76.320  64.800  1.00  0.00           C
ATOM   4268  C   GLY B 454      35.180  76.690  64.460  1.00  0.00           C
ATOM   4269  O   GLY B 454      34.320  76.750  65.290  1.00  0.00           O
ATOM   4270  N   ALA B 455      35.040  76.910  63.160  1.00  0.00           N
ATOM   4271  H   ALA B 455      35.860  76.960  62.600  1.00  0.00           H
ATOM   4272  CA  ALA B 455      33.750  77.230  62.530  1.00  0.00           C
ATOM   4273  CB  ALA B 455      33.940  77.560  61.040  1.00  0.00           C
ATOM   4274  C   ALA B 455      32.560  76.350  62.700  1.00  0.00           C
ATOM   4275  O   ALA B 455      32.720  75.150  62.540  1.00  0.00           O
ATOM   4276  N   LEU B 456      31.420  76.980  62.510  1.00  0.00           N
ATOM   4277  H   LEU B 456      31.460  77.970  62.380  1.00  0.00           H
ATOM   4278  CA  LEU B 456      30.090  76.320  62.610  1.00  0.00           C
ATOM   4279  CB  LEU B 456      29.150  77.530  62.860  1.00  0.00           C
ATOM   4280  CG  LEU B 456      29.440  78.180  64.210  1.00  0.00           C
ATOM   4281  CD1 LEU B 456      28.680  79.510  64.210  1.00  0.00           C
ATOM   4282  CD2 LEU B 456      29.130  77.290  65.430  1.00  0.00           C
ATOM   4283  C   LEU B 456      29.590  75.430  61.400  1.00  0.00           C
ATOM   4284  O   LEU B 456      28.740  74.590  61.750  1.00  0.00           O
ATOM   4285  N   VAL B 457      29.900  75.820  60.130  1.00  0.00           N
ATOM   4286  H   VAL B 457      30.160  76.750  59.890  1.00  0.00           H
ATOM   4287  CA  VAL B 457      29.580  75.000  58.900  1.00  0.00           C
ATOM   4288  CB  VAL B 457      29.730  75.750  57.540  1.00  0.00           C
ATOM   4289  CG1 VAL B 457      29.420  74.800  56.370  1.00  0.00           C
ATOM   4290  CG2 VAL B 457      28.750  76.990  57.500  1.00  0.00           C
ATOM   4291  C   VAL B 457      30.450  73.680  58.950  1.00  0.00           C
ATOM   4292  O   VAL B 457      31.690  73.710  59.110  1.00  0.00           O
ATOM   4293  N   PRO B 458      29.720  72.520  58.800  1.00  0.00           N
ATOM   4294  CA  PRO B 458      30.390  71.210  58.780  1.00  0.00           C
ATOM   4295  CB  PRO B 458      29.290  70.200  58.390  1.00  0.00           C
ATOM   4296  CG  PRO B 458      28.070  70.770  59.090  1.00  0.00           C
ATOM   4297  CD  PRO B 458      28.250  72.290  59.000  1.00  0.00           C
ATOM   4298  C   PRO B 458      31.500  71.290  57.730  1.00  0.00           C
ATOM   4299  O   PRO B 458      31.420  71.890  56.630  1.00  0.00           O
ATOM   4300  N   SER B 459      32.640  70.540  57.990  1.00  0.00           N
ATOM   4301  H   SER B 459      32.640  69.920  58.780  1.00  0.00           H
ATOM   4302  CA  SER B 459      33.920  70.480  57.190  1.00  0.00           C
ATOM   4303  CB  SER B 459      33.560  70.080  55.680  1.00  0.00           C
ATOM   4304  OG  SER B 459      33.050  68.720  55.630  1.00  0.00           O
ATOM   4305  HG  SER B 459      32.070  68.690  55.820  1.00  0.00           H
ATOM   4306  C   SER B 459      34.810  71.690  57.240  1.00  0.00           C
ATOM   4307  O   SER B 459      36.060  71.490  57.160  1.00  0.00           O
ATOM   4308  N   GLY B 460      34.390  72.820  57.810  1.00  0.00           N
ATOM   4309  H   GLY B 460      33.570  72.750  58.380  1.00  0.00           H
ATOM   4310  CA  GLY B 460      35.040  74.150  57.710  1.00  0.00           C
ATOM   4311  C   GLY B 460      36.470  74.430  58.320  1.00  0.00           C
ATOM   4312  O   GLY B 460      37.160  73.420  58.540  1.00  0.00           O
ATOM   4313  N   THR B 461      36.770  75.540  58.960  1.00  0.00           N
ATOM   4314  H   THR B 461      36.020  75.860  59.550  1.00  0.00           H
ATOM   4315  CA  THR B 461      38.090  76.070  59.280  1.00  0.00           C
ATOM   4316  CB  THR B 461      38.450  77.370  58.510  1.00  0.00           C
ATOM   4317  OG1 THR B 461      37.270  78.180  58.470  1.00  0.00           O
ATOM   4318  HG1 THR B 461      36.530  77.640  58.050  1.00  0.00           H
ATOM   4319  CG2 THR B 461      38.860  77.010  57.060  1.00  0.00           C
ATOM   4320  C   THR B 461      38.260  76.370  60.810  1.00  0.00           C
ATOM   4321  O   THR B 461      37.350  76.880  61.430  1.00  0.00           O
ATOM   4322  N   THR B 462      39.470  75.980  61.220  1.00  0.00           N
ATOM   4323  H   THR B 462      39.970  75.260  60.730  1.00  0.00           H
ATOM   4324  CA  THR B 462      39.900  76.410  62.600  1.00  0.00           C
ATOM   4325  CB  THR B 462      41.170  75.680  63.110  1.00  0.00           C
ATOM   4326  OG1 THR B 462      42.270  75.890  62.300  1.00  0.00           O
ATOM   4327  HG1 THR B 462      42.480  76.860  62.280  1.00  0.00           H
ATOM   4328  CG2 THR B 462      40.800  74.210  63.400  1.00  0.00           C
ATOM   4329  C   THR B 462      40.220  77.900  62.890  1.00  0.00           C
ATOM   4330  O   THR B 462      41.160  78.500  62.350  1.00  0.00           O
ATOM   4331  N   ASN B 463      39.430  78.520  63.710  1.00  0.00           N
ATOM   4332  H   ASN B 463      38.510  78.240  63.990  1.00  0.00           H
ATOM   4333  CA  ASN B 463      39.580  79.990  64.080  1.00  0.00           C
ATOM   4334  CB  ASN B 463      38.320  80.730  63.700  1.00  0.00           C
ATOM   4335  CG  ASN B 463      36.930  80.280  64.130  1.00  0.00           C
ATOM   4336  OD1 ASN B 463      36.700  79.590  65.160  1.00  0.00           O
ATOM   4337  ND2 ASN B 463      36.000  80.840  63.500  1.00  0.00           N
ATOM   4338 1HD2 ASN B 463      36.230  81.250  62.620  1.00  0.00           H
ATOM   4339 2HD2 ASN B 463      35.110  81.080  63.880  1.00  0.00           H
ATOM   4340  C   ASN B 463      39.920  80.340  65.460  1.00  0.00           C
ATOM   4341  O   ASN B 463      40.600  81.360  65.610  1.00  0.00           O
ATOM   4342  N   THR B 464      39.710  79.360  66.310  1.00  0.00           N
ATOM   4343  H   THR B 464      39.440  78.430  66.080  1.00  0.00           H
ATOM   4344  CA  THR B 464      40.100  79.600  67.700  1.00  0.00           C
ATOM   4345  CB  THR B 464      38.970  80.070  68.650  1.00  0.00           C
ATOM   4346  OG1 THR B 464      37.740  79.270  68.630  1.00  0.00           O
ATOM   4347  HG1 THR B 464      37.880  78.290  68.790  1.00  0.00           H
ATOM   4348  CG2 THR B 464      38.650  81.550  68.640  1.00  0.00           C
ATOM   4349  C   THR B 464      40.880  78.480  68.420  1.00  0.00           C
ATOM   4350  O   THR B 464      40.820  77.320  67.980  1.00  0.00           O
ATOM   4351  N   ALA B 465      41.640  78.790  69.420  1.00  0.00           N
ATOM   4352  H   ALA B 465      42.260  79.560  69.320  1.00  0.00           H
ATOM   4353  CA  ALA B 465      42.230  77.760  70.330  1.00  0.00           C
ATOM   4354  CB  ALA B 465      43.580  77.250  69.970  1.00  0.00           C
ATOM   4355  C   ALA B 465      42.260  78.130  71.830  1.00  0.00           C
ATOM   4356  O   ALA B 465      42.810  79.170  72.250  1.00  0.00           O
ATOM   4357  N   SER B 466      41.820  77.200  72.630  1.00  0.00           N
ATOM   4358  H   SER B 466      41.580  76.290  72.300  1.00  0.00           H
ATOM   4359  CA  SER B 466      41.750  77.270  74.110  1.00  0.00           C
ATOM   4360  CB  SER B 466      40.370  76.830  74.570  1.00  0.00           C
ATOM   4361  OG  SER B 466      40.290  77.250  75.950  1.00  0.00           O
ATOM   4362  HG  SER B 466      39.480  76.820  76.340  1.00  0.00           H
ATOM   4363  C   SER B 466      42.800  76.350  74.710  1.00  0.00           C
ATOM   4364  O   SER B 466      42.830  75.200  74.350  1.00  0.00           O
ATOM   4365  N   VAL B 467      43.630  76.920  75.570  1.00  0.00           N
ATOM   4366  H   VAL B 467      43.480  77.890  75.720  1.00  0.00           H
ATOM   4367  CA  VAL B 467      44.630  76.160  76.470  1.00  0.00           C
ATOM   4368  CB  VAL B 467      45.970  76.920  76.470  1.00  0.00           C
ATOM   4369  CG1 VAL B 467      47.000  76.460  77.520  1.00  0.00           C
ATOM   4370  CG2 VAL B 467      46.540  76.900  75.030  1.00  0.00           C
ATOM   4371  C   VAL B 467      44.020  76.090  77.850  1.00  0.00           C
ATOM   4372  O   VAL B 467      44.110  77.060  78.570  1.00  0.00           O
ATOM   4373  N   HIS B 468      43.370  74.960  78.120  1.00  0.00           N
ATOM   4374  H   HIS B 468      43.310  74.200  77.480  1.00  0.00           H
ATOM   4375  CA  HIS B 468      42.710  74.810  79.380  1.00  0.00           C
ATOM   4376  CB  HIS B 468      41.180  74.540  79.360  1.00  0.00           C
ATOM   4377  CG  HIS B 468      40.400  75.720  79.860  1.00  0.00           C
ATOM   4378  ND1 HIS B 468      39.420  75.520  80.730  1.00  0.00           N
ATOM   4379  CD2 HIS B 468      40.250  76.960  79.350  1.00  0.00           C
ATOM   4380  HD2 HIS B 468      40.810  77.370  78.510  1.00  0.00           H
ATOM   4381  CE1 HIS B 468      38.680  76.630  80.730  1.00  0.00           C
ATOM   4382  HE1 HIS B 468      37.790  76.750  81.360  1.00  0.00           H
ATOM   4383  NE2 HIS B 468      39.140  77.500  79.840  1.00  0.00           N
ATOM   4384  HE2 HIS B 468      38.740  78.400  79.650  1.00  0.00           H
ATOM   4385  C   HIS B 468      43.410  73.800  80.300  1.00  0.00           C
ATOM   4386  O   HIS B 468      44.070  72.920  79.740  1.00  0.00           O
ATOM   4387  N   VAL B 469      42.910  73.580  81.500  1.00  0.00           N
ATOM   4388  H   VAL B 469      42.390  74.300  81.950  1.00  0.00           H
ATOM   4389  CA  VAL B 469      43.250  72.470  82.410  1.00  0.00           C
ATOM   4390  CB  VAL B 469      43.900  72.860  83.720  1.00  0.00           C
ATOM   4391  CG1 VAL B 469      45.270  73.270  83.330  1.00  0.00           C
ATOM   4392  CG2 VAL B 469      43.230  74.030  84.420  1.00  0.00           C
ATOM   4393  C   VAL B 469      42.100  71.500  82.650  1.00  0.00           C
ATOM   4394  O   VAL B 469      40.960  71.920  82.930  1.00  0.00           O
ATOM   4395  N   LEU B 470      42.490  70.210  82.810  1.00  0.00           N
ATOM   4396  H   LEU B 470      43.340  69.940  82.360  1.00  0.00           H
ATOM   4397  CA  LEU B 470      41.580  69.110  83.210  1.00  0.00           C
ATOM   4398  CB  LEU B 470      42.050  67.700  82.820  1.00  0.00           C
ATOM   4399  CG  LEU B 470      42.240  67.430  81.300  1.00  0.00           C
ATOM   4400  CD1 LEU B 470      42.750  66.010  81.200  1.00  0.00           C
ATOM   4401  CD2 LEU B 470      40.910  67.540  80.560  1.00  0.00           C
ATOM   4402  C   LEU B 470      40.940  69.120  84.610  1.00  0.00           C
ATOM   4403  O1  LEU B 470      41.690  69.080  85.570  1.00  0.00           O
ATOM   4404  O2  LEU B 470      39.710  69.290  84.730  1.00  0.00           O
ATOM   4405  H34 fbp C 471      30.530  68.430  62.600  1.00  0.00            
ATOM   4406  O20 fbp C 471      30.770  68.910  61.800  1.00  0.00            
ATOM   4407  P17 fbp C 471      32.310  69.070  61.790  1.00  0.00           P
ATOM   4408  O18 fbp C 471      32.970  69.870  60.740  1.00  0.00           O
ATOM   4409  O19 fbp C 471      32.650  67.660  62.280  1.00  0.00            
ATOM   4410  H33 fbp C 471      33.370  67.200  61.910  1.00  0.00            
ATOM   4411  O16 fbp C 471      32.440  69.830  63.200  1.00  0.00            
ATOM   4412  C15 fbp C 471      33.000  71.150  63.140  1.00  0.00           C
ATOM   4413  C1  fbp C 471      34.510  71.290  63.270  1.00  0.00           C
ATOM   4414  H21 fbp C 471      34.820  70.720  64.180  1.00  0.00           H
ATOM   4415  C2  fbp C 471      34.900  72.780  63.250  1.00  0.00           C
ATOM   4416  H22 fbp C 471      34.030  73.460  63.050  1.00  0.00           H
ATOM   4417  O14 fbp C 471      35.400  73.050  64.500  1.00  0.00            
ATOM   4418  H30 fbp C 471      34.730  72.930  65.200  1.00  0.00            
ATOM   4419  C3  fbp C 471      35.850  73.040  62.100  1.00  0.00           C
ATOM   4420  H23 fbp C 471      36.890  73.220  62.490  1.00  0.00           H
ATOM   4421  O13 fbp C 471      35.470  74.150  61.280  1.00  0.00            
ATOM   4422  H29 fbp C 471      34.510  74.300  61.310  1.00  0.00           H
ATOM   4423  C4  fbp C 471      35.750  71.680  61.280  1.00  0.00            
ATOM   4424  O5  fbp C 471      35.260  70.640  62.190  1.00  0.00           O
ATOM   4425  O6  fbp C 471      34.720  71.820  60.310  1.00  0.00            
ATOM   4426  H24 fbp C 471      34.090  71.100  60.480  1.00  0.00            
ATOM   4427  C7  fbp C 471      37.190  71.320  60.620  1.00  0.00           C
ATOM   4428  O8  fbp C 471      37.350  70.180  59.870  1.00  0.00            
ATOM   4429  P9  fbp C 471      38.300  70.520  58.630  1.00  0.00           P
ATOM   4430  O11 fbp C 471      39.610  70.980  58.940  1.00  0.00           O
ATOM   4431  O10 fbp C 471      38.060  69.500  57.540  1.00  0.00            
ATOM   4432  H27 fbp C 471      37.240  69.630  57.040  1.00  0.00            
ATOM   4433  O12 fbp C 471      38.750  69.110  59.120  1.00  0.00            
ATOM   4434  H28 fbp C 471      39.330  69.130  59.860  1.00  0.00            
ATOM   4435  OW  SOL   472    -271.260-135.180 372.310  1.00  0.00           O
ATOM   4436  HW1 SOL   472    -271.970-134.490 372.230  1.00  0.00           H
ATOM   4437  HW2 SOL   472    -270.780-135.270 371.430  1.00  0.00           H
ATOM   4438  OW  SOL   473     304.080 115.170 476.550  1.00  0.00           O
ATOM   4439  HW1 SOL   473     304.990 114.770 476.450  1.00  0.00           H
ATOM   4440  HW2 SOL   473     303.850 115.240 477.520  1.00  0.00           H
ATOM   4441  OW  SOL   474     131.810 402.540 -45.410  1.00  0.00           O
ATOM   4442  HW1 SOL   474     131.560 403.500 -45.350  1.00  0.00           H
ATOM   4443  HW2 SOL   474     131.190 402.000 -44.830  1.00  0.00           H
ATOM   4444  OW  SOL   475    -103.300-553.130 567.090  1.00  0.00           O
ATOM   4445  HW1 SOL   475    -102.430-553.330 567.520  1.00  0.00           H
ATOM   4446  HW2 SOL   475    -103.890-552.640 567.730  1.00  0.00           H
ATOM   4447  OW  SOL   476     483.160  80.830 397.950  1.00  0.00           O
ATOM   4448  HW1 SOL   476     483.050  80.450 397.030  1.00  0.00           H
ATOM   4449  HW2 SOL   476     483.970  80.440 398.380  1.00  0.00           H
ATOM   4450  OW  SOL   477     413.460-744.800 476.620  1.00  0.00           O
ATOM   4451  HW1 SOL   477     412.890-744.010 476.850  1.00  0.00           H
ATOM   4452  HW2 SOL   477     414.160-744.530 475.960  1.00  0.00           H
ATOM   4453  OW  SOL   478     347.900 229.060 315.430  1.00  0.00           O
ATOM   4454  HW1 SOL   478     348.790 228.740 315.750  1.00  0.00           H
ATOM   4455  HW2 SOL   478     347.540 229.750 316.060  1.00  0.00           H
ATOM   4456  OW  SOL   479     484.710-115.070 415.540  1.00  0.00           O
ATOM   4457  HW1 SOL   479     485.080-114.180 415.820  1.00  0.00           H
ATOM   4458  HW2 SOL   479     484.590-115.640 416.350  1.00  0.00           H
ATOM   4459  OW  SOL   480    -136.090-141.150-236.950  1.00  0.00           O
ATOM   4460  HW1 SOL   480    -136.990-140.780-237.170  1.00  0.00           H
ATOM   4461  HW2 SOL   480    -135.390-140.450-237.090  1.00  0.00           H
ATOM   4462  OW  SOL   481     634.770 -33.610 375.100  1.00  0.00           O
ATOM   4463  HW1 SOL   481     635.200 -33.170 374.320  1.00  0.00           H
ATOM   4464  HW2 SOL   481     634.130 -34.310 268.030  1.00  0.00           H
ATOM   4465  OW  SOL   482     137.500 207.430-512.600  1.00  0.00           O
ATOM   4466  HW1 SOL   482     137.200 206.890-513.390  1.00  0.00           H
ATOM   4467  HW2 SOL   482     136.870 208.180-512.440  1.00  0.00           H
ATOM   4468  OW  SOL   483      77.160  -6.190 201.330  1.00  0.00           O
ATOM   4469  HW1 SOL   483      76.210  -6.300 201.040  1.00  0.00           H
ATOM   4470  HW2 SOL   483      77.330  -5.230 201.570  1.00  0.00           H
ATOM   4471  OW  SOL   484     177.750 286.980 801.140  1.00  0.00           O
ATOM   4472  HW1 SOL   484     176.800 287.220 800.930  1.00  0.00           H
ATOM   4473  HW2 SOL   484     177.780 286.430 801.970  1.00  0.00           H
ATOM   4474  OW  SOL   485     183.690   6.220 116.300  1.00  0.00           O
ATOM   4475  HW1 SOL   485     183.490   5.250 116.130  1.00  0.00           H
ATOM   4476  HW2 SOL   485     182.840   6.740 116.390  1.00  0.00           H
ATOM   4477  OW  SOL   486     323.360-408.590-419.670  1.00  0.00           O
ATOM   4478  HW1 SOL   486     323.300-408.350-420.640  1.00  0.00           H
ATOM   4479  HW2 SOL   486     323.380-409.580-419.580  1.00  0.00           H
ATOM   4480  OW  SOL   487     408.290-373.070  77.240  1.00  0.00           O
ATOM   4481  HW1 SOL   487     408.690-373.990  77.320  1.00  0.00           H
ATOM   4482  HW2 SOL   487     408.270-372.640  78.140  1.00  0.00           H
ATOM   4483  OW  SOL   488     420.250 616.160 262.550  1.00  0.00           O
ATOM   4484  HW1 SOL   488     420.660 615.390 262.060  1.00  0.00           H
ATOM   4485  HW2 SOL   488     419.260 616.170 262.370  1.00  0.00           H
ATOM   4486  OW  SOL   489      55.770  30.480 442.130  1.00  0.00           O
ATOM   4487  HW1 SOL   489      55.420  31.190 441.510  1.00  0.00           H
ATOM   4488  HW2 SOL   489      55.030  29.870 442.390  1.00  0.00           H
ATOM   4489  OW  SOL   490     367.440-346.440  74.970  1.00  0.00           O
ATOM   4490  HW1 SOL   490     367.440-345.830  74.180  1.00  0.00           H
ATOM   4491  HW2 SOL   490     367.040-347.320  74.720  1.00  0.00           H
ATOM   4492  OW  SOL   491       4.530-272.270  78.290  1.00  0.00           O
ATOM   4493  HW1 SOL   491       4.770-271.380  78.700  1.00  0.00           H
ATOM   4494  HW2 SOL   491       4.750-273.000  78.940  1.00  0.00           H
ATOM   4495  OW  SOL   492    -335.050  81.950 242.090  1.00  0.00           O
ATOM   4496  HW1 SOL   492    -334.310  81.280 242.020  1.00  0.00           H
ATOM   4497  HW2 SOL   492    -335.900  81.540 241.770  1.00  0.00           H
ATOM   4498  OW  SOL   493    -386.270-258.260-501.600  1.00  0.00           O
ATOM   4499  HW1 SOL   493    -386.400-258.590-502.530  1.00  0.00           H
ATOM   4500  HW2 SOL   493    -385.790-258.950-501.060  1.00  0.00           H
ATOM   4501  OW  SOL   494     223.110 -31.390-554.850  1.00  0.00           O
ATOM   4502  HW1 SOL   494     223.720 -30.780-554.360  1.00  0.00           H
ATOM   4503  HW2 SOL   494     222.190 -30.990-554.880  1.00  0.00           H
ATOM   4504  OW  SOL   495      -2.900-164.520 169.630  1.00  0.00           O
ATOM   4505  HW1 SOL   495      -2.170-164.940 169.080  1.00  0.00           H
ATOM   4506  HW2 SOL   495      -2.730-164.710 170.600  1.00  0.00           H
ATOM   4507  OW  SOL   496    -194.240 228.930 -28.660  1.00  0.00           O
ATOM   4508  HW1 SOL   496    -194.410 228.810 -27.680  1.00  0.00           H
ATOM   4509  HW2 SOL   496    -194.980 228.520 -29.180  1.00  0.00           H
ATOM   4510  OW  SOL   497     135.460-131.950-259.100  1.00  0.00           O
ATOM   4511  HW1 SOL   497     134.710-132.290-259.680  1.00  0.00           H
ATOM   4512  HW2 SOL   497     135.330-130.980-258.940  1.00  0.00           H
ATOM   4513  OW  SOL   498     109.440 335.470  92.990  1.00  0.00           O
ATOM   4514  HW1 SOL   498     110.360 335.800  92.790  1.00  0.00           H
ATOM   4515  HW2 SOL   498     109.170 335.750  93.910  1.00  0.00           H
ATOM   4516  OW  SOL   499    -208.440  91.860  80.800  1.00  0.00           O
ATOM   4517  HW1 SOL   499    -208.250  90.940  81.150  1.00  0.00           H
ATOM   4518  HW2 SOL   499    -209.300  91.850  80.300  1.00  0.00           H
ATOM   4519  OW  SOL   500    -159.750-435.360 167.460  1.00  0.00           O
ATOM   4520  HW1 SOL   500    -160.260-435.070 166.640  1.00  0.00           H
ATOM   4521  HW2 SOL   500    -158.980-435.930 167.180  1.00  0.00           H
ATOM   4522  OW  SOL   501    -206.060-108.510-108.240  1.00  0.00           O
ATOM   4523  HW1 SOL   501    -205.540-107.680-108.010  1.00  0.00           H
ATOM   4524  HW2 SOL   501    -205.670-109.290-107.750  1.00  0.00           H
ATOM   4525  OW  SOL   502     -27.530-199.510  95.540  1.00  0.00           O
ATOM   4526  HW1 SOL   502     -26.980-198.690  95.360  1.00  0.00           H
ATOM   4527  HW2 SOL   502     -26.950-200.220  95.930  1.00  0.00           H
ATOM   4528  OW  SOL   503     -48.630 -48.570 188.620  1.00  0.00           O
ATOM   4529  HW1 SOL   503     -48.930 -47.710 189.020  1.00  0.00           H
ATOM   4530  HW2 SOL   503     -49.330 -49.270 188.780  1.00  0.00           H
ATOM   4531  OW  SOL   504     489.720  75.950-113.320  1.00  0.00           O
ATOM   4532  HW1 SOL   504     488.870  76.470-113.350  1.00  0.00           H
ATOM   4533  HW2 SOL   504     489.810  75.410-114.160  1.00  0.00           H
ATOM   4534  OW  SOL   505    -434.180 355.410  80.660  1.00  0.00           O
ATOM   4535  HW1 SOL   505    -434.920 354.940  81.150  1.00  0.00           H
ATOM   4536  HW2 SOL   505    -433.800 354.810  79.970  1.00  0.00           H
ATOM   4537  OW  SOL   506     455.150 324.690-398.240  1.00  0.00           O
ATOM   4538  HW1 SOL   506     455.390 323.760-398.510  1.00  0.00           H
ATOM   4539  HW2 SOL   506     454.490 324.650-397.490  1.00  0.00           H
ATOM   4540  OW  SOL   507       9.480 515.640 321.320  1.00  0.00           O
ATOM   4541  HW1 SOL   507      10.240 516.250 321.060  1.00  0.00           H
ATOM   4542  HW2 SOL   507       8.850 515.540 320.550  1.00  0.00           H
ATOM   4543  OW  SOL   508      45.170 156.950-395.020  1.00  0.00           O
ATOM   4544  HW1 SOL   508      44.660 157.110-394.180  1.00  0.00           H
ATOM   4545  HW2 SOL   508      45.960 157.570-395.050  1.00  0.00           H
ATOM   4546  OW  SOL   509     144.790 -67.030 127.500  1.00  0.00           O
ATOM   4547  HW1 SOL   509     144.240 -67.440 128.230  1.00  0.00           H
ATOM   4548  HW2 SOL   509     145.180 -67.760 126.930  1.00  0.00           H
ATOM   4549  OW  SOL   510    -118.670 547.100 -32.410  1.00  0.00           O
ATOM   4550  HW1 SOL   510    -118.820 547.860 -31.770  1.00  0.00           H
ATOM   4551  HW2 SOL   510    -117.740 547.140 -32.770  1.00  0.00           H
ATOM   4552  OW  SOL   511      94.220  43.960 341.830  1.00  0.00           O
ATOM   4553  HW1 SOL   511      94.860  44.720 341.680  1.00  0.00           H
ATOM   4554  HW2 SOL   511      94.610  43.130 341.440  1.00  0.00           H
ATOM   4555  OW  SOL   512      -9.540-268.250-393.660  1.00  0.00           O
ATOM   4556  HW1 SOL   512      -9.980-267.930-392.820  1.00  0.00           H
ATOM   4557  HW2 SOL   512      -8.550-268.130-393.600  1.00  0.00           H
ATOM   4558  OW  SOL   513     300.480-294.560-468.990  1.00  0.00           O
ATOM   4559  HW1 SOL   513     300.690-294.910-469.900  1.00  0.00           H
ATOM   4560  HW2 SOL   513     301.310-294.570-468.430  1.00  0.00           H
ATOM   4561  OW  SOL   514     674.170-300.890-142.560  1.00  0.00           O
ATOM   4562  HW1 SOL   514     673.860-301.080-143.490  1.00  0.00           H
ATOM   4563  HW2 SOL   514     673.680-301.490-141.910  1.00  0.00           H
ATOM   4564  OW  SOL   515     -11.420-310.360 274.070  1.00  0.00           O
ATOM   4565  HW1 SOL   515     -11.730-311.060 274.710  1.00  0.00           H
ATOM   4566  HW2 SOL   515     -10.720-309.800 274.500  1.00  0.00           H
ATOM   4567  OW  SOL   516     156.110 291.450 -57.470  1.00  0.00           O
ATOM   4568  HW1 SOL   516     156.150 290.540 -57.890  1.00  0.00           H
ATOM   4569  HW2 SOL   516     155.160 291.710 -57.320  1.00  0.00           H
ATOM   4570  OW  SOL   517     158.400 -99.730-103.710  1.00  0.00           O
ATOM   4571  HW1 SOL   517     157.420 -99.900-103.700  1.00  0.00           H
ATOM   4572  HW2 SOL   517     158.880-100.520-103.320  1.00  0.00           H
ATOM   4573  OW  SOL   518      99.340 204.180 130.310  1.00  0.00           O
ATOM   4574  HW1 SOL   518      98.560 203.910 130.880  1.00  0.00           H
ATOM   4575  HW2 SOL   518      99.400 205.180 130.300  1.00  0.00           H
ATOM   4576  OW  SOL   519     229.480 136.370 -22.660  1.00  0.00           O
ATOM   4577  HW1 SOL   519     229.470 135.610 -23.300  1.00  0.00           H
ATOM   4578  HW2 SOL   519     230.000 137.130 -23.060  1.00  0.00           H
ATOM   4579  OW  SOL   520     -43.090 118.550-260.840  1.00  0.00           O
ATOM   4580  HW1 SOL   520     -42.760 118.800-261.750  1.00  0.00           H
ATOM   4581  HW2 SOL   520     -43.600 119.320-260.440  1.00  0.00           H
ATOM   4582  OW  SOL   521     218.340 198.570 344.710  1.00  0.00           O
ATOM   4583  HW1 SOL   521     219.340 198.580 344.610  1.00  0.00           H
ATOM   4584  HW2 SOL   521     217.920 198.280 343.850  1.00  0.00           H
ATOM   4585  OW  SOL   522      -4.130-651.520 348.350  1.00  0.00           O
ATOM   4586  HW1 SOL   522      -4.220-651.000 349.200  1.00  0.00           H
ATOM   4587  HW2 SOL   522      -4.790-652.280 348.360  1.00  0.00           H
ATOM   4588  OW  SOL   523     -24.410  72.320 482.940  1.00  0.00           O
ATOM   4589  HW1 SOL   523     -24.520  72.830 483.800  1.00  0.00           H
ATOM   4590  HW2 SOL   523     -24.450  72.960 482.170  1.00  0.00           H
ATOM   4591  OW  SOL   524     -73.940-131.440-338.690  1.00  0.00           O
ATOM   4592  HW1 SOL   524     -74.690-131.620-338.050  1.00  0.00           H
ATOM   4593  HW2 SOL   524     -73.380-130.690-338.330  1.00  0.00           H
ATOM   4594  OW  SOL   525    -486.780-356.390 130.070  1.00  0.00           O
ATOM   4595  HW1 SOL   525    -487.640-356.130 129.620  1.00  0.00           H
ATOM   4596  HW2 SOL   525    -486.770-357.380 130.210  1.00  0.00           H
ATOM   4597  OW  SOL   526     276.390-250.260-216.360  1.00  0.00           O
ATOM   4598  HW1 SOL   526     276.240-249.280-216.430  1.00  0.00           H
ATOM   4599  HW2 SOL   526     277.290-250.490-216.720  1.00  0.00           H
ATOM   4600  OW  SOL   527     261.820-133.970  19.800  1.00  0.00           O
ATOM   4601  HW1 SOL   527     261.950-132.980  19.770  1.00  0.00           H
ATOM   4602  HW2 SOL   527     262.230-134.330  20.640  1.00  0.00           H
ATOM   4603  OW  SOL   528    -228.470 143.300-117.520  1.00  0.00           O
ATOM   4604  HW1 SOL   528    -228.590 142.310-117.420  1.00  0.00           H
ATOM   4605  HW2 SOL   528    -228.010 143.500-118.390  1.00  0.00           H
ATOM   4606  OW  SOL   529    -249.670 153.450-557.500  1.00  0.00           O
ATOM   4607  HW1 SOL   529    -249.270 153.650-556.600  1.00  0.00           H
ATOM   4608  HW2 SOL   529    -248.980 153.580-558.210  1.00  0.00           H
ATOM   4609  OW  SOL   530     471.220 704.640-324.620  1.00  0.00           O
ATOM   4610  HW1 SOL   530     471.210 705.490-325.150  1.00  0.00           H
ATOM   4611  HW2 SOL   530     470.380 704.570-324.090  1.00  0.00           H
ATOM   4612  OW  SOL   531     221.690  96.200-225.560  1.00  0.00           O
ATOM   4613  HW1 SOL   531     220.840  96.180-225.040  1.00  0.00           H
ATOM   4614  HW2 SOL   531     221.510  95.930-226.510  1.00  0.00           H
ATOM   4615  OW  SOL   532     218.780 -67.270-311.940  1.00  0.00           O
ATOM   4616  HW1 SOL   532     219.410 -67.960-311.600  1.00  0.00           H
ATOM   4617  HW2 SOL   532     219.270 -66.620-312.520  1.00  0.00           H
ATOM   4618  OW  SOL   533    -263.510-105.680 332.730  1.00  0.00           O
ATOM   4619  HW1 SOL   533    -264.360-105.460 332.250  1.00  0.00           H
ATOM   4620  HW2 SOL   533    -263.080-106.470 332.300  1.00  0.00           H
ATOM   4621  OW  SOL   534     -51.340-417.900-156.420  1.00  0.00           O
ATOM   4622  HW1 SOL   534     -50.350-417.830-156.490  1.00  0.00           H
ATOM   4623  HW2 SOL   534     -51.730-418.090-157.320  1.00  0.00           H
ATOM   4624  OW  SOL   535    -234.400-166.640 124.470  1.00  0.00           O
ATOM   4625  HW1 SOL   535    -235.030-167.200 125.010  1.00  0.00           H
ATOM   4626  HW2 SOL   535    -234.560-166.790 123.490  1.00  0.00           H
ATOM   4627  OW  SOL   536    -255.970 221.080 760.860  1.00  0.00           O
ATOM   4628  HW1 SOL   536    -255.200 220.590 760.450  1.00  0.00           H
ATOM   4629  HW2 SOL   536    -256.600 221.360 760.140  1.00  0.00           H
ATOM   4630  OW  SOL   537      66.950-678.160 -27.550  1.00  0.00           O
ATOM   4631  HW1 SOL   537      67.510-677.370 -27.310  1.00  0.00           H
ATOM   4632  HW2 SOL   537      65.980-677.940 -27.420  1.00  0.00           H
ATOM   4633  OW  SOL   538    -715.440 -55.440  30.630  1.00  0.00           O
ATOM   4634  HW1 SOL   538    -716.110 -55.950  30.090  1.00  0.00           H
ATOM   4635  HW2 SOL   538    -714.830 -54.940  30.010  1.00  0.00           H
ATOM   4636  OW  SOL   539      69.670-455.890 258.240  1.00  0.00           O
ATOM   4637  HW1 SOL   539      69.790-455.940 257.250  1.00  0.00           H
ATOM   4638  HW2 SOL   539      68.790-456.290 258.500  1.00  0.00           H
ATOM   4639  OW  SOL   540     136.440 -68.530 126.120  1.00  0.00           O
ATOM   4640  HW1 SOL   540     136.100 -69.390 126.500  1.00  0.00           H
ATOM   4641  HW2 SOL   540     137.160 -68.720 125.460  1.00  0.00           H
ATOM   4642  OW  SOL   541      26.230  33.860  -7.350  1.00  0.00           O
ATOM   4643  HW1 SOL   541      25.730  33.410  -8.100  1.00  0.00           H
ATOM   4644  HW2 SOL   541      25.590  34.400  -6.820  1.00  0.00           H
ATOM   4645  OW  SOL   542     111.430-466.040 117.460  1.00  0.00           O
ATOM   4646  HW1 SOL   542     110.920-465.260 117.100  1.00  0.00           H
ATOM   4647  HW2 SOL   542     110.850-466.850 117.440  1.00  0.00           H
ATOM   4648  OW  SOL   543     328.960-307.310 398.850  1.00  0.00           O
ATOM   4649  HW1 SOL   543     329.140-307.010 397.910  1.00  0.00           H
ATOM   4650  HW2 SOL   543     329.330-306.640 399.490  1.00  0.00           H
ATOM   4651  OW  SOL   544     311.460 574.950 162.720  1.00  0.00           O
ATOM   4652  HW1 SOL   544     310.520 575.230 162.540  1.00  0.00           H
ATOM   4653  HW2 SOL   544     311.680 575.100 163.680  1.00  0.00           H
ATOM   4654  OW  SOL   545     -93.080-204.860 -48.140  1.00  0.00           O
ATOM   4655  HW1 SOL   545     -93.510-205.750 -48.000  1.00  0.00           H
ATOM   4656  HW2 SOL   545     -92.370-204.940 -48.840  1.00  0.00           H
ATOM   4657  OW  SOL   546     119.500-187.930 242.640  1.00  0.00           O
ATOM   4658  HW1 SOL   546     120.070-188.610 243.100  1.00  0.00           H
ATOM   4659  HW2 SOL   546     119.640-187.990 241.650  1.00  0.00           H
ATOM   4660  OW  SOL   547    -119.620 -53.080  57.520  1.00  0.00           O
ATOM   4661  HW1 SOL   547    -119.070 -53.860  57.810  1.00  0.00           H
ATOM   4662  HW2 SOL   547    -119.430 -52.880  56.560  1.00  0.00           H
ATOM   4663  OW  SOL   548    -432.970  53.660  60.010  1.00  0.00           O
ATOM   4664  HW1 SOL   548    -433.150  52.730  60.320  1.00  0.00           H
ATOM   4665  HW2 SOL   548    -432.380  54.120  60.670  1.00  0.00           H
ATOM   4666  OW  SOL   549     410.440 313.110 -17.780  1.00  0.00           O
ATOM   4667  HW1 SOL   549     411.170 313.760 -17.560  1.00  0.00           H
ATOM   4668  HW2 SOL   549     410.280 312.510 -17.000  1.00  0.00           H
ATOM   4669  OW  SOL   550     -44.180 172.540 218.970  1.00  0.00           O
ATOM   4670  HW1 SOL   550     -44.680 172.810 218.150  1.00  0.00           H
ATOM   4671  HW2 SOL   550     -43.880 173.360 219.460  1.00  0.00           H
ATOM   4672  OW  SOL   551     359.890 152.580-209.150  1.00  0.00           O
ATOM   4673  HW1 SOL   551     360.130 152.710-210.110  1.00  0.00           H
ATOM   4674  HW2 SOL   551     359.590 151.630-209.010  1.00  0.00           H
ATOM   4675  OW  SOL   552    -149.210   2.800  63.940  1.00  0.00           O
ATOM   4676  HW1 SOL   552     -42.140   3.350  63.180  1.00  0.00           H
ATOM   4677  HW2 SOL   552    -149.560   3.390  64.670  1.00  0.00           H
ATOM   4678  OW  SOL   553    -323.260 305.610 185.350  1.00  0.00           O
ATOM   4679  HW1 SOL   553    -324.120 306.040 185.610  1.00  0.00           H
ATOM   4680  HW2 SOL   553    -323.200 304.700 185.770  1.00  0.00           H
ATOM   4681  OW  SOL   554     -64.370-367.280   0.450  1.00  0.00           O
ATOM   4682  HW1 SOL   554     -63.430-366.960   0.580  1.00  0.00           H
ATOM   4683  HW2 SOL   554     -64.900-366.560   0.000  1.00  0.00           H
ATOM   4684  OW  SOL   555    -721.490 188.570 361.330  1.00  0.00           O
ATOM   4685  HW1 SOL   555    -721.090 188.370 362.220  1.00  0.00           H
ATOM   4686  HW2 SOL   555    -615.600 189.060 361.440  1.00  0.00           H
ATOM   4687  OW  SOL   556    -128.200-245.050-263.790  1.00  0.00           O
ATOM   4688  HW1 SOL   556    -127.470-245.570-264.220  1.00  0.00           H
ATOM   4689  HW2 SOL   556    -128.900-244.810-264.470  1.00  0.00           H
ATOM   4690  OW  SOL   557    -128.480   3.740-518.870  1.00  0.00           O
ATOM   4691  HW1 SOL   557    -129.420   3.550-518.610  1.00  0.00           H
ATOM   4692  HW2 SOL   557    -127.860   3.210-518.280  1.00  0.00           H
ATOM   4693  OW  SOL   558      78.930-339.040-324.940  1.00  0.00           O
ATOM   4694  HW1 SOL   558      78.770-339.760-325.620  1.00  0.00           H
ATOM   4695  HW2 SOL   558      78.880-339.420-324.020  1.00  0.00           H
ATOM   4696  OW  SOL   559      36.380-307.490 172.460  1.00  0.00           O
ATOM   4697  HW1 SOL   559      36.960-307.560 173.270  1.00  0.00           H
ATOM   4698  HW2 SOL   559      35.870-306.630 172.480  1.00  0.00           H
ATOM   4699  OW  SOL   560     339.280-280.360 645.720  1.00  0.00           O
ATOM   4700  HW1 SOL   560     339.490-279.380 645.710  1.00  0.00           H
ATOM   4701  HW2 SOL   560     339.170-280.690 644.780  1.00  0.00           H
ATOM   4702  OW  SOL   561    -348.840-185.430-321.350  1.00  0.00           O
ATOM   4703  HW1 SOL   561    -348.410-186.010-320.660  1.00  0.00           H
ATOM   4704  HW2 SOL   561    -349.500-184.820-320.920  1.00  0.00           H
ATOM   4705  OW  SOL   562    -449.520 -83.530  22.830  1.00  0.00           O
ATOM   4706  HW1 SOL   562    -450.390 -84.020  22.910  1.00  0.00           H
ATOM   4707  HW2 SOL   562    -448.910 -84.050  22.240  1.00  0.00           H
ATOM   4708  OW  SOL   563    -100.170-365.510  21.870  1.00  0.00           O
ATOM   4709  HW1 SOL   563     -99.500-365.290  22.580  1.00  0.00           H
ATOM   4710  HW2 SOL   563    -100.310-366.500  21.840  1.00  0.00           H
ATOM   4711  OW  SOL   564    -437.300   6.350 141.330  1.00  0.00           O
ATOM   4712  HW1 SOL   564    -437.410   7.140 140.730  1.00  0.00           H
ATOM   4713  HW2 SOL   564    -436.950   6.670 142.220  1.00  0.00           H
ATOM   4714  OW  SOL   565     -17.400 154.520 701.570  1.00  0.00           O
ATOM   4715  HW1 SOL   565     -16.860 154.060 702.260  1.00  0.00           H
ATOM   4716  HW2 SOL   565     -17.190 155.500 701.570  1.00  0.00           H
ATOM   4717  OW  SOL   566      37.810 148.710 354.710  1.00  0.00           O
ATOM   4718  HW1 SOL   566      38.430 149.370 355.140  1.00  0.00           H
ATOM   4719  HW2 SOL   566      38.320 148.110 354.110  1.00  0.00           H
ATOM   4720  OW  SOL   567     238.250 310.080 181.410  1.00  0.00           O
ATOM   4721  HW1 SOL   567     238.340 309.490 180.610  1.00  0.00           H
ATOM   4722  HW2 SOL   567     237.790 310.930 181.150  1.00  0.00           H
ATOM   4723  OW  SOL   568    -348.210-217.830 434.740  1.00  0.00           O
ATOM   4724  HW1 SOL   568    -348.350-217.320 435.590  1.00  0.00           H
ATOM   4725  HW2 SOL   568    -348.250-218.810 434.930  1.00  0.00           H
ATOM   4726  OW  SOL   569     241.050-132.470 164.190  1.00  0.00           O
ATOM   4727  HW1 SOL   569     240.620-131.740 163.660  1.00  0.00           H
ATOM   4728  HW2 SOL   569     240.600-132.530 165.090  1.00  0.00           H
ATOM   4729  OW  SOL   570    -566.230  -5.360 173.630  1.00  0.00           O
ATOM   4730  HW1 SOL   570    -566.440  -6.250 173.210  1.00  0.00           H
ATOM   4731  HW2 SOL   570    -566.410  -5.410 174.610  1.00  0.00           H
ATOM   4732  OW  SOL   571     211.350  27.750-130.420  1.00  0.00           O
ATOM   4733  HW1 SOL   571     210.840  28.600-130.540  1.00  0.00           H
ATOM   4734  HW2 SOL   571     210.750  26.970-130.610  1.00  0.00           H
ATOM   4735  OW  SOL   572    -536.860-360.280 271.000  1.00  0.00           O
ATOM   4736  HW1 SOL   572    -537.510-359.670 271.450  1.00  0.00           H
ATOM   4737  HW2 SOL   572    -537.200-361.220 271.050  1.00  0.00           H
ATOM   4738  OW  SOL   573     175.080  23.740-366.840  1.00  0.00           O
ATOM   4739  HW1 SOL   573     175.740  24.140-367.470  1.00  0.00           H
ATOM   4740  HW2 SOL   573     174.380  24.420-366.610  1.00  0.00           H
ATOM   4741  OW  SOL   574     170.290 253.920-102.780  1.00  0.00           O
ATOM   4742  HW1 SOL   574     170.690 254.640-102.210  1.00  0.00           H
ATOM   4743  HW2 SOL   574     169.350 254.150-103.000  1.00  0.00           H
ATOM   4744  OW  SOL   575     -57.220-274.700-422.090  1.00  0.00           O
ATOM   4745  HW1 SOL   575      49.260-274.860-421.140  1.00  0.00           H
ATOM   4746  HW2 SOL   575     -57.240-273.720-422.280  1.00  0.00           H
ATOM   4747  OW  SOL   576     188.340 -87.130 -64.470  1.00  0.00           O
ATOM   4748  HW1 SOL   576     187.440 -87.560 -64.380  1.00  0.00           H
ATOM   4749  HW2 SOL   576     188.350 -86.270 -63.960  1.00  0.00           H
ATOM   4750  OW  SOL   577    -220.220-343.770-124.970  1.00  0.00           O
ATOM   4751  HW1 SOL   577    -221.130-344.020-124.630  1.00  0.00           H
ATOM   4752  HW2 SOL   577    -219.900-342.960-124.460  1.00  0.00           H
ATOM   4753  OW  SOL   578     525.740 664.780 -32.850  1.00  0.00           O
ATOM   4754  HW1 SOL   578     525.630 665.180 -31.940  1.00  0.00           H
ATOM   4755  HW2 SOL   578     525.160 663.960 -32.920  1.00  0.00           H
ATOM   4756  OW  SOL   579     427.930 247.840 316.240  1.00  0.00           O
ATOM   4757  HW1 SOL   579     427.230 247.740 315.530  1.00  0.00           H
ATOM   4758  HW2 SOL   579     427.540 247.580 317.120  1.00  0.00           H
ATOM   4759  OW  SOL   580    -198.740  57.340-244.600  1.00  0.00           O
ATOM   4760  HW1 SOL   580    -198.730  56.740-243.800  1.00  0.00           H
ATOM   4761  HW2 SOL   580    -199.090  58.240-244.330  1.00  0.00           H
ATOM   4762  OW  SOL   581     442.220 476.580 194.560  1.00  0.00           O
ATOM   4763  HW1 SOL   581     442.170 476.390 195.540  1.00  0.00           H
ATOM   4764  HW2 SOL   581     442.960 476.050 194.150  1.00  0.00           H
ATOM   4765  OW  SOL   582      28.670 342.660-382.790  1.00  0.00           O
ATOM   4766  HW1 SOL   582      28.580 343.380-382.110  1.00  0.00           H
ATOM   4767  HW2 SOL   582      29.640 342.480-382.970  1.00  0.00           H
ATOM   4768  OW  SOL   583     274.690-717.710 -20.730  1.00  0.00           O
ATOM   4769  HW1 SOL   583     274.500-717.130 -19.940  1.00  0.00           H
ATOM   4770  HW2 SOL   583     275.560-717.430 -21.140  1.00  0.00           H
ATOM   4771  OW  SOL   584    -215.560  18.880 -66.400  1.00  0.00           O
ATOM   4772  HW1 SOL   584    -214.900  19.540 -66.060  1.00  0.00           H
ATOM   4773  HW2 SOL   584    -215.110  17.980 -66.490  1.00  0.00           H
ATOM   4774  OW  SOL   585    -212.570 142.260 226.900  1.00  0.00           O
ATOM   4775  HW1 SOL   585    -212.850 142.060 227.840  1.00  0.00           H
ATOM   4776  HW2 SOL   585    -211.930 143.030 226.910  1.00  0.00           H
ATOM   4777  OW  SOL   586     122.220-244.380 113.340  1.00  0.00           O
ATOM   4778  HW1 SOL   586     122.990-244.600 113.940  1.00  0.00           H
ATOM   4779  HW2 SOL   586     121.740-243.580 113.700  1.00  0.00           H
ATOM   4780  OW  SOL   587    -209.750-221.780-281.360  1.00  0.00           O
ATOM   4781  HW1 SOL   587    -210.750-221.810-281.310  1.00  0.00           H
ATOM   4782  HW2 SOL   587    -209.360-222.450-280.730  1.00  0.00           H
ATOM   4783  OW  SOL   588      12.490-323.990 247.270  1.00  0.00           O
ATOM   4784  HW1 SOL   588      11.760-324.310 246.670  1.00  0.00           H
ATOM   4785  HW2 SOL   588      12.750-324.720 247.900  1.00  0.00           H
ATOM   4786  OW  SOL   589     241.130 356.320 301.210  1.00  0.00           O
ATOM   4787  HW1 SOL   589     241.760 356.780 300.590  1.00  0.00           H
ATOM   4788  HW2 SOL   589     240.210 356.340 300.820  1.00  0.00           H
ATOM   4789  OW  SOL   590     694.130 -32.410-341.280  1.00  0.00           O
ATOM   4790  HW1 SOL   590     693.370 -32.790-341.800  1.00  0.00           H
ATOM   4791  HW2 SOL   590     693.930 -31.460-341.030  1.00  0.00           H
ATOM   4792  OW  SOL   591     158.420-604.740-243.730  1.00  0.00           O
ATOM   4793  HW1 SOL   591     158.920-604.760-242.860  1.00  0.00           H
ATOM   4794  HW2 SOL   591     159.070-604.860-244.490  1.00  0.00           H
ATOM   4795  OW  SOL   592    -144.210 -10.960-165.230  1.00  0.00           O
ATOM   4796  HW1 SOL   592    -143.400 -11.490-165.010  1.00  0.00           H
ATOM   4797  HW2 SOL   592    -144.640 -11.340-166.050  1.00  0.00           H
ATOM   4798  OW  SOL   593     180.950  82.400 265.700  1.00  0.00           O
ATOM   4799  HW1 SOL   593     180.010  82.610 265.970  1.00  0.00           H
ATOM   4800  HW2 SOL   593     181.190  81.490 266.030  1.00  0.00           H
ATOM   4801  OW  SOL   594     130.110 136.850-111.680  1.00  0.00           O
ATOM   4802  HW1 SOL   594     130.810 136.390-112.230  1.00  0.00           H
ATOM   4803  HW2 SOL   594     129.560 136.160-111.200  1.00  0.00           H
ATOM   4804  OW  SOL   595    -136.170-573.940 173.140  1.00  0.00           O
ATOM   4805  HW1 SOL   595    -135.170-573.930 173.080  1.00  0.00           H
ATOM   4806  HW2 SOL   595    -136.500-574.880 173.130  1.00  0.00           H
ATOM   4807  OW  SOL   596    -455.400-317.120 142.760  1.00  0.00           O
ATOM   4808  HW1 SOL   596    -454.900-317.950 143.000  1.00  0.00           H
ATOM   4809  HW2 SOL   596    -456.330-317.170 143.140  1.00  0.00           H
ATOM   4810  OW  SOL   597      86.140 319.720 -46.280  1.00  0.00           O
ATOM   4811  HW1 SOL   597      85.540 319.940 -47.050  1.00  0.00           H
ATOM   4812  HW2 SOL   597      86.110 320.460 -45.620  1.00  0.00           H
ATOM   4813  OW  SOL   598    -409.270 138.420 189.680  1.00  0.00           O
ATOM   4814  HW1 SOL   598    -408.360 138.100 189.940  1.00  0.00           H
ATOM   4815  HW2 SOL   598    -409.710 138.860 190.460  1.00  0.00           H
ATOM   4816  OW  SOL   599    -194.750  75.550-219.430  1.00  0.00           O
ATOM   4817  HW1 SOL   599    -195.620  75.720-219.900  1.00  0.00           H
ATOM   4818  HW2 SOL   599    -194.150  75.010-220.020  1.00  0.00           H
ATOM   4819  OW  SOL   600     358.660  60.560  53.450  1.00  0.00           O
ATOM   4820  HW1 SOL   600     357.730  60.810  53.710  1.00  0.00           H
ATOM   4821  HW2 SOL   600     358.720  59.570  53.330  1.00  0.00           H
ATOM   4822  OW  SOL   601      64.710-111.390 -38.770  1.00  0.00           O
ATOM   4823  HW1 SOL   601      64.330-112.250 -38.440  1.00  0.00           H
ATOM   4824  HW2 SOL   601      64.720-111.400 -39.770  1.00  0.00           H
ATOM   4825  OW  SOL   602     381.300 283.820 380.270  1.00  0.00           O
ATOM   4826  HW1 SOL   602     382.070 283.850 379.630  1.00  0.00           H
ATOM   4827  HW2 SOL   602     380.450 283.850 379.760  1.00  0.00           H
ATOM   4828  OW  SOL   603     274.140  83.760-282.280  1.00  0.00           O
ATOM   4829  HW1 SOL   603     273.560  83.850-283.090  1.00  0.00           H
ATOM   4830  HW2 SOL   603     274.120  84.610-281.760  1.00  0.00           H
ATOM   4831  OW  SOL   604    -164.840-164.790-328.160  1.00  0.00           O
ATOM   4832  HW1 SOL   604    -165.760-164.600-328.480  1.00  0.00           H
ATOM   4833  HW2 SOL   604    -164.170-164.450-328.820  1.00  0.00           H
ATOM   4834  OW  SOL   605     -46.620  69.800 305.860  1.00  0.00           O
ATOM   4835  HW1 SOL   605     -46.010  69.110 305.480  1.00  0.00           H
ATOM   4836  HW2 SOL   605     -46.270  70.120 306.730  1.00  0.00           H
ATOM   4837  OW  SOL   606    -507.670 603.020-126.850  1.00  0.00           O
ATOM   4838  HW1 SOL   606    -508.190 603.110-127.700  1.00  0.00           H
ATOM   4839  HW2 SOL   606    -507.290 602.100-126.790  1.00  0.00           H
ATOM   4840  OW  SOL   607      61.070 309.580 241.690  1.00  0.00           O
ATOM   4841  HW1 SOL   607      60.460 308.800 241.540  1.00  0.00           H
ATOM   4842  HW2 SOL   607      60.590 310.270 242.230  1.00  0.00           H
ATOM   4843  OW  SOL   608    -743.120 526.520-267.840  1.00  0.00           O
ATOM   4844  HW1 SOL   608    -743.920 525.930-267.960  1.00  0.00           H
ATOM   4845  HW2 SOL   608    -743.030 526.770-266.870  1.00  0.00           H
ATOM   4846  OW  SOL   609     564.570-138.360 126.470  1.00  0.00           O
ATOM   4847  HW1 SOL   609     564.970-138.610 127.350  1.00  0.00           H
ATOM   4848  HW2 SOL   609     563.900-137.640 126.590  1.00  0.00           H
ATOM   4849  OW  SOL   610     279.970-547.510 521.910  1.00  0.00           O
ATOM   4850  HW1 SOL   610     280.870-547.430 522.330  1.00  0.00           H
ATOM   4851  HW2 SOL   610     280.000-547.120 520.990  1.00  0.00           H
ATOM   4852  OW  SOL   611    -106.500 226.990 730.580  1.00  0.00           O
ATOM   4853  HW1 SOL   611    -106.880 226.230 730.050  1.00  0.00           H
ATOM   4854  HW2 SOL   611    -106.540 226.780 731.550  1.00  0.00           H
ATOM   4855  OW  SOL   612     204.010 194.020 -69.640  1.00  0.00           O
ATOM   4856  HW1 SOL   612     204.560 193.690 -68.870  1.00  0.00           H
ATOM   4857  HW2 SOL   612     204.600 194.170 -70.430  1.00  0.00           H
ATOM   4858  OW  SOL   613     387.980 -28.780 191.820  1.00  0.00           O
ATOM   4859  HW1 SOL   613     387.740 -28.640 190.860  1.00  0.00           H
ATOM   4860  HW2 SOL   613     388.370 -27.940 192.190  1.00  0.00           H
ATOM   4861  OW  SOL   614      55.590 227.230 177.150  1.00  0.00           O
ATOM   4862  HW1 SOL   614      55.800 227.690 176.290  1.00  0.00           H
ATOM   4863  HW2 SOL   614      54.710 226.760 177.080  1.00  0.00           H
ATOM   4864  OW  SOL   615     208.980 -76.410 140.890  1.00  0.00           O
ATOM   4865  HW1 SOL   615     209.320 -77.200 141.410  1.00  0.00           H
ATOM   4866  HW2 SOL   615     208.400 -75.860 141.480  1.00  0.00           H
ATOM   4867  OW  SOL   616    -139.590 -58.400 300.780  1.00  0.00           O
ATOM   4868  HW1 SOL   616    -139.670 -59.210 301.350  1.00  0.00           H
ATOM   4869  HW2 SOL   616    -138.630 -58.130 300.690  1.00  0.00           H
ATOM   4870  OW  SOL   617     560.900  13.950 323.790  1.00  0.00           O
ATOM   4871  HW1 SOL   617     561.830  14.070 324.140  1.00  0.00           H
ATOM   4872  HW2 SOL   617     560.800  14.470 322.940  1.00  0.00           H
ATOM   4873  OW  SOL   618    -138.320  31.350-155.240  1.00  0.00           O
ATOM   4874  HW1 SOL   618    -137.800  30.770-154.620  1.00  0.00           H
ATOM   4875  HW2 SOL   618    -137.850  31.400-156.120  1.00  0.00           H
ATOM   4876  OW  SOL   619     677.360 117.150 -42.220  1.00  0.00           O
ATOM   4877  HW1 SOL   619     677.990 117.370 -42.960  1.00  0.00           H
ATOM   4878  HW2 SOL   619     677.160 117.970 -41.690  1.00  0.00           H
ATOM   4879  OW  SOL   620     199.660 313.160-432.640  1.00  0.00           O
ATOM   4880  HW1 SOL   620     200.610 313.420-432.510  1.00  0.00           H
ATOM   4881  HW2 SOL   620     199.610 312.230-433.010  1.00  0.00           H
ATOM   4882  OW  SOL   621    -280.160 -41.500  90.520  1.00  0.00           O
ATOM   4883  HW1 SOL   621    -279.580 -40.770  90.880  1.00  0.00           H
ATOM   4884  HW2 SOL   621    -281.100 -41.360  90.830  1.00  0.00           H
ATOM   4885  OW  SOL   622     199.880 140.150 409.690  1.00  0.00           O
ATOM   4886  HW1 SOL   622     200.380 139.300 409.880  1.00  0.00           H
ATOM   4887  HW2 SOL   622     198.920 139.950 409.520  1.00  0.00           H
ATOM   4888  OW  SOL   623     262.090 765.640-650.530  1.00  0.00           O
ATOM   4889  HW1 SOL   623     262.510 766.460-650.940  1.00  0.00           H
ATOM   4890  HW2 SOL   623     261.200 765.870-650.140  1.00  0.00           H
ATOM   4891  OW  SOL   624     350.050 521.530 356.220  1.00  0.00           O
ATOM   4892  HW1 SOL   624     349.320 520.880 356.010  1.00  0.00           H
ATOM   4893  HW2 SOL   624     350.200 522.130 355.430  1.00  0.00           H
ATOM   4894  OW  SOL   625     -36.110 465.040-630.490  1.00  0.00           O
ATOM   4895  HW1 SOL   625     -35.950 465.250-631.460  1.00  0.00           H
ATOM   4896  HW2 SOL   625     -36.330 464.070-630.390  1.00  0.00           H
ATOM   4897  OW  SOL   626     442.400 122.580 152.880  1.00  0.00           O
ATOM   4898  HW1 SOL   626     442.580 121.680 152.480  1.00  0.00           H
ATOM   4899  HW2 SOL   626     441.670 122.510 153.550  1.00  0.00           H
ATOM   4900  OW  SOL   627    -260.040 195.740 223.210  1.00  0.00           O
ATOM   4901  HW1 SOL   627    -260.500 196.130 222.420  1.00  0.00           H
ATOM   4902  HW2 SOL   627    -259.790 196.470 223.850  1.00  0.00           H
ATOM   4903  OW  SOL   628     -55.340 -64.110  99.620  1.00  0.00           O
ATOM   4904  HW1 SOL   628     -55.800 -64.520 100.410  1.00  0.00           H
ATOM   4905  HW2 SOL   628     -55.250 -63.130  99.760  1.00  0.00           H
ATOM   4906  OW  SOL   629      24.130-350.860-338.060  1.00  0.00           O
ATOM   4907  HW1 SOL   629      23.550-351.650-337.880  1.00  0.00           H
ATOM   4908  HW2 SOL   629      24.880-351.120-338.660  1.00  0.00           H
ATOM   4909  OW  SOL   630     107.380  62.430 203.400  1.00  0.00           O
ATOM   4910  HW1 SOL   630     106.390  62.490 203.360  1.00  0.00           H
ATOM   4911  HW2 SOL   630     107.660  62.020 204.270  1.00  0.00           H
ATOM   4912  OW  SOL   631    -403.280-263.030 732.580  1.00  0.00           O
ATOM   4913  HW1 SOL   631    -402.810-263.400 731.780  1.00  0.00           H
ATOM   4914  HW2 SOL   631    -403.460-262.050 732.450  1.00  0.00           H
ATOM   4915  OW  SOL   632    -244.700 274.930 674.100  1.00  0.00           O
ATOM   4916  HW1 SOL   632    -244.840 274.500 673.210  1.00  0.00           H
ATOM   4917  HW2 SOL   632    -243.890 275.500 674.080  1.00  0.00           H
ATOM   4918  OW  SOL   633     622.850  -4.180-462.930  1.00  0.00           O
ATOM   4919  HW1 SOL   633     622.260  -4.150-462.120  1.00  0.00           H
ATOM   4920  HW2 SOL   633     623.180  -5.120-463.060  1.00  0.00           H
ATOM   4921  OW  SOL   634     304.640 -11.510 147.550  1.00  0.00           O
ATOM   4922  HW1 SOL   634     304.050 -11.700 148.330  1.00  0.00           H
ATOM   4923  HW2 SOL   634     305.280 -10.780 147.780  1.00  0.00           H
ATOM   4924  OW  SOL   635     308.230-346.140 265.480  1.00  0.00           O
ATOM   4925  HW1 SOL   635     307.240-346.040 265.400  1.00  0.00           H
ATOM   4926  HW2 SOL   635     308.540-346.880 264.880  1.00  0.00           H
ATOM   4927  OW  SOL   636     595.400-254.730 -14.170  1.00  0.00           O
ATOM   4928  HW1 SOL   636     595.350-255.630 -13.730  1.00  0.00           H
ATOM   4929  HW2 SOL   636     595.690-254.050 -13.500  1.00  0.00           H
ATOM   4930  OW  SOL   637     239.450-580.880 114.680  1.00  0.00           O
ATOM   4931  HW1 SOL   637     240.190-580.900 114.010  1.00  0.00           H
ATOM   4932  HW2 SOL   637     239.830-580.690 115.590  1.00  0.00           H
ATOM   4933  OW  SOL   638    -317.610  70.770-606.530  1.00  0.00           O
ATOM   4934  HW1 SOL   638    -317.000  70.960-607.310  1.00  0.00           H
ATOM   4935  HW2 SOL   638    -317.550  71.530-605.880  1.00  0.00           H
ATOM   4936  OW  SOL   639    -419.260 -60.640 553.250  1.00  0.00           O
ATOM   4937  HW1 SOL   639    -419.460 -61.490 552.770  1.00  0.00           H
ATOM   4938  HW2 SOL   639    -419.740 -60.630 554.130  1.00  0.00           H
ATOM   4939  OW  SOL   640     137.840-479.720 312.130  1.00  0.00           O
ATOM   4940  HW1 SOL   640     138.410-478.930 311.900  1.00  0.00           H
ATOM   4941  HW2 SOL   640     138.060-480.030 313.050  1.00  0.00           H
ATOM   4942  OW  SOL   641    -355.600-114.550 412.240  1.00  0.00           O
ATOM   4943  HW1 SOL   641    -355.090-114.200 413.030  1.00  0.00           H
ATOM   4944  HW2 SOL   641    -355.510-115.540 412.190  1.00  0.00           H
ATOM   4945  OW  SOL   642     193.300-392.380 360.590  1.00  0.00           O
ATOM   4946  HW1 SOL   642     193.600-391.630 359.990  1.00  0.00           H
ATOM   4947  HW2 SOL   642     192.410-392.720 360.280  1.00  0.00           H
ATOM   4948  OW  SOL   643    -172.830-339.780-321.640  1.00  0.00           O
ATOM   4949  HW1 SOL   643    -172.020-339.310-214.530  1.00  0.00           H
ATOM   4950  HW2 SOL   643    -172.540-340.500-322.280  1.00  0.00           H
ATOM   4951  OW  SOL   644     229.220  -9.950 -88.740  1.00  0.00           O
ATOM   4952  HW1 SOL   644     228.660  -9.750 -89.540  1.00  0.00           H
ATOM   4953  HW2 SOL   644     228.910 -10.800 -88.310  1.00  0.00           H
ATOM   4954  OW  SOL   645    -401.950  50.260 -36.020  1.00  0.00           O
ATOM   4955  HW1 SOL   645    -401.630  51.030 -36.550  1.00  0.00           H
ATOM   4956  HW2 SOL   645    -401.210  49.910 -35.450  1.00  0.00           H
ATOM   4957  OW  SOL   646     -21.470-324.520  70.030  1.00  0.00           O
ATOM   4958  HW1 SOL   646     -20.890-323.720  70.130  1.00  0.00           H
ATOM   4959  HW2 SOL   646     -21.440-324.830  69.080  1.00  0.00           H
ATOM   4960  OW  SOL   647     675.450-209.720-348.630  1.00  0.00           O
ATOM   4961  HW1 SOL   647     675.200-210.220-347.800  1.00  0.00           H
ATOM   4962  HW2 SOL   647     676.450-209.670-348.700  1.00  0.00           H
ATOM   4963  OW  SOL   648     551.250  94.430 590.420  1.00  0.00           O
ATOM   4964  HW1 SOL   648     551.120  93.880 591.240  1.00  0.00           H
ATOM   4965  HW2 SOL   648     552.220  94.470 590.190  1.00  0.00           H
ATOM   4966  OW  SOL   649    -764.510 586.210-290.490  1.00  0.00           O
ATOM   4967  HW1 SOL   649    -764.060 586.070-289.610  1.00  0.00           H
ATOM   4968  HW2 SOL   649    -765.480 585.980-290.420  1.00  0.00           H
ATOM   4969  OW  SOL   650     -43.990 -98.090 331.890  1.00  0.00           O
ATOM   4970  HW1 SOL   650     -44.010 -98.960 331.400  1.00  0.00           H
ATOM   4971  HW2 SOL   650     -44.510 -97.400 331.390  1.00  0.00           H
ATOM   4972  OW  SOL   651    -307.560-313.020  14.720  1.00  0.00           O
ATOM   4973  HW1 SOL   651    -306.820-313.430  15.250  1.00  0.00           H
ATOM   4974  HW2 SOL   651    -307.500-312.030  14.780  1.00  0.00           H
ATOM   4975  OW  SOL   652      86.320-665.930-292.710  1.00  0.00           O
ATOM   4976  HW1 SOL   652      86.680-666.180-291.810  1.00  0.00           H
ATOM   4977  HW2 SOL   652      85.860-666.720-293.120  1.00  0.00           H
ATOM   4978  OW  SOL   653    -220.000 218.460-239.690  1.00  0.00           O
ATOM   4979  HW1 SOL   653    -220.040 218.910-238.800  1.00  0.00           H
ATOM   4980  HW2 SOL   653    -219.050 218.440-240.010  1.00  0.00           H
ATOM   4981  OW  SOL   654     -41.800 215.520 589.410  1.00  0.00           O
ATOM   4982  HW1 SOL   654     -42.140 214.680 588.980  1.00  0.00           H
ATOM   4983  HW2 SOL   654     -41.860 215.430 590.400  1.00  0.00           H
ATOM   4984  OW  SOL   655     458.450-164.390  16.190  1.00  0.00           O
ATOM   4985  HW1 SOL   655     458.710-165.350  16.240  1.00  0.00           H
ATOM   4986  HW2 SOL   655     458.150-164.070  17.090  1.00  0.00           H
ATOM   4987  OW  SOL   656     435.700-116.170 592.270  1.00  0.00           O
ATOM   4988  HW1 SOL   656     434.920-115.880 591.720  1.00  0.00           H
ATOM   4989  HW2 SOL   656     435.390-116.750 593.020  1.00  0.00           H
ATOM   4990  OW  SOL   657      31.000 143.470 176.480  1.00  0.00           O
ATOM   4991  HW1 SOL   657      31.500 144.320 176.660  1.00  0.00           H
ATOM   4992  HW2 SOL   657      31.340 142.750 177.090  1.00  0.00           H
ATOM   4993  OW  SOL   658    -241.020 247.810-206.910  1.00  0.00           O
ATOM   4994  HW1 SOL   658    -241.240 248.200-206.020  1.00  0.00           H
ATOM   4995  HW2 SOL   658    -241.850 247.470-207.340  1.00  0.00           H
ATOM   4996  OW  SOL   659    -106.220 177.910  82.090  1.00  0.00           O
ATOM   4997  HW1 SOL   659    -105.530 177.450  81.540  1.00  0.00           H
ATOM   4998  HW2 SOL   659    -106.920 178.290  81.490  1.00  0.00           H
ATOM   4999  OW  SOL   660     -75.130 461.500  84.060  1.00  0.00           O
ATOM   5000  HW1 SOL   660     -75.430 460.690  84.560  1.00  0.00           H
ATOM   5001  HW2 SOL   660     -74.570 461.210  83.280  1.00  0.00           H
ATOM   5002  OW  SOL   661    -320.550-206.880-499.150  1.00  0.00           O
ATOM   5003  HW1 SOL   661    -321.320-206.350-498.810  1.00  0.00           H
ATOM   5004  HW2 SOL   661    -320.460-207.720-498.620  1.00  0.00           H
ATOM   5005  OW  SOL   662     -28.320-362.790 120.590  1.00  0.00           O
ATOM   5006  HW1 SOL   662     -29.150-362.290 120.330  1.00  0.00           H
ATOM   5007  HW2 SOL   662     -28.170-363.540 119.940  1.00  0.00           H
ATOM   5008  OW  SOL   663    -302.040 -67.570 776.260  1.00  0.00           O
ATOM   5009  HW1 SOL   663    -301.650 -67.260 775.390  1.00  0.00           H
ATOM   5010  HW2 SOL   663    -301.890 -66.880 776.960  1.00  0.00           H
ATOM   5011  OW  SOL   664     -44.560 319.800 224.430  1.00  0.00           O
ATOM   5012  HW1 SOL   664     -45.400 319.580 223.940  1.00  0.00           H
ATOM   5013  HW2 SOL   664     -44.770 320.150 225.340  1.00  0.00           H
ATOM   5014  OW  SOL   665      -6.200  -9.210 196.850  1.00  0.00           O
ATOM   5015  HW1 SOL   665      -6.150  -8.350 197.340  1.00  0.00           H
ATOM   5016  HW2 SOL   665      -6.700  -9.880 197.390  1.00  0.00           H
ATOM   5017  OW  SOL   666    -173.630 -25.510-128.690  1.00  0.00           O
ATOM   5018  HW1 SOL   666    -174.550 -25.550-128.320  1.00  0.00           H
ATOM   5019  HW2 SOL   666    -173.490 -24.620-129.130  1.00  0.00           H
ATOM   5020  OW  SOL   667     738.200-253.640 -36.300  1.00  0.00           O
ATOM   5021  HW1 SOL   667     739.160-253.870 -36.390  1.00  0.00           H
ATOM   5022  HW2 SOL   667     738.010-253.320 -35.370  1.00  0.00           H
ATOM   5023  OW  SOL   668    -128.410 484.800 347.160  1.00  0.00           O
ATOM   5024  HW1 SOL   668    -127.870 484.190 346.580  1.00  0.00           H
ATOM   5025  HW2 SOL   668    -129.110 485.260 346.620  1.00  0.00           H
ATOM   5026  OW  SOL   669    -294.440 220.420-166.630  1.00  0.00           O
ATOM   5027  HW1 SOL   669    -295.170 221.030-166.940  1.00  0.00           H
ATOM   5028  HW2 SOL   669    -293.600 220.620-167.130  1.00  0.00           H
ATOM   5029  OW  SOL   670     552.870-557.650 -77.820  1.00  0.00           O
ATOM   5030  HW1 SOL   670     552.750-558.430 -78.440  1.00  0.00           H
ATOM   5031  HW2 SOL   670     553.470-556.970 -78.240  1.00  0.00           H
ATOM   5032  OW  SOL   671     464.990 317.770 282.310  1.00  0.00           O
ATOM   5033  HW1 SOL   671     465.470 318.480 281.810  1.00  0.00           H
ATOM   5034  HW2 SOL   671     465.020 316.910 281.800  1.00  0.00           H
ATOM   5035  OW  SOL   672     200.510  85.640-272.580  1.00  0.00           O
ATOM   5036  HW1 SOL   672     200.430  84.800-272.030  1.00  0.00           H
ATOM   5037  HW2 SOL   672     199.710  85.720-273.170  1.00  0.00           H
ATOM   5038  OW  SOL   673    -217.560 -23.350 -32.860  1.00  0.00           O
ATOM   5039  HW1 SOL   673    -217.520 -23.640 -33.820  1.00  0.00           H
ATOM   5040  HW2 SOL   673    -217.220 -22.410 -32.780  1.00  0.00           H
ATOM   5041  OW  SOL   674    -263.120-295.850 390.210  1.00  0.00           O
ATOM   5042  HW1 SOL   674    -262.580-296.690 390.190  1.00  0.00           H
ATOM   5043  HW2 SOL   674    -264.080-296.080 390.380  1.00  0.00           H
ATOM   5044  OW  SOL   675     -91.990 122.550  80.170  1.00  0.00           O
ATOM   5045  HW1 SOL   675     -92.280 121.870  79.500  1.00  0.00           H
ATOM   5046  HW2 SOL   675     -91.180 123.040  79.830  1.00  0.00           H
ATOM   5047  OW  SOL   676    -170.200 113.230  -2.350  1.00  0.00           O
ATOM   5048  HW1 SOL   676    -169.390 112.710  -2.060  1.00  0.00           H
ATOM   5049  HW2 SOL   676    -169.930 114.170  -2.570  1.00  0.00           H
ATOM   5050  OW  SOL   677    -353.010  49.290 307.080  1.00  0.00           O
ATOM   5051  HW1 SOL   677    -353.930  49.110 307.430  1.00  0.00           H
ATOM   5052  HW2 SOL   677    -352.460  49.710 307.800  1.00  0.00           H
ATOM   5053  OW  SOL   678     398.300 167.690-354.560  1.00  0.00           O
ATOM   5054  HW1 SOL   678     399.190 167.610-354.110  1.00  0.00           H
ATOM   5055  HW2 SOL   678     397.590 167.360-353.940  1.00  0.00           H
ATOM   5056  OW  SOL   679    -329.790 271.130-327.010  1.00  0.00           O
ATOM   5057  HW1 SOL   679    -328.920 271.360-326.580  1.00  0.00           H
ATOM   5058  HW2 SOL   679    -330.250 270.420-326.470  1.00  0.00           H
ATOM   5059  OW  SOL   680     186.370 149.750 556.610  1.00  0.00           O
ATOM   5060  HW1 SOL   680     185.880 149.420 555.810  1.00  0.00           H
[truncated: 8,789,387 more chars]
