# Supplementary material for: YiaC and CobB regulate lysine lactylation in Escherichia coli
Source: Nat Commun. 2022 Nov 4;13:6628. doi: 10.1038/s41467-022-34399-y (PMC9636275; doi:10.1038/s41467-022-34399-y)
Supplement: Supplementary file 10 — Source Data [file 41467_2022_34399_MOESM10_ESM.zip › Source Data/MD simulation source data/PykFK382la_FBP_MD/PykFK382la_protein/PkfFK382la..gro]

Protein was modified by http://coil.msp.univie.ac.at/
 4404
    1MET      N    1   3.700   5.757   6.719
    1MET     H1    2   3.636   5.822   6.760
    1MET     H2    3   3.771   5.809   6.670
    1MET     H3    4   3.649   5.700   6.655
    1MET     CA    5   3.761   5.675   6.825
    1MET     CB    6   3.652   5.601   6.903
    1MET     CG    7   3.578   5.698   6.997
    1MET     SD    8   3.419   5.630   7.055
    1MET     CE    9   3.474   5.534   7.194
    1MET      C   10   3.874   5.578   6.784
    1MET      O   11   3.947   5.535   6.873
    2LYS      N   12   3.890   5.542   6.656
    2LYS      H   13   3.816   5.538   6.589
    2LYS     CA   14   4.007   5.462   6.612
    2LYS     CB   15   3.992   5.420   6.465
    2LYS     CG   16   3.998   5.534   6.363
    2LYS     CD   17   3.980   5.479   6.221
    2LYS     CE   18   4.008   5.585   6.113
    2LYS     NZ   19   4.151   5.617   6.102
    2LYS    HZ1   20   4.168   5.678   6.024
    2LYS    HZ2   21   4.182   5.662   6.185
    2LYS    HZ3   22   4.205   5.533   6.092
    2LYS      C   23   4.144   5.530   6.635
    2LYS      O   24   4.158   5.650   6.613
    3LYS      N   25   4.244   5.446   6.663
    3LYS      H   26   4.233   5.347   6.648
    3LYS     CA   27   4.384   5.489   6.684
    3LYS     CB   28   4.451   5.414   6.802
    3LYS     CG   29   4.390   5.449   6.940
    3LYS     CD   30   4.470   5.410   7.067
    3LYS     CE   31   4.458   5.265   7.120
    3LYS     NZ   32   4.509   5.246   7.258
    3LYS    HZ1   33   4.511   5.150   7.285
    3LYS    HZ2   34   4.601   5.285   7.270
    3LYS    HZ3   35   4.449   5.291   7.324
    3LYS      C   36   4.467   5.476   6.554
    3LYS      O   37   4.540   5.569   6.518
    4THR      N   38   4.447   5.367   6.480
    4THR      H   39   4.384   5.293   6.513
    4THR     CA   40   4.512   5.337   6.349
    4THR     CB   41   4.494   5.188   6.311
    4THR    OG1   42   4.542   5.108   6.419
    4THR    HG1   43   4.465   5.095   6.488
    4THR    CG2   44   4.568   5.148   6.184
    4THR      C   45   4.461   5.427   6.236
    4THR      O   46   4.341   5.449   6.216
    5LYS      N   47   4.556   5.479   6.159
    5LYS      H   48   4.653   5.449   6.167
    5LYS     CA   49   4.528   5.576   6.051
    5LYS     CB   50   4.642   5.679   6.046
    5LYS     CG   51   4.663   5.750   6.181
    5LYS     CD   52   4.545   5.838   6.223
    5LYS     CE   53   4.572   5.916   6.352
    5LYS     NZ   54   4.686   6.009   6.342
    5LYS    HZ1   55   4.678   6.082   6.410
    5LYS    HZ2   56   4.771   5.958   6.361
    5LYS    HZ3   57   4.693   6.047   6.249
    5LYS      C   58   4.504   5.509   5.914
    5LYS      O   59   4.541   5.394   5.893
    6ILE      N   60   4.428   5.576   5.828
    6ILE      H   61   4.396   5.669   5.847
    6ILE     CA   62   4.395   5.522   5.694
    6ILE     CB   63   4.243   5.505   5.673
    6ILE    CG1   64   4.179   5.423   5.785
    6ILE    CG2   65   4.214   5.437   5.538
    6ILE     CD   66   4.026   5.422   5.776
    6ILE      C   67   4.456   5.607   5.582
    6ILE      O   68   4.431   5.727   5.572
    7VAL      N   69   4.534   5.539   5.498
    7VAL      H   70   4.555   5.441   5.513
    7VAL     CA   71   4.593   5.598   5.376
    7VAL     CB   72   4.741   5.559   5.358
    7VAL    CG1   73   4.805   5.640   5.245
    7VAL    CG2   74   4.823   5.577   5.486
    7VAL      C   75   4.512   5.551   5.254
    7VAL      O   76   4.502   5.432   5.226
    8CYS      N   77   4.461   5.648   5.179
    8CYS      H   78   4.475   5.746   5.200
    8CYS     CA   79   4.379   5.617   5.061
    8CYS     CB   80   4.237   5.671   5.077
    8CYS     SG   81   4.145   5.591   5.213
    8CYS     HG   82   4.034   5.663   5.200
    8CYS      C   83   4.437   5.670   4.930
    8CYS      O   84   4.475   5.786   4.920
    9THR      N   85   4.457   5.577   4.837
    9THR      H   86   4.464   5.480   4.860
    9THR     CA   87   4.492   5.611   4.697
    9THR     CB   88   4.531   5.490   4.611
    9THR    OG1   89   4.625   5.407   4.682
    9THR    HG1   90   4.576   5.349   4.750
    9THR    CG2   91   4.594   5.533   4.478
    9THR      C   92   4.373   5.680   4.629
    9THR      O   93   4.269   5.617   4.615
   10ILE      N   94   4.388   5.807   4.596
   10ILE      H   95   4.476   5.855   4.605
   10ILE     CA   96   4.280   5.884   4.531
   10ILE     CB   97   4.281   6.028   4.587
   10ILE    CG1   98   4.255   6.028   4.738
   10ILE    CG2   99   4.183   6.124   4.517
   10ILE     CD  100   4.122   5.964   4.782
   10ILE      C  101   4.289   5.875   4.377
   10ILE      O  102   4.397   5.855   4.322
   11GLY      N  103   4.172   5.876   4.314
   11GLY      H  104   4.086   5.880   4.365
   11GLY     CA  105   4.158   5.873   4.167
   11GLY      C  106   4.025   5.935   4.121
   11GLY      O  107   3.946   5.971   4.208
   12PRO      N  108   3.985   5.915   3.994
   12PRO     CA  109   3.870   5.983   3.931
   12PRO     CB  110   3.850   5.911   3.798
   12PRO     CG  111   3.992   5.866   3.762
   12PRO     CD  112   4.051   5.824   3.897
   12PRO      C  113   3.740   5.982   4.014
   12PRO      O  114   3.688   6.087   4.050
   13LYS      N  115   3.704   5.864   4.066
   13LYS      H  116   3.759   5.782   4.051
   13LYS     CA  117   3.585   5.846   4.152
   13LYS     CB  118   3.557   5.698   4.174
   13LYS     CG  119   3.497   5.634   4.049
   13LYS     CD  120   3.444   5.493   4.080
   13LYS     CE  121   3.329   5.497   4.181
   13LYS     NZ  122   3.291   5.361   4.220
   13LYS    HZ1  123   3.223   5.361   4.293
   13LYS    HZ2  124   3.253   5.313   4.141
   13LYS    HZ3  125   3.373   5.311   4.251
   13LYS      C  126   3.587   5.916   4.290
   13LYS      O  127   3.482   5.935   4.351
   14THR      N  128   3.706   5.941   4.341
   14THR      H  129   3.791   5.915   4.293
   14THR     CA  130   3.730   6.004   4.473
   14THR     CB  131   3.809   5.910   4.564
   14THR    OG1  132   3.919   5.850   4.493
   14THR    HG1  133   3.933   5.756   4.531
   14THR    CG2  134   3.716   5.806   4.625
   14THR      C  135   3.798   6.142   4.470
   14THR      O  136   3.805   6.208   4.573
   15GLU      N  137   3.826   6.189   4.349
   15GLU      H  138   3.822   6.128   4.270
   15GLU     CA  139   3.889   6.319   4.315
   15GLU     CB  140   3.891   6.322   4.163
   15GLU     CG  141   3.984   6.426   4.099
   15GLU     CD  142   4.098   6.358   4.023
   15GLU    OE1  143   4.096   6.234   4.006
   15GLU    OE2  144   4.196   6.429   3.996
   15GLU      C  145   3.814   6.444   4.365
   15GLU      O  146   3.875   6.545   4.397
   16SER      N  147   3.681   6.440   4.355
   16SER      H  148   3.633   6.353   4.339
   16SER     CA  149   3.595   6.556   4.384
   16SER     CB  150   3.448   6.532   4.346
   16SER     OG  151   3.383   6.438   4.432
   16SER     HG  152   3.292   6.416   4.394
   16SER      C  153   3.602   6.596   4.532
   16SER      O  154   3.607   6.510   4.621
   17GLU      N  155   3.588   6.726   4.556
   17GLU      H  156   3.602   6.793   4.483
   17GLU     CA  157   3.582   6.782   4.693
   17GLU     CB  158   3.550   6.932   4.688
   17GLU     CG  159   3.666   7.023   4.648
   17GLU     CD  160   3.636   7.168   4.691
   17GLU    OE1  161   3.566   7.183   4.793
   17GLU    OE2  162   3.681   7.264   4.625
   17GLU      C  163   3.479   6.714   4.785
   17GLU      O  164   3.513   6.667   4.894
   18GLU      N  165   3.363   6.686   4.727
   18GLU      H  166   3.343   6.718   4.635
   18GLU     CA  167   3.250   6.617   4.792
   18GLU     CB  168   3.135   6.617   4.692
   18GLU     CG  169   2.999   6.603   4.760
   18GLU     CD  170   2.904   6.513   4.680
   18GLU    OE1  171   2.936   6.481   4.564
   18GLU    OE2  172   2.809   6.463   4.743
   18GLU      C  173   3.285   6.472   4.834
   18GLU      O  174   3.261   6.433   4.948
   19MET      N  175   3.349   6.397   4.743
   19MET      H  176   3.362   6.427   4.648
   19MET     CA  177   3.401   6.263   4.775
   19MET     CB  178   3.433   6.182   4.649
   19MET     CG  179   3.307   6.122   4.587
   19MET     SD  180   3.221   6.002   4.695
   19MET     CE  181   3.336   5.866   4.690
   19MET      C  182   3.519   6.262   4.873
   19MET      O  183   3.514   6.188   4.971
   20LEU      N  184   3.612   6.357   4.859
   20LEU      H  185   3.620   6.411   4.774
   20LEU     CA  186   3.721   6.377   4.958
   20LEU     CB  187   3.821   6.483   4.910
   20LEU     CG  188   3.911   6.430   4.799
   20LEU    CD1  189   3.983   6.545   4.729
   20LEU    CD2  190   4.014   6.331   4.855
   20LEU      C  191   3.671   6.409   5.100
   20LEU      O  192   3.715   6.343   5.194
   21ALA      N  193   3.566   6.491   5.109
   21ALA      H  194   3.541   6.551   5.033
   21ALA     CA  195   3.493   6.516   5.236
   21ALA     CB  196   3.384   6.620   5.213
   21ALA      C  197   3.432   6.388   5.298
   21ALA      O  198   3.482   6.343   5.401
   22LYS      N  199   3.359   6.314   5.215
   22LYS      H  200   3.334   6.348   5.124
   22LYS     CA  201   3.302   6.182   5.251
   22LYS     CB  202   3.225   6.124   5.133
   22LYS     CG  203   3.087   6.187   5.114
   22LYS     CD  204   3.022   6.131   4.987
   22LYS     CE  205   2.873   6.167   4.977
   22LYS     NZ  206   2.851   6.312   4.969
   22LYS    HZ1  207   2.755   6.333   4.987
   22LYS    HZ2  208   2.910   6.362   5.031
   22LYS    HZ3  209   2.867   6.345   4.874
   22LYS      C  210   3.409   6.080   5.297
   22LYS      O  211   3.395   6.020   5.403
   23MET      N  212   3.520   6.074   5.224
   23MET      H  213   3.525   6.121   5.135
   23MET     CA  214   3.638   5.991   5.259
   23MET     CB  215   3.745   6.001   5.149
   23MET     CG  216   3.699   5.946   5.014
   23MET     SD  217   3.705   5.764   5.000
   23MET     CE  218   3.879   5.749   4.970
   23MET      C  219   3.701   6.031   5.394
   23MET      O  220   3.721   5.947   5.482
   24LEU      N  221   3.722   6.162   5.414
   24LEU      H  222   3.706   6.230   5.341
   24LEU     CA  223   3.769   6.218   5.543
   24LEU     CB  224   3.793   6.369   5.536
   24LEU     CG  225   3.921   6.410   5.462
   24LEU    CD1  226   3.926   6.562   5.448
   24LEU    CD2  227   4.046   6.361   5.537
   24LEU      C  228   3.673   6.191   5.661
   24LEU      O  229   3.719   6.182   5.775
   25ASP      N  230   3.543   6.199   5.636
   25ASP      H  231   3.507   6.251   5.556
   25ASP     CA  232   3.440   6.162   5.737
   25ASP     CB  233   3.304   6.225   5.704
   25ASP     CG  234   3.312   6.378   5.711
   25ASP    OD1  235   3.376   6.429   5.805
   25ASP    OD2  236   3.269   6.441   5.613
   25ASP      C  237   3.427   6.012   5.766
   25ASP      O  238   3.436   5.973   5.882
   26ALA      N  239   3.433   5.930   5.661
   26ALA      H  240   3.419   5.964   5.567
   26ALA     CA  241   3.438   5.782   5.673
   26ALA     CB  242   3.429   5.718   5.535
   26ALA      C  243   3.563   5.728   5.746
   26ALA      O  244   3.561   5.618   5.801
   27GLY      N  245   3.673   5.802   5.740
   27GLY      H  246   3.673   5.886   5.686
   27GLY     CA  247   3.793   5.772   5.820
   27GLY      C  248   3.932   5.792   5.758
   27GLY      O  249   4.031   5.762   5.826
   28MET      N  250   3.939   5.842   5.634
   28MET      H  251   3.857   5.864   5.581
   28MET     CA  252   4.067   5.872   5.566
   28MET     CB  253   4.039   5.920   5.423
   28MET     CG  254   4.164   5.942   5.337
   28MET     SD  255   4.125   5.993   5.166
   28MET     CE  256   4.098   6.167   5.189
   28MET      C  257   4.148   5.977   5.643
   28MET      O  258   4.094   6.071   5.702
   29ASN      N  259   4.278   5.950   5.651
   29ASN      H  260   4.314   5.861   5.621
   29ASN     CA  261   4.373   6.040   5.719
   29ASN     CB  262   4.432   5.966   5.840
   29ASN     CG  263   4.324   5.932   5.943
   29ASN    OD1  264   4.296   5.817   5.975
   29ASN    ND2  265   4.255   6.033   5.991
   29ASN   HD21  266   4.276   6.126   5.960
   29ASN   HD22  267   4.169   6.015   6.037
   29ASN      C  268   4.484   6.094   5.627
   29ASN      O  269   4.525   6.209   5.639
   30VAL      N  270   4.530   6.010   5.534
   30VAL      H  271   4.501   5.915   5.528
   30VAL     CA  272   4.634   6.050   5.436
   30VAL     CB  273   4.769   5.984   5.473
   30VAL    CG1  274   4.882   6.024   5.378
   30VAL    CG2  275   4.812   6.019   5.616
   30VAL      C  276   4.591   6.016   5.292
   30VAL      O  277   4.533   5.911   5.266
   31MET      N  278   4.615   6.112   5.203
   31MET      H  279   4.655   6.200   5.232
   31MET     CA  280   4.594   6.096   5.058
   31MET     CB  281   4.553   6.231   4.998
   31MET     CG  282   4.529   6.223   4.847
   31MET     SD  283   4.455   6.373   4.772
   31MET     CE  284   4.598   6.478   4.771
   31MET      C  285   4.721   6.042   4.990
   31MET      O  286   4.825   6.107   4.993
   32ARG      N  287   4.709   5.927   4.925
   32ARG      H  288   4.621   5.877   4.924
   32ARG     CA  289   4.817   5.869   4.843
   32ARG     CB  290   4.826   5.717   4.866
   32ARG     CG  291   4.936   5.649   4.783
   32ARG     CD  292   4.931   5.497   4.803
   32ARG     NE  293   5.025   5.427   4.715
   32ARG     HE  294   5.124   5.431   4.740
   32ARG     CZ  295   4.992   5.348   4.612
   32ARG    NH1  296   4.866   5.323   4.578
   32ARG   HH11  297   4.789   5.364   4.630
   32ARG   HH12  298   4.844   5.251   4.513
   32ARG    NH2  299   5.088   5.298   4.534
   32ARG   HH21  300   5.185   5.326   4.551
   32ARG   HH22  301   5.069   5.240   4.455
   32ARG      C  302   4.797   5.902   4.694
   32ARG      O  303   4.693   5.873   4.635
   33LEU      N  304   4.900   5.966   4.639
   33LEU      H  305   4.973   6.005   4.695
   33LEU     CA  306   4.909   5.995   4.494
   33LEU     CB  307   4.956   6.138   4.470
   33LEU     CG  308   4.865   6.245   4.531
   33LEU    CD1  309   4.931   6.381   4.508
   33LEU    CD2  310   4.725   6.243   4.469
   33LEU      C  311   5.008   5.899   4.427
   33LEU      O  312   5.129   5.906   4.450
   34ASN      N  313   4.953   5.798   4.360
   34ASN      H  314   4.854   5.791   4.350
   34ASN     CA  315   5.036   5.698   4.289
   34ASN     CB  316   4.967   5.561   4.289
   34ASN     CG  317   5.050   5.449   4.225
   34ASN    OD1  318   4.999   5.363   4.156
   34ASN    ND2  319   5.179   5.438   4.255
   34ASN   HD21  320   5.228   5.494   4.323
   34ASN   HD22  321   5.228   5.361   4.216
   34ASN      C  322   5.076   5.743   4.148
   34ASN      O  323   5.009   5.713   4.049
   35PHE      N  324   5.201   5.789   4.140
   35PHE      H  325   5.262   5.789   4.220
   35PHE     CA  326   5.262   5.841   4.016
   35PHE     CB  327   5.381   5.930   4.053
   35PHE     CG  328   5.331   6.073   4.074
   35PHE    CD1  329   5.266   6.112   4.190
   35PHE    HD1  330   5.250   6.042   4.272
   35PHE    CD2  331   5.356   6.166   3.975
   35PHE    HD2  332   5.412   6.135   3.887
   35PHE    CE1  333   5.224   6.244   4.204
   35PHE    HE1  334   5.168   6.275   4.292
   35PHE    CE2  335   5.319   6.298   3.990
   35PHE    HE2  336   5.355   6.373   3.919
   35PHE     CZ  337   5.251   6.337   4.105
   35PHE     HZ  338   5.215   6.439   4.114
   35PHE      C  339   5.295   5.741   3.903
   35PHE      O  340   5.343   5.778   3.796
   36SER      N  341   5.258   5.615   3.928
   36SER      H  342   5.233   5.590   4.021
   36SER     CA  343   5.247   5.507   3.827
   36SER     CB  344   5.213   5.375   3.898
   36SER     OG  345   5.200   5.262   3.811
   36SER     HG  346   5.280   5.203   3.822
   36SER      C  347   5.140   5.538   3.721
   36SER      O  348   5.162   5.511   3.603
   37HIS      N  349   5.037   5.612   3.763
   37HIS      H  350   5.036   5.655   3.853
   37HIS     CA  351   4.923   5.654   3.678
   37HIS     CB  352   4.793   5.584   3.723
   37HIS     CG  353   4.803   5.431   3.726
   37HIS    ND1  354   4.793   5.350   3.621
   37HIS    CD2  355   4.856   5.361   3.825
   37HIS    HD2  356   4.869   5.395   3.928
   37HIS    CE1  357   4.851   5.234   3.652
   37HIS    HE1  358   4.877   5.155   3.582
   37HIS    NE2  359   4.891   5.241   3.779
   37HIS    HE2  360   4.959   5.181   3.822
   37HIS      C  361   4.903   5.807   3.689
   37HIS      O  362   4.942   5.870   3.787
   38GLY      N  363   4.843   5.862   3.584
   38GLY      H  364   4.818   5.807   3.504
   38GLY     CA  365   4.802   6.004   3.574
   38GLY      C  366   4.912   6.111   3.564
   38GLY      O  367   5.031   6.086   3.585
   39ASP      N  368   4.866   6.233   3.537
   39ASP      H  369   4.767   6.253   3.540
   39ASP     CA  370   4.957   6.347   3.510
   39ASP     CB  371   4.927   6.410   3.372
   39ASP     CG  372   4.806   6.504   3.362
   39ASP    OD1  373   4.769   6.565   3.464
   39ASP    OD2  374   4.765   6.529   3.248
   39ASP      C  375   4.965   6.453   3.621
   39ASP      O  376   4.897   6.446   3.724
   40TYR      N  377   5.053   6.551   3.600
   40TYR      H  378   5.100   6.559   3.512
   40TYR     CA  379   5.079   6.662   3.695
   40TYR     CB  380   5.196   6.748   3.647
   40TYR     CG  381   5.325   6.669   3.624
   40TYR    CD1  382   5.393   6.608   3.729
   40TYR    HD1  383   5.360   6.622   3.831
   40TYR    CD2  384   5.376   6.660   3.495
   40TYR    HD2  385   5.327   6.713   3.413
   40TYR    CE1  386   5.509   6.535   3.704
   40TYR    HE1  387   5.562   6.489   3.788
   40TYR    CE2  388   5.492   6.589   3.470
   40TYR    HE2  389   5.533   6.586   3.369
   40TYR     CZ  390   5.558   6.525   3.574
   40TYR     OH  391   5.660   6.442   3.543
   40TYR     HH  392   5.736   6.498   3.512
   40TYR      C  393   4.957   6.752   3.723
   40TYR      O  394   4.930   6.783   3.839
   41ALA      N  395   4.872   6.772   3.622
   41ALA      H  396   4.865   6.707   3.545
   41ALA     CA  397   4.750   6.855   3.635
   41ALA     CB  398   4.696   6.889   3.496
   41ALA      C  399   4.643   6.783   3.718
   41ALA      O  400   4.600   6.838   3.820
   42GLU      N  401   4.624   6.653   3.691
   42GLU      H  402   4.663   6.612   3.607
   42GLU     CA  403   4.537   6.564   3.772
   42GLU     CB  404   4.544   6.418   3.728
   42GLU     CG  405   4.491   6.372   3.591
   42GLU     CD  406   4.491   6.218   3.589
   42GLU    OE1  407   4.566   6.156   3.670
   42GLU    OE2  408   4.408   6.160   3.517
   42GLU      C  409   4.580   6.559   3.920
   42GLU      O  410   4.507   6.603   4.008
   43HIS      N  411   4.706   6.523   3.943
   43HIS      H  412   4.765   6.489   3.868
   43HIS     CA  413   4.763   6.516   4.079
   43HIS     CB  414   4.902   6.451   4.080
   43HIS     CG  415   4.899   6.303   4.039
   43HIS    ND1  416   4.838   6.203   4.105
   43HIS    CD2  417   4.967   6.249   3.938
   43HIS    HD2  418   5.034   6.303   3.870
   43HIS    CE1  419   4.871   6.089   4.043
   43HIS    HE1  420   4.841   5.989   4.072
   43HIS    NE2  421   4.949   6.117   3.939
   43HIS    HE2  422   4.978   6.052   3.868
   43HIS      C  423   4.763   6.652   4.152
   43HIS      O  424   4.723   6.659   4.268
   44GLY      N  425   4.787   6.760   4.077
   44GLY      H  426   4.823   6.751   3.983
   44GLY     CA  427   4.772   6.899   4.125
   44GLY      C  428   4.628   6.935   4.164
   44GLY      O  429   4.605   6.988   4.273
   45GLN      N  430   4.532   6.896   4.081
   45GLN      H  431   4.552   6.862   3.988
   45GLN     CA  432   4.388   6.911   4.111
   45GLN     CB  433   4.303   6.875   3.988
   45GLN     CG  434   4.157   6.920   3.999
   45GLN     CD  435   4.142   7.072   4.002
   45GLN    OE1  436   4.174   7.145   3.910
   45GLN    NE2  437   4.089   7.126   4.110
   45GLN   HE21  438   4.058   7.072   4.190
   45GLN   HE22  439   4.083   7.225   4.109
   45GLN      C  440   4.344   6.829   4.234
   45GLN      O  441   4.283   6.887   4.324
   46ARG      N  442   4.392   6.705   4.248
   46ARG      H  443   4.427   6.655   4.167
   46ARG     CA  444   4.373   6.624   4.371
   46ARG     CB  445   4.438   6.486   4.358
   46ARG     CG  446   4.371   6.403   4.249
   46ARG     CD  447   4.436   6.266   4.224
   46ARG     NE  448   4.372   6.210   4.104
   46ARG     HE  449   4.278   6.246   4.085
   46ARG     CZ  450   4.432   6.154   3.998
   46ARG    NH1  451   4.564   6.144   3.984
   46ARG   HH11  452   4.629   6.174   4.054
   46ARG   HH12  453   4.598   6.124   3.891
   46ARG    NH2  454   4.357   6.133   3.889
   46ARG   HH21  455   4.259   6.158   3.891
   46ARG   HH22  456   4.400   6.116   3.799
   46ARG      C  457   4.426   6.692   4.498
   46ARG      O  458   4.351   6.713   4.594
   47ILE      N  459   4.549   6.745   4.489
   47ILE      H  460   4.607   6.725   4.410
   47ILE     CA  461   4.611   6.826   4.597
   47ILE     CB  462   4.758   6.857   4.562
   47ILE    CG1  463   4.838   6.727   4.562
   47ILE    CG2  464   4.823   6.957   4.658
   47ILE     CD  465   4.973   6.741   4.491
   47ILE      C  466   4.529   6.952   4.629
   47ILE      O  467   4.493   6.973   4.745
   48GLN      N  468   4.490   7.027   4.526
   48GLN      H  469   4.523   7.009   4.432
   48GLN     CA  470   4.402   7.144   4.540
   48GLN     CB  471   4.384   7.215   4.405
   48GLN     CG  472   4.471   7.341   4.397
   48GLN     CD  473   4.417   7.451   4.489
   48GLN    OE1  474   4.300   7.486   4.488
   48GLN    NE2  475   4.503   7.514   4.564
   48GLN   HE21  476   4.600   7.494   4.561
   48GLN   HE22  477   4.462   7.581   4.626
   48GLN      C  478   4.265   7.114   4.602
   48GLN      O  479   4.235   7.167   4.709
   49ASN      N  480   4.199   7.009   4.553
   49ASN      H  481   4.229   6.963   4.468
   49ASN     CA  482   4.069   6.962   4.607
   49ASN     CB  483   4.009   6.850   4.521
   49ASN     CG  484   3.981   6.887   4.375
   49ASN    OD1  485   3.984   7.000   4.331
   49ASN    ND2  486   3.954   6.787   4.295
   49ASN   HD21  487   3.946   6.693   4.332
   49ASN   HD22  488   3.952   6.804   4.197
   49ASN      C  489   4.077   6.917   4.754
   49ASN      O  490   3.998   6.966   4.835
   50LEU      N  491   4.181   6.842   4.791
   50LEU      H  492   4.241   6.797   4.723
   50LEU     CA  493   4.205   6.805   4.932
   50LEU     CB  494   4.317   6.701   4.947
   50LEU     CG  495   4.324   6.644   5.090
   50LEU    CD1  496   4.206   6.551   5.120
   50LEU    CD2  497   4.458   6.574   5.115
   50LEU      C  498   4.234   6.927   5.021
   50LEU      O  499   4.163   6.948   5.120
   51ARG      N  500   4.321   7.017   4.974
   51ARG      H  501   4.371   7.001   4.888
   51ARG     CA  502   4.350   7.144   5.044
   51ARG     CB  503   4.464   7.222   4.976
   51ARG     CG  504   4.600   7.152   4.989
   51ARG     CD  505   4.711   7.237   4.926
   51ARG     NE  506   4.844   7.171   4.923
   51ARG     HE  507   4.873   7.143   4.832
   51ARG     CZ  508   4.924   7.142   5.027
   51ARG    NH1  509   5.045   7.088   5.007
   51ARG   HH11  510   5.086   7.078   4.915
   51ARG   HH12  511   5.097   7.049   5.083
   51ARG    NH2  512   4.896   7.184   5.151
   51ARG   HH21  513   4.815   7.240   5.169
   51ARG   HH22  514   4.955   7.159   5.229
   51ARG      C  515   4.226   7.233   5.061
   51ARG      O  516   4.199   7.276   5.173
   52ASN      N  517   4.140   7.241   4.959
   52ASN      H  518   4.168   7.214   4.865
   52ASN     CA  519   4.010   7.310   4.968
   52ASN     CB  520   3.937   7.319   4.834
   52ASN     CG  521   4.011   7.402   4.729
   52ASN    OD1  522   4.093   7.488   4.757
   52ASN    ND2  523   3.972   7.383   4.606
   52ASN   HD21  524   3.891   7.326   4.587
   52ASN   HD22  525   4.030   7.422   4.535
   52ASN      C  526   3.913   7.247   5.070
   52ASN      O  527   3.864   7.319   5.156
   53VAL      N  528   3.898   7.114   5.069
   53VAL      H  529   3.932   7.058   4.991
   53VAL     CA  530   3.817   7.042   5.171
   53VAL     CB  531   3.814   6.890   5.148
   53VAL    CG1  532   3.727   6.819   5.252
   53VAL    CG2  533   3.761   6.856   5.010
   53VAL      C  534   3.869   7.071   5.313
   53VAL      O  535   3.793   7.119   5.396
   54MET      N  536   4.001   7.060   5.330
   54MET      H  537   4.061   7.027   5.255
   54MET     CA  538   4.070   7.091   5.457
   54MET     CB  539   4.220   7.066   5.444
   54MET     CG  540   4.255   6.917   5.435
   54MET     SD  541   4.431   6.886   5.395
   54MET     CE  542   4.511   6.968   5.531
   54MET      C  543   4.044   7.235   5.505
   54MET      O  544   3.983   7.253   5.611
   55SER      N  545   4.064   7.332   5.416
   55SER      H  546   4.116   7.316   5.331
   55SER     CA  547   4.033   7.475   5.442
   55SER     CB  548   4.075   7.565   5.325
   55SER     OG  549   4.215   7.551   5.300
   55SER     HG  550   4.235   7.582   5.207
   55SER      C  551   3.885   7.505   5.470
   55SER      O  552   3.855   7.589   5.554
   56LYS      N  553   3.794   7.441   5.396
   56LYS      H  554   3.822   7.384   5.317
   56LYS     CA  555   3.648   7.456   5.415
   56LYS     CB  556   3.571   7.403   5.294
   56LYS     CG  557   3.593   7.491   5.170
   56LYS     CD  558   3.529   7.428   5.045
   56LYS     CE  559   3.563   7.509   4.920
   56LYS     NZ  560   3.503   7.450   4.800
   56LYS    HZ1  561   3.526   7.501   4.718
   56LYS    HZ2  562   3.541   7.356   4.787
   56LYS    HZ3  563   3.405   7.440   4.810
   56LYS      C  564   3.591   7.391   5.543
   56LYS      O  565   3.504   7.449   5.607
   57THR      N  566   3.634   7.268   5.574
   57THR      H  567   3.696   7.217   5.513
   57THR     CA  568   3.585   7.193   5.693
   57THR     CB  569   3.579   7.042   5.670
   57THR    OG1  570   3.712   6.989   5.653
   57THR    HG1  571   3.707   6.916   5.585
   57THR    CG2  572   3.489   7.004   5.553
   57THR      C  573   3.663   7.215   5.823
   57THR      O  574   3.615   7.179   5.930
   58GLY      N  575   3.789   7.258   5.811
   58GLY      H  576   3.829   7.278   5.721
   58GLY     CA  577   3.884   7.269   5.923
   58GLY      C  578   3.951   7.137   5.966
   58GLY      O  579   4.021   7.133   6.067
   59LYS      N  580   3.929   7.029   5.890
   59LYS      H  581   3.869   7.034   5.810
   59LYS     CA  582   3.989   6.897   5.919
   59LYS     CB  583   3.901   6.783   5.866
   59LYS     CG  584   3.764   6.782   5.934
   59LYS     CD  585   3.677   6.666   5.885
   59LYS     CE  586   3.719   6.533   5.948
   59LYS     NZ  587   3.639   6.422   5.895
   59LYS    HZ1  588   3.655   6.337   5.944
   59LYS    HZ2  589   3.540   6.443   5.895
   59LYS    HZ3  590   3.662   6.407   5.799
   59LYS      C  591   4.132   6.880   5.863
   59LYS      O  592   4.158   6.903   5.745
   60THR      N  593   4.221   6.835   5.950
   60THR      H  594   4.208   6.846   6.049
   60THR     CA  595   4.362   6.802   5.914
   60THR     CB  596   4.451   6.797   6.040
   60THR    OG1  597   4.399   6.884   6.141
   60THR    HG1  598   4.469   6.901   6.211
   60THR    CG2  599   4.594   6.838   6.006
   60THR      C  600   4.374   6.668   5.840
   60THR      O  601   4.321   6.566   5.885
   61ALA      N  602   4.463   6.668   5.742
   61ALA      H  603   4.515   6.750   5.718
   61ALA     CA  604   4.498   6.552   5.656
   61ALA     CB  605   4.395   6.537   5.544
   61ALA      C  606   4.638   6.573   5.595
   61ALA      O  607   4.690   6.684   5.599
   62ALA      N  608   4.699   6.463   5.551
   62ALA      H  609   4.657   6.373   5.564
   62ALA     CA  610   4.833   6.465   5.488
   62ALA     CB  611   4.930   6.382   5.572
   62ALA      C  612   4.834   6.414   5.343
   62ALA      O  613   4.748   6.335   5.302
   63ILE      N  614   4.935   6.455   5.267
   63ILE      H  615   5.000   6.527   5.300
   63ILE     CA  616   4.956   6.415   5.126
   63ILE     CB  617   4.959   6.540   5.036
   63ILE    CG1  618   4.832   6.625   5.056
   63ILE    CG2  619   4.970   6.499   4.888
   63ILE     CD  620   4.842   6.764   4.992
   63ILE      C  621   5.086   6.332   5.111
   63ILE      O  622   5.197   6.375   5.141
   64LEU      N  623   5.067   6.213   5.055
   64LEU      H  624   4.974   6.181   5.031
   64LEU     CA  625   5.175   6.116   5.027
   64LEU     CB  626   5.137   5.985   5.099
   64LEU     CG  627   5.242   5.873   5.099
   64LEU    CD1  628   5.225   5.788   5.225
   64LEU    CD2  629   5.226   5.782   4.978
   64LEU      C  630   5.192   6.096   4.875
   64LEU      O  631   5.098   6.058   4.805
   65LEU      N  632   5.313   6.120   4.828
   65LEU      H  633   5.387   6.155   4.887
   65LEU     CA  634   5.351   6.093   4.687
   65LEU     CB  635   5.447   6.204   4.641
   65LEU     CG  636   5.469   6.206   4.490
   65LEU    CD1  637   5.485   6.350   4.442
   65LEU    CD2  638   5.593   6.126   4.449
   65LEU      C  639   5.415   5.954   4.679
   65LEU      O  640   5.511   5.926   4.750
   66ASP      N  641   5.357   5.866   4.598
   66ASP      H  642   5.275   5.890   4.544
   66ASP     CA  643   5.408   5.728   4.578
   66ASP     CB  644   5.296   5.627   4.600
   66ASP     CG  645   5.338   5.479   4.602
   66ASP    OD1  646   5.352   5.419   4.494
   66ASP    OD2  647   5.321   5.415   4.708
   66ASP      C  648   5.467   5.714   4.437
   66ASP      O  649   5.393   5.724   4.339
   67THR      N  650   5.600   5.704   4.433
   67THR      H  651   5.652   5.677   4.515
   67THR     CA  652   5.677   5.702   4.306
   67THR     CB  653   5.829   5.719   4.326
   67THR    OG1  654   5.884   5.611   4.404
   67THR    HG1  655   5.981   5.606   4.381
   67THR    CG2  656   5.862   5.855   4.386
   67THR      C  657   5.656   5.575   4.224
   67THR      O  658   5.620   5.470   4.279
   68LYS      N  659   5.681   5.584   4.094
   68LYS      H  660   5.730   5.662   4.052
   68LYS     CA  661   5.672   5.464   4.009
   68LYS     CB  662   5.662   5.501   3.861
   68LYS     CG  663   5.621   5.375   3.786
   68LYS     CD  664   5.606   5.392   3.635
   68LYS     CE  665   5.554   5.257   3.587
   68LYS     NZ  666   5.554   5.241   3.442
   68LYS    HZ1  667   5.553   5.142   3.424
   68LYS    HZ2  668   5.474   5.286   3.403
   68LYS    HZ3  669   5.639   5.279   3.405
   68LYS      C  670   5.791   5.369   4.033
   68LYS      O  671   5.770   5.252   4.064
   69GLY      N  672   5.911   5.426   4.032
   69GLY      H  673   5.927   5.523   4.007
   69GLY     CA  674   6.035   5.347   4.047
   69GLY      C  675   6.071   5.267   3.920
   69GLY      O  676   5.997   5.268   3.820
   70PRO      N  677   6.189   5.205   3.919
   70PRO     CA  678   6.234   5.121   3.806
   70PRO     CB  679   6.384   5.104   3.831
   70PRO     CG  680   6.396   5.109   3.984
   70PRO     CD  681   6.293   5.214   4.024
   70PRO      C  682   6.159   4.987   3.797
   70PRO      O  683   6.142   4.916   3.895
   71GLU      N  684   6.125   4.950   3.673
   71GLU      H  685   6.148   5.007   3.595
   71GLU     CA  686   6.053   4.825   3.641
   71GLU     CB  687   5.916   4.854   3.580
   71GLU     CG  688   5.810   4.922   3.668
   71GLU     CD  689   5.682   4.952   3.586
   71GLU    OE1  690   5.572   4.951   3.644
   71GLU    OE2  691   5.691   4.984   3.466
   71GLU      C  692   6.128   4.741   3.536
   71GLU      O  693   6.170   4.793   3.432
   72ILE      N  694   6.135   4.610   3.559
   72ILE      H  695   6.112   4.570   3.648
   72ILE     CA  696   6.172   4.513   3.453
   72ILE     CB  697   6.263   4.399   3.502
   72ILE    CG1  698   6.386   4.452   3.577
   72ILE    CG2  699   6.308   4.316   3.381
   72ILE     CD  700   6.469   4.339   3.638
   72ILE      C  701   6.041   4.456   3.396
   72ILE      O  702   5.962   4.396   3.469
   73ARG      N  703   6.014   4.490   3.271
   73ARG      H  704   6.078   4.544   3.215
   73ARG     CA  705   5.891   4.444   3.203
   73ARG     CB  706   5.793   4.559   3.177
   73ARG     CG  707   5.747   4.629   3.306
   73ARG     CD  708   5.634   4.729   3.283
   73ARG     NE  709   5.503   4.662   3.289
   73ARG     HE  710   5.461   4.639   3.200
   73ARG     CZ  711   5.427   4.647   3.399
   73ARG    NH1  712   5.457   4.706   3.515
   73ARG   HH11  713   5.530   4.776   3.523
   73ARG   HH12  714   5.412   4.681   3.601
   73ARG    NH2  715   5.315   4.575   3.390
   73ARG   HH21  716   5.289   4.535   3.301
   73ARG   HH22  717   5.258   4.556   3.470
   73ARG      C  718   5.919   4.373   3.070
   73ARG      O  719   6.015   4.407   3.000
   74THR      N  720   5.833   4.275   3.040
   74THR      H  721   5.762   4.246   3.105
   74THR     CA  722   5.828   4.213   2.905
   74THR     CB  723   5.744   4.085   2.896
   74THR    OG1  724   5.607   4.110   2.929
   74THR    HG1  725   5.552   4.032   2.897
   74THR    CG2  726   5.804   3.973   2.982
   74THR      C  727   5.772   4.313   2.803
   74THR      O  728   5.706   4.411   2.838
   75MET      N  729   5.818   4.299   2.680
   75MET      H  730   5.898   4.241   2.660
   75MET     CA  731   5.771   4.386   2.570
   75MET     CB  732   5.892   4.448   2.499
   75MET     CG  733   5.966   4.537   2.600
   75MET     SD  734   6.110   4.630   2.534
   75MET     CE  735   6.027   4.739   2.421
   75MET      C  736   5.664   4.321   2.480
   75MET      O  737   5.587   4.238   2.527
   76LYS      N  738   5.648   4.376   2.360
   76LYS      H  739   5.718   4.436   2.322
   76LYS     CA  740   5.539   4.342   2.266
   76LYS     CB  741   5.526   4.454   2.162
   76LYS     CG  742   5.470   4.580   2.227
   76LYS     CD  743   5.458   4.696   2.128
   76LYS     CE  744   5.596   4.750   2.092
   76LYS     NZ  745   5.585   4.858   1.995
   76LYS    HZ1  746   5.675   4.898   1.979
   76LYS    HZ2  747   5.549   4.821   1.909
   76LYS    HZ3  748   5.522   4.928   2.030
   76LYS      C  749   5.547   4.205   2.197
   76LYS      O  750   5.656   4.159   2.163
   77LEU      N  751   5.429   4.154   2.161
   77LEU      H  752   5.345   4.212   2.165
   77LEU     CA  753   5.412   4.019   2.104
   77LEU     CB  754   5.320   3.934   2.192
   77LEU     CG  755   5.375   3.903   2.332
   77LEU    CD1  756   5.270   3.823   2.408
   77LEU    CD2  757   5.506   3.824   2.328
   77LEU      C  758   5.359   4.014   1.959
   77LEU      O  759   5.301   4.110   1.907
   78GLU      N  760   5.382   3.900   1.895
   78GLU      H  761   5.448   3.833   1.933
   78GLU     CA  762   5.334   3.870   1.758
   78GLU     CB  763   5.377   3.729   1.714
   78GLU     CG  764   5.522   3.728   1.666
   78GLU     CD  765   5.573   3.590   1.621
   78GLU    OE1  766   5.697   3.573   1.618
   78GLU    OE2  767   5.490   3.504   1.588
   78GLU      C  768   5.183   3.892   1.737
   78GLU      O  769   5.096   3.832   1.800
   79GLY      N  770   5.161   4.005   1.670
   79GLY      H  771   5.238   4.064   1.647
   79GLY     CA  772   5.028   4.058   1.635
   79GLY      C  773   4.940   4.103   1.754
   79GLY      O  774   4.819   4.106   1.740
   80GLY      N  775   5.004   4.137   1.867
   80GLY      H  776   5.104   4.138   1.875
   80GLY     CA  777   4.934   4.182   1.990
   80GLY      C  778   4.847   4.076   2.061
   80GLY      O  779   4.756   4.111   2.136
   81ASN      N  780   4.877   3.948   2.037
   81ASN      H  781   4.956   3.923   1.982
   81ASN     CA  782   4.805   3.835   2.098
   81ASN     CB  783   4.771   3.729   1.993
   81ASN     CG  784   4.676   3.776   1.883
   81ASN    OD1  785   4.562   3.816   1.903
   81ASN    ND2  786   4.717   3.759   1.760
   81ASN   HD21  787   4.805   3.716   1.741
   81ASN   HD22  788   4.657   3.796   1.690
   81ASN      C  789   4.891   3.767   2.205
   81ASN      O  790   5.012   3.747   2.185
   82ASP      N  791   4.827   3.731   2.316
   82ASP      H  792   4.750   3.785   2.349
   82ASP     CA  793   4.890   3.648   2.422
   82ASP     CB  794   4.797   3.637   2.544
   82ASP     CG  795   4.759   3.771   2.610
   82ASP    OD1  796   4.821   3.875   2.580
   82ASP    OD2  797   4.669   3.768   2.697
   82ASP      C  798   4.933   3.508   2.374
   82ASP      O  799   4.865   3.443   2.295
   83VAL      N  800   5.050   3.466   2.423
   83VAL      H  801   5.100   3.522   2.489
   83VAL     CA  802   5.114   3.338   2.383
   83VAL     CB  803   5.250   3.360   2.314
   83VAL    CG1  804   5.232   3.432   2.180
   83VAL    CG2  805   5.350   3.436   2.401
   83VAL      C  806   5.126   3.232   2.494
   83VAL      O  807   5.185   3.256   2.600
   84SER      N  808   5.071   3.114   2.465
   84SER      H  809   5.002   3.107   2.394
   84SER     CA  810   5.074   2.997   2.556
   84SER     CB  811   4.972   2.891   2.513
   84SER     OG  812   4.844   2.951   2.495
   84SER     HG  813   4.818   2.998   2.586
   84SER      C  814   5.209   2.928   2.573
   84SER      O  815   5.258   2.860   2.482
   85LEU      N  816   5.260   2.932   2.696
   85LEU      H  817   5.215   2.983   2.770
   85LEU     CA  818   5.390   2.869   2.730
   85LEU     CB  819   5.473   2.961   2.821
   85LEU     CG  820   5.498   3.100   2.763
   85LEU    CD1  821   5.586   3.181   2.858
   85LEU    CD2  822   5.561   3.095   2.623
   85LEU      C  823   5.375   2.731   2.796
   85LEU      O  824   5.295   2.713   2.887
   86LYS      N  825   5.461   2.639   2.755
   86LYS      H  826   5.533   2.660   2.687
   86LYS     CA  827   5.459   2.499   2.804
   86LYS     CB  828   5.460   2.401   2.686
   86LYS     CG  829   5.333   2.412   2.602
   86LYS     CD  830   5.335   2.311   2.488
   86LYS     CE  831   5.210   2.326   2.401
   86LYS     NZ  832   5.210   2.227   2.293
   86LYS    HZ1  833   5.130   2.241   2.234
   86LYS    HZ2  834   5.294   2.235   2.239
   86LYS    HZ3  835   5.205   2.135   2.333
   86LYS      C  836   5.574   2.465   2.900
   86LYS      O  837   5.690   2.496   2.875
   87ALA      N  838   5.544   2.374   2.991
   87ALA      H  839   5.469   2.311   2.976
   87ALA     CA  840   5.639   2.332   3.096
   87ALA     CB  841   5.566   2.252   3.204
   87ALA      C  842   5.753   2.249   3.035
   87ALA      O  843   5.729   2.164   2.949
   88GLY      N  844   5.875   2.283   3.075
   88GLY      H  845   5.888   2.356   3.144
   88GLY     CA  846   5.998   2.221   3.022
   88GLY      C  847   6.049   2.271   2.886
   88GLY      O  848   6.154   2.225   2.842
   89GLN      N  849   5.977   2.362   2.820
   89GLN      H  850   5.885   2.389   2.848
   89GLN     CA  851   6.026   2.425   2.695
   89GLN     CB  852   5.914   2.496   2.617
   89GLN     CG  853   5.875   2.633   2.674
   89GLN     CD  854   5.773   2.710   2.591
   89GLN    OE1  855   5.660   2.669   2.567
   89GLN    NE2  856   5.811   2.830   2.553
   89GLN   HE21  857   5.901   2.865   2.577
   89GLN   HE22  858   5.753   2.884   2.493
   89GLN      C  859   6.142   2.524   2.721
   89GLN      O  860   6.152   2.584   2.827
   90THR      N  861   6.218   2.545   2.614
   90THR      H  862   6.213   2.487   2.533
   90THR     CA  863   6.324   2.648   2.605
   90THR     CB  864   6.423   2.614   2.493
   90THR    OG1  865   6.467   2.478   2.509
   90THR    HG1  866   6.544   2.462   2.448
   90THR    CG2  867   6.544   2.708   2.491
   90THR      C  868   6.259   2.784   2.575
   90THR      O  869   6.205   2.803   2.466
   91PHE      N  870   6.246   2.867   2.677
   91PHE      H  871   6.278   2.843   2.770
   91PHE     CA  872   6.200   3.006   2.661
   91PHE     CB  873   6.094   3.042   2.765
   91PHE     CG  874   6.027   3.177   2.735
   91PHE    CD1  875   6.081   3.296   2.783
   91PHE    HD1  876   6.165   3.293   2.852
   91PHE    CD2  877   5.916   3.181   2.651
   91PHE    HD2  878   5.873   3.089   2.612
   91PHE    CE1  879   6.026   3.417   2.745
   91PHE    HE1  880   6.073   3.510   2.778
   91PHE    CE2  881   5.861   3.302   2.613
   91PHE    HE2  882   5.776   3.305   2.544
   91PHE     CZ  883   5.916   3.421   2.661
   91PHE     HZ  884   5.871   3.515   2.631
   91PHE      C  885   6.321   3.100   2.676
   91PHE      O  886   6.398   3.086   2.771
   92THR      N  887   6.327   3.201   2.591
   92THR      H  888   6.265   3.207   2.512
   92THR     CA  889   6.444   3.292   2.594
   92THR     CB  890   6.533   3.265   2.471
   92THR    OG1  891   6.564   3.126   2.464
   92THR    HG1  892   6.612   3.105   2.379
   92THR    CG2  893   6.665   3.341   2.480
   92THR      C  894   6.410   3.441   2.609
   92THR      O  895   6.331   3.498   2.534
   93PHE      N  896   6.479   3.506   2.701
   93PHE      H  897   6.540   3.458   2.765
   93PHE     CA  898   6.468   3.653   2.717
   93PHE     CB  899   6.467   3.694   2.864
   93PHE     CG  900   6.344   3.642   2.937
   93PHE    CD1  901   6.225   3.714   2.932
   93PHE    HD1  902   6.217   3.803   2.870
   93PHE    CD2  903   6.352   3.525   3.012
   93PHE    HD2  904   6.445   3.468   3.015
   93PHE    CE1  905   6.113   3.669   3.002
   93PHE    HE1  906   6.019   3.724   2.997
   93PHE    CE2  907   6.241   3.480   3.081
   93PHE    HE2  908   6.245   3.386   3.136
   93PHE     CZ  909   6.122   3.552   3.077
   93PHE     HZ  910   6.034   3.513   3.128
   93PHE      C  911   6.582   3.726   2.644
   93PHE      O  912   6.699   3.695   2.666
   94THR      N  913   6.545   3.823   2.561
   94THR      H  914   6.447   3.847   2.550
   94THR     CA  915   6.642   3.903   2.483
   94THR     CB  916   6.622   3.891   2.330
   94THR    OG1  917   6.712   3.974   2.255
   94THR    HG1  918   6.656   4.020   2.185
   94THR    CG2  919   6.478   3.915   2.284
   94THR      C  920   6.648   4.050   2.527
   94THR      O  921   6.545   4.114   2.551
   95THR      N  922   6.770   4.100   2.544
   95THR      H  923   6.848   4.038   2.558
   95THR     CA  924   6.800   4.242   2.576
   95THR     CB  925   6.950   4.259   2.602
   95THR    OG1  926   6.991   4.164   2.702
   95THR    HG1  927   7.051   4.210   2.769
   95THR    CG2  928   6.993   4.399   2.644
   95THR      C  929   6.755   4.342   2.467
   95THR      O  930   6.725   4.458   2.497
   96ASP      N  931   6.754   4.295   2.342
   96ASP      H  932   6.756   4.197   2.326
   96ASP     CA  933   6.716   4.379   2.226
   96ASP     CB  934   6.750   4.309   2.094
   96ASP     CG  935   6.730   4.395   1.969
   96ASP    OD1  936   6.649   4.490   1.970
   96ASP    OD2  937   6.791   4.356   1.868
   96ASP      C  938   6.566   4.408   2.229
   96ASP      O  939   6.483   4.318   2.217
   97LYS      N  940   6.538   4.537   2.240
   97LYS      H  941   6.610   4.603   2.222
   97LYS     CA  942   6.402   4.593   2.254
   97LYS     CB  943   6.410   4.730   2.321
   97LYS     CG  944   6.469   4.717   2.462
   97LYS     CD  945   6.478   4.852   2.532
   97LYS     CE  946   6.620   4.879   2.581
   97LYS     NZ  947   6.669   4.776   2.674
   97LYS    HZ1  948   6.764   4.805   2.699
   97LYS    HZ2  949   6.614   4.774   2.758
   97LYS    HZ3  950   6.672   4.686   2.630
   97LYS      C  951   6.319   4.603   2.125
   97LYS      O  952   6.197   4.619   2.131
   98SER      N  953   6.387   4.601   2.010
   98SER      H  954   6.486   4.577   2.007
   98SER     CA  955   6.322   4.608   1.877
   98SER     CB  956   6.424   4.640   1.766
   98SER     OG  957   6.513   4.531   1.740
   98SER     HG  958   6.582   4.517   1.816
   98SER      C  959   6.248   4.478   1.839
   98SER      O  960   6.146   4.481   1.770
   99VAL      N  961   6.298   4.367   1.894
   99VAL      H  962   6.386   4.372   1.942
   99VAL     CA  963   6.245   4.230   1.876
   99VAL     CB  964   6.343   4.130   1.940
   99VAL    CG1  965   6.294   3.985   1.924
   99VAL    CG2  966   6.482   4.141   1.879
   99VAL      C  967   6.102   4.213   1.932
   99VAL      O  968   6.075   4.226   2.051
  100ILE      N  969   6.013   4.185   1.838
  100ILE      H  970   6.040   4.186   1.741
  100ILE     CA  971   5.873   4.145   1.864
  100ILE     CB  972   5.787   4.158   1.737
  100ILE    CG1  973   5.794   4.298   1.674
  100ILE    CG2  974   5.641   4.127   1.766
  100ILE     CD  975   5.902   4.309   1.566
  100ILE      C  976   5.874   3.999   1.914
  100ILE      O  977   5.940   3.914   1.855
  101GLY      N  978   5.810   3.977   2.028
  101GLY      H  979   5.754   4.048   2.073
  101GLY     CA  980   5.810   3.846   2.097
  101GLY      C  981   5.710   3.741   2.045
  101GLY      O  982   5.606   3.775   1.989
  102ASN      N  983   5.731   3.620   2.095
  102ASN      H  984   5.813   3.602   2.151
  102ASN     CA  985   5.648   3.501   2.067
  102ASN     CB  986   5.679   3.448   1.926
  102ASN     CG  987   5.823   3.404   1.901
  102ASN    OD1  988   5.898   3.361   1.989
  102ASN    ND2  989   5.864   3.420   1.777
  102ASN   HD21  990   5.801   3.468   1.711
  102ASN   HD22  991   5.944   3.372   1.745
  102ASN      C  992   5.662   3.389   2.173
  102ASN      O  993   5.712   3.412   2.283
  103SER      N  994   5.622   3.268   2.136
  103SER      H  995   5.599   3.249   2.041
  103SER     CA  996   5.626   3.147   2.222
  103SER     CB  997   5.566   3.027   2.149
  103SER     OG  998   5.627   3.019   2.019
  103SER     HG  999   5.628   2.924   1.985
  103SER      C 1000   5.767   3.106   2.269
  103SER      O 1001   5.781   3.049   2.377
  104GLU      N 1002   5.864   3.116   2.178
  104GLU      H 1003   5.841   3.135   2.082
  104GLU     CA 1004   6.007   3.090   2.205
  104GLU     CB 1005   6.080   3.066   2.072
  104GLU     CG 1006   6.042   2.934   2.007
  104GLU     CD 1007   6.101   2.917   1.866
  104GLU    OE1 1008   6.036   2.844   1.788
  104GLU    OE2 1009   6.208   2.975   1.839
  104GLU      C 1010   6.079   3.202   2.281
  104GLU      O 1011   6.158   3.176   2.371
  105MET      N 1012   6.051   3.328   2.245
  105MET      H 1013   5.982   3.349   2.174
  105MET     CA 1014   6.127   3.442   2.299
  105MET     CB 1015   6.259   3.455   2.221
  105MET     CG 1016   6.243   3.481   2.071
  105MET     SD 1017   6.230   3.660   2.035
  105MET     CE 1018   6.114   3.649   1.900
  105MET      C 1019   6.054   3.577   2.311
  105MET      O 1020   5.957   3.601   2.240
  106VAL      N 1021   6.102   3.660   2.403
  106VAL      H 1022   6.174   3.630   2.466
  106VAL     CA 1023   6.051   3.799   2.422
  106VAL     CB 1024   5.930   3.800   2.518
  106VAL    CG1 1025   5.968   3.782   2.666
  106VAL    CG2 1026   5.842   3.924   2.498
  106VAL      C 1027   6.160   3.899   2.466
  106VAL      O 1028   6.260   3.864   2.528
  107ALA      N 1029   6.142   4.023   2.420
  107ALA      H 1030   6.079   4.042   2.346
  107ALA     CA 1031   6.223   4.139   2.463
  107ALA     CB 1032   6.200   4.255   2.366
  107ALA      C 1033   6.194   4.187   2.606
  107ALA      O 1034   6.078   4.191   2.649
  108VAL      N 1035   6.301   4.223   2.677
  108VAL      H 1036   6.394   4.206   2.642
  108VAL     CA 1037   6.293   4.286   2.811
  108VAL     CB 1038   6.358   4.201   2.922
  108VAL    CG1 1039   6.271   4.079   2.953
  108VAL    CG2 1040   6.502   4.160   2.890
  108VAL      C 1041   6.348   4.430   2.815
  108VAL      O 1042   6.448   4.463   2.753
  109THR      N 1043   6.287   4.511   2.902
  109THR      H 1044   6.202   4.483   2.948
  109THR     CA 1045   6.327   4.652   2.922
  109THR     CB 1046   6.229   4.732   3.009
  109THR    OG1 1047   6.204   4.666   3.134
  109THR    HG1 1048   6.198   4.736   3.207
  109THR    CG2 1049   6.099   4.758   2.932
  109THR      C 1050   6.470   4.676   2.975
  109THR      O 1051   6.542   4.758   2.918
  110TYR      N 1052   6.516   4.589   3.064
  110TYR      H 1053   6.468   4.503   3.081
  110TYR     CA 1054   6.644   4.605   3.136
  110TYR     CB 1055   6.626   4.549   3.277
  110TYR     CG 1056   6.747   4.558   3.371
  110TYR    CD1 1057   6.821   4.675   3.385
  110TYR    HD1 1058   6.786   4.769   3.340
  110TYR    CD2 1059   6.782   4.446   3.445
  110TYR    HD2 1060   6.727   4.353   3.435
  110TYR    CE1 1061   6.929   4.680   3.471
  110TYR    HE1 1062   6.985   4.772   3.484
  110TYR    CE2 1063   6.890   4.450   3.532
  110TYR    HE2 1064   6.917   4.361   3.589
  110TYR     CZ 1065   6.964   4.567   3.545
  110TYR     OH 1066   7.071   4.573   3.626
  110TYR     HH 1067   7.091   4.477   3.662
  110TYR      C 1068   6.765   4.539   3.066
  110TYR      O 1069   6.770   4.417   3.051
  111GLU      N 1070   6.868   4.620   3.045
  111GLU      H 1071   6.861   4.719   3.059
  111GLU     CA 1072   6.995   4.575   2.985
  111GLU     CB 1073   7.078   4.697   2.942
  111GLU     CG 1074   7.062   4.720   2.792
  111GLU     CD 1075   7.030   4.866   2.760
  111GLU    OE1 1076   7.122   4.948   2.768
  111GLU    OE2 1077   6.911   4.893   2.733
  111GLU      C 1078   7.081   4.475   3.064
  111GLU      O 1079   7.132   4.380   3.006
  112GLY      N 1080   7.075   4.484   3.197
  112GLY      H 1081   7.019   4.552   3.244
  112GLY     CA 1082   7.150   4.395   3.288
  112GLY      C 1083   7.084   4.259   3.318
  112GLY      O 1084   7.142   4.178   3.391
  113PHE      N 1085   6.978   4.223   3.245
  113PHE      H 1086   6.943   4.282   3.172
  113PHE     CA 1087   6.903   4.097   3.267
  113PHE     CB 1088   6.784   4.094   3.170
  113PHE     CG 1089   6.670   4.003   3.216
  113PHE    CD1 1090   6.579   4.048   3.311
  113PHE    HD1 1091   6.593   4.146   3.358
  113PHE    CD2 1092   6.654   3.877   3.161
  113PHE    HD2 1093   6.723   3.842   3.084
  113PHE    CE1 1094   6.472   3.968   3.349
  113PHE    HE1 1095   6.404   4.002   3.427
  113PHE    CE2 1096   6.549   3.796   3.200
  113PHE    HE2 1097   6.541   3.694   3.163
  113PHE     CZ 1098   6.457   3.842   3.294
  113PHE     HZ 1099   6.373   3.778   3.323
  113PHE      C 1100   6.990   3.970   3.255
  113PHE      O 1101   6.969   3.872   3.326
  114THR      N 1102   7.092   3.977   3.169
  114THR      H 1103   7.106   4.057   3.111
  114THR     CA 1104   7.199   3.875   3.155
  114THR     CB 1105   7.271   3.891   3.021
  114THR    OG1 1106   7.298   4.030   2.998
  114THR    HG1 1107   7.378   4.037   2.937
  114THR    CG2 1108   7.188   3.833   2.906
  114THR      C 1109   7.305   3.873   3.266
  114THR      O 1110   7.360   3.768   3.295
  115THR      N 1111   7.346   3.992   3.310
  115THR      H 1112   7.321   4.076   3.261
  115THR     CA 1113   7.447   4.016   3.416
  115THR     CB 1114   7.493   4.163   3.415
  115THR    OG1 1115   7.510   4.209   3.281
  115THR    HG1 1116   7.522   4.309   3.283
  115THR    CG2 1117   7.624   4.182   3.493
  115THR      C 1118   7.398   3.983   3.558
  115THR      O 1119   7.468   3.917   3.633
  116ASP      N 1120   7.284   4.042   3.598
  116ASP      H 1121   7.247   4.123   3.550
  116ASP     CA 1122   7.224   4.025   3.732
  116ASP     CB 1123   7.102   4.116   3.751
  116ASP     CG 1124   7.120   4.268   3.728
  116ASP    OD1 1125   7.196   4.311   3.638
  116ASP    OD2 1126   7.044   4.345   3.788
  116ASP      C 1127   7.182   3.880   3.765
  116ASP      O 1128   7.196   3.835   3.878
  117LEU      N 1129   7.130   3.808   3.665
  117LEU      H 1130   7.120   3.847   3.573
  117LEU     CA 1131   7.091   3.666   3.678
  117LEU     CB 1132   6.986   3.629   3.573
  117LEU     CG 1133   6.847   3.686   3.602
  117LEU    CD1 1134   6.754   3.661   3.483
  117LEU    CD2 1135   6.787   3.622   3.728
  117LEU      C 1136   7.207   3.566   3.670
  117LEU      O 1137   7.303   3.584   3.597
  118SER      N 1138   7.191   3.456   3.743
  118SER      H 1139   7.118   3.451   3.813
  118SER     CA 1140   7.280   3.337   3.737
  118SER     CB 1141   7.344   3.307   3.873
  118SER     OG 1142   7.456   3.391   3.898
  118SER     HG 1143   7.426   3.487   3.900
  118SER      C 1144   7.203   3.210   3.697
  118SER      O 1145   7.083   3.197   3.723
  119VAL      N 1146   7.276   3.111   3.646
  119VAL      H 1147   7.374   3.123   3.631
  119VAL     CA 1148   7.221   2.978   3.613
  119VAL     CB 1149   7.329   2.889   3.548
  119VAL    CG1 1150   7.274   2.751   3.511
  119VAL    CG2 1151   7.385   2.955   3.422
  119VAL      C 1152   7.162   2.913   3.740
  119VAL      O 1153   7.224   2.915   3.846
  120GLY      N 1154   7.038   2.867   3.727
  120GLY      H 1155   6.996   2.852   3.637
  120GLY     CA 1156   6.959   2.815   3.841
  120GLY      C 1157   6.867   2.916   3.913
  120GLY      O 1158   6.795   2.878   4.005
  121ASN      N 1159   6.875   3.045   3.880
  121ASN      H 1160   6.950   3.082   3.824
  121ASN     CA 1161   6.778   3.145   3.932
  121ASN     CB 1162   6.827   3.289   3.908
  121ASN     CG 1163   6.944   3.334   3.995
  121ASN    OD1 1164   7.027   3.415   3.956
  121ASN    ND2 1165   6.954   3.289   4.118
  121ASN   HD21 1166   6.889   3.225   4.156
  121ASN   HD22 1167   7.028   3.328   4.172
  121ASN      C 1168   6.637   3.131   3.873
  121ASN      O 1169   6.618   3.084   3.760
  122THR      N 1170   6.539   3.172   3.953
  122THR      H 1171   6.554   3.188   4.050
  122THR     CA 1172   6.397   3.175   3.912
  122THR     CB 1173   6.303   3.146   4.031
  122THR    OG1 1174   6.355   3.037   4.107
  122THR    HG1 1175   6.284   3.003   4.170
  122THR    CG2 1176   6.162   3.112   3.983
  122THR      C 1177   6.359   3.311   3.852
  122THR      O 1178   6.385   3.416   3.911
  123VAL      N 1179   6.294   3.305   3.737
  123VAL      H 1180   6.284   3.217   3.689
  123VAL     CA 1181   6.233   3.422   3.669
  123VAL     CB 1182   6.280   3.431   3.522
  123VAL    CG1 1183   6.217   3.550   3.450
  123VAL    CG2 1184   6.432   3.441   3.512
  123VAL      C 1185   6.080   3.405   3.675
  123VAL      O 1186   6.027   3.305   3.628
  124LEU      N 1187   6.013   3.500   3.740
  124LEU      H 1188   6.059   3.575   3.789
  124LEU     CA 1189   5.865   3.503   3.744
  124LEU     CB 1190   5.815   3.522   3.887
  124LEU     CG 1191   5.839   3.400   3.978
  124LEU    CD1 1192   5.805   3.436   4.122
  124LEU    CD2 1193   5.752   3.282   3.935
  124LEU      C 1194   5.809   3.614   3.655
  124LEU      O 1195   5.862   3.725   3.653
  125VAL      N 1196   5.706   3.581   3.577
  125VAL      H 1197   5.675   3.486   3.571
  125VAL     CA 1198   5.641   3.678   3.485
  125VAL     CB 1199   5.664   3.639   3.338
  125VAL    CG1 1200   5.624   3.753   3.245
  125VAL    CG2 1201   5.810   3.600   3.308
  125VAL      C 1202   5.490   3.691   3.515
  125VAL      O 1203   5.423   3.591   3.541
  126ASP      N 1204   5.444   3.817   3.510
  126ASP      H 1205   5.510   3.892   3.500
  126ASP     CA 1206   5.305   3.865   3.533
  126ASP     CB 1207   5.204   3.819   3.426
  126ASP     CG 1208   5.102   3.927   3.386
  126ASP    OD1 1209   5.133   4.047   3.398
  126ASP    OD2 1210   5.003   3.892   3.317
  126ASP      C 1211   5.254   3.829   3.673
  126ASP      O 1212   5.197   3.722   3.694
  127ASP      N 1213   5.306   3.904   3.770
  127ASP      H 1214   5.323   4.002   3.753
  127ASP     CA 1215   5.284   3.884   3.916
  127ASP     CB 1216   5.157   3.959   3.960
  127ASP     CG 1217   5.147   4.105   3.911
  127ASP    OD1 1218   5.247   4.161   3.860
  127ASP    OD2 1219   5.035   4.160   3.921
  127ASP      C 1220   5.289   3.738   3.966
  127ASP      O 1221   5.204   3.689   4.040
  128GLY      N 1222   5.391   3.668   3.917
  128GLY      H 1223   5.465   3.716   3.871
  128GLY     CA 1224   5.414   3.523   3.940
  128GLY      C 1225   5.324   3.420   3.868
  128GLY      O 1226   5.335   3.301   3.899
  129LEU      N 1227   5.248   3.461   3.766
  129LEU      H 1228   5.234   3.559   3.748
  129LEU     CA 1229   5.166   3.370   3.683
  129LEU     CB 1230   5.091   3.454   3.578
  129LEU     CG 1231   4.991   3.378   3.489
  129LEU    CD1 1232   4.867   3.336   3.568
  129LEU    CD2 1233   4.954   3.464   3.368
  129LEU      C 1234   5.250   3.261   3.613
  129LEU      O 1235   5.222   3.142   3.626
  130ILE      N 1236   5.359   3.302   3.547
  130ILE      H 1237   5.381   3.400   3.540
  130ILE     CA 1238   5.450   3.207   3.480
  130ILE     CB 1239   5.466   3.240   3.330
  130ILE    CG1 1240   5.329   3.248   3.262
  130ILE    CG2 1241   5.551   3.134   3.259
  130ILE     CD 1242   5.337   3.313   3.124
  130ILE      C 1243   5.588   3.207   3.549
  130ILE      O 1244   5.654   3.311   3.557
  131GLY      N 1245   5.629   3.089   3.591
  131GLY      H 1246   5.569   3.008   3.588
  131GLY     CA 1247   5.762   3.065   3.651
  131GLY      C 1248   5.859   2.997   3.554
  131GLY      O 1249   5.823   2.905   3.480
  132MET      N 1250   5.981   3.049   3.553
  132MET      H 1251   6.000   3.138   3.596
  132MET     CA 1252   6.092   2.995   3.470
  132MET     CB 1253   6.121   3.088   3.352
  132MET     CG 1254   5.998   3.111   3.263
  132MET     SD 1255   6.037   3.212   3.117
  132MET     CE 1256   5.872   3.256   3.068
  132MET      C 1257   6.222   2.975   3.550
  132MET      O 1258   6.259   3.060   3.630
  133GLU      N 1259   6.295   2.870   3.514
  133GLU      H 1260   6.260   2.806   3.445
  133GLU     CA 1261   6.424   2.830   3.576
  133GLU     CB 1262   6.409   2.679   3.595
  133GLU     CG 1263   6.509   2.606   3.686
  133GLU     CD 1264   6.482   2.454   3.684
  133GLU    OE1 1265   6.576   2.378   3.714
  133GLU    OE2 1266   6.369   2.411   3.652
  133GLU      C 1267   6.538   2.861   3.476
  133GLU      O 1268   6.535   2.810   3.364
  134VAL      N 1269   6.631   2.950   3.512
  134VAL      H 1270   6.627   2.998   3.601
  134VAL     CA 1271   6.743   2.989   3.422
  134VAL     CB 1272   6.821   3.112   3.473
  134VAL    CG1 1273   6.932   3.153   3.376
  134VAL    CG2 1274   6.728   3.232   3.494
  134VAL      C 1275   6.839   2.872   3.395
  134VAL      O 1276   6.915   2.831   3.483
  135THR      N 1277   6.838   2.826   3.270
  135THR      H 1278   6.784   2.870   3.198
  135THR     CA 1279   6.922   2.713   3.223
  135THR     CB 1280   6.850   2.623   3.123
  135THR    OG1 1281   6.792   2.702   3.019
  135THR    HG1 1282   6.770   2.643   2.940
  135THR    CG2 1283   6.745   2.537   3.193
  135THR      C 1284   7.057   2.753   3.163
  135THR      O 1285   7.155   2.681   3.182
  136ALA      N 1286   7.063   2.868   3.095
  136ALA      H 1287   6.979   2.918   3.072
  136ALA     CA 1288   7.187   2.921   3.034
  136ALA     CB 1289   7.218   2.846   2.904
  136ALA      C 1290   7.178   3.071   3.002
  136ALA      O 1291   7.069   3.127   2.987
  137ILE      N 1292   7.294   3.135   2.998
  137ILE      H 1293   7.381   3.087   3.009
  137ILE     CA 1294   7.307   3.280   2.967
  137ILE     CB 1295   7.343   3.359   3.094
  137ILE    CG1 1296   7.231   3.347   3.198
  137ILE    CG2 1297   7.369   3.507   3.062
  137ILE     CD 1298   7.273   3.397   3.336
  137ILE      C 1299   7.411   3.298   2.855
  137ILE      O 1300   7.529   3.267   2.873
  138GLU      N 1301   7.365   3.352   2.742
  138GLU      H 1302   7.271   3.388   2.738
  138GLU     CA 1303   7.446   3.366   2.620
  138GLU     CB 1304   7.406   3.261   2.516
  138GLU     CG 1305   7.452   3.119   2.553
  138GLU     CD 1306   7.390   3.013   2.460
  138GLU    OE1 1307   7.362   3.046   2.343
  138GLU    OE2 1308   7.370   2.901   2.511
  138GLU      C 1309   7.433   3.505   2.555
  138GLU      O 1310   7.328   3.544   2.505
  139GLY      N 1311   7.541   3.583   2.564
  139GLY      H 1312   7.622   3.551   2.612
  139GLY     CA 1313   7.549   3.719   2.506
  139GLY      C 1314   7.438   3.813   2.556
  139GLY      O 1315   7.437   3.851   2.673
  140ASN      N 1316   7.344   3.842   2.467
  140ASN      H 1317   7.350   3.811   2.372
  140ASN     CA 1318   7.223   3.922   2.501
  140ASN     CB 1319   7.202   4.034   2.399
  140ASN     CG 1320   7.155   3.999   2.256
  140ASN    OD1 1321   7.173   3.891   2.202
  140ASN    ND2 1322   7.088   4.093   2.195
  140ASN   HD21 1323   7.063   4.176   2.245
  140ASN   HD22 1324   7.086   4.095   2.095
  140ASN      C 1325   7.095   3.840   2.528
  140ASN      O 1326   6.984   3.892   2.514
  141LYS      N 1327   7.112   3.710   2.553
  141LYS      H 1328   7.203   3.667   2.550
  141LYS     CA 1329   7.003   3.614   2.579
  141LYS     CB 1330   7.002   3.503   2.473
  141LYS     CG 1331   6.923   3.533   2.346
  141LYS     CD 1332   6.987   3.637   2.255
  141LYS     CE 1333   6.901   3.663   2.132
  141LYS     NZ 1334   6.954   3.779   2.061
  141LYS    HZ1 1335   6.902   3.794   1.977
  141LYS    HZ2 1336   6.946   3.859   2.121
  141LYS    HZ3 1337   7.050   3.764   2.041
  141LYS      C 1338   7.015   3.544   2.715
  141LYS      O 1339   7.122   3.497   2.753
  142VAL      N 1340   6.900   3.531   2.781
  142VAL      H 1341   6.819   3.585   2.753
  142VAL     CA 1342   6.882   3.445   2.900
  142VAL     CB 1343   6.826   3.523   3.021
  142VAL    CG1 1344   6.810   3.434   3.144
  142VAL    CG2 1345   6.918   3.639   3.058
  142VAL      C 1346   6.787   3.330   2.864
  142VAL      O 1347   6.668   3.353   2.839
  143ILE      N 1348   6.845   3.211   2.852
  143ILE      H 1349   6.938   3.195   2.888
  143ILE     CA 1350   6.773   3.087   2.817
  143ILE     CB 1351   6.864   2.988   2.741
  143ILE    CG1 1352   6.919   3.046   2.610
  143ILE    CG2 1353   6.793   2.856   2.711
  143ILE     CD 1354   7.051   3.121   2.628
  143ILE      C 1355   6.717   3.026   2.947
  143ILE      O 1356   6.790   3.000   3.043
  144CYS      N 1357   6.586   3.008   2.947
  144CYS      H 1358   6.529   3.037   2.868
  144CYS     CA 1359   6.510   2.960   3.063
  144CYS     CB 1360   6.422   3.073   3.118
  144CYS     SG 1361   6.515   3.218   3.180
  144CYS     HG 1362   6.408   3.287   3.220
  144CYS      C 1363   6.419   2.841   3.032
  144CYS      O 1364   6.354   2.834   2.928
  145LYS      N 1365   6.407   2.753   3.130
  145LYS      H 1366   6.462   2.762   3.215
  145LYS     CA 1367   6.311   2.641   3.128
  145LYS     CB 1368   6.375   2.522   3.200
  145LYS     CG 1369   6.281   2.402   3.214
  145LYS     CD 1370   6.316   2.331   3.345
  145LYS     CE 1371   6.204   2.239   3.392
  145LYS     NZ 1372   6.232   2.199   3.531
  145LYS    HZ1 1373   6.160   2.139   3.566
  145LYS    HZ2 1374   6.321   2.156   3.536
  145LYS    HZ3 1375   6.240   2.283   3.587
  145LYS      C 1376   6.181   2.683   3.199
  145LYS      O 1377   6.183   2.715   3.318
  146VAL      N 1378   6.070   2.682   3.126
  146VAL      H 1379   6.074   2.665   3.027
  146VAL     CA 1380   5.938   2.712   3.185
  146VAL     CB 1381   5.833   2.736   3.074
  146VAL    CG1 1382   5.696   2.772   3.131
  146VAL    CG2 1383   5.877   2.851   2.982
  146VAL      C 1384   5.894   2.601   3.283
  146VAL      O 1385   5.908   2.482   3.254
  147LEU      N 1386   5.853   2.643   3.403
  147LEU      H 1387   5.852   2.741   3.426
  147LEU     CA 1388   5.811   2.551   3.511
  147LEU     CB 1389   5.846   2.611   3.649
  147LEU     CG 1390   5.997   2.627   3.671
  147LEU    CD1 1391   6.023   2.704   3.800
  147LEU    CD2 1392   6.066   2.490   3.676
  147LEU      C 1393   5.663   2.511   3.509
  147LEU      O 1394   5.631   2.393   3.524
  148ASN      N 1395   5.575   2.608   3.484
  148ASN      H 1396   5.603   2.703   3.476
  148ASN     CA 1397   5.429   2.588   3.479
  148ASN     CB 1398   5.364   2.651   3.603
  148ASN     CG 1399   5.381   2.803   3.613
  148ASN    OD1 1400   5.489   2.858   3.598
  148ASN    ND2 1401   5.271   2.872   3.629
  148ASN   HD21 1402   5.182   2.829   3.633
  148ASN   HD22 1403   5.276   2.973   3.632
  148ASN      C 1404   5.367   2.647   3.351
  148ASN      O 1405   5.429   2.728   3.283
  149ASN      N 1406   5.248   2.598   3.316
  149ASN      H 1407   5.198   2.535   3.374
  149ASN     CA 1408   5.173   2.651   3.199
  149ASN     CB 1409   5.066   2.551   3.150
  149ASN     CG 1410   5.119   2.420   3.091
  149ASN    OD1 1411   5.046   2.334   3.044
  149ASN    ND2 1412   5.248   2.397   3.088
  149ASN   HD21 1413   5.312   2.468   3.116
  149ASN   HD22 1414   5.272   2.304   3.066
  149ASN      C 1415   5.107   2.786   3.231
  149ASN      O 1416   5.066   2.810   3.344
  150GLY      N 1417   5.102   2.870   3.128
  150GLY      H 1418   5.148   2.850   3.042
  150GLY     CA 1419   5.037   3.002   3.136
  150GLY      C 1420   5.053   3.083   3.006
  150GLY      O 1421   5.146   3.059   2.929
  151ASP      N 1422   4.960   3.176   2.988
  151ASP      H 1423   4.874   3.174   3.037
  151ASP     CA 1424   4.960   3.266   2.871
  151ASP     CB 1425   4.816   3.290   2.822
  151ASP     CG 1426   4.745   3.158   2.787
  151ASP    OD1 1427   4.809   3.069   2.728
  151ASP    OD2 1428   4.630   3.142   2.834
  151ASP      C 1429   5.033   3.398   2.897
  151ASP      O 1430   5.002   3.471   2.991
  152LEU      N 1431   5.142   3.415   2.824
  152LEU      H 1432   5.166   3.349   2.752
  152LEU     CA 1433   5.226   3.537   2.830
  152LEU     CB 1434   5.369   3.502   2.787
  152LEU     CG 1435   5.466   3.622   2.781
  152LEU    CD1 1436   5.489   3.684   2.919
  152LEU    CD2 1437   5.597   3.579   2.716
  152LEU      C 1438   5.167   3.645   2.738
  152LEU      O 1439   5.155   3.622   2.618
  153GLY      N 1440   5.138   3.759   2.798
  153GLY      H 1441   5.130   3.764   2.897
  153GLY     CA 1442   5.087   3.877   2.724
  153GLY      C 1443   5.184   3.995   2.710
  153GLY      O 1444   5.297   3.993   2.759
  154GLU      N 1445   5.132   4.100   2.647
  154GLU      H 1446   5.043   4.091   2.601
  154GLU     CA 1447   5.202   4.230   2.632
  154GLU     CB 1448   5.130   4.321   2.533
  154GLU     CG 1449   5.124   4.267   2.389
  154GLU     CD 1450   5.171   4.368   2.283
  154GLU    OE1 1451   5.182   4.488   2.314
  154GLU    OE2 1452   5.211   4.321   2.174
  154GLU      C 1453   5.220   4.306   2.765
  154GLU      O 1454   5.132   4.308   2.851
  155ASN      N 1455   5.340   4.364   2.781
  155ASN      H 1456   5.411   4.343   2.715
  155ASN     CA 1457   5.380   4.454   2.892
  155ASN     CB 1458   5.315   4.593   2.877
  155ASN     CG 1459   5.383   4.701   2.961
  155ASN    OD1 1460   5.329   4.758   3.055
  155ASN    ND2 1461   5.513   4.714   2.948
  155ASN   HD21 1462   5.565   4.652   2.891
  155ASN   HD22 1463   5.553   4.794   2.992
  155ASN      C 1464   5.366   4.400   3.036
  155ASN      O 1465   5.330   4.471   3.130
  156LYS      N 1466   5.417   4.279   3.058
  156LYS      H 1467   5.479   4.233   2.994
  156LYS     CA 1468   5.399   4.210   3.188
  156LYS     CB 1469   5.378   4.060   3.165
  156LYS     CG 1470   5.263   4.028   3.069
  156LYS     CD 1471   5.135   4.104   3.103
  156LYS     CE 1472   5.011   4.046   3.037
  156LYS     NZ 1473   4.896   4.077   3.121
  156LYS    HZ1 1474   4.813   4.042   3.078
  156LYS    HZ2 1475   4.912   4.030   3.210
  156LYS    HZ3 1476   4.892   4.175   3.136
  156LYS      C 1477   5.518   4.232   3.283
  156LYS      O 1478   5.632   4.242   3.238
  157GLY      N 1479   5.487   4.238   3.412
  157GLY      H 1480   5.396   4.212   3.446
  157GLY     CA 1481   5.590   4.256   3.517
  157GLY      C 1482   5.680   4.132   3.531
  157GLY      O 1483   5.634   4.020   3.508
  158VAL      N 1484   5.809   4.156   3.551
  158VAL      H 1485   5.849   4.248   3.550
  158VAL     CA 1486   5.906   4.046   3.575
  158VAL     CB 1487   6.016   4.043   3.467
  158VAL    CG1 1488   6.111   3.924   3.486
  158VAL    CG2 1489   5.958   4.038   3.326
  158VAL      C 1490   5.966   4.057   3.716
  158VAL      O 1491   6.033   4.155   3.748
  159ASN      N 1492   5.953   3.946   3.787
  159ASN      H 1493   5.913   3.863   3.746
  159ASN     CA 1494   6.000   3.930   3.926
  159ASN     CB 1495   5.885   3.879   4.014
  159ASN     CG 1496   5.785   3.991   4.038
  159ASN    OD1 1497   5.683   4.004   3.972
  159ASN    ND2 1498   5.818   4.075   4.133
  159ASN   HD21 1499   5.906   4.062   4.182
  159ASN   HD22 1500   5.754   4.149   4.154
  159ASN      C 1501   6.117   3.832   3.937
  159ASN      O 1502   6.117   3.727   3.871
  160LEU      N 1503   6.208   3.862   4.030
  160LEU      H 1504   6.183   3.921   4.109
  160LEU     CA 1505   6.337   3.790   4.040
  160LEU     CB 1506   6.451   3.872   3.977
  160LEU     CG 1507   6.444   3.895   3.825
  160LEU    CD1 1508   6.565   3.976   3.779
  160LEU    CD2 1509   6.437   3.763   3.748
  160LEU      C 1510   6.370   3.746   4.184
  160LEU      O 1511   6.469   3.794   4.242
  161PRO      N 1512   6.308   3.637   4.230
  161PRO     CA 1513   6.319   3.586   4.369
  161PRO     CB 1514   6.246   3.452   4.369
  161PRO     CG 1515   6.138   3.473   4.264
  161PRO     CD 1516   6.210   3.554   4.156
  161PRO      C 1517   6.463   3.567   4.415
  161PRO      O 1518   6.540   3.488   4.361
  162GLY      N 1519   6.497   3.651   4.513
  162GLY      H 1520   6.428   3.714   4.549
  162GLY     CA 1521   6.630   3.657   4.576
  162GLY      C 1522   6.748   3.709   4.492
  162GLY      O 1523   6.863   3.692   4.534
  163VAL      N 1524   6.721   3.777   4.380
  163VAL      H 1525   6.628   3.789   4.345
  163VAL     CA 1526   6.828   3.835   4.295
  163VAL     CB 1527   6.802   3.800   4.147
  163VAL    CG1 1528   6.913   3.852   4.055
  163VAL    CG2 1529   6.786   3.649   4.126
  163VAL      C 1530   6.840   3.987   4.316
  163VAL      O 1531   6.740   4.060   4.315
  164SER      N 1532   6.961   4.030   4.349
  164SER      H 1533   7.032   3.966   4.378
  164SER     CA 1534   6.998   4.173   4.364
  164SER     CB 1535   7.140   4.187   4.422
  164SER     OG 1536   7.150   4.120   4.548
  164SER     HG 1537   7.146   4.191   4.619
  164SER      C 1538   6.997   4.248   4.231
  164SER      O 1539   7.091   4.241   4.153
  165ILE      N 1540   6.888   4.321   4.207
  165ILE      H 1541   6.819   4.333   4.278
  165ILE     CA 1542   6.866   4.391   4.078
  165ILE     CB 1543   6.716   4.401   4.044
  165ILE    CG1 1544   6.647   4.265   4.053
  165ILE    CG2 1545   6.701   4.454   3.901
  165ILE     CD 1546   6.494   4.275   4.046
  165ILE      C 1547   6.935   4.529   4.075
  165ILE      O 1548   6.883   4.628   4.128
  166ALA      N 1549   7.034   4.540   3.986
  166ALA      H 1550   7.050   4.464   3.919
  166ALA     CA 1551   7.125   4.656   3.972
  166ALA     CB 1552   7.252   4.610   3.899
  166ALA      C 1553   7.071   4.787   3.909
  166ALA      O 1554   7.145   4.883   3.888
  167LEU      N 1555   6.939   4.796   3.896
  167LEU      H 1556   6.883   4.716   3.917
  167LEU     CA 1557   6.866   4.919   3.853
  167LEU     CB 1558   6.716   4.888   3.856
  167LEU     CG 1559   6.665   4.811   3.734
  167LEU    CD1 1560   6.524   4.760   3.760
  167LEU    CD2 1561   6.663   4.902   3.610
  167LEU      C 1562   6.895   5.040   3.946
  167LEU      O 1563   6.908   5.019   4.067
  168PRO      N 1564   6.890   5.165   3.896
  168PRO     CA 1565   6.905   5.287   3.978
  168PRO     CB 1566   6.902   5.403   3.878
  168PRO     CG 1567   6.820   5.347   3.762
  168PRO     CD 1568   6.864   5.201   3.755
  168PRO      C 1569   6.793   5.301   4.083
  168PRO      O 1570   6.698   5.222   4.082
  169ALA      N 1571   6.809   5.391   4.180
  169ALA      H 1572   6.895   5.440   4.199
  169ALA     CA 1573   6.700   5.417   4.278
  169ALA     CB 1574   6.752   5.501   4.393
  169ALA      C 1575   6.577   5.488   4.219
  169ALA      O 1576   6.464   5.454   4.251
  170LEU      N 1577   6.605   5.587   4.135
  170LEU      H 1578   6.699   5.619   4.122
  170LEU     CA 1579   6.501   5.667   4.067
  170LEU     CB 1580   6.522   5.817   4.096
  170LEU     CG 1581   6.498   5.855   4.242
  170LEU    CD1 1582   6.546   5.998   4.267
  170LEU    CD2 1583   6.350   5.842   4.278
  170LEU      C 1584   6.503   5.651   3.914
  170LEU      O 1585   6.606   5.672   3.850
  171ALA      N 1586   6.384   5.632   3.857
  171ALA      H 1587   6.298   5.623   3.911
  171ALA     CA 1588   6.364   5.644   3.711
  171ALA     CB 1589   6.227   5.587   3.674
  171ALA      C 1590   6.374   5.792   3.669
  171ALA      O 1591   6.390   5.882   3.752
  172GLU      N 1592   6.377   5.816   3.538
  172GLU      H 1593   6.404   5.746   3.473
  172GLU     CA 1594   6.383   5.955   3.489
  172GLU     CB 1595   6.422   5.960   3.341
  172GLU     CG 1596   6.512   6.082   3.311
  172GLU     CD 1597   6.634   6.088   3.406
  172GLU    OE1 1598   6.699   5.983   3.427
  172GLU    OE2 1599   6.647   6.190   3.476
  172GLU      C 1600   6.261   6.043   3.524
  172GLU      O 1601   6.277   6.144   3.593
  173LYS      N 1602   6.142   5.986   3.506
  173LYS      H 1603   6.133   5.897   3.462
  173LYS     CA 1604   6.016   6.053   3.544
  173LYS     CB 1605   5.894   5.979   3.488
  173LYS     CG 1606   5.769   6.066   3.502
  173LYS     CD 1607   5.644   5.996   3.449
  173LYS     CE 1608   5.518   6.079   3.476
  173LYS     NZ 1609   5.482   6.083   3.618
  173LYS    HZ1 1610   5.397   6.132   3.632
  173LYS    HZ2 1611   5.477   5.991   3.657
  173LYS    HZ3 1612   5.553   6.132   3.672
  173LYS      C 1613   6.002   6.078   3.696
  173LYS      O 1614   5.982   6.193   3.734
  174ASP      N 1615   6.041   5.979   3.777
  174ASP      H 1616   6.039   5.884   3.748
  174ASP     CA 1617   6.043   5.992   3.925
  174ASP     CB 1618   6.106   5.871   3.996
  174ASP     CG 1619   6.045   5.733   3.970
  174ASP    OD1 1620   5.922   5.717   3.958
  174ASP    OD2 1621   6.126   5.638   3.966
  174ASP      C 1622   6.117   6.116   3.978
  174ASP      O 1623   6.067   6.179   4.071
  175LYS      N 1624   6.224   6.160   3.911
  175LYS      H 1625   6.258   6.113   3.830
  175LYS     CA 1626   6.295   6.286   3.946
  175LYS     CB 1627   6.418   6.308   3.858
  175LYS     CG 1628   6.522   6.197   3.873
  175LYS     CD 1629   6.647   6.232   3.791
  175LYS     CE 1630   6.746   6.115   3.788
  175LYS     NZ 1631   6.692   6.001   3.712
  175LYS    HZ1 1632   6.753   5.923   3.720
  175LYS    HZ2 1633   6.600   5.977   3.744
  175LYS    HZ3 1634   6.687   6.027   3.614
  175LYS      C 1635   6.204   6.410   3.936
  175LYS      O 1636   6.182   6.479   4.035
  176GLN      N 1637   6.136   6.422   3.822
  176GLN      H 1638   6.139   6.350   3.752
  176GLN     CA 1639   6.035   6.528   3.798
  176GLN     CB 1640   5.998   6.533   3.650
  176GLN     CG 1641   6.104   6.607   3.568
  176GLN     CD 1642   6.102   6.758   3.594
  176GLN    OE1 1643   6.000   6.823   3.603
  176GLN    NE2 1644   6.217   6.822   3.595
  176GLN   HE21 1645   6.303   6.777   3.577
  176GLN   HE22 1646   6.209   6.919   3.617
  176GLN      C 1647   5.910   6.516   3.886
  176GLN      O 1648   5.867   6.614   3.946
  177ASP      N 1649   5.867   6.392   3.911
  177ASP      H 1650   5.886   6.317   3.847
  177ASP     CA 1651   5.760   6.362   4.010
  177ASP     CB 1652   5.724   6.213   4.005
  177ASP     CG 1653   5.668   6.172   3.867
  177ASP    OD1 1654   5.598   6.255   3.805
  177ASP    OD2 1655   5.686   6.057   3.824
  177ASP      C 1656   5.795   6.404   4.154
  177ASP      O 1657   5.713   6.467   4.221
  178LEU      N 1658   5.921   6.385   4.194
  178LEU      H 1659   5.982   6.321   4.146
  178LEU     CA 1660   5.973   6.440   4.322
  178LEU     CB 1661   6.110   6.380   4.359
  178LEU     CG 1662   6.105   6.231   4.395
  178LEU    CD1 1663   6.244   6.184   4.438
  178LEU    CD2 1664   6.002   6.202   4.505
  178LEU      C 1665   5.983   6.593   4.326
  178LEU      O 1666   5.937   6.653   4.423
  179ILE      N 1667   6.030   6.655   4.217
  179ILE      H 1668   6.075   6.603   4.144
  179ILE     CA 1669   6.034   6.803   4.203
  179ILE     CB 1670   6.107   6.845   4.074
  179ILE    CG1 1671   6.250   6.791   4.075
  179ILE    CG2 1672   6.109   6.997   4.057
  179ILE     CD 1673   6.320   6.803   3.939
  179ILE      C 1674   5.892   6.864   4.211
  179ILE      O 1675   5.868   6.945   4.300
  180PHE      N 1676   5.797   6.802   4.141
  180PHE      H 1677   5.820   6.741   4.064
  180PHE     CA 1678   5.653   6.835   4.153
  180PHE     CB 1679   5.574   6.748   4.055
  180PHE     CG 1680   5.422   6.771   4.062
  180PHE    CD1 1681   5.365   6.877   3.993
  180PHE    HD1 1682   5.429   6.948   3.940
  180PHE    CD2 1683   5.343   6.685   4.137
  180PHE    HD2 1684   5.389   6.601   4.190
  180PHE    CE1 1685   5.228   6.896   3.999
  180PHE    HE1 1686   5.181   6.974   3.938
  180PHE    CE2 1687   5.206   6.706   4.144
  180PHE    HE2 1688   5.144   6.643   4.209
  180PHE     CZ 1689   5.149   6.811   4.074
  180PHE     HZ 1690   5.041   6.828   4.080
  180PHE      C 1691   5.601   6.818   4.297
  180PHE      O 1692   5.536   6.907   4.352
  181GLY      N 1693   5.640   6.708   4.361
  181GLY      H 1694   5.682   6.631   4.311
  181GLY     CA 1695   5.612   6.683   4.505
  181GLY      C 1696   5.665   6.792   4.600
  181GLY      O 1697   5.594   6.833   4.692
  182CYS      N 1698   5.788   6.837   4.575
  182CYS      H 1699   5.851   6.785   4.516
  182CYS     CA 1700   5.847   6.954   4.644
  182CYS     CB 1701   5.996   6.970   4.610
  182CYS     SG 1702   6.098   6.828   4.660
  182CYS     HG 1703   6.214   6.880   4.619
  182CYS      C 1704   5.774   7.085   4.614
  182CYS      O 1705   5.719   7.144   4.707
  183GLU      N 1706   5.746   7.112   4.486
  183GLU      H 1707   5.785   7.056   4.412
  183GLU     CA 1708   5.669   7.231   4.442
  183GLU     CB 1709   5.654   7.232   4.289
  183GLU     CG 1710   5.785   7.258   4.214
  183GLU     CD 1711   5.771   7.243   4.062
  183GLU    OE1 1712   5.657   7.223   4.013
  183GLU    OE2 1713   5.877   7.250   3.996
  183GLU      C 1714   5.527   7.239   4.503
  183GLU      O 1715   5.488   7.341   4.559
  184GLN      N 1716   5.457   7.125   4.503
  184GLN      H 1717   5.486   7.048   4.445
  184GLN     CA 1718   5.326   7.109   4.572
  184GLN     CB 1719   5.256   6.983   4.522
  184GLN     CG 1720   5.218   6.990   4.374
  184GLN     CD 1721   5.112   7.095   4.340
  184GLN    OE1 1722   5.014   7.119   4.410
  184GLN    NE2 1723   5.128   7.156   4.226
  184GLN   HE21 1724   5.206   7.134   4.168
  184GLN   HE22 1725   5.061   7.226   4.201
  184GLN      C 1726   5.331   7.104   4.726
  184GLN      O 1727   5.226   7.099   4.792
  185GLY      N 1728   5.452   7.093   4.780
  185GLY      H 1729   5.535   7.108   4.726
  185GLY     CA 1730   5.477   7.079   4.925
  185GLY      C 1731   5.416   6.953   4.987
  185GLY      O 1732   5.342   6.966   5.085
  186VAL      N 1733   5.443   6.835   4.930
  186VAL      H 1734   5.497   6.830   4.845
  186VAL     CA 1735   5.397   6.706   4.988
  186VAL     CB 1736   5.414   6.586   4.893
  186VAL    CG1 1737   5.333   6.605   4.765
  186VAL    CG2 1738   5.560   6.552   4.864
  186VAL      C 1739   5.461   6.676   5.125
  186VAL      O 1740   5.556   6.743   5.167
  187ASP      N 1741   5.389   6.598   5.204
  187ASP      H 1742   5.289   6.590   5.193
  187ASP     CA 1743   5.434   6.563   5.342
  187ASP     CB 1744   5.312   6.547   5.433
  187ASP     CG 1745   5.217   6.664   5.408
  187ASP    OD1 1746   5.261   6.778   5.434
  187ASP    OD2 1747   5.123   6.644   5.329
  187ASP      C 1748   5.521   6.438   5.349
  187ASP      O 1749   5.622   6.437   5.420
  188PHE      N 1750   5.486   6.342   5.264
  188PHE      H 1751   5.404   6.351   5.206
  188PHE     CA 1752   5.556   6.213   5.253
  188PHE     CB 1753   5.473   6.100   5.314
  188PHE     CG 1754   5.445   6.119   5.463
  188PHE    CD1 1755   5.542   6.083   5.556
  188PHE    HD1 1756   5.638   6.043   5.522
  188PHE    CD2 1757   5.322   6.168   5.506
  188PHE    HD2 1758   5.247   6.198   5.433
  188PHE    CE1 1759   5.517   6.097   5.692
  188PHE    HE1 1760   5.597   6.080   5.764
  188PHE    CE2 1761   5.297   6.181   5.641
  188PHE    HE2 1762   5.202   6.223   5.676
  188PHE     CZ 1763   5.394   6.145   5.734
  188PHE     HZ 1764   5.373   6.151   5.841
  188PHE      C 1765   5.590   6.174   5.108
  188PHE      O 1766   5.511   6.194   5.016
  189VAL      N 1767   5.705   6.110   5.095
  189VAL      H 1768   5.772   6.108   5.172
  189VAL     CA 1769   5.749   6.043   4.971
  189VAL     CB 1770   5.880   6.106   4.918
  189VAL    CG1 1771   5.946   6.023   4.808
  189VAL    CG2 1772   5.851   6.245   4.862
  189VAL      C 1773   5.763   5.892   4.995
  189VAL      O 1774   5.842   5.847   5.078
  190ALA      N 1775   5.678   5.817   4.926
  190ALA      H 1776   5.612   5.859   4.862
  190ALA     CA 1777   5.682   5.670   4.923
  190ALA     CB 1778   5.541   5.613   4.921
  190ALA      C 1779   5.764   5.621   4.803
  190ALA      O 1780   5.722   5.634   4.688
  191ALA      N 1781   5.887   5.584   4.835
  191ALA      H 1782   5.913   5.574   4.931
  191ALA     CA 1783   5.987   5.542   4.735
  191ALA     CB 1784   6.126   5.583   4.783
  191ALA      C 1785   5.981   5.391   4.706
  191ALA      O 1786   6.001   5.310   4.797
  192SER      N 1787   5.932   5.360   4.586
  192SER      H 1788   5.891   5.431   4.528
  192SER     CA 1789   5.918   5.221   4.535
  192SER     CB 1790   5.836   5.218   4.405
  192SER     OG 1791   5.705   5.270   4.432
  192SER     HG 1792   5.681   5.340   4.360
  192SER      C 1793   6.049   5.145   4.511
  192SER      O 1794   6.152   5.204   4.479
  193PHE      N 1795   6.044   5.015   4.538
  193PHE      H 1796   5.960   4.974   4.581
  193PHE     CA 1797   6.155   4.918   4.522
  193PHE     CB 1798   6.173   4.872   4.377
  193PHE     CG 1799   6.072   4.763   4.339
  193PHE    CD1 1800   6.101   4.629   4.361
  193PHE    HD1 1801   6.195   4.600   4.408
  193PHE    CD2 1802   5.950   4.799   4.282
  193PHE    HD2 1803   5.924   4.904   4.270
  193PHE    CE1 1804   6.009   4.531   4.326
  193PHE    HE1 1805   6.030   4.426   4.347
  193PHE    CE2 1806   5.858   4.701   4.247
  193PHE    HE2 1807   5.760   4.730   4.210
  193PHE     CZ 1808   5.888   4.567   4.269
  193PHE     HZ 1809   5.814   4.491   4.245
  193PHE      C 1810   6.288   4.953   4.590
  193PHE      O 1811   6.397   4.935   4.533
  194ILE      N 1812   6.280   4.997   4.715
  194ILE      H 1813   6.192   5.005   4.763
  194ILE     CA 1814   6.402   5.022   4.796
  194ILE     CB 1815   6.373   5.111   4.918
  194ILE    CG1 1816   6.311   5.246   4.876
  194ILE    CG2 1817   6.500   5.137   5.000
  194ILE     CD 1818   6.396   5.329   4.780
  194ILE      C 1819   6.469   4.889   4.832
  194ILE      O 1820   6.405   4.790   4.867
  195ARG      N 1821   6.595   4.884   4.792
  195ARG      H 1822   6.640   4.964   4.747
  195ARG     CA 1823   6.682   4.766   4.802
  195ARG     CB 1824   6.729   4.735   4.660
  195ARG     CG 1825   6.618   4.671   4.577
  195ARG     CD 1826   6.635   4.696   4.427
  195ARG     NE 1827   6.610   4.838   4.400
  195ARG     HE 1828   6.534   4.878   4.454
  195ARG     CZ 1829   6.670   4.913   4.307
  195ARG    NH1 1830   6.643   5.044   4.298
  195ARG   HH11 1831   6.584   5.089   4.364
  195ARG   HH12 1832   6.674   5.099   4.219
  195ARG    NH2 1833   6.756   4.859   4.221
  195ARG   HH21 1834   6.776   4.760   4.219
  195ARG   HH22 1835   6.809   4.918   4.158
  195ARG      C 1836   6.802   4.782   4.897
  195ARG      O 1837   6.845   4.685   4.959
  196LYS      N 1838   6.848   4.906   4.913
  196LYS      H 1839   6.817   4.979   4.851
  196LYS     CA 1840   6.963   4.943   5.000
  196LYS     CB 1841   7.094   4.913   4.924
  196LYS     CG 1842   7.096   4.979   4.786
  196LYS     CD 1843   7.186   4.904   4.688
  196LYS     CE 1844   7.159   4.947   4.544
  196LYS     NZ 1845   7.019   4.923   4.506
  196LYS    HZ1 1846   7.009   4.940   4.408
  196LYS    HZ2 1847   6.993   4.829   4.529
  196LYS    HZ3 1848   6.961   4.991   4.554
  196LYS      C 1849   6.957   5.089   5.047
  196LYS      O 1850   6.882   5.171   4.995
  197ARG      N 1851   7.040   5.123   5.146
  197ARG      H 1852   7.090   5.050   5.199
  197ARG     CA 1853   7.049   5.260   5.203
  197ARG     CB 1854   7.146   5.263   5.322
  197ARG     CG 1855   7.292   5.235   5.282
  197ARG     CD 1856   7.383   5.215   5.403
  197ARG     NE 1857   7.384   5.332   5.491
  197ARG     HE 1858   7.324   5.321   5.570
  197ARG     CZ 1859   7.459   5.443   5.472
  197ARG    NH1 1860   7.545   5.449   5.370
  197ARG   HH11 1861   7.553   5.370   5.309
  197ARG   HH12 1862   7.601   5.529   5.352
  197ARG    NH2 1863   7.446   5.548   5.553
  197ARG   HH21 1864   7.380   5.547   5.629
  197ARG   HH22 1865   7.502   5.630   5.540
  197ARG      C 1866   7.084   5.371   5.103
  197ARG      O 1867   7.033   5.482   5.114
  198SER      N 1868   7.164   5.338   5.000
  198SER      H 1869   7.193   5.243   4.985
  198SER     CA 1870   7.203   5.433   4.894
  198SER     CB 1871   7.310   5.379   4.799
  198SER     OG 1872   7.268   5.252   4.748
  198SER     HG 1873   7.264   5.259   4.647
  198SER      C 1874   7.083   5.482   4.811
  198SER      O 1875   7.068   5.603   4.796
  199ASP      N 1876   6.987   5.393   4.790
  199ASP      H 1877   7.010   5.296   4.779
  199ASP     CA 1878   6.855   5.427   4.732
  199ASP     CB 1879   6.763   5.304   4.720
  199ASP     CG 1880   6.823   5.177   4.655
  199ASP    OD1 1881   6.923   5.184   4.581
  199ASP    OD2 1882   6.771   5.067   4.682
  199ASP      C 1883   6.781   5.537   4.810
  199ASP      O 1884   6.758   5.646   4.756
  200VAL      N 1885   6.773   5.522   4.942
  200VAL      H 1886   6.807   5.439   4.987
  200VAL     CA 1887   6.711   5.624   5.031
  200VAL     CB 1888   6.695   5.573   5.175
  200VAL    CG1 1889   6.609   5.670   5.258
  200VAL    CG2 1890   6.633   5.433   5.182
  200VAL      C 1891   6.791   5.757   5.032
  200VAL      O 1892   6.732   5.865   5.023
  201ILE      N 1893   6.924   5.747   5.033
  201ILE      H 1894   6.969   5.659   5.046
  201ILE     CA 1895   7.014   5.865   5.021
  201ILE     CB 1896   7.160   5.826   5.052
  201ILE    CG1 1897   7.171   5.770   5.194
  201ILE    CG2 1898   7.255   5.946   5.037
  201ILE     CD 1899   7.304   5.698   5.219
  201ILE      C 1900   6.998   5.937   4.885
  201ILE      O 1901   6.979   6.059   4.886
  202GLU      N 1902   6.984   5.863   4.775
  202GLU      H 1903   7.004   5.764   4.775
  202GLU     CA 1904   6.953   5.920   4.641
  202GLU     CB 1905   6.943   5.814   4.531
  202GLU     CG 1906   7.078   5.756   4.485
  202GLU     CD 1907   7.063   5.652   4.373
  202GLU    OE1 1908   6.980   5.672   4.281
  202GLU    OE2 1909   7.136   5.551   4.380
  202GLU      C 1910   6.822   6.002   4.640
  202GLU      O 1911   6.825   6.119   4.601
  203ILE      N 1912   6.714   5.946   4.697
  203ILE      H 1913   6.713   5.847   4.718
  203ILE     CA 1914   6.587   6.019   4.716
  203ILE     CB 1915   6.470   5.927   4.761
  203ILE    CG1 1916   6.418   5.840   4.646
  203ILE    CG2 1917   6.349   6.003   4.816
  203ILE     CD 1918   6.491   5.707   4.627
  203ILE      C 1919   6.604   6.143   4.807
  203ILE      O 1920   6.572   6.253   4.764
  204ARG      N 1921   6.671   6.126   4.921
  204ARG      H 1922   6.700   6.035   4.953
  204ARG     CA 1923   6.696   6.238   5.016
  204ARG     CB 1924   6.760   6.187   5.146
  204ARG     CG 1925   6.737   6.286   5.261
  204ARG     CD 1926   6.783   6.233   5.397
  204ARG     NE 1927   6.703   6.118   5.444
  204ARG     HE 1928   6.747   6.029   5.433
  204ARG     CZ 1929   6.581   6.120   5.501
  204ARG    NH1 1930   6.508   6.230   5.521
  204ARG   HH11 1931   6.537   6.321   5.494
  204ARG   HH12 1932   6.420   6.219   5.570
  204ARG    NH2 1933   6.532   6.009   5.556
  204ARG   HH21 1934   6.582   5.922   5.562
  204ARG   HH22 1935   6.438   6.015   5.594
  204ARG      C 1936   6.779   6.353   4.955
  204ARG      O 1937   6.732   6.467   4.955
  205GLU      N 1938   6.886   6.318   4.884
  205GLU      H 1939   6.922   6.224   4.885
  205GLU     CA 1940   6.968   6.417   4.809
  205GLU     CB 1941   7.097   6.354   4.756
  205GLU     CG 1942   7.197   6.321   4.868
  205GLU     CD 1943   7.241   6.444   4.948
  205GLU    OE1 1944   7.218   6.446   5.071
  205GLU    OE2 1945   7.281   6.545   4.886
  205GLU      C 1946   6.893   6.491   4.697
  205GLU      O 1947   6.894   6.614   4.695
  206HIS      N 1948   6.808   6.417   4.625
  206HIS      H 1949   6.803   6.318   4.636
  206HIS     CA 1950   6.717   6.476   4.524
  206HIS     CB 1951   6.647   6.367   4.442
  206HIS     CG 1952   6.736   6.312   4.330
  206HIS    ND1 1953   6.834   6.222   4.343
  206HIS    HD1 1954   6.860   6.177   4.429
  206HIS    CD2 1955   6.721   6.337   4.200
  206HIS    HD2 1956   6.647   6.404   4.156
  206HIS    CE1 1957   6.880   6.193   4.222
  206HIS    HE1 1958   6.964   6.127   4.200
  206HIS    NE2 1959   6.810   6.263   4.133
  206HIS      C 1960   6.614   6.573   4.585
  206HIS      O 1961   6.619   6.691   4.554
  207LEU      N 1962   6.546   6.531   4.692
  207LEU      H 1963   6.552   6.435   4.723
  207LEU     CA 1964   6.452   6.618   4.766
  207LEU     CB 1965   6.380   6.542   4.878
  207LEU     CG 1966   6.283   6.434   4.828
  207LEU    CD1 1967   6.226   6.358   4.948
  207LEU    CD2 1968   6.169   6.492   4.744
  207LEU      C 1969   6.519   6.744   4.826
  207LEU      O 1970   6.472   6.856   4.804
  208LYS      N 1971   6.638   6.726   4.884
  208LYS      H 1972   6.673   6.633   4.902
  208LYS     CA 1973   6.723   6.836   4.936
  208LYS     CB 1974   6.852   6.779   4.995
  208LYS     CG 1975   6.834   6.720   5.135
  208LYS     CD 1976   6.957   6.642   5.185
  208LYS     CE 1977   7.087   6.723   5.194
  208LYS     NZ 1978   7.161   6.726   5.067
  208LYS    HZ1 1979   7.242   6.783   5.073
  208LYS    HZ2 1980   7.193   6.632   5.045
  208LYS    HZ3 1981   7.103   6.755   4.991
  208LYS      C 1982   6.764   6.942   4.832
  208LYS      O 1983   6.791   7.056   4.868
  209ALA      N 1984   6.782   6.901   4.707
  209ALA      H 1985   6.779   6.803   4.682
  209ALA     CA 1986   6.814   6.993   4.595
  209ALA     CB 1987   6.861   6.911   4.475
  209ALA      C 1988   6.698   7.086   4.553
  209ALA      O 1989   6.723   7.191   4.494
  210HIS      N 1990   6.576   7.048   4.588
  210HIS      H 1991   6.560   6.957   4.627
  210HIS     CA 1992   6.453   7.120   4.546
  210HIS     CB 1993   6.374   7.028   4.452
  210HIS     CG 1994   6.450   6.997   4.323
  210HIS    ND1 1995   6.531   6.893   4.304
  210HIS    CD2 1996   6.457   7.075   4.216
  210HIS    HD2 1997   6.399   7.165   4.199
  210HIS    CE1 1998   6.590   6.908   4.186
  210HIS    HE1 1999   6.664   6.841   4.142
  210HIS    NE2 2000   6.544   7.020   4.131
  210HIS    HE2 2001   6.569   7.057   4.041
  210HIS      C 2002   6.363   7.172   4.660
  210HIS      O 2003   6.242   7.185   4.642
  211GLY      N 2004   6.421   7.204   4.775
  211GLY      H 2005   6.520   7.200   4.788
  211GLY     CA 2006   6.346   7.254   4.894
  211GLY      C 2007   6.254   7.151   4.962
  211GLY      O 2008   6.148   7.185   5.014
  212GLY      N 2009   6.291   7.024   4.950
  212GLY      H 2010   6.375   7.000   4.900
  212GLY     CA 2011   6.217   6.911   5.008
  212GLY      C 2012   6.284   6.839   5.126
  212GLY      O 2013   6.237   6.735   5.170
  213GLU      N 2014   6.383   6.903   5.189
  213GLU      H 2015   6.422   6.991   5.154
  213GLU     CA 2016   6.456   6.848   5.306
  213GLU     CB 2017   6.571   6.943   5.347
  213GLU     CG 2018   6.532   7.090   5.372
  213GLU     CD 2019   6.534   7.180   5.248
  213GLU    OE1 2020   6.520   7.129   5.134
  213GLU    OE2 2021   6.550   7.302   5.269
  213GLU      C 2022   6.370   6.812   5.428
  213GLU      O 2023   6.407   6.726   5.508
  214ASN      N 2024   6.257   6.882   5.444
  214ASN      H 2025   6.245   6.970   5.397
  214ASN     CA 2026   6.157   6.851   5.549
  214ASN     CB 2027   6.081   6.978   5.589
  214ASN     CG 2028   6.175   7.091   5.631
  214ASN    OD1 2029   6.194   7.188   5.560
  214ASN    ND2 2030   6.244   7.078   5.741
  214ASN   HD21 2031   6.238   6.997   5.798
  214ASN   HD22 2032   6.309   7.152   5.757
  214ASN      C 2033   6.057   6.737   5.517
  214ASN      O 2034   5.983   6.694   5.606
  215ILE      N 2035   6.051   6.693   5.391
  215ILE      H 2036   6.121   6.716   5.323
  215ILE     CA 2037   5.958   6.585   5.349
  215ILE     CB 2038   5.939   6.585   5.197
  215ILE    CG1 2039   5.887   6.722   5.149
  215ILE    CG2 2040   5.843   6.475   5.152
  215ILE     CD 2041   5.881   6.734   4.996
  215ILE      C 2042   6.010   6.448   5.399
  215ILE      O 2043   6.128   6.415   5.383
  216HIS      N 2044   5.920   6.372   5.459
  216HIS      H 2045   5.822   6.393   5.457
  216HIS     CA 2046   5.954   6.238   5.513
  216HIS     CB 2047   5.859   6.201   5.627
  216HIS     CG 2048   5.891   6.266   5.763
  216HIS    ND1 2049   5.838   6.226   5.879
  216HIS    CD2 2050   5.976   6.365   5.789
  216HIS    HD2 2051   6.041   6.416   5.718
  216HIS    CE1 2052   5.889   6.303   5.975
  216HIS    HE1 2053   5.866   6.296   6.081
  216HIS    NE2 2054   5.974   6.389   5.919
  216HIS    HE2 2055   6.023   6.463   5.965
  216HIS      C 2056   5.954   6.129   5.405
  216HIS      O 2057   5.865   6.120   5.321
  217ILE      N 2058   6.056   6.044   5.412
  217ILE      H 2059   6.128   6.054   5.484
  217ILE     CA 2060   6.076   5.933   5.317
  217ILE     CB 2061   6.221   5.928   5.268
  217ILE    CG1 2062   6.257   6.063   5.205
  217ILE    CG2 2063   6.240   5.816   5.164
  217ILE     CD 2064   6.408   6.076   5.187
  217ILE      C 2065   6.031   5.800   5.379
  217ILE      O 2066   6.087   5.750   5.478
  218ILE      N 2067   5.929   5.746   5.314
  218ILE      H 2068   5.893   5.790   5.231
  218ILE     CA 2069   5.872   5.614   5.346
  218ILE     CB 2070   5.719   5.622   5.352
  218ILE    CG1 2071   5.676   5.717   5.465
  218ILE    CG2 2072   5.657   5.483   5.374
  218ILE     CD 2073   5.526   5.742   5.466
  218ILE      C 2074   5.924   5.514   5.242
  218ILE      O 2075   5.896   5.523   5.122
  219SER      N 2076   6.015   5.430   5.288
  219SER      H 2077   6.044   5.432   5.385
  219SER     CA 2078   6.074   5.325   5.203
  219SER     CB 2079   6.206   5.272   5.256
  219SER     OG 2080   6.303   5.377   5.248
  219SER     HG 2081   6.393   5.336   5.226
  219SER      C 2082   5.981   5.205   5.185
  219SER      O 2083   5.932   5.148   5.283
  220LYS      N 2084   5.954   5.173   5.060
  220LYS      H 2085   5.984   5.228   4.981
  220LYS     CA 2086   5.871   5.056   5.026
  220LYS     CB 2087   5.788   5.087   4.902
  220LYS     CG 2088   5.690   5.203   4.923
  220LYS     CD 2089   5.624   5.243   4.791
  220LYS     CE 2090   5.547   5.128   4.725
  220LYS     NZ 2091   5.517   5.161   4.586
  220LYS    HZ1 2092   5.480   5.080   4.542
  220LYS    HZ2 2093   5.455   5.239   4.581
  220LYS    HZ3 2094   5.603   5.185   4.538
  220LYS      C 2095   5.956   4.929   5.008
  220LYS      O 2096   6.052   4.926   4.931
  221ILE      N 2097   5.934   4.838   5.102
  221ILE      H 2098   5.863   4.850   5.172
  221ILE     CA 2099   6.004   4.707   5.104
  221ILE     CB 2100   6.027   4.659   5.248
  221ILE    CG1 2101   6.103   4.762   5.333
  221ILE    CG2 2102   6.100   4.524   5.250
  221ILE     CD 2103   6.242   4.799   5.280
  221ILE      C 2104   5.925   4.607   5.019
  221ILE      O 2105   5.823   4.553   5.062
  222GLU      N 2106   5.960   4.609   4.890
  222GLU      H 2107   6.006   4.690   4.854
  222GLU     CA 2108   5.900   4.521   4.787
  222GLU     CB 2109   5.875   4.607   4.661
  222GLU     CG 2110   5.743   4.686   4.663
  222GLU     CD 2111   5.760   4.834   4.627
  222GLU    OE1 2112   5.852   4.896   4.685
  222GLU    OE2 2113   5.675   4.892   4.556
  222GLU      C 2114   5.972   4.390   4.747
  222GLU      O 2115   5.913   4.310   4.675
  223ASN      N 2116   6.086   4.356   4.810
  223ASN      H 2117   6.102   4.383   4.905
  223ASN     CA 2118   6.176   4.250   4.758
  223ASN     CB 2119   6.253   4.306   4.636
  223ASN     CG 2120   6.371   4.395   4.674
  223ASN    OD1 2121   6.483   4.350   4.691
  223ASN    ND2 2122   6.346   4.517   4.716
  223ASN   HD21 2123   6.254   4.550   4.726
  223ASN   HD22 2124   6.425   4.576   4.736
  223ASN      C 2125   6.275   4.192   4.861
  223ASN      O 2126   6.299   4.254   4.965
  224GLN      N 2127   6.345   4.084   4.822
  224GLN      H 2128   6.326   4.041   4.734
  224GLN     CA 2129   6.446   4.015   4.906
  224GLN     CB 2130   6.493   3.886   4.838
  224GLN     CG 2131   6.582   3.797   4.927
  224GLN     CD 2132   6.503   3.709   5.024
  224GLN    OE1 2133   6.440   3.611   4.987
  224GLN    NE2 2134   6.512   3.733   5.153
  224GLN   HE21 2135   6.570   3.805   5.192
  224GLN   HE22 2136   6.459   3.671   5.211
  224GLN      C 2137   6.567   4.101   4.948
  224GLN      O 2138   6.590   4.114   5.068
  225GLU      N 2139   6.630   4.173   4.854
  225GLU      H 2140   6.593   4.181   4.761
  225GLU     CA 2141   6.746   4.262   4.882
  225GLU     CB 2142   6.794   4.326   4.750
  225GLU     CG 2143   6.928   4.401   4.756
  225GLU     CD 2144   6.958   4.490   4.633
  225GLU    OE1 2145   6.897   4.469   4.526
  225GLU    OE2 2146   7.034   4.588   4.649
  225GLU      C 2147   6.706   4.371   4.984
  225GLU      O 2148   6.762   4.377   5.093
  226GLY      N 2149   6.585   4.425   4.961
  226GLY      H 2150   6.537   4.403   4.876
  226GLY     CA 2151   6.519   4.523   5.049
  226GLY      C 2152   6.489   4.473   5.192
  226GLY      O 2153   6.510   4.545   5.289
  227LEU      N 2154   6.438   4.350   5.201
  227LEU      H 2155   6.407   4.301   5.120
  227LEU     CA 2156   6.414   4.282   5.330
  227LEU     CB 2157   6.329   4.157   5.305
  227LEU     CG 2158   6.285   4.087   5.434
  227LEU    CD1 2159   6.192   4.176   5.517
  227LEU    CD2 2160   6.219   3.953   5.400
  227LEU      C 2161   6.544   4.247   5.406
  227LEU      O 2162   6.557   4.279   5.524
  228ASN      N 2163   6.643   4.194   5.334
  228ASN      H 2164   6.628   4.163   5.239
  228ASN     CA 2165   6.775   4.160   5.392
  228ASN     CB 2166   6.862   4.087   5.288
  228ASN     CG 2167   6.805   3.954   5.236
  228ASN    OD1 2168   6.698   3.906   5.269
  228ASN    ND2 2169   6.874   3.897   5.141
  228ASN   HD21 2170   6.957   3.939   5.105
  228ASN   HD22 2171   6.839   3.810   5.105
  228ASN      C 2172   6.849   4.284   5.446
  228ASN      O 2173   6.889   4.286   5.562
  229ASN      N 2174   6.844   4.393   5.370
  229ASN      H 2175   6.814   4.388   5.274
  229ASN     CA 2176   6.903   4.523   5.408
  229ASN     CB 2177   6.953   4.594   5.282
  229ASN     CG 2178   7.054   4.514   5.199
  229ASN    OD1 2179   7.123   4.423   5.242
  229ASN    ND2 2180   7.052   4.537   5.070
  229ASN   HD21 2181   6.983   4.598   5.029
  229ASN   HD22 2182   7.123   4.494   5.015
  229ASN      C 2183   6.812   4.617   5.490
  229ASN      O 2184   6.845   4.733   5.514
  230PHE      N 2185   6.707   4.561   5.552
  230PHE      H 2186   6.690   4.463   5.545
  230PHE     CA 2187   6.603   4.639   5.622
  230PHE     CB 2188   6.499   4.544   5.683
  230PHE     CG 2189   6.387   4.619   5.757
  230PHE    CD1 2190   6.290   4.687   5.684
  230PHE    HD1 2191   6.282   4.673   5.576
  230PHE    CD2 2192   6.392   4.632   5.895
  230PHE    HD2 2193   6.474   4.586   5.951
  230PHE    CE1 2194   6.200   4.770   5.750
  230PHE    HE1 2195   6.120   4.816   5.694
  230PHE    CE2 2196   6.303   4.714   5.960
  230PHE    HE2 2197   6.313   4.730   6.067
  230PHE     CZ 2198   6.206   4.784   5.888
  230PHE     HZ 2199   6.134   4.847   5.941
  230PHE      C 2200   6.652   4.740   5.728
  230PHE      O 2201   6.616   4.857   5.722
  231ASP      N 2202   6.743   4.697   5.815
  231ASP      H 2203   6.763   4.599   5.825
  231ASP     CA 2204   6.792   4.782   5.926
  231ASP     CB 2205   6.871   4.698   6.028
  231ASP     CG 2206   6.781   4.590   6.090
  231ASP    OD1 2207   6.659   4.613   6.102
  231ASP    OD2 2208   6.829   4.478   6.118
  231ASP      C 2209   6.866   4.910   5.884
  231ASP      O 2210   6.828   5.019   5.928
  232GLU      N 2211   6.949   4.900   5.780
  232GLU      H 2212   6.968   4.813   5.735
  232GLU     CA 2213   7.014   5.019   5.720
  232GLU     CB 2214   7.138   4.987   5.636
  232GLU     CG 2215   7.118   4.883   5.525
  232GLU     CD 2216   7.216   4.907   5.410
  232GLU    OE1 2217   7.337   4.920   5.438
  232GLU    OE2 2218   7.166   4.937   5.299
  232GLU      C 2219   6.917   5.112   5.644
  232GLU      O 2220   6.925   5.234   5.657
  233ILE      N 2221   6.818   5.052   5.577
  233ILE      H 2222   6.820   4.953   5.559
  233ILE     CA 2223   6.705   5.125   5.514
  233ILE     CB 2224   6.621   5.028   5.428
  233ILE    CG1 2225   6.706   4.973   5.313
  233ILE    CG2 2226   6.495   5.096   5.374
  233ILE     CD 2227   6.636   4.858   5.238
  233ILE      C 2228   6.621   5.198   5.620
  233ILE      O 2229   6.620   5.321   5.620
  234LEU      N 2230   6.576   5.126   5.724
  234LEU      H 2231   6.588   5.026   5.727
  234LEU     CA 2232   6.500   5.184   5.837
  234LEU     CB 2233   6.461   5.074   5.937
  234LEU     CG 2234   6.386   5.124   6.061
  234LEU    CD1 2235   6.250   5.185   6.026
  234LEU    CD2 2236   6.371   5.011   6.163
  234LEU      C 2237   6.574   5.299   5.907
  234LEU      O 2238   6.513   5.403   5.933
  235GLU      N 2239   6.704   5.284   5.930
  235GLU      H 2240   6.749   5.194   5.929
  235GLU     CA 2241   6.784   5.396   5.987
  235GLU     CB 2242   6.918   5.346   6.043
  235GLU     CG 2243   6.982   5.448   6.140
  235GLU     CD 2244   6.890   5.494   6.255
  235GLU    OE1 2245   6.877   5.617   6.272
  235GLU    OE2 2246   6.822   5.409   6.316
  235GLU      C 2247   6.798   5.518   5.894
  235GLU      O 2248   6.762   5.629   5.935
  236ALA      N 2249   6.820   5.495   5.765
  236ALA      H 2250   6.833   5.401   5.730
  236ALA     CA 2251   6.824   5.602   5.663
  236ALA     CB 2252   6.886   5.548   5.534
  236ALA      C 2253   6.688   5.670   5.631
  236ALA      O 2254   6.686   5.784   5.583
  237SER      N 2255   6.580   5.593   5.640
  237SER      H 2256   6.589   5.493   5.638
  237SER     CA 2257   6.441   5.640   5.619
  237SER     CB 2258   6.353   5.525   5.567
  237SER     OG 2259   6.419   5.468   5.454
  237SER     HG 2260   6.352   5.444   5.381
  237SER      C 2261   6.372   5.699   5.743
  237SER      O 2262   6.417   5.682   5.856
  238ASP      N 2263   6.264   5.773   5.718
  238ASP      H 2264   6.249   5.816   5.628
  238ASP     CA 2265   6.175   5.827   5.824
  238ASP     CB 2266   6.127   5.969   5.791
  238ASP     CG 2267   6.237   6.055   5.726
  238ASP    OD1 2268   6.316   6.119   5.797
  238ASP    OD2 2269   6.250   6.046   5.602
  238ASP      C 2270   6.052   5.738   5.851
  238ASP      O 2271   5.984   5.753   5.952
  239GLY      N 2272   6.025   5.645   5.759
  239GLY      H 2273   6.066   5.651   5.667
  239GLY     CA 2274   5.921   5.542   5.773
  239GLY      C 2275   5.932   5.427   5.672
  239GLY      O 2276   6.014   5.431   5.580
  240ILE      N 2277   5.849   5.325   5.693
  240ILE      H 2278   5.782   5.329   5.768
  240ILE     CA 2279   5.846   5.202   5.610
  240ILE     CB 2280   5.910   5.085   5.689
  240ILE    CG1 2281   6.060   5.108   5.713
  240ILE    CG2 2282   5.885   4.945   5.631
  240ILE     CD 2283   6.145   5.110   5.586
  240ILE      C 2284   5.705   5.167   5.559
  240ILE      O 2285   5.605   5.180   5.630
  241MET      N 2286   5.701   5.117   5.436
  241MET      H 2287   5.782   5.119   5.376
  241MET     CA 2288   5.579   5.058   5.379
  241MET     CB 2289   5.537   5.134   5.253
  241MET     CG 2290   5.394   5.100   5.211
  241MET     SD 2291   5.342   5.175   5.053
  241MET     CE 2292   5.375   5.347   5.085
  241MET      C 2293   5.600   4.908   5.348
  241MET      O 2294   5.690   4.871   5.272
  242VAL      N 2295   5.520   4.827   5.415
  242VAL      H 2296   5.449   4.863   5.477
  242VAL     CA 2297   5.521   4.680   5.398
  242VAL     CB 2298   5.481   4.608   5.528
  242VAL    CG1 2299   5.490   4.456   5.511
  242VAL    CG2 2300   5.569   4.651   5.646
  242VAL      C 2301   5.430   4.640   5.281
  242VAL      O 2302   5.307   4.645   5.290
  243ALA      N 2303   5.495   4.612   5.168
  243ALA      H 2304   5.594   4.622   5.160
  243ALA     CA 2305   5.428   4.569   5.044
  243ALA     CB 2306   5.499   4.637   4.927
  243ALA      C 2307   5.424   4.415   5.031
  243ALA      O 2308   5.515   4.350   4.980
  244ARG      N 2309   5.317   4.360   5.088
  244ARG      H 2310   5.235   4.415   5.103
  244ARG     CA 2311   5.303   4.214   5.112
  244ARG     CB 2312   5.184   4.181   5.202
  244ARG     CG 2313   5.192   4.246   5.340
  244ARG     CD 2314   5.104   4.372   5.348
  244ARG     NE 2315   4.962   4.339   5.323
  244ARG     HE 2316   4.926   4.367   5.232
  244ARG     CZ 2317   4.882   4.267   5.402
  244ARG    NH1 2318   4.918   4.219   5.521
  244ARG   HH11 2319   5.009   4.235   5.563
  244ARG   HH12 2320   4.852   4.161   5.572
  244ARG    NH2 2321   4.763   4.226   5.359
  244ARG   HH21 2322   4.720   4.251   5.271
  244ARG   HH22 2323   4.721   4.147   5.408
  244ARG      C 2324   5.293   4.126   4.987
  244ARG      O 2325   5.364   4.026   4.979
  245GLY      N 2326   5.216   4.170   4.887
  245GLY      H 2327   5.174   4.261   4.888
  245GLY     CA 2328   5.197   4.093   4.761
  245GLY      C 2329   5.326   4.077   4.679
  245GLY      O 2330   5.373   3.968   4.649
  246ASP      N 2331   5.392   4.192   4.671
  246ASP      H 2332   5.345   4.279   4.693
  246ASP     CA 2333   5.523   4.221   4.612
  246ASP     CB 2334   5.545   4.373   4.625
  246ASP     CG 2335   5.413   4.455   4.625
  246ASP    OD1 2336   5.367   4.494   4.517
  246ASP    OD2 2337   5.344   4.455   4.730
  246ASP      C 2338   5.634   4.141   4.684
  246ASP      O 2339   5.702   4.060   4.621
  247LEU      N 2340   5.634   4.142   4.817
  247LEU      H 2341   5.588   4.216   4.869
  247LEU     CA 2342   5.717   4.049   4.898
  247LEU     CB 2343   5.708   4.078   5.048
  247LEU     CG 2344   5.796   4.194   5.093
  247LEU    CD1 2345   5.758   4.235   5.235
  247LEU    CD2 2346   5.944   4.157   5.088
  247LEU      C 2347   5.683   3.900   4.874
  247LEU      O 2348   5.772   3.821   4.846
  248GLY      N 2349   5.554   3.867   4.869
  248GLY      H 2350   5.482   3.935   4.891
  248GLY     CA 2351   5.502   3.731   4.846
  248GLY      C 2352   5.544   3.662   4.716
  248GLY      O 2353   5.544   3.539   4.709
  249VAL      N 2354   5.563   3.740   4.610
  249VAL      H 2355   5.522   3.832   4.606
  249VAL     CA 2356   5.622   3.690   4.483
  249VAL     CB 2357   5.563   3.771   4.366
  249VAL    CG1 2358   5.615   3.914   4.358
  249VAL    CG2 2359   5.582   3.699   4.232
  249VAL      C 2360   5.776   3.678   4.483
  249VAL      O 2361   5.832   3.592   4.415
  250GLU      N 2362   5.843   3.754   4.570
  250GLU      H 2363   5.793   3.817   4.631
  250GLU     CA 2364   5.990   3.761   4.581
  250GLU     CB 2365   6.032   3.907   4.600
  250GLU     CG 2366   6.009   3.996   4.477
  250GLU     CD 2367   6.109   3.974   4.362
  250GLU    OE1 2368   6.224   3.933   4.389
  250GLU    OE2 2369   6.071   4.003   4.247
  250GLU      C 2370   6.059   3.676   4.690
  250GLU      O 2371   6.177   3.644   4.678
  251ILE      N 2372   5.991   3.654   4.803
  251ILE      H 2373   5.899   3.694   4.816
  251ILE     CA 2374   6.042   3.574   4.917
  251ILE     CB 2375   6.055   3.660   5.045
  251ILE    CG1 2376   5.920   3.704   5.103
  251ILE    CG2 2377   6.146   3.781   5.020
  251ILE     CD 2378   5.934   3.768   5.241
  251ILE      C 2379   5.953   3.449   4.941
  251ILE      O 2380   5.841   3.447   4.890
  252PRO      N 2381   5.999   3.345   5.014
  252PRO     CA 2382   5.913   3.231   5.053
  252PRO     CB 2383   6.002   3.148   5.146
  252PRO     CG 2384   6.140   3.166   5.084
  252PRO     CD 2385   6.141   3.312   5.040
  252PRO      C 2386   5.785   3.277   5.124
  252PRO      O 2387   5.789   3.363   5.212
  253VAL      N 2388   5.679   3.200   5.103
  253VAL      H 2389   5.691   3.100   5.100
  253VAL     CA 2390   5.540   3.244   5.135
  253VAL     CB 2391   5.438   3.151   5.067
  253VAL    CG1 2392   5.294   3.196   5.093
  253VAL    CG2 2393   5.461   3.144   4.916
  253VAL      C 2394   5.517   3.255   5.288
  253VAL      O 2395   5.476   3.359   5.339
  254GLU      N 2396   5.570   3.156   5.358
  254GLU      H 2397   5.614   3.077   5.310
  254GLU     CA 2398   5.575   3.143   5.505
  254GLU     CB 2399   5.642   3.008   5.539
  254GLU     CG 2400   5.780   2.977   5.477
  254GLU     CD 2401   5.784   2.918   5.334
  254GLU    OE1 2402   5.699   2.952   5.249
  254GLU    OE2 2403   5.880   2.845   5.308
  254GLU      C 2404   5.644   3.261   5.576
  254GLU      O 2405   5.588   3.319   5.670
  255GLU      N 2406   5.746   3.316   5.510
  255GLU      H 2407   5.776   3.280   5.422
  255GLU     CA 2408   5.826   3.430   5.561
  255GLU     CB 2409   5.963   3.433   5.492
  255GLU     CG 2410   6.051   3.313   5.528
  255GLU     CD 2411   6.087   3.307   5.677
  255GLU    OE1 2412   6.082   3.195   5.732
  255GLU    OE2 2413   6.115   3.414   5.736
  255GLU      C 2414   5.760   3.569   5.554
  255GLU      O 2415   5.783   3.651   5.642
  256VAL      N 2416   5.664   3.587   5.463
  256VAL      H 2417   5.633   3.511   5.405
  256VAL     CA 2418   5.601   3.720   5.437
  256VAL     CB 2419   5.497   3.711   5.323
  256VAL    CG1 2420   5.443   3.850   5.285
  256VAL    CG2 2421   5.557   3.646   5.198
  256VAL      C 2422   5.540   3.785   5.562
  256VAL      O 2423   5.575   3.898   5.598
  257ILE      N 2424   5.464   3.706   5.638
  257ILE      H 2425   5.439   3.614   5.608
  257ILE     CA 2426   5.406   3.752   5.766
  257ILE     CB 2427   5.282   3.672   5.810
  257ILE    CG1 2428   5.292   3.521   5.789
  257ILE    CG2 2429   5.159   3.729   5.740
  257ILE     CD 2430   5.374   3.451   5.898
  257ILE      C 2431   5.507   3.777   5.880
  257ILE      O 2432   5.497   3.879   5.948
  258PHE      N 2433   5.613   3.696   5.888
  258PHE      H 2434   5.626   3.616   5.828
  258PHE     CA 2435   5.724   3.720   5.983
  258PHE     CB 2436   5.812   3.597   6.003
  258PHE     CG 2437   5.736   3.488   6.080
  258PHE    CD1 2438   5.694   3.511   6.211
  258PHE    HD1 2439   5.728   3.600   6.265
  258PHE    CD2 2440   5.703   3.369   6.017
  258PHE    HD2 2441   5.745   3.347   5.918
  258PHE    CE1 2442   5.617   3.416   6.277
  258PHE    HE1 2443   5.589   3.432   6.381
  258PHE    CE2 2444   5.626   3.274   6.083
  258PHE    HE2 2445   5.602   3.181   6.032
  258PHE     CZ 2446   5.583   3.298   6.213
  258PHE     HZ 2447   5.525   3.222   6.265
  258PHE      C 2448   5.809   3.843   5.947
  258PHE      O 2449   5.830   3.929   6.032
  259ALA      N 2450   5.832   3.861   5.816
  259ALA      H 2451   5.822   3.783   5.752
  259ALA     CA 2452   5.891   3.983   5.759
  259ALA     CB 2453   5.898   3.970   5.607
  259ALA      C 2454   5.810   4.110   5.796
  259ALA      O 2455   5.866   4.201   5.857
  260GLN      N 2456   5.678   4.103   5.779
  260GLN      H 2457   5.636   4.029   5.725
  260GLN     CA 2458   5.584   4.210   5.822
  260GLN     CB 2459   5.439   4.170   5.789
  260GLN     CG 2460   5.339   4.281   5.823
  260GLN     CD 2461   5.193   4.241   5.800
  260GLN    OE1 2462   5.139   4.255   5.690
  260GLN    NE2 2463   5.122   4.201   5.903
  260GLN   HE21 2464   5.156   4.196   5.998
  260GLN   HE22 2465   5.027   4.175   5.883
  260GLN      C 2466   5.598   4.244   5.972
  260GLN      O 2467   5.642   4.354   6.005
  261LYS      N 2468   5.585   4.141   6.056
  261LYS      H 2469   5.559   4.050   6.022
  261LYS     CA 2470   5.596   4.154   6.203
  261LYS     CB 2471   5.569   4.018   6.269
  261LYS     CG 2472   5.425   3.975   6.244
  261LYS     CD 2473   5.399   3.829   6.283
  261LYS     CE 2474   5.259   3.785   6.237
  261LYS     NZ 2475   5.152   3.850   6.314
  261LYS    HZ1 2476   5.061   3.824   6.282
  261LYS    HZ2 2477   5.161   3.830   6.411
  261LYS    HZ3 2478   5.159   3.952   6.308
  261LYS      C 2479   5.731   4.211   6.251
  261LYS      O 2480   5.732   4.319   6.312
  262MET      N 2481   5.840   4.157   6.197
  262MET      H 2482   5.833   4.076   6.137
  262MET     CA 2483   5.979   4.201   6.225
  262MET     CB 2484   6.072   4.104   6.152
  262MET     CG 2485   6.222   4.118   6.181
  262MET     SD 2486   6.312   4.242   6.079
  262MET     CE 2487   6.283   4.178   5.915
  262MET      C 2488   6.003   4.349   6.185
  262MET      O 2489   6.047   4.428   6.268
  263MET      N 2490   5.953   4.387   6.067
  263MET      H 2491   5.912   4.320   6.004
  263MET     CA 2492   5.959   4.527   6.019
  263MET     CB 2493   5.918   4.537   5.872
  263MET     CG 2494   6.023   4.471   5.782
  263MET     SD 2495   5.994   4.501   5.603
  263MET     CE 2496   5.860   4.388   5.573
  263MET      C 2497   5.879   4.626   6.105
  263MET      O 2498   5.939   4.717   6.163
  264ILE      N 2499   5.754   4.591   6.135
  264ILE      H 2500   5.712   4.508   6.097
  264ILE     CA 2501   5.665   4.673   6.222
  264ILE     CB 2502   5.523   4.613   6.224
  264ILE    CG1 2503   5.461   4.617   6.084
  264ILE    CG2 2504   5.431   4.685   6.324
  264ILE     CD 2505   5.330   4.538   6.075
  264ILE      C 2506   5.722   4.691   6.364
  264ILE      O 2507   5.740   4.804   6.410
  265GLU      N 2508   5.769   4.580   6.422
  265GLU      H 2509   5.758   4.490   6.379
  265GLU     CA 2510   5.831   4.576   6.557
  265GLU     CB 2511   5.875   4.432   6.583
  265GLU     CG 2512   5.864   4.391   6.730
  265GLU     CD 2513   5.972   4.291   6.772
  265GLU    OE1 2514   6.058   4.255   6.689
  265GLU    OE2 2515   5.987   4.274   6.895
  265GLU      C 2516   5.955   4.669   6.566
  265GLU      O 2517   5.966   4.751   6.658
  266LYS      N 2518   6.041   4.663   6.465
  266LYS      H 2519   6.032   4.593   6.393
  266LYS     CA 2520   6.157   4.753   6.452
  266LYS     CB 2521   6.253   4.701   6.345
  266LYS     CG 2522   6.331   4.578   6.392
  266LYS     CD 2523   6.415   4.525   6.276
  266LYS     CE 2524   6.508   4.410   6.314
  266LYS     NZ 2525   6.575   4.360   6.193
  266LYS    HZ1 2526   6.640   4.288   6.214
  266LYS    HZ2 2527   6.507   4.329   6.126
  266LYS    HZ3 2528   6.628   4.437   6.153
  266LYS      C 2529   6.124   4.901   6.428
  266LYS      O 2530   6.175   4.987   6.500
  267CYS      N 2531   6.026   4.930   6.341
  267CYS      H 2532   5.990   4.860   6.278
  267CYS     CA 2533   5.980   5.069   6.315
  267CYS     CB 2534   5.874   5.074   6.205
  267CYS     SG 2535   5.933   5.006   6.046
  267CYS     HG 2536   5.825   5.041   5.976
  267CYS      C 2537   5.924   5.143   6.437
  267CYS      O 2538   5.969   5.253   6.469
  268ILE      N 2539   5.841   5.072   6.514
  268ILE      H 2540   5.801   4.985   6.482
  268ILE     CA 2541   5.791   5.122   6.645
  268ILE     CB 2542   5.680   5.028   6.699
  268ILE    CG1 2543   5.543   5.067   6.643
  268ILE    CG2 2544   5.671   5.022   6.852
  268ILE     CD 2545   5.520   5.033   6.496
  268ILE      C 2546   5.906   5.149   6.744
  268ILE      O 2547   5.921   5.261   6.792
  269ARG      N 2548   6.000   5.055   6.752
  269ARG      H 2549   5.990   4.968   6.703
  269ARG     CA 2550   6.119   5.066   6.839
  269ARG     CB 2551   6.200   4.938   6.823
  269ARG     CG 2552   6.285   4.903   6.945
  269ARG     CD 2553   6.247   4.764   6.998
  269ARG     NE 2554   6.263   4.664   6.891
  269ARG     HE 2555   6.303   4.699   6.806
  269ARG     CZ 2556   6.216   4.539   6.892
  269ARG    NH1 2557   6.145   4.489   6.993
  269ARG   HH11 2558   6.126   4.537   7.078
  269ARG   HH12 2559   6.094   4.402   6.975
  269ARG    NH2 2560   6.234   4.459   6.787
  269ARG   HH21 2561   6.287   4.483   6.706
  269ARG   HH22 2562   6.176   4.375   6.778
  269ARG      C 2563   6.207   5.189   6.806
  269ARG      O 2564   6.258   5.254   6.898
  270ALA      N 2565   6.221   5.216   6.676
  270ALA      H 2566   6.193   5.148   6.607
  270ALA     CA 2567   6.289   5.335   6.620
  270ALA     CB 2568   6.328   5.304   6.475
  270ALA      C 2569   6.211   5.469   6.623
  270ALA      O 2570   6.271   5.574   6.599
  271ARG      N 2571   6.083   5.465   6.663
  271ARG      H 2572   6.042   5.379   6.693
  271ARG     CA 2573   5.988   5.580   6.666
  271ARG     CB 2574   6.034   5.691   6.761
  271ARG     CG 2575   6.077   5.643   6.900
  271ARG     CD 2576   6.179   5.738   6.962
  271ARG     NE 2577   6.293   5.755   6.869
  271ARG     HE 2578   6.272   5.815   6.792
  271ARG     CZ 2579   6.403   5.678   6.864
  271ARG    NH1 2580   6.423   5.581   6.953
  271ARG   HH11 2581   6.368   5.581   7.038
  271ARG   HH12 2582   6.473   5.498   6.929
  271ARG    NH2 2583   6.498   5.704   6.773
  271ARG   HH21 2584   6.490   5.780   6.709
  271ARG   HH22 2585   6.573   5.639   6.759
  271ARG      C 2586   5.959   5.638   6.526
  271ARG      O 2587   5.944   5.760   6.507
  272LYS      N 2588   5.954   5.548   6.427
  272LYS      H 2589   5.953   5.449   6.447
  272LYS     CA 2590   5.932   5.581   6.285
  272LYS     CB 2591   6.053   5.537   6.202
  272LYS     CG 2592   6.180   5.615   6.238
  272LYS     CD 2593   6.299   5.573   6.151
  272LYS     CE 2594   6.428   5.647   6.192
  272LYS     NZ 2595   6.537   5.619   6.098
  272LYS    HZ1 2596   6.623   5.665   6.123
  272LYS    HZ2 2597   6.555   5.521   6.093
  272LYS    HZ3 2598   6.510   5.648   6.005
  272LYS      C 2599   5.804   5.512   6.234
  272LYS      O 2600   5.777   5.398   6.271
  273VAL      N 2601   5.733   5.580   6.145
  273VAL      H 2602   5.773   5.657   6.095
  273VAL     CA 2603   5.600   5.535   6.098
  273VAL     CB 2604   5.522   5.649   6.030
  273VAL    CG1 2605   5.479   5.754   6.133
  273VAL    CG2 2606   5.600   5.716   5.916
  273VAL      C 2607   5.602   5.410   6.009
  273VAL      O 2608   5.687   5.395   5.921
  274VAL      N 2609   5.506   5.321   6.033
  274VAL      H 2610   5.452   5.324   6.118
  274VAL     CA 2611   5.487   5.204   5.946
  274VAL     CB 2612   5.535   5.075   6.016
  274VAL    CG1 2613   5.450   5.041   6.139
  274VAL    CG2 2614   5.549   4.958   5.919
  274VAL      C 2615   5.347   5.193   5.883
  274VAL      O 2616   5.245   5.222   5.947
  275ILE      N 2617   5.348   5.162   5.754
  275ILE      H 2618   5.434   5.161   5.702
  275ILE     CA 2619   5.225   5.138   5.676
  275ILE     CB 2620   5.212   5.238   5.559
  275ILE    CG1 2621   5.233   5.383   5.604
  275ILE    CG2 2622   5.073   5.224   5.494
  275ILE     CD 2623   5.246   5.479   5.485
  275ILE      C 2624   5.219   4.993   5.623
  275ILE      O 2625   5.311   4.947   5.554
  276THR      N 2626   5.111   4.924   5.656
  276THR      H 2627   5.043   4.961   5.720
  276THR     CA 2628   5.077   4.792   5.596
  276THR     CB 2629   4.996   4.703   5.692
  276THR    OG1 2630   5.061   4.691   5.820
  276THR    HG1 2631   5.062   4.593   5.843
  276THR    CG2 2632   4.981   4.562   5.636
  276THR      C 2633   4.996   4.820   5.468
  276THR      O 2634   4.894   4.888   5.474
  277ALA      N 2635   5.049   4.777   5.353
  277ALA      H 2636   5.135   4.725   5.349
  277ALA     CA 2637   4.994   4.819   5.221
  277ALA     CB 2638   5.103   4.895   5.144
  277ALA      C 2639   4.919   4.716   5.133
  277ALA      O 2640   4.805   4.685   5.162
  278THR      N 2641   4.984   4.663   5.029
  278THR      H 2642   5.084   4.668   5.021
  278THR     CA 2643   4.921   4.581   4.922
  278THR     CB 2644   5.024   4.537   4.817
  278THR    OG1 2645   5.133   4.469   4.880
  278THR    HG1 2646   5.214   4.471   4.813
  278THR    CG2 2647   5.075   4.657   4.736
  278THR      C 2648   4.845   4.456   4.970
  278THR      O 2649   4.879   4.402   5.076
  279GLN      N 2650   4.743   4.415   4.894
  279GLN      H 2651   4.713   4.465   4.812
  279GLN     CA 2652   4.653   4.302   4.926
  279GLN     CB 2653   4.725   4.167   4.929
  279GLN     CG 2654   4.790   4.133   4.795
  279GLN     CD 2655   4.869   4.002   4.799
  279GLN    OE1 2656   4.915   3.953   4.901
  279GLN    NE2 2657   4.899   3.949   4.683
  279GLN   HE21 2658   4.872   3.992   4.598
  279GLN   HE22 2659   4.958   3.869   4.687
  279GLN      C 2660   4.574   4.328   5.056
  279GLN      O 2661   4.587   4.256   5.154
  280MET      N 2662   4.504   4.441   5.059
  280MET      H 2663   4.478   4.487   4.972
  280MET     CA 2664   4.441   4.491   5.182
  280MET     CB 2665   4.472   4.640   5.198
  280MET     CG 2666   4.444   4.691   5.340
  280MET     SD 2667   4.590   4.738   5.440
  280MET     CE 2668   4.665   4.578   5.464
  280MET      C 2669   4.290   4.460   5.192
  280MET      O 2670   4.248   4.390   5.283
  281LEU      N 2671   4.212   4.521   5.103
  281LEU      H 2672   4.252   4.580   5.032
  281LEU     CA 2673   4.066   4.495   5.087
  281LEU     CB 2674   3.980   4.608   5.146
  281LEU     CG 2675   3.976   4.619   5.299
  281LEU    CD1 2676   3.882   4.733   5.338
  281LEU    CD2 2677   3.933   4.489   5.366
  281LEU      C 2678   4.027   4.477   4.940
  281LEU      O 2679   3.909   4.472   4.904
  282ASP      N 2680   4.127   4.436   4.862
  282ASP      H 2681   4.214   4.410   4.904
  282ASP     CA 2682   4.134   4.440   4.715
  282ASP     CB 2683   4.276   4.398   4.671
  282ASP     CG 2684   4.395   4.482   4.727
  282ASP    OD1 2685   4.383   4.547   4.834
  282ASP    OD2 2686   4.506   4.468   4.672
  282ASP      C 2687   4.024   4.363   4.639
  282ASP      O 2688   4.003   4.386   4.520
  283SER      N 2689   3.951   4.275   4.708
  283SER      H 2690   3.978   4.243   4.801
  283SER     CA 2691   3.823   4.218   4.657
  283SER     CB 2692   3.772   4.102   4.743
  283SER     OG 2693   3.734   4.143   4.875
  283SER     HG 2694   3.816   4.130   4.937
  283SER      C 2695   3.709   4.321   4.641
  283SER      O 2696   3.630   4.311   4.546
  284MET      N 2697   3.710   4.427   4.722
  284MET      H 2698   3.782   4.441   4.792
  284MET     CA 2699   3.605   4.531   4.719
  284MET     CB 2700   3.597   4.614   4.848
  284MET     CG 2701   3.577   4.527   4.971
  284MET     SD 2702   3.526   4.615   5.124
  284MET     CE 2703   3.393   4.714   5.061
  284MET      C 2704   3.601   4.624   4.597
  284MET      O 2705   3.493   4.671   4.559
  285ILE      N 2706   3.710   4.624   4.520
  285ILE      H 2707   3.797   4.626   4.569
  285ILE     CA 2708   3.715   4.681   4.382
  285ILE     CB 2709   3.850   4.647   4.314
  285ILE    CG1 2710   3.967   4.701   4.398
  285ILE    CG2 2711   3.857   4.705   4.172
  285ILE     CD 2712   4.105   4.660   4.344
  285ILE      C 2713   3.597   4.634   4.294
  285ILE      O 2714   3.540   4.713   4.219
  286LYS      N 2715   3.554   4.510   4.317
  286LYS      H 2716   3.602   4.452   4.384
  286LYS     CA 2717   3.436   4.450   4.251
  286LYS     CB 2718   3.476   4.330   4.164
  286LYS     CG 2719   3.564   4.228   4.237
  286LYS     CD 2720   3.599   4.109   4.148
  286LYS     CE 2721   3.482   4.011   4.133
  286LYS     NZ 2722   3.458   3.937   4.258
  286LYS    HZ1 2723   3.381   3.875   4.246
  286LYS    HZ2 2724   3.539   3.885   4.283
  286LYS    HZ3 2725   3.435   4.001   4.333
  286LYS      C 2726   3.314   4.414   4.339
  286LYS      O 2727   3.204   4.403   4.286
  287ASN      N 2728   3.333   4.401   4.471
  287ASN      H 2729   3.420   4.426   4.515
  287ASN     CA 2730   3.228   4.356   4.564
  287ASN     CB 2731   3.274   4.224   4.629
  287ASN     CG 2732   3.263   4.105   4.533
  287ASN    OD1 2733   3.357   4.061   4.467
  287ASN    ND2 2734   3.144   4.053   4.517
  287ASN   HD21 2735   3.065   4.097   4.560
  287ASN   HD22 2736   3.136   3.967   4.468
  287ASN      C 2737   3.195   4.457   4.676
  287ASN      O 2738   3.288   4.511   4.736
  288PRO      N 2739   3.069   4.469   4.720
  288PRO     CA 2740   3.029   4.560   4.830
  288PRO     CB 2741   2.877   4.569   4.819
  288PRO     CG 2742   2.839   4.432   4.764
  288PRO     CD 2743   2.951   4.401   4.664
  288PRO      C 2744   3.074   4.523   4.972
  288PRO      O 2745   3.044   4.595   5.067
  289ARG      N 2746   3.157   4.419   4.985
  289ARG      H 2747   3.220   4.395   4.911
  289ARG     CA 2748   3.194   4.361   5.116
  289ARG     CB 2749   3.084   4.264   5.166
  289ARG     CG 2750   3.064   4.139   5.080
  289ARG     CD 2751   2.979   4.036   5.155
  289ARG     NE 2752   3.016   3.900   5.112
  289ARG     HE 2753   2.971   3.870   5.028
  289ARG     CZ 2754   3.102   3.820   5.176
  289ARG    NH1 2755   3.127   3.696   5.132
  289ARG   HH11 2756   3.083   3.659   5.050
  289ARG   HH12 2757   3.188   3.636   5.183
  289ARG    NH2 2758   3.180   3.868   5.274
  289ARG   HH21 2759   3.176   3.965   5.298
  289ARG   HH22 2760   3.247   3.812   5.322
  289ARG      C 2761   3.330   4.289   5.107
  289ARG      O 2762   3.355   4.224   5.005
  290PRO      N 2763   3.413   4.297   5.212
  290PRO     CA 2764   3.543   4.226   5.217
  290PRO     CB 2765   3.618   4.296   5.331
  290PRO     CG 2766   3.507   4.335   5.428
  290PRO     CD 2767   3.391   4.374   5.336
  290PRO      C 2768   3.526   4.077   5.246
  290PRO      O 2769   3.419   4.031   5.289
  291THR      N 2770   3.630   4.000   5.218
  291THR      H 2771   3.711   4.035   5.166
  291THR     CA 2772   3.639   3.861   5.267
  291THR     CB 2773   3.737   3.772   5.189
  291THR    OG1 2774   3.872   3.811   5.216
  291THR    HG1 2775   3.887   3.899   5.161
  291THR    CG2 2776   3.707   3.772   5.039
  291THR      C 2777   3.681   3.860   5.415
  291THR      O 2778   3.752   3.947   5.465
  292ARG      N 2779   3.646   3.750   5.481
  292ARG      H 2780   3.574   3.690   5.446
  292ARG     CA 2781   3.692   3.720   5.619
  292ARG     CB 2782   3.633   3.585   5.661
  292ARG     CG 2783   3.658   3.553   5.809
  292ARG     CD 2784   3.662   3.402   5.836
  292ARG     NE 2785   3.765   3.333   5.757
  292ARG     HE 2786   3.728   3.264   5.695
  292ARG     CZ 2787   3.899   3.347   5.765
  292ARG    NH1 2788   3.956   3.426   5.857
  292ARG   HH11 2789   3.900   3.478   5.921
  292ARG   HH12 2790   4.056   3.437   5.863
  292ARG    NH2 2791   3.979   3.288   5.675
  292ARG   HH21 2792   3.943   3.233   5.600
  292ARG   HH22 2793   4.078   3.297   5.682
  292ARG      C 2794   3.846   3.716   5.631
  292ARG      O 2795   3.902   3.752   5.735
  293ALA      N 2796   3.913   3.677   5.522
  293ALA      H 2797   3.868   3.673   5.433
  293ALA     CA 2798   4.060   3.670   5.514
  293ALA     CB 2799   4.102   3.592   5.389
  293ALA      C 2800   4.125   3.810   5.516
  293ALA      O 2801   4.193   3.840   5.614
  294GLU      N 2802   4.077   3.899   5.429
  294GLU      H 2803   4.014   3.872   5.355
  294GLU     CA 2804   4.119   4.041   5.424
  294GLU     CB 2805   4.046   4.113   5.311
  294GLU     CG 2806   4.100   4.081   5.171
  294GLU     CD 2807   3.988   4.094   5.067
  294GLU    OE1 2808   3.877   4.043   5.093
  294GLU    OE2 2809   4.014   4.143   4.955
  294GLU      C 2810   4.096   4.116   5.556
  294GLU      O 2811   4.193   4.157   5.621
  295ALA      N 2812   3.975   4.101   5.611
  295ALA      H 2813   3.899   4.066   5.556
  295ALA     CA 2814   3.939   4.156   5.744
  295ALA     CB 2815   3.792   4.125   5.774
  295ALA      C 2816   4.028   4.104   5.859
  295ALA      O 2817   4.086   4.183   5.934
  296GLY      N 2818   4.051   3.973   5.859
  296GLY      H 2819   4.004   3.912   5.796
  296GLY     CA 2820   4.143   3.906   5.954
  296GLY      C 2821   4.290   3.950   5.940
  296GLY      O 2822   4.359   3.968   6.041
  297ASP      N 2823   4.336   3.967   5.816
  297ASP      H 2824   4.282   3.939   5.736
  297ASP     CA 2825   4.472   4.016   5.786
  297ASP     CB 2826   4.501   4.007   5.636
  297ASP     CG 2827   4.649   4.022   5.602
  297ASP    OD1 2828   4.725   4.082   5.681
  297ASP    OD2 2829   4.686   3.979   5.491
  297ASP      C 2830   4.494   4.161   5.833
  297ASP      O 2831   4.575   4.183   5.924
  298VAL      N 2832   4.400   4.250   5.798
  298VAL      H 2833   4.331   4.227   5.729
  298VAL     CA 2834   4.401   4.391   5.845
  298VAL     CB 2835   4.284   4.470   5.783
  298VAL    CG1 2836   4.286   4.617   5.828
  298VAL    CG2 2837   4.289   4.467   5.630
  298VAL      C 2838   4.399   4.399   5.999
  298VAL      O 2839   4.486   4.464   6.058
  299ALA      N 2840   4.316   4.316   6.062
  299ALA      H 2841   4.242   4.269   6.012
  299ALA     CA 2842   4.313   4.299   6.209
  299ALA     CB 2843   4.203   4.201   6.249
  299ALA      C 2844   4.448   4.255   6.270
  299ALA      O 2845   4.504   4.328   6.352
  300ASN      N 2846   4.507   4.149   6.215
  300ASN      H 2847   4.462   4.095   6.143
  300ASN     CA 2848   4.642   4.102   6.255
  300ASN     CB 2849   4.679   3.969   6.188
  300ASN     CG 2850   4.612   3.849   6.256
  300ASN    OD1 2851   4.630   3.820   6.373
  300ASN    ND2 2852   4.537   3.774   6.181
  300ASN   HD21 2853   4.521   3.797   6.085
  300ASN   HD22 2854   4.494   3.697   6.227
  300ASN      C 2855   4.755   4.204   6.233
  300ASN      O 2856   4.829   4.232   6.326
  301ALA      N 2857   4.751   4.273   6.119
  301ALA      H 2858   4.689   4.247   6.044
  301ALA     CA 2859   4.845   4.384   6.089
  301ALA     CB 2860   4.815   4.438   5.949
  301ALA      C 2861   4.839   4.498   6.192
  301ALA      O 2862   4.940   4.535   6.253
  302ILE      N 2863   4.717   4.540   6.226
  302ILE      H 2864   4.636   4.511   6.175
  302ILE     CA 2865   4.695   4.639   6.334
  302ILE     CB 2866   4.550   4.690   6.331
  302ILE    CG1 2867   4.519   4.756   6.196
  302ILE    CG2 2868   4.522   4.789   6.445
  302ILE     CD 2869   4.369   4.773   6.173
  302ILE      C 2870   4.738   4.586   6.473
  302ILE      O 2871   4.810   4.658   6.543
  303LEU      N 2872   4.711   4.458   6.503
  303LEU      H 2873   4.650   4.403   6.444
  303LEU     CA 2874   4.760   4.390   6.625
  303LEU     CB 2875   4.706   4.247   6.639
  303LEU     CG 2876   4.560   4.240   6.683
  303LEU    CD1 2877   4.509   4.096   6.672
  303LEU    CD2 2878   4.542   4.291   6.827
  303LEU      C 2879   4.913   4.385   6.639
  303LEU      O 2880   4.965   4.428   6.742
  304ASP      N 2881   4.981   4.355   6.527
  304ASP      H 2882   4.936   4.305   6.452
  304ASP     CA 2883   5.129   4.362   6.514
  304ASP     CB 2884   5.176   4.333   6.370
  304ASP     CG 2885   5.152   4.187   6.327
  304ASP    OD1 2886   5.140   4.103   6.418
  304ASP    OD2 2887   5.156   4.154   6.206
  304ASP      C 2888   5.185   4.499   6.557
  304ASP      O 2889   5.277   4.507   6.639
  305GLY      N 2890   5.107   4.602   6.527
  305GLY      H 2891   5.020   4.587   6.478
  305GLY     CA 2892   5.129   4.737   6.582
  305GLY      C 2893   5.139   4.854   6.484
  305GLY      O 2894   5.173   4.964   6.529
  306THR      N 2895   5.097   4.834   6.360
  306THR      H 2896   5.072   4.743   6.325
  306THR     CA 2897   5.104   4.935   6.253
  306THR     CB 2898   5.042   4.879   6.124
  306THR    OG1 2899   5.085   4.745   6.102
  306THR    HG1 2900   5.077   4.727   6.002
  306THR    CG2 2901   5.089   4.959   6.003
  306THR      C 2902   5.034   5.069   6.285
  306THR      O 2903   4.934   5.073   6.357
  307ASP      N 2904   5.101   5.177   6.244
  307ASP      H 2905   5.200   5.175   6.233
  307ASP     CA 2906   5.044   5.314   6.241
  307ASP     CB 2907   5.151   5.417   6.202
  307ASP     CG 2908   5.252   5.432   6.315
  307ASP    OD1 2909   5.338   5.342   6.328
  307ASP    OD2 2910   5.232   5.523   6.397
  307ASP      C 2911   4.929   5.333   6.143
  307ASP      O 2912   4.823   5.386   6.179
  308ALA      N 2913   4.952   5.288   6.020
  308ALA      H 2914   5.040   5.248   5.993
  308ALA     CA 2915   4.855   5.307   5.911
  308ALA     CB 2916   4.899   5.424   5.825
  308ALA      C 2917   4.829   5.184   5.823
  308ALA      O 2918   4.917   5.104   5.794
  309VAL      N 2919   4.705   5.179   5.777
  309VAL      H 2920   4.635   5.243   5.810
  309VAL     CA 2921   4.659   5.081   5.677
  309VAL     CB 2922   4.537   5.002   5.727
  309VAL    CG1 2923   4.582   4.898   5.830
  309VAL    CG2 2924   4.430   5.093   5.788
  309VAL      C 2925   4.630   5.151   5.543
  309VAL      O 2926   4.588   5.267   5.540
  310MET      N 2927   4.659   5.081   5.433
  310MET      H 2928   4.692   4.986   5.437
  310MET     CA 2929   4.649   5.143   5.299
  310MET     CB 2930   4.789   5.151   5.237
  310MET     CG 2931   4.792   5.222   5.101
  310MET     SD 2932   4.959   5.236   5.029
  310MET     CE 2933   5.029   5.350   5.147
  310MET      C 2934   4.550   5.076   5.202
  310MET      O 2935   4.565   4.960   5.165
  311LEU      N 2936   4.469   5.162   5.143
  311LEU      H 2937   4.463   5.258   5.173
  311LEU     CA 2938   4.381   5.122   5.031
  311LEU     CB 2939   4.242   5.186   5.046
  311LEU     CG 2940   4.168   5.142   5.173
  311LEU    CD1 2941   4.034   5.214   5.181
  311LEU    CD2 2942   4.146   4.990   5.176
  311LEU      C 2943   4.444   5.156   4.895
  311LEU      O 2944   4.470   5.272   4.863
  312SER      N 2945   4.471   5.050   4.819
  312SER      H 2946   4.456   4.957   4.852
  312SER     CA 2947   4.539   5.061   4.687
  312SER     CB 2948   4.678   4.998   4.689
  312SER     OG 2949   4.767   5.098   4.741
  312SER     HG 2950   4.836   5.054   4.800
  312SER      C 2951   4.460   5.010   4.566
  312SER      O 2952   4.446   4.891   4.542
  313GLY      N 2953   4.404   5.105   4.493
  313GLY      H 2954   4.408   5.201   4.522
  313GLY     CA 2955   4.319   5.077   4.375
  313GLY      C 2956   4.170   5.080   4.411
  313GLY      O 2957   4.095   5.157   4.351
  314GLU      N 2958   4.141   5.018   4.525
  314GLU      H 2959   4.201   4.944   4.557
  314GLU     CA 2960   4.015   5.023   4.601
  314GLU     CB 2961   4.058   4.973   4.740
  314GLU     CG 2962   3.947   4.963   4.845
  314GLU     CD 2963   3.857   4.842   4.827
  314GLU    OE1 2964   3.823   4.807   4.712
  314GLU    OE2 2965   3.821   4.790   4.934
  314GLU      C 2966   3.945   5.161   4.605
  314GLU      O 2967   3.866   5.195   4.517
  315SER      N 2968   4.006   5.250   4.682
  315SER      H 2969   4.081   5.223   4.743
  315SER     CA 2970   3.970   5.393   4.696
  315SER     CB 2971   4.046   5.451   4.815
  315SER     OG 2972   4.182   5.406   4.810
  315SER     HG 2973   4.235   5.465   4.870
  315SER      C 2974   3.993   5.484   4.575
  315SER      O 2975   3.951   5.600   4.576
  316ALA      N 2976   4.051   5.430   4.468
  316ALA      H 2977   4.068   5.332   4.465
  316ALA     CA 2978   4.085   5.507   4.346
  316ALA     CB 2979   4.232   5.482   4.310
  316ALA      C 2980   3.996   5.478   4.225
  316ALA      O 2981   3.926   5.566   4.174
  317LYS      N 2982   3.992   5.350   4.187
  317LYS      H 2983   4.040   5.280   4.241
  317LYS     CA 2984   3.918   5.300   4.070
  317LYS     CB 2985   4.017   5.255   3.961
  317LYS     CG 2986   4.110   5.141   4.002
  317LYS     CD 2987   4.205   5.104   3.888
  317LYS     CE 2988   4.295   4.986   3.928
  317LYS     NZ 2989   4.387   4.949   3.818
  317LYS    HZ1 2990   4.442   4.871   3.846
  317LYS    HZ2 2991   4.334   4.925   3.737
  317LYS    HZ3 2992   4.446   5.027   3.796
  317LYS      C 2993   3.815   5.189   4.101
  317LYS      O 2994   3.755   5.133   4.010
  318GLY      N 2995   3.798   5.158   4.230
  318GLY      H 2996   3.843   5.207   4.305
  318GLY     CA 2997   3.706   5.054   4.276
  318GLY      C 2998   3.558   5.092   4.263
  318GLY      O 2999   3.519   5.209   4.256
  319LYS      N 3000   3.474   4.989   4.260
  319LYS      H 3001   3.507   4.894   4.251
  319LYS     CA 3002   3.328   5.009   4.260
  319LYS     CB 3003   3.253   4.883   4.215
  319LYS     CG 3004   3.279   4.857   4.067
  319LYS     CD 3005   3.204   4.732   4.020
  319LYS     CE 3006   3.240   4.700   3.875
  319LYS     NZ 3007   3.166   4.582   3.829
  319LYS    HZ1 3008   3.196   4.559   3.737
  319LYS    HZ2 3009   3.184   4.506   3.891
  319LYS    HZ3 3010   3.068   4.603   3.828
  319LYS      C 3011   3.271   5.064   4.392
  319LYS      O 3012   3.198   5.162   4.382
  320TYR      N 3013   3.336   5.030   4.504
  320TYR      H 3014   3.412   4.965   4.505
  320TYR     CA 3015   3.286   5.067   4.638
  320TYR     CB 3016   3.230   4.941   4.705
  320TYR     CG 3017   3.120   4.874   4.622
  320TYR    CD1 3018   2.991   4.923   4.621
  320TYR    HD1 3019   2.964   5.009   4.684
  320TYR    CD2 3020   3.154   4.766   4.540
  320TYR    HD2 3021   3.255   4.726   4.545
  320TYR    CE1 3022   2.895   4.865   4.539
  320TYR    HE1 3023   2.793   4.903   4.542
  320TYR    CE2 3024   3.059   4.708   4.457
  320TYR    HE2 3025   3.090   4.627   4.391
  320TYR     CZ 3026   2.930   4.758   4.457
  320TYR     OH 3027   2.839   4.706   4.370
  320TYR     HH 3028   2.869   4.615   4.344
  320TYR      C 3029   3.385   5.142   4.732
  320TYR      O 3030   3.413   5.095   4.843
  321PRO      N 3031   3.436   5.260   4.693
  321PRO     CA 3032   3.542   5.333   4.767
  321PRO     CB 3033   3.572   5.457   4.683
  321PRO     CG 3034   3.526   5.419   4.543
  321PRO     CD 3035   3.400   5.336   4.572
  321PRO      C 3036   3.502   5.377   4.909
  321PRO      O 3037   3.580   5.357   5.002
  322LEU      N 3038   3.379   5.423   4.925
  322LEU      H 3039   3.303   5.394   4.866
  322LEU     CA 3040   3.334   5.480   5.054
  322LEU     CB 3041   3.210   5.567   5.029
  322LEU     CG 3042   3.175   5.657   5.148
  322LEU    CD1 3043   3.288   5.756   5.177
  322LEU    CD2 3044   3.044   5.731   5.121
  322LEU      C 3045   3.306   5.370   5.158
  322LEU      O 3046   3.360   5.370   5.268
  323GLU      N 3047   3.243   5.264   5.108
  323GLU      H 3048   3.203   5.268   5.014
  323GLU     CA 3049   3.214   5.135   5.174
  323GLU     CB 3050   3.147   5.043   5.071
  323GLU     CG 3051   3.018   5.096   5.006
  323GLU     CD 3052   3.029   5.205   4.897
  323GLU    OE1 3053   3.140   5.253   4.862
  323GLU    OE2 3054   2.922   5.244   4.848
  323GLU      C 3055   3.343   5.070   5.226
  323GLU      O 3056   3.353   5.041   5.345
  324ALA      N 3057   3.447   5.072   5.141
  324ALA      H 3058   3.432   5.086   5.043
  324ALA     CA 3059   3.584   5.031   5.176
  324ALA     CB 3060   3.672   5.046   5.053
  324ALA      C 3061   3.646   5.109   5.293
  324ALA      O 3062   3.674   5.051   5.398
  325VAL      N 3063   3.648   5.242   5.283
  325VAL      H 3064   3.618   5.288   5.199
  325VAL     CA 3065   3.700   5.331   5.391
  325VAL     CB 3066   3.708   5.478   5.345
  325VAL    CG1 3067   3.775   5.566   5.451
  325VAL    CG2 3068   3.788   5.490   5.215
  325VAL      C 3069   3.619   5.316   5.522
  325VAL      O 3070   3.679   5.296   5.627
  326SER      N 3071   3.487   5.304   5.509
  326SER      H 3072   3.440   5.331   5.423
  326SER     CA 3073   3.395   5.275   5.622
  326SER     CB 3074   3.248   5.277   5.580
  326SER     OG 3075   3.213   5.408   5.534
  326SER     HG 3076   3.146   5.400   5.460
  326SER      C 3077   3.423   5.140   5.690
  326SER      O 3078   3.452   5.138   5.809
  327ILE      N 3079   3.429   5.030   5.613
  327ILE      H 3080   3.410   5.032   5.514
  327ILE     CA 3081   3.461   4.897   5.671
  327ILE     CB 3082   3.423   4.779   5.580
  327ILE    CG1 3083   3.426   4.646   5.655
  327ILE    CG2 3084   3.512   4.768   5.456
  327ILE     CD 3085   3.318   4.637   5.763
  327ILE      C 3086   3.605   4.889   5.727
  327ILE      O 3087   3.623   4.844   5.840
  328MET      N 3088   3.699   4.957   5.661
  328MET      H 3089   3.685   4.988   5.566
  328MET     CA 3090   3.837   4.976   5.713
  328MET     CB 3091   3.921   5.046   5.606
  328MET     CG 3092   4.067   5.067   5.647
  328MET     SD 3093   4.152   4.912   5.693
  328MET     CE 3094   4.188   4.850   5.530
  328MET      C 3095   3.839   5.052   5.848
  328MET      O 3096   3.897   5.003   5.945
  329ALA      N 3097   3.762   5.160   5.858
  329ALA      H 3098   3.717   5.201   5.777
  329ALA     CA 3099   3.745   5.235   5.984
  329ALA     CB 3100   3.660   5.360   5.960
  329ALA      C 3101   3.683   5.151   6.098
  329ALA      O 3102   3.735   5.154   6.210
  330THR      N 3103   3.581   5.071   6.065
  330THR      H 3104   3.527   5.088   5.981
  330THR     CA 3105   3.520   4.973   6.158
  330THR     CB 3106   3.395   4.907   6.099
  330THR    OG1 3107   3.308   5.010   6.050
  330THR    HG1 3108   3.236   4.970   5.993
  330THR    CG2 3109   3.319   4.822   6.201
  330THR      C 3110   3.620   4.864   6.202
  330THR      O 3111   3.634   4.842   6.322
  331ILE      N 3112   3.696   4.806   6.109
  331ILE      H 3113   3.681   4.822   6.010
  331ILE     CA 3114   3.803   4.708   6.143
  331ILE     CB 3115   3.866   4.644   6.018
  331ILE    CG1 3116   3.760   4.571   5.934
  331ILE    CG2 3117   3.976   4.543   6.056
  331ILE     CD 3118   3.810   4.541   5.792
  331ILE      C 3119   3.911   4.772   6.233
  331ILE      O 3120   3.937   4.720   6.341
  332CYS      N 3121   3.955   4.893   6.197
  332CYS      H 3122   3.939   4.929   6.104
  332CYS     CA 3123   4.047   4.972   6.282
  332CYS     CB 3124   4.086   5.105   6.216
  332CYS     SG 3125   4.187   5.083   6.065
  332CYS     HG 3126   4.191   5.210   6.029
  332CYS      C 3127   3.995   4.998   6.424
  332CYS      O 3128   4.056   4.947   6.517
  333GLU      N 3129   3.869   5.042   6.435
  333GLU      H 3130   3.814   5.065   6.354
  333GLU     CA 3131   3.800   5.061   6.566
  333GLU     CB 3132   3.659   5.116   6.542
  333GLU     CG 3133   3.577   5.150   6.668
  333GLU     CD 3134   3.525   5.028   6.745
  333GLU    OE1 3135   3.460   4.941   6.683
  333GLU    OE2 3136   3.554   5.016   6.865
  333GLU      C 3137   3.797   4.930   6.648
  333GLU      O 3138   3.866   4.921   6.749
  334ARG      N 3139   3.743   4.825   6.585
  334ARG      H 3140   3.697   4.836   6.496
  334ARG     CA 3141   3.728   4.692   6.648
  334ARG     CB 3142   3.657   4.599   6.548
  334ARG     CG 3143   3.629   4.458   6.602
  334ARG     CD 3144   3.544   4.461   6.729
  334ARG     NE 3145   3.541   4.328   6.792
  334ARG     HE 3146   3.469   4.268   6.756
  334ARG     CZ 3147   3.632   4.279   6.879
  334ARG    NH1 3148   3.743   4.347   6.910
  334ARG   HH11 3149   3.766   4.436   6.867
  334ARG   HH12 3150   3.812   4.310   6.974
  334ARG    NH2 3151   3.612   4.161   6.938
  334ARG   HH21 3152   3.530   4.106   6.921
  334ARG   HH22 3153   3.681   4.124   7.000
  334ARG      C 3154   3.860   4.632   6.698
  334ARG      O 3155   3.862   4.571   6.806
  335THR      N 3156   3.966   4.644   6.618
  335THR      H 3157   3.956   4.669   6.521
  335THR     CA 3158   4.101   4.601   6.659
  335THR     CB 3159   4.191   4.579   6.537
  335THR    OG1 3160   4.121   4.500   6.440
  335THR    HG1 3161   4.159   4.519   6.349
  335THR    CG2 3162   4.318   4.504   6.577
  335THR      C 3163   4.169   4.695   6.759
  335THR      O 3164   4.204   4.651   6.869
  336ASP      N 3165   4.167   4.826   6.733
  336ASP      H 3166   4.128   4.864   6.648
  336ASP     CA 3167   4.224   4.929   6.825
  336ASP     CB 3168   4.206   5.071   6.771
  336ASP     CG 3169   4.297   5.106   6.653
  336ASP    OD1 3170   4.415   5.067   6.652
  336ASP    OD2 3171   4.255   5.188   6.568
  336ASP      C 3172   4.164   4.926   6.966
  336ASP      O 3173   4.239   4.930   7.064
  337ARG      N 3174   4.034   4.896   6.973
  337ARG      H 3175   3.977   4.899   6.890
  337ARG     CA 3176   3.957   4.878   7.099
  337ARG     CB 3177   3.815   4.839   7.060
  337ARG     CG 3178   3.713   4.861   7.172
  337ARG     CD 3179   3.593   4.767   7.157
  337ARG     NE 3180   3.520   4.789   7.031
  337ARG     HE 3181   3.546   4.873   6.978
  337ARG     CZ 3182   3.417   4.717   6.987
  337ARG    NH1 3183   3.367   4.614   7.057
  337ARG   HH11 3184   3.409   4.590   7.144
  337ARG   HH12 3185   3.283   4.568   7.028
  337ARG    NH2 3186   3.364   4.748   6.869
  337ARG   HH21 3187   3.406   4.824   6.814
  337ARG   HH22 3188   3.280   4.710   6.833
  337ARG      C 3189   4.014   4.770   7.194
  337ARG      O 3190   3.988   4.775   7.314
  338VAL      N 3191   4.080   4.669   7.139
  338VAL      H 3192   4.099   4.666   7.040
  338VAL     CA 3193   4.141   4.560   7.220
  338VAL     CB 3194   4.089   4.422   7.176
  338VAL    CG1 3195   3.938   4.410   7.202
  338VAL    CG2 3196   4.121   4.388   7.030
  338VAL      C 3197   4.295   4.564   7.229
  338VAL      O 3198   4.358   4.466   7.269
  339MET      N 3199   4.355   4.677   7.189
  339MET      H 3200   4.302   4.759   7.169
  339MET     CA 3201   4.502   4.695   7.193
  339MET     CB 3202   4.556   4.767   7.068
  339MET     CG 3203   4.538   4.697   6.934
  339MET     SD 3204   4.642   4.781   6.808
  339MET     CE 3205   4.799   4.710   6.852
  339MET      C 3206   4.549   4.778   7.313
  339MET      O 3207   4.545   4.901   7.308
  340ASN      N 3208   4.618   4.706   7.401
  340ASN      H 3209   4.616   4.607   7.398
  340ASN     CA 3210   4.680   4.762   7.523
  340ASN     CB 3211   4.680   4.655   7.634
  340ASN     CG 3212   4.543   4.593   7.663
  340ASN    OD1 3213   4.436   4.640   7.630
  340ASN    ND2 3214   4.542   4.472   7.713
  340ASN   HD21 3215   4.626   4.422   7.732
  340ASN   HD22 3216   4.451   4.438   7.733
  340ASN      C 3217   4.824   4.813   7.499
  340ASN      O 3218   4.888   4.777   7.399
  341SER      N 3219   4.873   4.891   7.595
  341SER      H 3220   4.814   4.926   7.668
  341SER     CA 3221   5.011   4.946   7.595
  341SER     CB 3222   5.027   5.057   7.701
  341SER     OG 3223   5.021   5.006   7.834
  341SER     HG 3224   5.000   5.089   7.893
  341SER      C 3225   5.128   4.846   7.606
  341SER      O 3226   5.110   4.725   7.621
  342ARG      N 3227   5.245   4.896   7.568
  342ARG      H 3228   5.251   4.993   7.540
  342ARG     CA 3229   5.373   4.821   7.565
  342ARG     CB 3230   5.429   4.811   7.422
  342ARG     CG 3231   5.380   4.693   7.338
  342ARG     CD 3232   5.239   4.712   7.284
  342ARG     NE 3233   5.233   4.651   7.150
  342ARG     HE 3234   5.321   4.622   7.114
  342ARG     CZ 3235   5.121   4.632   7.078
  342ARG    NH1 3236   5.002   4.668   7.128
  342ARG   HH11 3237   4.996   4.710   7.220
  342ARG   HH12 3238   4.917   4.650   7.079
  342ARG    NH2 3239   5.130   4.584   6.952
  342ARG   HH21 3240   5.218   4.568   6.907
  342ARG   HH22 3241   5.050   4.549   6.902
  342ARG      C 3242   5.482   4.883   7.655
  342ARG      O 3243   5.583   4.936   7.609
  343LEU      N 3244   5.458   4.878   7.785
  343LEU      H 3245   5.374   4.839   7.823
  343LEU     CA 3246   5.558   4.923   7.885
  343LEU     CB 3247   5.488   4.951   8.019
  343LEU     CG 3248   5.381   5.060   8.008
  343LEU    CD1 3249   5.302   5.070   8.138
  343LEU    CD2 3250   5.443   5.196   7.973
  343LEU      C 3251   5.670   4.819   7.899
  343LEU      O 3252   5.642   4.702   7.924
  344GLU      N 3253   5.786   4.854   7.842
  344GLU      H 3254   5.787   4.923   7.770
  344GLU     CA 3255   5.909   4.772   7.856
  344GLU     CB 3256   6.023   4.820   7.764
  344GLU     CG 3257   6.089   4.955   7.797
  344GLU     CD 3258   6.195   5.003   7.695
  344GLU    OE1 3259   6.210   5.127   7.684
  344GLU    OE2 3260   6.260   4.920   7.628
  344GLU      C 3261   5.952   4.761   8.004
  344GLU      O 3262   5.952   4.864   8.072
  345PHE      N 3263   5.999   4.641   8.037
  345PHE      H 3264   5.999   4.569   7.969
  345PHE     CA 3265   6.036   4.590   8.171
  345PHE     CB 3266   6.173   4.640   8.222
  345PHE     CG 3267   6.177   4.785   8.271
  345PHE    CD1 3268   6.126   4.815   8.396
  345PHE    HD1 3269   6.081   4.734   8.456
  345PHE    CD2 3270   6.219   4.887   8.187
  345PHE    HD2 3271   6.254   4.863   8.086
  345PHE    CE1 3272   6.114   4.947   8.437
  345PHE    HE1 3273   6.069   4.969   8.534
  345PHE    CE2 3274   6.206   5.020   8.227
  345PHE    HE2 3275   6.231   5.099   8.157
  345PHE     CZ 3276   6.153   5.049   8.352
  345PHE     HZ 3277   6.135   5.153   8.381
  345PHE      C 3278   5.928   4.598   8.281
  345PHE     O1 3279   5.836   4.683   8.269
  345PHE     O2 3280   5.946   4.527   8.382
  351LYS      N 3281   6.770   4.938   7.361
  351LYS     H1 3282   6.834   4.863   7.345
  351LYS     H2 3283   6.686   4.901   7.400
  351LYS     H3 3284   6.747   4.983   7.275
  351LYS     CA 3285   6.829   5.036   7.454
  351LYS     CB 3286   6.969   5.085   7.410
  351LYS     CG 3287   6.975   5.175   7.285
  351LYS     CD 3288   7.099   5.264   7.286
  351LYS     CE 3289   7.104   5.359   7.165
  351LYS     NZ 3290   7.218   5.452   7.171
  351LYS    HZ1 3291   7.220   5.509   7.089
  351LYS    HZ2 3292   7.209   5.512   7.251
  351LYS    HZ3 3293   7.304   5.401   7.178
  351LYS      C 3294   6.734   5.157   7.466
  351LYS      O 3295   6.661   5.181   7.371
  352LEU      N 3296   6.756   5.239   7.569
  352LEU      H 3297   6.827   5.223   7.638
  352LEU     CA 3298   6.678   5.362   7.592
  352LEU     CB 3299   6.565   5.333   7.692
  352LEU     CG 3300   6.606   5.277   7.828
  352LEU    CD1 3301   6.615   5.389   7.932
  352LEU    CD2 3302   6.507   5.169   7.872
  352LEU      C 3303   6.768   5.484   7.626
  352LEU      O 3304   6.889   5.477   7.607
  353ARG      N 3305   6.703   5.597   7.654
  353ARG      H 3306   6.604   5.596   7.666
  353ARG     CA 3307   6.766   5.727   7.690
  353ARG     CB 3308   6.838   5.795   7.572
  353ARG     CG 3309   6.754   5.859   7.460
  353ARG     CD 3310   6.701   5.759   7.356
  353ARG     NE 3311   6.632   5.828   7.245
  353ARG     HE 3312   6.533   5.807   7.240
  353ARG     CZ 3313   6.692   5.896   7.145
  353ARG    NH1 3314   6.825   5.899   7.133
  353ARG   HH11 3315   6.882   5.853   7.201
  353ARG   HH12 3316   6.870   5.945   7.056
  353ARG    NH2 3317   6.622   5.979   7.068
  353ARG   HH21 3318   6.524   5.994   7.083
  353ARG   HH22 3319   6.667   6.034   6.997
  353ARG      C 3320   6.659   5.821   7.750
  353ARG      O 3321   6.541   5.786   7.745
  354ILE      N 3322   6.697   5.945   7.785
  354ILE      H 3323   6.793   5.970   7.783
  354ILE     CA 3324   6.610   6.047   7.848
  354ILE     CB 3325   6.682   6.184   7.851
  354ILE    CG1 3326   6.818   6.172   7.920
  354ILE    CG2 3327   6.597   6.290   7.922
  354ILE     CD 3328   6.905   6.297   7.901
  354ILE      C 3329   6.469   6.059   7.785
  354ILE      O 3330   6.373   6.016   7.848
  355THR      N 3331   6.465   6.081   7.653
  355THR      H 3332   6.542   6.125   7.606
  355THR     CA 3333   6.340   6.084   7.571
  355THR     CB 3334   6.372   6.087   7.420
  355THR    OG1 3335   6.483   6.173   7.393
  355THR    HG1 3336   6.452   6.248   7.334
  355THR    CG2 3337   6.251   6.130   7.338
  355THR      C 3338   6.248   5.963   7.594
  355THR      O 3339   6.134   5.981   7.634
  356GLU      N 3340   6.308   5.844   7.596
  356GLU      H 3341   6.405   5.837   7.620
  356GLU     CA 3342   6.232   5.718   7.611
  356GLU     CB 3343   6.315   5.592   7.583
  356GLU     CG 3344   6.394   5.591   7.453
  356GLU     CD 3345   6.318   5.599   7.321
  356GLU    OE1 3346   6.221   5.522   7.302
  356GLU    OE2 3347   6.372   5.667   7.231
  356GLU      C 3348   6.178   5.704   7.754
  356GLU      O 3349   6.057   5.706   7.772
  357ALA      N 3350   6.266   5.724   7.852
  357ALA      H 3351   6.361   5.750   7.832
  357ALA     CA 3352   6.234   5.717   7.996
  357ALA     CB 3353   6.361   5.742   8.078
  357ALA      C 3354   6.123   5.815   8.038
  357ALA      O 3355   6.021   5.772   8.091
  358VAL      N 3356   6.133   5.939   7.989
  358VAL      H 3357   6.216   5.970   7.941
  358VAL     CA 3358   6.030   6.043   8.008
  358VAL     CB 3359   6.083   6.181   7.964
  358VAL    CG1 3360   5.977   6.291   7.977
  358VAL    CG2 3361   6.205   6.219   8.049
  358VAL      C 3362   5.897   6.007   7.938
  358VAL      O 3363   5.794   5.999   8.005
  359CYS      N 3364   5.903   5.969   7.810
  359CYS      H 3365   5.988   5.976   7.757
  359CYS     CA 3366   5.783   5.926   7.734
  359CYS     CB 3367   5.813   5.917   7.584
  359CYS     SG 3368   5.853   6.080   7.510
  359CYS     HG 3369   5.877   6.032   7.389
  359CYS      C 3370   5.717   5.796   7.783
  359CYS      O 3371   5.596   5.796   7.807
  360ARG      N 3372   5.797   5.695   7.818
  360ARG      H 3373   5.895   5.697   7.795
  360ARG     CA 3374   5.751   5.571   7.884
  360ARG     CB 3375   5.868   5.472   7.899
  360ARG     CG 3376   5.825   5.335   7.954
  360ARG     CD 3377   5.945   5.251   8.001
  360ARG     NE 3378   5.904   5.137   8.086
  360ARG     HE 3379   5.932   5.045   8.055
  360ARG     CZ 3380   5.846   5.143   8.207
  360ARG    NH1 3381   5.824   5.258   8.270
  360ARG   HH11 3382   5.857   5.345   8.232
  360ARG   HH12 3383   5.765   5.262   8.353
  360ARG    NH2 3384   5.819   5.030   8.273
  360ARG   HH21 3385   5.846   4.938   8.239
  360ARG   HH22 3386   5.770   5.034   8.360
  360ARG      C 3387   5.691   5.601   8.022
  360ARG      O 3388   5.578   5.560   8.051
  361GLY      N 3389   5.760   5.685   8.100
  361GLY      H 3390   5.854   5.713   8.077
  361GLY     CA 3391   5.711   5.736   8.230
  361GLY      C 3392   5.579   5.814   8.217
  361GLY      O 3393   5.484   5.786   8.289
  362ALA      N 3394   5.569   5.899   8.115
  362ALA      H 3395   5.652   5.930   8.066
  362ALA     CA 3396   5.445   5.971   8.080
  362ALA     CB 3397   5.471   6.066   7.962
  362ALA      C 3398   5.327   5.879   8.046
  362ALA      O 3399   5.222   5.893   8.108
  363VAL      N 3400   5.350   5.777   7.963
  363VAL      H 3401   5.436   5.772   7.910
  363VAL     CA 3402   5.250   5.672   7.931
  363VAL     CB 3403   5.300   5.581   7.818
  363VAL    CG1 3404   5.201   5.469   7.785
  363VAL    CG2 3405   5.328   5.661   7.691
  363VAL      C 3406   5.210   5.591   8.057
  363VAL      O 3407   5.094   5.598   8.097
  364GLU      N 3408   5.311   5.549   8.133
  364GLU      H 3409   5.406   5.553   8.101
  364GLU     CA 3410   5.292   5.477   8.261
  364GLU     CB 3411   5.428   5.442   8.323
  364GLU     CG 3412   5.414   5.332   8.428
  364GLU     CD 3413   5.534   5.328   8.524
  364GLU    OE1 3414   5.519   5.379   8.636
  364GLU    OE2 3415   5.636   5.265   8.488
  364GLU      C 3416   5.209   5.559   8.363
  364GLU      O 3417   5.107   5.510   8.411
  365THR      N 3418   5.247   5.685   8.385
  365THR      H 3419   5.338   5.718   8.357
  365THR     CA 3420   5.170   5.779   8.471
  365THR     CB 3421   5.247   5.910   8.495
  365THR    OG1 3422   5.373   5.879   8.554
  365THR    HG1 3423   5.440   5.949   8.529
  365THR    CG2 3424   5.174   6.007   8.587
  365THR      C 3425   5.029   5.808   8.417
  365THR      O 3426   4.934   5.801   8.494
  366ALA      N 3427   5.015   5.824   8.285
  366ALA      H 3428   5.094   5.827   8.222
  366ALA     CA 3429   4.883   5.844   8.221
  366ALA     CB 3430   4.899   5.869   8.070
  366ALA      C 3431   4.786   5.727   8.243
  366ALA      O 3432   4.680   5.748   8.302
  367GLU      N 3433   4.833   5.606   8.215
  367GLU      H 3434   4.920   5.593   8.166
  367GLU     CA 3435   4.758   5.482   8.243
  367GLU     CB 3436   4.827   5.366   8.170
  367GLU     CG 3437   4.788   5.369   8.021
  367GLU     CD 3438   4.893   5.314   7.923
  367GLU    OE1 3439   4.980   5.234   7.965
  367GLU    OE2 3440   4.886   5.356   7.805
  367GLU      C 3441   4.733   5.454   8.393
  367GLU      O 3442   4.619   5.435   8.433
  368LYS      N 3443   4.834   5.479   8.477
  368LYS      H 3444   4.927   5.495   8.442
  368LYS     CA 3445   4.823   5.467   8.625
  368LYS     CB 3446   4.965   5.477   8.682
  368LYS     CG 3447   4.981   5.438   8.830
  368LYS     CD 3448   5.128   5.432   8.870
  368LYS     CE 3449   5.199   5.314   8.803
  368LYS     NZ 3450   5.342   5.309   8.838
  368LYS    HZ1 3451   5.381   5.223   8.806
  368LYS    HZ2 3452   5.392   5.379   8.787
  368LYS    HZ3 3453   5.356   5.319   8.936
  368LYS      C 3454   4.728   5.568   8.692
  368LYS      O 3455   4.690   5.549   8.808
  369LEU      N 3456   4.709   5.684   8.629
  369LEU      H 3457   4.768   5.713   8.554
  369LEU     CA 3458   4.613   5.787   8.676
  369LEU     CB 3459   4.684   5.923   8.686
  369LEU     CG 3460   4.791   5.932   8.795
  369LEU    CD1 3461   4.861   6.068   8.786
  369LEU    CD2 3462   4.732   5.913   8.935
  369LEU      C 3463   4.485   5.801   8.591
  369LEU      O 3464   4.426   5.910   8.586
  370ASP      N 3465   4.449   5.696   8.517
  370ASP      H 3466   4.485   5.604   8.536
  370ASP     CA 3467   4.330   5.689   8.428
  370ASP     CB 3468   4.202   5.671   8.510
  370ASP     CG 3469   4.203   5.545   8.599
  370ASP    OD1 3470   4.263   5.443   8.556
  370ASP    OD2 3471   4.147   5.553   8.710
  370ASP      C 3472   4.312   5.803   8.325
  370ASP      O 3473   4.203   5.828   8.274
  371ALA      N 3474   4.424   5.862   8.282
  371ALA      H 3475   4.514   5.822   8.303
  371ALA     CA 3476   4.425   5.981   8.194
  371ALA     CB 3477   4.562   6.050   8.201
  371ALA      C 3478   4.387   5.953   8.047
  371ALA      O 3479   4.470   5.899   7.973
  372PRO      N 3480   4.274   6.008   8.000
  372PRO     CA 3481   4.226   5.991   7.861
  372PRO     CB 3482   4.081   6.040   7.865
  372PRO     CG 3483   4.084   6.149   7.972
  372PRO     CD 3484   4.181   6.094   8.077
  372PRO      C 3485   4.306   6.065   7.752
  372PRO      O 3486   4.295   6.032   7.634
  373LEU      N 3487   4.394   6.158   7.792
  373LEU      H 3488   4.411   6.176   7.889
  373LEU     CA 3489   4.467   6.243   7.697
  373LEU     CB 3490   4.389   6.374   7.685
  373LEU     CG 3491   4.425   6.460   7.563
  373LEU    CD1 3492   4.378   6.396   7.433
  373LEU    CD2 3493   4.363   6.598   7.578
  373LEU      C 3494   4.613   6.270   7.740
  373LEU      O 3495   4.642   6.299   7.856
  374ILE      N 3496   4.703   6.256   7.643
  374ILE      H 3497   4.677   6.216   7.554
  374ILE     CA 3498   4.844   6.298   7.657
  374ILE     CB 3499   4.943   6.182   7.633
  374ILE    CG1 3500   4.916   6.068   7.733
  374ILE    CG2 3501   5.087   6.230   7.649
  374ILE     CD 3502   4.998   5.941   7.702
  374ILE      C 3503   4.871   6.417   7.563
  374ILE      O 3504   4.867   6.404   7.441
  375VAL      N 3505   4.890   6.533   7.623
  375VAL      H 3506   4.905   6.537   7.723
  375VAL     CA 3507   4.918   6.657   7.547
  375VAL     CB 3508   4.859   6.782   7.615
  375VAL    CG1 3509   4.878   6.906   7.526
  375VAL    CG2 3510   4.711   6.766   7.647
  375VAL      C 3511   5.070   6.671   7.529
  375VAL      O 3512   5.146   6.674   7.626
  376VAL      N 3513   5.113   6.680   7.404
  376VAL      H 3514   5.049   6.682   7.325
  376VAL     CA 3515   5.257   6.683   7.372
  376VAL     CB 3516   5.301   6.555   7.299
  376VAL    CG1 3517   5.453   6.548   7.292
  376VAL    CG2 3518   5.251   6.427   7.367
  376VAL      C 3519   5.295   6.807   7.289
  376VAL      O 3520   5.236   6.834   7.184
  377ALA      N 3521   5.393   6.882   7.340
  377ALA      H 3522   5.431   6.863   7.431
  377ALA     CA 3523   5.457   6.990   7.263
  377ALA     CB 3524   5.523   7.092   7.357
  377ALA      C 3525   5.564   6.932   7.168
  377ALA      O 3526   5.642   6.845   7.208
  378THR      N 3527   5.563   6.979   7.043
  378THR      H 3528   5.488   7.037   7.009
  378THR     CA 3529   5.659   6.931   6.942
  378THR     CB 3530   5.618   6.792   6.890
  378THR    OG1 3531   5.720   6.735   6.807
  378THR    HG1 3532   5.706   6.637   6.814
  378THR    CG2 3533   5.479   6.785   6.826
  378THR      C 3534   5.683   7.024   6.822
  378THR      O 3535   5.592   7.088   6.771
  379GLN      N 3536   5.810   7.035   6.787
  379GLN      H 3537   5.882   7.014   6.853
  379GLN     CA 3538   5.852   7.102   6.663
  379GLN     CB 3539   5.975   7.189   6.693
  379GLN     CG 3540   6.030   7.270   6.575
  379GLN     CD 3541   5.930   7.364   6.505
  379GLN    OE1 3542   5.917   7.361   6.384
  379GLN    NE2 3543   5.862   7.449   6.578
  379GLN   HE21 3544   5.873   7.458   6.677
  379GLN   HE22 3545   5.794   7.508   6.533
  379GLN      C 3546   5.870   7.004   6.545
  379GLN      O 3547   5.794   7.011   6.449
  380GLY      N 3548   5.952   6.901   6.565
  380GLY      H 3549   6.011   6.898   6.646
  380GLY     CA 3550   5.982   6.798   6.462
  380GLY      C 3551   5.899   6.667   6.462
  380GLY      O 3552   5.940   6.567   6.405
  381GLY      N 3553   5.790   6.663   6.539
  381GLY      H 3554   5.758   6.744   6.590
  381GLY     CA 3555   5.705   6.542   6.556
  381GLY      C 3556   5.764   6.427   6.642
  381GLY      O 3557   5.692   6.335   6.680
  382KL2      N 3558   5.889   6.443   6.683
  382KL2      H 3559   5.942   6.522   6.653
  382KL2     CA 3560   5.967   6.342   6.759
  382KL2     CB 3561   6.109   6.393   6.783
  382KL2     CG 3562   6.190   6.395   6.653
  382KL2     CD 3563   6.332   6.446   6.679
  382KL2     CE 3564   6.420   6.428   6.555
  382KL2     NZ 3565   6.442   6.286   6.525
  382KL2     HZ 3566   6.402   6.221   6.589
  382KL2     CH 3567   6.503   6.240   6.416
  382KL2    OT2 3568   6.552   6.314   6.331
  382KL2    CT1 3569   6.518   6.085   6.411
  382KL2    OI1 3570   6.413   6.013   6.479
  382KL2    HI1 3571   6.381   5.941   6.416
  382KL2    CI2 3572   6.532   6.037   6.266
  382KL2      C 3573   5.908   6.295   6.893
  382KL2      O 3574   5.884   6.175   6.910
  383SER      N 3575   5.871   6.389   6.979
  383SER      H 3576   5.885   6.487   6.961
  383SER     CA 3577   5.811   6.362   7.112
  383SER     CB 3578   5.792   6.492   7.190
  383SER     OG 3579   5.720   6.584   7.108
  383SER     HG 3580   5.702   6.669   7.162
  383SER      C 3581   5.677   6.286   7.106
  383SER      O 3582   5.665   6.181   7.167
  384ALA      N 3583   5.589   6.330   7.016
  384ALA      H 3584   5.592   6.426   6.989
  384ALA     CA 3585   5.463   6.259   6.983
  384ALA     CB 3586   5.385   6.339   6.879
  384ALA      C 3587   5.483   6.114   6.935
  384ALA      O 3588   5.427   6.022   6.995
  385ARG      N 3589   5.577   6.094   6.842
  385ARG      H 3590   5.619   6.170   6.793
  385ARG     CA 3591   5.617   5.958   6.799
  385ARG     CB 3592   5.703   5.961   6.672
  385ARG     CG 3593   5.618   5.997   6.550
  385ARG     CD 3594   5.692   5.982   6.417
  385ARG     NE 3595   5.803   6.079   6.405
  385ARG     HE 3596   5.892   6.040   6.430
  385ARG     CZ 3597   5.794   6.203   6.352
  385ARG    NH1 3598   5.681   6.246   6.295
  385ARG   HH11 3599   5.600   6.187   6.292
  385ARG   HH12 3600   5.676   6.334   6.246
  385ARG    NH2 3601   5.901   6.283   6.349
  385ARG   HH21 3602   5.992   6.251   6.376
  385ARG   HH22 3603   5.892   6.381   6.329
  385ARG      C 3604   5.684   5.872   6.909
  385ARG      O 3605   5.655   5.754   6.922
  386ALA      N 3606   5.763   5.937   6.995
  386ALA      H 3607   5.796   6.030   6.975
  386ALA     CA 3608   5.822   5.874   7.115
  386ALA     CB 3609   5.926   5.967   7.178
  386ALA      C 3610   5.719   5.830   7.221
  386ALA      O 3611   5.735   5.723   7.280
  387VAL      N 3612   5.615   5.911   7.243
  387VAL      H 3613   5.617   6.007   7.216
  387VAL     CA 3614   5.499   5.870   7.326
  387VAL     CB 3615   5.409   5.992   7.359
  387VAL    CG1 3616   5.289   5.953   7.445
  387VAL    CG2 3617   5.487   6.101   7.432
  387VAL      C 3618   5.419   5.755   7.260
  387VAL      O 3619   5.410   5.646   7.317
  388ARG      N 3620   5.392   5.771   7.130
  388ARG      H 3621   5.406   5.859   7.085
  388ARG     CA 3622   5.324   5.669   7.046
  388ARG     CB 3623   5.309   5.725   6.903
  388ARG     CG 3624   5.253   5.631   6.796
  388ARG     CD 3625   5.364   5.545   6.733
  388ARG     NE 3626   5.308   5.437   6.651
  388ARG     HE 3627   5.296   5.463   6.552
  388ARG     CZ 3628   5.265   5.315   6.687
  388ARG    NH1 3629   5.262   5.273   6.814
  388ARG   HH11 3630   5.289   5.335   6.890
  388ARG   HH12 3631   5.239   5.178   6.837
  388ARG    NH2 3632   5.239   5.231   6.588
  388ARG   HH21 3633   5.256   5.264   6.493
  388ARG   HH22 3634   5.209   5.136   6.599
  388ARG      C 3635   5.389   5.529   7.049
  388ARG      O 3636   5.318   5.429   7.043
  389LYS      N 3637   5.522   5.525   7.055
  389LYS      H 3638   5.577   5.608   7.042
  389LYS     CA 3639   5.599   5.399   7.061
  389LYS     CB 3640   5.746   5.433   7.089
  389LYS     CG 3641   5.832   5.309   7.113
  389LYS     CD 3642   5.975   5.345   7.148
  389LYS     CE 3643   6.044   5.224   7.210
  389LYS     NZ 3644   6.187   5.250   7.225
  389LYS    HZ1 3645   6.229   5.178   7.280
  389LYS    HZ2 3646   6.228   5.257   7.135
  389LYS    HZ3 3647   6.198   5.340   7.272
  389LYS      C 3648   5.546   5.298   7.165
  389LYS      O 3649   5.523   5.182   7.130
  390TYR      N 3650   5.505   5.349   7.280
  390TYR      H 3651   5.508   5.447   7.299
  390TYR     CA 3652   5.456   5.265   7.392
  390TYR     CB 3653   5.490   5.332   7.525
  390TYR     CG 3654   5.641   5.360   7.537
  390TYR    CD1 3655   5.729   5.258   7.570
  390TYR    HD1 3656   5.691   5.159   7.597
  390TYR    CD2 3657   5.691   5.485   7.502
  390TYR    HD2 3658   5.623   5.568   7.484
  390TYR    CE1 3659   5.866   5.279   7.566
  390TYR    HE1 3660   5.935   5.201   7.600
  390TYR    CE2 3661   5.828   5.507   7.496
  390TYR    HE2 3662   5.865   5.606   7.469
  390TYR     CZ 3663   5.916   5.403   7.527
  390TYR     OH 3664   6.050   5.419   7.520
  390TYR     HH 3665   6.077   5.490   7.454
  390TYR      C 3666   5.307   5.224   7.384
  390TYR      O 3667   5.262   5.145   7.466
  391PHE      N 3668   5.240   5.263   7.275
  391PHE      H 3669   5.286   5.318   7.206
  391PHE     CA 3670   5.097   5.233   7.244
  391PHE     CB 3671   5.077   5.084   7.213
  391PHE     CG 3672   5.137   5.042   7.079
  391PHE    CD1 3673   5.271   5.008   7.074
  391PHE    HD1 3674   5.334   5.020   7.162
  391PHE    CD2 3675   5.056   5.028   6.967
  391PHE    HD2 3676   4.949   5.050   6.975
  391PHE    CE1 3677   5.325   4.960   6.956
  391PHE    HE1 3678   5.431   4.933   6.953
  391PHE    CE2 3679   5.111   4.980   6.849
  391PHE    HE2 3680   5.047   4.966   6.762
  391PHE     CZ 3681   5.245   4.946   6.843
  391PHE     HZ 3682   5.289   4.909   6.751
  391PHE      C 3683   4.992   5.281   7.346
  391PHE      O 3684   4.897   5.205   7.370
  392PRO      N 3685   4.992   5.410   7.383
  392PRO     CA 3686   4.909   5.463   7.492
  392PRO     CB 3687   4.929   5.615   7.489
  392PRO     CG 3688   5.062   5.633   7.417
  392PRO     CD 3689   5.062   5.521   7.314
  392PRO      C 3690   4.761   5.434   7.469
  392PRO      O 3691   4.712   5.429   7.355
  393ASP      N 3692   4.693   5.404   7.579
  393ASP      H 3693   4.739   5.363   7.660
  393ASP     CA 3694   4.545   5.399   7.575
  393ASP     CB 3695   4.486   5.316   7.689
  393ASP     CG 3696   4.506   5.168   7.654
  393ASP    OD1 3697   4.501   5.136   7.532
  393ASP    OD2 3698   4.531   5.090   7.748
  393ASP      C 3699   4.477   5.535   7.556
  393ASP      O 3700   4.391   5.549   7.469
  394ALA      N 3701   4.545   5.635   7.611
  394ALA      H 3702   4.621   5.616   7.672
  394ALA     CA 3703   4.516   5.779   7.590
  394ALA     CB 3704   4.603   5.857   7.689
  394ALA      C 3705   4.546   5.829   7.448
  394ALA      O 3706   4.650   5.798   7.390
  395THR      N 3707   4.462   5.921   7.402
  395THR      H 3708   4.380   5.946   7.454
  395THR     CA 3709   4.483   5.993   7.274
  395THR     CB 3710   4.355   6.067   7.230
  395THR    OG1 3711   4.247   5.975   7.217
  395THR    HG1 3712   4.164   6.017   7.254
  395THR    CG2 3713   4.372   6.141   7.096
  395THR      C 3714   4.599   6.094   7.289
  395THR      O 3715   4.610   6.163   7.390
  396ILE      N 3716   4.683   6.103   7.187
  396ILE      H 3717   4.675   6.045   7.106
  396ILE     CA 3718   4.795   6.199   7.186
  396ILE     CB 3719   4.921   6.134   7.127
  396ILE    CG1 3720   4.957   6.008   7.207
  396ILE    CG2 3721   5.040   6.230   7.126
  396ILE     CD 3722   5.050   5.917   7.127
  396ILE      C 3723   4.757   6.330   7.114
  396ILE      O 3724   4.731   6.331   6.994
  397LEU      N 3725   4.756   6.438   7.191
  397LEU      H 3726   4.784   6.432   7.288
  397LEU     CA 3727   4.725   6.573   7.140
  397LEU     CB 3728   4.641   6.648   7.244
  397LEU     CG 3729   4.543   6.754   7.191
  397LEU    CD1 3730   4.612   6.870   7.119
  397LEU    CD2 3731   4.436   6.690   7.102
  397LEU      C 3732   4.858   6.646   7.111
  397LEU      O 3733   4.930   6.688   7.202
  398ALA      N 3734   4.892   6.652   6.983
  398ALA      H 3735   4.826   6.628   6.911
  398ALA     CA 3736   5.021   6.707   6.938
  398ALA     CB 3737   5.075   6.625   6.821
  398ALA      C 3738   5.016   6.856   6.900
  398ALA      O 3739   4.962   6.893   6.796
  399LEU      N 3740   5.070   6.939   6.989
  399LEU      H 3741   5.119   6.904   7.070
  399LEU     CA 3742   5.080   7.085   6.968
  399LEU     CB 3743   5.081   7.162   7.100
  399LEU     CG 3744   4.958   7.143   7.189
  399LEU    CD1 3745   4.968   7.236   7.310
  399LEU    CD2 3746   4.827   7.168   7.114
  399LEU      C 3747   5.205   7.122   6.887
  399LEU      O 3748   5.317   7.092   6.928
  400THR      N 3749   5.181   7.184   6.771
  400THR      H 3750   5.087   7.195   6.735
  400THR     CA 3751   5.289   7.225   6.678
  400THR     CB 3752   5.292   7.138   6.551
  400THR    OG1 3753   5.166   7.145   6.483
  400THR    HG1 3754   5.175   7.102   6.393
  400THR    CG2 3755   5.328   6.992   6.580
  400THR      C 3756   5.277   7.371   6.631
  400THR      O 3757   5.168   7.426   6.620
  401THR      N 3758   5.393   7.435   6.614
  401THR      H 3759   5.473   7.416   6.671
  401THR     CA 3760   5.403   7.562   6.537
  401THR     CB 3761   5.491   7.667   6.606
  401THR    OG1 3762   5.626   7.622   6.626
  401THR    HG1 3763   5.669   7.700   6.676
  401THR    CG2 3764   5.429   7.702   6.740
  401THR      C 3765   5.451   7.545   6.392
  401THR      O 3766   5.455   7.638   6.312
  402ASN      N 3767   5.463   7.418   6.353
  402ASN      H 3768   5.432   7.345   6.413
  402ASN     CA 3769   5.514   7.374   6.223
  402ASN     CB 3770   5.630   7.280   6.253
  402ASN     CG 3771   5.710   7.238   6.129
  402ASN    OD1 3772   5.660   7.182   6.033
  402ASN    ND2 3773   5.839   7.257   6.137
  402ASN   HD21 3774   5.878   7.297   6.222
  402ASN   HD22 3775   5.895   7.237   6.058
  402ASN      C 3776   5.402   7.302   6.146
  402ASN      O 3777   5.357   7.194   6.185
  403GLU      N 3778   5.360   7.365   6.037
  403GLU      H 3779   5.384   7.461   6.020
  403GLU     CA 3780   5.256   7.309   5.947
  403GLU     CB 3781   5.224   7.404   5.831
  403GLU     CG 3782   5.145   7.526   5.878
  403GLU     CD 3783   5.073   7.592   5.760
  403GLU    OE1 3784   5.015   7.517   5.678
  403GLU    OE2 3785   5.072   7.716   5.758
  403GLU      C 3786   5.289   7.171   5.889
  403GLU      O 3787   5.213   7.077   5.914
  404LYS      N 3788   5.415   7.153   5.852
  404LYS      H 3789   5.485   7.222   5.872
  404LYS     CA 3790   5.465   7.027   5.793
  404LYS     CB 3791   5.606   7.050   5.737
  404LYS     CG 3792   5.666   6.931   5.660
  404LYS     CD 3793   5.580   6.883   5.542
  404LYS     CE 3794   5.560   6.989   5.432
  404LYS     NZ 3795   5.463   6.938   5.334
  404LYS    HZ1 3796   5.432   7.010   5.272
  404LYS    HZ2 3797   5.505   6.866   5.279
  404LYS    HZ3 3798   5.383   6.897   5.381
  404LYS      C 3799   5.460   6.911   5.894
  404LYS      O 3800   5.404   6.806   5.862
  405THR      N 3801   5.499   6.936   6.018
  405THR      H 3802   5.544   7.022   6.045
  405THR     CA 3803   5.485   6.833   6.124
  405THR     CB 3804   5.579   6.849   6.243
  405THR    OG1 3805   5.551   6.970   6.315
  405THR    HG1 3806   5.636   7.001   6.362
  405THR    CG2 3807   5.724   6.844   6.194
  405THR      C 3808   5.341   6.810   6.171
  405THR      O 3809   5.304   6.694   6.192
  406ALA      N 3810   5.257   6.913   6.168
  406ALA      H 3811   5.291   7.008   6.158
  406ALA     CA 3812   5.111   6.898   6.187
  406ALA     CB 3813   5.042   7.035   6.190
  406ALA      C 3814   5.046   6.810   6.078
  406ALA      O 3815   4.973   6.717   6.110
  407HIS      N 3816   5.087   6.831   5.952
  407HIS      H 3817   5.136   6.915   5.925
  407HIS     CA 3818   5.050   6.743   5.839
  407HIS     CB 3819   5.095   6.804   5.706
  407HIS     CG 3820   5.043   6.945   5.672
  407HIS    ND1 3821   5.111   7.039   5.605
  407HIS    CD2 3822   4.925   6.998   5.706
  407HIS    HD2 3823   4.843   6.946   5.754
  407HIS    CE1 3824   5.037   7.149   5.600
  407HIS    HE1 3825   5.066   7.246   5.558
  407HIS    NE2 3826   4.923   7.125   5.663
  407HIS    HE2 3827   4.854   7.194   5.686
  407HIS      C 3828   5.106   6.600   5.855
  407HIS      O 3829   5.030   6.504   5.868
  408GLN      N 3830   5.236   6.588   5.883
  408GLN      H 3831   5.298   6.668   5.874
  408GLN     CA 3832   5.304   6.458   5.906
  408GLN     CB 3833   5.456   6.476   5.922
  408GLN     CG 3834   5.519   6.516   5.788
  408GLN     CD 3835   5.664   6.563   5.797
  408GLN    OE1 3836   5.719   6.599   5.900
  408GLN    NE2 3837   5.728   6.564   5.683
  408GLN   HE21 3838   5.683   6.529   5.600
  408GLN   HE22 3839   5.820   6.605   5.679
  408GLN      C 3840   5.249   6.371   6.021
  408GLN      O 3841   5.219   6.253   6.002
  409LEU      N 3842   5.220   6.433   6.135
  409LEU      H 3843   5.239   6.531   6.148
  409LEU     CA 3844   5.163   6.362   6.253
  409LEU     CB 3845   5.166   6.451   6.377
  409LEU     CG 3846   5.308   6.466   6.434
  409LEU    CD1 3847   5.310   6.579   6.537
  409LEU    CD2 3848   5.357   6.335   6.497
  409LEU      C 3849   5.023   6.300   6.234
  409LEU      O 3850   4.983   6.212   6.310
  410VAL      N 3851   4.954   6.337   6.125
  410VAL      H 3852   4.983   6.413   6.066
  410VAL     CA 3853   4.828   6.270   6.085
  410VAL     CB 3854   4.755   6.345   5.972
  410VAL    CG1 3855   4.616   6.286   5.945
  410VAL    CG2 3856   4.738   6.493   6.004
  410VAL      C 3857   4.848   6.121   6.050
  410VAL      O 3858   4.761   6.041   6.084
  411LEU      N 3859   4.968   6.083   6.005
  411LEU      H 3860   5.041   6.150   5.985
  411LEU     CA 3861   5.003   5.942   5.978
  411LEU     CB 3862   5.124   5.938   5.883
  411LEU     CG 3863   5.152   5.800   5.821
  411LEU    CD1 3864   5.034   5.752   5.736
  411LEU    CD2 3865   5.277   5.807   5.734
  411LEU      C 3866   5.027   5.854   6.103
  411LEU      O 3867   4.980   5.740   6.108
  412SER      N 3868   5.086   5.911   6.208
  412SER      H 3869   5.128   6.002   6.201
  412SER     CA 3870   5.116   5.840   6.335
  412SER     CB 3871   5.190   5.930   6.433
  412SER     OG 3872   5.305   5.991   6.374
  412SER     HG 3873   5.377   5.992   6.444
  412SER      C 3874   4.991   5.790   6.409
  412SER      O 3875   4.895   5.865   6.428
  413LYS      N 3876   4.999   5.669   6.463
  413LYS      H 3877   5.081   5.611   6.443
  413LYS     CA 3878   4.890   5.604   6.541
  413LYS     CB 3879   4.932   5.461   6.577
  413LYS     CG 3880   4.820   5.378   6.642
  413LYS     CD 3881   4.844   5.227   6.632
  413LYS     CE 3882   4.724   5.152   6.691
  413LYS     NZ 3883   4.699   5.021   6.629
  413LYS    HZ1 3884   4.603   4.996   6.651
  413LYS    HZ2 3885   4.705   5.028   6.529
  413LYS    HZ3 3886   4.758   4.949   6.665
  413LYS      C 3887   4.850   5.684   6.667
  413LYS      O 3888   4.935   5.744   6.733
  414GLY      N 3889   4.719   5.702   6.683
  414GLY      H 3890   4.654   5.659   6.619
  414GLY     CA 3891   4.657   5.772   6.798
  414GLY      C 3892   4.685   5.922   6.818
  414GLY      O 3893   4.644   5.980   6.919
  415VAL      N 3894   4.765   5.981   6.729
  415VAL      H 3895   4.827   5.924   6.675
  415VAL     CA 3896   4.796   6.125   6.731
  415VAL     CB 3897   4.937   6.149   6.673
  415VAL    CG1 3898   4.979   6.296   6.680
  415VAL    CG2 3899   5.042   6.065   6.747
  415VAL      C 3900   4.690   6.213   6.661
  415VAL      O 3901   4.651   6.186   6.548
  416VAL      N 3902   4.649   6.317   6.734
  416VAL      H 3903   4.673   6.324   6.832
  416VAL     CA 3904   4.566   6.429   6.683
  416VAL     CB 3905   4.438   6.446   6.768
  416VAL    CG1 3906   4.353   6.565   6.720
  416VAL    CG2 3907   4.352   6.319   6.763
  416VAL      C 3908   4.651   6.558   6.682
  416VAL      O 3909   4.696   6.602   6.789
  417PRO      N 3910   4.692   6.603   6.563
  417PRO     CA 3911   4.772   6.727   6.546
  417PRO     CB 3912   4.819   6.724   6.401
  417PRO     CG 3913   4.814   6.576   6.364
  417PRO     CD 3914   4.690   6.526   6.438
  417PRO      C 3915   4.688   6.853   6.568
  417PRO      O 3916   4.574   6.860   6.522
  418GLN      N 3917   4.750   6.953   6.630
  418GLN      H 3918   4.835   6.937   6.683
  418GLN     CA 3919   4.695   7.090   6.640
  418GLN     CB 3920   4.630   7.117   6.776
  418GLN     CG 3921   4.485   7.069   6.783
  418GLN     CD 3922   4.409   7.147   6.891
  418GLN    OE1 3923   4.428   7.265   6.913
  418GLN    NE2 3924   4.313   7.085   6.955
  418GLN   HE21 3925   4.289   6.991   6.936
  418GLN   HE22 3926   4.264   7.141   7.022
  418GLN      C 3927   4.801   7.199   6.616
  418GLN      O 3928   4.903   7.206   6.684
  419LEU      N 3929   4.769   7.283   6.518
  419LEU      H 3930   4.686   7.270   6.464
  419LEU     CA 3931   4.851   7.401   6.482
  419LEU     CB 3932   4.826   7.439   6.335
  419LEU     CG 3933   4.929   7.540   6.282
  419LEU    CD1 3934   5.068   7.478   6.274
  419LEU    CD2 3935   4.883   7.594   6.147
  419LEU      C 3936   4.825   7.520   6.576
  419LEU      O 3937   4.721   7.586   6.573
  420VAL      N 3938   4.924   7.544   6.662
  420VAL      H 3939   5.013   7.499   6.650
  420VAL     CA 3940   4.919   7.654   6.761
  420VAL     CB 3941   4.968   7.609   6.900
  420VAL    CG1 3942   4.879   7.497   6.953
  420VAL    CG2 3943   5.115   7.566   6.902
  420VAL      C 3944   4.991   7.781   6.712
  420VAL      O 3945   5.055   7.781   6.608
  421LYS      N 3946   4.966   7.891   6.783
  421LYS      H 3947   4.921   7.885   6.872
  421LYS     CA 3948   5.021   8.024   6.746
  421LYS     CB 3949   4.945   8.137   6.816
  421LYS     CG 3950   4.795   8.140   6.780
  421LYS     CD 3951   4.769   8.159   6.630
  421LYS     CE 3952   4.620   8.152   6.597
  421LYS     NZ 3953   4.561   8.021   6.629
  421LYS    HZ1 3954   4.464   8.022   6.607
  421LYS    HZ2 3955   4.607   7.950   6.576
  421LYS    HZ3 3956   4.572   8.003   6.727
  421LYS      C 3957   5.172   8.037   6.771
  421LYS      O 3958   5.241   8.097   6.688
  422GLU      N 3959   5.211   8.004   6.894
  422GLU      H 3960   5.143   7.991   6.967
  422GLU     CA 3961   5.348   7.984   6.946
  422GLU     CB 3962   5.438   8.109   6.928
  422GLU     CG 3963   5.589   8.085   6.945
  422GLU     CD 3964   5.641   7.955   6.879
  422GLU    OE1 3965   5.663   7.954   6.756
  422GLU    OE2 3966   5.648   7.853   6.951
  422GLU      C 3967   5.339   7.937   7.092
  422GLU      O 3968   5.231   7.942   7.150
  423ILE      N 3969   5.444   7.868   7.138
  423ILE      H 3970   5.524   7.852   7.077
  423ILE     CA 3971   5.457   7.817   7.277
  423ILE     CB 3972   5.474   7.664   7.275
  423ILE    CG1 3973   5.349   7.596   7.215
  423ILE    CG2 3974   5.501   7.608   7.415
  423ILE     CD 3975   5.366   7.446   7.192
  423ILE      C 3976   5.573   7.890   7.347
  423ILE      O 3977   5.688   7.848   7.342
  424THR      N 3978   5.538   7.993   7.424
  424THR      H 3979   5.442   8.010   7.450
  424THR     CA 3980   5.639   8.084   7.485
  424THR     CB 3981   5.583   8.220   7.527
  424THR    OG1 3982   5.489   8.205   7.634
  424THR    HG1 3983   5.403   8.158   7.602
  424THR    CG2 3984   5.521   8.294   7.408
  424THR      C 3985   5.721   8.028   7.603
  424THR      O 3986   5.835   8.069   7.626
  425SER      N 3987   5.663   7.932   7.675
  425SER      H 3988   5.571   7.902   7.653
  425SER     CA 3989   5.724   7.868   7.795
  425SER     CB 3990   5.717   7.959   7.918
  425SER     OG 3991   5.584   7.968   7.973
  425SER     HG 3992   5.579   8.054   8.025
  425SER      C 3993   5.652   7.736   7.831
  425SER      O 3994   5.543   7.708   7.781
  426THR      N 3995   5.713   7.661   7.922
  426THR      H 3996   5.809   7.675   7.947
  426THR     CA 3997   5.658   7.534   7.976
  426THR     CB 3998   5.756   7.471   8.075
  426THR    OG1 3999   5.890   7.488   8.027
  426THR    HG1 4000   5.953   7.440   8.089
  426THR    CG2 4001   5.730   7.321   8.089
  426THR      C 4002   5.521   7.553   8.045
  426THR      O 4003   5.426   7.482   8.011
  427ASP      N 4004   5.507   7.654   8.130
  427ASP      H 4005   5.584   7.686   8.188
  427ASP     CA 4006   5.377   7.691   8.190
  427ASP     CB 4007   5.397   7.784   8.310
  427ASP     CG 4008   5.509   7.726   8.396
  427ASP    OD1 4009   5.488   7.616   8.451
  427ASP    OD2 4010   5.622   7.774   8.376
  427ASP      C 4011   5.275   7.750   8.092
  427ASP      O 4012   5.156   7.717   8.100
  428ASP      N 4013   5.323   7.823   7.991
  428ASP      H 4014   5.418   7.858   7.992
  428ASP     CA 4015   5.239   7.867   7.878
  428ASP     CB 4016   5.318   7.962   7.787
  428ASP     CG 4017   5.233   8.032   7.681
  428ASP    OD1 4018   5.119   8.071   7.715
  428ASP    OD2 4019   5.283   8.044   7.567
  428ASP      C 4020   5.186   7.748   7.796
  428ASP      O 4021   5.064   7.734   7.782
  429PHE      N 4022   5.273   7.650   7.770
  429PHE      H 4023   5.372   7.667   7.777
  429PHE     CA 4024   5.235   7.518   7.715
  429PHE     CB 4025   5.361   7.430   7.697
  429PHE     CG 4026   5.336   7.281   7.670
  429PHE    CD1 4027   5.255   7.238   7.566
  429PHE    HD1 4028   5.221   7.309   7.490
  429PHE    CD2 4029   5.383   7.189   7.763
  429PHE    HD2 4030   5.441   7.223   7.849
  429PHE    CE1 4031   5.220   7.104   7.555
  429PHE    HE1 4032   5.156   7.071   7.473
  429PHE    CE2 4033   5.349   7.054   7.751
  429PHE    HE2 4034   5.393   6.981   7.820
  429PHE     CZ 4035   5.267   7.012   7.648
  429PHE     HZ 4036   5.242   6.906   7.638
  429PHE      C 4037   5.132   7.445   7.801
  429PHE      O 4038   5.030   7.402   7.748
  430TYR      N 4039   5.153   7.442   7.933
  430TYR      H 4040   5.243   7.462   7.972
  430TYR     CA 4041   5.054   7.382   8.026
  430TYR     CB 4042   5.105   7.374   8.170
  430TYR     CG 4043   5.232   7.291   8.192
  430TYR    CD1 4044   5.268   7.182   8.111
  430TYR    HD1 4045   5.202   7.146   8.032
  430TYR    CD2 4046   5.316   7.329   8.295
  430TYR    HD2 4047   5.295   7.419   8.353
  430TYR    CE1 4048   5.387   7.115   8.133
  430TYR    HE1 4049   5.417   7.034   8.067
  430TYR    CE2 4050   5.435   7.262   8.319
  430TYR    HE2 4051   5.502   7.301   8.396
  430TYR     CZ 4052   5.470   7.155   8.238
  430TYR     OH 4053   5.579   7.080   8.269
  430TYR     HH 4054   5.632   7.130   8.338
  430TYR      C 4055   4.916   7.450   8.020
  430TYR      O 4056   4.818   7.384   7.982
  431ARG      N 4057   4.916   7.583   8.025
  431ARG      H 4058   5.002   7.633   8.044
  431ARG     CA 4059   4.796   7.667   8.009
  431ARG     CB 4060   4.842   7.813   8.020
  431ARG     CG 4061   4.731   7.917   8.007
  431ARG     CD 4062   4.788   8.054   7.967
  431ARG     NE 4063   4.846   8.052   7.832
  431ARG     HE 4064   4.947   8.063   7.826
  431ARG     CZ 4065   4.781   8.040   7.715
  431ARG    NH1 4066   4.648   8.029   7.707
  431ARG   HH11 4067   4.591   8.035   7.788
  431ARG   HH12 4068   4.598   7.997   7.625
  431ARG    NH2 4069   4.854   8.042   7.603
  431ARG   HH21 4070   4.955   8.052   7.612
  431ARG   HH22 4071   4.813   8.034   7.513
  431ARG      C 4072   4.724   7.642   7.874
  431ARG      O 4073   4.613   7.589   7.873
  432LEU      N 4074   4.800   7.656   7.765
  432LEU      H 4075   4.896   7.685   7.772
  432LEU     CA 4076   4.752   7.637   7.626
  432LEU     CB 4077   4.866   7.677   7.531
  432LEU     CG 4078   4.828   7.680   7.382
  432LEU    CD1 4079   4.724   7.788   7.353
  432LEU    CD2 4080   4.954   7.702   7.299
  432LEU      C 4081   4.704   7.493   7.598
  432LEU      O 4082   4.590   7.472   7.557
  433GLY      N 4083   4.783   7.396   7.642
  433GLY      H 4084   4.874   7.414   7.682
  433GLY     CA 4085   4.751   7.252   7.631
  433GLY      C 4086   4.623   7.212   7.707
  433GLY      O 4087   4.538   7.145   7.649
  434LYS      N 4088   4.606   7.263   7.829
  434LYS      H 4089   4.681   7.310   7.877
  434LYS     CA 4090   4.482   7.244   7.907
  434LYS     CB 4091   4.498   7.298   8.049
  434LYS     CG 4092   4.594   7.210   8.128
  434LYS     CD 4093   4.640   7.280   8.256
  434LYS     CE 4094   4.532   7.283   8.363
  434LYS     NZ 4095   4.591   7.334   8.487
  434LYS    HZ1 4096   4.523   7.333   8.560
  434LYS    HZ2 4097   4.670   7.276   8.512
  434LYS    HZ3 4098   4.623   7.427   8.472
  434LYS      C 4099   4.357   7.308   7.842
  434LYS      O 4100   4.256   7.241   7.824
  435GLU      N 4101   4.375   7.431   7.793
  435GLU      H 4102   4.459   7.483   7.810
  435GLU     CA 4103   4.271   7.505   7.717
  435GLU     CB 4104   4.331   7.641   7.681
  435GLU     CG 4105   4.229   7.740   7.624
  435GLU     CD 4106   4.297   7.860   7.556
  435GLU    OE1 4107   4.246   7.900   7.449
  435GLU    OE2 4108   4.402   7.906   7.606
  435GLU      C 4109   4.229   7.427   7.590
  435GLU      O 4110   4.112   7.391   7.575
  436LEU      N 4111   4.328   7.384   7.512
  436LEU      H 4112   4.422   7.418   7.524
  436LEU     CA 4113   4.307   7.299   7.393
  436LEU     CB 4114   4.430   7.300   7.302
  436LEU     CG 4115   4.453   7.439   7.241
  436LEU    CD1 4116   4.584   7.439   7.162
  436LEU    CD2 4117   4.337   7.481   7.150
  436LEU      C 4118   4.259   7.155   7.420
  436LEU      O 4119   4.184   7.099   7.340
  437ALA      N 4120   4.298   7.098   7.534
  437ALA      H 4121   4.380   7.130   7.584
  437ALA     CA 4122   4.242   6.969   7.584
  437ALA     CB 4123   4.309   6.930   7.716
  437ALA      C 4124   4.090   6.976   7.604
  437ALA      O 4125   4.020   6.905   7.531
  438LEU      N 4126   4.045   7.080   7.674
  438LEU      H 4127   4.108   7.138   7.727
  438LEU     CA 4128   3.902   7.113   7.689
  438LEU     CB 4129   3.884   7.232   7.785
  438LEU     CG 4130   3.916   7.197   7.931
  438LEU    CD1 4131   3.924   7.324   8.015
  438LEU    CD2 4132   3.809   7.103   7.989
  438LEU      C 4133   3.832   7.145   7.555
  438LEU      O 4134   3.739   7.075   7.516
  439GLN      N 4135   3.894   7.233   7.475
  439GLN      H 4136   3.971   7.288   7.509
  439GLN     CA 4137   3.844   7.269   7.340
  439GLN     CB 4138   3.930   7.378   7.275
  439GLN     CG 4139   3.907   7.517   7.333
  439GLN     CD 4140   3.996   7.623   7.266
  439GLN    OE1 4141   4.026   7.620   7.148
  439GLN    NE2 4142   4.035   7.722   7.342
  439GLN   HE21 4143   4.005   7.732   7.436
  439GLN   HE22 4144   4.109   7.783   7.312
  439GLN      C 4145   3.830   7.152   7.241
  439GLN      O 4146   3.737   7.150   7.161
  440SER      N 4147   3.919   7.053   7.251
  440SER      H 4148   4.000   7.062   7.310
  440SER     CA 4149   3.915   6.932   7.164
  440SER     CB 4150   4.040   6.843   7.180
  440SER     OG 4151   4.036   6.762   7.298
  440SER     HG 4152   4.055   6.817   7.381
  440SER      C 4153   3.792   6.841   7.182
  440SER      O 4154   3.765   6.758   7.096
  441GLY      N 4155   3.730   6.846   7.300
  441GLY      H 4156   3.750   6.919   7.367
  441GLY     CA 4157   3.620   6.756   7.339
  441GLY      C 4158   3.657   6.607   7.360
  441GLY      O 4159   3.569   6.526   7.387
  442LEU      N 4160   3.785   6.574   7.340
  442LEU      H 4161   3.848   6.638   7.297
  442LEU     CA 4162   3.842   6.439   7.367
  442LEU     CB 4163   3.971   6.420   7.286
  442LEU     CG 4164   3.950   6.417   7.135
  442LEU    CD1 4165   4.085   6.418   7.064
  442LEU    CD2 4166   3.869   6.293   7.092
  442LEU      C 4167   3.869   6.408   7.515
  442LEU      O 4168   3.909   6.297   7.548
  443ALA      N 4169   3.865   6.513   7.597
  443ALA      H 4170   3.846   6.605   7.562
  443ALA     CA 4171   3.877   6.509   7.744
  443ALA     CB 4172   4.022   6.537   7.784
  443ALA      C 4173   3.786   6.618   7.804
  443ALA      O 4174   3.764   6.722   7.741
  444HIS      N 4175   3.737   6.593   7.925
  444HIS      H 4176   3.762   6.507   7.975
  444HIS     CA 4177   3.639   6.679   7.993
  444HIS     CB 4178   3.508   6.601   8.013
  444HIS     CG 4179   3.445   6.552   7.881
  444HIS    ND1 4180   3.470   6.436   7.822
  444HIS    CD2 4181   3.366   6.622   7.800
  444HIS    HD2 4182   3.322   6.719   7.821
  444HIS    CE1 4183   3.411   6.434   7.704
  444HIS    HE1 4184   3.424   6.358   7.627
  444HIS    NE2 4185   3.346   6.549   7.690
  444HIS    HE2 4186   3.294   6.577   7.610
  444HIS      C 4187   3.690   6.733   8.128
  444HIS      O 4188   3.799   6.702   8.177
  445LYS      N 4189   3.611   6.824   8.185
  445LYS      H 4190   3.524   6.848   8.143
  445LYS     CA 4191   3.641   6.890   8.314
  445LYS     CB 4192   3.540   7.003   8.335
  445LYS     CG 4193   3.577   7.086   8.458
  445LYS     CD 4194   3.462   7.178   8.500
  445LYS     CE 4195   3.491   7.235   8.639
  445LYS     NZ 4196   3.501   7.128   8.739
  445LYS    HZ1 4197   3.516   7.167   8.829
  445LYS    HZ2 4198   3.416   7.075   8.739
  445LYS    HZ3 4199   3.577   7.068   8.715
  445LYS      C 4200   3.638   6.790   8.432
  445LYS      O 4201   3.530   6.753   8.479
  446GLY      N 4202   3.752   6.781   8.500
  446GLY      H 4203   3.820   6.857   8.500
  446GLY     CA 4204   3.776   6.677   8.602
  446GLY      C 4205   3.885   6.576   8.563
  446GLY      O 4206   3.959   6.529   8.650
  447ASP      N 4207   3.897   6.548   8.433
  447ASP      H 4208   3.827   6.574   8.366
  447ASP     CA 4209   3.995   6.451   8.380
  447ASP     CB 4210   3.977   6.426   8.230
  447ASP     CG 4211   3.842   6.367   8.190
  447ASP    OD1 4212   3.769   6.316   8.278
  447ASP    OD2 4213   3.814   6.372   8.068
  447ASP      C 4214   4.141   6.492   8.400
  447ASP      O 4215   4.180   6.609   8.393
  448VAL      N 4216   4.220   6.389   8.425
  448VAL      H 4217   4.182   6.297   8.437
  448VAL     CA 4218   4.367   6.398   8.434
  448VAL     CB 4219   4.422   6.282   8.519
  448VAL    CG1 4220   4.574   6.284   8.530
  448VAL    CG2 4221   4.363   6.285   8.661
  448VAL      C 4222   4.428   6.401   8.292
  448VAL      O 4223   4.393   6.322   8.205
  449VAL      N 4224   4.516   6.498   8.270
  449VAL      H 4225   4.527   6.573   8.336
  449VAL     CA 4226   4.597   6.506   8.147
  449VAL     CB 4227   4.559   6.623   8.054
  449VAL    CG1 4228   4.420   6.600   7.994
  449VAL    CG2 4229   4.565   6.759   8.123
  449VAL      C 4230   4.748   6.507   8.177
  449VAL      O 4231   4.796   6.581   8.263
  450VAL      N 4232   4.819   6.422   8.105
  450VAL      H 4233   4.776   6.359   8.039
  450VAL     CA 4234   4.967   6.421   8.109
  450VAL     CB 4235   5.023   6.278   8.112
  450VAL    CG1 4236   5.176   6.276   8.106
  450VAL    CG2 4237   4.982   6.211   8.244
  450VAL      C 4238   5.023   6.508   7.996
  450VAL      O 4239   4.976   6.505   7.882
  451MET      N 4240   5.106   6.602   8.038
  451MET      H 4241   5.129   6.611   8.136
  451MET     CA 4242   5.161   6.707   7.950
  451MET     CB 4243   5.123   6.845   8.004
  451MET     CG 4244   4.972   6.856   8.027
  451MET     SD 4245   4.915   7.028   8.044
  451MET     CE 4246   4.936   7.073   7.874
  451MET      C 4247   5.313   6.693   7.934
  451MET      O 4248   5.388   6.712   8.029
  452VAL      N 4249   5.352   6.659   7.812
  452VAL      H 4250   5.287   6.655   7.735
  452VAL     CA 4251   5.492   6.622   7.779
  452VAL     CB 4252   5.496   6.482   7.713
  452VAL    CG1 4253   5.638   6.428   7.704
  452VAL    CG2 4254   5.409   6.380   7.787
  452VAL      C 4255   5.558   6.728   7.688
  452VAL      O 4256   5.498   6.773   7.590
  453SER      N 4257   5.683   6.762   7.719
  453SER      H 4258   5.728   6.723   7.800
  453SER     CA 4259   5.759   6.866   7.646
  453SER     CB 4260   5.708   7.007   7.680
  453SER     OG 4261   5.728   7.038   7.818
  453SER     HG 4262   5.691   7.130   7.836
  453SER      C 4263   5.912   6.866   7.669
  453SER      O 4264   5.967   6.783   7.742
  454GLY      N 4265   5.979   6.944   7.585
  454GLY      H 4266   5.933   6.993   7.511
  454GLY     CA 4267   6.123   6.972   7.595
  454GLY      C 4268   6.148   7.109   7.659
  454GLY      O 4269   6.118   7.212   7.599
  455ALA      N 4270   6.199   7.107   7.781
  455ALA      H 4271   6.228   7.019   7.823
  455ALA     CA 4272   6.232   7.229   7.857
  455ALA     CB 4273   6.171   7.222   7.998
  455ALA      C 4274   6.383   7.251   7.867
  455ALA      O 4275   6.458   7.160   7.905
  456LEU      N 4276   6.424   7.372   7.830
  456LEU      H 4277   6.357   7.441   7.804
  456LEU     CA 4278   6.565   7.420   7.827
  456LEU     CB 4279   6.620   7.440   7.969
  456LEU     CG 4280   6.545   7.546   8.051
  456LEU    CD1 4281   6.601   7.551   8.193
  456LEU    CD2 4282   6.553   7.684   7.986
  456LEU      C 4283   6.664   7.337   7.740
  456LEU      O 4284   6.785   7.344   7.757
  457VAL      N 4285   6.608   7.272   7.638
  457VAL      H 4286   6.512   7.287   7.615
  457VAL     CA 4287   6.679   7.184   7.543
  457VAL     CB 4288   6.656   7.035   7.578
  457VAL    CG1 4289   6.725   6.996   7.709
  457VAL    CG2 4290   6.507   6.996   7.582
  457VAL      C 4291   6.632   7.214   7.399
  457VAL      O 4292   6.520   7.263   7.383
  458PRO      N 4293   6.716   7.195   7.295
  458PRO     CA 4294   6.674   7.212   7.155
  458PRO     CB 4295   6.803   7.205   7.073
  458PRO     CG 4296   6.896   7.120   7.160
  458PRO     CD 4297   6.860   7.165   7.302
  458PRO      C 4298   6.570   7.108   7.110
  458PRO      O 4299   6.567   6.996   7.162
  459SER      N 4300   6.498   7.142   7.004
  459SER      H 4301   6.500   7.238   6.973
  459SER     CA 4302   6.388   7.066   6.939
  459SER     CB 4303   6.331   7.151   6.825
  459SER     OG 4304   6.293   7.279   6.876
  459SER     HG 4305   6.244   7.332   6.806
  459SER      C 4306   6.411   6.923   6.887
  459SER      O 4307   6.345   6.878   6.793
  460GLY      N 4308   6.492   6.848   6.960
  460GLY      H 4309   6.533   6.890   7.042
  460GLY     CA 4310   6.529   6.707   6.933
  460GLY      C 4311   6.512   6.610   7.052
  460GLY      O 4312   6.501   6.489   7.032
  461THR      N 4313   6.514   6.663   7.174
  461THR      H 4314   6.534   6.760   7.192
  461THR     CA 4315   6.496   6.585   7.298
  461THR     CB 4316   6.621   6.594   7.388
  461THR    OG1 4317   6.667   6.729   7.393
  461THR    HG1 4318   6.739   6.738   7.463
  461THR    CG2 4319   6.731   6.499   7.338
  461THR      C 4320   6.374   6.630   7.380
  461THR      O 4321   6.333   6.745   7.377
  462THR      N 4322   6.315   6.532   7.447
  462THR      H 4323   6.343   6.437   7.437
  462THR     CA 4324   6.199   6.550   7.536
  462THR     CB 4325   6.084   6.453   7.503
  462THR    OG1 4326   6.075   6.427   7.362
  462THR    HG1 4327   5.994   6.370   7.348
  462THR    CG2 4328   5.951   6.508   7.553
  462THR      C 4329   6.245   6.512   7.677
  462THR      O 4330   6.302   6.404   7.696
  463ASN      N 4331   6.226   6.604   7.771
  463ASN      H 4332   6.199   6.698   7.749
  463ASN     CA 4333   6.271   6.584   7.911
  463ASN     CB 4334   6.400   6.664   7.936
  463ASN     CG 4335   6.386   6.815   7.914
  463ASN    OD1 4336   6.299   6.865   7.844
  463ASN    ND2 4337   6.473   6.892   7.974
  463ASN   HD21 4338   6.542   6.854   8.034
  463ASN   HD22 4339   6.469   6.991   7.954
  463ASN      C 4340   6.169   6.608   8.024
  463ASN      O 4341   6.185   6.552   8.132
  464THR      N 4342   6.059   6.677   7.994
  464THR      H 4343   6.041   6.714   7.902
  464THR     CA 4344   5.959   6.713   8.097
  464THR     CB 4345   5.935   6.865   8.098
  464THR    OG1 4346   6.061   6.933   8.103
  464THR    HG1 4347   6.044   7.031   8.107
  464THR    CG2 4348   5.851   6.910   8.218
  464THR      C 4349   5.825   6.643   8.072
  464THR      O 4350   5.773   6.643   7.960
  465ALA      N 4351   5.773   6.585   8.180
  465ALA      H 4352   5.826   6.576   8.264
  465ALA     CA 4353   5.637   6.528   8.187
  465ALA     CB 4354   5.643   6.375   8.190
  465ALA      C 4355   5.565   6.581   8.312
  465ALA      O 4356   5.619   6.573   8.423
  466SER      N 4357   5.451   6.646   8.290
  466SER      H 4358   5.422   6.665   8.196
  466SER     CA 4359   5.370   6.709   8.397
  466SER     CB 4360   5.365   6.860   8.373
  466SER     OG 4361   5.297   6.931   8.477
  466SER     HG 4362   5.367   6.976   8.534
  466SER      C 4363   5.226   6.657   8.399
  466SER      O 4364   5.166   6.639   8.293
  467VAL      N 4365   5.167   6.651   8.518
  467VAL      H 4366   5.207   6.696   8.598
  467VAL     CA 4367   5.030   6.600   8.537
  467VAL     CB 4368   5.029   6.488   8.643
  467VAL    CG1 4369   4.888   6.432   8.665
  467VAL    CG2 4370   5.122   6.374   8.602
  467VAL      C 4371   4.937   6.716   8.579
  467VAL      O 4372   4.966   6.788   8.674
  468HIS      N 4373   4.831   6.735   8.501
  468HIS      H 4374   4.813   6.677   8.421
  468HIS     CA 4375   4.729   6.840   8.527
  468HIS     CB 4376   4.733   6.948   8.419
  468HIS     CG 4377   4.855   7.040   8.428
  468HIS    ND1 4378   4.860   7.161   8.485
  468HIS    CD2 4379   4.978   7.006   8.389
  468HIS    HD2 4380   5.006   6.913   8.338
  468HIS    CE1 4381   4.989   7.198   8.482
  468HIS    HE1 4382   5.030   7.291   8.522
  468HIS    NE2 4383   5.061   7.102   8.424
  468HIS    HE2 4384   5.161   7.096   8.419
  468HIS      C 4385   4.587   6.783   8.529
  468HIS      O 4386   4.557   6.686   8.460
  469VAL      N 4387   4.501   6.850   8.605
  469VAL      H 4388   4.532   6.923   8.665
  469VAL     CA 4389   4.356   6.826   8.607
  469VAL     CB 4390   4.307   6.812   8.753
  469VAL    CG1 4391   4.157   6.781   8.762
  469VAL    CG2 4392   4.384   6.701   8.826
  469VAL      C 4393   4.283   6.940   8.534
  469VAL      O 4394   4.335   7.053   8.529
  470LEU      N 4395   4.182   6.901   8.456
  470LEU      H 4396   4.159   6.804   8.444
  470LEU     CA 4397   4.094   6.994   8.383
  470LEU     CB 4398   4.043   6.926   8.256
  470LEU     CG 4399   4.154   6.880   8.159
  470LEU    CD1 4400   4.092   6.806   8.041
  470LEU    CD2 4401   4.238   6.998   8.109
  470LEU      C 4402   3.974   7.046   8.466
  470LEU     O1 4403   3.934   6.980   8.565
  470LEU     O2 4404   3.913   7.148   8.426
  10.68878  10.68878  10.68878
