# Supplementary material for: YiaC and CobB regulate lysine lactylation in Escherichia coli
Source: Nat Commun. 2022 Nov 4;13:6628. doi: 10.1038/s41467-022-34399-y (PMC9636275; doi:10.1038/s41467-022-34399-y)
Supplement: Supplementary file 10 — Source Data [file 41467_2022_34399_MOESM10_ESM.zip › Source Data/MD simulation source data/PykFK382la_FBP_MD/PykFK382la_protein/PykK382la.pdb]

TITLE     Protein was modified by http://coil.msp.univie.ac.at/
REMARK    THIS IS A SIMULATION BOX
CRYST1  106.888  106.888  106.888  90.00  90.00  90.00 P 1           1
MODEL        1
ATOM      1  N   MET     1      37.000  57.570  67.190  1.00  0.00            
ATOM      2  H1  MET     1      36.360  58.220  67.600  1.00  0.00            
ATOM      3  H2  MET     1      37.710  58.090  66.700  1.00  0.00            
ATOM      4  H3  MET     1      36.490  57.000  66.550  1.00  0.00            
ATOM      5  CA  MET     1      37.610  56.750  68.250  1.00  0.00            
ATOM      6  CB  MET     1      36.520  56.010  69.030  1.00  0.00            
ATOM      7  CG  MET     1      35.780  56.980  69.970  1.00  0.00            
ATOM      8  SD  MET     1      34.190  56.300  70.550  1.00  0.00            
ATOM      9  CE  MET     1      34.740  55.340  71.940  1.00  0.00            
ATOM     10  C   MET     1      38.740  55.780  67.840  1.00  0.00            
ATOM     11  O   MET     1      39.470  55.350  68.730  1.00  0.00            
ATOM     12  N   LYS     2      38.900  55.420  66.560  1.00  0.00            
ATOM     13  H   LYS     2      38.160  55.380  65.890  1.00  0.00            
ATOM     14  CA  LYS     2      40.070  54.620  66.120  1.00  0.00            
ATOM     15  CB  LYS     2      39.920  54.200  64.650  1.00  0.00            
ATOM     16  CG  LYS     2      39.980  55.340  63.630  1.00  0.00            
ATOM     17  CD  LYS     2      39.800  54.790  62.210  1.00  0.00            
ATOM     18  CE  LYS     2      40.080  55.850  61.130  1.00  0.00            
ATOM     19  NZ  LYS     2      41.510  56.170  61.020  1.00  0.00            
ATOM     20  HZ1 LYS     2      41.680  56.780  60.240  1.00  0.00            
ATOM     21  HZ2 LYS     2      41.820  56.620  61.850  1.00  0.00            
ATOM     22  HZ3 LYS     2      42.050  55.330  60.920  1.00  0.00            
ATOM     23  C   LYS     2      41.440  55.300  66.350  1.00  0.00            
ATOM     24  O   LYS     2      41.580  56.500  66.130  1.00  0.00            
ATOM     25  N   LYS     3      42.440  54.460  66.630  1.00  0.00            
ATOM     26  H   LYS     3      42.330  53.470  66.480  1.00  0.00            
ATOM     27  CA  LYS     3      43.840  54.890  66.840  1.00  0.00            
ATOM     28  CB  LYS     3      44.510  54.140  68.020  1.00  0.00            
ATOM     29  CG  LYS     3      43.900  54.490  69.400  1.00  0.00            
ATOM     30  CD  LYS     3      44.700  54.100  70.670  1.00  0.00            
ATOM     31  CE  LYS     3      44.580  52.650  71.200  1.00  0.00            
ATOM     32  NZ  LYS     3      45.090  52.460  72.580  1.00  0.00            
ATOM     33  HZ1 LYS     3      45.110  51.500  72.850  1.00  0.00            
ATOM     34  HZ2 LYS     3      46.010  52.850  72.700  1.00  0.00            
ATOM     35  HZ3 LYS     3      44.490  52.910  73.240  1.00  0.00            
ATOM     36  C   LYS     3      44.670  54.760  65.540  1.00  0.00            
ATOM     37  O   LYS     3      45.400  55.690  65.180  1.00  0.00            
ATOM     38  N   THR     4      44.470  53.670  64.800  1.00  0.00            
ATOM     39  H   THR     4      43.840  52.930  65.130  1.00  0.00            
ATOM     40  CA  THR     4      45.120  53.370  63.490  1.00  0.00            
ATOM     41  CB  THR     4      44.940  51.880  63.110  1.00  0.00            
ATOM     42  OG1 THR     4      45.420  51.080  64.190  1.00  0.00            
ATOM     43  HG1 THR     4      44.650  50.950  64.880  1.00  0.00            
ATOM     44  CG2 THR     4      45.680  51.480  61.840  1.00  0.00            
ATOM     45  C   THR     4      44.610  54.270  62.360  1.00  0.00            
ATOM     46  O   THR     4      43.410  54.490  62.160  1.00  0.00            
ATOM     47  N   LYS     5      45.560  54.790  61.590  1.00  0.00            
ATOM     48  H   LYS     5      46.530  54.490  61.670  1.00  0.00            
ATOM     49  CA  LYS     5      45.280  55.760  60.510  1.00  0.00            
ATOM     50  CB  LYS     5      46.420  56.790  60.460  1.00  0.00            
ATOM     51  CG  LYS     5      46.630  57.500  61.810  1.00  0.00            
ATOM     52  CD  LYS     5      45.450  58.380  62.230  1.00  0.00            
ATOM     53  CE  LYS     5      45.720  59.160  63.520  1.00  0.00            
ATOM     54  NZ  LYS     5      46.860  60.090  63.420  1.00  0.00            
ATOM     55  HZ1 LYS     5      46.780  60.820  64.100  1.00  0.00            
ATOM     56  HZ2 LYS     5      47.710  59.580  63.610  1.00  0.00            
ATOM     57  HZ3 LYS     5      46.930  60.470  62.490  1.00  0.00            
ATOM     58  C   LYS     5      45.040  55.090  59.140  1.00  0.00            
ATOM     59  O   LYS     5      45.410  53.940  58.930  1.00  0.00            
ATOM     60  N   ILE     6      44.280  55.760  58.280  1.00  0.00            
ATOM     61  H   ILE     6      43.960  56.690  58.470  1.00  0.00            
ATOM     62  CA  ILE     6      43.950  55.220  56.940  1.00  0.00            
ATOM     63  CB  ILE     6      42.430  55.050  56.730  1.00  0.00            
ATOM     64  CG1 ILE     6      41.790  54.230  57.850  1.00  0.00            
ATOM     65  CG2 ILE     6      42.140  54.370  55.380  1.00  0.00            
ATOM     66  CD  ILE     6      40.260  54.220  57.760  1.00  0.00            
ATOM     67  C   ILE     6      44.560  56.070  55.820  1.00  0.00            
ATOM     68  O   ILE     6      44.310  57.270  55.720  1.00  0.00            
ATOM     69  N   VAL     7      45.340  55.390  54.980  1.00  0.00            
ATOM     70  H   VAL     7      45.550  54.410  55.130  1.00  0.00            
ATOM     71  CA  VAL     7      45.930  55.980  53.760  1.00  0.00            
ATOM     72  CB  VAL     7      47.410  55.590  53.580  1.00  0.00            
ATOM     73  CG1 VAL     7      48.050  56.400  52.450  1.00  0.00            
ATOM     74  CG2 VAL     7      48.230  55.770  54.860  1.00  0.00            
ATOM     75  C   VAL     7      45.120  55.510  52.540  1.00  0.00            
ATOM     76  O   VAL     7      45.020  54.320  52.260  1.00  0.00            
ATOM     77  N   CYS     8      44.610  56.480  51.790  1.00  0.00            
ATOM     78  H   CYS     8      44.750  57.460  52.000  1.00  0.00            
ATOM     79  CA  CYS     8      43.790  56.170  50.610  1.00  0.00            
ATOM     80  CB  CYS     8      42.370  56.710  50.770  1.00  0.00            
ATOM     81  SG  CYS     8      41.450  55.910  52.130  1.00  0.00            
ATOM     82  HG  CYS     8      40.340  56.630  52.000  1.00  0.00            
ATOM     83  C   CYS     8      44.370  56.700  49.300  1.00  0.00            
ATOM     84  O   CYS     8      44.750  57.860  49.200  1.00  0.00            
ATOM     85  N   THR     9      44.570  55.770  48.370  1.00  0.00            
ATOM     86  H   THR     9      44.640  54.800  48.600  1.00  0.00            
ATOM     87  CA  THR     9      44.920  56.110  46.970  1.00  0.00            
ATOM     88  CB  THR     9      45.310  54.900  46.110  1.00  0.00            
ATOM     89  OG1 THR     9      46.250  54.070  46.820  1.00  0.00            
ATOM     90  HG1 THR     9      45.760  53.490  47.500  1.00  0.00            
ATOM     91  CG2 THR     9      45.940  55.330  44.780  1.00  0.00            
ATOM     92  C   THR     9      43.730  56.800  46.290  1.00  0.00            
ATOM     93  O   THR     9      42.690  56.170  46.150  1.00  0.00            
ATOM     94  N   ILE    10      43.880  58.070  45.960  1.00  0.00            
ATOM     95  H   ILE    10      44.760  58.550  46.050  1.00  0.00            
ATOM     96  CA  ILE    10      42.800  58.840  45.310  1.00  0.00            
ATOM     97  CB  ILE    10      42.810  60.280  45.870  1.00  0.00            
ATOM     98  CG1 ILE    10      42.550  60.280  47.380  1.00  0.00            
ATOM     99  CG2 ILE    10      41.830  61.240  45.170  1.00  0.00            
ATOM    100  CD  ILE    10      41.220  59.640  47.820  1.00  0.00            
ATOM    101  C   ILE    10      42.890  58.750  43.770  1.00  0.00            
ATOM    102  O   ILE    10      43.970  58.550  43.220  1.00  0.00            
ATOM    103  N   GLY    11      41.720  58.760  43.140  1.00  0.00            
ATOM    104  H   GLY    11      40.860  58.800  43.650  1.00  0.00            
ATOM    105  CA  GLY    11      41.580  58.730  41.670  1.00  0.00            
ATOM    106  C   GLY    11      40.250  59.350  41.210  1.00  0.00            
ATOM    107  O   GLY    11      39.460  59.710  42.080  1.00  0.00            
ATOM    108  N   PRO    12      39.850  59.150  39.940  1.00  0.00            
ATOM    109  CA  PRO    12      38.700  59.830  39.310  1.00  0.00            
ATOM    110  CB  PRO    12      38.500  59.110  37.980  1.00  0.00            
ATOM    111  CG  PRO    12      39.920  58.660  37.620  1.00  0.00            
ATOM    112  CD  PRO    12      40.510  58.240  38.970  1.00  0.00            
ATOM    113  C   PRO    12      37.400  59.820  40.140  1.00  0.00            
ATOM    114  O   PRO    12      36.880  60.870  40.500  1.00  0.00            
ATOM    115  N   LYS    13      37.040  58.640  40.660  1.00  0.00            
ATOM    116  H   LYS    13      37.590  57.820  40.510  1.00  0.00            
ATOM    117  CA  LYS    13      35.850  58.460  41.520  1.00  0.00            
ATOM    118  CB  LYS    13      35.570  56.980  41.740  1.00  0.00            
ATOM    119  CG  LYS    13      34.970  56.340  40.490  1.00  0.00            
ATOM    120  CD  LYS    13      34.440  54.930  40.800  1.00  0.00            
ATOM    121  CE  LYS    13      33.290  54.970  41.810  1.00  0.00            
ATOM    122  NZ  LYS    13      32.910  53.610  42.200  1.00  0.00            
ATOM    123  HZ1 LYS    13      32.230  53.610  42.930  1.00  0.00            
ATOM    124  HZ2 LYS    13      32.530  53.130  41.410  1.00  0.00            
ATOM    125  HZ3 LYS    13      33.730  53.110  42.510  1.00  0.00            
ATOM    126  C   LYS    13      35.870  59.160  42.900  1.00  0.00            
ATOM    127  O   LYS    13      34.820  59.350  43.510  1.00  0.00            
ATOM    128  N   THR    14      37.060  59.410  43.410  1.00  0.00            
ATOM    129  H   THR    14      37.910  59.150  42.930  1.00  0.00            
ATOM    130  CA  THR    14      37.300  60.040  44.730  1.00  0.00            
ATOM    131  CB  THR    14      38.090  59.100  45.640  1.00  0.00            
ATOM    132  OG1 THR    14      39.190  58.500  44.930  1.00  0.00            
ATOM    133  HG1 THR    14      39.330  57.560  45.310  1.00  0.00            
ATOM    134  CG2 THR    14      37.160  58.060  46.250  1.00  0.00            
ATOM    135  C   THR    14      37.980  61.420  44.700  1.00  0.00            
ATOM    136  O   THR    14      38.050  62.080  45.730  1.00  0.00            
ATOM    137  N   GLU    15      38.260  61.890  43.490  1.00  0.00            
ATOM    138  H   GLU    15      38.220  61.280  42.700  1.00  0.00            
ATOM    139  CA  GLU    15      38.890  63.190  43.150  1.00  0.00            
ATOM    140  CB  GLU    15      38.910  63.220  41.630  1.00  0.00            
ATOM    141  CG  GLU    15      39.840  64.260  40.990  1.00  0.00            
ATOM    142  CD  GLU    15      40.980  63.580  40.230  1.00  0.00            
ATOM    143  OE1 GLU    15      40.960  62.340  40.060  1.00  0.00            
ATOM    144  OE2 GLU    15      41.960  64.290  39.960  1.00  0.00            
ATOM    145  C   GLU    15      38.140  64.440  43.650  1.00  0.00            
ATOM    146  O   GLU    15      38.750  65.450  43.970  1.00  0.00            
ATOM    147  N   SER    16      36.810  64.400  43.550  1.00  0.00            
ATOM    148  H   SER    16      36.330  63.530  43.390  1.00  0.00            
ATOM    149  CA  SER    16      35.950  65.560  43.840  1.00  0.00            
ATOM    150  CB  SER    16      34.480  65.320  43.460  1.00  0.00            
ATOM    151  OG  SER    16      33.830  64.380  44.320  1.00  0.00            
ATOM    152  HG  SER    16      32.920  64.160  43.940  1.00  0.00            
ATOM    153  C   SER    16      36.020  65.960  45.320  1.00  0.00            
ATOM    154  O   SER    16      36.070  65.100  46.210  1.00  0.00            
ATOM    155  N   GLU    17      35.880  67.260  45.560  1.00  0.00            
ATOM    156  H   GLU    17      36.020  67.930  44.830  1.00  0.00            
ATOM    157  CA  GLU    17      35.820  67.820  46.930  1.00  0.00            
ATOM    158  CB  GLU    17      35.500  69.320  46.880  1.00  0.00            
ATOM    159  CG  GLU    17      36.660  70.230  46.480  1.00  0.00            
ATOM    160  CD  GLU    17      36.360  71.680  46.910  1.00  0.00            
ATOM    161  OE1 GLU    17      35.660  71.830  47.930  1.00  0.00            
ATOM    162  OE2 GLU    17      36.810  72.640  46.250  1.00  0.00            
ATOM    163  C   GLU    17      34.790  67.140  47.850  1.00  0.00            
ATOM    164  O   GLU    17      35.130  66.670  48.940  1.00  0.00            
ATOM    165  N   GLU    18      33.630  66.860  47.270  1.00  0.00            
ATOM    166  H   GLU    18      33.430  67.180  46.350  1.00  0.00            
ATOM    167  CA  GLU    18      32.500  66.170  47.920  1.00  0.00            
ATOM    168  CB  GLU    18      31.350  66.170  46.920  1.00  0.00            
ATOM    169  CG  GLU    18      29.990  66.030  47.600  1.00  0.00            
ATOM    170  CD  GLU    18      29.040  65.130  46.800  1.00  0.00            
ATOM    171  OE1 GLU    18      29.360  64.810  45.640  1.00  0.00            
ATOM    172  OE2 GLU    18      28.090  64.630  47.430  1.00  0.00            
ATOM    173  C   GLU    18      32.850  64.720  48.340  1.00  0.00            
ATOM    174  O   GLU    18      32.610  64.330  49.480  1.00  0.00            
ATOM    175  N   MET    19      33.490  63.970  47.430  1.00  0.00            
ATOM    176  H   MET    19      33.620  64.270  46.480  1.00  0.00            
ATOM    177  CA  MET    19      34.010  62.630  47.750  1.00  0.00            
ATOM    178  CB  MET    19      34.330  61.820  46.490  1.00  0.00            
ATOM    179  CG  MET    19      33.070  61.220  45.870  1.00  0.00            
ATOM    180  SD  MET    19      32.210  60.020  46.950  1.00  0.00            
ATOM    181  CE  MET    19      33.360  58.660  46.900  1.00  0.00            
ATOM    182  C   MET    19      35.190  62.620  48.730  1.00  0.00            
ATOM    183  O   MET    19      35.140  61.880  49.710  1.00  0.00            
ATOM    184  N   LEU    20      36.120  63.570  48.590  1.00  0.00            
ATOM    185  H   LEU    20      36.200  64.110  47.740  1.00  0.00            
ATOM    186  CA  LEU    20      37.210  63.770  49.580  1.00  0.00            
ATOM    187  CB  LEU    20      38.210  64.830  49.100  1.00  0.00            
ATOM    188  CG  LEU    20      39.110  64.300  47.990  1.00  0.00            
ATOM    189  CD1 LEU    20      39.830  65.450  47.290  1.00  0.00            
ATOM    190  CD2 LEU    20      40.140  63.310  48.550  1.00  0.00            
ATOM    191  C   LEU    20      36.710  64.090  51.000  1.00  0.00            
ATOM    192  O   LEU    20      37.150  63.430  51.940  1.00  0.00            
ATOM    193  N   ALA    21      35.660  64.910  51.090  1.00  0.00            
ATOM    194  H   ALA    21      35.410  65.510  50.330  1.00  0.00            
ATOM    195  CA  ALA    21      34.930  65.160  52.360  1.00  0.00            
ATOM    196  CB  ALA    21      33.840  66.200  52.130  1.00  0.00            
ATOM    197  C   ALA    21      34.320  63.880  52.980  1.00  0.00            
ATOM    198  O   ALA    21      34.820  63.430  54.010  1.00  0.00            
ATOM    199  N   LYS    22      33.590  63.140  52.150  1.00  0.00            
ATOM    200  H   LYS    22      33.340  63.480  51.240  1.00  0.00            
ATOM    201  CA  LYS    22      33.020  61.820  52.510  1.00  0.00            
ATOM    202  CB  LYS    22      32.250  61.240  51.330  1.00  0.00            
ATOM    203  CG  LYS    22      30.870  61.870  51.140  1.00  0.00            
ATOM    204  CD  LYS    22      30.220  61.310  49.870  1.00  0.00            
ATOM    205  CE  LYS    22      28.730  61.670  49.770  1.00  0.00            
ATOM    206  NZ  LYS    22      28.510  63.120  49.690  1.00  0.00            
ATOM    207  HZ1 LYS    22      27.550  63.330  49.870  1.00  0.00            
ATOM    208  HZ2 LYS    22      29.100  63.620  50.310  1.00  0.00            
ATOM    209  HZ3 LYS    22      28.670  63.450  48.740  1.00  0.00            
ATOM    210  C   LYS    22      34.090  60.800  52.970  1.00  0.00            
ATOM    211  O   LYS    22      33.950  60.200  54.030  1.00  0.00            
ATOM    212  N   MET    23      35.200  60.740  52.240  1.00  0.00            
ATOM    213  H   MET    23      35.250  61.210  51.350  1.00  0.00            
ATOM    214  CA  MET    23      36.380  59.910  52.590  1.00  0.00            
ATOM    215  CB  MET    23      37.450  60.010  51.490  1.00  0.00            
ATOM    216  CG  MET    23      36.990  59.460  50.140  1.00  0.00            
ATOM    217  SD  MET    23      37.050  57.640  50.000  1.00  0.00            
ATOM    218  CE  MET    23      38.790  57.490  49.700  1.00  0.00            
ATOM    219  C   MET    23      37.010  60.310  53.940  1.00  0.00            
ATOM    220  O   MET    23      37.210  59.470  54.820  1.00  0.00            
ATOM    221  N   LEU    24      37.220  61.620  54.140  1.00  0.00            
ATOM    222  H   LEU    24      37.060  62.300  53.410  1.00  0.00            
ATOM    223  CA  LEU    24      37.690  62.180  55.430  1.00  0.00            
ATOM    224  CB  LEU    24      37.930  63.690  55.360  1.00  0.00            
ATOM    225  CG  LEU    24      39.210  64.100  54.620  1.00  0.00            
ATOM    226  CD1 LEU    24      39.260  65.620  54.480  1.00  0.00            
ATOM    227  CD2 LEU    24      40.460  63.610  55.370  1.00  0.00            
ATOM    228  C   LEU    24      36.730  61.910  56.610  1.00  0.00            
ATOM    229  O   LEU    24      37.190  61.820  57.750  1.00  0.00            
ATOM    230  N   ASP    25      35.430  61.990  56.360  1.00  0.00            
ATOM    231  H   ASP    25      35.070  62.510  55.560  1.00  0.00            
ATOM    232  CA  ASP    25      34.400  61.620  57.370  1.00  0.00            
ATOM    233  CB  ASP    25      33.040  62.250  57.040  1.00  0.00            
ATOM    234  CG  ASP    25      33.120  63.780  57.110  1.00  0.00            
ATOM    235  OD1 ASP    25      33.760  64.290  58.050  1.00  0.00            
ATOM    236  OD2 ASP    25      32.690  64.410  56.130  1.00  0.00            
ATOM    237  C   ASP    25      34.270  60.120  57.660  1.00  0.00            
ATOM    238  O   ASP    25      34.360  59.730  58.820  1.00  0.00            
ATOM    239  N   ALA    26      34.330  59.300  56.610  1.00  0.00            
ATOM    240  H   ALA    26      34.190  59.640  55.670  1.00  0.00            
ATOM    241  CA  ALA    26      34.380  57.820  56.730  1.00  0.00            
ATOM    242  CB  ALA    26      34.290  57.180  55.350  1.00  0.00            
ATOM    243  C   ALA    26      35.630  57.280  57.460  1.00  0.00            
ATOM    244  O   ALA    26      35.610  56.180  58.010  1.00  0.00            
ATOM    245  N   GLY    27      36.730  58.020  57.400  1.00  0.00            
ATOM    246  H   GLY    27      36.730  58.860  56.860  1.00  0.00            
ATOM    247  CA  GLY    27      37.930  57.720  58.200  1.00  0.00            
ATOM    248  C   GLY    27      39.320  57.920  57.580  1.00  0.00            
ATOM    249  O   GLY    27      40.310  57.620  58.260  1.00  0.00            
ATOM    250  N   MET    28      39.390  58.420  56.340  1.00  0.00            
ATOM    251  H   MET    28      38.570  58.640  55.810  1.00  0.00            
ATOM    252  CA  MET    28      40.670  58.720  55.660  1.00  0.00            
ATOM    253  CB  MET    28      40.390  59.200  54.230  1.00  0.00            
ATOM    254  CG  MET    28      41.640  59.420  53.370  1.00  0.00            
ATOM    255  SD  MET    28      41.250  59.930  51.660  1.00  0.00            
ATOM    256  CE  MET    28      40.980  61.670  51.890  1.00  0.00            
ATOM    257  C   MET    28      41.480  59.770  56.430  1.00  0.00            
ATOM    258  O   MET    28      40.940  60.710  57.020  1.00  0.00            
ATOM    259  N   ASN    29      42.780  59.500  56.510  1.00  0.00            
ATOM    260  H   ASN    29      43.140  58.610  56.210  1.00  0.00            
ATOM    261  CA  ASN    29      43.730  60.400  57.190  1.00  0.00            
ATOM    262  CB  ASN    29      44.320  59.660  58.400  1.00  0.00            
ATOM    263  CG  ASN    29      43.240  59.320  59.430  1.00  0.00            
ATOM    264  OD1 ASN    29      42.960  58.170  59.750  1.00  0.00            
ATOM    265  ND2 ASN    29      42.550  60.330  59.910  1.00  0.00            
ATOM    266 1HD2 ASN    29      42.760  61.260  59.600  1.00  0.00            
ATOM    267 2HD2 ASN    29      41.690  60.150  60.370  1.00  0.00            
ATOM    268  C   ASN    29      44.840  60.940  56.270  1.00  0.00            
ATOM    269  O   ASN    29      45.250  62.090  56.390  1.00  0.00            
ATOM    270  N   VAL    30      45.300  60.100  55.340  1.00  0.00            
ATOM    271  H   VAL    30      45.010  59.150  55.280  1.00  0.00            
ATOM    272  CA  VAL    30      46.340  60.500  54.360  1.00  0.00            
ATOM    273  CB  VAL    30      47.690  59.840  54.730  1.00  0.00            
ATOM    274  CG1 VAL    30      48.820  60.240  53.780  1.00  0.00            
ATOM    275  CG2 VAL    30      48.120  60.190  56.160  1.00  0.00            
ATOM    276  C   VAL    30      45.910  60.160  52.920  1.00  0.00            
ATOM    277  O   VAL    30      45.330  59.110  52.660  1.00  0.00            
ATOM    278  N   MET    31      46.150  61.120  52.030  1.00  0.00            
ATOM    279  H   MET    31      46.550  62.000  52.320  1.00  0.00            
ATOM    280  CA  MET    31      45.940  60.960  50.580  1.00  0.00            
ATOM    281  CB  MET    31      45.530  62.310  49.980  1.00  0.00            
ATOM    282  CG  MET    31      45.290  62.230  48.470  1.00  0.00            
ATOM    283  SD  MET    31      44.550  63.730  47.720  1.00  0.00            
ATOM    284  CE  MET    31      45.980  64.780  47.710  1.00  0.00            
ATOM    285  C   MET    31      47.210  60.420  49.900  1.00  0.00            
ATOM    286  O   MET    31      48.250  61.070  49.930  1.00  0.00            
ATOM    287  N   ARG    32      47.090  59.270  49.250  1.00  0.00            
ATOM    288  H   ARG    32      46.210  58.770  49.240  1.00  0.00            
ATOM    289  CA  ARG    32      48.170  58.690  48.430  1.00  0.00            
ATOM    290  CB  ARG    32      48.260  57.170  48.660  1.00  0.00            
ATOM    291  CG  ARG    32      49.360  56.490  47.830  1.00  0.00            
ATOM    292  CD  ARG    32      49.310  54.970  48.030  1.00  0.00            
ATOM    293  NE  ARG    32      50.250  54.270  47.150  1.00  0.00            
ATOM    294  HE  ARG    32      51.240  54.310  47.400  1.00  0.00            
ATOM    295  CZ  ARG    32      49.920  53.480  46.120  1.00  0.00            
ATOM    296  NH1 ARG    32      48.660  53.230  45.780  1.00  0.00            
ATOM    297 1HH1 ARG    32      47.890  53.640  46.300  1.00  0.00            
ATOM    298 2HH1 ARG    32      48.440  52.510  45.130  1.00  0.00            
ATOM    299  NH2 ARG    32      50.880  52.980  45.340  1.00  0.00            
ATOM    300 1HH2 ARG    32      51.850  53.260  45.510  1.00  0.00            
ATOM    301 2HH2 ARG    32      50.690  52.400  44.550  1.00  0.00            
ATOM    302  C   ARG    32      47.970  59.020  46.940  1.00  0.00            
ATOM    303  O   ARG    32      46.930  58.730  46.350  1.00  0.00            
ATOM    304  N   LEU    33      49.000  59.660  46.390  1.00  0.00            
ATOM    305  H   LEU    33      49.730  60.050  46.950  1.00  0.00            
ATOM    306  CA  LEU    33      49.090  59.950  44.940  1.00  0.00            
ATOM    307  CB  LEU    33      49.560  61.380  44.700  1.00  0.00            
ATOM    308  CG  LEU    33      48.650  62.450  45.310  1.00  0.00            
ATOM    309  CD1 LEU    33      49.310  63.810  45.080  1.00  0.00            
ATOM    310  CD2 LEU    33      47.250  62.430  44.690  1.00  0.00            
ATOM    311  C   LEU    33      50.080  58.990  44.270  1.00  0.00            
ATOM    312  O   LEU    33      51.290  59.060  44.500  1.00  0.00            
ATOM    313  N   ASN    34      49.530  57.980  43.600  1.00  0.00            
ATOM    314  H   ASN    34      48.540  57.910  43.500  1.00  0.00            
ATOM    315  CA  ASN    34      50.360  56.980  42.890  1.00  0.00            
ATOM    316  CB  ASN    34      49.670  55.610  42.890  1.00  0.00            
ATOM    317  CG  ASN    34      50.500  54.490  42.250  1.00  0.00            
ATOM    318  OD1 ASN    34      49.990  53.630  41.560  1.00  0.00            
ATOM    319  ND2 ASN    34      51.790  54.380  42.550  1.00  0.00            
ATOM    320 1HD2 ASN    34      52.280  54.940  43.230  1.00  0.00            
ATOM    321 2HD2 ASN    34      52.280  53.610  42.160  1.00  0.00            
ATOM    322  C   ASN    34      50.760  57.430  41.480  1.00  0.00            
ATOM    323  O   ASN    34      50.090  57.130  40.490  1.00  0.00            
ATOM    324  N   PHE    35      52.010  57.890  41.400  1.00  0.00            
ATOM    325  H   PHE    35      52.620  57.890  42.200  1.00  0.00            
ATOM    326  CA  PHE    35      52.620  58.410  40.160  1.00  0.00            
ATOM    327  CB  PHE    35      53.810  59.300  40.530  1.00  0.00            
ATOM    328  CG  PHE    35      53.310  60.730  40.740  1.00  0.00            
ATOM    329  CD1 PHE    35      52.660  61.120  41.900  1.00  0.00            
ATOM    330  HD1 PHE    35      52.500  60.420  42.720  1.00  0.00            
ATOM    331  CD2 PHE    35      53.560  61.660  39.750  1.00  0.00            
ATOM    332  HD2 PHE    35      54.120  61.350  38.870  1.00  0.00            
ATOM    333  CE1 PHE    35      52.240  62.440  42.040  1.00  0.00            
ATOM    334  HE1 PHE    35      51.680  62.750  42.920  1.00  0.00            
ATOM    335  CE2 PHE    35      53.190  62.980  39.900  1.00  0.00            
ATOM    336  HE2 PHE    35      53.550  63.730  39.190  1.00  0.00            
ATOM    337  CZ  PHE    35      52.510  63.370  41.050  1.00  0.00            
ATOM    338  HZ  PHE    35      52.150  64.390  41.140  1.00  0.00            
ATOM    339  C   PHE    35      52.950  57.410  39.030  1.00  0.00            
ATOM    340  O   PHE    35      53.430  57.780  37.960  1.00  0.00            
ATOM    341  N   SER    36      52.580  56.150  39.280  1.00  0.00            
ATOM    342  H   SER    36      52.330  55.900  40.210  1.00  0.00            
ATOM    343  CA  SER    36      52.470  55.070  38.270  1.00  0.00            
ATOM    344  CB  SER    36      52.130  53.750  38.980  1.00  0.00            
ATOM    345  OG  SER    36      52.000  52.620  38.110  1.00  0.00            
ATOM    346  HG  SER    36      52.800  52.030  38.220  1.00  0.00            
ATOM    347  C   SER    36      51.400  55.380  37.210  1.00  0.00            
ATOM    348  O   SER    36      51.620  55.110  36.030  1.00  0.00            
ATOM    349  N   HIS    37      50.370  56.120  37.630  1.00  0.00            
ATOM    350  H   HIS    37      50.360  56.550  38.530  1.00  0.00            
ATOM    351  CA  HIS    37      49.230  56.540  36.780  1.00  0.00            
ATOM    352  CB  HIS    37      47.930  55.840  37.230  1.00  0.00            
ATOM    353  CG  HIS    37      48.030  54.310  37.260  1.00  0.00            
ATOM    354  ND1 HIS    37      47.930  53.500  36.210  1.00  0.00            
ATOM    355  CD2 HIS    37      48.560  53.610  38.250  1.00  0.00            
ATOM    356  HD2 HIS    37      48.690  53.950  39.280  1.00  0.00            
ATOM    357  CE1 HIS    37      48.510  52.340  36.520  1.00  0.00            
ATOM    358  HE1 HIS    37      48.770  51.550  35.820  1.00  0.00            
ATOM    359  NE2 HIS    37      48.910  52.410  37.790  1.00  0.00            
ATOM    360  HE2 HIS    37      49.590  51.810  38.220  1.00  0.00            
ATOM    361  C   HIS    37      49.030  58.070  36.890  1.00  0.00            
ATOM    362  O   HIS    37      49.420  58.700  37.870  1.00  0.00            
ATOM    363  N   GLY    38      48.430  58.620  35.840  1.00  0.00            
ATOM    364  H   GLY    38      48.180  58.070  35.040  1.00  0.00            
ATOM    365  CA  GLY    38      48.020  60.040  35.740  1.00  0.00            
ATOM    366  C   GLY    38      49.120  61.110  35.640  1.00  0.00            
ATOM    367  O   GLY    38      50.310  60.860  35.850  1.00  0.00            
ATOM    368  N   ASP    39      48.660  62.330  35.370  1.00  0.00            
ATOM    369  H   ASP    39      47.670  62.530  35.400  1.00  0.00            
ATOM    370  CA  ASP    39      49.570  63.470  35.100  1.00  0.00            
ATOM    371  CB  ASP    39      49.270  64.100  33.720  1.00  0.00            
ATOM    372  CG  ASP    39      48.060  65.040  33.620  1.00  0.00            
ATOM    373  OD1 ASP    39      47.690  65.650  34.640  1.00  0.00            
ATOM    374  OD2 ASP    39      47.650  65.290  32.480  1.00  0.00            
ATOM    375  C   ASP    39      49.650  64.530  36.210  1.00  0.00            
ATOM    376  O   ASP    39      48.970  64.460  37.240  1.00  0.00            
ATOM    377  N   TYR    40      50.530  65.510  36.000  1.00  0.00            
ATOM    378  H   TYR    40      51.000  65.590  35.120  1.00  0.00            
ATOM    379  CA  TYR    40      50.790  66.620  36.950  1.00  0.00            
ATOM    380  CB  TYR    40      51.960  67.480  36.470  1.00  0.00            
ATOM    381  CG  TYR    40      53.250  66.690  36.240  1.00  0.00            
ATOM    382  CD1 TYR    40      53.930  66.080  37.290  1.00  0.00            
ATOM    383  HD1 TYR    40      53.600  66.220  38.310  1.00  0.00            
ATOM    384  CD2 TYR    40      53.760  66.600  34.950  1.00  0.00            
ATOM    385  HD2 TYR    40      53.270  67.130  34.130  1.00  0.00            
ATOM    386  CE1 TYR    40      55.090  65.350  37.040  1.00  0.00            
ATOM    387  HE1 TYR    40      55.620  64.890  37.880  1.00  0.00            
ATOM    388  CE2 TYR    40      54.920  65.890  34.700  1.00  0.00            
ATOM    389  HE2 TYR    40      55.330  65.860  33.690  1.00  0.00            
ATOM    390  CZ  TYR    40      55.580  65.250  35.740  1.00  0.00            
ATOM    391  OH  TYR    40      56.600  64.420  35.430  1.00  0.00            
ATOM    392  HH  TYR    40      57.360  64.980  35.120  1.00  0.00            
ATOM    393  C   TYR    40      49.570  67.520  37.230  1.00  0.00            
ATOM    394  O   TYR    40      49.300  67.830  38.390  1.00  0.00            
ATOM    395  N   ALA    41      48.720  67.720  36.220  1.00  0.00            
ATOM    396  H   ALA    41      48.650  67.070  35.450  1.00  0.00            
ATOM    397  CA  ALA    41      47.500  68.550  36.350  1.00  0.00            
ATOM    398  CB  ALA    41      46.960  68.890  34.960  1.00  0.00            
ATOM    399  C   ALA    41      46.430  67.830  37.180  1.00  0.00            
ATOM    400  O   ALA    41      46.000  68.380  38.200  1.00  0.00            
ATOM    401  N   GLU    42      46.240  66.530  36.910  1.00  0.00            
ATOM    402  H   GLU    42      46.630  66.120  36.070  1.00  0.00            
ATOM    403  CA  GLU    42      45.370  65.640  37.720  1.00  0.00            
ATOM    404  CB  GLU    42      45.440  64.180  37.280  1.00  0.00            
ATOM    405  CG  GLU    42      44.910  63.720  35.910  1.00  0.00            
ATOM    406  CD  GLU    42      44.910  62.180  35.890  1.00  0.00            
ATOM    407  OE1 GLU    42      45.660  61.560  36.700  1.00  0.00            
ATOM    408  OE2 GLU    42      44.080  61.600  35.170  1.00  0.00            
ATOM    409  C   GLU    42      45.800  65.590  39.200  1.00  0.00            
ATOM    410  O   GLU    42      45.070  66.030  40.080  1.00  0.00            
ATOM    411  N   HIS    43      47.060  65.230  39.430  1.00  0.00            
ATOM    412  H   HIS    43      47.650  64.890  38.680  1.00  0.00            
ATOM    413  CA  HIS    43      47.630  65.160  40.790  1.00  0.00            
ATOM    414  CB  HIS    43      49.020  64.510  40.800  1.00  0.00            
ATOM    415  CG  HIS    43      48.990  63.030  40.390  1.00  0.00            
ATOM    416  ND1 HIS    43      48.380  62.030  41.050  1.00  0.00            
ATOM    417  CD2 HIS    43      49.670  62.490  39.380  1.00  0.00            
ATOM    418  HD2 HIS    43      50.340  63.030  38.700  1.00  0.00            
ATOM    419  CE1 HIS    43      48.710  60.890  40.430  1.00  0.00            
ATOM    420  HE1 HIS    43      48.410  59.890  40.720  1.00  0.00            
ATOM    421  NE2 HIS    43      49.490  61.170  39.390  1.00  0.00            
ATOM    422  HE2 HIS    43      49.780  60.520  38.680  1.00  0.00            
ATOM    423  C   HIS    43      47.630  66.520  41.520  1.00  0.00            
ATOM    424  O   HIS    43      47.230  66.590  42.680  1.00  0.00            
ATOM    425  N   GLY    44      47.870  67.600  40.770  1.00  0.00            
ATOM    426  H   GLY    44      48.230  67.510  39.830  1.00  0.00            
ATOM    427  CA  GLY    44      47.720  68.990  41.250  1.00  0.00            
ATOM    428  C   GLY    44      46.280  69.350  41.640  1.00  0.00            
ATOM    429  O   GLY    44      46.050  69.880  42.730  1.00  0.00            
ATOM    430  N   GLN    45      45.320  68.960  40.810  1.00  0.00            
ATOM    431  H   GLN    45      45.520  68.620  39.880  1.00  0.00            
ATOM    432  CA  GLN    45      43.880  69.110  41.110  1.00  0.00            
ATOM    433  CB  GLN    45      43.030  68.750  39.880  1.00  0.00            
ATOM    434  CG  GLN    45      41.570  69.200  39.990  1.00  0.00            
ATOM    435  CD  GLN    45      41.420  70.720  40.020  1.00  0.00            
ATOM    436  OE1 GLN    45      41.740  71.450  39.100  1.00  0.00            
ATOM    437  NE2 GLN    45      40.890  71.260  41.100  1.00  0.00            
ATOM    438 1HE2 GLN    45      40.580  70.720  41.900  1.00  0.00            
ATOM    439 2HE2 GLN    45      40.830  72.250  41.090  1.00  0.00            
ATOM    440  C   GLN    45      43.440  68.290  42.340  1.00  0.00            
ATOM    441  O   GLN    45      42.830  68.870  43.240  1.00  0.00            
ATOM    442  N   ARG    46      43.920  67.050  42.480  1.00  0.00            
ATOM    443  H   ARG    46      44.270  66.550  41.670  1.00  0.00            
ATOM    444  CA  ARG    46      43.730  66.240  43.710  1.00  0.00            
ATOM    445  CB  ARG    46      44.380  64.860  43.580  1.00  0.00            
ATOM    446  CG  ARG    46      43.710  64.030  42.490  1.00  0.00            
ATOM    447  CD  ARG    46      44.360  62.660  42.240  1.00  0.00            
ATOM    448  NE  ARG    46      43.720  62.100  41.040  1.00  0.00            
ATOM    449  HE  ARG    46      42.780  62.460  40.850  1.00  0.00            
ATOM    450  CZ  ARG    46      44.320  61.540  39.980  1.00  0.00            
ATOM    451  NH1 ARG    46      45.640  61.440  39.840  1.00  0.00            
ATOM    452 1HH1 ARG    46      46.290  61.740  40.540  1.00  0.00            
ATOM    453 2HH1 ARG    46      45.980  61.240  38.910  1.00  0.00            
ATOM    454  NH2 ARG    46      43.570  61.330  38.890  1.00  0.00            
ATOM    455 1HH2 ARG    46      42.590  61.580  38.910  1.00  0.00            
ATOM    456 2HH2 ARG    46      44.000  61.160  37.990  1.00  0.00            
ATOM    457  C   ARG    46      44.260  66.920  44.980  1.00  0.00            
ATOM    458  O   ARG    46      43.510  67.130  45.940  1.00  0.00            
ATOM    459  N   ILE    47      45.490  67.450  44.890  1.00  0.00            
ATOM    460  H   ILE    47      46.070  67.250  44.100  1.00  0.00            
ATOM    461  CA  ILE    47      46.110  68.260  45.970  1.00  0.00            
ATOM    462  CB  ILE    47      47.580  68.570  45.620  1.00  0.00            
ATOM    463  CG1 ILE    47      48.380  67.270  45.620  1.00  0.00            
ATOM    464  CG2 ILE    47      48.230  69.570  46.580  1.00  0.00            
ATOM    465  CD  ILE    47      49.730  67.410  44.910  1.00  0.00            
ATOM    466  C   ILE    47      45.290  69.520  46.290  1.00  0.00            
ATOM    467  O   ILE    47      44.930  69.730  47.450  1.00  0.00            
ATOM    468  N   GLN    48      44.900  70.270  45.260  1.00  0.00            
ATOM    469  H   GLN    48      45.230  70.090  44.320  1.00  0.00            
ATOM    470  CA  GLN    48      44.020  71.440  45.400  1.00  0.00            
ATOM    471  CB  GLN    48      43.840  72.150  44.050  1.00  0.00            
ATOM    472  CG  GLN    48      44.710  73.410  43.970  1.00  0.00            
ATOM    473  CD  GLN    48      44.170  74.510  44.890  1.00  0.00            
ATOM    474  OE1 GLN    48      43.000  74.860  44.880  1.00  0.00            
ATOM    475  NE2 GLN    48      45.030  75.140  45.640  1.00  0.00            
ATOM    476 1HE2 GLN    48      46.000  74.940  45.610  1.00  0.00            
ATOM    477 2HE2 GLN    48      44.620  75.810  46.260  1.00  0.00            
ATOM    478  C   GLN    48      42.650  71.140  46.020  1.00  0.00            
ATOM    479  O   GLN    48      42.350  71.670  47.090  1.00  0.00            
ATOM    480  N   ASN    49      41.990  70.090  45.530  1.00  0.00            
ATOM    481  H   ASN    49      42.290  69.630  44.680  1.00  0.00            
ATOM    482  CA  ASN    49      40.690  69.620  46.070  1.00  0.00            
ATOM    483  CB  ASN    49      40.090  68.500  45.210  1.00  0.00            
ATOM    484  CG  ASN    49      39.810  68.870  43.750  1.00  0.00            
ATOM    485  OD1 ASN    49      39.840  70.000  43.310  1.00  0.00            
ATOM    486  ND2 ASN    49      39.540  67.870  42.950  1.00  0.00            
ATOM    487 1HD2 ASN    49      39.460  66.930  43.320  1.00  0.00            
ATOM    488 2HD2 ASN    49      39.520  68.040  41.970  1.00  0.00            
ATOM    489  C   ASN    49      40.770  69.170  47.540  1.00  0.00            
ATOM    490  O   ASN    49      39.980  69.660  48.350  1.00  0.00            
ATOM    491  N   LEU    50      41.810  68.420  47.910  1.00  0.00            
ATOM    492  H   LEU    50      42.410  67.970  47.230  1.00  0.00            
ATOM    493  CA  LEU    50      42.050  68.050  49.320  1.00  0.00            
ATOM    494  CB  LEU    50      43.170  67.010  49.470  1.00  0.00            
ATOM    495  CG  LEU    50      43.240  66.440  50.900  1.00  0.00            
ATOM    496  CD1 LEU    50      42.060  65.510  51.200  1.00  0.00            
ATOM    497  CD2 LEU    50      44.580  65.740  51.150  1.00  0.00            
ATOM    498  C   LEU    50      42.340  69.270  50.210  1.00  0.00            
ATOM    499  O   LEU    50      41.630  69.480  51.200  1.00  0.00            
ATOM    500  N   ARG    51      43.210  70.170  49.740  1.00  0.00            
ATOM    501  H   ARG    51      43.710  70.010  48.880  1.00  0.00            
ATOM    502  CA  ARG    51      43.500  71.440  50.440  1.00  0.00            
ATOM    503  CB  ARG    51      44.640  72.220  49.760  1.00  0.00            
ATOM    504  CG  ARG    51      46.000  71.520  49.890  1.00  0.00            
ATOM    505  CD  ARG    51      47.110  72.370  49.260  1.00  0.00            
ATOM    506  NE  ARG    51      48.440  71.710  49.230  1.00  0.00            
ATOM    507  HE  ARG    51      48.730  71.430  48.320  1.00  0.00            
ATOM    508  CZ  ARG    51      49.240  71.420  50.270  1.00  0.00            
ATOM    509  NH1 ARG    51      50.450  70.880  50.070  1.00  0.00            
ATOM    510 1HH1 ARG    51      50.860  70.780  49.150  1.00  0.00            
ATOM    511 2HH1 ARG    51      50.970  70.490  50.830  1.00  0.00            
ATOM    512  NH2 ARG    51      48.960  71.840  51.510  1.00  0.00            
ATOM    513 1HH2 ARG    51      48.150  72.400  51.690  1.00  0.00            
ATOM    514 2HH2 ARG    51      49.550  71.590  52.290  1.00  0.00            
ATOM    515  C   ARG    51      42.260  72.330  50.610  1.00  0.00            
ATOM    516  O   ARG    51      41.990  72.760  51.730  1.00  0.00            
ATOM    517  N   ASN    52      41.400  72.410  49.590  1.00  0.00            
ATOM    518  H   ASN    52      41.680  72.140  48.650  1.00  0.00            
ATOM    519  CA  ASN    52      40.100  73.100  49.680  1.00  0.00            
ATOM    520  CB  ASN    52      39.370  73.190  48.340  1.00  0.00            
ATOM    521  CG  ASN    52      40.110  74.020  47.290  1.00  0.00            
ATOM    522  OD1 ASN    52      40.930  74.880  47.570  1.00  0.00            
ATOM    523  ND2 ASN    52      39.720  73.830  46.060  1.00  0.00            
ATOM    524 1HD2 ASN    52      38.910  73.260  45.870  1.00  0.00            
ATOM    525 2HD2 ASN    52      40.300  74.220  45.350  1.00  0.00            
ATOM    526  C   ASN    52      39.130  72.470  50.700  1.00  0.00            
ATOM    527  O   ASN    52      38.640  73.190  51.560  1.00  0.00            
ATOM    528  N   VAL    53      38.980  71.140  50.690  1.00  0.00            
ATOM    529  H   VAL    53      39.320  70.580  49.910  1.00  0.00            
ATOM    530  CA  VAL    53      38.170  70.420  51.710  1.00  0.00            
ATOM    531  CB  VAL    53      38.140  68.900  51.480  1.00  0.00            
ATOM    532  CG1 VAL    53      37.270  68.190  52.520  1.00  0.00            
ATOM    533  CG2 VAL    53      37.610  68.560  50.100  1.00  0.00            
ATOM    534  C   VAL    53      38.690  70.710  53.130  1.00  0.00            
ATOM    535  O   VAL    53      37.930  71.190  53.960  1.00  0.00            
ATOM    536  N   MET    54      40.010  70.600  53.300  1.00  0.00            
ATOM    537  H   MET    54      40.610  70.270  52.550  1.00  0.00            
ATOM    538  CA  MET    54      40.700  70.910  54.570  1.00  0.00            
ATOM    539  CB  MET    54      42.200  70.660  54.440  1.00  0.00            
ATOM    540  CG  MET    54      42.550  69.170  54.350  1.00  0.00            
ATOM    541  SD  MET    54      44.310  68.860  53.950  1.00  0.00            
ATOM    542  CE  MET    54      45.110  69.680  55.310  1.00  0.00            
ATOM    543  C   MET    54      40.440  72.350  55.050  1.00  0.00            
ATOM    544  O   MET    54      39.830  72.530  56.110  1.00  0.00            
ATOM    545  N   SER    55      40.640  73.320  54.160  1.00  0.00            
ATOM    546  H   SER    55      41.160  73.160  53.310  1.00  0.00            
ATOM    547  CA  SER    55      40.330  74.750  54.420  1.00  0.00            
ATOM    548  CB  SER    55      40.750  75.650  53.250  1.00  0.00            
ATOM    549  OG  SER    55      42.150  75.510  53.000  1.00  0.00            
ATOM    550  HG  SER    55      42.350  75.820  52.070  1.00  0.00            
ATOM    551  C   SER    55      38.850  75.050  54.700  1.00  0.00            
ATOM    552  O   SER    55      38.550  75.890  55.540  1.00  0.00            
ATOM    553  N   LYS    56      37.940  74.410  53.960  1.00  0.00            
ATOM    554  H   LYS    56      38.220  73.840  53.170  1.00  0.00            
ATOM    555  CA  LYS    56      36.480  74.560  54.150  1.00  0.00            
ATOM    556  CB  LYS    56      35.710  74.030  52.940  1.00  0.00            
ATOM    557  CG  LYS    56      35.930  74.910  51.700  1.00  0.00            
ATOM    558  CD  LYS    56      35.290  74.280  50.450  1.00  0.00            
ATOM    559  CE  LYS    56      35.630  75.090  49.200  1.00  0.00            
ATOM    560  NZ  LYS    56      35.030  74.500  48.000  1.00  0.00            
ATOM    561  HZ1 LYS    56      35.260  75.010  47.180  1.00  0.00            
ATOM    562  HZ2 LYS    56      35.410  73.560  47.870  1.00  0.00            
ATOM    563  HZ3 LYS    56      34.050  74.400  48.100  1.00  0.00            
ATOM    564  C   LYS    56      35.910  73.910  55.430  1.00  0.00            
ATOM    565  O   LYS    56      35.040  74.490  56.070  1.00  0.00            
ATOM    566  N   THR    57      36.340  72.680  55.740  1.00  0.00            
ATOM    567  H   THR    57      36.960  72.170  55.130  1.00  0.00            
ATOM    568  CA  THR    57      35.850  71.930  56.930  1.00  0.00            
ATOM    569  CB  THR    57      35.790  70.420  56.700  1.00  0.00            
ATOM    570  OG1 THR    57      37.120  69.890  56.530  1.00  0.00            
ATOM    571  HG1 THR    57      37.070  69.160  55.850  1.00  0.00            
ATOM    572  CG2 THR    57      34.890  70.040  55.530  1.00  0.00            
ATOM    573  C   THR    57      36.630  72.150  58.230  1.00  0.00            
ATOM    574  O   THR    57      36.150  71.790  59.300  1.00  0.00            
ATOM    575  N   GLY    58      37.890  72.580  58.110  1.00  0.00            
ATOM    576  H   GLY    58      38.290  72.780  57.210  1.00  0.00            
ATOM    577  CA  GLY    58      38.840  72.690  59.230  1.00  0.00            
ATOM    578  C   GLY    58      39.510  71.370  59.660  1.00  0.00            
ATOM    579  O   GLY    58      40.210  71.330  60.670  1.00  0.00            
ATOM    580  N   LYS    59      39.290  70.290  58.900  1.00  0.00            
ATOM    581  H   LYS    59      38.690  70.340  58.100  1.00  0.00            
ATOM    582  CA  LYS    59      39.890  68.970  59.190  1.00  0.00            
ATOM    583  CB  LYS    59      39.010  67.830  58.660  1.00  0.00            
ATOM    584  CG  LYS    59      37.640  67.820  59.340  1.00  0.00            
ATOM    585  CD  LYS    59      36.770  66.660  58.850  1.00  0.00            
ATOM    586  CE  LYS    59      37.190  65.330  59.480  1.00  0.00            
ATOM    587  NZ  LYS    59      36.390  64.220  58.950  1.00  0.00            
ATOM    588  HZ1 LYS    59      36.550  63.370  59.440  1.00  0.00            
ATOM    589  HZ2 LYS    59      35.400  64.430  58.950  1.00  0.00            
ATOM    590  HZ3 LYS    59      36.620  64.070  57.990  1.00  0.00            
ATOM    591  C   LYS    59      41.320  68.800  58.630  1.00  0.00            
ATOM    592  O   LYS    59      41.580  69.030  57.450  1.00  0.00            
ATOM    593  N   THR    60      42.210  68.350  59.500  1.00  0.00            
ATOM    594  H   THR    60      42.080  68.460  60.490  1.00  0.00            
ATOM    595  CA  THR    60      43.620  68.020  59.140  1.00  0.00            
ATOM    596  CB  THR    60      44.510  67.970  60.400  1.00  0.00            
ATOM    597  OG1 THR    60      43.990  68.840  61.410  1.00  0.00            
ATOM    598  HG1 THR    60      44.690  69.010  62.110  1.00  0.00            
ATOM    599  CG2 THR    60      45.940  68.380  60.060  1.00  0.00            
ATOM    600  C   THR    60      43.740  66.680  58.400  1.00  0.00            
ATOM    601  O   THR    60      43.210  65.660  58.850  1.00  0.00            
ATOM    602  N   ALA    61      44.630  66.680  57.420  1.00  0.00            
ATOM    603  H   ALA    61      45.150  67.500  57.180  1.00  0.00            
ATOM    604  CA  ALA    61      44.980  65.520  56.560  1.00  0.00            
ATOM    605  CB  ALA    61      43.950  65.370  55.440  1.00  0.00            
ATOM    606  C   ALA    61      46.380  65.730  55.950  1.00  0.00            
ATOM    607  O   ALA    61      46.900  66.840  55.990  1.00  0.00            
ATOM    608  N   ALA    62      46.990  64.630  55.510  1.00  0.00            
ATOM    609  H   ALA    62      46.570  63.730  55.640  1.00  0.00            
ATOM    610  CA  ALA    62      48.330  64.650  54.880  1.00  0.00            
ATOM    611  CB  ALA    62      49.300  63.820  55.720  1.00  0.00            
ATOM    612  C   ALA    62      48.340  64.140  53.430  1.00  0.00            
ATOM    613  O   ALA    62      47.480  63.350  53.020  1.00  0.00            
ATOM    614  N   ILE    63      49.350  64.550  52.670  1.00  0.00            
ATOM    615  H   ILE    63      50.000  65.270  53.000  1.00  0.00            
ATOM    616  CA  ILE    63      49.560  64.150  51.260  1.00  0.00            
ATOM    617  CB  ILE    63      49.590  65.400  50.360  1.00  0.00            
ATOM    618  CG1 ILE    63      48.320  66.250  50.560  1.00  0.00            
ATOM    619  CG2 ILE    63      49.700  64.990  48.880  1.00  0.00            
ATOM    620  CD  ILE    63      48.420  67.640  49.920  1.00  0.00            
ATOM    621  C   ILE    63      50.860  63.320  51.110  1.00  0.00            
ATOM    622  O   ILE    63      51.970  63.750  51.410  1.00  0.00            
ATOM    623  N   LEU    64      50.670  62.130  50.550  1.00  0.00            
ATOM    624  H   LEU    64      49.740  61.810  50.310  1.00  0.00            
ATOM    625  CA  LEU    64      51.750  61.160  50.270  1.00  0.00            
ATOM    626  CB  LEU    64      51.370  59.850  50.990  1.00  0.00            
ATOM    627  CG  LEU    64      52.420  58.730  50.990  1.00  0.00            
ATOM    628  CD1 LEU    64      52.250  57.880  52.250  1.00  0.00            
ATOM    629  CD2 LEU    64      52.260  57.820  49.780  1.00  0.00            
ATOM    630  C   LEU    64      51.920  60.960  48.750  1.00  0.00            
ATOM    631  O   LEU    64      50.980  60.580  48.050  1.00  0.00            
ATOM    632  N   LEU    65      53.130  61.200  48.280  1.00  0.00            
ATOM    633  H   LEU    65      53.870  61.550  48.870  1.00  0.00            
ATOM    634  CA  LEU    65      53.510  60.930  46.870  1.00  0.00            
ATOM    635  CB  LEU    65      54.470  62.040  46.410  1.00  0.00            
ATOM    636  CG  LEU    65      54.690  62.060  44.900  1.00  0.00            
ATOM    637  CD1 LEU    65      54.850  63.500  44.420  1.00  0.00            
ATOM    638  CD2 LEU    65      55.930  61.260  44.490  1.00  0.00            
ATOM    639  C   LEU    65      54.150  59.540  46.790  1.00  0.00            
ATOM    640  O   LEU    65      55.110  59.260  47.500  1.00  0.00            
ATOM    641  N   ASP    66      53.570  58.660  45.980  1.00  0.00            
ATOM    642  H   ASP    66      52.750  58.900  45.440  1.00  0.00            
ATOM    643  CA  ASP    66      54.080  57.280  45.780  1.00  0.00            
ATOM    644  CB  ASP    66      52.960  56.270  46.000  1.00  0.00            
ATOM    645  CG  ASP    66      53.380  54.790  46.020  1.00  0.00            
ATOM    646  OD1 ASP    66      53.520  54.190  44.940  1.00  0.00            
ATOM    647  OD2 ASP    66      53.210  54.150  47.080  1.00  0.00            
ATOM    648  C   ASP    66      54.670  57.140  44.370  1.00  0.00            
ATOM    649  O   ASP    66      53.930  57.240  43.390  1.00  0.00            
ATOM    650  N   THR    67      56.000  57.040  44.330  1.00  0.00            
ATOM    651  H   THR    67      56.520  56.770  45.150  1.00  0.00            
ATOM    652  CA  THR    67      56.770  57.020  43.060  1.00  0.00            
ATOM    653  CB  THR    67      58.290  57.190  43.260  1.00  0.00            
ATOM    654  OG1 THR    67      58.840  56.110  44.040  1.00  0.00            
ATOM    655  HG1 THR    67      59.810  56.060  43.810  1.00  0.00            
ATOM    656  CG2 THR    67      58.620  58.550  43.860  1.00  0.00            
ATOM    657  C   THR    67      56.560  55.750  42.240  1.00  0.00            
ATOM    658  O   THR    67      56.200  54.700  42.790  1.00  0.00            
ATOM    659  N   LYS    68      56.810  55.840  40.940  1.00  0.00            
ATOM    660  H   LYS    68      57.300  56.620  40.520  1.00  0.00            
ATOM    661  CA  LYS    68      56.720  54.640  40.090  1.00  0.00            
ATOM    662  CB  LYS    68      56.620  55.010  38.610  1.00  0.00            
ATOM    663  CG  LYS    68      56.210  53.750  37.860  1.00  0.00            
ATOM    664  CD  LYS    68      56.060  53.920  36.350  1.00  0.00            
ATOM    665  CE  LYS    68      55.540  52.570  35.870  1.00  0.00            
ATOM    666  NZ  LYS    68      55.540  52.410  34.420  1.00  0.00            
ATOM    667  HZ1 LYS    68      55.530  51.420  34.240  1.00  0.00            
ATOM    668  HZ2 LYS    68      54.740  52.860  34.030  1.00  0.00            
ATOM    669  HZ3 LYS    68      56.390  52.790  34.050  1.00  0.00            
ATOM    670  C   LYS    68      57.910  53.690  40.330  1.00  0.00            
ATOM    671  O   LYS    68      57.700  52.520  40.640  1.00  0.00            
ATOM    672  N   GLY    69      59.110  54.260  40.320  1.00  0.00            
ATOM    673  H   GLY    69      59.270  55.230  40.070  1.00  0.00            
ATOM    674  CA  GLY    69      60.350  53.470  40.470  1.00  0.00            
ATOM    675  C   GLY    69      60.710  52.670  39.200  1.00  0.00            
ATOM    676  O   GLY    69      59.970  52.680  38.200  1.00  0.00            
ATOM    677  N   PRO    70      61.890  52.050  39.190  1.00  0.00            
ATOM    678  CA  PRO    70      62.340  51.210  38.060  1.00  0.00            
ATOM    679  CB  PRO    70      63.840  51.040  38.310  1.00  0.00            
ATOM    680  CG  PRO    70      63.960  51.090  39.840  1.00  0.00            
ATOM    681  CD  PRO    70      62.930  52.140  40.240  1.00  0.00            
ATOM    682  C   PRO    70      61.590  49.870  37.970  1.00  0.00            
ATOM    683  O   PRO    70      61.420  49.160  38.950  1.00  0.00            
ATOM    684  N   GLU    71      61.250  49.500  36.730  1.00  0.00            
ATOM    685  H   GLU    71      61.480  50.070  35.950  1.00  0.00            
ATOM    686  CA  GLU    71      60.530  48.250  36.410  1.00  0.00            
ATOM    687  CB  GLU    71      59.160  48.540  35.800  1.00  0.00            
ATOM    688  CG  GLU    71      58.100  49.220  36.680  1.00  0.00            
ATOM    689  CD  GLU    71      56.820  49.520  35.860  1.00  0.00            
ATOM    690  OE1 GLU    71      55.720  49.510  36.440  1.00  0.00            
ATOM    691  OE2 GLU    71      56.910  49.840  34.660  1.00  0.00            
ATOM    692  C   GLU    71      61.280  47.410  35.360  1.00  0.00            
ATOM    693  O   GLU    71      61.700  47.930  34.320  1.00  0.00            
ATOM    694  N   ILE    72      61.350  46.100  35.590  1.00  0.00            
ATOM    695  H   ILE    72      61.120  45.700  36.480  1.00  0.00            
ATOM    696  CA  ILE    72      61.720  45.130  34.530  1.00  0.00            
ATOM    697  CB  ILE    72      62.630  43.990  35.020  1.00  0.00            
ATOM    698  CG1 ILE    72      63.860  44.520  35.770  1.00  0.00            
ATOM    699  CG2 ILE    72      63.080  43.160  33.810  1.00  0.00            
ATOM    700  CD  ILE    72      64.690  43.390  36.380  1.00  0.00            
ATOM    701  C   ILE    72      60.410  44.560  33.960  1.00  0.00            
ATOM    702  O   ILE    72      59.620  43.960  34.690  1.00  0.00            
ATOM    703  N   ARG    73      60.140  44.900  32.710  1.00  0.00            
ATOM    704  H   ARG    73      60.780  45.440  32.150  1.00  0.00            
ATOM    705  CA  ARG    73      58.910  44.440  32.030  1.00  0.00            
ATOM    706  CB  ARG    73      57.930  45.590  31.770  1.00  0.00            
ATOM    707  CG  ARG    73      57.470  46.290  33.060  1.00  0.00            
ATOM    708  CD  ARG    73      56.340  47.290  32.830  1.00  0.00            
ATOM    709  NE  ARG    73      55.030  46.620  32.890  1.00  0.00            
ATOM    710  HE  ARG    73      54.610  46.390  32.000  1.00  0.00            
ATOM    711  CZ  ARG    73      54.270  46.470  33.990  1.00  0.00            
ATOM    712  NH1 ARG    73      54.570  47.060  35.150  1.00  0.00            
ATOM    713 1HH1 ARG    73      55.300  47.760  35.230  1.00  0.00            
ATOM    714 2HH1 ARG    73      54.120  46.810  36.010  1.00  0.00            
ATOM    715  NH2 ARG    73      53.150  45.750  33.900  1.00  0.00            
ATOM    716 1HH2 ARG    73      52.890  45.350  33.010  1.00  0.00            
ATOM    717 2HH2 ARG    73      52.580  45.560  34.700  1.00  0.00            
ATOM    718  C   ARG    73      59.190  43.730  30.700  1.00  0.00            
ATOM    719  O   ARG    73      60.150  44.070  30.000  1.00  0.00            
ATOM    720  N   THR    74      58.330  42.750  30.400  1.00  0.00            
ATOM    721  H   THR    74      57.620  42.460  31.050  1.00  0.00            
ATOM    722  CA  THR    74      58.280  42.130  29.050  1.00  0.00            
ATOM    723  CB  THR    74      57.440  40.850  28.960  1.00  0.00            
ATOM    724  OG1 THR    74      56.070  41.100  29.290  1.00  0.00            
ATOM    725  HG1 THR    74      55.520  40.320  28.970  1.00  0.00            
ATOM    726  CG2 THR    74      58.040  39.730  29.820  1.00  0.00            
ATOM    727  C   THR    74      57.720  43.130  28.030  1.00  0.00            
ATOM    728  O   THR    74      57.060  44.110  28.380  1.00  0.00            
ATOM    729  N   MET    75      58.180  42.990  26.800  1.00  0.00            
ATOM    730  H   MET    75      58.980  42.410  26.600  1.00  0.00            
ATOM    731  CA  MET    75      57.710  43.860  25.700  1.00  0.00            
ATOM    732  CB  MET    75      58.920  44.480  24.990  1.00  0.00            
ATOM    733  CG  MET    75      59.660  45.370  26.000  1.00  0.00            
ATOM    734  SD  MET    75      61.100  46.300  25.340  1.00  0.00            
ATOM    735  CE  MET    75      60.270  47.390  24.210  1.00  0.00            
ATOM    736  C   MET    75      56.640  43.210  24.800  1.00  0.00            
ATOM    737  O   MET    75      55.870  42.380  25.270  1.00  0.00            
ATOM    738  N   LYS    76      56.480  43.760  23.600  1.00  0.00            
ATOM    739  H   LYS    76      57.180  44.360  23.220  1.00  0.00            
ATOM    740  CA  LYS    76      55.390  43.420  22.660  1.00  0.00            
ATOM    741  CB  LYS    76      55.260  44.540  21.620  1.00  0.00            
ATOM    742  CG  LYS    76      54.700  45.800  22.270  1.00  0.00            
ATOM    743  CD  LYS    76      54.580  46.960  21.280  1.00  0.00            
ATOM    744  CE  LYS    76      55.960  47.500  20.920  1.00  0.00            
ATOM    745  NZ  LYS    76      55.850  48.580  19.950  1.00  0.00            
ATOM    746  HZ1 LYS    76      56.750  48.980  19.790  1.00  0.00            
ATOM    747  HZ2 LYS    76      55.490  48.210  19.090  1.00  0.00            
ATOM    748  HZ3 LYS    76      55.220  49.280  20.300  1.00  0.00            
ATOM    749  C   LYS    76      55.470  42.050  21.970  1.00  0.00            
ATOM    750  O   LYS    76      56.560  41.590  21.630  1.00  0.00            
ATOM    751  N   LEU    77      54.290  41.540  21.610  1.00  0.00            
ATOM    752  H   LEU    77      53.450  42.120  21.650  1.00  0.00            
ATOM    753  CA  LEU    77      54.120  40.190  21.040  1.00  0.00            
ATOM    754  CB  LEU    77      53.200  39.340  21.920  1.00  0.00            
ATOM    755  CG  LEU    77      53.750  39.030  23.320  1.00  0.00            
ATOM    756  CD1 LEU    77      52.700  38.230  24.080  1.00  0.00            
ATOM    757  CD2 LEU    77      55.060  38.240  23.280  1.00  0.00            
ATOM    758  C   LEU    77      53.590  40.140  19.590  1.00  0.00            
ATOM    759  O   LEU    77      53.010  41.100  19.070  1.00  0.00            
ATOM    760  N   GLU    78      53.820  39.000  18.950  1.00  0.00            
ATOM    761  H   GLU    78      54.480  38.330  19.330  1.00  0.00            
ATOM    762  CA  GLU    78      53.340  38.700  17.580  1.00  0.00            
ATOM    763  CB  GLU    78      53.770  37.290  17.140  1.00  0.00            
ATOM    764  CG  GLU    78      55.220  37.280  16.660  1.00  0.00            
ATOM    765  CD  GLU    78      55.730  35.900  16.210  1.00  0.00            
ATOM    766  OE1 GLU    78      56.970  35.730  16.180  1.00  0.00            
ATOM    767  OE2 GLU    78      54.900  35.040  15.880  1.00  0.00            
ATOM    768  C   GLU    78      51.830  38.920  17.370  1.00  0.00            
ATOM    769  O   GLU    78      50.960  38.320  18.000  1.00  0.00            
ATOM    770  N   GLY    79      51.610  40.050  16.700  1.00  0.00            
ATOM    771  H   GLY    79      52.380  40.640  16.470  1.00  0.00            
ATOM    772  CA  GLY    79      50.280  40.580  16.350  1.00  0.00            
ATOM    773  C   GLY    79      49.400  41.030  17.540  1.00  0.00            
ATOM    774  O   GLY    79      48.190  41.060  17.400  1.00  0.00            
ATOM    775  N   GLY    80      50.040  41.370  18.670  1.00  0.00            
ATOM    776  H   GLY    80      51.040  41.380  18.750  1.00  0.00            
ATOM    777  CA  GLY    80      49.340  41.820  19.900  1.00  0.00            
ATOM    778  C   GLY    80      48.470  40.760  20.610  1.00  0.00            
ATOM    779  O   GLY    80      47.560  41.110  21.360  1.00  0.00            
ATOM    780  N   ASN    81      48.770  39.480  20.370  1.00  0.00            
ATOM    781  H   ASN    81      49.560  39.230  19.820  1.00  0.00            
ATOM    782  CA  ASN    81      48.050  38.350  20.980  1.00  0.00            
ATOM    783  CB  ASN    81      47.710  37.290  19.930  1.00  0.00            
ATOM    784  CG  ASN    81      46.760  37.760  18.830  1.00  0.00            
ATOM    785  OD1 ASN    81      45.620  38.160  19.030  1.00  0.00            
ATOM    786  ND2 ASN    81      47.170  37.590  17.600  1.00  0.00            
ATOM    787 1HD2 ASN    81      48.050  37.160  17.410  1.00  0.00            
ATOM    788 2HD2 ASN    81      46.570  37.960  16.900  1.00  0.00            
ATOM    789  C   ASN    81      48.910  37.670  22.050  1.00  0.00            
ATOM    790  O   ASN    81      50.120  37.470  21.850  1.00  0.00            
ATOM    791  N   ASP    82      48.270  37.310  23.160  1.00  0.00            
ATOM    792  H   ASP    82      47.500  37.850  23.490  1.00  0.00            
ATOM    793  CA  ASP    82      48.900  36.480  24.220  1.00  0.00            
ATOM    794  CB  ASP    82      47.970  36.370  25.440  1.00  0.00            
ATOM    795  CG  ASP    82      47.590  37.710  26.100  1.00  0.00            
ATOM    796  OD1 ASP    82      48.210  38.750  25.800  1.00  0.00            
ATOM    797  OD2 ASP    82      46.690  37.680  26.970  1.00  0.00            
ATOM    798  C   ASP    82      49.330  35.080  23.740  1.00  0.00            
ATOM    799  O   ASP    82      48.650  34.430  22.950  1.00  0.00            
ATOM    800  N   VAL    83      50.500  34.660  24.230  1.00  0.00            
ATOM    801  H   VAL    83      51.000  35.220  24.890  1.00  0.00            
ATOM    802  CA  VAL    83      51.140  33.380  23.830  1.00  0.00            
ATOM    803  CB  VAL    83      52.500  33.600  23.140  1.00  0.00            
ATOM    804  CG1 VAL    83      52.320  34.320  21.800  1.00  0.00            
ATOM    805  CG2 VAL    83      53.500  34.360  24.010  1.00  0.00            
ATOM    806  C   VAL    83      51.260  32.320  24.940  1.00  0.00            
ATOM    807  O   VAL    83      51.850  32.560  26.000  1.00  0.00            
ATOM    808  N   SER    84      50.710  31.140  24.650  1.00  0.00            
ATOM    809  H   SER    84      50.020  31.070  23.940  1.00  0.00            
ATOM    810  CA  SER    84      50.740  29.970  25.560  1.00  0.00            
ATOM    811  CB  SER    84      49.720  28.910  25.130  1.00  0.00            
ATOM    812  OG  SER    84      48.440  29.510  24.950  1.00  0.00            
ATOM    813  HG  SER    84      48.180  29.980  25.860  1.00  0.00            
ATOM    814  C   SER    84      52.090  29.280  25.730  1.00  0.00            
ATOM    815  O   SER    84      52.580  28.600  24.820  1.00  0.00            
ATOM    816  N   LEU    85      52.600  29.320  26.960  1.00  0.00            
ATOM    817  H   LEU    85      52.150  29.830  27.700  1.00  0.00            
ATOM    818  CA  LEU    85      53.900  28.690  27.300  1.00  0.00            
ATOM    819  CB  LEU    85      54.730  29.610  28.210  1.00  0.00            
ATOM    820  CG  LEU    85      54.980  31.000  27.630  1.00  0.00            
ATOM    821  CD1 LEU    85      55.860  31.810  28.580  1.00  0.00            
ATOM    822  CD2 LEU    85      55.610  30.950  26.230  1.00  0.00            
ATOM    823  C   LEU    85      53.750  27.310  27.960  1.00  0.00            
ATOM    824  O   LEU    85      52.950  27.130  28.870  1.00  0.00            
ATOM    825  N   LYS    86      54.610  26.390  27.550  1.00  0.00            
ATOM    826  H   LYS    86      55.330  26.600  26.870  1.00  0.00            
ATOM    827  CA  LYS    86      54.590  24.990  28.040  1.00  0.00            
ATOM    828  CB  LYS    86      54.600  24.010  26.860  1.00  0.00            
ATOM    829  CG  LYS    86      53.330  24.120  26.020  1.00  0.00            
ATOM    830  CD  LYS    86      53.350  23.110  24.880  1.00  0.00            
ATOM    831  CE  LYS    86      52.100  23.260  24.010  1.00  0.00            
ATOM    832  NZ  LYS    86      52.100  22.270  22.930  1.00  0.00            
ATOM    833  HZ1 LYS    86      51.300  22.410  22.340  1.00  0.00            
ATOM    834  HZ2 LYS    86      52.940  22.350  22.390  1.00  0.00            
ATOM    835  HZ3 LYS    86      52.050  21.350  23.330  1.00  0.00            
ATOM    836  C   LYS    86      55.740  24.650  29.000  1.00  0.00            
ATOM    837  O   LYS    86      56.900  24.960  28.750  1.00  0.00            
ATOM    838  N   ALA    87      55.440  23.740  29.910  1.00  0.00            
ATOM    839  H   ALA    87      54.690  23.110  29.760  1.00  0.00            
ATOM    840  CA  ALA    87      56.390  23.320  30.960  1.00  0.00            
ATOM    841  CB  ALA    87      55.660  22.520  32.040  1.00  0.00            
ATOM    842  C   ALA    87      57.530  22.490  30.350  1.00  0.00            
ATOM    843  O   ALA    87      57.290  21.640  29.490  1.00  0.00            
ATOM    844  N   GLY    88      58.750  22.830  30.750  1.00  0.00            
ATOM    845  H   GLY    88      58.880  23.560  31.440  1.00  0.00            
ATOM    846  CA  GLY    88      59.980  22.210  30.220  1.00  0.00            
ATOM    847  C   GLY    88      60.490  22.710  28.860  1.00  0.00            
ATOM    848  O   GLY    88      61.540  22.250  28.420  1.00  0.00            
ATOM    849  N   GLN    89      59.770  23.620  28.200  1.00  0.00            
ATOM    850  H   GLN    89      58.850  23.890  28.480  1.00  0.00            
ATOM    851  CA  GLN    89      60.260  24.250  26.950  1.00  0.00            
ATOM    852  CB  GLN    89      59.140  24.960  26.170  1.00  0.00            
ATOM    853  CG  GLN    89      58.750  26.330  26.740  1.00  0.00            
ATOM    854  CD  GLN    89      57.730  27.100  25.910  1.00  0.00            
ATOM    855  OE1 GLN    89      56.600  26.690  25.670  1.00  0.00            
ATOM    856  NE2 GLN    89      58.110  28.300  25.530  1.00  0.00            
ATOM    857 1HE2 GLN    89      59.010  28.650  25.770  1.00  0.00            
ATOM    858 2HE2 GLN    89      57.530  28.840  24.930  1.00  0.00            
ATOM    859  C   GLN    89      61.420  25.240  27.210  1.00  0.00            
ATOM    860  O   GLN    89      61.520  25.840  28.270  1.00  0.00            
ATOM    861  N   THR    90      62.180  25.450  26.140  1.00  0.00            
ATOM    862  H   THR    90      62.130  24.870  25.330  1.00  0.00            
ATOM    863  CA  THR    90      63.240  26.480  26.050  1.00  0.00            
ATOM    864  CB  THR    90      64.230  26.140  24.930  1.00  0.00            
ATOM    865  OG1 THR    90      64.670  24.780  25.090  1.00  0.00            
ATOM    866  HG1 THR    90      65.440  24.620  24.480  1.00  0.00            
ATOM    867  CG2 THR    90      65.440  27.080  24.910  1.00  0.00            
ATOM    868  C   THR    90      62.590  27.840  25.750  1.00  0.00            
ATOM    869  O   THR    90      62.050  28.030  24.660  1.00  0.00            
ATOM    870  N   PHE    91      62.460  28.670  26.770  1.00  0.00            
ATOM    871  H   PHE    91      62.780  28.430  27.700  1.00  0.00            
ATOM    872  CA  PHE    91      62.000  30.060  26.610  1.00  0.00            
ATOM    873  CB  PHE    91      60.940  30.420  27.650  1.00  0.00            
ATOM    874  CG  PHE    91      60.270  31.770  27.350  1.00  0.00            
ATOM    875  CD1 PHE    91      60.810  32.960  27.830  1.00  0.00            
ATOM    876  HD1 PHE    91      61.650  32.930  28.520  1.00  0.00            
ATOM    877  CD2 PHE    91      59.160  31.810  26.510  1.00  0.00            
ATOM    878  HD2 PHE    91      58.730  30.890  26.120  1.00  0.00            
ATOM    879  CE1 PHE    91      60.260  34.170  27.450  1.00  0.00            
ATOM    880  HE1 PHE    91      60.730  35.100  27.780  1.00  0.00            
ATOM    881  CE2 PHE    91      58.610  33.020  26.130  1.00  0.00            
ATOM    882  HE2 PHE    91      57.760  33.050  25.440  1.00  0.00            
ATOM    883  CZ  PHE    91      59.160  34.210  26.610  1.00  0.00            
ATOM    884  HZ  PHE    91      58.710  35.150  26.310  1.00  0.00            
ATOM    885  C   PHE    91      63.210  31.000  26.760  1.00  0.00            
ATOM    886  O   PHE    91      63.980  30.860  27.710  1.00  0.00            
ATOM    887  N   THR    92      63.270  32.010  25.910  1.00  0.00            
ATOM    888  H   THR    92      62.650  32.070  25.120  1.00  0.00            
ATOM    889  CA  THR    92      64.440  32.920  25.940  1.00  0.00            
ATOM    890  CB  THR    92      65.330  32.650  24.710  1.00  0.00            
ATOM    891  OG1 THR    92      65.640  31.260  24.640  1.00  0.00            
ATOM    892  HG1 THR    92      66.120  31.050  23.790  1.00  0.00            
ATOM    893  CG2 THR    92      66.650  33.410  24.800  1.00  0.00            
ATOM    894  C   THR    92      64.100  34.410  26.090  1.00  0.00            
ATOM    895  O   THR    92      63.310  34.980  25.340  1.00  0.00            
ATOM    896  N   PHE    93      64.790  35.060  27.010  1.00  0.00            
ATOM    897  H   PHE    93      65.400  34.580  27.650  1.00  0.00            
ATOM    898  CA  PHE    93      64.680  36.530  27.170  1.00  0.00            
ATOM    899  CB  PHE    93      64.670  36.940  28.640  1.00  0.00            
ATOM    900  CG  PHE    93      63.440  36.420  29.370  1.00  0.00            
ATOM    901  CD1 PHE    93      62.250  37.140  29.320  1.00  0.00            
ATOM    902  HD1 PHE    93      62.170  38.030  28.700  1.00  0.00            
ATOM    903  CD2 PHE    93      63.520  35.250  30.120  1.00  0.00            
ATOM    904  HD2 PHE    93      64.450  34.680  30.150  1.00  0.00            
ATOM    905  CE1 PHE    93      61.130  36.690  30.020  1.00  0.00            
ATOM    906  HE1 PHE    93      60.190  37.240  29.970  1.00  0.00            
ATOM    907  CE2 PHE    93      62.410  34.800  30.810  1.00  0.00            
ATOM    908  HE2 PHE    93      62.450  33.860  31.360  1.00  0.00            
ATOM    909  CZ  PHE    93      61.220  35.520  30.770  1.00  0.00            
ATOM    910  HZ  PHE    93      60.340  35.130  31.280  1.00  0.00            
ATOM    911  C   PHE    93      65.820  37.260  26.440  1.00  0.00            
ATOM    912  O   PHE    93      66.990  36.950  26.660  1.00  0.00            
ATOM    913  N   THR    94      65.450  38.230  25.610  1.00  0.00            
ATOM    914  H   THR    94      64.470  38.470  25.500  1.00  0.00            
ATOM    915  CA  THR    94      66.420  39.030  24.830  1.00  0.00            
ATOM    916  CB  THR    94      66.220  38.910  23.300  1.00  0.00            
ATOM    917  OG1 THR    94      67.120  39.740  22.550  1.00  0.00            
ATOM    918  HG1 THR    94      66.560  40.200  21.850  1.00  0.00            
ATOM    919  CG2 THR    94      64.780  39.150  22.840  1.00  0.00            
ATOM    920  C   THR    94      66.480  40.500  25.270  1.00  0.00            
ATOM    921  O   THR    94      65.450  41.140  25.510  1.00  0.00            
ATOM    922  N   THR    95      67.700  41.000  25.440  1.00  0.00            
ATOM    923  H   THR    95      68.480  40.380  25.580  1.00  0.00            
ATOM    924  CA  THR    95      68.000  42.420  25.760  1.00  0.00            
ATOM    925  CB  THR    95      69.500  42.590  26.020  1.00  0.00            
ATOM    926  OG1 THR    95      69.910  41.640  27.020  1.00  0.00            
ATOM    927  HG1 THR    95      70.510  42.100  27.690  1.00  0.00            
ATOM    928  CG2 THR    95      69.930  43.990  26.440  1.00  0.00            
ATOM    929  C   THR    95      67.550  43.420  24.670  1.00  0.00            
ATOM    930  O   THR    95      67.250  44.580  24.970  1.00  0.00            
ATOM    931  N   ASP    96      67.540  42.950  23.420  1.00  0.00            
ATOM    932  H   ASP    96      67.560  41.970  23.260  1.00  0.00            
ATOM    933  CA  ASP    96      67.160  43.790  22.260  1.00  0.00            
ATOM    934  CB  ASP    96      67.500  43.090  20.940  1.00  0.00            
ATOM    935  CG  ASP    96      67.300  43.950  19.690  1.00  0.00            
ATOM    936  OD1 ASP    96      66.490  44.900  19.700  1.00  0.00            
ATOM    937  OD2 ASP    96      67.910  43.560  18.680  1.00  0.00            
ATOM    938  C   ASP    96      65.660  44.080  22.290  1.00  0.00            
ATOM    939  O   ASP    96      64.830  43.180  22.170  1.00  0.00            
ATOM    940  N   LYS    97      65.380  45.370  22.400  1.00  0.00            
ATOM    941  H   LYS    97      66.100  46.030  22.220  1.00  0.00            
ATOM    942  CA  LYS    97      64.020  45.930  22.540  1.00  0.00            
ATOM    943  CB  LYS    97      64.100  47.300  23.210  1.00  0.00            
ATOM    944  CG  LYS    97      64.690  47.170  24.620  1.00  0.00            
ATOM    945  CD  LYS    97      64.780  48.520  25.320  1.00  0.00            
ATOM    946  CE  LYS    97      66.200  48.790  25.810  1.00  0.00            
ATOM    947  NZ  LYS    97      66.690  47.760  26.740  1.00  0.00            
ATOM    948  HZ1 LYS    97      67.640  48.050  26.990  1.00  0.00            
ATOM    949  HZ2 LYS    97      66.140  47.740  27.580  1.00  0.00            
ATOM    950  HZ3 LYS    97      66.720  46.860  26.300  1.00  0.00            
ATOM    951  C   LYS    97      63.190  46.030  21.250  1.00  0.00            
ATOM    952  O   LYS    97      61.970  46.190  21.310  1.00  0.00            
ATOM    953  N   SER    98      63.870  46.010  20.100  1.00  0.00            
ATOM    954  H   SER    98      64.860  45.770  20.070  1.00  0.00            
ATOM    955  CA  SER    98      63.220  46.080  18.770  1.00  0.00            
ATOM    956  CB  SER    98      64.240  46.400  17.660  1.00  0.00            
ATOM    957  OG  SER    98      65.130  45.310  17.400  1.00  0.00            
ATOM    958  HG  SER    98      65.820  45.170  18.160  1.00  0.00            
ATOM    959  C   SER    98      62.480  44.780  18.390  1.00  0.00            
ATOM    960  O   SER    98      61.460  44.810  17.700  1.00  0.00            
ATOM    961  N   VAL    99      62.980  43.670  18.940  1.00  0.00            
ATOM    962  H   VAL    99      63.860  43.720  19.420  1.00  0.00            
ATOM    963  CA  VAL    99      62.450  42.300  18.760  1.00  0.00            
ATOM    964  CB  VAL    99      63.430  41.300  19.400  1.00  0.00            
ATOM    965  CG1 VAL    99      62.940  39.850  19.240  1.00  0.00            
ATOM    966  CG2 VAL    99      64.820  41.410  18.790  1.00  0.00            
ATOM    967  C   VAL    99      61.020  42.130  19.320  1.00  0.00            
ATOM    968  O   VAL    99      60.750  42.260  20.510  1.00  0.00            
ATOM    969  N   ILE   100      60.130  41.850  18.380  1.00  0.00            
ATOM    970  H   ILE   100      60.400  41.860  17.410  1.00  0.00            
ATOM    971  CA  ILE   100      58.730  41.450  18.640  1.00  0.00            
ATOM    972  CB  ILE   100      57.870  41.580  17.370  1.00  0.00            
ATOM    973  CG1 ILE   100      57.940  42.980  16.740  1.00  0.00            
ATOM    974  CG2 ILE   100      56.410  41.270  17.660  1.00  0.00            
ATOM    975  CD  ILE   100      59.020  43.090  15.660  1.00  0.00            
ATOM    976  C   ILE   100      58.740  39.990  19.140  1.00  0.00            
ATOM    977  O   ILE   100      59.400  39.140  18.550  1.00  0.00            
ATOM    978  N   GLY   101      58.100  39.770  20.280  1.00  0.00            
ATOM    979  H   GLY   101      57.540  40.480  20.730  1.00  0.00            
ATOM    980  CA  GLY   101      58.100  38.460  20.970  1.00  0.00            
ATOM    981  C   GLY   101      57.100  37.410  20.450  1.00  0.00            
ATOM    982  O   GLY   101      56.060  37.750  19.890  1.00  0.00            
ATOM    983  N   ASN   102      57.310  36.200  20.950  1.00  0.00            
ATOM    984  H   ASN   102      58.130  36.020  21.510  1.00  0.00            
ATOM    985  CA  ASN   102      56.480  35.010  20.670  1.00  0.00            
ATOM    986  CB  ASN   102      56.790  34.480  19.260  1.00  0.00            
ATOM    987  CG  ASN   102      58.230  34.040  19.010  1.00  0.00            
ATOM    988  OD1 ASN   102      58.980  33.610  19.890  1.00  0.00            
ATOM    989  ND2 ASN   102      58.640  34.200  17.770  1.00  0.00            
ATOM    990 1HD2 ASN   102      58.010  34.680  17.110  1.00  0.00            
ATOM    991 2HD2 ASN   102      59.440  33.720  17.450  1.00  0.00            
ATOM    992  C   ASN   102      56.620  33.890  21.730  1.00  0.00            
ATOM    993  O   ASN   102      57.120  34.120  22.830  1.00  0.00            
ATOM    994  N   SER   103      56.220  32.680  21.360  1.00  0.00            
ATOM    995  H   SER   103      55.990  32.490  20.410  1.00  0.00            
ATOM    996  CA  SER   103      56.260  31.470  22.220  1.00  0.00            
ATOM    997  CB  SER   103      55.660  30.270  21.490  1.00  0.00            
ATOM    998  OG  SER   103      56.270  30.190  20.190  1.00  0.00            
ATOM    999  HG  SER   103      56.280  29.240  19.850  1.00  0.00            
ATOM   1000  C   SER   103      57.670  31.060  22.690  1.00  0.00            
ATOM   1001  O   SER   103      57.810  30.490  23.770  1.00  0.00            
ATOM   1002  N   GLU   104      58.640  31.160  21.780  1.00  0.00            
ATOM   1003  H   GLU   104      58.410  31.350  20.820  1.00  0.00            
ATOM   1004  CA  GLU   104      60.070  30.900  22.050  1.00  0.00            
ATOM   1005  CB  GLU   104      60.800  30.660  20.720  1.00  0.00            
ATOM   1006  CG  GLU   104      60.420  29.340  20.070  1.00  0.00            
ATOM   1007  CD  GLU   104      61.010  29.170  18.660  1.00  0.00            
ATOM   1008  OE1 GLU   104      60.360  28.440  17.880  1.00  0.00            
ATOM   1009  OE2 GLU   104      62.080  29.750  18.390  1.00  0.00            
ATOM   1010  C   GLU   104      60.790  32.020  22.810  1.00  0.00            
ATOM   1011  O   GLU   104      61.580  31.760  23.710  1.00  0.00            
ATOM   1012  N   MET   105      60.510  33.280  22.450  1.00  0.00            
ATOM   1013  H   MET   105      59.820  33.490  21.740  1.00  0.00            
ATOM   1014  CA  MET   105      61.270  34.420  22.990  1.00  0.00            
ATOM   1015  CB  MET   105      62.590  34.550  22.210  1.00  0.00            
ATOM   1016  CG  MET   105      62.430  34.810  20.710  1.00  0.00            
ATOM   1017  SD  MET   105      62.300  36.600  20.350  1.00  0.00            
ATOM   1018  CE  MET   105      61.140  36.490  19.000  1.00  0.00            
ATOM   1019  C   MET   105      60.540  35.770  23.110  1.00  0.00            
ATOM   1020  O   MET   105      59.570  36.010  22.400  1.00  0.00            
ATOM   1021  N   VAL   106      61.020  36.600  24.030  1.00  0.00            
ATOM   1022  H   VAL   106      61.740  36.300  24.660  1.00  0.00            
ATOM   1023  CA  VAL   106      60.510  37.990  24.220  1.00  0.00            
ATOM   1024  CB  VAL   106      59.300  38.000  25.180  1.00  0.00            
ATOM   1025  CG1 VAL   106      59.680  37.820  26.660  1.00  0.00            
ATOM   1026  CG2 VAL   106      58.420  39.240  24.980  1.00  0.00            
ATOM   1027  C   VAL   106      61.600  38.990  24.660  1.00  0.00            
ATOM   1028  O   VAL   106      62.600  38.640  25.280  1.00  0.00            
ATOM   1029  N   ALA   107      61.420  40.230  24.200  1.00  0.00            
ATOM   1030  H   ALA   107      60.790  40.420  23.460  1.00  0.00            
ATOM   1031  CA  ALA   107      62.230  41.390  24.630  1.00  0.00            
ATOM   1032  CB  ALA   107      62.000  42.550  23.660  1.00  0.00            
ATOM   1033  C   ALA   107      61.940  41.870  26.060  1.00  0.00            
ATOM   1034  O   ALA   107      60.780  41.910  26.490  1.00  0.00            
ATOM   1035  N   VAL   108      63.010  42.230  26.770  1.00  0.00            
ATOM   1036  H   VAL   108      63.940  42.060  26.420  1.00  0.00            
ATOM   1037  CA  VAL   108      62.930  42.860  28.110  1.00  0.00            
ATOM   1038  CB  VAL   108      63.580  42.010  29.220  1.00  0.00            
ATOM   1039  CG1 VAL   108      62.710  40.790  29.530  1.00  0.00            
ATOM   1040  CG2 VAL   108      65.020  41.600  28.900  1.00  0.00            
ATOM   1041  C   VAL   108      63.480  44.300  28.150  1.00  0.00            
ATOM   1042  O   VAL   108      64.480  44.630  27.530  1.00  0.00            
ATOM   1043  N   THR   109      62.870  45.110  29.020  1.00  0.00            
ATOM   1044  H   THR   109      62.020  44.830  29.480  1.00  0.00            
ATOM   1045  CA  THR   109      63.270  46.520  29.220  1.00  0.00            
ATOM   1046  CB  THR   109      62.290  47.320  30.090  1.00  0.00            
ATOM   1047  OG1 THR   109      62.040  46.660  31.340  1.00  0.00            
ATOM   1048  HG1 THR   109      61.980  47.360  32.070  1.00  0.00            
ATOM   1049  CG2 THR   109      60.990  47.580  29.320  1.00  0.00            
ATOM   1050  C   THR   109      64.700  46.760  29.750  1.00  0.00            
ATOM   1051  O   THR   109      65.420  47.580  29.180  1.00  0.00            
ATOM   1052  N   TYR   110      65.160  45.890  30.640  1.00  0.00            
ATOM   1053  H   TYR   110      64.680  45.030  30.810  1.00  0.00            
ATOM   1054  CA  TYR   110      66.440  46.050  31.360  1.00  0.00            
ATOM   1055  CB  TYR   110      66.260  45.490  32.770  1.00  0.00            
ATOM   1056  CG  TYR   110      67.470  45.580  33.710  1.00  0.00            
ATOM   1057  CD1 TYR   110      68.210  46.750  33.850  1.00  0.00            
ATOM   1058  HD1 TYR   110      67.860  47.690  33.400  1.00  0.00            
ATOM   1059  CD2 TYR   110      67.820  44.460  34.450  1.00  0.00            
ATOM   1060  HD2 TYR   110      67.270  43.530  34.350  1.00  0.00            
ATOM   1061  CE1 TYR   110      69.290  46.800  34.710  1.00  0.00            
ATOM   1062  HE1 TYR   110      69.850  47.720  34.840  1.00  0.00            
ATOM   1063  CE2 TYR   110      68.900  44.500  35.320  1.00  0.00            
ATOM   1064  HE2 TYR   110      69.170  43.610  35.890  1.00  0.00            
ATOM   1065  CZ  TYR   110      69.640  45.670  35.450  1.00  0.00            
ATOM   1066  OH  TYR   110      70.710  45.730  36.260  1.00  0.00            
ATOM   1067  HH  TYR   110      70.910  44.770  36.620  1.00  0.00            
ATOM   1068  C   TYR   110      67.650  45.390  30.660  1.00  0.00            
ATOM   1069  O   TYR   110      67.700  44.170  30.510  1.00  0.00            
ATOM   1070  N   GLU   111      68.680  46.200  30.450  1.00  0.00            
ATOM   1071  H   GLU   111      68.610  47.190  30.590  1.00  0.00            
ATOM   1072  CA  GLU   111      69.950  45.750  29.850  1.00  0.00            
ATOM   1073  CB  GLU   111      70.780  46.970  29.420  1.00  0.00            
ATOM   1074  CG  GLU   111      70.620  47.200  27.920  1.00  0.00            
ATOM   1075  CD  GLU   111      70.300  48.660  27.600  1.00  0.00            
ATOM   1076  OE1 GLU   111      71.220  49.480  27.680  1.00  0.00            
ATOM   1077  OE2 GLU   111      69.110  48.930  27.330  1.00  0.00            
ATOM   1078  C   GLU   111      70.810  44.750  30.640  1.00  0.00            
ATOM   1079  O   GLU   111      71.320  43.800  30.060  1.00  0.00            
ATOM   1080  N   GLY   112      70.750  44.840  31.970  1.00  0.00            
ATOM   1081  H   GLY   112      70.190  45.520  32.440  1.00  0.00            
ATOM   1082  CA  GLY   112      71.500  43.950  32.880  1.00  0.00            
ATOM   1083  C   GLY   112      70.840  42.590  33.180  1.00  0.00            
ATOM   1084  O   GLY   112      71.420  41.780  33.910  1.00  0.00            
ATOM   1085  N   PHE   113      69.780  42.230  32.450  1.00  0.00            
ATOM   1086  H   PHE   113      69.430  42.820  31.720  1.00  0.00            
ATOM   1087  CA  PHE   113      69.030  40.970  32.670  1.00  0.00            
ATOM   1088  CB  PHE   113      67.840  40.940  31.700  1.00  0.00            
ATOM   1089  CG  PHE   113      66.700  40.030  32.160  1.00  0.00            
ATOM   1090  CD1 PHE   113      65.790  40.480  33.110  1.00  0.00            
ATOM   1091  HD1 PHE   113      65.930  41.460  33.580  1.00  0.00            
ATOM   1092  CD2 PHE   113      66.540  38.770  31.610  1.00  0.00            
ATOM   1093  HD2 PHE   113      67.230  38.420  30.840  1.00  0.00            
ATOM   1094  CE1 PHE   113      64.720  39.680  33.490  1.00  0.00            
ATOM   1095  HE1 PHE   113      64.040  40.020  34.270  1.00  0.00            
ATOM   1096  CE2 PHE   113      65.490  37.960  32.000  1.00  0.00            
ATOM   1097  HE2 PHE   113      65.410  36.940  31.630  1.00  0.00            
ATOM   1098  CZ  PHE   113      64.570  38.420  32.940  1.00  0.00            
ATOM   1099  HZ  PHE   113      63.730  37.780  33.230  1.00  0.00            
ATOM   1100  C   PHE   113      69.900  39.700  32.550  1.00  0.00            
ATOM   1101  O   PHE   113      69.690  38.720  33.260  1.00  0.00            
ATOM   1102  N   THR   114      70.920  39.770  31.690  1.00  0.00            
ATOM   1103  H   THR   114      71.060  40.570  31.110  1.00  0.00            
ATOM   1104  CA  THR   114      71.990  38.750  31.550  1.00  0.00            
ATOM   1105  CB  THR   114      72.710  38.910  30.210  1.00  0.00            
ATOM   1106  OG1 THR   114      72.980  40.300  29.980  1.00  0.00            
ATOM   1107  HG1 THR   114      73.780  40.370  29.370  1.00  0.00            
ATOM   1108  CG2 THR   114      71.880  38.330  29.060  1.00  0.00            
ATOM   1109  C   THR   114      73.050  38.730  32.660  1.00  0.00            
ATOM   1110  O   THR   114      73.600  37.680  32.950  1.00  0.00            
ATOM   1111  N   THR   115      73.460  39.920  33.100  1.00  0.00            
ATOM   1112  H   THR   115      73.210  40.760  32.610  1.00  0.00            
ATOM   1113  CA  THR   115      74.470  40.160  34.160  1.00  0.00            
ATOM   1114  CB  THR   115      74.930  41.630  34.150  1.00  0.00            
ATOM   1115  OG1 THR   115      75.100  42.090  32.810  1.00  0.00            
ATOM   1116  HG1 THR   115      75.220  43.090  32.830  1.00  0.00            
ATOM   1117  CG2 THR   115      76.240  41.820  34.930  1.00  0.00            
ATOM   1118  C   THR   115      73.980  39.830  35.580  1.00  0.00            
ATOM   1119  O   THR   115      74.680  39.170  36.330  1.00  0.00            
ATOM   1120  N   ASP   116      72.840  40.420  35.980  1.00  0.00            
ATOM   1121  H   ASP   116      72.470  41.230  35.500  1.00  0.00            
ATOM   1122  CA  ASP   116      72.240  40.250  37.320  1.00  0.00            
ATOM   1123  CB  ASP   116      71.020  41.160  37.510  1.00  0.00            
ATOM   1124  CG  ASP   116      71.200  42.680  37.280  1.00  0.00            
ATOM   1125  OD1 ASP   116      71.960  43.110  36.380  1.00  0.00            
ATOM   1126  OD2 ASP   116      70.440  43.450  37.880  1.00  0.00            
ATOM   1127  C   ASP   116      71.820  38.800  37.650  1.00  0.00            
ATOM   1128  O   ASP   116      71.960  38.350  38.780  1.00  0.00            
ATOM   1129  N   LEU   117      71.300  38.080  36.650  1.00  0.00            
ATOM   1130  H   LEU   117      71.200  38.470  35.730  1.00  0.00            
ATOM   1131  CA  LEU   117      70.910  36.660  36.780  1.00  0.00            
ATOM   1132  CB  LEU   117      69.860  36.290  35.730  1.00  0.00            
ATOM   1133  CG  LEU   117      68.470  36.860  36.020  1.00  0.00            
ATOM   1134  CD1 LEU   117      67.540  36.610  34.830  1.00  0.00            
ATOM   1135  CD2 LEU   117      67.870  36.220  37.280  1.00  0.00            
ATOM   1136  C   LEU   117      72.070  35.660  36.700  1.00  0.00            
ATOM   1137  O   LEU   117      73.030  35.840  35.970  1.00  0.00            
ATOM   1138  N   SER   118      71.910  34.560  37.430  1.00  0.00            
ATOM   1139  H   SER   118      71.180  34.510  38.130  1.00  0.00            
ATOM   1140  CA  SER   118      72.800  33.370  37.370  1.00  0.00            
ATOM   1141  CB  SER   118      73.440  33.070  38.730  1.00  0.00            
ATOM   1142  OG  SER   118      74.560  33.910  38.980  1.00  0.00            
ATOM   1143  HG  SER   118      74.260  34.870  39.000  1.00  0.00            
ATOM   1144  C   SER   118      72.030  32.100  36.970  1.00  0.00            
ATOM   1145  O   SER   118      70.830  31.970  37.230  1.00  0.00            
ATOM   1146  N   VAL   119      72.760  31.110  36.460  1.00  0.00            
ATOM   1147  H   VAL   119      73.740  31.230  36.310  1.00  0.00            
ATOM   1148  CA  VAL   119      72.210  29.780  36.130  1.00  0.00            
ATOM   1149  CB  VAL   119      73.290  28.890  35.480  1.00  0.00            
ATOM   1150  CG1 VAL   119      72.740  27.510  35.110  1.00  0.00            
ATOM   1151  CG2 VAL   119      73.850  29.550  34.220  1.00  0.00            
ATOM   1152  C   VAL   119      71.620  29.130  37.400  1.00  0.00            
ATOM   1153  O   VAL   119      72.240  29.150  38.460  1.00  0.00            
ATOM   1154  N   GLY   120      70.380  28.670  37.270  1.00  0.00            
ATOM   1155  H   GLY   120      69.960  28.520  36.370  1.00  0.00            
ATOM   1156  CA  GLY   120      69.590  28.150  38.410  1.00  0.00            
ATOM   1157  C   GLY   120      68.670  29.160  39.130  1.00  0.00            
ATOM   1158  O   GLY   120      67.950  28.780  40.050  1.00  0.00            
ATOM   1159  N   ASN   121      68.750  30.450  38.800  1.00  0.00            
ATOM   1160  H   ASN   121      69.500  30.820  38.240  1.00  0.00            
ATOM   1161  CA  ASN   121      67.780  31.450  39.320  1.00  0.00            
ATOM   1162  CB  ASN   121      68.270  32.890  39.080  1.00  0.00            
ATOM   1163  CG  ASN   121      69.440  33.340  39.950  1.00  0.00            
ATOM   1164  OD1 ASN   121      70.270  34.150  39.560  1.00  0.00            
ATOM   1165  ND2 ASN   121      69.540  32.890  41.180  1.00  0.00            
ATOM   1166 1HD2 ASN   121      68.890  32.250  41.560  1.00  0.00            
ATOM   1167 2HD2 ASN   121      70.280  33.280  41.720  1.00  0.00            
ATOM   1168  C   ASN   121      66.370  31.310  38.730  1.00  0.00            
ATOM   1169  O   ASN   121      66.180  30.840  37.600  1.00  0.00            
ATOM   1170  N   THR   122      65.390  31.720  39.530  1.00  0.00            
ATOM   1171  H   THR   122      65.540  31.880  40.500  1.00  0.00            
ATOM   1172  CA  THR   122      63.970  31.750  39.120  1.00  0.00            
ATOM   1173  CB  THR   122      63.030  31.460  40.310  1.00  0.00            
ATOM   1174  OG1 THR   122      63.550  30.370  41.070  1.00  0.00            
ATOM   1175  HG1 THR   122      62.840  30.030  41.700  1.00  0.00            
ATOM   1176  CG2 THR   122      61.620  31.120  39.830  1.00  0.00            
ATOM   1177  C   THR   122      63.590  33.110  38.520  1.00  0.00            
ATOM   1178  O   THR   122      63.850  34.160  39.110  1.00  0.00            
ATOM   1179  N   VAL   123      62.940  33.050  37.370  1.00  0.00            
ATOM   1180  H   VAL   123      62.840  32.170  36.890  1.00  0.00            
ATOM   1181  CA  VAL   123      62.330  34.220  36.690  1.00  0.00            
ATOM   1182  CB  VAL   123      62.800  34.310  35.220  1.00  0.00            
ATOM   1183  CG1 VAL   123      62.170  35.500  34.500  1.00  0.00            
ATOM   1184  CG2 VAL   123      64.320  34.410  35.120  1.00  0.00            
ATOM   1185  C   VAL   123      60.800  34.050  36.750  1.00  0.00            
ATOM   1186  O   VAL   123      60.270  33.050  36.280  1.00  0.00            
ATOM   1187  N   LEU   124      60.130  35.000  37.400  1.00  0.00            
ATOM   1188  H   LEU   124      60.590  35.750  37.890  1.00  0.00            
ATOM   1189  CA  LEU   124      58.650  35.030  37.440  1.00  0.00            
ATOM   1190  CB  LEU   124      58.150  35.220  38.870  1.00  0.00            
ATOM   1191  CG  LEU   124      58.390  34.000  39.780  1.00  0.00            
ATOM   1192  CD1 LEU   124      58.050  34.360  41.220  1.00  0.00            
ATOM   1193  CD2 LEU   124      57.520  32.820  39.350  1.00  0.00            
ATOM   1194  C   LEU   124      58.090  36.140  36.550  1.00  0.00            
ATOM   1195  O   LEU   124      58.620  37.250  36.530  1.00  0.00            
ATOM   1196  N   VAL   125      57.060  35.810  35.770  1.00  0.00            
ATOM   1197  H   VAL   125      56.750  34.860  35.710  1.00  0.00            
ATOM   1198  CA  VAL   125      56.410  36.780  34.850  1.00  0.00            
ATOM   1199  CB  VAL   125      56.640  36.390  33.380  1.00  0.00            
ATOM   1200  CG1 VAL   125      56.240  37.530  32.450  1.00  0.00            
ATOM   1201  CG2 VAL   125      58.100  36.000  33.080  1.00  0.00            
ATOM   1202  C   VAL   125      54.900  36.910  35.150  1.00  0.00            
ATOM   1203  O   VAL   125      54.230  35.910  35.410  1.00  0.00            
ATOM   1204  N   ASP   126      54.440  38.170  35.100  1.00  0.00            
ATOM   1205  H   ASP   126      55.100  38.920  35.000  1.00  0.00            
ATOM   1206  CA  ASP   126      53.050  38.650  35.330  1.00  0.00            
ATOM   1207  CB  ASP   126      52.040  38.190  34.260  1.00  0.00            
ATOM   1208  CG  ASP   126      51.020  39.270  33.860  1.00  0.00            
ATOM   1209  OD1 ASP   126      51.330  40.470  33.980  1.00  0.00            
ATOM   1210  OD2 ASP   126      50.030  38.920  33.170  1.00  0.00            
ATOM   1211  C   ASP   126      52.540  38.290  36.730  1.00  0.00            
ATOM   1212  O   ASP   126      51.970  37.220  36.940  1.00  0.00            
ATOM   1213  N   ASP   127      53.060  39.040  37.700  1.00  0.00            
ATOM   1214  H   ASP   127      53.230  40.020  37.530  1.00  0.00            
ATOM   1215  CA  ASP   127      52.840  38.840  39.160  1.00  0.00            
ATOM   1216  CB  ASP   127      51.570  39.590  39.600  1.00  0.00            
ATOM   1217  CG  ASP   127      51.470  41.050  39.110  1.00  0.00            
ATOM   1218  OD1 ASP   127      52.470  41.610  38.600  1.00  0.00            
ATOM   1219  OD2 ASP   127      50.350  41.600  39.210  1.00  0.00            
ATOM   1220  C   ASP   127      52.890  37.380  39.660  1.00  0.00            
ATOM   1221  O   ASP   127      52.040  36.890  40.400  1.00  0.00            
ATOM   1222  N   GLY   128      53.910  36.680  39.170  1.00  0.00            
ATOM   1223  H   GLY   128      54.650  37.160  38.710  1.00  0.00            
ATOM   1224  CA  GLY   128      54.140  35.230  39.400  1.00  0.00            
ATOM   1225  C   GLY   128      53.240  34.200  38.680  1.00  0.00            
ATOM   1226  O   GLY   128      53.350  33.010  38.990  1.00  0.00            
ATOM   1227  N   LEU   129      52.480  34.610  37.660  1.00  0.00            
ATOM   1228  H   LEU   129      52.340  35.590  37.480  1.00  0.00            
ATOM   1229  CA  LEU   129      51.660  33.700  36.830  1.00  0.00            
ATOM   1230  CB  LEU   129      50.910  34.540  35.780  1.00  0.00            
ATOM   1231  CG  LEU   129      49.910  33.780  34.890  1.00  0.00            
ATOM   1232  CD1 LEU   129      48.670  33.360  35.680  1.00  0.00            
ATOM   1233  CD2 LEU   129      49.540  34.640  33.680  1.00  0.00            
ATOM   1234  C   LEU   129      52.500  32.610  36.130  1.00  0.00            
ATOM   1235  O   LEU   129      52.220  31.420  36.260  1.00  0.00            
ATOM   1236  N   ILE   130      53.590  33.020  35.470  1.00  0.00            
ATOM   1237  H   ILE   130      53.810  34.000  35.400  1.00  0.00            
ATOM   1238  CA  ILE   130      54.500  32.070  34.800  1.00  0.00            
ATOM   1239  CB  ILE   130      54.660  32.400  33.300  1.00  0.00            
ATOM   1240  CG1 ILE   130      53.290  32.480  32.620  1.00  0.00            
ATOM   1241  CG2 ILE   130      55.510  31.340  32.590  1.00  0.00            
ATOM   1242  CD  ILE   130      53.370  33.130  31.240  1.00  0.00            
ATOM   1243  C   ILE   130      55.880  32.070  35.490  1.00  0.00            
ATOM   1244  O   ILE   130      56.540  33.110  35.570  1.00  0.00            
ATOM   1245  N   GLY   131      56.290  30.890  35.910  1.00  0.00            
ATOM   1246  H   GLY   131      55.690  30.080  35.880  1.00  0.00            
ATOM   1247  CA  GLY   131      57.620  30.650  36.510  1.00  0.00            
ATOM   1248  C   GLY   131      58.590  29.970  35.540  1.00  0.00            
ATOM   1249  O   GLY   131      58.230  29.050  34.800  1.00  0.00            
ATOM   1250  N   MET   132      59.810  30.490  35.530  1.00  0.00            
ATOM   1251  H   MET   132      60.000  31.380  35.960  1.00  0.00            
ATOM   1252  CA  MET   132      60.920  29.950  34.700  1.00  0.00            
ATOM   1253  CB  MET   132      61.210  30.880  33.520  1.00  0.00            
ATOM   1254  CG  MET   132      59.980  31.110  32.630  1.00  0.00            
ATOM   1255  SD  MET   132      60.370  32.120  31.170  1.00  0.00            
ATOM   1256  CE  MET   132      58.720  32.560  30.680  1.00  0.00            
ATOM   1257  C   MET   132      62.220  29.750  35.500  1.00  0.00            
ATOM   1258  O   MET   132      62.590  30.600  36.300  1.00  0.00            
ATOM   1259  N   GLU   133      62.950  28.700  35.140  1.00  0.00            
ATOM   1260  H   GLU   133      62.600  28.060  34.450  1.00  0.00            
ATOM   1261  CA  GLU   133      64.240  28.300  35.760  1.00  0.00            
ATOM   1262  CB  GLU   133      64.090  26.790  35.950  1.00  0.00            
ATOM   1263  CG  GLU   133      65.090  26.060  36.860  1.00  0.00            
ATOM   1264  CD  GLU   133      64.820  24.540  36.840  1.00  0.00            
ATOM   1265  OE1 GLU   133      65.760  23.780  37.140  1.00  0.00            
ATOM   1266  OE2 GLU   133      63.690  24.110  36.520  1.00  0.00            
ATOM   1267  C   GLU   133      65.380  28.610  34.760  1.00  0.00            
ATOM   1268  O   GLU   133      65.350  28.100  33.640  1.00  0.00            
ATOM   1269  N   VAL   134      66.310  29.500  35.120  1.00  0.00            
ATOM   1270  H   VAL   134      66.270  29.980  36.010  1.00  0.00            
ATOM   1271  CA  VAL   134      67.430  29.890  34.220  1.00  0.00            
ATOM   1272  CB  VAL   134      68.210  31.120  34.730  1.00  0.00            
ATOM   1273  CG1 VAL   134      69.320  31.530  33.760  1.00  0.00            
ATOM   1274  CG2 VAL   134      67.280  32.320  34.940  1.00  0.00            
ATOM   1275  C   VAL   134      68.390  28.720  33.950  1.00  0.00            
ATOM   1276  O   VAL   134      69.150  28.310  34.830  1.00  0.00            
ATOM   1277  N   THR   135      68.380  28.260  32.700  1.00  0.00            
ATOM   1278  H   THR   135      67.840  28.700  31.980  1.00  0.00            
ATOM   1279  CA  THR   135      69.220  27.130  32.230  1.00  0.00            
ATOM   1280  CB  THR   135      68.500  26.230  31.230  1.00  0.00            
ATOM   1281  OG1 THR   135      67.920  27.020  30.190  1.00  0.00            
ATOM   1282  HG1 THR   135      67.700  26.430  29.400  1.00  0.00            
ATOM   1283  CG2 THR   135      67.450  25.370  31.930  1.00  0.00            
ATOM   1284  C   THR   135      70.570  27.530  31.630  1.00  0.00            
ATOM   1285  O   THR   135      71.550  26.810  31.820  1.00  0.00            
ATOM   1286  N   ALA   136      70.630  28.680  30.950  1.00  0.00            
ATOM   1287  H   ALA   136      69.790  29.180  30.720  1.00  0.00            
ATOM   1288  CA  ALA   136      71.870  29.210  30.340  1.00  0.00            
ATOM   1289  CB  ALA   136      72.180  28.460  29.040  1.00  0.00            
ATOM   1290  C   ALA   136      71.780  30.710  30.020  1.00  0.00            
ATOM   1291  O   ALA   136      70.690  31.270  29.870  1.00  0.00            
ATOM   1292  N   ILE   137      72.940  31.350  29.980  1.00  0.00            
ATOM   1293  H   ILE   137      73.810  30.870  30.090  1.00  0.00            
ATOM   1294  CA  ILE   137      73.070  32.800  29.670  1.00  0.00            
ATOM   1295  CB  ILE   137      73.430  33.590  30.940  1.00  0.00            
ATOM   1296  CG1 ILE   137      72.310  33.470  31.980  1.00  0.00            
ATOM   1297  CG2 ILE   137      73.690  35.070  30.620  1.00  0.00            
ATOM   1298  CD  ILE   137      72.730  33.970  33.360  1.00  0.00            
ATOM   1299  C   ILE   137      74.110  32.980  28.550  1.00  0.00            
ATOM   1300  O   ILE   137      75.290  32.670  28.730  1.00  0.00            
ATOM   1301  N   GLU   138      73.650  33.520  27.420  1.00  0.00            
ATOM   1302  H   GLU   138      72.710  33.880  27.380  1.00  0.00            
ATOM   1303  CA  GLU   138      74.460  33.660  26.200  1.00  0.00            
ATOM   1304  CB  GLU   138      74.060  32.610  25.160  1.00  0.00            
ATOM   1305  CG  GLU   138      74.520  31.190  25.530  1.00  0.00            
ATOM   1306  CD  GLU   138      73.900  30.130  24.600  1.00  0.00            
ATOM   1307  OE1 GLU   138      73.620  30.460  23.430  1.00  0.00            
ATOM   1308  OE2 GLU   138      73.700  29.010  25.110  1.00  0.00            
ATOM   1309  C   GLU   138      74.330  35.050  25.550  1.00  0.00            
ATOM   1310  O   GLU   138      73.280  35.440  25.050  1.00  0.00            
ATOM   1311  N   GLY   139      75.410  35.830  25.640  1.00  0.00            
ATOM   1312  H   GLY   139      76.220  35.510  26.120  1.00  0.00            
ATOM   1313  CA  GLY   139      75.490  37.190  25.060  1.00  0.00            
ATOM   1314  C   GLY   139      74.380  38.130  25.560  1.00  0.00            
ATOM   1315  O   GLY   139      74.370  38.510  26.730  1.00  0.00            
ATOM   1316  N   ASN   140      73.440  38.420  24.670  1.00  0.00            
ATOM   1317  H   ASN   140      73.500  38.110  23.720  1.00  0.00            
ATOM   1318  CA  ASN   140      72.230  39.220  25.010  1.00  0.00            
ATOM   1319  CB  ASN   140      72.020  40.340  23.990  1.00  0.00            
ATOM   1320  CG  ASN   140      71.550  39.990  22.560  1.00  0.00            
ATOM   1321  OD1 ASN   140      71.730  38.910  22.020  1.00  0.00            
ATOM   1322  ND2 ASN   140      70.880  40.930  21.950  1.00  0.00            
ATOM   1323 1HD2 ASN   140      70.630  41.760  22.450  1.00  0.00            
ATOM   1324 2HD2 ASN   140      70.860  40.950  20.950  1.00  0.00            
ATOM   1325  C   ASN   140      70.950  38.400  25.280  1.00  0.00            
ATOM   1326  O   ASN   140      69.840  38.920  25.140  1.00  0.00            
ATOM   1327  N   LYS   141      71.120  37.100  25.530  1.00  0.00            
ATOM   1328  H   LYS   141      72.030  36.670  25.500  1.00  0.00            
ATOM   1329  CA  LYS   141      70.030  36.140  25.790  1.00  0.00            
ATOM   1330  CB  LYS   141      70.020  35.030  24.730  1.00  0.00            
ATOM   1331  CG  LYS   141      69.230  35.330  23.460  1.00  0.00            
ATOM   1332  CD  LYS   141      69.870  36.370  22.550  1.00  0.00            
ATOM   1333  CE  LYS   141      69.010  36.630  21.320  1.00  0.00            
ATOM   1334  NZ  LYS   141      69.540  37.790  20.610  1.00  0.00            
ATOM   1335  HZ1 LYS   141      69.020  37.940  19.770  1.00  0.00            
ATOM   1336  HZ2 LYS   141      69.460  38.590  21.210  1.00  0.00            
ATOM   1337  HZ3 LYS   141      70.500  37.640  20.410  1.00  0.00            
ATOM   1338  C   LYS   141      70.150  35.440  27.150  1.00  0.00            
ATOM   1339  O   LYS   141      71.220  34.970  27.530  1.00  0.00            
ATOM   1340  N   VAL   142      69.000  35.310  27.810  1.00  0.00            
ATOM   1341  H   VAL   142      68.190  35.850  27.530  1.00  0.00            
ATOM   1342  CA  VAL   142      68.820  34.450  29.000  1.00  0.00            
ATOM   1343  CB  VAL   142      68.260  35.230  30.210  1.00  0.00            
ATOM   1344  CG1 VAL   142      68.100  34.340  31.440  1.00  0.00            
ATOM   1345  CG2 VAL   142      69.180  36.390  30.580  1.00  0.00            
ATOM   1346  C   VAL   142      67.870  33.300  28.640  1.00  0.00            
ATOM   1347  O   VAL   142      66.680  33.530  28.390  1.00  0.00            
ATOM   1348  N   ILE   143      68.450  32.110  28.520  1.00  0.00            
ATOM   1349  H   ILE   143      69.380  31.950  28.880  1.00  0.00            
ATOM   1350  CA  ILE   143      67.730  30.870  28.170  1.00  0.00            
ATOM   1351  CB  ILE   143      68.640  29.880  27.410  1.00  0.00            
ATOM   1352  CG1 ILE   143      69.190  30.460  26.100  1.00  0.00            
ATOM   1353  CG2 ILE   143      67.930  28.560  27.110  1.00  0.00            
ATOM   1354  CD  ILE   143      70.510  31.210  26.280  1.00  0.00            
ATOM   1355  C   ILE   143      67.170  30.260  29.470  1.00  0.00            
ATOM   1356  O   ILE   143      67.900  30.000  30.430  1.00  0.00            
ATOM   1357  N   CYS   144      65.860  30.080  29.470  1.00  0.00            
ATOM   1358  H   CYS   144      65.290  30.370  28.680  1.00  0.00            
ATOM   1359  CA  CYS   144      65.100  29.600  30.630  1.00  0.00            
ATOM   1360  CB  CYS   144      64.220  30.730  31.180  1.00  0.00            
ATOM   1361  SG  CYS   144      65.150  32.180  31.800  1.00  0.00            
ATOM   1362  HG  CYS   144      64.080  32.870  32.200  1.00  0.00            
ATOM   1363  C   CYS   144      64.190  28.410  30.320  1.00  0.00            
ATOM   1364  O   CYS   144      63.540  28.340  29.280  1.00  0.00            
ATOM   1365  N   LYS   145      64.070  27.530  31.300  1.00  0.00            
ATOM   1366  H   LYS   145      64.620  27.620  32.150  1.00  0.00            
ATOM   1367  CA  LYS   145      63.110  26.410  31.280  1.00  0.00            
ATOM   1368  CB  LYS   145      63.750  25.220  32.000  1.00  0.00            
ATOM   1369  CG  LYS   145      62.810  24.020  32.140  1.00  0.00            
ATOM   1370  CD  LYS   145      63.160  23.310  33.450  1.00  0.00            
ATOM   1371  CE  LYS   145      62.040  22.390  33.920  1.00  0.00            
ATOM   1372  NZ  LYS   145      62.320  21.990  35.310  1.00  0.00            
ATOM   1373  HZ1 LYS   145      61.600  21.390  35.660  1.00  0.00            
ATOM   1374  HZ2 LYS   145      63.210  21.560  35.360  1.00  0.00            
ATOM   1375  HZ3 LYS   145      62.400  22.830  35.870  1.00  0.00            
ATOM   1376  C   LYS   145      61.810  26.830  31.990  1.00  0.00            
ATOM   1377  O   LYS   145      61.830  27.150  33.180  1.00  0.00            
ATOM   1378  N   VAL   146      60.700  26.820  31.260  1.00  0.00            
ATOM   1379  H   VAL   146      60.740  26.650  30.270  1.00  0.00            
ATOM   1380  CA  VAL   146      59.380  27.120  31.850  1.00  0.00            
ATOM   1381  CB  VAL   146      58.330  27.360  30.740  1.00  0.00            
ATOM   1382  CG1 VAL   146      56.960  27.720  31.310  1.00  0.00            
ATOM   1383  CG2 VAL   146      58.770  28.510  29.820  1.00  0.00            
ATOM   1384  C   VAL   146      58.940  26.010  32.830  1.00  0.00            
ATOM   1385  O   VAL   146      59.080  24.820  32.540  1.00  0.00            
ATOM   1386  N   LEU   147      58.530  26.430  34.030  1.00  0.00            
ATOM   1387  H   LEU   147      58.520  27.410  34.260  1.00  0.00            
ATOM   1388  CA  LEU   147      58.110  25.510  35.110  1.00  0.00            
ATOM   1389  CB  LEU   147      58.460  26.110  36.490  1.00  0.00            
ATOM   1390  CG  LEU   147      59.970  26.270  36.710  1.00  0.00            
ATOM   1391  CD1 LEU   147      60.230  27.040  38.000  1.00  0.00            
ATOM   1392  CD2 LEU   147      60.660  24.900  36.760  1.00  0.00            
ATOM   1393  C   LEU   147      56.630  25.110  35.090  1.00  0.00            
ATOM   1394  O   LEU   147      56.310  23.930  35.240  1.00  0.00            
ATOM   1395  N   ASN   148      55.750  26.080  34.840  1.00  0.00            
ATOM   1396  H   ASN   148      56.030  27.030  34.760  1.00  0.00            
ATOM   1397  CA  ASN   148      54.290  25.880  34.790  1.00  0.00            
ATOM   1398  CB  ASN   148      53.640  26.510  36.030  1.00  0.00            
ATOM   1399  CG  ASN   148      53.810  28.030  36.130  1.00  0.00            
ATOM   1400  OD1 ASN   148      54.890  28.580  35.980  1.00  0.00            
ATOM   1401  ND2 ASN   148      52.710  28.720  36.290  1.00  0.00            
ATOM   1402 1HD2 ASN   148      51.820  28.290  36.330  1.00  0.00            
ATOM   1403 2HD2 ASN   148      52.760  29.730  36.320  1.00  0.00            
ATOM   1404  C   ASN   148      53.670  26.470  33.510  1.00  0.00            
ATOM   1405  O   ASN   148      54.290  27.280  32.830  1.00  0.00            
ATOM   1406  N   ASN   149      52.480  25.980  33.160  1.00  0.00            
ATOM   1407  H   ASN   149      51.980  25.350  33.740  1.00  0.00            
ATOM   1408  CA  ASN   149      51.730  26.510  31.990  1.00  0.00            
ATOM   1409  CB  ASN   149      50.660  25.510  31.500  1.00  0.00            
ATOM   1410  CG  ASN   149      51.190  24.200  30.910  1.00  0.00            
ATOM   1411  OD1 ASN   149      50.460  23.340  30.440  1.00  0.00            
ATOM   1412  ND2 ASN   149      52.480  23.970  30.880  1.00  0.00            
ATOM   1413 1HD2 ASN   149      53.120  24.680  31.160  1.00  0.00            
ATOM   1414 2HD2 ASN   149      52.720  23.040  30.660  1.00  0.00            
ATOM   1415  C   ASN   149      51.070  27.860  32.310  1.00  0.00            
ATOM   1416  O   ASN   149      50.660  28.100  33.440  1.00  0.00            
ATOM   1417  N   GLY   150      51.020  28.700  31.280  1.00  0.00            
ATOM   1418  H   GLY   150      51.480  28.500  30.420  1.00  0.00            
ATOM   1419  CA  GLY   150      50.370  30.020  31.360  1.00  0.00            
ATOM   1420  C   GLY   150      50.530  30.830  30.060  1.00  0.00            
ATOM   1421  O   GLY   150      51.460  30.590  29.290  1.00  0.00            
ATOM   1422  N   ASP   151      49.600  31.760  29.880  1.00  0.00            
ATOM   1423  H   ASP   151      48.740  31.740  30.370  1.00  0.00            
ATOM   1424  CA  ASP   151      49.600  32.660  28.710  1.00  0.00            
ATOM   1425  CB  ASP   151      48.160  32.900  28.220  1.00  0.00            
ATOM   1426  CG  ASP   151      47.450  31.580  27.870  1.00  0.00            
ATOM   1427  OD1 ASP   151      48.090  30.690  27.280  1.00  0.00            
ATOM   1428  OD2 ASP   151      46.300  31.420  28.340  1.00  0.00            
ATOM   1429  C   ASP   151      50.330  33.980  28.970  1.00  0.00            
ATOM   1430  O   ASP   151      50.020  34.710  29.910  1.00  0.00            
ATOM   1431  N   LEU   152      51.420  34.150  28.240  1.00  0.00            
ATOM   1432  H   LEU   152      51.660  33.490  27.520  1.00  0.00            
ATOM   1433  CA  LEU   152      52.260  35.370  28.300  1.00  0.00            
ATOM   1434  CB  LEU   152      53.690  35.020  27.870  1.00  0.00            
ATOM   1435  CG  LEU   152      54.660  36.220  27.810  1.00  0.00            
ATOM   1436  CD1 LEU   152      54.890  36.840  29.190  1.00  0.00            
ATOM   1437  CD2 LEU   152      55.970  35.790  27.160  1.00  0.00            
ATOM   1438  C   LEU   152      51.670  36.450  27.380  1.00  0.00            
ATOM   1439  O   LEU   152      51.550  36.220  26.180  1.00  0.00            
ATOM   1440  N   GLY   153      51.380  37.590  27.980  1.00  0.00            
ATOM   1441  H   GLY   153      51.300  37.640  28.970  1.00  0.00            
ATOM   1442  CA  GLY   153      50.870  38.770  27.240  1.00  0.00            
ATOM   1443  C   GLY   153      51.840  39.950  27.100  1.00  0.00            
ATOM   1444  O   GLY   153      52.970  39.930  27.590  1.00  0.00            
ATOM   1445  N   GLU   154      51.320  41.000  26.470  1.00  0.00            
ATOM   1446  H   GLU   154      50.430  40.910  26.010  1.00  0.00            
ATOM   1447  CA  GLU   154      52.020  42.300  26.320  1.00  0.00            
ATOM   1448  CB  GLU   154      51.300  43.210  25.330  1.00  0.00            
ATOM   1449  CG  GLU   154      51.240  42.670  23.890  1.00  0.00            
ATOM   1450  CD  GLU   154      51.710  43.680  22.830  1.00  0.00            
ATOM   1451  OE1 GLU   154      51.820  44.880  23.140  1.00  0.00            
ATOM   1452  OE2 GLU   154      52.110  43.210  21.740  1.00  0.00            
ATOM   1453  C   GLU   154      52.200  43.060  27.650  1.00  0.00            
ATOM   1454  O   GLU   154      51.320  43.080  28.510  1.00  0.00            
ATOM   1455  N   ASN   155      53.400  43.640  27.810  1.00  0.00            
ATOM   1456  H   ASN   155      54.110  43.430  27.150  1.00  0.00            
ATOM   1457  CA  ASN   155      53.800  44.540  28.920  1.00  0.00            
ATOM   1458  CB  ASN   155      53.150  45.930  28.770  1.00  0.00            
ATOM   1459  CG  ASN   155      53.830  47.010  29.610  1.00  0.00            
ATOM   1460  OD1 ASN   155      53.290  47.580  30.550  1.00  0.00            
ATOM   1461  ND2 ASN   155      55.130  47.140  29.480  1.00  0.00            
ATOM   1462 1HD2 ASN   155      55.650  46.520  28.910  1.00  0.00            
ATOM   1463 2HD2 ASN   155      55.530  47.940  29.920  1.00  0.00            
ATOM   1464  C   ASN   155      53.660  44.000  30.360  1.00  0.00            
ATOM   1465  O   ASN   155      53.300  44.710  31.300  1.00  0.00            
ATOM   1466  N   LYS   156      54.170  42.790  30.580  1.00  0.00            
ATOM   1467  H   LYS   156      54.790  42.330  29.940  1.00  0.00            
ATOM   1468  CA  LYS   156      53.990  42.100  31.880  1.00  0.00            
ATOM   1469  CB  LYS   156      53.780  40.600  31.650  1.00  0.00            
ATOM   1470  CG  LYS   156      52.630  40.280  30.690  1.00  0.00            
ATOM   1471  CD  LYS   156      51.350  41.040  31.030  1.00  0.00            
ATOM   1472  CE  LYS   156      50.110  40.460  30.370  1.00  0.00            
ATOM   1473  NZ  LYS   156      48.960  40.770  31.210  1.00  0.00            
ATOM   1474  HZ1 LYS   156      48.130  40.420  30.780  1.00  0.00            
ATOM   1475  HZ2 LYS   156      49.120  40.300  32.100  1.00  0.00            
ATOM   1476  HZ3 LYS   156      48.920  41.750  31.360  1.00  0.00            
ATOM   1477  C   LYS   156      55.180  42.320  32.830  1.00  0.00            
ATOM   1478  O   LYS   156      56.320  42.420  32.380  1.00  0.00            
ATOM   1479  N   GLY   157      54.870  42.380  34.120  1.00  0.00            
ATOM   1480  H   GLY   157      53.960  42.120  34.460  1.00  0.00            
ATOM   1481  CA  GLY   157      55.900  42.560  35.170  1.00  0.00            
ATOM   1482  C   GLY   157      56.800  41.320  35.310  1.00  0.00            
ATOM   1483  O   GLY   157      56.340  40.200  35.080  1.00  0.00            
ATOM   1484  N   VAL   158      58.090  41.560  35.510  1.00  0.00            
ATOM   1485  H   VAL   158      58.490  42.480  35.500  1.00  0.00            
ATOM   1486  CA  VAL   158      59.060  40.460  35.750  1.00  0.00            
ATOM   1487  CB  VAL   158      60.160  40.430  34.670  1.00  0.00            
ATOM   1488  CG1 VAL   158      61.110  39.240  34.860  1.00  0.00            
ATOM   1489  CG2 VAL   158      59.580  40.380  33.260  1.00  0.00            
ATOM   1490  C   VAL   158      59.660  40.570  37.160  1.00  0.00            
ATOM   1491  O   VAL   158      60.330  41.550  37.480  1.00  0.00            
ATOM   1492  N   ASN   159      59.530  39.460  37.870  1.00  0.00            
ATOM   1493  H   ASN   159      59.130  38.630  37.460  1.00  0.00            
ATOM   1494  CA  ASN   159      60.000  39.300  39.260  1.00  0.00            
ATOM   1495  CB  ASN   159      58.850  38.790  40.140  1.00  0.00            
ATOM   1496  CG  ASN   159      57.850  39.910  40.380  1.00  0.00            
ATOM   1497  OD1 ASN   159      56.830  40.040  39.720  1.00  0.00            
ATOM   1498  ND2 ASN   159      58.180  40.750  41.330  1.00  0.00            
ATOM   1499 1HD2 ASN   159      59.060  40.620  41.820  1.00  0.00            
ATOM   1500 2HD2 ASN   159      57.540  41.490  41.540  1.00  0.00            
ATOM   1501  C   ASN   159      61.170  38.320  39.370  1.00  0.00            
ATOM   1502  O   ASN   159      61.170  37.270  38.710  1.00  0.00            
ATOM   1503  N   LEU   160      62.080  38.620  40.300  1.00  0.00            
ATOM   1504  H   LEU   160      61.830  39.210  41.090  1.00  0.00            
ATOM   1505  CA  LEU   160      63.370  37.900  40.400  1.00  0.00            
ATOM   1506  CB  LEU   160      64.510  38.720  39.770  1.00  0.00            
ATOM   1507  CG  LEU   160      64.440  38.950  38.250  1.00  0.00            
ATOM   1508  CD1 LEU   160      65.650  39.760  37.790  1.00  0.00            
ATOM   1509  CD2 LEU   160      64.370  37.630  37.480  1.00  0.00            
ATOM   1510  C   LEU   160      63.700  37.460  41.840  1.00  0.00            
ATOM   1511  O   LEU   160      64.690  37.940  42.420  1.00  0.00            
ATOM   1512  N   PRO   161      63.080  36.370  42.300  1.00  0.00            
ATOM   1513  CA  PRO   161      63.190  35.860  43.690  1.00  0.00            
ATOM   1514  CB  PRO   161      62.460  34.520  43.690  1.00  0.00            
ATOM   1515  CG  PRO   161      61.380  34.730  42.640  1.00  0.00            
ATOM   1516  CD  PRO   161      62.100  35.540  41.560  1.00  0.00            
ATOM   1517  C   PRO   161      64.630  35.670  44.150  1.00  0.00            
ATOM   1518  O   PRO   161      65.400  34.880  43.610  1.00  0.00            
ATOM   1519  N   GLY   162      64.970  36.510  45.130  1.00  0.00            
ATOM   1520  H   GLY   162      64.280  37.140  45.490  1.00  0.00            
ATOM   1521  CA  GLY   162      66.300  36.570  45.760  1.00  0.00            
ATOM   1522  C   GLY   162      67.480  37.090  44.920  1.00  0.00            
ATOM   1523  O   GLY   162      68.630  36.920  45.340  1.00  0.00            
ATOM   1524  N   VAL   163      67.210  37.770  43.800  1.00  0.00            
ATOM   1525  H   VAL   163      66.280  37.890  43.450  1.00  0.00            
ATOM   1526  CA  VAL   163      68.280  38.350  42.950  1.00  0.00            
ATOM   1527  CB  VAL   163      68.020  38.000  41.470  1.00  0.00            
ATOM   1528  CG1 VAL   163      69.130  38.520  40.550  1.00  0.00            
ATOM   1529  CG2 VAL   163      67.860  36.490  41.260  1.00  0.00            
ATOM   1530  C   VAL   163      68.400  39.870  43.160  1.00  0.00            
ATOM   1531  O   VAL   163      67.400  40.600  43.150  1.00  0.00            
ATOM   1532  N   SER   164      69.610  40.300  43.490  1.00  0.00            
ATOM   1533  H   SER   164      70.320  39.660  43.780  1.00  0.00            
ATOM   1534  CA  SER   164      69.980  41.730  43.640  1.00  0.00            
ATOM   1535  CB  SER   164      71.400  41.870  44.220  1.00  0.00            
ATOM   1536  OG  SER   164      71.500  41.200  45.480  1.00  0.00            
ATOM   1537  HG  SER   164      71.460  41.910  46.190  1.00  0.00            
ATOM   1538  C   SER   164      69.970  42.480  42.310  1.00  0.00            
ATOM   1539  O   SER   164      70.910  42.410  41.530  1.00  0.00            
ATOM   1540  N   ILE   165      68.880  43.210  42.070  1.00  0.00            
ATOM   1541  H   ILE   165      68.190  43.330  42.780  1.00  0.00            
ATOM   1542  CA  ILE   165      68.660  43.910  40.780  1.00  0.00            
ATOM   1543  CB  ILE   165      67.160  44.010  40.440  1.00  0.00            
ATOM   1544  CG1 ILE   165      66.470  42.650  40.530  1.00  0.00            
ATOM   1545  CG2 ILE   165      67.010  44.540  39.010  1.00  0.00            
ATOM   1546  CD  ILE   165      64.940  42.750  40.460  1.00  0.00            
ATOM   1547  C   ILE   165      69.350  45.290  40.750  1.00  0.00            
ATOM   1548  O   ILE   165      68.830  46.280  41.280  1.00  0.00            
ATOM   1549  N   ALA   166      70.340  45.400  39.860  1.00  0.00            
ATOM   1550  H   ALA   166      70.500  44.640  39.190  1.00  0.00            
ATOM   1551  CA  ALA   166      71.250  46.560  39.720  1.00  0.00            
ATOM   1552  CB  ALA   166      72.520  46.100  38.990  1.00  0.00            
ATOM   1553  C   ALA   166      70.710  47.870  39.090  1.00  0.00            
ATOM   1554  O   ALA   166      71.450  48.830  38.880  1.00  0.00            
ATOM   1555  N   LEU   167      69.390  47.960  38.960  1.00  0.00            
ATOM   1556  H   LEU   167      68.830  47.160  39.170  1.00  0.00            
ATOM   1557  CA  LEU   167      68.660  49.190  38.530  1.00  0.00            
ATOM   1558  CB  LEU   167      67.160  48.880  38.560  1.00  0.00            
ATOM   1559  CG  LEU   167      66.650  48.110  37.340  1.00  0.00            
ATOM   1560  CD1 LEU   167      65.240  47.600  37.600  1.00  0.00            
ATOM   1561  CD2 LEU   167      66.630  49.020  36.100  1.00  0.00            
ATOM   1562  C   LEU   167      68.950  50.400  39.460  1.00  0.00            
ATOM   1563  O   LEU   167      69.080  50.190  40.670  1.00  0.00            
ATOM   1564  N   PRO   168      68.900  51.650  38.960  1.00  0.00            
ATOM   1565  CA  PRO   168      69.050  52.870  39.780  1.00  0.00            
ATOM   1566  CB  PRO   168      69.020  54.030  38.780  1.00  0.00            
ATOM   1567  CG  PRO   168      68.200  53.470  37.620  1.00  0.00            
ATOM   1568  CD  PRO   168      68.640  52.010  37.550  1.00  0.00            
ATOM   1569  C   PRO   168      67.930  53.010  40.830  1.00  0.00            
ATOM   1570  O   PRO   168      66.980  52.220  40.820  1.00  0.00            
ATOM   1571  N   ALA   169      68.090  53.910  41.800  1.00  0.00            
ATOM   1572  H   ALA   169      68.950  54.400  41.990  1.00  0.00            
ATOM   1573  CA  ALA   169      67.000  54.170  42.780  1.00  0.00            
ATOM   1574  CB  ALA   169      67.520  55.010  43.930  1.00  0.00            
ATOM   1575  C   ALA   169      65.770  54.880  42.190  1.00  0.00            
ATOM   1576  O   ALA   169      64.640  54.540  42.510  1.00  0.00            
ATOM   1577  N   LEU   170      66.050  55.870  41.350  1.00  0.00            
ATOM   1578  H   LEU   170      66.990  56.190  41.220  1.00  0.00            
ATOM   1579  CA  LEU   170      65.010  56.670  40.670  1.00  0.00            
ATOM   1580  CB  LEU   170      65.220  58.170  40.960  1.00  0.00            
ATOM   1581  CG  LEU   170      64.980  58.550  42.420  1.00  0.00            
ATOM   1582  CD1 LEU   170      65.460  59.980  42.670  1.00  0.00            
ATOM   1583  CD2 LEU   170      63.500  58.420  42.780  1.00  0.00            
ATOM   1584  C   LEU   170      65.030  56.510  39.140  1.00  0.00            
ATOM   1585  O   LEU   170      66.060  56.720  38.500  1.00  0.00            
ATOM   1586  N   ALA   171      63.840  56.320  38.570  1.00  0.00            
ATOM   1587  H   ALA   171      62.980  56.230  39.110  1.00  0.00            
ATOM   1588  CA  ALA   171      63.640  56.440  37.110  1.00  0.00            
ATOM   1589  CB  ALA   171      62.270  55.870  36.740  1.00  0.00            
ATOM   1590  C   ALA   171      63.740  57.920  36.690  1.00  0.00            
ATOM   1591  O   ALA   171      63.900  58.820  37.520  1.00  0.00            
ATOM   1592  N   GLU   172      63.770  58.160  35.380  1.00  0.00            
ATOM   1593  H   GLU   172      64.040  57.460  34.730  1.00  0.00            
ATOM   1594  CA  GLU   172      63.830  59.550  34.890  1.00  0.00            
ATOM   1595  CB  GLU   172      64.220  59.600  33.410  1.00  0.00            
ATOM   1596  CG  GLU   172      65.120  60.820  33.110  1.00  0.00            
ATOM   1597  CD  GLU   172      66.340  60.880  34.060  1.00  0.00            
ATOM   1598  OE1 GLU   172      66.990  59.830  34.270  1.00  0.00            
ATOM   1599  OE2 GLU   172      66.470  61.900  34.760  1.00  0.00            
ATOM   1600  C   GLU   172      62.610  60.430  35.240  1.00  0.00            
ATOM   1601  O   GLU   172      62.770  61.440  35.930  1.00  0.00            
ATOM   1602  N   LYS   173      61.420  59.860  35.060  1.00  0.00            
ATOM   1603  H   LYS   173      61.330  58.970  34.620  1.00  0.00            
ATOM   1604  CA  LYS   173      60.160  60.530  35.440  1.00  0.00            
ATOM   1605  CB  LYS   173      58.940  59.790  34.880  1.00  0.00            
ATOM   1606  CG  LYS   173      57.690  60.660  35.020  1.00  0.00            
ATOM   1607  CD  LYS   173      56.440  59.960  34.490  1.00  0.00            
ATOM   1608  CE  LYS   173      55.180  60.790  34.760  1.00  0.00            
ATOM   1609  NZ  LYS   173      54.820  60.830  36.180  1.00  0.00            
ATOM   1610  HZ1 LYS   173      53.970  61.320  36.320  1.00  0.00            
ATOM   1611  HZ2 LYS   173      54.770  59.910  36.570  1.00  0.00            
ATOM   1612  HZ3 LYS   173      55.530  61.320  36.720  1.00  0.00            
ATOM   1613  C   LYS   173      60.020  60.780  36.960  1.00  0.00            
ATOM   1614  O   LYS   173      59.820  61.930  37.340  1.00  0.00            
ATOM   1615  N   ASP   174      60.410  59.790  37.770  1.00  0.00            
ATOM   1616  H   ASP   174      60.390  58.840  37.480  1.00  0.00            
ATOM   1617  CA  ASP   174      60.430  59.920  39.250  1.00  0.00            
ATOM   1618  CB  ASP   174      61.060  58.710  39.960  1.00  0.00            
ATOM   1619  CG  ASP   174      60.450  57.330  39.700  1.00  0.00            
ATOM   1620  OD1 ASP   174      59.220  57.170  39.580  1.00  0.00            
ATOM   1621  OD2 ASP   174      61.260  56.380  39.660  1.00  0.00            
ATOM   1622  C   ASP   174      61.170  61.160  39.780  1.00  0.00            
ATOM   1623  O   ASP   174      60.670  61.790  40.710  1.00  0.00            
ATOM   1624  N   LYS   175      62.240  61.600  39.110  1.00  0.00            
ATOM   1625  H   LYS   175      62.580  61.130  38.300  1.00  0.00            
ATOM   1626  CA  LYS   175      62.950  62.860  39.460  1.00  0.00            
ATOM   1627  CB  LYS   175      64.180  63.080  38.580  1.00  0.00            
ATOM   1628  CG  LYS   175      65.220  61.970  38.730  1.00  0.00            
ATOM   1629  CD  LYS   175      66.470  62.320  37.910  1.00  0.00            
ATOM   1630  CE  LYS   175      67.460  61.150  37.880  1.00  0.00            
ATOM   1631  NZ  LYS   175      66.920  60.010  37.120  1.00  0.00            
ATOM   1632  HZ1 LYS   175      67.530  59.230  37.200  1.00  0.00            
ATOM   1633  HZ2 LYS   175      66.000  59.770  37.440  1.00  0.00            
ATOM   1634  HZ3 LYS   175      66.870  60.270  36.140  1.00  0.00            
ATOM   1635  C   LYS   175      62.040  64.100  39.360  1.00  0.00            
ATOM   1636  O   LYS   175      61.820  64.790  40.350  1.00  0.00            
ATOM   1637  N   GLN   176      61.360  64.220  38.220  1.00  0.00            
ATOM   1638  H   GLN   176      61.390  63.500  37.520  1.00  0.00            
ATOM   1639  CA  GLN   176      60.350  65.280  37.980  1.00  0.00            
ATOM   1640  CB  GLN   176      59.980  65.330  36.500  1.00  0.00            
ATOM   1641  CG  GLN   176      61.040  66.070  35.680  1.00  0.00            
ATOM   1642  CD  GLN   176      61.020  67.580  35.940  1.00  0.00            
ATOM   1643  OE1 GLN   176      60.000  68.230  36.030  1.00  0.00            
ATOM   1644  NE2 GLN   176      62.170  68.220  35.950  1.00  0.00            
ATOM   1645 1HE2 GLN   176      63.030  67.770  35.770  1.00  0.00            
ATOM   1646 2HE2 GLN   176      62.090  69.190  36.170  1.00  0.00            
ATOM   1647  C   GLN   176      59.100  65.160  38.860  1.00  0.00            
ATOM   1648  O   GLN   176      58.670  66.140  39.460  1.00  0.00            
ATOM   1649  N   ASP   177      58.670  63.920  39.110  1.00  0.00            
ATOM   1650  H   ASP   177      58.860  63.170  38.470  1.00  0.00            
ATOM   1651  CA  ASP   177      57.600  63.620  40.100  1.00  0.00            
ATOM   1652  CB  ASP   177      57.240  62.130  40.050  1.00  0.00            
ATOM   1653  CG  ASP   177      56.680  61.720  38.670  1.00  0.00            
ATOM   1654  OD1 ASP   177      55.980  62.550  38.050  1.00  0.00            
ATOM   1655  OD2 ASP   177      56.860  60.570  38.240  1.00  0.00            
ATOM   1656  C   ASP   177      57.950  64.040  41.540  1.00  0.00            
ATOM   1657  O   ASP   177      57.130  64.670  42.210  1.00  0.00            
ATOM   1658  N   LEU   178      59.210  63.850  41.940  1.00  0.00            
ATOM   1659  H   LEU   178      59.820  63.210  41.460  1.00  0.00            
ATOM   1660  CA  LEU   178      59.730  64.400  43.220  1.00  0.00            
ATOM   1661  CB  LEU   178      61.100  63.800  43.590  1.00  0.00            
ATOM   1662  CG  LEU   178      61.050  62.310  43.950  1.00  0.00            
ATOM   1663  CD1 LEU   178      62.440  61.840  44.380  1.00  0.00            
ATOM   1664  CD2 LEU   178      60.020  62.020  45.050  1.00  0.00            
ATOM   1665  C   LEU   178      59.830  65.930  43.260  1.00  0.00            
ATOM   1666  O   LEU   178      59.370  66.530  44.230  1.00  0.00            
ATOM   1667  N   ILE   179      60.300  66.550  42.170  1.00  0.00            
ATOM   1668  H   ILE   179      60.750  66.030  41.440  1.00  0.00            
ATOM   1669  CA  ILE   179      60.340  68.030  42.030  1.00  0.00            
ATOM   1670  CB  ILE   179      61.070  68.450  40.740  1.00  0.00            
ATOM   1671  CG1 ILE   179      62.500  67.910  40.750  1.00  0.00            
ATOM   1672  CG2 ILE   179      61.090  69.970  40.570  1.00  0.00            
ATOM   1673  CD  ILE   179      63.200  68.030  39.390  1.00  0.00            
ATOM   1674  C   ILE   179      58.920  68.640  42.110  1.00  0.00            
ATOM   1675  O   ILE   179      58.680  69.450  43.000  1.00  0.00            
ATOM   1676  N   PHE   180      57.970  68.020  41.410  1.00  0.00            
ATOM   1677  H   PHE   180      58.200  67.410  40.640  1.00  0.00            
ATOM   1678  CA  PHE   180      56.530  68.350  41.530  1.00  0.00            
ATOM   1679  CB  PHE   180      55.740  67.480  40.550  1.00  0.00            
ATOM   1680  CG  PHE   180      54.220  67.710  40.620  1.00  0.00            
ATOM   1681  CD1 PHE   180      53.650  68.770  39.930  1.00  0.00            
ATOM   1682  HD1 PHE   180      54.290  69.480  39.400  1.00  0.00            
ATOM   1683  CD2 PHE   180      53.430  66.850  41.370  1.00  0.00            
ATOM   1684  HD2 PHE   180      53.890  66.010  41.900  1.00  0.00            
ATOM   1685  CE1 PHE   180      52.280  68.960  39.990  1.00  0.00            
ATOM   1686  HE1 PHE   180      51.810  69.740  39.380  1.00  0.00            
ATOM   1687  CE2 PHE   180      52.060  67.060  41.440  1.00  0.00            
ATOM   1688  HE2 PHE   180      51.440  66.430  42.090  1.00  0.00            
ATOM   1689  CZ  PHE   180      51.490  68.110  40.740  1.00  0.00            
ATOM   1690  HZ  PHE   180      50.410  68.280  40.800  1.00  0.00            
ATOM   1691  C   PHE   180      56.010  68.180  42.970  1.00  0.00            
ATOM   1692  O   PHE   180      55.360  69.070  43.520  1.00  0.00            
ATOM   1693  N   GLY   181      56.400  67.080  43.610  1.00  0.00            
ATOM   1694  H   GLY   181      56.820  66.310  43.110  1.00  0.00            
ATOM   1695  CA  GLY   181      56.120  66.830  45.050  1.00  0.00            
ATOM   1696  C   GLY   181      56.650  67.920  46.000  1.00  0.00            
ATOM   1697  O   GLY   181      55.940  68.330  46.920  1.00  0.00            
ATOM   1698  N   CYS   182      57.880  68.370  45.750  1.00  0.00            
ATOM   1699  H   CYS   182      58.510  67.850  45.160  1.00  0.00            
ATOM   1700  CA  CYS   182      58.470  69.540  46.440  1.00  0.00            
ATOM   1701  CB  CYS   182      59.960  69.700  46.100  1.00  0.00            
ATOM   1702  SG  CYS   182      60.980  68.280  46.600  1.00  0.00            
ATOM   1703  HG  CYS   182      62.140  68.800  46.190  1.00  0.00            
ATOM   1704  C   CYS   182      57.740  70.850  46.140  1.00  0.00            
ATOM   1705  O   CYS   182      57.190  71.440  47.070  1.00  0.00            
ATOM   1706  N   GLU   183      57.460  71.120  44.860  1.00  0.00            
ATOM   1707  H   GLU   183      57.850  70.560  44.120  1.00  0.00            
ATOM   1708  CA  GLU   183      56.690  72.310  44.420  1.00  0.00            
ATOM   1709  CB  GLU   183      56.540  72.320  42.890  1.00  0.00            
ATOM   1710  CG  GLU   183      57.850  72.580  42.140  1.00  0.00            
ATOM   1711  CD  GLU   183      57.710  72.430  40.620  1.00  0.00            
ATOM   1712  OE1 GLU   183      56.570  72.230  40.130  1.00  0.00            
ATOM   1713  OE2 GLU   183      58.770  72.500  39.960  1.00  0.00            
ATOM   1714  C   GLU   183      55.270  72.390  45.030  1.00  0.00            
ATOM   1715  O   GLU   183      54.880  73.410  45.590  1.00  0.00            
ATOM   1716  N   GLN   184      54.570  71.250  45.030  1.00  0.00            
ATOM   1717  H   GLN   184      54.860  70.480  44.450  1.00  0.00            
ATOM   1718  CA  GLN   184      53.260  71.090  45.720  1.00  0.00            
ATOM   1719  CB  GLN   184      52.560  69.830  45.220  1.00  0.00            
ATOM   1720  CG  GLN   184      52.180  69.900  43.740  1.00  0.00            
ATOM   1721  CD  GLN   184      51.120  70.950  43.400  1.00  0.00            
ATOM   1722  OE1 GLN   184      50.140  71.190  44.100  1.00  0.00            
ATOM   1723  NE2 GLN   184      51.280  71.560  42.260  1.00  0.00            
ATOM   1724 1HE2 GLN   184      52.060  71.340  41.680  1.00  0.00            
ATOM   1725 2HE2 GLN   184      50.610  72.260  42.010  1.00  0.00            
ATOM   1726  C   GLN   184      53.310  71.040  47.260  1.00  0.00            
ATOM   1727  O   GLN   184      52.260  70.990  47.920  1.00  0.00            
ATOM   1728  N   GLY   185      54.520  70.930  47.800  1.00  0.00            
ATOM   1729  H   GLY   185      55.350  71.080  47.260  1.00  0.00            
ATOM   1730  CA  GLY   185      54.770  70.790  49.250  1.00  0.00            
ATOM   1731  C   GLY   185      54.160  69.530  49.870  1.00  0.00            
ATOM   1732  O   GLY   185      53.420  69.660  50.850  1.00  0.00            
ATOM   1733  N   VAL   186      54.430  68.350  49.300  1.00  0.00            
ATOM   1734  H   VAL   186      54.970  68.300  48.450  1.00  0.00            
ATOM   1735  CA  VAL   186      53.970  67.060  49.880  1.00  0.00            
ATOM   1736  CB  VAL   186      54.140  65.860  48.930  1.00  0.00            
ATOM   1737  CG1 VAL   186      53.330  66.050  47.650  1.00  0.00            
ATOM   1738  CG2 VAL   186      55.600  65.520  48.640  1.00  0.00            
ATOM   1739  C   VAL   186      54.610  66.760  51.250  1.00  0.00            
ATOM   1740  O   VAL   186      55.560  67.430  51.670  1.00  0.00            
ATOM   1741  N   ASP   187      53.890  65.980  52.040  1.00  0.00            
ATOM   1742  H   ASP   187      52.890  65.900  51.930  1.00  0.00            
ATOM   1743  CA  ASP   187      54.340  65.630  53.420  1.00  0.00            
ATOM   1744  CB  ASP   187      53.120  65.470  54.330  1.00  0.00            
ATOM   1745  CG  ASP   187      52.170  66.640  54.080  1.00  0.00            
ATOM   1746  OD1 ASP   187      52.610  67.780  54.340  1.00  0.00            
ATOM   1747  OD2 ASP   187      51.230  66.440  53.290  1.00  0.00            
ATOM   1748  C   ASP   187      55.210  64.380  53.490  1.00  0.00            
ATOM   1749  O   ASP   187      56.220  64.370  54.200  1.00  0.00            
ATOM   1750  N   PHE   188      54.860  63.420  52.640  1.00  0.00            
ATOM   1751  H   PHE   188      54.040  63.510  52.060  1.00  0.00            
ATOM   1752  CA  PHE   188      55.560  62.130  52.530  1.00  0.00            
ATOM   1753  CB  PHE   188      54.730  61.000  53.140  1.00  0.00            
ATOM   1754  CG  PHE   188      54.450  61.190  54.630  1.00  0.00            
ATOM   1755  CD1 PHE   188      55.420  60.830  55.560  1.00  0.00            
ATOM   1756  HD1 PHE   188      56.380  60.430  55.220  1.00  0.00            
ATOM   1757  CD2 PHE   188      53.220  61.680  55.060  1.00  0.00            
ATOM   1758  HD2 PHE   188      52.470  61.980  54.330  1.00  0.00            
ATOM   1759  CE1 PHE   188      55.170  60.970  56.920  1.00  0.00            
ATOM   1760  HE1 PHE   188      55.970  60.800  57.640  1.00  0.00            
ATOM   1761  CE2 PHE   188      52.970  61.810  56.410  1.00  0.00            
ATOM   1762  HE2 PHE   188      52.020  62.230  56.760  1.00  0.00            
ATOM   1763  CZ  PHE   188      53.940  61.450  57.340  1.00  0.00            
ATOM   1764  HZ  PHE   188      53.730  61.510  58.410  1.00  0.00            
ATOM   1765  C   PHE   188      55.900  61.740  51.080  1.00  0.00            
ATOM   1766  O   PHE   188      55.110  61.940  50.160  1.00  0.00            
ATOM   1767  N   VAL   189      57.050  61.100  50.950  1.00  0.00            
ATOM   1768  H   VAL   189      57.720  61.080  51.720  1.00  0.00            
ATOM   1769  CA  VAL   189      57.490  60.430  49.710  1.00  0.00            
ATOM   1770  CB  VAL   189      58.800  61.060  49.180  1.00  0.00            
ATOM   1771  CG1 VAL   189      59.460  60.230  48.080  1.00  0.00            
ATOM   1772  CG2 VAL   189      58.510  62.450  48.620  1.00  0.00            
ATOM   1773  C   VAL   189      57.630  58.920  49.950  1.00  0.00            
ATOM   1774  O   VAL   189      58.420  58.470  50.780  1.00  0.00            
ATOM   1775  N   ALA   190      56.780  58.170  49.260  1.00  0.00            
ATOM   1776  H   ALA   190      56.120  58.590  48.620  1.00  0.00            
ATOM   1777  CA  ALA   190      56.820  56.700  49.230  1.00  0.00            
ATOM   1778  CB  ALA   190      55.410  56.130  49.210  1.00  0.00            
ATOM   1779  C   ALA   190      57.640  56.210  48.030  1.00  0.00            
ATOM   1780  O   ALA   190      57.220  56.340  46.880  1.00  0.00            
ATOM   1781  N   ALA   191      58.870  55.840  48.350  1.00  0.00            
ATOM   1782  H   ALA   191      59.130  55.740  49.310  1.00  0.00            
ATOM   1783  CA  ALA   191      59.870  55.420  47.350  1.00  0.00            
ATOM   1784  CB  ALA   191      61.260  55.830  47.830  1.00  0.00            
ATOM   1785  C   ALA   191      59.810  53.910  47.060  1.00  0.00            
ATOM   1786  O   ALA   191      60.010  53.100  47.970  1.00  0.00            
ATOM   1787  N   SER   192      59.320  53.600  45.860  1.00  0.00            
ATOM   1788  H   SER   192      58.910  54.310  45.280  1.00  0.00            
ATOM   1789  CA  SER   192      59.180  52.210  45.350  1.00  0.00            
ATOM   1790  CB  SER   192      58.360  52.180  44.050  1.00  0.00            
ATOM   1791  OG  SER   192      57.050  52.700  44.320  1.00  0.00            
ATOM   1792  HG  SER   192      56.810  53.400  43.600  1.00  0.00            
ATOM   1793  C   SER   192      60.490  51.450  45.110  1.00  0.00            
ATOM   1794  O   SER   192      61.520  52.040  44.790  1.00  0.00            
ATOM   1795  N   PHE   193      60.440  50.150  45.380  1.00  0.00            
ATOM   1796  H   PHE   193      59.600  49.740  45.810  1.00  0.00            
ATOM   1797  CA  PHE   193      61.550  49.180  45.220  1.00  0.00            
ATOM   1798  CB  PHE   193      61.730  48.720  43.770  1.00  0.00            
ATOM   1799  CG  PHE   193      60.720  47.630  43.390  1.00  0.00            
ATOM   1800  CD1 PHE   193      61.010  46.290  43.610  1.00  0.00            
ATOM   1801  HD1 PHE   193      61.950  46.000  44.080  1.00  0.00            
ATOM   1802  CD2 PHE   193      59.500  47.990  42.820  1.00  0.00            
ATOM   1803  HD2 PHE   193      59.240  49.040  42.700  1.00  0.00            
ATOM   1804  CE1 PHE   193      60.090  45.310  43.260  1.00  0.00            
ATOM   1805  HE1 PHE   193      60.300  44.260  43.470  1.00  0.00            
ATOM   1806  CE2 PHE   193      58.580  47.010  42.470  1.00  0.00            
ATOM   1807  HE2 PHE   193      57.600  47.300  42.100  1.00  0.00            
ATOM   1808  CZ  PHE   193      58.880  45.670  42.690  1.00  0.00            
ATOM   1809  HZ  PHE   193      58.140  44.910  42.450  1.00  0.00            
ATOM   1810  C   PHE   193      62.880  49.530  45.900  1.00  0.00            
ATOM   1811  O   PHE   193      63.970  49.350  45.330  1.00  0.00            
ATOM   1812  N   ILE   194      62.800  49.970  47.150  1.00  0.00            
ATOM   1813  H   ILE   194      61.920  50.050  47.630  1.00  0.00            
ATOM   1814  CA  ILE   194      64.020  50.220  47.960  1.00  0.00            
ATOM   1815  CB  ILE   194      63.730  51.110  49.180  1.00  0.00            
ATOM   1816  CG1 ILE   194      63.110  52.460  48.760  1.00  0.00            
ATOM   1817  CG2 ILE   194      65.000  51.370  50.000  1.00  0.00            
ATOM   1818  CD  ILE   194      63.960  53.290  47.800  1.00  0.00            
ATOM   1819  C   ILE   194      64.690  48.890  48.320  1.00  0.00            
ATOM   1820  O   ILE   194      64.050  47.900  48.670  1.00  0.00            
ATOM   1821  N   ARG   195      65.950  48.840  47.920  1.00  0.00            
ATOM   1822  H   ARG   195      66.400  49.640  47.470  1.00  0.00            
ATOM   1823  CA  ARG   195      66.820  47.660  48.020  1.00  0.00            
ATOM   1824  CB  ARG   195      67.290  47.350  46.600  1.00  0.00            
ATOM   1825  CG  ARG   195      66.180  46.710  45.770  1.00  0.00            
ATOM   1826  CD  ARG   195      66.350  46.960  44.270  1.00  0.00            
ATOM   1827  NE  ARG   195      66.100  48.380  44.000  1.00  0.00            
ATOM   1828  HE  ARG   195      65.340  48.780  44.540  1.00  0.00            
ATOM   1829  CZ  ARG   195      66.700  49.130  43.070  1.00  0.00            
ATOM   1830  NH1 ARG   195      66.430  50.440  42.980  1.00  0.00            
ATOM   1831 1HH1 ARG   195      65.840  50.890  43.640  1.00  0.00            
ATOM   1832 2HH1 ARG   195      66.740  50.990  42.190  1.00  0.00            
ATOM   1833  NH2 ARG   195      67.560  48.590  42.210  1.00  0.00            
ATOM   1834 1HH2 ARG   195      67.760  47.600  42.190  1.00  0.00            
ATOM   1835 2HH2 ARG   195      68.090  49.180  41.580  1.00  0.00            
ATOM   1836  C   ARG   195      68.020  47.820  48.970  1.00  0.00            
ATOM   1837  O   ARG   195      68.450  46.850  49.590  1.00  0.00            
ATOM   1838  N   LYS   196      68.480  49.060  49.130  1.00  0.00            
ATOM   1839  H   LYS   196      68.170  49.790  48.510  1.00  0.00            
ATOM   1840  CA  LYS   196      69.630  49.430  50.000  1.00  0.00            
ATOM   1841  CB  LYS   196      70.940  49.130  49.240  1.00  0.00            
ATOM   1842  CG  LYS   196      70.960  49.790  47.860  1.00  0.00            
ATOM   1843  CD  LYS   196      71.860  49.040  46.880  1.00  0.00            
ATOM   1844  CE  LYS   196      71.590  49.470  45.440  1.00  0.00            
ATOM   1845  NZ  LYS   196      70.190  49.230  45.060  1.00  0.00            
ATOM   1846  HZ1 LYS   196      70.090  49.400  44.080  1.00  0.00            
ATOM   1847  HZ2 LYS   196      69.930  48.290  45.290  1.00  0.00            
ATOM   1848  HZ3 LYS   196      69.610  49.910  45.540  1.00  0.00            
ATOM   1849  C   LYS   196      69.570  50.890  50.470  1.00  0.00            
ATOM   1850  O   LYS   196      68.820  51.710  49.950  1.00  0.00            
ATOM   1851  N   ARG   197      70.400  51.230  51.460  1.00  0.00            
ATOM   1852  H   ARG   197      70.900  50.500  51.990  1.00  0.00            
ATOM   1853  CA  ARG   197      70.490  52.600  52.030  1.00  0.00            
ATOM   1854  CB  ARG   197      71.460  52.630  53.220  1.00  0.00            
ATOM   1855  CG  ARG   197      72.920  52.350  52.820  1.00  0.00            
ATOM   1856  CD  ARG   197      73.830  52.150  54.030  1.00  0.00            
ATOM   1857  NE  ARG   197      73.840  53.320  54.910  1.00  0.00            
ATOM   1858  HE  ARG   197      73.240  53.210  55.700  1.00  0.00            
ATOM   1859  CZ  ARG   197      74.590  54.430  54.720  1.00  0.00            
ATOM   1860  NH1 ARG   197      75.450  54.490  53.700  1.00  0.00            
ATOM   1861 1HH1 ARG   197      75.530  53.700  53.090  1.00  0.00            
ATOM   1862 2HH1 ARG   197      76.010  55.290  53.520  1.00  0.00            
ATOM   1863  NH2 ARG   197      74.460  55.480  55.530  1.00  0.00            
ATOM   1864 1HH2 ARG   197      73.800  55.470  56.290  1.00  0.00            
ATOM   1865 2HH2 ARG   197      75.020  56.300  55.400  1.00  0.00            
ATOM   1866  C   ARG   197      70.840  53.710  51.030  1.00  0.00            
ATOM   1867  O   ARG   197      70.330  54.820  51.140  1.00  0.00            
ATOM   1868  N   SER   198      71.640  53.380  50.000  1.00  0.00            
ATOM   1869  H   SER   198      71.930  52.430  49.850  1.00  0.00            
ATOM   1870  CA  SER   198      72.030  54.330  48.940  1.00  0.00            
ATOM   1871  CB  SER   198      73.100  53.790  47.990  1.00  0.00            
ATOM   1872  OG  SER   198      72.680  52.520  47.480  1.00  0.00            
ATOM   1873  HG  SER   198      72.640  52.590  46.470  1.00  0.00            
ATOM   1874  C   SER   198      70.830  54.820  48.110  1.00  0.00            
ATOM   1875  O   SER   198      70.680  56.030  47.960  1.00  0.00            
ATOM   1876  N   ASP   199      69.870  53.930  47.900  1.00  0.00            
ATOM   1877  H   ASP   199      70.100  52.960  47.790  1.00  0.00            
ATOM   1878  CA  ASP   199      68.550  54.270  47.320  1.00  0.00            
ATOM   1879  CB  ASP   199      67.630  53.040  47.200  1.00  0.00            
ATOM   1880  CG  ASP   199      68.230  51.770  46.550  1.00  0.00            
ATOM   1881  OD1 ASP   199      69.230  51.840  45.810  1.00  0.00            
ATOM   1882  OD2 ASP   199      67.710  50.670  46.820  1.00  0.00            
ATOM   1883  C   ASP   199      67.810  55.370  48.100  1.00  0.00            
ATOM   1884  O   ASP   199      67.580  56.460  47.560  1.00  0.00            
ATOM   1885  N   VAL   200      67.730  55.220  49.420  1.00  0.00            
ATOM   1886  H   VAL   200      68.070  54.390  49.870  1.00  0.00            
ATOM   1887  CA  VAL   200      67.110  56.240  50.310  1.00  0.00            
ATOM   1888  CB  VAL   200      66.950  55.730  51.750  1.00  0.00            
ATOM   1889  CG1 VAL   200      66.090  56.700  52.580  1.00  0.00            
ATOM   1890  CG2 VAL   200      66.330  54.330  51.820  1.00  0.00            
ATOM   1891  C   VAL   200      67.910  57.570  50.320  1.00  0.00            
ATOM   1892  O   VAL   200      67.320  58.650  50.230  1.00  0.00            
ATOM   1893  N   ILE   201      69.240  57.470  50.330  1.00  0.00            
ATOM   1894  H   ILE   201      69.690  56.590  50.460  1.00  0.00            
ATOM   1895  CA  ILE   201      70.140  58.650  50.210  1.00  0.00            
ATOM   1896  CB  ILE   201      71.600  58.260  50.520  1.00  0.00            
ATOM   1897  CG1 ILE   201      71.710  57.700  51.940  1.00  0.00            
ATOM   1898  CG2 ILE   201      72.550  59.460  50.370  1.00  0.00            
ATOM   1899  CD  ILE   201      73.040  56.980  52.190  1.00  0.00            
ATOM   1900  C   ILE   201      69.980  59.370  48.850  1.00  0.00            
ATOM   1901  O   ILE   201      69.790  60.590  48.860  1.00  0.00            
ATOM   1902  N   GLU   202      69.840  58.630  47.750  1.00  0.00            
ATOM   1903  H   GLU   202      70.040  57.640  47.750  1.00  0.00            
ATOM   1904  CA  GLU   202      69.530  59.200  46.410  1.00  0.00            
ATOM   1905  CB  GLU   202      69.430  58.140  45.310  1.00  0.00            
ATOM   1906  CG  GLU   202      70.780  57.560  44.850  1.00  0.00            
ATOM   1907  CD  GLU   202      70.630  56.520  43.730  1.00  0.00            
ATOM   1908  OE1 GLU   202      69.800  56.720  42.810  1.00  0.00            
ATOM   1909  OE2 GLU   202      71.360  55.510  43.800  1.00  0.00            
ATOM   1910  C   GLU   202      68.220  60.020  46.400  1.00  0.00            
ATOM   1911  O   GLU   202      68.250  61.190  46.010  1.00  0.00            
ATOM   1912  N   ILE   203      67.140  59.460  46.970  1.00  0.00            
ATOM   1913  H   ILE   203      67.130  58.470  47.180  1.00  0.00            
ATOM   1914  CA  ILE   203      65.870  60.190  47.160  1.00  0.00            
ATOM   1915  CB  ILE   203      64.700  59.270  47.610  1.00  0.00            
ATOM   1916  CG1 ILE   203      64.180  58.400  46.460  1.00  0.00            
ATOM   1917  CG2 ILE   203      63.490  60.030  48.160  1.00  0.00            
ATOM   1918  CD  ILE   203      64.910  57.070  46.270  1.00  0.00            
ATOM   1919  C   ILE   203      66.040  61.430  48.070  1.00  0.00            
ATOM   1920  O   ILE   203      65.720  62.530  47.640  1.00  0.00            
ATOM   1921  N   ARG   204      66.710  61.260  49.210  1.00  0.00            
ATOM   1922  H   ARG   204      67.000  60.350  49.530  1.00  0.00            
ATOM   1923  CA  ARG   204      66.960  62.380  50.160  1.00  0.00            
ATOM   1924  CB  ARG   204      67.600  61.870  51.460  1.00  0.00            
ATOM   1925  CG  ARG   204      67.370  62.860  52.610  1.00  0.00            
ATOM   1926  CD  ARG   204      67.830  62.330  53.970  1.00  0.00            
ATOM   1927  NE  ARG   204      67.030  61.180  54.440  1.00  0.00            
ATOM   1928  HE  ARG   204      67.470  60.290  54.330  1.00  0.00            
ATOM   1929  CZ  ARG   204      65.810  61.200  55.010  1.00  0.00            
ATOM   1930  NH1 ARG   204      65.080  62.300  55.210  1.00  0.00            
ATOM   1931 1HH1 ARG   204      65.370  63.210  54.940  1.00  0.00            
ATOM   1932 2HH1 ARG   204      64.200  62.190  55.700  1.00  0.00            
ATOM   1933  NH2 ARG   204      65.320  60.090  55.560  1.00  0.00            
ATOM   1934 1HH2 ARG   204      65.820  59.220  55.620  1.00  0.00            
ATOM   1935 2HH2 ARG   204      64.380  60.150  55.940  1.00  0.00            
ATOM   1936  C   ARG   204      67.790  63.530  49.550  1.00  0.00            
ATOM   1937  O   ARG   204      67.320  64.670  49.550  1.00  0.00            
ATOM   1938  N   GLU   205      68.860  63.180  48.840  1.00  0.00            
ATOM   1939  H   GLU   205      69.220  62.240  48.850  1.00  0.00            
ATOM   1940  CA  GLU   205      69.680  64.170  48.090  1.00  0.00            
ATOM   1941  CB  GLU   205      70.970  63.540  47.560  1.00  0.00            
ATOM   1942  CG  GLU   205      71.970  63.210  48.680  1.00  0.00            
ATOM   1943  CD  GLU   205      72.410  64.440  49.480  1.00  0.00            
ATOM   1944  OE1 GLU   205      72.180  64.460  50.710  1.00  0.00            
ATOM   1945  OE2 GLU   205      72.810  65.450  48.860  1.00  0.00            
ATOM   1946  C   GLU   205      68.930  64.910  46.970  1.00  0.00            
ATOM   1947  O   GLU   205      68.940  66.140  46.950  1.00  0.00            
ATOM   1948  N   HIS   206      68.080  64.170  46.250  1.00  0.00            
ATOM   1949  H   HIS   206      68.030  63.180  46.360  1.00  0.00            
ATOM   1950  CA  HIS   206      67.170  64.760  45.240  1.00  0.00            
ATOM   1951  CB  HIS   206      66.470  63.670  44.420  1.00  0.00            
ATOM   1952  CG  HIS   206      67.360  63.120  43.300  1.00  0.00            
ATOM   1953  ND1 HIS   206      68.340  62.220  43.430  1.00  0.00            
ATOM   1954  HD1 HIS   206      68.600  61.770  44.290  1.00  0.00            
ATOM   1955  CD2 HIS   206      67.210  63.370  42.000  1.00  0.00            
ATOM   1956  HD2 HIS   206      66.470  64.040  41.560  1.00  0.00            
ATOM   1957  CE1 HIS   206      68.800  61.930  42.220  1.00  0.00            
ATOM   1958  HE1 HIS   206      69.640  61.270  42.000  1.00  0.00            
ATOM   1959  NE2 HIS   206      68.100  62.630  41.330  1.00  0.00            
ATOM   1960  C   HIS   206      66.140  65.730  45.850  1.00  0.00            
ATOM   1961  O   HIS   206      66.190  66.910  45.540  1.00  0.00            
ATOM   1962  N   LEU   207      65.460  65.310  46.920  1.00  0.00            
ATOM   1963  H   LEU   207      65.520  64.350  47.230  1.00  0.00            
ATOM   1964  CA  LEU   207      64.520  66.180  47.660  1.00  0.00            
ATOM   1965  CB  LEU   207      63.800  65.420  48.780  1.00  0.00            
ATOM   1966  CG  LEU   207      62.830  64.340  48.280  1.00  0.00            
ATOM   1967  CD1 LEU   207      62.260  63.580  49.480  1.00  0.00            
ATOM   1968  CD2 LEU   207      61.690  64.920  47.440  1.00  0.00            
ATOM   1969  C   LEU   207      65.190  67.440  48.260  1.00  0.00            
ATOM   1970  O   LEU   207      64.720  68.560  48.040  1.00  0.00            
ATOM   1971  N   LYS   208      66.380  67.260  48.840  1.00  0.00            
ATOM   1972  H   LYS   208      66.730  66.330  49.020  1.00  0.00            
ATOM   1973  CA  LYS   208      67.230  68.360  49.360  1.00  0.00            
ATOM   1974  CB  LYS   208      68.520  67.790  49.950  1.00  0.00            
ATOM   1975  CG  LYS   208      68.340  67.200  51.350  1.00  0.00            
ATOM   1976  CD  LYS   208      69.570  66.420  51.850  1.00  0.00            
ATOM   1977  CE  LYS   208      70.870  67.230  51.940  1.00  0.00            
ATOM   1978  NZ  LYS   208      71.610  67.260  50.670  1.00  0.00            
ATOM   1979  HZ1 LYS   208      72.420  67.830  50.730  1.00  0.00            
ATOM   1980  HZ2 LYS   208      71.930  66.320  50.450  1.00  0.00            
ATOM   1981  HZ3 LYS   208      71.030  67.550  49.910  1.00  0.00            
ATOM   1982  C   LYS   208      67.640  69.420  48.320  1.00  0.00            
ATOM   1983  O   LYS   208      67.910  70.560  48.680  1.00  0.00            
ATOM   1984  N   ALA   209      67.820  69.010  47.070  1.00  0.00            
ATOM   1985  H   ALA   209      67.790  68.030  46.820  1.00  0.00            
ATOM   1986  CA  ALA   209      68.140  69.930  45.950  1.00  0.00            
ATOM   1987  CB  ALA   209      68.610  69.110  44.750  1.00  0.00            
ATOM   1988  C   ALA   209      66.980  70.860  45.530  1.00  0.00            
ATOM   1989  O   ALA   209      67.230  71.910  44.940  1.00  0.00            
ATOM   1990  N   HIS   210      65.760  70.480  45.880  1.00  0.00            
ATOM   1991  H   HIS   210      65.600  69.570  46.270  1.00  0.00            
ATOM   1992  CA  HIS   210      64.530  71.200  45.460  1.00  0.00            
ATOM   1993  CB  HIS   210      63.740  70.280  44.520  1.00  0.00            
ATOM   1994  CG  HIS   210      64.500  69.970  43.230  1.00  0.00            
ATOM   1995  ND1 HIS   210      65.310  68.930  43.040  1.00  0.00            
ATOM   1996  CD2 HIS   210      64.570  70.750  42.160  1.00  0.00            
ATOM   1997  HD2 HIS   210      63.990  71.650  41.990  1.00  0.00            
ATOM   1998  CE1 HIS   210      65.900  69.080  41.860  1.00  0.00            
ATOM   1999  HE1 HIS   210      66.640  68.410  41.420  1.00  0.00            
ATOM   2000  NE2 HIS   210      65.440  70.200  41.310  1.00  0.00            
ATOM   2001  HE2 HIS   210      65.690  70.570  40.410  1.00  0.00            
ATOM   2002  C   HIS   210      63.630  71.720  46.600  1.00  0.00            
ATOM   2003  O   HIS   210      62.420  71.850  46.420  1.00  0.00            
ATOM   2004  N   GLY   211      64.210  72.040  47.750  1.00  0.00            
ATOM   2005  H   GLY   211      65.200  72.000  47.880  1.00  0.00            
ATOM   2006  CA  GLY   211      63.460  72.540  48.940  1.00  0.00            
ATOM   2007  C   GLY   211      62.540  71.510  49.620  1.00  0.00            
ATOM   2008  O   GLY   211      61.480  71.850  50.140  1.00  0.00            
ATOM   2009  N   GLY   212      62.910  70.240  49.500  1.00  0.00            
ATOM   2010  H   GLY   212      63.750  70.000  49.000  1.00  0.00            
ATOM   2011  CA  GLY   212      62.170  69.110  50.080  1.00  0.00            
ATOM   2012  C   GLY   212      62.840  68.390  51.260  1.00  0.00            
ATOM   2013  O   GLY   212      62.370  67.350  51.700  1.00  0.00            
ATOM   2014  N   GLU   213      63.830  69.030  51.890  1.00  0.00            
ATOM   2015  H   GLU   213      64.220  69.910  51.540  1.00  0.00            
ATOM   2016  CA  GLU   213      64.560  68.480  53.060  1.00  0.00            
ATOM   2017  CB  GLU   213      65.710  69.430  53.470  1.00  0.00            
ATOM   2018  CG  GLU   213      65.320  70.900  53.720  1.00  0.00            
ATOM   2019  CD  GLU   213      65.340  71.800  52.480  1.00  0.00            
ATOM   2020  OE1 GLU   213      65.200  71.290  51.340  1.00  0.00            
ATOM   2021  OE2 GLU   213      65.500  73.020  52.690  1.00  0.00            
ATOM   2022  C   GLU   213      63.700  68.120  54.280  1.00  0.00            
ATOM   2023  O   GLU   213      64.070  67.260  55.080  1.00  0.00            
ATOM   2024  N   ASN   214      62.570  68.820  54.440  1.00  0.00            
ATOM   2025  H   ASN   214      62.450  69.700  53.970  1.00  0.00            
ATOM   2026  CA  ASN   214      61.570  68.510  55.490  1.00  0.00            
ATOM   2027  CB  ASN   214      60.810  69.780  55.890  1.00  0.00            
ATOM   2028  CG  ASN   214      61.750  70.910  56.310  1.00  0.00            
ATOM   2029  OD1 ASN   214      61.940  71.880  55.600  1.00  0.00            
ATOM   2030  ND2 ASN   214      62.440  70.780  57.410  1.00  0.00            
ATOM   2031 1HD2 ASN   214      62.380  69.970  57.980  1.00  0.00            
ATOM   2032 2HD2 ASN   214      63.090  71.520  57.570  1.00  0.00            
ATOM   2033  C   ASN   214      60.570  67.370  55.170  1.00  0.00            
ATOM   2034  O   ASN   214      59.830  66.940  56.060  1.00  0.00            
ATOM   2035  N   ILE   215      60.510  66.930  53.910  1.00  0.00            
ATOM   2036  H   ILE   215      61.210  67.160  53.230  1.00  0.00            
ATOM   2037  CA  ILE   215      59.580  65.850  53.490  1.00  0.00            
ATOM   2038  CB  ILE   215      59.390  65.850  51.970  1.00  0.00            
ATOM   2039  CG1 ILE   215      58.870  67.220  51.490  1.00  0.00            
ATOM   2040  CG2 ILE   215      58.430  64.750  51.520  1.00  0.00            
ATOM   2041  CD  ILE   215      58.810  67.340  49.960  1.00  0.00            
ATOM   2042  C   ILE   215      60.100  64.480  53.990  1.00  0.00            
ATOM   2043  O   ILE   215      61.280  64.150  53.830  1.00  0.00            
ATOM   2044  N   HIS   216      59.200  63.720  54.590  1.00  0.00            
ATOM   2045  H   HIS   216      58.220  63.930  54.570  1.00  0.00            
ATOM   2046  CA  HIS   216      59.540  62.380  55.130  1.00  0.00            
ATOM   2047  CB  HIS   216      58.590  62.010  56.270  1.00  0.00            
ATOM   2048  CG  HIS   216      58.910  62.660  57.630  1.00  0.00            
ATOM   2049  ND1 HIS   216      58.380  62.260  58.790  1.00  0.00            
ATOM   2050  CD2 HIS   216      59.760  63.650  57.890  1.00  0.00            
ATOM   2051  HD2 HIS   216      60.410  64.160  57.180  1.00  0.00            
ATOM   2052  CE1 HIS   216      58.890  63.030  59.750  1.00  0.00            
ATOM   2053  HE1 HIS   216      58.660  62.960  60.810  1.00  0.00            
ATOM   2054  NE2 HIS   216      59.740  63.890  59.190  1.00  0.00            
ATOM   2055  HE2 HIS   216      60.230  64.630  59.650  1.00  0.00            
ATOM   2056  C   HIS   216      59.540  61.290  54.050  1.00  0.00            
ATOM   2057  O   HIS   216      58.650  61.200  53.210  1.00  0.00            
ATOM   2058  N   ILE   217      60.560  60.440  54.120  1.00  0.00            
ATOM   2059  H   ILE   217      61.280  60.540  54.840  1.00  0.00            
ATOM   2060  CA  ILE   217      60.760  59.330  53.170  1.00  0.00            
ATOM   2061  CB  ILE   217      62.210  59.280  52.680  1.00  0.00            
ATOM   2062  CG1 ILE   217      62.570  60.630  52.050  1.00  0.00            
ATOM   2063  CG2 ILE   217      62.400  58.160  51.640  1.00  0.00            
ATOM   2064  CD  ILE   217      64.080  60.760  51.870  1.00  0.00            
ATOM   2065  C   ILE   217      60.310  58.000  53.790  1.00  0.00            
ATOM   2066  O   ILE   217      60.870  57.500  54.780  1.00  0.00            
ATOM   2067  N   ILE   218      59.290  57.460  53.140  1.00  0.00            
ATOM   2068  H   ILE   218      58.930  57.900  52.310  1.00  0.00            
ATOM   2069  CA  ILE   218      58.720  56.140  53.460  1.00  0.00            
ATOM   2070  CB  ILE   218      57.190  56.220  53.520  1.00  0.00            
ATOM   2071  CG1 ILE   218      56.760  57.170  54.650  1.00  0.00            
ATOM   2072  CG2 ILE   218      56.570  54.830  53.740  1.00  0.00            
ATOM   2073  CD  ILE   218      55.260  57.420  54.660  1.00  0.00            
ATOM   2074  C   ILE   218      59.240  55.140  52.420  1.00  0.00            
ATOM   2075  O   ILE   218      58.960  55.230  51.220  1.00  0.00            
ATOM   2076  N   SER   219      60.150  54.300  52.880  1.00  0.00            
ATOM   2077  H   SER   219      60.440  54.320  53.850  1.00  0.00            
ATOM   2078  CA  SER   219      60.740  53.250  52.030  1.00  0.00            
ATOM   2079  CB  SER   219      62.060  52.720  52.560  1.00  0.00            
ATOM   2080  OG  SER   219      63.030  53.770  52.480  1.00  0.00            
ATOM   2081  HG  SER   219      63.930  53.360  52.260  1.00  0.00            
ATOM   2082  C   SER   219      59.810  52.050  51.850  1.00  0.00            
ATOM   2083  O   SER   219      59.320  51.480  52.830  1.00  0.00            
ATOM   2084  N   LYS   220      59.540  51.730  50.600  1.00  0.00            
ATOM   2085  H   LYS   220      59.840  52.280  49.810  1.00  0.00            
ATOM   2086  CA  LYS   220      58.710  50.560  50.260  1.00  0.00            
ATOM   2087  CB  LYS   220      57.880  50.870  49.020  1.00  0.00            
ATOM   2088  CG  LYS   220      56.900  52.030  49.230  1.00  0.00            
ATOM   2089  CD  LYS   220      56.240  52.430  47.910  1.00  0.00            
ATOM   2090  CE  LYS   220      55.470  51.280  47.250  1.00  0.00            
ATOM   2091  NZ  LYS   220      55.170  51.610  45.860  1.00  0.00            
ATOM   2092  HZ1 LYS   220      54.800  50.800  45.420  1.00  0.00            
ATOM   2093  HZ2 LYS   220      54.550  52.390  45.810  1.00  0.00            
ATOM   2094  HZ3 LYS   220      56.030  51.850  45.380  1.00  0.00            
ATOM   2095  C   LYS   220      59.560  49.290  50.080  1.00  0.00            
ATOM   2096  O   LYS   220      60.520  49.260  49.310  1.00  0.00            
ATOM   2097  N   ILE   221      59.340  48.380  51.020  1.00  0.00            
ATOM   2098  H   ILE   221      58.630  48.500  51.720  1.00  0.00            
ATOM   2099  CA  ILE   221      60.040  47.070  51.040  1.00  0.00            
ATOM   2100  CB  ILE   221      60.270  46.590  52.480  1.00  0.00            
ATOM   2101  CG1 ILE   221      61.030  47.620  53.330  1.00  0.00            
ATOM   2102  CG2 ILE   221      61.000  45.240  52.500  1.00  0.00            
ATOM   2103  CD  ILE   221      62.420  47.990  52.800  1.00  0.00            
ATOM   2104  C   ILE   221      59.250  46.070  50.190  1.00  0.00            
ATOM   2105  O   ILE   221      58.230  45.530  50.620  1.00  0.00            
ATOM   2106  N   GLU   222      59.600  46.090  48.900  1.00  0.00            
ATOM   2107  H   GLU   222      60.060  46.900  48.540  1.00  0.00            
ATOM   2108  CA  GLU   222      59.000  45.210  47.870  1.00  0.00            
ATOM   2109  CB  GLU   222      58.750  46.070  46.610  1.00  0.00            
ATOM   2110  CG  GLU   222      57.430  46.860  46.630  1.00  0.00            
ATOM   2111  CD  GLU   222      57.600  48.340  46.270  1.00  0.00            
ATOM   2112  OE1 GLU   222      58.520  48.960  46.850  1.00  0.00            
ATOM   2113  OE2 GLU   222      56.750  48.920  45.560  1.00  0.00            
ATOM   2114  C   GLU   222      59.720  43.900  47.470  1.00  0.00            
ATOM   2115  O   GLU   222      59.130  43.100  46.750  1.00  0.00            
ATOM   2116  N   ASN   223      60.860  43.560  48.100  1.00  0.00            
ATOM   2117  H   ASN   223      61.020  43.830  49.050  1.00  0.00            
ATOM   2118  CA  ASN   223      61.760  42.500  47.580  1.00  0.00            
ATOM   2119  CB  ASN   223      62.530  43.060  46.360  1.00  0.00            
ATOM   2120  CG  ASN   223      63.710  43.950  46.740  1.00  0.00            
ATOM   2121  OD1 ASN   223      64.830  43.500  46.910  1.00  0.00            
ATOM   2122  ND2 ASN   223      63.460  45.170  47.160  1.00  0.00            
ATOM   2123 1HD2 ASN   223      62.540  45.500  47.260  1.00  0.00            
ATOM   2124 2HD2 ASN   223      64.250  45.760  47.360  1.00  0.00            
ATOM   2125  C   ASN   223      62.750  41.920  48.610  1.00  0.00            
ATOM   2126  O   ASN   223      62.990  42.540  49.650  1.00  0.00            
ATOM   2127  N   GLN   224      63.450  40.840  48.220  1.00  0.00            
ATOM   2128  H   GLN   224      63.260  40.410  47.340  1.00  0.00            
ATOM   2129  CA  GLN   224      64.460  40.150  49.060  1.00  0.00            
ATOM   2130  CB  GLN   224      64.930  38.860  48.380  1.00  0.00            
ATOM   2131  CG  GLN   224      65.820  37.970  49.270  1.00  0.00            
ATOM   2132  CD  GLN   224      65.030  37.090  50.240  1.00  0.00            
ATOM   2133  OE1 GLN   224      64.400  36.110  49.870  1.00  0.00            
ATOM   2134  NE2 GLN   224      65.120  37.330  51.530  1.00  0.00            
ATOM   2135 1HE2 GLN   224      65.700  38.050  51.920  1.00  0.00            
ATOM   2136 2HE2 GLN   224      64.590  36.710  52.110  1.00  0.00            
ATOM   2137  C   GLN   224      65.670  41.010  49.480  1.00  0.00            
ATOM   2138  O   GLN   224      65.900  41.140  50.680  1.00  0.00            
ATOM   2139  N   GLU   225      66.300  41.730  48.540  1.00  0.00            
ATOM   2140  H   GLU   225      65.930  41.810  47.610  1.00  0.00            
ATOM   2141  CA  GLU   225      67.460  42.620  48.820  1.00  0.00            
ATOM   2142  CB  GLU   225      67.940  43.260  47.500  1.00  0.00            
ATOM   2143  CG  GLU   225      69.280  44.010  47.560  1.00  0.00            
ATOM   2144  CD  GLU   225      69.580  44.900  46.330  1.00  0.00            
ATOM   2145  OE1 GLU   225      68.970  44.690  45.260  1.00  0.00            
ATOM   2146  OE2 GLU   225      70.340  45.880  46.490  1.00  0.00            
ATOM   2147  C   GLU   225      67.060  43.710  49.840  1.00  0.00            
ATOM   2148  O   GLU   225      67.620  43.770  50.930  1.00  0.00            
ATOM   2149  N   GLY   226      65.850  44.250  49.610  1.00  0.00            
ATOM   2150  H   GLY   226      65.370  44.030  48.760  1.00  0.00            
ATOM   2151  CA  GLY   226      65.190  45.230  50.490  1.00  0.00            
ATOM   2152  C   GLY   226      64.890  44.730  51.920  1.00  0.00            
ATOM   2153  O   GLY   226      65.100  45.450  52.890  1.00  0.00            
ATOM   2154  N   LEU   227      64.380  43.500  52.010  1.00  0.00            
ATOM   2155  H   LEU   227      64.070  43.010  51.200  1.00  0.00            
ATOM   2156  CA  LEU   227      64.140  42.820  53.300  1.00  0.00            
ATOM   2157  CB  LEU   227      63.290  41.570  53.050  1.00  0.00            
ATOM   2158  CG  LEU   227      62.850  40.870  54.340  1.00  0.00            
ATOM   2159  CD1 LEU   227      61.920  41.760  55.170  1.00  0.00            
ATOM   2160  CD2 LEU   227      62.190  39.530  54.000  1.00  0.00            
ATOM   2161  C   LEU   227      65.440  42.470  54.060  1.00  0.00            
ATOM   2162  O   LEU   227      65.570  42.790  55.240  1.00  0.00            
ATOM   2163  N   ASN   228      66.430  41.940  53.340  1.00  0.00            
ATOM   2164  H   ASN   228      66.280  41.630  52.390  1.00  0.00            
ATOM   2165  CA  ASN   228      67.750  41.600  53.920  1.00  0.00            
ATOM   2166  CB  ASN   228      68.620  40.870  52.880  1.00  0.00            
ATOM   2167  CG  ASN   228      68.050  39.540  52.360  1.00  0.00            
ATOM   2168  OD1 ASN   228      66.980  39.060  52.690  1.00  0.00            
ATOM   2169  ND2 ASN   228      68.740  38.970  51.410  1.00  0.00            
ATOM   2170 1HD2 ASN   228      69.570  39.390  51.050  1.00  0.00            
ATOM   2171 2HD2 ASN   228      68.390  38.100  51.050  1.00  0.00            
ATOM   2172  C   ASN   228      68.490  42.840  54.460  1.00  0.00            
ATOM   2173  O   ASN   228      68.890  42.860  55.620  1.00  0.00            
ATOM   2174  N   ASN   229      68.440  43.930  53.700  1.00  0.00            
ATOM   2175  H   ASN   229      68.140  43.880  52.740  1.00  0.00            
ATOM   2176  CA  ASN   229      69.030  45.230  54.080  1.00  0.00            
ATOM   2177  CB  ASN   229      69.530  45.940  52.820  1.00  0.00            
ATOM   2178  CG  ASN   229      70.540  45.140  51.990  1.00  0.00            
ATOM   2179  OD1 ASN   229      71.230  44.230  52.420  1.00  0.00            
ATOM   2180  ND2 ASN   229      70.520  45.370  50.700  1.00  0.00            
ATOM   2181 1HD2 ASN   229      69.830  45.980  50.290  1.00  0.00            
ATOM   2182 2HD2 ASN   229      71.230  44.940  50.150  1.00  0.00            
ATOM   2183  C   ASN   229      68.120  46.170  54.900  1.00  0.00            
ATOM   2184  O   ASN   229      68.450  47.330  55.140  1.00  0.00            
ATOM   2185  N   PHE   230      67.070  45.610  55.520  1.00  0.00            
ATOM   2186  H   PHE   230      66.900  44.630  55.450  1.00  0.00            
ATOM   2187  CA  PHE   230      66.030  46.390  56.220  1.00  0.00            
ATOM   2188  CB  PHE   230      64.990  45.440  56.830  1.00  0.00            
ATOM   2189  CG  PHE   230      63.870  46.190  57.570  1.00  0.00            
ATOM   2190  CD1 PHE   230      62.900  46.870  56.840  1.00  0.00            
ATOM   2191  HD1 PHE   230      62.820  46.730  55.760  1.00  0.00            
ATOM   2192  CD2 PHE   230      63.920  46.320  58.950  1.00  0.00            
ATOM   2193  HD2 PHE   230      64.740  45.860  59.510  1.00  0.00            
ATOM   2194  CE1 PHE   230      62.000  47.700  57.500  1.00  0.00            
ATOM   2195  HE1 PHE   230      61.200  48.160  56.940  1.00  0.00            
ATOM   2196  CE2 PHE   230      63.030  47.140  59.600  1.00  0.00            
ATOM   2197  HE2 PHE   230      63.130  47.300  60.670  1.00  0.00            
ATOM   2198  CZ  PHE   230      62.060  47.840  58.880  1.00  0.00            
ATOM   2199  HZ  PHE   230      61.340  48.470  59.410  1.00  0.00            
ATOM   2200  C   PHE   230      66.520  47.400  57.280  1.00  0.00            
ATOM   2201  O   PHE   230      66.160  48.570  57.220  1.00  0.00            
ATOM   2202  N   ASP   231      67.430  46.970  58.150  1.00  0.00            
ATOM   2203  H   ASP   231      67.630  45.990  58.250  1.00  0.00            
ATOM   2204  CA  ASP   231      67.920  47.820  59.260  1.00  0.00            
ATOM   2205  CB  ASP   231      68.710  46.980  60.280  1.00  0.00            
ATOM   2206  CG  ASP   231      67.810  45.900  60.900  1.00  0.00            
ATOM   2207  OD1 ASP   231      66.590  46.130  61.020  1.00  0.00            
ATOM   2208  OD2 ASP   231      68.290  44.780  61.180  1.00  0.00            
ATOM   2209  C   ASP   231      68.660  49.100  58.840  1.00  0.00            
ATOM   2210  O   ASP   231      68.280  50.190  59.280  1.00  0.00            
ATOM   2211  N   GLU   232      69.490  49.000  57.800  1.00  0.00            
ATOM   2212  H   GLU   232      69.680  48.130  57.350  1.00  0.00            
ATOM   2213  CA  GLU   232      70.140  50.190  57.200  1.00  0.00            
ATOM   2214  CB  GLU   232      71.380  49.870  56.360  1.00  0.00            
ATOM   2215  CG  GLU   232      71.180  48.830  55.250  1.00  0.00            
ATOM   2216  CD  GLU   232      72.160  49.070  54.100  1.00  0.00            
ATOM   2217  OE1 GLU   232      73.370  49.200  54.380  1.00  0.00            
ATOM   2218  OE2 GLU   232      71.660  49.370  52.990  1.00  0.00            
ATOM   2219  C   GLU   232      69.170  51.120  56.440  1.00  0.00            
ATOM   2220  O   GLU   232      69.250  52.340  56.570  1.00  0.00            
ATOM   2221  N   ILE   233      68.180  50.520  55.770  1.00  0.00            
ATOM   2222  H   ILE   233      68.200  49.530  55.590  1.00  0.00            
ATOM   2223  CA  ILE   233      67.050  51.250  55.140  1.00  0.00            
ATOM   2224  CB  ILE   233      66.210  50.280  54.280  1.00  0.00            
ATOM   2225  CG1 ILE   233      67.060  49.730  53.130  1.00  0.00            
ATOM   2226  CG2 ILE   233      64.950  50.960  53.740  1.00  0.00            
ATOM   2227  CD  ILE   233      66.360  48.580  52.380  1.00  0.00            
ATOM   2228  C   ILE   233      66.210  51.980  56.200  1.00  0.00            
ATOM   2229  O   ILE   233      66.200  53.210  56.200  1.00  0.00            
ATOM   2230  N   LEU   234      65.760  51.260  57.240  1.00  0.00            
ATOM   2231  H   LEU   234      65.880  50.260  57.270  1.00  0.00            
ATOM   2232  CA  LEU   234      65.000  51.840  58.370  1.00  0.00            
ATOM   2233  CB  LEU   234      64.610  50.740  59.370  1.00  0.00            
ATOM   2234  CG  LEU   234      63.860  51.240  60.610  1.00  0.00            
ATOM   2235  CD1 LEU   234      62.500  51.850  60.260  1.00  0.00            
ATOM   2236  CD2 LEU   234      63.710  50.110  61.630  1.00  0.00            
ATOM   2237  C   LEU   234      65.740  52.990  59.070  1.00  0.00            
ATOM   2238  O   LEU   234      65.130  54.030  59.330  1.00  0.00            
ATOM   2239  N   GLU   235      67.040  52.840  59.300  1.00  0.00            
ATOM   2240  H   GLU   235      67.490  51.940  59.290  1.00  0.00            
ATOM   2241  CA  GLU   235      67.840  53.960  59.870  1.00  0.00            
ATOM   2242  CB  GLU   235      69.180  53.460  60.430  1.00  0.00            
ATOM   2243  CG  GLU   235      69.820  54.480  61.400  1.00  0.00            
ATOM   2244  CD  GLU   235      68.900  54.940  62.550  1.00  0.00            
ATOM   2245  OE1 GLU   235      68.770  56.170  62.720  1.00  0.00            
ATOM   2246  OE2 GLU   235      68.220  54.090  63.160  1.00  0.00            
ATOM   2247  C   GLU   235      67.980  55.180  58.940  1.00  0.00            
ATOM   2248  O   GLU   235      67.620  56.290  59.350  1.00  0.00            
ATOM   2249  N   ALA   236      68.200  54.950  57.650  1.00  0.00            
ATOM   2250  H   ALA   236      68.330  54.010  57.300  1.00  0.00            
ATOM   2251  CA  ALA   236      68.240  56.020  56.630  1.00  0.00            
ATOM   2252  CB  ALA   236      68.860  55.480  55.340  1.00  0.00            
ATOM   2253  C   ALA   236      66.880  56.700  56.310  1.00  0.00            
ATOM   2254  O   ALA   236      66.860  57.840  55.830  1.00  0.00            
ATOM   2255  N   SER   237      65.800  55.930  56.400  1.00  0.00            
ATOM   2256  H   SER   237      65.890  54.930  56.380  1.00  0.00            
ATOM   2257  CA  SER   237      64.410  56.400  56.190  1.00  0.00            
ATOM   2258  CB  SER   237      63.530  55.250  55.670  1.00  0.00            
ATOM   2259  OG  SER   237      64.190  54.680  54.540  1.00  0.00            
ATOM   2260  HG  SER   237      63.520  54.440  53.810  1.00  0.00            
ATOM   2261  C   SER   237      63.720  56.990  57.430  1.00  0.00            
ATOM   2262  O   SER   237      64.170  56.820  58.560  1.00  0.00            
ATOM   2263  N   ASP   238      62.640  57.730  57.180  1.00  0.00            
ATOM   2264  H   ASP   238      62.490  58.160  56.280  1.00  0.00            
ATOM   2265  CA  ASP   238      61.750  58.270  58.240  1.00  0.00            
ATOM   2266  CB  ASP   238      61.270  59.690  57.910  1.00  0.00            
ATOM   2267  CG  ASP   238      62.370  60.550  57.260  1.00  0.00            
ATOM   2268  OD1 ASP   238      63.160  61.190  57.970  1.00  0.00            
ATOM   2269  OD2 ASP   238      62.500  60.460  56.020  1.00  0.00            
ATOM   2270  C   ASP   238      60.520  57.380  58.510  1.00  0.00            
ATOM   2271  O   ASP   238      59.840  57.530  59.520  1.00  0.00            
ATOM   2272  N   GLY   239      60.250  56.450  57.590  1.00  0.00            
ATOM   2273  H   GLY   239      60.660  56.510  56.670  1.00  0.00            
ATOM   2274  CA  GLY   239      59.210  55.420  57.730  1.00  0.00            
ATOM   2275  C   GLY   239      59.320  54.270  56.720  1.00  0.00            
ATOM   2276  O   GLY   239      60.140  54.310  55.800  1.00  0.00            
ATOM   2277  N   ILE   240      58.490  53.250  56.930  1.00  0.00            
ATOM   2278  H   ILE   240      57.820  53.290  57.680  1.00  0.00            
ATOM   2279  CA  ILE   240      58.460  52.020  56.100  1.00  0.00            
ATOM   2280  CB  ILE   240      59.100  50.850  56.890  1.00  0.00            
ATOM   2281  CG1 ILE   240      60.600  51.080  57.130  1.00  0.00            
ATOM   2282  CG2 ILE   240      58.850  49.450  56.310  1.00  0.00            
ATOM   2283  CD  ILE   240      61.450  51.100  55.860  1.00  0.00            
ATOM   2284  C   ILE   240      57.050  51.670  55.590  1.00  0.00            
ATOM   2285  O   ILE   240      56.050  51.800  56.300  1.00  0.00            
ATOM   2286  N   MET   241      57.010  51.170  54.360  1.00  0.00            
ATOM   2287  H   MET   241      57.820  51.190  53.760  1.00  0.00            
ATOM   2288  CA  MET   241      55.790  50.580  53.790  1.00  0.00            
ATOM   2289  CB  MET   241      55.370  51.340  52.530  1.00  0.00            
ATOM   2290  CG  MET   241      53.940  51.000  52.110  1.00  0.00            
ATOM   2291  SD  MET   241      53.420  51.750  50.530  1.00  0.00            
ATOM   2292  CE  MET   241      53.750  53.470  50.850  1.00  0.00            
ATOM   2293  C   MET   241      56.000  49.080  53.480  1.00  0.00            
ATOM   2294  O   MET   241      56.900  48.710  52.720  1.00  0.00            
ATOM   2295  N   VAL   242      55.200  48.270  54.150  1.00  0.00            
ATOM   2296  H   VAL   242      54.490  48.630  54.770  1.00  0.00            
ATOM   2297  CA  VAL   242      55.210  46.800  53.980  1.00  0.00            
ATOM   2298  CB  VAL   242      54.810  46.080  55.280  1.00  0.00            
ATOM   2299  CG1 VAL   242      54.900  44.560  55.110  1.00  0.00            
ATOM   2300  CG2 VAL   242      55.690  46.510  56.460  1.00  0.00            
ATOM   2301  C   VAL   242      54.300  46.400  52.810  1.00  0.00            
ATOM   2302  O   VAL   242      53.070  46.450  52.900  1.00  0.00            
ATOM   2303  N   ALA   243      54.950  46.120  51.680  1.00  0.00            
ATOM   2304  H   ALA   243      55.940  46.220  51.600  1.00  0.00            
ATOM   2305  CA  ALA   243      54.280  45.690  50.440  1.00  0.00            
ATOM   2306  CB  ALA   243      54.990  46.370  49.270  1.00  0.00            
ATOM   2307  C   ALA   243      54.240  44.150  50.310  1.00  0.00            
ATOM   2308  O   ALA   243      55.150  43.500  49.800  1.00  0.00            
ATOM   2309  N   ARG   244      53.170  43.600  50.880  1.00  0.00            
ATOM   2310  H   ARG   244      52.350  44.150  51.030  1.00  0.00            
ATOM   2311  CA  ARG   244      53.030  42.140  51.120  1.00  0.00            
ATOM   2312  CB  ARG   244      51.840  41.810  52.020  1.00  0.00            
ATOM   2313  CG  ARG   244      51.920  42.460  53.400  1.00  0.00            
ATOM   2314  CD  ARG   244      51.040  43.720  53.480  1.00  0.00            
ATOM   2315  NE  ARG   244      49.620  43.390  53.230  1.00  0.00            
ATOM   2316  HE  ARG   244      49.260  43.670  52.320  1.00  0.00            
ATOM   2317  CZ  ARG   244      48.820  42.670  54.020  1.00  0.00            
ATOM   2318  NH1 ARG   244      49.180  42.190  55.210  1.00  0.00            
ATOM   2319 1HH1 ARG   244      50.090  42.350  55.630  1.00  0.00            
ATOM   2320 2HH1 ARG   244      48.520  41.610  55.720  1.00  0.00            
ATOM   2321  NH2 ARG   244      47.630  42.260  53.590  1.00  0.00            
ATOM   2322 1HH2 ARG   244      47.200  42.510  52.710  1.00  0.00            
ATOM   2323 2HH2 ARG   244      47.210  41.470  54.080  1.00  0.00            
ATOM   2324  C   ARG   244      52.930  41.260  49.870  1.00  0.00            
ATOM   2325  O   ARG   244      53.640  40.260  49.790  1.00  0.00            
ATOM   2326  N   GLY   245      52.160  41.700  48.870  1.00  0.00            
ATOM   2327  H   GLY   245      51.740  42.610  48.880  1.00  0.00            
ATOM   2328  CA  GLY   245      51.970  40.930  47.610  1.00  0.00            
ATOM   2329  C   GLY   245      53.260  40.770  46.790  1.00  0.00            
ATOM   2330  O   GLY   245      53.730  39.680  46.490  1.00  0.00            
ATOM   2331  N   ASP   246      53.920  41.920  46.710  1.00  0.00            
ATOM   2332  H   ASP   246      53.450  42.790  46.930  1.00  0.00            
ATOM   2333  CA  ASP   246      55.230  42.210  46.120  1.00  0.00            
ATOM   2334  CB  ASP   246      55.450  43.730  46.250  1.00  0.00            
ATOM   2335  CG  ASP   246      54.130  44.550  46.250  1.00  0.00            
ATOM   2336  OD1 ASP   246      53.670  44.940  45.170  1.00  0.00            
ATOM   2337  OD2 ASP   246      53.440  44.550  47.300  1.00  0.00            
ATOM   2338  C   ASP   246      56.340  41.410  46.840  1.00  0.00            
ATOM   2339  O   ASP   246      57.020  40.600  46.210  1.00  0.00            
ATOM   2340  N   LEU   247      56.340  41.420  48.170  1.00  0.00            
ATOM   2341  H   LEU   247      55.880  42.160  48.690  1.00  0.00            
ATOM   2342  CA  LEU   247      57.170  40.490  48.980  1.00  0.00            
ATOM   2343  CB  LEU   247      57.080  40.780  50.480  1.00  0.00            
ATOM   2344  CG  LEU   247      57.960  41.940  50.930  1.00  0.00            
ATOM   2345  CD1 LEU   247      57.580  42.350  52.350  1.00  0.00            
ATOM   2346  CD2 LEU   247      59.440  41.570  50.880  1.00  0.00            
ATOM   2347  C   LEU   247      56.830  39.000  48.740  1.00  0.00            
ATOM   2348  O   LEU   247      57.720  38.210  48.460  1.00  0.00            
ATOM   2349  N   GLY   248      55.540  38.670  48.690  1.00  0.00            
ATOM   2350  H   GLY   248      54.820  39.350  48.910  1.00  0.00            
ATOM   2351  CA  GLY   248      55.020  37.310  48.460  1.00  0.00            
ATOM   2352  C   GLY   248      55.440  36.620  47.160  1.00  0.00            
ATOM   2353  O   GLY   248      55.440  35.390  47.090  1.00  0.00            
ATOM   2354  N   VAL   249      55.630  37.400  46.100  1.00  0.00            
ATOM   2355  H   VAL   249      55.220  38.320  46.060  1.00  0.00            
ATOM   2356  CA  VAL   249      56.220  36.900  44.830  1.00  0.00            
ATOM   2357  CB  VAL   249      55.630  37.710  43.660  1.00  0.00            
ATOM   2358  CG1 VAL   249      56.150  39.140  43.580  1.00  0.00            
ATOM   2359  CG2 VAL   249      55.820  36.990  42.320  1.00  0.00            
ATOM   2360  C   VAL   249      57.760  36.780  44.830  1.00  0.00            
ATOM   2361  O   VAL   249      58.320  35.920  44.150  1.00  0.00            
ATOM   2362  N   GLU   250      58.430  37.540  45.700  1.00  0.00            
ATOM   2363  H   GLU   250      57.930  38.170  46.310  1.00  0.00            
ATOM   2364  CA  GLU   250      59.900  37.610  45.810  1.00  0.00            
ATOM   2365  CB  GLU   250      60.320  39.070  46.000  1.00  0.00            
ATOM   2366  CG  GLU   250      60.090  39.960  44.770  1.00  0.00            
ATOM   2367  CD  GLU   250      61.090  39.740  43.620  1.00  0.00            
ATOM   2368  OE1 GLU   250      62.240  39.330  43.890  1.00  0.00            
ATOM   2369  OE2 GLU   250      60.710  40.030  42.470  1.00  0.00            
ATOM   2370  C   GLU   250      60.590  36.760  46.900  1.00  0.00            
ATOM   2371  O   GLU   250      61.770  36.440  46.780  1.00  0.00            
ATOM   2372  N   ILE   251      59.910  36.540  48.030  1.00  0.00            
ATOM   2373  H   ILE   251      58.990  36.940  48.160  1.00  0.00            
ATOM   2374  CA  ILE   251      60.420  35.740  49.170  1.00  0.00            
ATOM   2375  CB  ILE   251      60.550  36.600  50.450  1.00  0.00            
ATOM   2376  CG1 ILE   251      59.200  37.040  51.030  1.00  0.00            
ATOM   2377  CG2 ILE   251      61.460  37.810  50.200  1.00  0.00            
ATOM   2378  CD  ILE   251      59.340  37.680  52.410  1.00  0.00            
ATOM   2379  C   ILE   251      59.530  34.490  49.410  1.00  0.00            
ATOM   2380  O   ILE   251      58.410  34.470  48.900  1.00  0.00            
ATOM   2381  N   PRO   252      59.990  33.450  50.140  1.00  0.00            
ATOM   2382  CA  PRO   252      59.130  32.310  50.530  1.00  0.00            
ATOM   2383  CB  PRO   252      60.020  31.480  51.460  1.00  0.00            
ATOM   2384  CG  PRO   252      61.400  31.660  50.840  1.00  0.00            
ATOM   2385  CD  PRO   252      61.410  33.120  50.400  1.00  0.00            
ATOM   2386  C   PRO   252      57.850  32.770  51.240  1.00  0.00            
ATOM   2387  O   PRO   252      57.890  33.630  52.120  1.00  0.00            
ATOM   2388  N   VAL   253      56.790  32.000  51.030  1.00  0.00            
ATOM   2389  H   VAL   253      56.910  31.000  51.000  1.00  0.00            
ATOM   2390  CA  VAL   253      55.400  32.440  51.350  1.00  0.00            
ATOM   2391  CB  VAL   253      54.380  31.510  50.670  1.00  0.00            
ATOM   2392  CG1 VAL   253      52.940  31.960  50.930  1.00  0.00            
ATOM   2393  CG2 VAL   253      54.610  31.440  49.160  1.00  0.00            
ATOM   2394  C   VAL   253      55.170  32.550  52.880  1.00  0.00            
ATOM   2395  O   VAL   253      54.760  33.590  53.390  1.00  0.00            
ATOM   2396  N   GLU   254      55.700  31.560  53.580  1.00  0.00            
ATOM   2397  H   GLU   254      56.140  30.770  53.100  1.00  0.00            
ATOM   2398  CA  GLU   254      55.750  31.430  55.050  1.00  0.00            
ATOM   2399  CB  GLU   254      56.420  30.080  55.390  1.00  0.00            
ATOM   2400  CG  GLU   254      57.800  29.770  54.770  1.00  0.00            
ATOM   2401  CD  GLU   254      57.840  29.180  53.340  1.00  0.00            
ATOM   2402  OE1 GLU   254      56.990  29.520  52.490  1.00  0.00            
ATOM   2403  OE2 GLU   254      58.800  28.450  53.080  1.00  0.00            
ATOM   2404  C   GLU   254      56.440  32.610  55.760  1.00  0.00            
ATOM   2405  O   GLU   254      55.880  33.190  56.700  1.00  0.00            
ATOM   2406  N   GLU   255      57.460  33.160  55.100  1.00  0.00            
ATOM   2407  H   GLU   255      57.760  32.800  54.220  1.00  0.00            
ATOM   2408  CA  GLU   255      58.260  34.300  55.610  1.00  0.00            
ATOM   2409  CB  GLU   255      59.630  34.330  54.920  1.00  0.00            
ATOM   2410  CG  GLU   255      60.510  33.130  55.280  1.00  0.00            
ATOM   2411  CD  GLU   255      60.870  33.070  56.770  1.00  0.00            
ATOM   2412  OE1 GLU   255      60.820  31.950  57.320  1.00  0.00            
ATOM   2413  OE2 GLU   255      61.150  34.140  57.360  1.00  0.00            
ATOM   2414  C   GLU   255      57.600  35.690  55.540  1.00  0.00            
ATOM   2415  O   GLU   255      57.830  36.510  56.420  1.00  0.00            
ATOM   2416  N   VAL   256      56.640  35.870  54.630  1.00  0.00            
ATOM   2417  H   VAL   256      56.330  35.110  54.050  1.00  0.00            
ATOM   2418  CA  VAL   256      56.010  37.200  54.370  1.00  0.00            
ATOM   2419  CB  VAL   256      54.970  37.110  53.230  1.00  0.00            
ATOM   2420  CG1 VAL   256      54.430  38.500  52.850  1.00  0.00            
ATOM   2421  CG2 VAL   256      55.570  36.460  51.980  1.00  0.00            
ATOM   2422  C   VAL   256      55.400  37.850  55.620  1.00  0.00            
ATOM   2423  O   VAL   256      55.750  38.980  55.980  1.00  0.00            
ATOM   2424  N   ILE   257      54.640  37.060  56.380  1.00  0.00            
ATOM   2425  H   ILE   257      54.390  36.140  56.080  1.00  0.00            
ATOM   2426  CA  ILE   257      54.060  37.520  57.660  1.00  0.00            
ATOM   2427  CB  ILE   257      52.820  36.720  58.100  1.00  0.00            
ATOM   2428  CG1 ILE   257      52.920  35.210  57.890  1.00  0.00            
ATOM   2429  CG2 ILE   257      51.590  37.290  57.400  1.00  0.00            
ATOM   2430  CD  ILE   257      53.740  34.510  58.980  1.00  0.00            
ATOM   2431  C   ILE   257      55.070  37.770  58.800  1.00  0.00            
ATOM   2432  O   ILE   257      54.970  38.790  59.480  1.00  0.00            
ATOM   2433  N   PHE   258      56.130  36.960  58.880  1.00  0.00            
ATOM   2434  H   PHE   258      56.260  36.160  58.280  1.00  0.00            
ATOM   2435  CA  PHE   258      57.240  37.200  59.830  1.00  0.00            
ATOM   2436  CB  PHE   258      58.120  35.970  60.030  1.00  0.00            
ATOM   2437  CG  PHE   258      57.360  34.880  60.800  1.00  0.00            
ATOM   2438  CD1 PHE   258      56.940  35.110  62.110  1.00  0.00            
ATOM   2439  HD1 PHE   258      57.280  36.000  62.650  1.00  0.00            
ATOM   2440  CD2 PHE   258      57.030  33.690  60.170  1.00  0.00            
ATOM   2441  HD2 PHE   258      57.450  33.470  59.180  1.00  0.00            
ATOM   2442  CE1 PHE   258      56.170  34.160  62.770  1.00  0.00            
ATOM   2443  HE1 PHE   258      55.890  34.320  63.810  1.00  0.00            
ATOM   2444  CE2 PHE   258      56.260  32.740  60.830  1.00  0.00            
ATOM   2445  HE2 PHE   258      56.020  31.810  60.320  1.00  0.00            
ATOM   2446  CZ  PHE   258      55.830  32.980  62.130  1.00  0.00            
ATOM   2447  HZ  PHE   258      55.250  32.220  62.650  1.00  0.00            
ATOM   2448  C   PHE   258      58.090  38.430  59.470  1.00  0.00            
ATOM   2449  O   PHE   258      58.300  39.290  60.320  1.00  0.00            
ATOM   2450  N   ALA   259      58.320  38.610  58.160  1.00  0.00            
ATOM   2451  H   ALA   259      58.220  37.830  57.520  1.00  0.00            
ATOM   2452  CA  ALA   259      58.910  39.830  57.590  1.00  0.00            
ATOM   2453  CB  ALA   259      58.980  39.700  56.070  1.00  0.00            
ATOM   2454  C   ALA   259      58.100  41.100  57.960  1.00  0.00            
ATOM   2455  O   ALA   259      58.660  42.010  58.570  1.00  0.00            
ATOM   2456  N   GLN   260      56.780  41.030  57.790  1.00  0.00            
ATOM   2457  H   GLN   260      56.360  40.290  57.250  1.00  0.00            
ATOM   2458  CA  GLN   260      55.840  42.100  58.220  1.00  0.00            
ATOM   2459  CB  GLN   260      54.390  41.700  57.890  1.00  0.00            
ATOM   2460  CG  GLN   260      53.390  42.810  58.230  1.00  0.00            
ATOM   2461  CD  GLN   260      51.930  42.410  58.000  1.00  0.00            
ATOM   2462  OE1 GLN   260      51.390  42.550  56.900  1.00  0.00            
ATOM   2463  NE2 GLN   260      51.220  42.010  59.030  1.00  0.00            
ATOM   2464 1HE2 GLN   260      51.560  41.960  59.980  1.00  0.00            
ATOM   2465 2HE2 GLN   260      50.270  41.750  58.830  1.00  0.00            
ATOM   2466  C   GLN   260      55.980  42.440  59.720  1.00  0.00            
ATOM   2467  O   GLN   260      56.420  43.540  60.050  1.00  0.00            
ATOM   2468  N   LYS   261      55.850  41.410  60.560  1.00  0.00            
ATOM   2469  H   LYS   261      55.590  40.500  60.220  1.00  0.00            
ATOM   2470  CA  LYS   261      55.960  41.540  62.030  1.00  0.00            
ATOM   2471  CB  LYS   261      55.690  40.180  62.690  1.00  0.00            
ATOM   2472  CG  LYS   261      54.250  39.750  62.440  1.00  0.00            
ATOM   2473  CD  LYS   261      53.990  38.290  62.830  1.00  0.00            
ATOM   2474  CE  LYS   261      52.590  37.850  62.370  1.00  0.00            
ATOM   2475  NZ  LYS   261      51.520  38.500  63.140  1.00  0.00            
ATOM   2476  HZ1 LYS   261      50.610  38.240  62.820  1.00  0.00            
ATOM   2477  HZ2 LYS   261      51.610  38.300  64.110  1.00  0.00            
ATOM   2478  HZ3 LYS   261      51.590  39.520  63.080  1.00  0.00            
ATOM   2479  C   LYS   261      57.310  42.110  62.510  1.00  0.00            
ATOM   2480  O   LYS   261      57.320  43.190  63.120  1.00  0.00            
ATOM   2481  N   MET   262      58.400  41.570  61.970  1.00  0.00            
ATOM   2482  H   MET   262      58.330  40.760  61.370  1.00  0.00            
ATOM   2483  CA  MET   262      59.790  42.010  62.250  1.00  0.00            
ATOM   2484  CB  MET   262      60.720  41.040  61.520  1.00  0.00            
ATOM   2485  CG  MET   262      62.220  41.180  61.810  1.00  0.00            
ATOM   2486  SD  MET   262      63.120  42.420  60.790  1.00  0.00            
ATOM   2487  CE  MET   262      62.830  41.780  59.150  1.00  0.00            
ATOM   2488  C   MET   262      60.030  43.490  61.850  1.00  0.00            
ATOM   2489  O   MET   262      60.470  44.280  62.680  1.00  0.00            
ATOM   2490  N   MET   263      59.530  43.870  60.670  1.00  0.00            
ATOM   2491  H   MET   263      59.120  43.200  60.040  1.00  0.00            
ATOM   2492  CA  MET   263      59.590  45.270  60.190  1.00  0.00            
ATOM   2493  CB  MET   263      59.180  45.370  58.720  1.00  0.00            
ATOM   2494  CG  MET   263      60.230  44.710  57.820  1.00  0.00            
ATOM   2495  SD  MET   263      59.940  45.010  56.030  1.00  0.00            
ATOM   2496  CE  MET   263      58.600  43.880  55.730  1.00  0.00            
ATOM   2497  C   MET   263      58.790  46.260  61.050  1.00  0.00            
ATOM   2498  O   MET   263      59.390  47.170  61.630  1.00  0.00            
ATOM   2499  N   ILE   264      57.540  45.910  61.350  1.00  0.00            
ATOM   2500  H   ILE   264      57.120  45.080  60.970  1.00  0.00            
ATOM   2501  CA  ILE   264      56.650  46.730  62.220  1.00  0.00            
ATOM   2502  CB  ILE   264      55.230  46.130  62.240  1.00  0.00            
ATOM   2503  CG1 ILE   264      54.610  46.170  60.840  1.00  0.00            
ATOM   2504  CG2 ILE   264      54.310  46.850  63.240  1.00  0.00            
ATOM   2505  CD  ILE   264      53.300  45.380  60.750  1.00  0.00            
ATOM   2506  C   ILE   264      57.220  46.910  63.640  1.00  0.00            
ATOM   2507  O   ILE   264      57.400  48.040  64.100  1.00  0.00            
ATOM   2508  N   GLU   265      57.690  45.800  64.220  1.00  0.00            
ATOM   2509  H   GLU   265      57.580  44.900  63.790  1.00  0.00            
ATOM   2510  CA  GLU   265      58.310  45.760  65.570  1.00  0.00            
ATOM   2511  CB  GLU   265      58.750  44.320  65.830  1.00  0.00            
ATOM   2512  CG  GLU   265      58.640  43.910  67.300  1.00  0.00            
ATOM   2513  CD  GLU   265      59.720  42.910  67.720  1.00  0.00            
ATOM   2514  OE1 GLU   265      60.580  42.550  66.890  1.00  0.00            
ATOM   2515  OE2 GLU   265      59.870  42.740  68.950  1.00  0.00            
ATOM   2516  C   GLU   265      59.550  46.690  65.660  1.00  0.00            
ATOM   2517  O   GLU   265      59.660  47.510  66.580  1.00  0.00            
ATOM   2518  N   LYS   266      60.410  46.630  64.650  1.00  0.00            
ATOM   2519  H   LYS   266      60.320  45.930  63.930  1.00  0.00            
ATOM   2520  CA  LYS   266      61.570  47.530  64.520  1.00  0.00            
ATOM   2521  CB  LYS   266      62.530  47.010  63.450  1.00  0.00            
ATOM   2522  CG  LYS   266      63.310  45.780  63.920  1.00  0.00            
ATOM   2523  CD  LYS   266      64.150  45.250  62.760  1.00  0.00            
ATOM   2524  CE  LYS   266      65.080  44.100  63.140  1.00  0.00            
ATOM   2525  NZ  LYS   266      65.750  43.600  61.930  1.00  0.00            
ATOM   2526  HZ1 LYS   266      66.400  42.880  62.140  1.00  0.00            
ATOM   2527  HZ2 LYS   266      65.070  43.290  61.260  1.00  0.00            
ATOM   2528  HZ3 LYS   266      66.280  44.370  61.530  1.00  0.00            
ATOM   2529  C   LYS   266      61.240  49.010  64.280  1.00  0.00            
ATOM   2530  O   LYS   266      61.750  49.870  65.000  1.00  0.00            
ATOM   2531  N   CYS   267      60.260  49.300  63.410  1.00  0.00            
ATOM   2532  H   CYS   267      59.900  48.600  62.780  1.00  0.00            
ATOM   2533  CA  CYS   267      59.800  50.690  63.150  1.00  0.00            
ATOM   2534  CB  CYS   267      58.740  50.740  62.050  1.00  0.00            
ATOM   2535  SG  CYS   267      59.330  50.060  60.460  1.00  0.00            
ATOM   2536  HG  CYS   267      58.250  50.410  59.760  1.00  0.00            
ATOM   2537  C   CYS   267      59.240  51.430  64.370  1.00  0.00            
ATOM   2538  O   CYS   267      59.690  52.530  64.690  1.00  0.00            
ATOM   2539  N   ILE   268      58.410  50.720  65.140  1.00  0.00            
ATOM   2540  H   ILE   268      58.010  49.850  64.820  1.00  0.00            
ATOM   2541  CA  ILE   268      57.910  51.220  66.450  1.00  0.00            
ATOM   2542  CB  ILE   268      56.800  50.280  66.990  1.00  0.00            
ATOM   2543  CG1 ILE   268      55.430  50.670  66.430  1.00  0.00            
ATOM   2544  CG2 ILE   268      56.710  50.220  68.520  1.00  0.00            
ATOM   2545  CD  ILE   268      55.200  50.330  64.960  1.00  0.00            
ATOM   2546  C   ILE   268      59.060  51.490  67.440  1.00  0.00            
ATOM   2547  O   ILE   268      59.210  52.610  67.920  1.00  0.00            
ATOM   2548  N   ARG   269      60.000  50.550  67.520  1.00  0.00            
ATOM   2549  H   ARG   269      59.900  49.680  67.030  1.00  0.00            
ATOM   2550  CA  ARG   269      61.190  50.660  68.390  1.00  0.00            
ATOM   2551  CB  ARG   269      62.000  49.380  68.230  1.00  0.00            
ATOM   2552  CG  ARG   269      62.850  49.030  69.450  1.00  0.00            
ATOM   2553  CD  ARG   269      62.470  47.640  69.980  1.00  0.00            
ATOM   2554  NE  ARG   269      62.630  46.640  68.910  1.00  0.00            
ATOM   2555  HE  ARG   269      63.030  46.990  68.060  1.00  0.00            
ATOM   2556  CZ  ARG   269      62.160  45.390  68.920  1.00  0.00            
ATOM   2557  NH1 ARG   269      61.450  44.890  69.930  1.00  0.00            
ATOM   2558 1HH1 ARG   269      61.260  45.370  70.780  1.00  0.00            
ATOM   2559 2HH1 ARG   269      60.940  44.020  69.750  1.00  0.00            
ATOM   2560  NH2 ARG   269      62.340  44.590  67.870  1.00  0.00            
ATOM   2561 1HH2 ARG   269      62.870  44.830  67.060  1.00  0.00            
ATOM   2562 2HH2 ARG   269      61.760  43.750  67.780  1.00  0.00            
ATOM   2563  C   ARG   269      62.070  51.890  68.060  1.00  0.00            
ATOM   2564  O   ARG   269      62.580  52.540  68.980  1.00  0.00            
ATOM   2565  N   ALA   270      62.210  52.160  66.760  1.00  0.00            
ATOM   2566  H   ALA   270      61.930  51.480  66.070  1.00  0.00            
ATOM   2567  CA  ALA   270      62.890  53.350  66.200  1.00  0.00            
ATOM   2568  CB  ALA   270      63.280  53.040  64.750  1.00  0.00            
ATOM   2569  C   ALA   270      62.110  54.690  66.230  1.00  0.00            
ATOM   2570  O   ALA   270      62.710  55.740  65.990  1.00  0.00            
ATOM   2571  N   ARG   271      60.830  54.650  66.630  1.00  0.00            
ATOM   2572  H   ARG   271      60.420  53.790  66.930  1.00  0.00            
ATOM   2573  CA  ARG   271      59.880  55.800  66.660  1.00  0.00            
ATOM   2574  CB  ARG   271      60.340  56.910  67.610  1.00  0.00            
ATOM   2575  CG  ARG   271      60.770  56.430  69.000  1.00  0.00            
ATOM   2576  CD  ARG   271      61.790  57.380  69.620  1.00  0.00            
ATOM   2577  NE  ARG   271      62.930  57.550  68.690  1.00  0.00            
ATOM   2578  HE  ARG   271      62.720  58.150  67.920  1.00  0.00            
ATOM   2579  CZ  ARG   271      64.030  56.780  68.640  1.00  0.00            
ATOM   2580  NH1 ARG   271      64.230  55.810  69.530  1.00  0.00            
ATOM   2581 1HH1 ARG   271      63.680  55.810  70.380  1.00  0.00            
ATOM   2582 2HH1 ARG   271      64.730  54.980  69.290  1.00  0.00            
ATOM   2583  NH2 ARG   271      64.980  57.040  67.730  1.00  0.00            
ATOM   2584 1HH2 ARG   271      64.900  57.800  67.090  1.00  0.00            
ATOM   2585 2HH2 ARG   271      65.730  56.390  67.590  1.00  0.00            
ATOM   2586  C   ARG   271      59.590  56.380  65.260  1.00  0.00            
ATOM   2587  O   ARG   271      59.440  57.600  65.070  1.00  0.00            
ATOM   2588  N   LYS   272      59.540  55.480  64.270  1.00  0.00            
ATOM   2589  H   LYS   272      59.530  54.490  64.470  1.00  0.00            
ATOM   2590  CA  LYS   272      59.320  55.810  62.850  1.00  0.00            
ATOM   2591  CB  LYS   272      60.530  55.370  62.020  1.00  0.00            
ATOM   2592  CG  LYS   272      61.800  56.150  62.380  1.00  0.00            
ATOM   2593  CD  LYS   272      62.990  55.730  61.510  1.00  0.00            
ATOM   2594  CE  LYS   272      64.280  56.470  61.920  1.00  0.00            
ATOM   2595  NZ  LYS   272      65.370  56.190  60.980  1.00  0.00            
ATOM   2596  HZ1 LYS   272      66.230  56.650  61.230  1.00  0.00            
ATOM   2597  HZ2 LYS   272      65.550  55.210  60.930  1.00  0.00            
ATOM   2598  HZ3 LYS   272      65.100  56.480  60.050  1.00  0.00            
ATOM   2599  C   LYS   272      58.040  55.120  62.340  1.00  0.00            
ATOM   2600  O   LYS   272      57.770  53.980  62.710  1.00  0.00            
ATOM   2601  N   VAL   273      57.330  55.800  61.450  1.00  0.00            
ATOM   2602  H   VAL   273      57.730  56.570  60.950  1.00  0.00            
ATOM   2603  CA  VAL   273      56.000  55.350  60.980  1.00  0.00            
ATOM   2604  CB  VAL   273      55.220  56.490  60.300  1.00  0.00            
ATOM   2605  CG1 VAL   273      54.790  57.540  61.330  1.00  0.00            
ATOM   2606  CG2 VAL   273      56.000  57.160  59.160  1.00  0.00            
ATOM   2607  C   VAL   273      56.020  54.100  60.090  1.00  0.00            
ATOM   2608  O   VAL   273      56.870  53.950  59.210  1.00  0.00            
ATOM   2609  N   VAL   274      55.060  53.210  60.330  1.00  0.00            
ATOM   2610  H   VAL   274      54.520  53.240  61.180  1.00  0.00            
ATOM   2611  CA  VAL   274      54.870  52.040  59.460  1.00  0.00            
ATOM   2612  CB  VAL   274      55.350  50.750  60.160  1.00  0.00            
ATOM   2613  CG1 VAL   274      54.500  50.410  61.390  1.00  0.00            
ATOM   2614  CG2 VAL   274      55.490  49.580  59.190  1.00  0.00            
ATOM   2615  C   VAL   274      53.470  51.930  58.830  1.00  0.00            
ATOM   2616  O   VAL   274      52.450  52.220  59.470  1.00  0.00            
ATOM   2617  N   ILE   275      53.480  51.620  57.540  1.00  0.00            
ATOM   2618  H   ILE   275      54.340  51.610  57.020  1.00  0.00            
ATOM   2619  CA  ILE   275      52.250  51.380  56.760  1.00  0.00            
ATOM   2620  CB  ILE   275      52.120  52.380  55.590  1.00  0.00            
ATOM   2621  CG1 ILE   275      52.330  53.830  56.040  1.00  0.00            
ATOM   2622  CG2 ILE   275      50.730  52.240  54.940  1.00  0.00            
ATOM   2623  CD  ILE   275      52.460  54.790  54.850  1.00  0.00            
ATOM   2624  C   ILE   275      52.190  49.930  56.230  1.00  0.00            
ATOM   2625  O   ILE   275      53.110  49.470  55.540  1.00  0.00            
ATOM   2626  N   THR   276      51.110  49.240  56.560  1.00  0.00            
ATOM   2627  H   THR   276      50.430  49.610  57.200  1.00  0.00            
ATOM   2628  CA  THR   276      50.770  47.920  55.960  1.00  0.00            
ATOM   2629  CB  THR   276      49.960  47.030  56.920  1.00  0.00            
ATOM   2630  OG1 THR   276      50.610  46.910  58.200  1.00  0.00            
ATOM   2631  HG1 THR   276      50.620  45.930  58.430  1.00  0.00            
ATOM   2632  CG2 THR   276      49.810  45.620  56.360  1.00  0.00            
ATOM   2633  C   THR   276      49.960  48.200  54.680  1.00  0.00            
ATOM   2634  O   THR   276      48.940  48.880  54.740  1.00  0.00            
ATOM   2635  N   ALA   277      50.490  47.770  53.530  1.00  0.00            
ATOM   2636  H   ALA   277      51.350  47.250  53.490  1.00  0.00            
ATOM   2637  CA  ALA   277      49.940  48.190  52.210  1.00  0.00            
ATOM   2638  CB  ALA   277      51.030  48.950  51.440  1.00  0.00            
ATOM   2639  C   ALA   277      49.190  47.160  51.330  1.00  0.00            
ATOM   2640  O   ALA   277      48.050  46.850  51.620  1.00  0.00            
ATOM   2641  N   THR   278      49.840  46.630  50.290  1.00  0.00            
ATOM   2642  H   THR   278      50.840  46.680  50.210  1.00  0.00            
ATOM   2643  CA  THR   278      49.210  45.810  49.220  1.00  0.00            
ATOM   2644  CB  THR   278      50.240  45.370  48.170  1.00  0.00            
ATOM   2645  OG1 THR   278      51.330  44.690  48.800  1.00  0.00            
ATOM   2646  HG1 THR   278      52.140  44.710  48.130  1.00  0.00            
ATOM   2647  CG2 THR   278      50.750  46.570  47.360  1.00  0.00            
ATOM   2648  C   THR   278      48.450  44.560  49.700  1.00  0.00            
ATOM   2649  O   THR   278      48.790  44.020  50.760  1.00  0.00            
ATOM   2650  N   GLN   279      47.430  44.150  48.940  1.00  0.00            
ATOM   2651  H   GLN   279      47.130  44.650  48.120  1.00  0.00            
ATOM   2652  CA  GLN   279      46.530  43.020  49.260  1.00  0.00            
ATOM   2653  CB  GLN   279      47.250  41.670  49.290  1.00  0.00            
ATOM   2654  CG  GLN   279      47.900  41.330  47.950  1.00  0.00            
ATOM   2655  CD  GLN   279      48.690  40.020  47.990  1.00  0.00            
ATOM   2656  OE1 GLN   279      49.150  39.530  49.010  1.00  0.00            
ATOM   2657  NE2 GLN   279      48.990  39.490  46.830  1.00  0.00            
ATOM   2658 1HE2 GLN   279      48.720  39.920  45.980  1.00  0.00            
ATOM   2659 2HE2 GLN   279      49.580  38.690  46.870  1.00  0.00            
ATOM   2660  C   GLN   279      45.740  43.280  50.560  1.00  0.00            
ATOM   2661  O   GLN   279      45.870  42.560  51.540  1.00  0.00            
ATOM   2662  N   MET   280      45.040  44.410  50.590  1.00  0.00            
ATOM   2663  H   MET   280      44.780  44.870  49.720  1.00  0.00            
ATOM   2664  CA  MET   280      44.410  44.910  51.820  1.00  0.00            
ATOM   2665  CB  MET   280      44.720  46.400  51.980  1.00  0.00            
ATOM   2666  CG  MET   280      44.440  46.910  53.400  1.00  0.00            
ATOM   2667  SD  MET   280      45.900  47.380  54.400  1.00  0.00            
ATOM   2668  CE  MET   280      46.650  45.780  54.640  1.00  0.00            
ATOM   2669  C   MET   280      42.900  44.600  51.920  1.00  0.00            
ATOM   2670  O   MET   280      42.480  43.900  52.830  1.00  0.00            
ATOM   2671  N   LEU   281      42.120  45.210  51.030  1.00  0.00            
ATOM   2672  H   LEU   281      42.520  45.800  50.320  1.00  0.00            
ATOM   2673  CA  LEU   281      40.660  44.950  50.870  1.00  0.00            
ATOM   2674  CB  LEU   281      39.800  46.080  51.460  1.00  0.00            
ATOM   2675  CG  LEU   281      39.760  46.190  52.990  1.00  0.00            
ATOM   2676  CD1 LEU   281      38.820  47.330  53.380  1.00  0.00            
ATOM   2677  CD2 LEU   281      39.330  44.890  53.660  1.00  0.00            
ATOM   2678  C   LEU   281      40.270  44.770  49.400  1.00  0.00            
ATOM   2679  O   LEU   281      39.090  44.720  49.040  1.00  0.00            
ATOM   2680  N   ASP   282      41.270  44.360  48.620  1.00  0.00            
ATOM   2681  H   ASP   282      42.140  44.100  49.040  1.00  0.00            
ATOM   2682  CA  ASP   282      41.340  44.400  47.150  1.00  0.00            
ATOM   2683  CB  ASP   282      42.760  43.980  46.710  1.00  0.00            
ATOM   2684  CG  ASP   282      43.950  44.820  47.270  1.00  0.00            
ATOM   2685  OD1 ASP   282      43.830  45.470  48.340  1.00  0.00            
ATOM   2686  OD2 ASP   282      45.060  44.680  46.720  1.00  0.00            
ATOM   2687  C   ASP   282      40.240  43.630  46.390  1.00  0.00            
ATOM   2688  O   ASP   282      40.030  43.860  45.200  1.00  0.00            
ATOM   2689  N   SER   283      39.510  42.750  47.080  1.00  0.00            
ATOM   2690  H   SER   283      39.780  42.430  48.010  1.00  0.00            
ATOM   2691  CA  SER   283      38.230  42.180  46.570  1.00  0.00            
ATOM   2692  CB  SER   283      37.720  41.020  47.430  1.00  0.00            
ATOM   2693  OG  SER   283      37.340  41.430  48.750  1.00  0.00            
ATOM   2694  HG  SER   283      38.160  41.300  49.370  1.00  0.00            
ATOM   2695  C   SER   283      37.090  43.210  46.410  1.00  0.00            
ATOM   2696  O   SER   283      36.300  43.110  45.460  1.00  0.00            
ATOM   2697  N   MET   284      37.100  44.270  47.220  1.00  0.00            
ATOM   2698  H   MET   284      37.820  44.410  47.920  1.00  0.00            
ATOM   2699  CA  MET   284      36.050  45.310  47.190  1.00  0.00            
ATOM   2700  CB  MET   284      35.970  46.140  48.480  1.00  0.00            
ATOM   2701  CG  MET   284      35.770  45.270  49.710  1.00  0.00            
ATOM   2702  SD  MET   284      35.260  46.150  51.240  1.00  0.00            
ATOM   2703  CE  MET   284      33.930  47.140  50.610  1.00  0.00            
ATOM   2704  C   MET   284      36.010  46.240  45.970  1.00  0.00            
ATOM   2705  O   MET   284      34.930  46.710  45.590  1.00  0.00            
ATOM   2706  N   ILE   285      37.100  46.240  45.200  1.00  0.00            
ATOM   2707  H   ILE   285      37.970  46.260  45.690  1.00  0.00            
ATOM   2708  CA  ILE   285      37.150  46.810  43.820  1.00  0.00            
ATOM   2709  CB  ILE   285      38.500  46.470  43.140  1.00  0.00            
ATOM   2710  CG1 ILE   285      39.670  47.010  43.980  1.00  0.00            
ATOM   2711  CG2 ILE   285      38.570  47.050  41.720  1.00  0.00            
ATOM   2712  CD  ILE   285      41.050  46.600  43.440  1.00  0.00            
ATOM   2713  C   ILE   285      35.970  46.340  42.940  1.00  0.00            
ATOM   2714  O   ILE   285      35.400  47.130  42.190  1.00  0.00            
ATOM   2715  N   LYS   286      35.540  45.100  43.170  1.00  0.00            
ATOM   2716  H   LYS   286      36.020  44.520  43.840  1.00  0.00            
ATOM   2717  CA  LYS   286      34.360  44.500  42.510  1.00  0.00            
ATOM   2718  CB  LYS   286      34.760  43.300  41.640  1.00  0.00            
ATOM   2719  CG  LYS   286      35.640  42.280  42.370  1.00  0.00            
ATOM   2720  CD  LYS   286      35.990  41.090  41.480  1.00  0.00            
ATOM   2721  CE  LYS   286      34.820  40.110  41.330  1.00  0.00            
ATOM   2722  NZ  LYS   286      34.580  39.370  42.580  1.00  0.00            
ATOM   2723  HZ1 LYS   286      33.810  38.750  42.460  1.00  0.00            
ATOM   2724  HZ2 LYS   286      35.390  38.850  42.830  1.00  0.00            
ATOM   2725  HZ3 LYS   286      34.350  40.010  43.330  1.00  0.00            
ATOM   2726  C   LYS   286      33.140  44.140  43.390  1.00  0.00            
ATOM   2727  O   LYS   286      32.040  44.030  42.860  1.00  0.00            
ATOM   2728  N   ASN   287      33.330  44.010  44.710  1.00  0.00            
ATOM   2729  H   ASN   287      34.200  44.260  45.150  1.00  0.00            
ATOM   2730  CA  ASN   287      32.280  43.560  45.640  1.00  0.00            
ATOM   2731  CB  ASN   287      32.740  42.240  46.290  1.00  0.00            
ATOM   2732  CG  ASN   287      32.630  41.050  45.330  1.00  0.00            
ATOM   2733  OD1 ASN   287      33.570  40.610  44.670  1.00  0.00            
ATOM   2734  ND2 ASN   287      31.440  40.530  45.170  1.00  0.00            
ATOM   2735 1HD2 ASN   287      30.650  40.970  45.600  1.00  0.00            
ATOM   2736 2HD2 ASN   287      31.360  39.670  44.680  1.00  0.00            
ATOM   2737  C   ASN   287      31.950  44.570  46.760  1.00  0.00            
ATOM   2738  O   ASN   287      32.880  45.110  47.360  1.00  0.00            
ATOM   2739  N   PRO   288      30.690  44.690  47.200  1.00  0.00            
ATOM   2740  CA  PRO   288      30.290  45.600  48.300  1.00  0.00            
ATOM   2741  CB  PRO   288      28.770  45.690  48.190  1.00  0.00            
ATOM   2742  CG  PRO   288      28.390  44.320  47.640  1.00  0.00            
ATOM   2743  CD  PRO   288      29.510  44.010  46.640  1.00  0.00            
ATOM   2744  C   PRO   288      30.740  45.230  49.720  1.00  0.00            
ATOM   2745  O   PRO   288      30.440  45.950  50.670  1.00  0.00            
ATOM   2746  N   ARG   289      31.570  44.190  49.850  1.00  0.00            
ATOM   2747  H   ARG   289      32.200  43.950  49.110  1.00  0.00            
ATOM   2748  CA  ARG   289      31.940  43.610  51.160  1.00  0.00            
ATOM   2749  CB  ARG   289      30.840  42.640  51.660  1.00  0.00            
ATOM   2750  CG  ARG   289      30.640  41.390  50.800  1.00  0.00            
ATOM   2751  CD  ARG   289      29.790  40.360  51.550  1.00  0.00            
ATOM   2752  NE  ARG   289      30.160  39.000  51.120  1.00  0.00            
ATOM   2753  HE  ARG   289      29.710  38.700  50.280  1.00  0.00            
ATOM   2754  CZ  ARG   289      31.020  38.200  51.760  1.00  0.00            
ATOM   2755  NH1 ARG   289      31.270  36.960  51.320  1.00  0.00            
ATOM   2756 1HH1 ARG   289      30.830  36.590  50.500  1.00  0.00            
ATOM   2757 2HH1 ARG   289      31.880  36.360  51.830  1.00  0.00            
ATOM   2758  NH2 ARG   289      31.800  38.680  52.740  1.00  0.00            
ATOM   2759 1HH2 ARG   289      31.760  39.650  52.980  1.00  0.00            
ATOM   2760 2HH2 ARG   289      32.470  38.120  53.220  1.00  0.00            
ATOM   2761  C   ARG   289      33.300  42.890  51.070  1.00  0.00            
ATOM   2762  O   ARG   289      33.550  42.240  50.050  1.00  0.00            
ATOM   2763  N   PRO   290      34.130  42.970  52.120  1.00  0.00            
ATOM   2764  CA  PRO   290      35.430  42.260  52.170  1.00  0.00            
ATOM   2765  CB  PRO   290      36.180  42.960  53.310  1.00  0.00            
ATOM   2766  CG  PRO   290      35.070  43.350  54.280  1.00  0.00            
ATOM   2767  CD  PRO   290      33.910  43.740  53.360  1.00  0.00            
ATOM   2768  C   PRO   290      35.260  40.770  52.460  1.00  0.00            
ATOM   2769  O   PRO   290      34.190  40.310  52.890  1.00  0.00            
ATOM   2770  N   THR   291      36.300  40.000  52.180  1.00  0.00            
ATOM   2771  H   THR   291      37.110  40.350  51.660  1.00  0.00            
ATOM   2772  CA  THR   291      36.390  38.610  52.670  1.00  0.00            
ATOM   2773  CB  THR   291      37.370  37.720  51.890  1.00  0.00            
ATOM   2774  OG1 THR   291      38.720  38.110  52.160  1.00  0.00            
ATOM   2775  HG1 THR   291      38.870  38.990  51.610  1.00  0.00            
ATOM   2776  CG2 THR   291      37.070  37.720  50.390  1.00  0.00            
ATOM   2777  C   THR   291      36.810  38.600  54.150  1.00  0.00            
ATOM   2778  O   THR   291      37.520  39.470  54.650  1.00  0.00            
ATOM   2779  N   ARG   292      36.460  37.500  54.810  1.00  0.00            
ATOM   2780  H   ARG   292      35.740  36.900  54.460  1.00  0.00            
ATOM   2781  CA  ARG   292      36.920  37.200  56.190  1.00  0.00            
ATOM   2782  CB  ARG   292      36.330  35.850  56.610  1.00  0.00            
ATOM   2783  CG  ARG   292      36.580  35.530  58.090  1.00  0.00            
ATOM   2784  CD  ARG   292      36.620  34.020  58.360  1.00  0.00            
ATOM   2785  NE  ARG   292      37.650  33.330  57.570  1.00  0.00            
ATOM   2786  HE  ARG   292      37.280  32.640  56.950  1.00  0.00            
ATOM   2787  CZ  ARG   292      38.990  33.470  57.650  1.00  0.00            
ATOM   2788  NH1 ARG   292      39.560  34.260  58.570  1.00  0.00            
ATOM   2789 1HH1 ARG   292      39.000  34.780  59.210  1.00  0.00            
ATOM   2790 2HH1 ARG   292      40.560  34.370  58.630  1.00  0.00            
ATOM   2791  NH2 ARG   292      39.790  32.880  56.750  1.00  0.00            
ATOM   2792 1HH2 ARG   292      39.430  32.330  56.000  1.00  0.00            
ATOM   2793 2HH2 ARG   292      40.780  32.970  56.820  1.00  0.00            
ATOM   2794  C   ARG   292      38.460  37.160  56.310  1.00  0.00            
ATOM   2795  O   ARG   292      39.020  37.520  57.350  1.00  0.00            
ATOM   2796  N   ALA   293      39.130  36.770  55.220  1.00  0.00            
ATOM   2797  H   ALA   293      38.680  36.730  54.330  1.00  0.00            
ATOM   2798  CA  ALA   293      40.600  36.700  55.140  1.00  0.00            
ATOM   2799  CB  ALA   293      41.020  35.920  53.890  1.00  0.00            
ATOM   2800  C   ALA   293      41.250  38.100  55.160  1.00  0.00            
ATOM   2801  O   ALA   293      41.930  38.400  56.140  1.00  0.00            
ATOM   2802  N   GLU   294      40.770  38.990  54.290  1.00  0.00            
ATOM   2803  H   GLU   294      40.140  38.720  53.550  1.00  0.00            
ATOM   2804  CA  GLU   294      41.190  40.410  54.240  1.00  0.00            
ATOM   2805  CB  GLU   294      40.460  41.130  53.110  1.00  0.00            
ATOM   2806  CG  GLU   294      41.000  40.810  51.710  1.00  0.00            
ATOM   2807  CD  GLU   294      39.880  40.940  50.670  1.00  0.00            
ATOM   2808  OE1 GLU   294      38.770  40.430  50.930  1.00  0.00            
ATOM   2809  OE2 GLU   294      40.140  41.430  49.550  1.00  0.00            
ATOM   2810  C   GLU   294      40.960  41.160  55.560  1.00  0.00            
ATOM   2811  O   GLU   294      41.930  41.570  56.210  1.00  0.00            
ATOM   2812  N   ALA   295      39.750  41.010  56.110  1.00  0.00            
ATOM   2813  H   ALA   295      38.990  40.660  55.560  1.00  0.00            
ATOM   2814  CA  ALA   295      39.390  41.560  57.440  1.00  0.00            
ATOM   2815  CB  ALA   295      37.920  41.250  57.740  1.00  0.00            
ATOM   2816  C   ALA   295      40.280  41.040  58.590  1.00  0.00            
ATOM   2817  O   ALA   295      40.860  41.830  59.340  1.00  0.00            
ATOM   2818  N   GLY   296      40.510  39.730  58.590  1.00  0.00            
ATOM   2819  H   GLY   296      40.040  39.120  57.960  1.00  0.00            
ATOM   2820  CA  GLY   296      41.430  39.060  59.540  1.00  0.00            
ATOM   2821  C   GLY   296      42.900  39.500  59.400  1.00  0.00            
ATOM   2822  O   GLY   296      43.590  39.680  60.410  1.00  0.00            
ATOM   2823  N   ASP   297      43.360  39.670  58.160  1.00  0.00            
ATOM   2824  H   ASP   297      42.820  39.390  57.360  1.00  0.00            
ATOM   2825  CA  ASP   297      44.720  40.160  57.860  1.00  0.00            
ATOM   2826  CB  ASP   297      45.010  40.070  56.360  1.00  0.00            
ATOM   2827  CG  ASP   297      46.490  40.220  56.020  1.00  0.00            
ATOM   2828  OD1 ASP   297      47.250  40.820  56.810  1.00  0.00            
ATOM   2829  OD2 ASP   297      46.860  39.790  54.910  1.00  0.00            
ATOM   2830  C   ASP   297      44.940  41.610  58.330  1.00  0.00            
ATOM   2831  O   ASP   297      45.750  41.830  59.240  1.00  0.00            
ATOM   2832  N   VAL   298      44.000  42.500  57.980  1.00  0.00            
ATOM   2833  H   VAL   298      43.310  42.270  57.290  1.00  0.00            
ATOM   2834  CA  VAL   298      44.010  43.910  58.450  1.00  0.00            
ATOM   2835  CB  VAL   298      42.840  44.700  57.830  1.00  0.00            
ATOM   2836  CG1 VAL   298      42.860  46.170  58.280  1.00  0.00            
ATOM   2837  CG2 VAL   298      42.890  44.670  56.300  1.00  0.00            
ATOM   2838  C   VAL   298      43.990  43.990  59.990  1.00  0.00            
ATOM   2839  O   VAL   298      44.860  44.640  60.580  1.00  0.00            
ATOM   2840  N   ALA   299      43.160  43.160  60.620  1.00  0.00            
ATOM   2841  H   ALA   299      42.420  42.690  60.120  1.00  0.00            
ATOM   2842  CA  ALA   299      43.130  42.990  62.090  1.00  0.00            
ATOM   2843  CB  ALA   299      42.030  42.010  62.490  1.00  0.00            
ATOM   2844  C   ALA   299      44.480  42.550  62.700  1.00  0.00            
ATOM   2845  O   ALA   299      45.040  43.280  63.520  1.00  0.00            
ATOM   2846  N   ASN   300      45.070  41.490  62.150  1.00  0.00            
ATOM   2847  H   ASN   300      44.620  40.950  61.430  1.00  0.00            
ATOM   2848  CA  ASN   300      46.420  41.020  62.550  1.00  0.00            
ATOM   2849  CB  ASN   300      46.790  39.690  61.880  1.00  0.00            
ATOM   2850  CG  ASN   300      46.120  38.490  62.560  1.00  0.00            
ATOM   2851  OD1 ASN   300      46.300  38.200  63.730  1.00  0.00            
ATOM   2852  ND2 ASN   300      45.370  37.740  61.810  1.00  0.00            
ATOM   2853 1HD2 ASN   300      45.210  37.970  60.850  1.00  0.00            
ATOM   2854 2HD2 ASN   300      44.940  36.970  62.270  1.00  0.00            
ATOM   2855  C   ASN   300      47.550  42.040  62.330  1.00  0.00            
ATOM   2856  O   ASN   300      48.290  42.320  63.260  1.00  0.00            
ATOM   2857  N   ALA   301      47.510  42.730  61.190  1.00  0.00            
ATOM   2858  H   ALA   301      46.890  42.470  60.440  1.00  0.00            
ATOM   2859  CA  ALA   301      48.450  43.840  60.890  1.00  0.00            
ATOM   2860  CB  ALA   301      48.150  44.380  59.490  1.00  0.00            
ATOM   2861  C   ALA   301      48.390  44.980  61.920  1.00  0.00            
ATOM   2862  O   ALA   301      49.400  45.350  62.530  1.00  0.00            
ATOM   2863  N   ILE   302      47.170  45.400  62.260  1.00  0.00            
ATOM   2864  H   ILE   302      46.360  45.110  61.750  1.00  0.00            
ATOM   2865  CA  ILE   302      46.950  46.390  63.340  1.00  0.00            
ATOM   2866  CB  ILE   302      45.500  46.900  63.310  1.00  0.00            
ATOM   2867  CG1 ILE   302      45.190  47.560  61.960  1.00  0.00            
ATOM   2868  CG2 ILE   302      45.220  47.890  64.450  1.00  0.00            
ATOM   2869  CD  ILE   302      43.690  47.730  61.730  1.00  0.00            
ATOM   2870  C   ILE   302      47.380  45.860  64.730  1.00  0.00            
ATOM   2871  O   ILE   302      48.100  46.580  65.430  1.00  0.00            
ATOM   2872  N   LEU   303      47.110  44.580  65.030  1.00  0.00            
ATOM   2873  H   LEU   303      46.500  44.030  64.440  1.00  0.00            
ATOM   2874  CA  LEU   303      47.600  43.900  66.250  1.00  0.00            
ATOM   2875  CB  LEU   303      47.060  42.470  66.390  1.00  0.00            
ATOM   2876  CG  LEU   303      45.600  42.400  66.830  1.00  0.00            
ATOM   2877  CD1 LEU   303      45.090  40.960  66.720  1.00  0.00            
ATOM   2878  CD2 LEU   303      45.420  42.910  68.270  1.00  0.00            
ATOM   2879  C   LEU   303      49.130  43.850  66.390  1.00  0.00            
ATOM   2880  O   LEU   303      49.650  44.280  67.420  1.00  0.00            
ATOM   2881  N   ASP   304      49.810  43.550  65.270  1.00  0.00            
ATOM   2882  H   ASP   304      49.360  43.050  64.520  1.00  0.00            
ATOM   2883  CA  ASP   304      51.290  43.620  65.140  1.00  0.00            
ATOM   2884  CB  ASP   304      51.760  43.330  63.700  1.00  0.00            
ATOM   2885  CG  ASP   304      51.520  41.870  63.270  1.00  0.00            
ATOM   2886  OD1 ASP   304      51.400  41.030  64.180  1.00  0.00            
ATOM   2887  OD2 ASP   304      51.560  41.540  62.060  1.00  0.00            
ATOM   2888  C   ASP   304      51.850  44.990  65.570  1.00  0.00            
ATOM   2889  O   ASP   304      52.770  45.070  66.390  1.00  0.00            
ATOM   2890  N   GLY   305      51.070  46.020  65.270  1.00  0.00            
ATOM   2891  H   GLY   305      50.200  45.870  64.780  1.00  0.00            
ATOM   2892  CA  GLY   305      51.290  47.370  65.820  1.00  0.00            
ATOM   2893  C   GLY   305      51.390  48.540  64.840  1.00  0.00            
ATOM   2894  O   GLY   305      51.730  49.640  65.290  1.00  0.00            
ATOM   2895  N   THR   306      50.970  48.340  63.600  1.00  0.00            
ATOM   2896  H   THR   306      50.720  47.430  63.250  1.00  0.00            
ATOM   2897  CA  THR   306      51.040  49.350  62.530  1.00  0.00            
ATOM   2898  CB  THR   306      50.420  48.790  61.240  1.00  0.00            
ATOM   2899  OG1 THR   306      50.850  47.450  61.020  1.00  0.00            
ATOM   2900  HG1 THR   306      50.770  47.270  60.020  1.00  0.00            
ATOM   2901  CG2 THR   306      50.890  49.590  60.030  1.00  0.00            
ATOM   2902  C   THR   306      50.340  50.690  62.850  1.00  0.00            
ATOM   2903  O   THR   306      49.340  50.730  63.570  1.00  0.00            
ATOM   2904  N   ASP   307      51.010  51.770  62.440  1.00  0.00            
ATOM   2905  H   ASP   307      52.000  51.750  62.330  1.00  0.00            
ATOM   2906  CA  ASP   307      50.440  53.140  62.410  1.00  0.00            
ATOM   2907  CB  ASP   307      51.510  54.170  62.020  1.00  0.00            
ATOM   2908  CG  ASP   307      52.520  54.320  63.150  1.00  0.00            
ATOM   2909  OD1 ASP   307      53.380  53.420  63.280  1.00  0.00            
ATOM   2910  OD2 ASP   307      52.320  55.230  63.970  1.00  0.00            
ATOM   2911  C   ASP   307      49.290  53.330  61.430  1.00  0.00            
ATOM   2912  O   ASP   307      48.230  53.860  61.790  1.00  0.00            
ATOM   2913  N   ALA   308      49.520  52.880  60.200  1.00  0.00            
ATOM   2914  H   ALA   308      50.400  52.480  59.930  1.00  0.00            
ATOM   2915  CA  ALA   308      48.550  53.070  59.110  1.00  0.00            
ATOM   2916  CB  ALA   308      48.990  54.240  58.250  1.00  0.00            
ATOM   2917  C   ALA   308      48.290  51.840  58.230  1.00  0.00            
ATOM   2918  O   ALA   308      49.170  51.040  57.940  1.00  0.00            
ATOM   2919  N   VAL   309      47.050  51.790  57.770  1.00  0.00            
ATOM   2920  H   VAL   309      46.350  52.430  58.100  1.00  0.00            
ATOM   2921  CA  VAL   309      46.590  50.810  56.770  1.00  0.00            
ATOM   2922  CB  VAL   309      45.370  50.020  57.270  1.00  0.00            
ATOM   2923  CG1 VAL   309      45.820  48.980  58.300  1.00  0.00            
ATOM   2924  CG2 VAL   309      44.300  50.930  57.880  1.00  0.00            
ATOM   2925  C   VAL   309      46.300  51.510  55.430  1.00  0.00            
ATOM   2926  O   VAL   309      45.880  52.670  55.400  1.00  0.00            
ATOM   2927  N   MET   310      46.590  50.810  54.330  1.00  0.00            
ATOM   2928  H   MET   310      46.920  49.860  54.370  1.00  0.00            
ATOM   2929  CA  MET   310      46.490  51.430  52.990  1.00  0.00            
ATOM   2930  CB  MET   310      47.890  51.510  52.370  1.00  0.00            
ATOM   2931  CG  MET   310      47.920  52.220  51.010  1.00  0.00            
ATOM   2932  SD  MET   310      49.590  52.360  50.290  1.00  0.00            
ATOM   2933  CE  MET   310      50.290  53.500  51.470  1.00  0.00            
ATOM   2934  C   MET   310      45.500  50.760  52.020  1.00  0.00            
ATOM   2935  O   MET   310      45.650  49.600  51.650  1.00  0.00            
ATOM   2936  N   LEU   311      44.690  51.620  51.430  1.00  0.00            
ATOM   2937  H   LEU   311      44.630  52.580  51.730  1.00  0.00            
ATOM   2938  CA  LEU   311      43.810  51.220  50.310  1.00  0.00            
ATOM   2939  CB  LEU   311      42.420  51.860  50.460  1.00  0.00            
ATOM   2940  CG  LEU   311      41.680  51.420  51.730  1.00  0.00            
ATOM   2941  CD1 LEU   311      40.340  52.140  51.810  1.00  0.00            
ATOM   2942  CD2 LEU   311      41.460  49.900  51.760  1.00  0.00            
ATOM   2943  C   LEU   311      44.440  51.560  48.950  1.00  0.00            
ATOM   2944  O   LEU   311      44.700  52.720  48.630  1.00  0.00            
ATOM   2945  N   SER   312      44.710  50.500  48.190  1.00  0.00            
ATOM   2946  H   SER   312      44.560  49.570  48.520  1.00  0.00            
ATOM   2947  CA  SER   312      45.390  50.610  46.870  1.00  0.00            
ATOM   2948  CB  SER   312      46.780  49.980  46.890  1.00  0.00            
ATOM   2949  OG  SER   312      47.670  50.980  47.410  1.00  0.00            
ATOM   2950  HG  SER   312      48.360  50.540  48.000  1.00  0.00            
ATOM   2951  C   SER   312      44.600  50.100  45.660  1.00  0.00            
ATOM   2952  O   SER   312      44.460  48.910  45.420  1.00  0.00            
ATOM   2953  N   GLY   313      44.040  51.050  44.930  1.00  0.00            
ATOM   2954  H   GLY   313      44.080  52.010  45.220  1.00  0.00            
ATOM   2955  CA  GLY   313      43.190  50.770  43.750  1.00  0.00            
ATOM   2956  C   GLY   313      41.700  50.800  44.110  1.00  0.00            
ATOM   2957  O   GLY   313      40.950  51.570  43.510  1.00  0.00            
ATOM   2958  N   GLU   314      41.410  50.180  45.250  1.00  0.00            
ATOM   2959  H   GLU   314      42.010  49.440  45.570  1.00  0.00            
ATOM   2960  CA  GLU   314      40.150  50.230  46.010  1.00  0.00            
ATOM   2961  CB  GLU   314      40.580  49.730  47.400  1.00  0.00            
ATOM   2962  CG  GLU   314      39.470  49.630  48.450  1.00  0.00            
ATOM   2963  CD  GLU   314      38.570  48.420  48.270  1.00  0.00            
ATOM   2964  OE1 GLU   314      38.230  48.070  47.120  1.00  0.00            
ATOM   2965  OE2 GLU   314      38.210  47.900  49.340  1.00  0.00            
ATOM   2966  C   GLU   314      39.450  51.610  46.050  1.00  0.00            
ATOM   2967  O   GLU   314      38.660  51.950  45.170  1.00  0.00            
ATOM   2968  N   SER   315      40.060  52.500  46.820  1.00  0.00            
ATOM   2969  H   SER   315      40.810  52.230  47.430  1.00  0.00            
ATOM   2970  CA  SER   315      39.700  53.930  46.960  1.00  0.00            
ATOM   2971  CB  SER   315      40.460  54.510  48.150  1.00  0.00            
ATOM   2972  OG  SER   315      41.820  54.060  48.100  1.00  0.00            
ATOM   2973  HG  SER   315      42.350  54.650  48.700  1.00  0.00            
ATOM   2974  C   SER   315      39.930  54.840  45.750  1.00  0.00            
ATOM   2975  O   SER   315      39.510  56.000  45.760  1.00  0.00            
ATOM   2976  N   ALA   316      40.510  54.300  44.680  1.00  0.00            
ATOM   2977  H   ALA   316      40.680  53.320  44.650  1.00  0.00            
ATOM   2978  CA  ALA   316      40.850  55.070  43.460  1.00  0.00            
ATOM   2979  CB  ALA   316      42.320  54.820  43.100  1.00  0.00            
ATOM   2980  C   ALA   316      39.960  54.780  42.250  1.00  0.00            
ATOM   2981  O   ALA   316      39.260  55.660  41.740  1.00  0.00            
ATOM   2982  N   LYS   317      39.920  53.500  41.870  1.00  0.00            
ATOM   2983  H   LYS   317      40.400  52.800  42.410  1.00  0.00            
ATOM   2984  CA  LYS   317      39.180  53.000  40.700  1.00  0.00            
ATOM   2985  CB  LYS   317      40.170  52.550  39.610  1.00  0.00            
ATOM   2986  CG  LYS   317      41.100  51.410  40.020  1.00  0.00            
ATOM   2987  CD  LYS   317      42.050  51.040  38.880  1.00  0.00            
ATOM   2988  CE  LYS   317      42.950  49.860  39.280  1.00  0.00            
ATOM   2989  NZ  LYS   317      43.870  49.490  38.180  1.00  0.00            
ATOM   2990  HZ1 LYS   317      44.420  48.710  38.460  1.00  0.00            
ATOM   2991  HZ2 LYS   317      43.340  49.250  37.370  1.00  0.00            
ATOM   2992  HZ3 LYS   317      44.460  50.270  37.960  1.00  0.00            
ATOM   2993  C   LYS   317      38.150  51.890  41.010  1.00  0.00            
ATOM   2994  O   LYS   317      37.550  51.330  40.100  1.00  0.00            
ATOM   2995  N   GLY   318      37.980  51.580  42.300  1.00  0.00            
ATOM   2996  H   GLY   318      38.430  52.070  43.050  1.00  0.00            
ATOM   2997  CA  GLY   318      37.060  50.540  42.760  1.00  0.00            
ATOM   2998  C   GLY   318      35.580  50.920  42.630  1.00  0.00            
ATOM   2999  O   GLY   318      35.190  52.090  42.560  1.00  0.00            
ATOM   3000  N   LYS   319      34.740  49.890  42.600  1.00  0.00            
ATOM   3001  H   LYS   319      35.070  48.940  42.510  1.00  0.00            
ATOM   3002  CA  LYS   319      33.280  50.090  42.600  1.00  0.00            
ATOM   3003  CB  LYS   319      32.530  48.830  42.150  1.00  0.00            
ATOM   3004  CG  LYS   319      32.790  48.570  40.670  1.00  0.00            
ATOM   3005  CD  LYS   319      32.040  47.320  40.200  1.00  0.00            
ATOM   3006  CE  LYS   319      32.400  47.000  38.750  1.00  0.00            
ATOM   3007  NZ  LYS   319      31.660  45.820  38.290  1.00  0.00            
ATOM   3008  HZ1 LYS   319      31.960  45.590  37.370  1.00  0.00            
ATOM   3009  HZ2 LYS   319      31.840  45.060  38.910  1.00  0.00            
ATOM   3010  HZ3 LYS   319      30.680  46.030  38.280  1.00  0.00            
ATOM   3011  C   LYS   319      32.710  50.640  43.920  1.00  0.00            
ATOM   3012  O   LYS   319      31.980  51.620  43.820  1.00  0.00            
ATOM   3013  N   TYR   320      33.360  50.300  45.040  1.00  0.00            
ATOM   3014  H   TYR   320      34.120  49.650  45.050  1.00  0.00            
ATOM   3015  CA  TYR   320      32.860  50.670  46.380  1.00  0.00            
ATOM   3016  CB  TYR   320      32.300  49.410  47.050  1.00  0.00            
ATOM   3017  CG  TYR   320      31.200  48.740  46.220  1.00  0.00            
ATOM   3018  CD1 TYR   320      29.910  49.230  46.210  1.00  0.00            
ATOM   3019  HD1 TYR   320      29.640  50.090  46.840  1.00  0.00            
ATOM   3020  CD2 TYR   320      31.540  47.660  45.400  1.00  0.00            
ATOM   3021  HD2 TYR   320      32.550  47.260  45.450  1.00  0.00            
ATOM   3022  CE1 TYR   320      28.950  48.650  45.390  1.00  0.00            
ATOM   3023  HE1 TYR   320      27.930  49.030  45.420  1.00  0.00            
ATOM   3024  CE2 TYR   320      30.590  47.080  44.570  1.00  0.00            
ATOM   3025  HE2 TYR   320      30.900  46.270  43.910  1.00  0.00            
ATOM   3026  CZ  TYR   320      29.300  47.580  44.570  1.00  0.00            
ATOM   3027  OH  TYR   320      28.390  47.060  43.700  1.00  0.00            
ATOM   3028  HH  TYR   320      28.690  46.150  43.440  1.00  0.00            
ATOM   3029  C   TYR   320      33.850  51.420  47.320  1.00  0.00            
ATOM   3030  O   TYR   320      34.130  50.950  48.430  1.00  0.00            
ATOM   3031  N   PRO   321      34.360  52.600  46.930  1.00  0.00            
ATOM   3032  CA  PRO   321      35.420  53.330  47.670  1.00  0.00            
ATOM   3033  CB  PRO   321      35.720  54.570  46.830  1.00  0.00            
ATOM   3034  CG  PRO   321      35.260  54.190  45.430  1.00  0.00            
ATOM   3035  CD  PRO   321      34.000  53.360  45.720  1.00  0.00            
ATOM   3036  C   PRO   321      35.020  53.770  49.090  1.00  0.00            
ATOM   3037  O   PRO   321      35.800  53.570  50.020  1.00  0.00            
ATOM   3038  N   LEU   322      33.790  54.230  49.250  1.00  0.00            
ATOM   3039  H   LEU   322      33.030  53.940  48.660  1.00  0.00            
ATOM   3040  CA  LEU   322      33.340  54.800  50.540  1.00  0.00            
ATOM   3041  CB  LEU   322      32.100  55.670  50.290  1.00  0.00            
ATOM   3042  CG  LEU   322      31.750  56.570  51.480  1.00  0.00            
ATOM   3043  CD1 LEU   322      32.880  57.560  51.770  1.00  0.00            
ATOM   3044  CD2 LEU   322      30.440  57.310  51.210  1.00  0.00            
ATOM   3045  C   LEU   322      33.060  53.700  51.580  1.00  0.00            
ATOM   3046  O   LEU   322      33.600  53.700  52.680  1.00  0.00            
ATOM   3047  N   GLU   323      32.430  52.640  51.080  1.00  0.00            
ATOM   3048  H   GLU   323      32.030  52.680  50.140  1.00  0.00            
ATOM   3049  CA  GLU   323      32.140  51.350  51.740  1.00  0.00            
ATOM   3050  CB  GLU   323      31.470  50.430  50.710  1.00  0.00            
ATOM   3051  CG  GLU   323      30.180  50.960  50.060  1.00  0.00            
ATOM   3052  CD  GLU   323      30.290  52.050  48.970  1.00  0.00            
ATOM   3053  OE1 GLU   323      31.400  52.530  48.620  1.00  0.00            
ATOM   3054  OE2 GLU   323      29.220  52.440  48.480  1.00  0.00            
ATOM   3055  C   GLU   323      33.430  50.700  52.260  1.00  0.00            
ATOM   3056  O   GLU   323      33.530  50.410  53.450  1.00  0.00            
ATOM   3057  N   ALA   324      34.470  50.720  51.410  1.00  0.00            
ATOM   3058  H   ALA   324      34.320  50.860  50.430  1.00  0.00            
ATOM   3059  CA  ALA   324      35.840  50.310  51.760  1.00  0.00            
ATOM   3060  CB  ALA   324      36.720  50.460  50.530  1.00  0.00            
ATOM   3061  C   ALA   324      36.460  51.090  52.930  1.00  0.00            
ATOM   3062  O   ALA   324      36.740  50.510  53.980  1.00  0.00            
ATOM   3063  N   VAL   325      36.480  52.420  52.830  1.00  0.00            
ATOM   3064  H   VAL   325      36.180  52.880  51.990  1.00  0.00            
ATOM   3065  CA  VAL   325      37.000  53.310  53.910  1.00  0.00            
ATOM   3066  CB  VAL   325      37.080  54.780  53.450  1.00  0.00            
ATOM   3067  CG1 VAL   325      37.750  55.660  54.510  1.00  0.00            
ATOM   3068  CG2 VAL   325      37.880  54.900  52.150  1.00  0.00            
ATOM   3069  C   VAL   325      36.190  53.160  55.220  1.00  0.00            
ATOM   3070  O   VAL   325      36.790  52.960  56.270  1.00  0.00            
ATOM   3071  N   SER   326      34.870  53.040  55.090  1.00  0.00            
ATOM   3072  H   SER   326      34.400  53.310  54.230  1.00  0.00            
ATOM   3073  CA  SER   326      33.950  52.750  56.220  1.00  0.00            
ATOM   3074  CB  SER   326      32.480  52.770  55.800  1.00  0.00            
ATOM   3075  OG  SER   326      32.130  54.080  55.340  1.00  0.00            
ATOM   3076  HG  SER   326      31.460  54.000  54.600  1.00  0.00            
ATOM   3077  C   SER   326      34.230  51.400  56.900  1.00  0.00            
ATOM   3078  O   SER   326      34.520  51.380  58.090  1.00  0.00            
ATOM   3079  N   ILE   327      34.290  50.300  56.130  1.00  0.00            
ATOM   3080  H   ILE   327      34.100  50.320  55.140  1.00  0.00            
ATOM   3081  CA  ILE   327      34.610  48.970  56.710  1.00  0.00            
ATOM   3082  CB  ILE   327      34.230  47.790  55.800  1.00  0.00            
ATOM   3083  CG1 ILE   327      34.260  46.460  56.550  1.00  0.00            
ATOM   3084  CG2 ILE   327      35.120  47.680  54.560  1.00  0.00            
ATOM   3085  CD  ILE   327      33.180  46.370  57.630  1.00  0.00            
ATOM   3086  C   ILE   327      36.050  48.890  57.270  1.00  0.00            
ATOM   3087  O   ILE   327      36.230  48.440  58.400  1.00  0.00            
ATOM   3088  N   MET   328      36.990  49.570  56.610  1.00  0.00            
ATOM   3089  H   MET   328      36.850  49.880  55.660  1.00  0.00            
ATOM   3090  CA  MET   328      38.370  49.760  57.130  1.00  0.00            
ATOM   3091  CB  MET   328      39.210  50.460  56.060  1.00  0.00            
ATOM   3092  CG  MET   328      40.670  50.670  56.470  1.00  0.00            
ATOM   3093  SD  MET   328      41.520  49.120  56.930  1.00  0.00            
ATOM   3094  CE  MET   328      41.880  48.500  55.300  1.00  0.00            
ATOM   3095  C   MET   328      38.390  50.520  58.480  1.00  0.00            
ATOM   3096  O   MET   328      38.970  50.030  59.450  1.00  0.00            
ATOM   3097  N   ALA   329      37.620  51.600  58.580  1.00  0.00            
ATOM   3098  H   ALA   329      37.170  52.010  57.770  1.00  0.00            
ATOM   3099  CA  ALA   329      37.450  52.350  59.840  1.00  0.00            
ATOM   3100  CB  ALA   329      36.600  53.600  59.600  1.00  0.00            
ATOM   3101  C   ALA   329      36.830  51.510  60.980  1.00  0.00            
ATOM   3102  O   ALA   329      37.350  51.540  62.100  1.00  0.00            
ATOM   3103  N   THR   330      35.810  50.710  60.650  1.00  0.00            
ATOM   3104  H   THR   330      35.270  50.880  59.810  1.00  0.00            
ATOM   3105  CA  THR   330      35.200  49.730  61.580  1.00  0.00            
ATOM   3106  CB  THR   330      33.950  49.070  60.990  1.00  0.00            
ATOM   3107  OG1 THR   330      33.080  50.100  60.500  1.00  0.00            
ATOM   3108  HG1 THR   330      32.360  49.700  59.930  1.00  0.00            
ATOM   3109  CG2 THR   330      33.190  48.220  62.010  1.00  0.00            
ATOM   3110  C   THR   330      36.200  48.640  62.020  1.00  0.00            
ATOM   3111  O   THR   330      36.340  48.420  63.220  1.00  0.00            
ATOM   3112  N   ILE   331      36.960  48.060  61.090  1.00  0.00            
ATOM   3113  H   ILE   331      36.810  48.220  60.100  1.00  0.00            
ATOM   3114  CA  ILE   331      38.030  47.080  61.430  1.00  0.00            
ATOM   3115  CB  ILE   331      38.660  46.440  60.180  1.00  0.00            
ATOM   3116  CG1 ILE   331      37.600  45.710  59.340  1.00  0.00            
ATOM   3117  CG2 ILE   331      39.760  45.430  60.560  1.00  0.00            
ATOM   3118  CD  ILE   331      38.100  45.410  57.920  1.00  0.00            
ATOM   3119  C   ILE   331      39.110  47.720  62.330  1.00  0.00            
ATOM   3120  O   ILE   331      39.370  47.200  63.410  1.00  0.00            
ATOM   3121  N   CYS   332      39.550  48.930  61.970  1.00  0.00            
ATOM   3122  H   CYS   332      39.390  49.290  61.040  1.00  0.00            
ATOM   3123  CA  CYS   332      40.470  49.720  62.820  1.00  0.00            
ATOM   3124  CB  CYS   332      40.860  51.050  62.160  1.00  0.00            
ATOM   3125  SG  CYS   332      41.870  50.830  60.650  1.00  0.00            
ATOM   3126  HG  CYS   332      41.910  52.100  60.290  1.00  0.00            
ATOM   3127  C   CYS   332      39.950  49.980  64.240  1.00  0.00            
ATOM   3128  O   CYS   332      40.560  49.470  65.170  1.00  0.00            
ATOM   3129  N   GLU   333      38.690  50.420  64.350  1.00  0.00            
ATOM   3130  H   GLU   333      38.140  50.650  63.540  1.00  0.00            
ATOM   3131  CA  GLU   333      38.000  50.610  65.660  1.00  0.00            
ATOM   3132  CB  GLU   333      36.590  51.160  65.420  1.00  0.00            
ATOM   3133  CG  GLU   333      35.770  51.500  66.680  1.00  0.00            
ATOM   3134  CD  GLU   333      35.250  50.280  67.450  1.00  0.00            
ATOM   3135  OE1 GLU   333      34.600  49.410  66.830  1.00  0.00            
ATOM   3136  OE2 GLU   333      35.540  50.160  68.650  1.00  0.00            
ATOM   3137  C   GLU   333      37.970  49.300  66.480  1.00  0.00            
ATOM   3138  O   GLU   333      38.660  49.210  67.490  1.00  0.00            
ATOM   3139  N   ARG   334      37.430  48.250  65.850  1.00  0.00            
ATOM   3140  H   ARG   334      36.970  48.360  64.960  1.00  0.00            
ATOM   3141  CA  ARG   334      37.280  46.920  66.480  1.00  0.00            
ATOM   3142  CB  ARG   334      36.570  45.990  65.480  1.00  0.00            
ATOM   3143  CG  ARG   334      36.290  44.580  66.020  1.00  0.00            
ATOM   3144  CD  ARG   334      35.440  44.610  67.290  1.00  0.00            
ATOM   3145  NE  ARG   334      35.410  43.280  67.920  1.00  0.00            
ATOM   3146  HE  ARG   334      34.690  42.680  67.560  1.00  0.00            
ATOM   3147  CZ  ARG   334      36.320  42.790  68.790  1.00  0.00            
ATOM   3148  NH1 ARG   334      37.430  43.470  69.100  1.00  0.00            
ATOM   3149 1HH1 ARG   334      37.660  44.360  68.670  1.00  0.00            
ATOM   3150 2HH1 ARG   334      38.120  43.100  69.740  1.00  0.00            
ATOM   3151  NH2 ARG   334      36.120  41.610  69.380  1.00  0.00            
ATOM   3152 1HH2 ARG   334      35.300  41.060  69.210  1.00  0.00            
ATOM   3153 2HH2 ARG   334      36.810  41.240  70.000  1.00  0.00            
ATOM   3154  C   ARG   334      38.600  46.320  66.980  1.00  0.00            
ATOM   3155  O   ARG   334      38.620  45.710  68.060  1.00  0.00            
ATOM   3156  N   THR   335      39.660  46.440  66.180  1.00  0.00            
ATOM   3157  H   THR   335      39.560  46.690  65.210  1.00  0.00            
ATOM   3158  CA  THR   335      41.010  46.010  66.590  1.00  0.00            
ATOM   3159  CB  THR   335      41.910  45.790  65.370  1.00  0.00            
ATOM   3160  OG1 THR   335      41.210  45.000  64.400  1.00  0.00            
ATOM   3161  HG1 THR   335      41.590  45.190  63.490  1.00  0.00            
ATOM   3162  CG2 THR   335      43.180  45.040  65.770  1.00  0.00            
ATOM   3163  C   THR   335      41.690  46.950  67.590  1.00  0.00            
ATOM   3164  O   THR   335      42.040  46.510  68.690  1.00  0.00            
ATOM   3165  N   ASP   336      41.670  48.260  67.330  1.00  0.00            
ATOM   3166  H   ASP   336      41.280  48.640  66.480  1.00  0.00            
ATOM   3167  CA  ASP   336      42.240  49.290  68.250  1.00  0.00            
ATOM   3168  CB  ASP   336      42.060  50.710  67.710  1.00  0.00            
ATOM   3169  CG  ASP   336      42.970  51.060  66.530  1.00  0.00            
ATOM   3170  OD1 ASP   336      44.150  50.670  66.520  1.00  0.00            
ATOM   3171  OD2 ASP   336      42.550  51.880  65.680  1.00  0.00            
ATOM   3172  C   ASP   336      41.640  49.260  69.660  1.00  0.00            
ATOM   3173  O   ASP   336      42.390  49.300  70.640  1.00  0.00            
ATOM   3174  N   ARG   337      40.340  48.960  69.730  1.00  0.00            
ATOM   3175  H   ARG   337      39.770  48.990  68.900  1.00  0.00            
ATOM   3176  CA  ARG   337      39.570  48.780  70.990  1.00  0.00            
ATOM   3177  CB  ARG   337      38.150  48.390  70.600  1.00  0.00            
ATOM   3178  CG  ARG   337      37.130  48.610  71.720  1.00  0.00            
ATOM   3179  CD  ARG   337      35.930  47.670  71.570  1.00  0.00            
ATOM   3180  NE  ARG   337      35.200  47.890  70.310  1.00  0.00            
ATOM   3181  HE  ARG   337      35.460  48.730  69.780  1.00  0.00            
ATOM   3182  CZ  ARG   337      34.170  47.170  69.870  1.00  0.00            
ATOM   3183  NH1 ARG   337      33.670  46.140  70.570  1.00  0.00            
ATOM   3184 1HH1 ARG   337      34.090  45.900  71.440  1.00  0.00            
ATOM   3185 2HH1 ARG   337      32.830  45.680  70.280  1.00  0.00            
ATOM   3186  NH2 ARG   337      33.640  47.480  68.690  1.00  0.00            
ATOM   3187 1HH2 ARG   337      34.060  48.240  68.140  1.00  0.00            
ATOM   3188 2HH2 ARG   337      32.800  47.100  68.330  1.00  0.00            
ATOM   3189  C   ARG   337      40.140  47.700  71.940  1.00  0.00            
ATOM   3190  O   ARG   337      39.880  47.750  73.140  1.00  0.00            
ATOM   3191  N   VAL   338      40.800  46.690  71.390  1.00  0.00            
ATOM   3192  H   VAL   338      40.990  46.660  70.400  1.00  0.00            
ATOM   3193  CA  VAL   338      41.410  45.600  72.200  1.00  0.00            
ATOM   3194  CB  VAL   338      40.890  44.220  71.760  1.00  0.00            
ATOM   3195  CG1 VAL   338      39.380  44.100  72.020  1.00  0.00            
ATOM   3196  CG2 VAL   338      41.210  43.880  70.300  1.00  0.00            
ATOM   3197  C   VAL   338      42.950  45.640  72.290  1.00  0.00            
ATOM   3198  O   VAL   338      43.580  44.660  72.690  1.00  0.00            
ATOM   3199  N   MET   339      43.550  46.770  71.890  1.00  0.00            
ATOM   3200  H   MET   339      43.020  47.590  71.690  1.00  0.00            
ATOM   3201  CA  MET   339      45.020  46.950  71.930  1.00  0.00            
ATOM   3202  CB  MET   339      45.560  47.670  70.680  1.00  0.00            
ATOM   3203  CG  MET   339      45.380  46.970  69.340  1.00  0.00            
ATOM   3204  SD  MET   339      46.420  47.810  68.080  1.00  0.00            
ATOM   3205  CE  MET   339      47.990  47.100  68.520  1.00  0.00            
ATOM   3206  C   MET   339      45.490  47.780  73.130  1.00  0.00            
ATOM   3207  O   MET   339      45.450  49.010  73.080  1.00  0.00            
ATOM   3208  N   ASN   340      46.180  47.060  74.010  1.00  0.00            
ATOM   3209  H   ASN   340      46.160  46.070  73.980  1.00  0.00            
ATOM   3210  CA  ASN   340      46.800  47.620  75.230  1.00  0.00            
ATOM   3211  CB  ASN   340      46.800  46.550  76.340  1.00  0.00            
ATOM   3212  CG  ASN   340      45.430  45.930  76.630  1.00  0.00            
ATOM   3213  OD1 ASN   340      44.360  46.400  76.300  1.00  0.00            
ATOM   3214  ND2 ASN   340      45.420  44.720  77.130  1.00  0.00            
ATOM   3215 1HD2 ASN   340      46.260  44.220  77.320  1.00  0.00            
ATOM   3216 2HD2 ASN   340      44.510  44.380  77.330  1.00  0.00            
ATOM   3217  C   ASN   340      48.240  48.130  74.990  1.00  0.00            
ATOM   3218  O   ASN   340      48.880  47.770  73.990  1.00  0.00            
ATOM   3219  N   SER   341      48.730  48.910  75.950  1.00  0.00            
ATOM   3220  H   SER   341      48.140  49.260  76.680  1.00  0.00            
ATOM   3221  CA  SER   341      50.110  49.460  75.950  1.00  0.00            
ATOM   3222  CB  SER   341      50.270  50.570  77.010  1.00  0.00            
ATOM   3223  OG  SER   341      50.210  50.060  78.340  1.00  0.00            
ATOM   3224  HG  SER   341      50.000  50.890  78.930  1.00  0.00            
ATOM   3225  C   SER   341      51.280  48.460  76.060  1.00  0.00            
ATOM   3226  O   SER   341      51.100  47.250  76.210  1.00  0.00            
ATOM   3227  N   ARG   342      52.450  48.960  75.680  1.00  0.00            
ATOM   3228  H   ARG   342      52.510  49.930  75.400  1.00  0.00            
ATOM   3229  CA  ARG   342      53.730  48.210  75.650  1.00  0.00            
ATOM   3230  CB  ARG   342      54.290  48.110  74.220  1.00  0.00            
ATOM   3231  CG  ARG   342      53.800  46.930  73.380  1.00  0.00            
ATOM   3232  CD  ARG   342      52.390  47.120  72.840  1.00  0.00            
ATOM   3233  NE  ARG   342      52.330  46.510  71.500  1.00  0.00            
ATOM   3234  HE  ARG   342      53.210  46.220  71.140  1.00  0.00            
ATOM   3235  CZ  ARG   342      51.210  46.320  70.780  1.00  0.00            
ATOM   3236  NH1 ARG   342      50.020  46.680  71.280  1.00  0.00            
ATOM   3237 1HH1 ARG   342      49.960  47.100  72.200  1.00  0.00            
ATOM   3238 2HH1 ARG   342      49.170  46.500  70.790  1.00  0.00            
ATOM   3239  NH2 ARG   342      51.300  45.840  69.520  1.00  0.00            
ATOM   3240 1HH2 ARG   342      52.180  45.680  69.070  1.00  0.00            
ATOM   3241 2HH2 ARG   342      50.500  45.490  69.020  1.00  0.00            
ATOM   3242  C   ARG   342      54.820  48.830  76.550  1.00  0.00            
ATOM   3243  O   ARG   342      55.830  49.360  76.090  1.00  0.00            
ATOM   3244  N   LEU   343      54.580  48.780  77.850  1.00  0.00            
ATOM   3245  H   LEU   343      53.740  48.390  78.230  1.00  0.00            
ATOM   3246  CA  LEU   343      55.580  49.230  78.850  1.00  0.00            
ATOM   3247  CB  LEU   343      54.880  49.510  80.190  1.00  0.00            
ATOM   3248  CG  LEU   343      53.810  50.600  80.080  1.00  0.00            
ATOM   3249  CD1 LEU   343      53.020  50.700  81.380  1.00  0.00            
ATOM   3250  CD2 LEU   343      54.430  51.960  79.730  1.00  0.00            
ATOM   3251  C   LEU   343      56.700  48.190  78.990  1.00  0.00            
ATOM   3252  O   LEU   343      56.420  47.020  79.240  1.00  0.00            
ATOM   3253  N   GLU   344      57.860  48.540  78.420  1.00  0.00            
ATOM   3254  H   GLU   344      57.870  49.230  77.700  1.00  0.00            
ATOM   3255  CA  GLU   344      59.090  47.720  78.560  1.00  0.00            
ATOM   3256  CB  GLU   344      60.230  48.200  77.640  1.00  0.00            
ATOM   3257  CG  GLU   344      60.890  49.550  77.970  1.00  0.00            
ATOM   3258  CD  GLU   344      61.950  50.030  76.950  1.00  0.00            
ATOM   3259  OE1 GLU   344      62.100  51.270  76.840  1.00  0.00            
ATOM   3260  OE2 GLU   344      62.600  49.200  76.280  1.00  0.00            
ATOM   3261  C   GLU   344      59.520  47.610  80.040  1.00  0.00            
ATOM   3262  O   GLU   344      59.520  48.640  80.720  1.00  0.00            
ATOM   3263  N   PHE   345      59.990  46.410  80.370  1.00  0.00            
ATOM   3264  H   PHE   345      59.990  45.690  79.690  1.00  0.00            
ATOM   3265  CA  PHE   345      60.360  45.900  81.710  1.00  0.00            
ATOM   3266  CB  PHE   345      61.730  46.400  82.220  1.00  0.00            
ATOM   3267  CG  PHE   345      61.770  47.850  82.710  1.00  0.00            
ATOM   3268  CD1 PHE   345      61.260  48.150  83.960  1.00  0.00            
ATOM   3269  HD1 PHE   345      60.810  47.340  84.560  1.00  0.00            
ATOM   3270  CD2 PHE   345      62.190  48.870  81.870  1.00  0.00            
ATOM   3271  HD2 PHE   345      62.540  48.630  80.860  1.00  0.00            
ATOM   3272  CE1 PHE   345      61.140  49.470  84.370  1.00  0.00            
ATOM   3273  HE1 PHE   345      60.690  49.690  85.340  1.00  0.00            
ATOM   3274  CE2 PHE   345      62.060  50.200  82.270  1.00  0.00            
ATOM   3275  HE2 PHE   345      62.310  50.990  81.570  1.00  0.00            
ATOM   3276  CZ  PHE   345      61.530  50.490  83.520  1.00  0.00            
ATOM   3277  HZ  PHE   345      61.350  51.530  83.810  1.00  0.00            
ATOM   3278  C   PHE   345      59.280  45.980  82.810  1.00  0.00            
ATOM   3279  O1  PHE   345      58.360  46.830  82.690  1.00  0.00            
ATOM   3280  O2  PHE   345      59.460  45.270  83.820  1.00  0.00            
ATOM   3281  N   LYS   351      67.700  49.380  73.610  1.00  0.00            
ATOM   3282  H1  LYS   351      68.340  48.630  73.450  1.00  0.00            
ATOM   3283  H2  LYS   351      66.860  49.010  74.000  1.00  0.00            
ATOM   3284  H3  LYS   351      67.470  49.830  72.750  1.00  0.00            
ATOM   3285  CA  LYS   351      68.290  50.360  74.540  1.00  0.00            
ATOM   3286  CB  LYS   351      69.690  50.850  74.100  1.00  0.00            
ATOM   3287  CG  LYS   351      69.750  51.750  72.850  1.00  0.00            
ATOM   3288  CD  LYS   351      70.990  52.640  72.860  1.00  0.00            
ATOM   3289  CE  LYS   351      71.040  53.590  71.650  1.00  0.00            
ATOM   3290  NZ  LYS   351      72.180  54.520  71.710  1.00  0.00            
ATOM   3291  HZ1 LYS   351      72.200  55.090  70.890  1.00  0.00            
ATOM   3292  HZ2 LYS   351      72.090  55.120  72.510  1.00  0.00            
ATOM   3293  HZ3 LYS   351      73.040  54.010  71.780  1.00  0.00            
ATOM   3294  C   LYS   351      67.340  51.570  74.660  1.00  0.00            
ATOM   3295  O   LYS   351      66.610  51.810  73.710  1.00  0.00            
ATOM   3296  N   LEU   352      67.560  52.390  75.690  1.00  0.00            
ATOM   3297  H   LEU   352      68.270  52.230  76.380  1.00  0.00            
ATOM   3298  CA  LEU   352      66.780  53.620  75.920  1.00  0.00            
ATOM   3299  CB  LEU   352      65.650  53.330  76.920  1.00  0.00            
ATOM   3300  CG  LEU   352      66.060  52.770  78.280  1.00  0.00            
ATOM   3301  CD1 LEU   352      66.150  53.890  79.320  1.00  0.00            
ATOM   3302  CD2 LEU   352      65.070  51.690  78.720  1.00  0.00            
ATOM   3303  C   LEU   352      67.680  54.840  76.260  1.00  0.00            
ATOM   3304  O   LEU   352      68.890  54.770  76.070  1.00  0.00            
ATOM   3305  N   ARG   353      67.030  55.970  76.540  1.00  0.00            
ATOM   3306  H   ARG   353      66.040  55.960  76.660  1.00  0.00            
ATOM   3307  CA  ARG   353      67.660  57.270  76.900  1.00  0.00            
ATOM   3308  CB  ARG   353      68.380  57.950  75.720  1.00  0.00            
ATOM   3309  CG  ARG   353      67.540  58.590  74.600  1.00  0.00            
ATOM   3310  CD  ARG   353      67.010  57.590  73.560  1.00  0.00            
ATOM   3311  NE  ARG   353      66.320  58.280  72.450  1.00  0.00            
ATOM   3312  HE  ARG   353      65.330  58.070  72.400  1.00  0.00            
ATOM   3313  CZ  ARG   353      66.920  58.960  71.450  1.00  0.00            
ATOM   3314  NH1 ARG   353      68.250  58.990  71.330  1.00  0.00            
ATOM   3315 1HH1 ARG   353      68.820  58.530  72.010  1.00  0.00            
ATOM   3316 2HH1 ARG   353      68.700  59.450  70.560  1.00  0.00            
ATOM   3317  NH2 ARG   353      66.220  59.790  70.680  1.00  0.00            
ATOM   3318 1HH2 ARG   353      65.240  59.940  70.830  1.00  0.00            
ATOM   3319 2HH2 ARG   353      66.670  60.340  69.970  1.00  0.00            
ATOM   3320  C   ARG   353      66.590  58.210  77.500  1.00  0.00            
ATOM   3321  O   ARG   353      65.410  57.860  77.450  1.00  0.00            
ATOM   3322  N   ILE   354      66.970  59.450  77.850  1.00  0.00            
ATOM   3323  H   ILE   354      67.930  59.700  77.830  1.00  0.00            
ATOM   3324  CA  ILE   354      66.100  60.470  78.480  1.00  0.00            
ATOM   3325  CB  ILE   354      66.820  61.840  78.510  1.00  0.00            
ATOM   3326  CG1 ILE   354      68.180  61.720  79.200  1.00  0.00            
ATOM   3327  CG2 ILE   354      65.970  62.900  79.220  1.00  0.00            
ATOM   3328  CD  ILE   354      69.050  62.970  79.010  1.00  0.00            
ATOM   3329  C   ILE   354      64.690  60.590  77.850  1.00  0.00            
ATOM   3330  O   ILE   354      63.730  60.160  78.480  1.00  0.00            
ATOM   3331  N   THR   355      64.650  60.810  76.530  1.00  0.00            
ATOM   3332  H   THR   355      65.420  61.250  76.060  1.00  0.00            
ATOM   3333  CA  THR   355      63.400  60.840  75.710  1.00  0.00            
ATOM   3334  CB  THR   355      63.720  60.870  74.200  1.00  0.00            
ATOM   3335  OG1 THR   355      64.830  61.730  73.930  1.00  0.00            
ATOM   3336  HG1 THR   355      64.520  62.480  73.340  1.00  0.00            
ATOM   3337  CG2 THR   355      62.510  61.300  73.380  1.00  0.00            
ATOM   3338  C   THR   355      62.480  59.630  75.940  1.00  0.00            
ATOM   3339  O   THR   355      61.340  59.810  76.340  1.00  0.00            
ATOM   3340  N   GLU   356      63.080  58.440  75.960  1.00  0.00            
ATOM   3341  H   GLU   356      64.050  58.370  76.200  1.00  0.00            
ATOM   3342  CA  GLU   356      62.320  57.180  76.110  1.00  0.00            
ATOM   3343  CB  GLU   356      63.150  55.920  75.830  1.00  0.00            
ATOM   3344  CG  GLU   356      63.940  55.910  74.530  1.00  0.00            
ATOM   3345  CD  GLU   356      63.180  55.990  73.210  1.00  0.00            
ATOM   3346  OE1 GLU   356      62.210  55.220  73.020  1.00  0.00            
ATOM   3347  OE2 GLU   356      63.720  56.670  72.310  1.00  0.00            
ATOM   3348  C   GLU   356      61.780  57.040  77.540  1.00  0.00            
ATOM   3349  O   GLU   356      60.570  57.060  77.720  1.00  0.00            
ATOM   3350  N   ALA   357      62.660  57.240  78.520  1.00  0.00            
ATOM   3351  H   ALA   357      63.610  57.500  78.320  1.00  0.00            
ATOM   3352  CA  ALA   357      62.340  57.170  79.960  1.00  0.00            
ATOM   3353  CB  ALA   357      63.610  57.420  80.780  1.00  0.00            
ATOM   3354  C   ALA   357      61.230  58.150  80.380  1.00  0.00            
ATOM   3355  O   ALA   357      60.210  57.720  80.910  1.00  0.00            
ATOM   3356  N   VAL   358      61.330  59.390  79.890  1.00  0.00            
ATOM   3357  H   VAL   358      62.160  59.700  79.410  1.00  0.00            
ATOM   3358  CA  VAL   358      60.300  60.430  80.080  1.00  0.00            
ATOM   3359  CB  VAL   358      60.830  61.810  79.640  1.00  0.00            
ATOM   3360  CG1 VAL   358      59.770  62.910  79.770  1.00  0.00            
ATOM   3361  CG2 VAL   358      62.050  62.190  80.490  1.00  0.00            
ATOM   3362  C   VAL   358      58.970  60.070  79.380  1.00  0.00            
ATOM   3363  O   VAL   358      57.940  59.990  80.050  1.00  0.00            
ATOM   3364  N   CYS   359      59.030  59.690  78.100  1.00  0.00            
ATOM   3365  H   CYS   359      59.880  59.760  77.570  1.00  0.00            
ATOM   3366  CA  CYS   359      57.830  59.260  77.340  1.00  0.00            
ATOM   3367  CB  CYS   359      58.130  59.170  75.840  1.00  0.00            
ATOM   3368  SG  CYS   359      58.530  60.800  75.100  1.00  0.00            
ATOM   3369  HG  CYS   359      58.770  60.320  73.890  1.00  0.00            
ATOM   3370  C   CYS   359      57.170  57.960  77.830  1.00  0.00            
ATOM   3371  O   CYS   359      55.960  57.960  78.070  1.00  0.00            
ATOM   3372  N   ARG   360      57.970  56.950  78.180  1.00  0.00            
ATOM   3373  H   ARG   360      58.950  56.970  77.950  1.00  0.00            
ATOM   3374  CA  ARG   360      57.510  55.710  78.840  1.00  0.00            
ATOM   3375  CB  ARG   360      58.680  54.720  78.990  1.00  0.00            
ATOM   3376  CG  ARG   360      58.250  53.350  79.540  1.00  0.00            
ATOM   3377  CD  ARG   360      59.450  52.510  80.010  1.00  0.00            
ATOM   3378  NE  ARG   360      59.040  51.370  80.860  1.00  0.00            
ATOM   3379  HE  ARG   360      59.320  50.450  80.550  1.00  0.00            
ATOM   3380  CZ  ARG   360      58.460  51.430  82.070  1.00  0.00            
ATOM   3381  NH1 ARG   360      58.240  52.580  82.700  1.00  0.00            
ATOM   3382 1HH1 ARG   360      58.570  53.450  82.320  1.00  0.00            
ATOM   3383 2HH1 ARG   360      57.650  52.620  83.530  1.00  0.00            
ATOM   3384  NH2 ARG   360      58.190  50.300  82.730  1.00  0.00            
ATOM   3385 1HH2 ARG   360      58.460  49.380  82.390  1.00  0.00            
ATOM   3386 2HH2 ARG   360      57.700  50.340  83.600  1.00  0.00            
ATOM   3387  C   ARG   360      56.910  56.010  80.220  1.00  0.00            
ATOM   3388  O   ARG   360      55.780  55.600  80.510  1.00  0.00            
ATOM   3389  N   GLY   361      57.600  56.850  81.000  1.00  0.00            
ATOM   3390  H   GLY   361      58.540  57.130  80.770  1.00  0.00            
ATOM   3391  CA  GLY   361      57.110  57.360  82.300  1.00  0.00            
ATOM   3392  C   GLY   361      55.790  58.140  82.170  1.00  0.00            
ATOM   3393  O   GLY   361      54.840  57.860  82.890  1.00  0.00            
ATOM   3394  N   ALA   362      55.690  58.990  81.150  1.00  0.00            
ATOM   3395  H   ALA   362      56.520  59.300  80.660  1.00  0.00            
ATOM   3396  CA  ALA   362      54.450  59.710  80.800  1.00  0.00            
ATOM   3397  CB  ALA   362      54.710  60.660  79.620  1.00  0.00            
ATOM   3398  C   ALA   362      53.270  58.790  80.460  1.00  0.00            
ATOM   3399  O   ALA   362      52.220  58.930  81.080  1.00  0.00            
ATOM   3400  N   VAL   363      53.500  57.770  79.630  1.00  0.00            
ATOM   3401  H   VAL   363      54.360  57.720  79.100  1.00  0.00            
ATOM   3402  CA  VAL   363      52.500  56.720  79.310  1.00  0.00            
ATOM   3403  CB  VAL   363      53.000  55.810  78.180  1.00  0.00            
ATOM   3404  CG1 VAL   363      52.010  54.690  77.850  1.00  0.00            
ATOM   3405  CG2 VAL   363      53.280  56.610  76.910  1.00  0.00            
ATOM   3406  C   VAL   363      52.100  55.910  80.570  1.00  0.00            
ATOM   3407  O   VAL   363      50.940  55.980  80.970  1.00  0.00            
ATOM   3408  N   GLU   364      53.110  55.490  81.330  1.00  0.00            
ATOM   3409  H   GLU   364      54.060  55.530  81.010  1.00  0.00            
ATOM   3410  CA  GLU   364      52.920  54.770  82.610  1.00  0.00            
ATOM   3411  CB  GLU   364      54.280  54.420  83.230  1.00  0.00            
ATOM   3412  CG  GLU   364      54.140  53.320  84.280  1.00  0.00            
ATOM   3413  CD  GLU   364      55.340  53.280  85.240  1.00  0.00            
ATOM   3414  OE1 GLU   364      55.190  53.790  86.360  1.00  0.00            
ATOM   3415  OE2 GLU   364      56.360  52.650  84.880  1.00  0.00            
ATOM   3416  C   GLU   364      52.090  55.590  83.630  1.00  0.00            
ATOM   3417  O   GLU   364      51.070  55.100  84.110  1.00  0.00            
ATOM   3418  N   THR   365      52.470  56.850  83.850  1.00  0.00            
ATOM   3419  H   THR   365      53.380  57.180  83.570  1.00  0.00            
ATOM   3420  CA  THR   365      51.700  57.790  84.710  1.00  0.00            
ATOM   3421  CB  THR   365      52.470  59.100  84.950  1.00  0.00            
ATOM   3422  OG1 THR   365      53.730  58.790  85.540  1.00  0.00            
ATOM   3423  HG1 THR   365      54.400  59.490  85.290  1.00  0.00            
ATOM   3424  CG2 THR   365      51.740  60.070  85.870  1.00  0.00            
ATOM   3425  C   THR   365      50.290  58.080  84.170  1.00  0.00            
ATOM   3426  O   THR   365      49.340  58.010  84.940  1.00  0.00            
ATOM   3427  N   ALA   366      50.150  58.240  82.850  1.00  0.00            
ATOM   3428  H   ALA   366      50.940  58.270  82.220  1.00  0.00            
ATOM   3429  CA  ALA   366      48.830  58.440  82.210  1.00  0.00            
ATOM   3430  CB  ALA   366      48.990  58.690  80.700  1.00  0.00            
ATOM   3431  C   ALA   366      47.860  57.270  82.430  1.00  0.00            
ATOM   3432  O   ALA   366      46.800  57.480  83.020  1.00  0.00            
ATOM   3433  N   GLU   367      48.330  56.060  82.150  1.00  0.00            
ATOM   3434  H   GLU   367      49.200  55.930  81.660  1.00  0.00            
ATOM   3435  CA  GLU   367      47.580  54.820  82.430  1.00  0.00            
ATOM   3436  CB  GLU   367      48.270  53.660  81.700  1.00  0.00            
ATOM   3437  CG  GLU   367      47.880  53.690  80.210  1.00  0.00            
ATOM   3438  CD  GLU   367      48.930  53.140  79.230  1.00  0.00            
ATOM   3439  OE1 GLU   367      49.800  52.340  79.650  1.00  0.00            
ATOM   3440  OE2 GLU   367      48.860  53.560  78.050  1.00  0.00            
ATOM   3441  C   GLU   367      47.330  54.540  83.930  1.00  0.00            
ATOM   3442  O   GLU   367      46.190  54.350  84.330  1.00  0.00            
ATOM   3443  N   LYS   368      48.340  54.790  84.770  1.00  0.00            
ATOM   3444  H   LYS   368      49.270  54.950  84.420  1.00  0.00            
ATOM   3445  CA  LYS   368      48.230  54.670  86.250  1.00  0.00            
ATOM   3446  CB  LYS   368      49.650  54.770  86.820  1.00  0.00            
ATOM   3447  CG  LYS   368      49.810  54.380  88.300  1.00  0.00            
ATOM   3448  CD  LYS   368      51.280  54.320  88.700  1.00  0.00            
ATOM   3449  CE  LYS   368      51.990  53.140  88.030  1.00  0.00            
ATOM   3450  NZ  LYS   368      53.420  53.090  88.380  1.00  0.00            
ATOM   3451  HZ1 LYS   368      53.810  52.230  88.060  1.00  0.00            
ATOM   3452  HZ2 LYS   368      53.920  53.790  87.870  1.00  0.00            
ATOM   3453  HZ3 LYS   368      53.560  53.190  89.360  1.00  0.00            
ATOM   3454  C   LYS   368      47.280  55.680  86.920  1.00  0.00            
ATOM   3455  O   LYS   368      46.900  55.490  88.080  1.00  0.00            
ATOM   3456  N   LEU   369      47.090  56.840  86.290  1.00  0.00            
ATOM   3457  H   LEU   369      47.680  57.130  85.540  1.00  0.00            
ATOM   3458  CA  LEU   369      46.130  57.870  86.760  1.00  0.00            
ATOM   3459  CB  LEU   369      46.840  59.230  86.860  1.00  0.00            
ATOM   3460  CG  LEU   369      47.910  59.320  87.950  1.00  0.00            
ATOM   3461  CD1 LEU   369      48.610  60.680  87.860  1.00  0.00            
ATOM   3462  CD2 LEU   369      47.320  59.130  89.350  1.00  0.00            
ATOM   3463  C   LEU   369      44.850  58.010  85.910  1.00  0.00            
ATOM   3464  O   LEU   369      44.260  59.100  85.860  1.00  0.00            
ATOM   3465  N   ASP   370      44.490  56.960  85.170  1.00  0.00            
ATOM   3466  H   ASP   370      44.850  56.040  85.360  1.00  0.00            
ATOM   3467  CA  ASP   370      43.300  56.890  84.280  1.00  0.00            
ATOM   3468  CB  ASP   370      42.020  56.710  85.100  1.00  0.00            
ATOM   3469  CG  ASP   370      42.030  55.450  85.990  1.00  0.00            
ATOM   3470  OD1 ASP   370      42.630  54.430  85.560  1.00  0.00            
ATOM   3471  OD2 ASP   370      41.470  55.530  87.100  1.00  0.00            
ATOM   3472  C   ASP   370      43.120  58.030  83.250  1.00  0.00            
ATOM   3473  O   ASP   370      42.030  58.280  82.740  1.00  0.00            
ATOM   3474  N   ALA   371      44.240  58.620  82.820  1.00  0.00            
ATOM   3475  H   ALA   371      45.140  58.220  83.030  1.00  0.00            
ATOM   3476  CA  ALA   371      44.250  59.810  81.940  1.00  0.00            
ATOM   3477  CB  ALA   371      45.620  60.500  82.010  1.00  0.00            
ATOM   3478  C   ALA   371      43.870  59.530  80.470  1.00  0.00            
ATOM   3479  O   ALA   371      44.700  58.990  79.730  1.00  0.00            
ATOM   3480  N   PRO   372      42.740  60.080  80.000  1.00  0.00            
ATOM   3481  CA  PRO   372      42.260  59.910  78.610  1.00  0.00            
ATOM   3482  CB  PRO   372      40.810  60.400  78.650  1.00  0.00            
ATOM   3483  CG  PRO   372      40.840  61.490  79.720  1.00  0.00            
ATOM   3484  CD  PRO   372      41.810  60.940  80.770  1.00  0.00            
ATOM   3485  C   PRO   372      43.060  60.650  77.520  1.00  0.00            
ATOM   3486  O   PRO   372      42.950  60.320  76.340  1.00  0.00            
ATOM   3487  N   LEU   373      43.940  61.580  77.920  1.00  0.00            
ATOM   3488  H   LEU   373      44.110  61.760  78.890  1.00  0.00            
ATOM   3489  CA  LEU   373      44.670  62.430  76.970  1.00  0.00            
ATOM   3490  CB  LEU   373      43.890  63.740  76.850  1.00  0.00            
ATOM   3491  CG  LEU   373      44.250  64.600  75.630  1.00  0.00            
ATOM   3492  CD1 LEU   373      43.780  63.960  74.330  1.00  0.00            
ATOM   3493  CD2 LEU   373      43.630  65.980  75.780  1.00  0.00            
ATOM   3494  C   LEU   373      46.130  62.700  77.400  1.00  0.00            
ATOM   3495  O   LEU   373      46.420  62.990  78.560  1.00  0.00            
ATOM   3496  N   ILE   374      47.030  62.560  76.430  1.00  0.00            
ATOM   3497  H   ILE   374      46.770  62.160  75.540  1.00  0.00            
ATOM   3498  CA  ILE   374      48.440  62.980  76.570  1.00  0.00            
ATOM   3499  CB  ILE   374      49.430  61.820  76.330  1.00  0.00            
ATOM   3500  CG1 ILE   374      49.160  60.680  77.330  1.00  0.00            
ATOM   3501  CG2 ILE   374      50.870  62.300  76.490  1.00  0.00            
ATOM   3502  CD  ILE   374      49.980  59.410  77.020  1.00  0.00            
ATOM   3503  C   ILE   374      48.710  64.170  75.630  1.00  0.00            
ATOM   3504  O   ILE   374      48.670  64.040  74.410  1.00  0.00            
ATOM   3505  N   VAL   375      48.900  65.330  76.230  1.00  0.00            
ATOM   3506  H   VAL   375      49.050  65.370  77.230  1.00  0.00            
ATOM   3507  CA  VAL   375      49.180  66.570  75.470  1.00  0.00            
ATOM   3508  CB  VAL   375      48.590  67.820  76.150  1.00  0.00            
ATOM   3509  CG1 VAL   375      48.780  69.060  75.260  1.00  0.00            
ATOM   3510  CG2 VAL   375      47.110  67.660  76.470  1.00  0.00            
ATOM   3511  C   VAL   375      50.700  66.710  75.290  1.00  0.00            
ATOM   3512  O   VAL   375      51.460  66.740  76.260  1.00  0.00            
ATOM   3513  N   VAL   376      51.130  66.800  74.040  1.00  0.00            
ATOM   3514  H   VAL   376      50.490  66.820  73.250  1.00  0.00            
ATOM   3515  CA  VAL   376      52.570  66.830  73.720  1.00  0.00            
ATOM   3516  CB  VAL   376      53.010  65.550  72.990  1.00  0.00            
ATOM   3517  CG1 VAL   376      54.530  65.480  72.920  1.00  0.00            
ATOM   3518  CG2 VAL   376      52.510  64.270  73.670  1.00  0.00            
ATOM   3519  C   VAL   376      52.950  68.070  72.890  1.00  0.00            
ATOM   3520  O   VAL   376      52.360  68.340  71.840  1.00  0.00            
ATOM   3521  N   ALA   377      53.930  68.820  73.400  1.00  0.00            
ATOM   3522  H   ALA   377      54.310  68.630  74.310  1.00  0.00            
ATOM   3523  CA  ALA   377      54.570  69.900  72.630  1.00  0.00            
ATOM   3524  CB  ALA   377      55.230  70.920  73.570  1.00  0.00            
ATOM   3525  C   ALA   377      55.640  69.320  71.680  1.00  0.00            
ATOM   3526  O   ALA   377      56.420  68.450  72.080  1.00  0.00            
ATOM   3527  N   THR   378      55.630  69.790  70.430  1.00  0.00            
ATOM   3528  H   THR   378      54.880  70.370  70.090  1.00  0.00            
ATOM   3529  CA  THR   378      56.590  69.310  69.420  1.00  0.00            
ATOM   3530  CB  THR   378      56.180  67.920  68.900  1.00  0.00            
ATOM   3531  OG1 THR   378      57.200  67.350  68.070  1.00  0.00            
ATOM   3532  HG1 THR   378      57.060  66.370  68.140  1.00  0.00            
ATOM   3533  CG2 THR   378      54.790  67.850  68.260  1.00  0.00            
ATOM   3534  C   THR   378      56.830  70.240  68.220  1.00  0.00            
ATOM   3535  O   THR   378      55.920  70.880  67.710  1.00  0.00            
ATOM   3536  N   GLN   379      58.100  70.350  67.870  1.00  0.00            
ATOM   3537  H   GLN   379      58.820  70.140  68.530  1.00  0.00            
ATOM   3538  CA  GLN   379      58.520  71.020  66.630  1.00  0.00            
ATOM   3539  CB  GLN   379      59.750  71.890  66.930  1.00  0.00            
ATOM   3540  CG  GLN   379      60.300  72.700  65.750  1.00  0.00            
ATOM   3541  CD  GLN   379      59.300  73.640  65.050  1.00  0.00            
ATOM   3542  OE1 GLN   379      59.170  73.610  63.840  1.00  0.00            
ATOM   3543  NE2 GLN   379      58.620  74.490  65.780  1.00  0.00            
ATOM   3544 1HE2 GLN   379      58.730  74.580  66.770  1.00  0.00            
ATOM   3545 2HE2 GLN   379      57.940  75.080  65.330  1.00  0.00            
ATOM   3546  C   GLN   379      58.700  70.040  65.450  1.00  0.00            
ATOM   3547  O   GLN   379      57.940  70.110  64.490  1.00  0.00            
ATOM   3548  N   GLY   380      59.520  69.010  65.650  1.00  0.00            
ATOM   3549  H   GLY   380      60.110  68.980  66.460  1.00  0.00            
ATOM   3550  CA  GLY   380      59.820  67.980  64.620  1.00  0.00            
ATOM   3551  C   GLY   380      58.990  66.670  64.620  1.00  0.00            
ATOM   3552  O   GLY   380      59.400  65.670  64.050  1.00  0.00            
ATOM   3553  N   GLY   381      57.900  66.630  65.390  1.00  0.00            
ATOM   3554  H   GLY   381      57.580  67.440  65.900  1.00  0.00            
ATOM   3555  CA  GLY   381      57.050  65.420  65.560  1.00  0.00            
ATOM   3556  C   GLY   381      57.640  64.270  66.420  1.00  0.00            
ATOM   3557  O   GLY   381      56.920  63.350  66.800  1.00  0.00            
ATOM   3558  N   KL2   382      58.890  64.430  66.830  1.00  0.00            
ATOM   3559  H   KL2   382      59.420  65.220  66.530  1.00  0.00            
ATOM   3560  CA  KL2   382      59.670  63.420  67.590  1.00  0.00            
ATOM   3561  CB  KL2   382      61.090  63.930  67.830  1.00  0.00            
ATOM   3562  CG  KL2   382      61.900  63.950  66.530  1.00  0.00            
ATOM   3563  CD  KL2   382      63.320  64.460  66.790  1.00  0.00            
ATOM   3564  CE  KL2   382      64.200  64.280  65.550  1.00  0.00            
ATOM   3565  NZ  KL2   382      64.420  62.860  65.250  1.00  0.00            
ATOM   3566  HZ  KL2   382      64.020  62.210  65.890  1.00  0.00            
ATOM   3567  CH  KL2   382      65.030  62.400  64.160  1.00  0.00            
ATOM   3568  OT2 KL2   382      65.520  63.140  63.310  1.00  0.00            
ATOM   3569  CT1 KL2   382      65.180  60.850  64.110  1.00  0.00            
ATOM   3570  OI1 KL2   382      64.130  60.130  64.790  1.00  0.00            
ATOM   3571  HI1 KL2   382      63.810  59.410  64.160  1.00  0.00            
ATOM   3572  CI2 KL2   382      65.320  60.370  62.660  1.00  0.00            
ATOM   3573  C   KL2   382      59.080  62.950  68.930  1.00  0.00            
ATOM   3574  O   KL2   382      58.840  61.750  69.100  1.00  0.00            
ATOM   3575  N   SER   383      58.710  63.890  69.790  1.00  0.00            
ATOM   3576  H   SER   383      58.850  64.870  69.610  1.00  0.00            
ATOM   3577  CA  SER   383      58.110  63.620  71.120  1.00  0.00            
ATOM   3578  CB  SER   383      57.920  64.920  71.900  1.00  0.00            
ATOM   3579  OG  SER   383      57.200  65.840  71.080  1.00  0.00            
ATOM   3580  HG  SER   383      57.020  66.690  71.620  1.00  0.00            
ATOM   3581  C   SER   383      56.770  62.860  71.060  1.00  0.00            
ATOM   3582  O   SER   383      56.650  61.810  71.670  1.00  0.00            
ATOM   3583  N   ALA   384      55.890  63.300  70.160  1.00  0.00            
ATOM   3584  H   ALA   384      55.920  64.260  69.890  1.00  0.00            
ATOM   3585  CA  ALA   384      54.630  62.590  69.830  1.00  0.00            
ATOM   3586  CB  ALA   384      53.850  63.390  68.790  1.00  0.00            
ATOM   3587  C   ALA   384      54.830  61.140  69.350  1.00  0.00            
ATOM   3588  O   ALA   384      54.270  60.220  69.950  1.00  0.00            
ATOM   3589  N   ARG   385      55.770  60.940  68.420  1.00  0.00            
ATOM   3590  H   ARG   385      56.190  61.700  67.930  1.00  0.00            
ATOM   3591  CA  ARG   385      56.170  59.580  67.990  1.00  0.00            
ATOM   3592  CB  ARG   385      57.030  59.610  66.720  1.00  0.00            
ATOM   3593  CG  ARG   385      56.180  59.970  65.500  1.00  0.00            
ATOM   3594  CD  ARG   385      56.920  59.820  64.170  1.00  0.00            
ATOM   3595  NE  ARG   385      58.030  60.790  64.050  1.00  0.00            
ATOM   3596  HE  ARG   385      58.920  60.400  64.300  1.00  0.00            
ATOM   3597  CZ  ARG   385      57.940  62.030  63.520  1.00  0.00            
ATOM   3598  NH1 ARG   385      56.810  62.460  62.950  1.00  0.00            
ATOM   3599 1HH1 ARG   385      56.000  61.870  62.920  1.00  0.00            
ATOM   3600 2HH1 ARG   385      56.760  63.340  62.460  1.00  0.00            
ATOM   3601  NH2 ARG   385      59.010  62.830  63.490  1.00  0.00            
ATOM   3602 1HH2 ARG   385      59.920  62.510  63.760  1.00  0.00            
ATOM   3603 2HH2 ARG   385      58.920  63.810  63.290  1.00  0.00            
ATOM   3604  C   ARG   385      56.840  58.720  69.090  1.00  0.00            
ATOM   3605  O   ARG   385      56.550  57.540  69.220  1.00  0.00            
ATOM   3606  N   ALA   386      57.630  59.370  69.950  1.00  0.00            
ATOM   3607  H   ALA   386      57.960  60.300  69.750  1.00  0.00            
ATOM   3608  CA  ALA   386      58.220  58.740  71.150  1.00  0.00            
ATOM   3609  CB  ALA   386      59.260  59.670  71.780  1.00  0.00            
ATOM   3610  C   ALA   386      57.190  58.300  72.210  1.00  0.00            
ATOM   3611  O   ALA   386      57.350  57.230  72.800  1.00  0.00            
ATOM   3612  N   VAL   387      56.150  59.110  72.430  1.00  0.00            
ATOM   3613  H   VAL   387      56.170  60.070  72.160  1.00  0.00            
ATOM   3614  CA  VAL   387      54.990  58.700  73.260  1.00  0.00            
ATOM   3615  CB  VAL   387      54.090  59.920  73.590  1.00  0.00            
ATOM   3616  CG1 VAL   387      52.890  59.530  74.450  1.00  0.00            
ATOM   3617  CG2 VAL   387      54.870  61.010  74.320  1.00  0.00            
ATOM   3618  C   VAL   387      54.190  57.550  72.600  1.00  0.00            
ATOM   3619  O   VAL   387      54.100  56.460  73.170  1.00  0.00            
ATOM   3620  N   ARG   388      53.920  57.710  71.300  1.00  0.00            
ATOM   3621  H   ARG   388      54.060  58.590  70.850  1.00  0.00            
ATOM   3622  CA  ARG   388      53.240  56.690  70.460  1.00  0.00            
ATOM   3623  CB  ARG   388      53.090  57.250  69.030  1.00  0.00            
ATOM   3624  CG  ARG   388      52.530  56.310  67.960  1.00  0.00            
ATOM   3625  CD  ARG   388      53.640  55.450  67.330  1.00  0.00            
ATOM   3626  NE  ARG   388      53.080  54.370  66.510  1.00  0.00            
ATOM   3627  HE  ARG   388      52.960  54.630  65.520  1.00  0.00            
ATOM   3628  CZ  ARG   388      52.650  53.150  66.870  1.00  0.00            
ATOM   3629  NH1 ARG   388      52.620  52.730  68.140  1.00  0.00            
ATOM   3630 1HH1 ARG   388      52.890  53.350  68.900  1.00  0.00            
ATOM   3631 2HH1 ARG   388      52.390  51.780  68.370  1.00  0.00            
ATOM   3632  NH2 ARG   388      52.390  52.310  65.880  1.00  0.00            
ATOM   3633 1HH2 ARG   388      52.560  52.640  64.930  1.00  0.00            
ATOM   3634 2HH2 ARG   388      52.090  51.360  65.990  1.00  0.00            
ATOM   3635  C   ARG   388      53.890  55.290  70.490  1.00  0.00            
ATOM   3636  O   ARG   388      53.180  54.290  70.430  1.00  0.00            
ATOM   3637  N   LYS   389      55.220  55.250  70.550  1.00  0.00            
ATOM   3638  H   LYS   389      55.770  56.080  70.420  1.00  0.00            
ATOM   3639  CA  LYS   389      55.990  53.990  70.610  1.00  0.00            
ATOM   3640  CB  LYS   389      57.460  54.330  70.890  1.00  0.00            
ATOM   3641  CG  LYS   389      58.320  53.090  71.130  1.00  0.00            
ATOM   3642  CD  LYS   389      59.750  53.450  71.480  1.00  0.00            
ATOM   3643  CE  LYS   389      60.440  52.240  72.100  1.00  0.00            
ATOM   3644  NZ  LYS   389      61.870  52.500  72.250  1.00  0.00            
ATOM   3645  HZ1 LYS   389      62.290  51.780  72.800  1.00  0.00            
ATOM   3646  HZ2 LYS   389      62.280  52.570  71.350  1.00  0.00            
ATOM   3647  HZ3 LYS   389      61.980  53.400  72.720  1.00  0.00            
ATOM   3648  C   LYS   389      55.460  52.980  71.650  1.00  0.00            
ATOM   3649  O   LYS   389      55.230  51.820  71.300  1.00  0.00            
ATOM   3650  N   TYR   390      55.050  53.490  72.800  1.00  0.00            
ATOM   3651  H   TYR   390      55.080  54.470  72.990  1.00  0.00            
ATOM   3652  CA  TYR   390      54.560  52.650  73.920  1.00  0.00            
ATOM   3653  CB  TYR   390      54.900  53.320  75.250  1.00  0.00            
ATOM   3654  CG  TYR   390      56.410  53.600  75.370  1.00  0.00            
ATOM   3655  CD1 TYR   390      57.290  52.580  75.700  1.00  0.00            
ATOM   3656  HD1 TYR   390      56.910  51.590  75.970  1.00  0.00            
ATOM   3657  CD2 TYR   390      56.910  54.850  75.020  1.00  0.00            
ATOM   3658  HD2 TYR   390      56.230  55.680  74.840  1.00  0.00            
ATOM   3659  CE1 TYR   390      58.660  52.790  75.660  1.00  0.00            
ATOM   3660  HE1 TYR   390      59.350  52.010  76.000  1.00  0.00            
ATOM   3661  CE2 TYR   390      58.280  55.070  74.960  1.00  0.00            
ATOM   3662  HE2 TYR   390      58.650  56.060  74.690  1.00  0.00            
ATOM   3663  CZ  TYR   390      59.160  54.030  75.270  1.00  0.00            
ATOM   3664  OH  TYR   390      60.500  54.190  75.200  1.00  0.00            
ATOM   3665  HH  TYR   390      60.770  54.900  74.540  1.00  0.00            
ATOM   3666  C   TYR   390      53.070  52.240  73.840  1.00  0.00            
ATOM   3667  O   TYR   390      52.620  51.450  74.660  1.00  0.00            
ATOM   3668  N   PHE   391      52.400  52.630  72.750  1.00  0.00            
ATOM   3669  H   PHE   391      52.860  53.180  72.060  1.00  0.00            
ATOM   3670  CA  PHE   391      50.970  52.330  72.440  1.00  0.00            
ATOM   3671  CB  PHE   391      50.770  50.840  72.130  1.00  0.00            
ATOM   3672  CG  PHE   391      51.370  50.420  70.790  1.00  0.00            
ATOM   3673  CD1 PHE   391      52.710  50.080  70.740  1.00  0.00            
ATOM   3674  HD1 PHE   391      53.340  50.200  71.620  1.00  0.00            
ATOM   3675  CD2 PHE   391      50.560  50.280  69.670  1.00  0.00            
ATOM   3676  HD2 PHE   391      49.490  50.500  69.750  1.00  0.00            
ATOM   3677  CE1 PHE   391      53.250  49.600  69.560  1.00  0.00            
ATOM   3678  HE1 PHE   391      54.310  49.330  69.530  1.00  0.00            
ATOM   3679  CE2 PHE   391      51.110  49.800  68.490  1.00  0.00            
ATOM   3680  HE2 PHE   391      50.470  49.660  67.620  1.00  0.00            
ATOM   3681  CZ  PHE   391      52.450  49.460  68.430  1.00  0.00            
ATOM   3682  HZ  PHE   391      52.890  49.090  67.510  1.00  0.00            
ATOM   3683  C   PHE   391      49.920  52.810  73.460  1.00  0.00            
ATOM   3684  O   PHE   391      48.970  52.050  73.700  1.00  0.00            
ATOM   3685  N   PRO   392      49.920  54.100  73.830  1.00  0.00            
ATOM   3686  CA  PRO   392      49.090  54.630  74.920  1.00  0.00            
ATOM   3687  CB  PRO   392      49.290  56.150  74.890  1.00  0.00            
ATOM   3688  CG  PRO   392      50.620  56.330  74.170  1.00  0.00            
ATOM   3689  CD  PRO   392      50.620  55.210  73.140  1.00  0.00            
ATOM   3690  C   PRO   392      47.610  54.340  74.690  1.00  0.00            
ATOM   3691  O   PRO   392      47.120  54.290  73.550  1.00  0.00            
ATOM   3692  N   ASP   393      46.930  54.040  75.790  1.00  0.00            
ATOM   3693  H   ASP   393      47.390  53.630  76.600  1.00  0.00            
ATOM   3694  CA  ASP   393      45.450  53.990  75.750  1.00  0.00            
ATOM   3695  CB  ASP   393      44.860  53.160  76.890  1.00  0.00            
ATOM   3696  CG  ASP   393      45.060  51.680  76.540  1.00  0.00            
ATOM   3697  OD1 ASP   393      45.010  51.360  75.320  1.00  0.00            
ATOM   3698  OD2 ASP   393      45.310  50.900  77.480  1.00  0.00            
ATOM   3699  C   ASP   393      44.770  55.350  75.560  1.00  0.00            
ATOM   3700  O   ASP   393      43.910  55.490  74.690  1.00  0.00            
ATOM   3701  N   ALA   394      45.450  56.350  76.110  1.00  0.00            
ATOM   3702  H   ALA   394      46.210  56.160  76.720  1.00  0.00            
ATOM   3703  CA  ALA   394      45.160  57.790  75.900  1.00  0.00            
ATOM   3704  CB  ALA   394      46.030  58.570  76.890  1.00  0.00            
ATOM   3705  C   ALA   394      45.460  58.290  74.480  1.00  0.00            
ATOM   3706  O   ALA   394      46.500  57.980  73.900  1.00  0.00            
ATOM   3707  N   THR   395      44.620  59.210  74.020  1.00  0.00            
ATOM   3708  H   THR   395      43.800  59.460  74.540  1.00  0.00            
ATOM   3709  CA  THR   395      44.830  59.930  72.740  1.00  0.00            
ATOM   3710  CB  THR   395      43.550  60.670  72.300  1.00  0.00            
ATOM   3711  OG1 THR   395      42.470  59.750  72.170  1.00  0.00            
ATOM   3712  HG1 THR   395      41.640  60.170  72.540  1.00  0.00            
ATOM   3713  CG2 THR   395      43.720  61.410  70.960  1.00  0.00            
ATOM   3714  C   THR   395      45.990  60.940  72.890  1.00  0.00            
ATOM   3715  O   THR   395      46.100  61.630  73.900  1.00  0.00            
ATOM   3716  N   ILE   396      46.830  61.030  71.870  1.00  0.00            
ATOM   3717  H   ILE   396      46.750  60.450  71.060  1.00  0.00            
ATOM   3718  CA  ILE   396      47.950  61.990  71.860  1.00  0.00            
ATOM   3719  CB  ILE   396      49.210  61.340  71.270  1.00  0.00            
ATOM   3720  CG1 ILE   396      49.570  60.080  72.070  1.00  0.00            
ATOM   3721  CG2 ILE   396      50.400  62.300  71.260  1.00  0.00            
ATOM   3722  CD  ILE   396      50.500  59.170  71.270  1.00  0.00            
ATOM   3723  C   ILE   396      47.570  63.300  71.140  1.00  0.00            
ATOM   3724  O   ILE   396      47.310  63.310  69.940  1.00  0.00            
ATOM   3725  N   LEU   397      47.560  64.380  71.910  1.00  0.00            
ATOM   3726  H   LEU   397      47.840  64.320  72.880  1.00  0.00            
ATOM   3727  CA  LEU   397      47.250  65.730  71.400  1.00  0.00            
ATOM   3728  CB  LEU   397      46.410  66.480  72.440  1.00  0.00            
ATOM   3729  CG  LEU   397      45.430  67.540  71.910  1.00  0.00            
ATOM   3730  CD1 LEU   397      46.120  68.700  71.190  1.00  0.00            
ATOM   3731  CD2 LEU   397      44.360  66.900  71.020  1.00  0.00            
ATOM   3732  C   LEU   397      48.580  66.460  71.110  1.00  0.00            
ATOM   3733  O   LEU   397      49.300  66.880  72.020  1.00  0.00            
ATOM   3734  N   ALA   398      48.920  66.520  69.830  1.00  0.00            
ATOM   3735  H   ALA   398      48.260  66.280  69.110  1.00  0.00            
ATOM   3736  CA  ALA   398      50.210  67.070  69.380  1.00  0.00            
ATOM   3737  CB  ALA   398      50.750  66.250  68.210  1.00  0.00            
ATOM   3738  C   ALA   398      50.160  68.560  69.000  1.00  0.00            
ATOM   3739  O   ALA   398      49.620  68.930  67.960  1.00  0.00            
ATOM   3740  N   LEU   399      50.700  69.390  69.890  1.00  0.00            
ATOM   3741  H   LEU   399      51.190  69.040  70.700  1.00  0.00            
ATOM   3742  CA  LEU   399      50.800  70.850  69.680  1.00  0.00            
ATOM   3743  CB  LEU   399      50.810  71.620  71.000  1.00  0.00            
ATOM   3744  CG  LEU   399      49.580  71.430  71.890  1.00  0.00            
ATOM   3745  CD1 LEU   399      49.680  72.360  73.100  1.00  0.00            
ATOM   3746  CD2 LEU   399      48.270  71.680  71.140  1.00  0.00            
ATOM   3747  C   LEU   399      52.050  71.220  68.870  1.00  0.00            
ATOM   3748  O   LEU   399      53.170  70.920  69.280  1.00  0.00            
ATOM   3749  N   THR   400      51.810  71.840  67.710  1.00  0.00            
ATOM   3750  H   THR   400      50.870  71.950  67.350  1.00  0.00            
ATOM   3751  CA  THR   400      52.890  72.250  66.780  1.00  0.00            
ATOM   3752  CB  THR   400      52.920  71.380  65.510  1.00  0.00            
ATOM   3753  OG1 THR   400      51.660  71.450  64.830  1.00  0.00            
ATOM   3754  HG1 THR   400      51.750  71.020  63.930  1.00  0.00            
ATOM   3755  CG2 THR   400      53.280  69.920  65.800  1.00  0.00            
ATOM   3756  C   THR   400      52.770  73.710  66.310  1.00  0.00            
ATOM   3757  O   THR   400      51.680  74.260  66.200  1.00  0.00            
ATOM   3758  N   THR   401      53.930  74.350  66.140  1.00  0.00            
ATOM   3759  H   THR   401      54.730  74.160  66.710  1.00  0.00            
ATOM   3760  CA  THR   401      54.030  75.620  65.370  1.00  0.00            
ATOM   3761  CB  THR   401      54.910  76.670  66.060  1.00  0.00            
ATOM   3762  OG1 THR   401      56.260  76.220  66.260  1.00  0.00            
ATOM   3763  HG1 THR   401      56.690  77.000  66.760  1.00  0.00            
ATOM   3764  CG2 THR   401      54.290  77.020  67.400  1.00  0.00            
ATOM   3765  C   THR   401      54.510  75.450  63.920  1.00  0.00            
ATOM   3766  O   THR   401      54.550  76.380  63.120  1.00  0.00            
ATOM   3767  N   ASN   402      54.630  74.180  63.530  1.00  0.00            
ATOM   3768  H   ASN   402      54.320  73.450  64.130  1.00  0.00            
ATOM   3769  CA  ASN   402      55.140  73.740  62.230  1.00  0.00            
ATOM   3770  CB  ASN   402      56.300  72.800  62.530  1.00  0.00            
ATOM   3771  CG  ASN   402      57.100  72.380  61.290  1.00  0.00            
ATOM   3772  OD1 ASN   402      56.600  71.820  60.330  1.00  0.00            
ATOM   3773  ND2 ASN   402      58.390  72.570  61.370  1.00  0.00            
ATOM   3774 1HD2 ASN   402      58.780  72.970  62.220  1.00  0.00            
ATOM   3775 2HD2 ASN   402      58.950  72.370  60.580  1.00  0.00            
ATOM   3776  C   ASN   402      54.020  73.020  61.460  1.00  0.00            
ATOM   3777  O   ASN   402      53.570  71.940  61.850  1.00  0.00            
ATOM   3778  N   GLU   403      53.600  73.650  60.370  1.00  0.00            
ATOM   3779  H   GLU   403      53.840  74.610  60.200  1.00  0.00            
ATOM   3780  CA  GLU   403      52.560  73.090  59.470  1.00  0.00            
ATOM   3781  CB  GLU   403      52.240  74.040  58.310  1.00  0.00            
ATOM   3782  CG  GLU   403      51.450  75.260  58.780  1.00  0.00            
ATOM   3783  CD  GLU   403      50.730  75.920  57.600  1.00  0.00            
ATOM   3784  OE1 GLU   403      50.150  75.170  56.780  1.00  0.00            
ATOM   3785  OE2 GLU   403      50.720  77.160  57.580  1.00  0.00            
ATOM   3786  C   GLU   403      52.890  71.710  58.890  1.00  0.00            
ATOM   3787  O   GLU   403      52.130  70.770  59.140  1.00  0.00            
ATOM   3788  N   LYS   404      54.150  71.530  58.520  1.00  0.00            
ATOM   3789  H   LYS   404      54.850  72.220  58.720  1.00  0.00            
ATOM   3790  CA  LYS   404      54.650  70.270  57.930  1.00  0.00            
ATOM   3791  CB  LYS   404      56.060  70.500  57.370  1.00  0.00            
ATOM   3792  CG  LYS   404      56.660  69.310  56.600  1.00  0.00            
ATOM   3793  CD  LYS   404      55.800  68.830  55.420  1.00  0.00            
ATOM   3794  CE  LYS   404      55.600  69.890  54.320  1.00  0.00            
ATOM   3795  NZ  LYS   404      54.630  69.380  53.340  1.00  0.00            
ATOM   3796  HZ1 LYS   404      54.320  70.100  52.720  1.00  0.00            
ATOM   3797  HZ2 LYS   404      55.050  68.660  52.790  1.00  0.00            
ATOM   3798  HZ3 LYS   404      53.830  68.970  53.810  1.00  0.00            
ATOM   3799  C   LYS   404      54.600  69.110  58.940  1.00  0.00            
ATOM   3800  O   LYS   404      54.040  68.060  58.620  1.00  0.00            
ATOM   3801  N   THR   405      54.990  69.360  60.180  1.00  0.00            
ATOM   3802  H   THR   405      55.440  70.220  60.450  1.00  0.00            
ATOM   3803  CA  THR   405      54.850  68.330  61.240  1.00  0.00            
ATOM   3804  CB  THR   405      55.790  68.490  62.430  1.00  0.00            
ATOM   3805  OG1 THR   405      55.510  69.700  63.150  1.00  0.00            
ATOM   3806  HG1 THR   405      56.360  70.010  63.620  1.00  0.00            
ATOM   3807  CG2 THR   405      57.240  68.440  61.940  1.00  0.00            
ATOM   3808  C   THR   405      53.410  68.100  61.710  1.00  0.00            
ATOM   3809  O   THR   405      53.040  66.940  61.920  1.00  0.00            
ATOM   3810  N   ALA   406      52.570  69.130  61.680  1.00  0.00            
ATOM   3811  H   ALA   406      52.910  70.080  61.580  1.00  0.00            
ATOM   3812  CA  ALA   406      51.110  68.980  61.870  1.00  0.00            
ATOM   3813  CB  ALA   406      50.420  70.350  61.900  1.00  0.00            
ATOM   3814  C   ALA   406      50.460  68.100  60.780  1.00  0.00            
ATOM   3815  O   ALA   406      49.730  67.170  61.100  1.00  0.00            
ATOM   3816  N   HIS   407      50.870  68.310  59.520  1.00  0.00            
ATOM   3817  H   HIS   407      51.360  69.150  59.250  1.00  0.00            
ATOM   3818  CA  HIS   407      50.500  67.430  58.390  1.00  0.00            
ATOM   3819  CB  HIS   407      50.950  68.040  57.060  1.00  0.00            
ATOM   3820  CG  HIS   407      50.430  69.450  56.720  1.00  0.00            
ATOM   3821  ND1 HIS   407      51.110  70.390  56.050  1.00  0.00            
ATOM   3822  CD2 HIS   407      49.250  69.980  57.060  1.00  0.00            
ATOM   3823  HD2 HIS   407      48.430  69.460  57.540  1.00  0.00            
ATOM   3824  CE1 HIS   407      50.370  71.490  56.000  1.00  0.00            
ATOM   3825  HE1 HIS   407      50.660  72.460  55.580  1.00  0.00            
ATOM   3826  NE2 HIS   407      49.230  71.250  56.630  1.00  0.00            
ATOM   3827  HE2 HIS   407      48.540  71.940  56.860  1.00  0.00            
ATOM   3828  C   HIS   407      51.060  66.000  58.550  1.00  0.00            
ATOM   3829  O   HIS   407      50.300  65.040  58.680  1.00  0.00            
ATOM   3830  N   GLN   408      52.360  65.880  58.830  1.00  0.00            
ATOM   3831  H   GLN   408      52.980  66.680  58.740  1.00  0.00            
ATOM   3832  CA  GLN   408      53.040  64.580  59.060  1.00  0.00            
ATOM   3833  CB  GLN   408      54.560  64.760  59.220  1.00  0.00            
ATOM   3834  CG  GLN   408      55.190  65.160  57.880  1.00  0.00            
ATOM   3835  CD  GLN   408      56.640  65.630  57.970  1.00  0.00            
ATOM   3836  OE1 GLN   408      57.190  65.990  59.000  1.00  0.00            
ATOM   3837  NE2 GLN   408      57.280  65.640  56.830  1.00  0.00            
ATOM   3838 1HE2 GLN   408      56.830  65.290  56.000  1.00  0.00            
ATOM   3839 2HE2 GLN   408      58.200  66.050  56.790  1.00  0.00            
ATOM   3840  C   GLN   408      52.490  63.710  60.210  1.00  0.00            
ATOM   3841  O   GLN   408      52.190  62.530  60.020  1.00  0.00            
ATOM   3842  N   LEU   409      52.200  64.330  61.350  1.00  0.00            
ATOM   3843  H   LEU   409      52.390  65.310  61.480  1.00  0.00            
ATOM   3844  CA  LEU   409      51.630  63.620  62.530  1.00  0.00            
ATOM   3845  CB  LEU   409      51.660  64.510  63.770  1.00  0.00            
ATOM   3846  CG  LEU   409      53.080  64.660  64.340  1.00  0.00            
ATOM   3847  CD1 LEU   409      53.100  65.790  65.370  1.00  0.00            
ATOM   3848  CD2 LEU   409      53.570  63.350  64.970  1.00  0.00            
ATOM   3849  C   LEU   409      50.230  63.000  62.340  1.00  0.00            
ATOM   3850  O   LEU   409      49.830  62.120  63.100  1.00  0.00            
ATOM   3851  N   VAL   410      49.540  63.370  61.250  1.00  0.00            
ATOM   3852  H   VAL   410      49.830  64.130  60.660  1.00  0.00            
ATOM   3853  CA  VAL   410      48.280  62.700  60.850  1.00  0.00            
ATOM   3854  CB  VAL   410      47.550  63.450  59.720  1.00  0.00            
ATOM   3855  CG1 VAL   410      46.160  62.860  59.450  1.00  0.00            
ATOM   3856  CG2 VAL   410      47.380  64.930  60.040  1.00  0.00            
ATOM   3857  C   VAL   410      48.480  61.210  60.500  1.00  0.00            
ATOM   3858  O   VAL   410      47.610  60.410  60.840  1.00  0.00            
ATOM   3859  N   LEU   411      49.680  60.830  60.050  1.00  0.00            
ATOM   3860  H   LEU   411      50.410  61.500  59.850  1.00  0.00            
ATOM   3861  CA  LEU   411      50.030  59.420  59.780  1.00  0.00            
ATOM   3862  CB  LEU   411      51.240  59.380  58.830  1.00  0.00            
ATOM   3863  CG  LEU   411      51.520  58.000  58.210  1.00  0.00            
ATOM   3864  CD1 LEU   411      50.340  57.520  57.360  1.00  0.00            
ATOM   3865  CD2 LEU   411      52.770  58.070  57.340  1.00  0.00            
ATOM   3866  C   LEU   411      50.270  58.540  61.030  1.00  0.00            
ATOM   3867  O   LEU   411      49.800  57.400  61.080  1.00  0.00            
ATOM   3868  N   SER   412      50.860  59.110  62.080  1.00  0.00            
ATOM   3869  H   SER   412      51.280  60.020  62.010  1.00  0.00            
ATOM   3870  CA  SER   412      51.160  58.400  63.350  1.00  0.00            
ATOM   3871  CB  SER   412      51.900  59.300  64.330  1.00  0.00            
ATOM   3872  OG  SER   412      53.050  59.910  63.740  1.00  0.00            
ATOM   3873  HG  SER   412      53.770  59.920  64.440  1.00  0.00            
ATOM   3874  C   SER   412      49.910  57.900  64.090  1.00  0.00            
ATOM   3875  O   SER   412      48.950  58.650  64.280  1.00  0.00            
ATOM   3876  N   LYS   413      49.990  56.690  64.630  1.00  0.00            
ATOM   3877  H   LYS   413      50.810  56.110  64.430  1.00  0.00            
ATOM   3878  CA  LYS   413      48.900  56.040  65.410  1.00  0.00            
ATOM   3879  CB  LYS   413      49.320  54.610  65.770  1.00  0.00            
ATOM   3880  CG  LYS   413      48.200  53.780  66.420  1.00  0.00            
ATOM   3881  CD  LYS   413      48.440  52.270  66.320  1.00  0.00            
ATOM   3882  CE  LYS   413      47.240  51.520  66.910  1.00  0.00            
ATOM   3883  NZ  LYS   413      46.990  50.210  66.290  1.00  0.00            
ATOM   3884  HZ1 LYS   413      46.030  49.960  66.510  1.00  0.00            
ATOM   3885  HZ2 LYS   413      47.050  50.280  65.290  1.00  0.00            
ATOM   3886  HZ3 LYS   413      47.580  49.490  66.650  1.00  0.00            
ATOM   3887  C   LYS   413      48.500  56.840  66.670  1.00  0.00            
ATOM   3888  O   LYS   413      49.350  57.440  67.330  1.00  0.00            
ATOM   3889  N   GLY   414      47.190  57.020  66.830  1.00  0.00            
ATOM   3890  H   GLY   414      46.540  56.590  66.190  1.00  0.00            
ATOM   3891  CA  GLY   414      46.570  57.720  67.980  1.00  0.00            
ATOM   3892  C   GLY   414      46.850  59.220  68.180  1.00  0.00            
ATOM   3893  O   GLY   414      46.440  59.800  69.190  1.00  0.00            
ATOM   3894  N   VAL   415      47.650  59.810  67.290  1.00  0.00            
ATOM   3895  H   VAL   415      48.270  59.240  66.750  1.00  0.00            
ATOM   3896  CA  VAL   415      47.960  61.250  67.310  1.00  0.00            
ATOM   3897  CB  VAL   415      49.370  61.490  66.730  1.00  0.00            
ATOM   3898  CG1 VAL   415      49.790  62.960  66.800  1.00  0.00            
ATOM   3899  CG2 VAL   415      50.420  60.650  67.470  1.00  0.00            
ATOM   3900  C   VAL   415      46.900  62.130  66.610  1.00  0.00            
ATOM   3901  O   VAL   415      46.510  61.860  65.480  1.00  0.00            
ATOM   3902  N   VAL   416      46.490  63.170  67.340  1.00  0.00            
ATOM   3903  H   VAL   416      46.730  63.240  68.320  1.00  0.00            
ATOM   3904  CA  VAL   416      45.660  64.290  66.830  1.00  0.00            
ATOM   3905  CB  VAL   416      44.380  64.460  67.680  1.00  0.00            
ATOM   3906  CG1 VAL   416      43.530  65.650  67.200  1.00  0.00            
ATOM   3907  CG2 VAL   416      43.520  63.190  67.630  1.00  0.00            
ATOM   3908  C   VAL   416      46.510  65.580  66.820  1.00  0.00            
ATOM   3909  O   VAL   416      46.960  66.020  67.890  1.00  0.00            
ATOM   3910  N   PRO   417      46.920  66.030  65.630  1.00  0.00            
ATOM   3911  CA  PRO   417      47.720  67.270  65.460  1.00  0.00            
ATOM   3912  CB  PRO   417      48.190  67.240  64.010  1.00  0.00            
ATOM   3913  CG  PRO   417      48.140  65.760  63.640  1.00  0.00            
ATOM   3914  CD  PRO   417      46.900  65.260  64.380  1.00  0.00            
ATOM   3915  C   PRO   417      46.880  68.530  65.680  1.00  0.00            
ATOM   3916  O   PRO   417      45.740  68.600  65.220  1.00  0.00            
ATOM   3917  N   GLN   418      47.500  69.530  66.300  1.00  0.00            
ATOM   3918  H   GLN   418      48.350  69.370  66.830  1.00  0.00            
ATOM   3919  CA  GLN   418      46.950  70.900  66.400  1.00  0.00            
ATOM   3920  CB  GLN   418      46.300  71.170  67.760  1.00  0.00            
ATOM   3921  CG  GLN   418      44.850  70.690  67.830  1.00  0.00            
ATOM   3922  CD  GLN   418      44.090  71.470  68.910  1.00  0.00            
ATOM   3923  OE1 GLN   418      44.280  72.650  69.130  1.00  0.00            
ATOM   3924  NE2 GLN   418      43.130  70.850  69.550  1.00  0.00            
ATOM   3925 1HE2 GLN   418      42.890  69.910  69.360  1.00  0.00            
ATOM   3926 2HE2 GLN   418      42.640  71.410  70.220  1.00  0.00            
ATOM   3927  C   GLN   418      48.010  71.990  66.160  1.00  0.00            
ATOM   3928  O   GLN   418      49.030  72.060  66.840  1.00  0.00            
ATOM   3929  N   LEU   419      47.690  72.830  65.180  1.00  0.00            
ATOM   3930  H   LEU   419      46.860  72.700  64.640  1.00  0.00            
ATOM   3931  CA  LEU   419      48.510  74.010  64.820  1.00  0.00            
ATOM   3932  CB  LEU   419      48.260  74.390  63.350  1.00  0.00            
ATOM   3933  CG  LEU   419      49.290  75.400  62.820  1.00  0.00            
ATOM   3934  CD1 LEU   419      50.680  74.780  62.740  1.00  0.00            
ATOM   3935  CD2 LEU   419      48.830  75.940  61.470  1.00  0.00            
ATOM   3936  C   LEU   419      48.250  75.200  65.760  1.00  0.00            
ATOM   3937  O   LEU   419      47.210  75.860  65.730  1.00  0.00            
ATOM   3938  N   VAL   420      49.240  75.440  66.620  1.00  0.00            
ATOM   3939  H   VAL   420      50.130  74.990  66.500  1.00  0.00            
ATOM   3940  CA  VAL   420      49.190  76.540  67.610  1.00  0.00            
ATOM   3941  CB  VAL   420      49.680  76.090  69.000  1.00  0.00            
ATOM   3942  CG1 VAL   420      48.790  74.970  69.530  1.00  0.00            
ATOM   3943  CG2 VAL   420      51.150  75.660  69.020  1.00  0.00            
ATOM   3944  C   VAL   420      49.910  77.810  67.120  1.00  0.00            
ATOM   3945  O   VAL   420      50.550  77.810  66.080  1.00  0.00            
ATOM   3946  N   LYS   421      49.660  78.910  67.830  1.00  0.00            
ATOM   3947  H   LYS   421      49.210  78.850  68.720  1.00  0.00            
ATOM   3948  CA  LYS   421      50.210  80.240  67.460  1.00  0.00            
ATOM   3949  CB  LYS   421      49.450  81.370  68.160  1.00  0.00            
ATOM   3950  CG  LYS   421      47.950  81.400  67.800  1.00  0.00            
ATOM   3951  CD  LYS   421      47.690  81.590  66.300  1.00  0.00            
ATOM   3952  CE  LYS   421      46.200  81.520  65.970  1.00  0.00            
ATOM   3953  NZ  LYS   421      45.610  80.210  66.290  1.00  0.00            
ATOM   3954  HZ1 LYS   421      44.640  80.220  66.070  1.00  0.00            
ATOM   3955  HZ2 LYS   421      46.070  79.500  65.760  1.00  0.00            
ATOM   3956  HZ3 LYS   421      45.720  80.030  67.270  1.00  0.00            
ATOM   3957  C   LYS   421      51.720  80.370  67.710  1.00  0.00            
ATOM   3958  O   LYS   421      52.410  80.970  66.880  1.00  0.00            
ATOM   3959  N   GLU   422      52.110  80.040  68.940  1.00  0.00            
ATOM   3960  H   GLU   422      51.430  79.910  69.670  1.00  0.00            
ATOM   3961  CA  GLU   422      53.480  79.840  69.460  1.00  0.00            
ATOM   3962  CB  GLU   422      54.380  81.090  69.280  1.00  0.00            
ATOM   3963  CG  GLU   422      55.890  80.850  69.450  1.00  0.00            
ATOM   3964  CD  GLU   422      56.410  79.550  68.790  1.00  0.00            
ATOM   3965  OE1 GLU   422      56.630  79.540  67.560  1.00  0.00            
ATOM   3966  OE2 GLU   422      56.480  78.530  69.510  1.00  0.00            
ATOM   3967  C   GLU   422      53.390  79.370  70.920  1.00  0.00            
ATOM   3968  O   GLU   422      52.310  79.420  71.500  1.00  0.00            
ATOM   3969  N   ILE   423      54.440  78.680  71.380  1.00  0.00            
ATOM   3970  H   ILE   423      55.240  78.520  70.770  1.00  0.00            
ATOM   3971  CA  ILE   423      54.570  78.170  72.770  1.00  0.00            
ATOM   3972  CB  ILE   423      54.740  76.640  72.750  1.00  0.00            
ATOM   3973  CG1 ILE   423      53.490  75.960  72.150  1.00  0.00            
ATOM   3974  CG2 ILE   423      55.010  76.080  74.150  1.00  0.00            
ATOM   3975  CD  ILE   423      53.660  74.460  71.920  1.00  0.00            
ATOM   3976  C   ILE   423      55.730  78.900  73.470  1.00  0.00            
ATOM   3977  O   ILE   423      56.880  78.480  73.420  1.00  0.00            
ATOM   3978  N   THR   424      55.380  79.930  74.240  1.00  0.00            
ATOM   3979  H   THR   424      54.420  80.100  74.500  1.00  0.00            
ATOM   3980  CA  THR   424      56.390  80.840  74.850  1.00  0.00            
ATOM   3981  CB  THR   424      55.830  82.200  75.270  1.00  0.00            
ATOM   3982  OG1 THR   424      54.890  82.050  76.340  1.00  0.00            
ATOM   3983  HG1 THR   424      54.030  81.580  76.020  1.00  0.00            
ATOM   3984  CG2 THR   424      55.210  82.940  74.080  1.00  0.00            
ATOM   3985  C   THR   424      57.210  80.280  76.030  1.00  0.00            
ATOM   3986  O   THR   424      58.350  80.690  76.260  1.00  0.00            
ATOM   3987  N   SER   425      56.630  79.320  76.750  1.00  0.00            
ATOM   3988  H   SER   425      55.710  79.020  76.530  1.00  0.00            
ATOM   3989  CA  SER   425      57.240  78.680  77.950  1.00  0.00            
ATOM   3990  CB  SER   425      57.170  79.590  79.180  1.00  0.00            
ATOM   3991  OG  SER   425      55.840  79.680  79.730  1.00  0.00            
ATOM   3992  HG  SER   425      55.790  80.540  80.250  1.00  0.00            
ATOM   3993  C   SER   425      56.520  77.360  78.310  1.00  0.00            
ATOM   3994  O   SER   425      55.430  77.080  77.810  1.00  0.00            
ATOM   3995  N   THR   426      57.130  76.610  79.220  1.00  0.00            
ATOM   3996  H   THR   426      58.090  76.750  79.470  1.00  0.00            
ATOM   3997  CA  THR   426      56.580  75.340  79.760  1.00  0.00            
ATOM   3998  CB  THR   426      57.560  74.710  80.750  1.00  0.00            
ATOM   3999  OG1 THR   426      58.900  74.880  80.270  1.00  0.00            
ATOM   4000  HG1 THR   426      59.530  74.400  80.890  1.00  0.00            
ATOM   4001  CG2 THR   426      57.300  73.210  80.890  1.00  0.00            
ATOM   4002  C   THR   426      55.210  75.530  80.450  1.00  0.00            
ATOM   4003  O   THR   426      54.260  74.820  80.110  1.00  0.00            
ATOM   4004  N   ASP   427      55.070  76.540  81.300  1.00  0.00            
ATOM   4005  H   ASP   427      55.840  76.860  81.880  1.00  0.00            
ATOM   4006  CA  ASP   427      53.770  76.910  81.900  1.00  0.00            
ATOM   4007  CB  ASP   427      53.970  77.840  83.100  1.00  0.00            
ATOM   4008  CG  ASP   427      55.090  77.260  83.960  1.00  0.00            
ATOM   4009  OD1 ASP   427      54.880  76.160  84.510  1.00  0.00            
ATOM   4010  OD2 ASP   427      56.220  77.740  83.760  1.00  0.00            
ATOM   4011  C   ASP   427      52.750  77.500  80.920  1.00  0.00            
ATOM   4012  O   ASP   427      51.560  77.170  81.000  1.00  0.00            
ATOM   4013  N   ASP   428      53.230  78.230  79.910  1.00  0.00            
ATOM   4014  H   ASP   428      54.180  78.580  79.920  1.00  0.00            
ATOM   4015  CA  ASP   428      52.390  78.670  78.780  1.00  0.00            
ATOM   4016  CB  ASP   428      53.180  79.620  77.870  1.00  0.00            
ATOM   4017  CG  ASP   428      52.330  80.320  76.810  1.00  0.00            
ATOM   4018  OD1 ASP   428      51.190  80.710  77.150  1.00  0.00            
ATOM   4019  OD2 ASP   428      52.830  80.440  75.670  1.00  0.00            
ATOM   4020  C   ASP   428      51.860  77.480  77.960  1.00  0.00            
ATOM   4021  O   ASP   428      50.640  77.340  77.820  1.00  0.00            
ATOM   4022  N   PHE   429      52.730  76.500  77.700  1.00  0.00            
ATOM   4023  H   PHE   429      53.720  76.670  77.770  1.00  0.00            
ATOM   4024  CA  PHE   429      52.350  75.180  77.150  1.00  0.00            
ATOM   4025  CB  PHE   429      53.610  74.300  76.970  1.00  0.00            
ATOM   4026  CG  PHE   429      53.360  72.810  76.700  1.00  0.00            
ATOM   4027  CD1 PHE   429      52.550  72.380  75.660  1.00  0.00            
ATOM   4028  HD1 PHE   429      52.210  73.090  74.900  1.00  0.00            
ATOM   4029  CD2 PHE   429      53.830  71.890  77.630  1.00  0.00            
ATOM   4030  HD2 PHE   429      54.410  72.230  78.490  1.00  0.00            
ATOM   4031  CE1 PHE   429      52.200  71.040  75.550  1.00  0.00            
ATOM   4032  HE1 PHE   429      51.560  70.710  74.730  1.00  0.00            
ATOM   4033  CE2 PHE   429      53.490  70.540  77.510  1.00  0.00            
ATOM   4034  HE2 PHE   429      53.930  69.810  78.200  1.00  0.00            
ATOM   4035  CZ  PHE   429      52.670  70.120  76.480  1.00  0.00            
ATOM   4036  HZ  PHE   429      52.420  69.060  76.380  1.00  0.00            
ATOM   4037  C   PHE   429      51.320  74.450  78.010  1.00  0.00            
ATOM   4038  O   PHE   429      50.300  74.020  77.480  1.00  0.00            
ATOM   4039  N   TYR   430      51.530  74.420  79.330  1.00  0.00            
ATOM   4040  H   TYR   430      52.430  74.620  79.720  1.00  0.00            
ATOM   4041  CA  TYR   430      50.540  73.820  80.260  1.00  0.00            
ATOM   4042  CB  TYR   430      51.050  73.740  81.700  1.00  0.00            
ATOM   4043  CG  TYR   430      52.320  72.910  81.920  1.00  0.00            
ATOM   4044  CD1 TYR   430      52.680  71.820  81.110  1.00  0.00            
ATOM   4045  HD1 TYR   430      52.020  71.460  80.320  1.00  0.00            
ATOM   4046  CD2 TYR   430      53.160  73.290  82.950  1.00  0.00            
ATOM   4047  HD2 TYR   430      52.950  74.190  83.530  1.00  0.00            
ATOM   4048  CE1 TYR   430      53.870  71.150  81.330  1.00  0.00            
ATOM   4049  HE1 TYR   430      54.170  70.340  80.670  1.00  0.00            
ATOM   4050  CE2 TYR   430      54.350  72.620  83.190  1.00  0.00            
ATOM   4051  HE2 TYR   430      55.020  73.010  83.960  1.00  0.00            
ATOM   4052  CZ  TYR   430      54.700  71.550  82.380  1.00  0.00            
ATOM   4053  OH  TYR   430      55.790  70.800  82.690  1.00  0.00            
ATOM   4054  HH  TYR   430      56.320  71.300  83.380  1.00  0.00            
ATOM   4055  C   TYR   430      49.160  74.500  80.200  1.00  0.00            
ATOM   4056  O   TYR   430      48.180  73.840  79.820  1.00  0.00            
ATOM   4057  N   ARG   431      49.160  75.830  80.250  1.00  0.00            
ATOM   4058  H   ARG   431      50.020  76.330  80.440  1.00  0.00            
ATOM   4059  CA  ARG   431      47.960  76.670  80.090  1.00  0.00            
ATOM   4060  CB  ARG   431      48.420  78.130  80.200  1.00  0.00            
ATOM   4061  CG  ARG   431      47.310  79.170  80.070  1.00  0.00            
ATOM   4062  CD  ARG   431      47.880  80.540  79.670  1.00  0.00            
ATOM   4063  NE  ARG   431      48.460  80.520  78.320  1.00  0.00            
ATOM   4064  HE  ARG   431      49.470  80.630  78.260  1.00  0.00            
ATOM   4065  CZ  ARG   431      47.810  80.400  77.150  1.00  0.00            
ATOM   4066  NH1 ARG   431      46.480  80.290  77.070  1.00  0.00            
ATOM   4067 1HH1 ARG   431      45.910  80.350  77.880  1.00  0.00            
ATOM   4068 2HH1 ARG   431      45.980  79.970  76.250  1.00  0.00            
ATOM   4069  NH2 ARG   431      48.540  80.420  76.030  1.00  0.00            
ATOM   4070 1HH2 ARG   431      49.550  80.520  76.120  1.00  0.00            
ATOM   4071 2HH2 ARG   431      48.130  80.340  75.130  1.00  0.00            
ATOM   4072  C   ARG   431      47.240  76.420  78.740  1.00  0.00            
ATOM   4073  O   ARG   431      46.130  75.890  78.730  1.00  0.00            
ATOM   4074  N   LEU   432      48.000  76.560  77.650  1.00  0.00            
ATOM   4075  H   LEU   432      48.960  76.850  77.720  1.00  0.00            
ATOM   4076  CA  LEU   432      47.520  76.370  76.260  1.00  0.00            
ATOM   4077  CB  LEU   432      48.660  76.770  75.310  1.00  0.00            
ATOM   4078  CG  LEU   432      48.280  76.800  73.820  1.00  0.00            
ATOM   4079  CD1 LEU   432      47.240  77.880  73.530  1.00  0.00            
ATOM   4080  CD2 LEU   432      49.540  77.020  72.990  1.00  0.00            
ATOM   4081  C   LEU   432      47.040  74.930  75.980  1.00  0.00            
ATOM   4082  O   LEU   432      45.900  74.720  75.570  1.00  0.00            
ATOM   4083  N   GLY   433      47.830  73.960  76.420  1.00  0.00            
ATOM   4084  H   GLY   433      48.740  74.140  76.820  1.00  0.00            
ATOM   4085  CA  GLY   433      47.510  72.520  76.310  1.00  0.00            
ATOM   4086  C   GLY   433      46.230  72.120  77.070  1.00  0.00            
ATOM   4087  O   GLY   433      45.380  71.450  76.490  1.00  0.00            
ATOM   4088  N   LYS   434      46.060  72.630  78.290  1.00  0.00            
ATOM   4089  H   LYS   434      46.810  73.100  78.770  1.00  0.00            
ATOM   4090  CA  LYS   434      44.820  72.440  79.070  1.00  0.00            
ATOM   4091  CB  LYS   434      44.980  72.980  80.490  1.00  0.00            
ATOM   4092  CG  LYS   434      45.940  72.100  81.280  1.00  0.00            
ATOM   4093  CD  LYS   434      46.400  72.800  82.560  1.00  0.00            
ATOM   4094  CE  LYS   434      45.320  72.830  83.630  1.00  0.00            
ATOM   4095  NZ  LYS   434      45.910  73.340  84.870  1.00  0.00            
ATOM   4096  HZ1 LYS   434      45.230  73.330  85.600  1.00  0.00            
ATOM   4097  HZ2 LYS   434      46.700  72.760  85.120  1.00  0.00            
ATOM   4098  HZ3 LYS   434      46.230  74.270  84.720  1.00  0.00            
ATOM   4099  C   LYS   434      43.570  73.080  78.420  1.00  0.00            
ATOM   4100  O   LYS   434      42.560  72.410  78.240  1.00  0.00            
ATOM   4101  N   GLU   435      43.750  74.310  77.930  1.00  0.00            
ATOM   4102  H   GLU   435      44.590  74.830  78.100  1.00  0.00            
ATOM   4103  CA  GLU   435      42.710  75.050  77.170  1.00  0.00            
ATOM   4104  CB  GLU   435      43.310  76.410  76.810  1.00  0.00            
ATOM   4105  CG  GLU   435      42.290  77.400  76.240  1.00  0.00            
ATOM   4106  CD  GLU   435      42.970  78.600  75.560  1.00  0.00            
ATOM   4107  OE1 GLU   435      42.460  79.000  74.490  1.00  0.00            
ATOM   4108  OE2 GLU   435      44.020  79.060  76.060  1.00  0.00            
ATOM   4109  C   GLU   435      42.290  74.270  75.900  1.00  0.00            
ATOM   4110  O   GLU   435      41.120  73.910  75.750  1.00  0.00            
ATOM   4111  N   LEU   436      43.280  73.840  75.120  1.00  0.00            
ATOM   4112  H   LEU   436      44.220  74.180  75.240  1.00  0.00            
ATOM   4113  CA  LEU   436      43.070  72.990  73.930  1.00  0.00            
ATOM   4114  CB  LEU   436      44.300  73.000  73.020  1.00  0.00            
ATOM   4115  CG  LEU   436      44.530  74.390  72.410  1.00  0.00            
ATOM   4116  CD1 LEU   436      45.840  74.390  71.620  1.00  0.00            
ATOM   4117  CD2 LEU   436      43.370  74.810  71.500  1.00  0.00            
ATOM   4118  C   LEU   436      42.590  71.550  74.200  1.00  0.00            
ATOM   4119  O   LEU   436      41.840  70.990  73.400  1.00  0.00            
ATOM   4120  N   ALA   437      42.980  70.980  75.340  1.00  0.00            
ATOM   4121  H   ALA   437      43.800  71.300  75.840  1.00  0.00            
ATOM   4122  CA  ALA   437      42.420  69.690  75.840  1.00  0.00            
ATOM   4123  CB  ALA   437      43.090  69.300  77.160  1.00  0.00            
ATOM   4124  C   ALA   437      40.900  69.760  76.040  1.00  0.00            
ATOM   4125  O   ALA   437      40.200  69.050  75.310  1.00  0.00            
ATOM   4126  N   LEU   438      40.450  70.800  76.740  1.00  0.00            
ATOM   4127  H   LEU   438      41.080  71.380  77.270  1.00  0.00            
ATOM   4128  CA  LEU   438      39.020  71.130  76.890  1.00  0.00            
ATOM   4129  CB  LEU   438      38.840  72.320  77.850  1.00  0.00            
ATOM   4130  CG  LEU   438      39.160  71.970  79.310  1.00  0.00            
ATOM   4131  CD1 LEU   438      39.240  73.240  80.150  1.00  0.00            
ATOM   4132  CD2 LEU   438      38.090  71.030  79.890  1.00  0.00            
ATOM   4133  C   LEU   438      38.320  71.450  75.550  1.00  0.00            
ATOM   4134  O   LEU   438      37.390  70.750  75.160  1.00  0.00            
ATOM   4135  N   GLN   439      38.940  72.330  74.750  1.00  0.00            
ATOM   4136  H   GLN   439      39.710  72.880  75.090  1.00  0.00            
ATOM   4137  CA  GLN   439      38.440  72.690  73.400  1.00  0.00            
ATOM   4138  CB  GLN   439      39.300  73.780  72.750  1.00  0.00            
ATOM   4139  CG  GLN   439      39.070  75.170  73.330  1.00  0.00            
ATOM   4140  CD  GLN   439      39.960  76.230  72.660  1.00  0.00            
ATOM   4141  OE1 GLN   439      40.260  76.200  71.480  1.00  0.00            
ATOM   4142  NE2 GLN   439      40.350  77.220  73.420  1.00  0.00            
ATOM   4143 1HE2 GLN   439      40.050  77.320  74.360  1.00  0.00            
ATOM   4144 2HE2 GLN   439      41.090  77.830  73.120  1.00  0.00            
ATOM   4145  C   GLN   439      38.300  71.520  72.410  1.00  0.00            
ATOM   4146  O   GLN   439      37.370  71.500  71.610  1.00  0.00            
ATOM   4147  N   SER   440      39.190  70.530  72.510  1.00  0.00            
ATOM   4148  H   SER   440      40.000  70.620  73.100  1.00  0.00            
ATOM   4149  CA  SER   440      39.150  69.320  71.640  1.00  0.00            
ATOM   4150  CB  SER   440      40.400  68.430  71.800  1.00  0.00            
ATOM   4151  OG  SER   440      40.360  67.620  72.980  1.00  0.00            
ATOM   4152  HG  SER   440      40.550  68.170  73.810  1.00  0.00            
ATOM   4153  C   SER   440      37.920  68.410  71.820  1.00  0.00            
ATOM   4154  O   SER   440      37.650  67.580  70.960  1.00  0.00            
ATOM   4155  N   GLY   441      37.300  68.460  73.000  1.00  0.00            
ATOM   4156  H   GLY   441      37.500  69.190  73.670  1.00  0.00            
ATOM   4157  CA  GLY   441      36.200  67.560  73.390  1.00  0.00            
ATOM   4158  C   GLY   441      36.570  66.070  73.600  1.00  0.00            
ATOM   4159  O   GLY   441      35.690  65.260  73.870  1.00  0.00            
ATOM   4160  N   LEU   442      37.850  65.740  73.400  1.00  0.00            
ATOM   4161  H   LEU   442      38.480  66.380  72.970  1.00  0.00            
ATOM   4162  CA  LEU   442      38.420  64.390  73.670  1.00  0.00            
ATOM   4163  CB  LEU   442      39.710  64.200  72.860  1.00  0.00            
ATOM   4164  CG  LEU   442      39.500  64.170  71.350  1.00  0.00            
ATOM   4165  CD1 LEU   442      40.850  64.180  70.640  1.00  0.00            
ATOM   4166  CD2 LEU   442      38.690  62.930  70.920  1.00  0.00            
ATOM   4167  C   LEU   442      38.690  64.080  75.150  1.00  0.00            
ATOM   4168  O   LEU   442      39.090  62.970  75.480  1.00  0.00            
ATOM   4169  N   ALA   443      38.650  65.130  75.970  1.00  0.00            
ATOM   4170  H   ALA   443      38.460  66.050  75.620  1.00  0.00            
ATOM   4171  CA  ALA   443      38.770  65.090  77.440  1.00  0.00            
ATOM   4172  CB  ALA   443      40.220  65.370  77.840  1.00  0.00            
ATOM   4173  C   ALA   443      37.860  66.180  78.040  1.00  0.00            
ATOM   4174  O   ALA   443      37.640  67.220  77.410  1.00  0.00            
ATOM   4175  N   HIS   444      37.370  65.930  79.250  1.00  0.00            
ATOM   4176  H   HIS   444      37.620  65.070  79.750  1.00  0.00            
ATOM   4177  CA  HIS   444      36.390  66.790  79.930  1.00  0.00            
ATOM   4178  CB  HIS   444      35.080  66.010  80.130  1.00  0.00            
ATOM   4179  CG  HIS   444      34.450  65.520  78.810  1.00  0.00            
ATOM   4180  ND1 HIS   444      34.700  64.360  78.220  1.00  0.00            
ATOM   4181  CD2 HIS   444      33.660  66.220  78.000  1.00  0.00            
ATOM   4182  HD2 HIS   444      33.220  67.190  78.210  1.00  0.00            
ATOM   4183  CE1 HIS   444      34.110  64.340  77.040  1.00  0.00            
ATOM   4184  HE1 HIS   444      34.240  63.580  76.270  1.00  0.00            
ATOM   4185  NE2 HIS   444      33.460  65.490  76.900  1.00  0.00            
ATOM   4186  HE2 HIS   444      32.940  65.770  76.100  1.00  0.00            
ATOM   4187  C   HIS   444      36.900  67.330  81.280  1.00  0.00            
ATOM   4188  O   HIS   444      37.990  67.020  81.770  1.00  0.00            
ATOM   4189  N   LYS   445      36.110  68.240  81.850  1.00  0.00            
ATOM   4190  H   LYS   445      35.240  68.480  81.430  1.00  0.00            
ATOM   4191  CA  LYS   445      36.410  68.900  83.140  1.00  0.00            
ATOM   4192  CB  LYS   445      35.400  70.030  83.350  1.00  0.00            
ATOM   4193  CG  LYS   445      35.770  70.860  84.580  1.00  0.00            
ATOM   4194  CD  LYS   445      34.620  71.780  85.000  1.00  0.00            
ATOM   4195  CE  LYS   445      34.910  72.350  86.390  1.00  0.00            
ATOM   4196  NZ  LYS   445      35.010  71.280  87.390  1.00  0.00            
ATOM   4197  HZ1 LYS   445      35.160  71.670  88.290  1.00  0.00            
ATOM   4198  HZ2 LYS   445      34.160  70.750  87.390  1.00  0.00            
ATOM   4199  HZ3 LYS   445      35.770  70.680  87.150  1.00  0.00            
ATOM   4200  C   LYS   445      36.380  67.900  84.320  1.00  0.00            
ATOM   4201  O   LYS   445      35.300  67.530  84.790  1.00  0.00            
ATOM   4202  N   GLY   446      37.520  67.810  85.000  1.00  0.00            
ATOM   4203  H   GLY   446      38.200  68.570  85.000  1.00  0.00            
ATOM   4204  CA  GLY   446      37.760  66.770  86.020  1.00  0.00            
ATOM   4205  C   GLY   446      38.850  65.760  85.630  1.00  0.00            
ATOM   4206  O   GLY   446      39.590  65.290  86.500  1.00  0.00            
ATOM   4207  N   ASP   447      38.970  65.480  84.330  1.00  0.00            
ATOM   4208  H   ASP   447      38.270  65.740  83.660  1.00  0.00            
ATOM   4209  CA  ASP   447      39.950  64.510  83.800  1.00  0.00            
ATOM   4210  CB  ASP   447      39.770  64.260  82.300  1.00  0.00            
ATOM   4211  CG  ASP   447      38.420  63.670  81.900  1.00  0.00            
ATOM   4212  OD1 ASP   447      37.690  63.160  82.780  1.00  0.00            
ATOM   4213  OD2 ASP   447      38.140  63.720  80.680  1.00  0.00            
ATOM   4214  C   ASP   447      41.410  64.920  84.000  1.00  0.00            
ATOM   4215  O   ASP   447      41.800  66.090  83.930  1.00  0.00            
ATOM   4216  N   VAL   448      42.200  63.890  84.250  1.00  0.00            
ATOM   4217  H   VAL   448      41.820  62.970  84.370  1.00  0.00            
ATOM   4218  CA  VAL   448      43.670  63.980  84.340  1.00  0.00            
ATOM   4219  CB  VAL   448      44.220  62.820  85.190  1.00  0.00            
ATOM   4220  CG1 VAL   448      45.740  62.840  85.300  1.00  0.00            
ATOM   4221  CG2 VAL   448      43.630  62.850  86.610  1.00  0.00            
ATOM   4222  C   VAL   448      44.280  64.010  82.920  1.00  0.00            
ATOM   4223  O   VAL   448      43.930  63.220  82.050  1.00  0.00            
ATOM   4224  N   VAL   449      45.160  64.980  82.700  1.00  0.00            
ATOM   4225  H   VAL   449      45.270  65.730  83.360  1.00  0.00            
ATOM   4226  CA  VAL   449      45.970  65.060  81.470  1.00  0.00            
ATOM   4227  CB  VAL   449      45.590  66.230  80.540  1.00  0.00            
ATOM   4228  CG1 VAL   449      44.200  66.000  79.940  1.00  0.00            
ATOM   4229  CG2 VAL   449      45.650  67.590  81.230  1.00  0.00            
ATOM   4230  C   VAL   449      47.480  65.070  81.770  1.00  0.00            
ATOM   4231  O   VAL   449      47.960  65.810  82.630  1.00  0.00            
ATOM   4232  N   VAL   450      48.190  64.220  81.050  1.00  0.00            
ATOM   4233  H   VAL   450      47.760  63.590  80.390  1.00  0.00            
ATOM   4234  CA  VAL   450      49.670  64.210  81.090  1.00  0.00            
ATOM   4235  CB  VAL   450      50.230  62.780  81.120  1.00  0.00            
ATOM   4236  CG1 VAL   450      51.760  62.760  81.060  1.00  0.00            
ATOM   4237  CG2 VAL   450      49.820  62.110  82.440  1.00  0.00            
ATOM   4238  C   VAL   450      50.230  65.080  79.960  1.00  0.00            
ATOM   4239  O   VAL   450      49.760  65.050  78.820  1.00  0.00            
ATOM   4240  N   MET   451      51.060  66.020  80.380  1.00  0.00            
ATOM   4241  H   MET   451      51.290  66.110  81.360  1.00  0.00            
ATOM   4242  CA  MET   451      51.610  67.070  79.500  1.00  0.00            
ATOM   4243  CB  MET   451      51.230  68.450  80.040  1.00  0.00            
ATOM   4244  CG  MET   451      49.720  68.560  80.270  1.00  0.00            
ATOM   4245  SD  MET   451      49.150  70.280  80.440  1.00  0.00            
ATOM   4246  CE  MET   451      49.360  70.730  78.740  1.00  0.00            
ATOM   4247  C   MET   451      53.130  66.930  79.340  1.00  0.00            
ATOM   4248  O   MET   451      53.880  67.120  80.290  1.00  0.00            
ATOM   4249  N   VAL   452      53.520  66.590  78.120  1.00  0.00            
ATOM   4250  H   VAL   452      52.870  66.550  77.350  1.00  0.00            
ATOM   4251  CA  VAL   452      54.920  66.220  77.790  1.00  0.00            
ATOM   4252  CB  VAL   452      54.960  64.820  77.130  1.00  0.00            
ATOM   4253  CG1 VAL   452      56.380  64.280  77.040  1.00  0.00            
ATOM   4254  CG2 VAL   452      54.090  63.800  77.870  1.00  0.00            
ATOM   4255  C   VAL   452      55.580  67.280  76.880  1.00  0.00            
ATOM   4256  O   VAL   452      54.980  67.730  75.900  1.00  0.00            
ATOM   4257  N   SER   453      56.830  67.620  77.190  1.00  0.00            
ATOM   4258  H   SER   453      57.280  67.230  78.000  1.00  0.00            
ATOM   4259  CA  SER   453      57.590  68.660  76.460  1.00  0.00            
ATOM   4260  CB  SER   453      57.080  70.070  76.800  1.00  0.00            
ATOM   4261  OG  SER   453      57.280  70.380  78.180  1.00  0.00            
ATOM   4262  HG  SER   453      56.910  71.300  78.360  1.00  0.00            
ATOM   4263  C   SER   453      59.120  68.660  76.690  1.00  0.00            
ATOM   4264  O   SER   453      59.670  67.830  77.420  1.00  0.00            
ATOM   4265  N   GLY   454      59.790  69.440  75.850  1.00  0.00            
ATOM   4266  H   GLY   454      59.330  69.930  75.110  1.00  0.00            
ATOM   4267  CA  GLY   454      61.230  69.720  75.950  1.00  0.00            
ATOM   4268  C   GLY   454      61.480  71.090  76.590  1.00  0.00            
ATOM   4269  O   GLY   454      61.180  72.120  75.990  1.00  0.00            
ATOM   4270  N   ALA   455      61.990  71.070  77.810  1.00  0.00            
ATOM   4271  H   ALA   455      62.280  70.190  78.230  1.00  0.00            
ATOM   4272  CA  ALA   455      62.320  72.290  78.570  1.00  0.00            
ATOM   4273  CB  ALA   455      61.710  72.220  79.980  1.00  0.00            
ATOM   4274  C   ALA   455      63.830  72.510  78.670  1.00  0.00            
ATOM   4275  O   ALA   455      64.580  71.600  79.050  1.00  0.00            
ATOM   4276  N   LEU   456      64.240  73.720  78.300  1.00  0.00            
ATOM   4277  H   LEU   456      63.570  74.410  78.040  1.00  0.00            
ATOM   4278  CA  LEU   456      65.650  74.200  78.270  1.00  0.00            
ATOM   4279  CB  LEU   456      66.200  74.400  79.690  1.00  0.00            
ATOM   4280  CG  LEU   456      65.450  75.460  80.510  1.00  0.00            
ATOM   4281  CD1 LEU   456      66.010  75.510  81.930  1.00  0.00            
ATOM   4282  CD2 LEU   456      65.530  76.840  79.860  1.00  0.00            
ATOM   4283  C   LEU   456      66.640  73.370  77.400  1.00  0.00            
ATOM   4284  O   LEU   456      67.850  73.440  77.570  1.00  0.00            
ATOM   4285  N   VAL   457      66.080  72.720  76.380  1.00  0.00            
ATOM   4286  H   VAL   457      65.120  72.870  76.150  1.00  0.00            
ATOM   4287  CA  VAL   457      66.790  71.840  75.430  1.00  0.00            
ATOM   4288  CB  VAL   457      66.560  70.350  75.780  1.00  0.00            
ATOM   4289  CG1 VAL   457      67.250  69.960  77.090  1.00  0.00            
ATOM   4290  CG2 VAL   457      65.070  69.960  75.820  1.00  0.00            
ATOM   4291  C   VAL   457      66.320  72.140  73.990  1.00  0.00            
ATOM   4292  O   VAL   457      65.200  72.630  73.830  1.00  0.00            
ATOM   4293  N   PRO   458      67.160  71.950  72.950  1.00  0.00            
ATOM   4294  CA  PRO   458      66.740  72.120  71.550  1.00  0.00            
ATOM   4295  CB  PRO   458      68.030  72.050  70.730  1.00  0.00            
ATOM   4296  CG  PRO   458      68.960  71.200  71.600  1.00  0.00            
ATOM   4297  CD  PRO   458      68.600  71.650  73.020  1.00  0.00            
ATOM   4298  C   PRO   458      65.700  71.080  71.100  1.00  0.00            
ATOM   4299  O   PRO   458      65.670  69.960  71.620  1.00  0.00            
ATOM   4300  N   SER   459      64.980  71.420  70.040  1.00  0.00            
ATOM   4301  H   SER   459      65.000  72.380  69.730  1.00  0.00            
ATOM   4302  CA  SER   459      63.880  70.660  69.390  1.00  0.00            
ATOM   4303  CB  SER   459      63.310  71.510  68.250  1.00  0.00            
ATOM   4304  OG  SER   459      62.930  72.790  68.760  1.00  0.00            
ATOM   4305  HG  SER   459      62.440  73.320  68.060  1.00  0.00            
ATOM   4306  C   SER   459      64.110  69.230  68.870  1.00  0.00            
ATOM   4307  O   SER   459      63.450  68.780  67.930  1.00  0.00            
ATOM   4308  N   GLY   460      64.920  68.480  69.600  1.00  0.00            
ATOM   4309  H   GLY   460      65.330  68.900  70.420  1.00  0.00            
ATOM   4310  CA  GLY   460      65.290  67.070  69.330  1.00  0.00            
ATOM   4311  C   GLY   460      65.120  66.100  70.520  1.00  0.00            
ATOM   4312  O   GLY   460      65.010  64.890  70.320  1.00  0.00            
ATOM   4313  N   THR   461      65.140  66.630  71.740  1.00  0.00            
ATOM   4314  H   THR   461      65.340  67.600  71.920  1.00  0.00            
ATOM   4315  CA  THR   461      64.960  65.850  72.980  1.00  0.00            
ATOM   4316  CB  THR   461      66.210  65.940  73.880  1.00  0.00            
ATOM   4317  OG1 THR   461      66.670  67.290  73.930  1.00  0.00            
ATOM   4318  HG1 THR   461      67.390  67.380  74.630  1.00  0.00            
ATOM   4319  CG2 THR   461      67.310  64.990  73.380  1.00  0.00            
ATOM   4320  C   THR   461      63.740  66.300  73.800  1.00  0.00            
ATOM   4321  O   THR   461      63.330  67.450  73.770  1.00  0.00            
ATOM   4322  N   THR   462      63.150  65.320  74.470  1.00  0.00            
ATOM   4323  H   THR   462      63.430  64.370  74.370  1.00  0.00            
ATOM   4324  CA  THR   462      61.990  65.500  75.360  1.00  0.00            
ATOM   4325  CB  THR   462      60.840  64.530  75.030  1.00  0.00            
ATOM   4326  OG1 THR   462      60.750  64.270  73.620  1.00  0.00            
ATOM   4327  HG1 THR   462      59.940  63.700  73.480  1.00  0.00            
ATOM   4328  CG2 THR   462      59.510  65.080  75.530  1.00  0.00            
ATOM   4329  C   THR   462      62.450  65.120  76.770  1.00  0.00            
ATOM   4330  O   THR   462      63.020  64.040  76.960  1.00  0.00            
ATOM   4331  N   ASN   463      62.260  66.040  77.710  1.00  0.00            
ATOM   4332  H   ASN   463      61.990  66.980  77.490  1.00  0.00            
ATOM   4333  CA  ASN   463      62.710  65.840  79.110  1.00  0.00            
ATOM   4334  CB  ASN   463      64.000  66.640  79.360  1.00  0.00            
ATOM   4335  CG  ASN   463      63.860  68.150  79.140  1.00  0.00            
ATOM   4336  OD1 ASN   463      62.990  68.650  78.440  1.00  0.00            
ATOM   4337  ND2 ASN   463      64.730  68.920  79.740  1.00  0.00            
ATOM   4338 1HD2 ASN   463      65.420  68.540  80.340  1.00  0.00            
ATOM   4339 2HD2 ASN   463      64.690  69.910  79.540  1.00  0.00            
ATOM   4340  C   ASN   463      61.690  66.080  80.240  1.00  0.00            
ATOM   4341  O   ASN   463      61.850  65.520  81.320  1.00  0.00            
ATOM   4342  N   THR   464      60.590  66.770  79.940  1.00  0.00            
ATOM   4343  H   THR   464      60.410  67.140  79.020  1.00  0.00            
ATOM   4344  CA  THR   464      59.590  67.130  80.970  1.00  0.00            
ATOM   4345  CB  THR   464      59.350  68.650  80.980  1.00  0.00            
ATOM   4346  OG1 THR   464      60.610  69.330  81.030  1.00  0.00            
ATOM   4347  HG1 THR   464      60.440  70.310  81.070  1.00  0.00            
ATOM   4348  CG2 THR   464      58.510  69.100  82.180  1.00  0.00            
ATOM   4349  C   THR   464      58.250  66.430  80.720  1.00  0.00            
ATOM   4350  O   THR   464      57.730  66.430  79.600  1.00  0.00            
ATOM   4351  N   ALA   465      57.730  65.850  81.800  1.00  0.00            
ATOM   4352  H   ALA   465      58.260  65.760  82.640  1.00  0.00            
ATOM   4353  CA  ALA   465      56.370  65.280  81.870  1.00  0.00            
ATOM   4354  CB  ALA   465      56.430  63.750  81.900  1.00  0.00            
ATOM   4355  C   ALA   465      55.650  65.810  83.120  1.00  0.00            
ATOM   4356  O   ALA   465      56.190  65.730  84.230  1.00  0.00            
ATOM   4357  N   SER   466      54.510  66.460  82.900  1.00  0.00            
ATOM   4358  H   SER   466      54.220  66.650  81.960  1.00  0.00            
ATOM   4359  CA  SER   466      53.700  67.090  83.970  1.00  0.00            
ATOM   4360  CB  SER   466      53.650  68.600  83.730  1.00  0.00            
ATOM   4361  OG  SER   466      52.970  69.310  84.770  1.00  0.00            
ATOM   4362  HG  SER   466      53.670  69.760  85.340  1.00  0.00            
ATOM   4363  C   SER   466      52.260  66.570  83.990  1.00  0.00            
ATOM   4364  O   SER   466      51.660  66.390  82.930  1.00  0.00            
ATOM   4365  N   VAL   467      51.670  66.510  85.180  1.00  0.00            
ATOM   4366  H   VAL   467      52.070  66.960  85.980  1.00  0.00            
ATOM   4367  CA  VAL   467      50.300  66.000  85.370  1.00  0.00            
ATOM   4368  CB  VAL   467      50.290  64.880  86.430  1.00  0.00            
ATOM   4369  CG1 VAL   467      48.880  64.320  86.650  1.00  0.00            
ATOM   4370  CG2 VAL   467      51.220  63.740  86.020  1.00  0.00            
ATOM   4371  C   VAL   467      49.370  67.160  85.790  1.00  0.00            
ATOM   4372  O   VAL   467      49.660  67.880  86.740  1.00  0.00            
ATOM   4373  N   HIS   468      48.310  67.350  85.010  1.00  0.00            
ATOM   4374  H   HIS   468      48.130  66.770  84.210  1.00  0.00            
ATOM   4375  CA  HIS   468      47.290  68.400  85.270  1.00  0.00            
ATOM   4376  CB  HIS   468      47.330  69.480  84.190  1.00  0.00            
ATOM   4377  CG  HIS   468      48.550  70.400  84.280  1.00  0.00            
ATOM   4378  ND1 HIS   468      48.600  71.610  84.850  1.00  0.00            
ATOM   4379  CD2 HIS   468      49.780  70.060  83.890  1.00  0.00            
ATOM   4380  HD2 HIS   468      50.060  69.130  83.380  1.00  0.00            
ATOM   4381  CE1 HIS   468      49.890  71.980  84.820  1.00  0.00            
ATOM   4382  HE1 HIS   468      50.300  72.910  85.220  1.00  0.00            
ATOM   4383  NE2 HIS   468      50.610  71.020  84.240  1.00  0.00            
ATOM   4384  HE2 HIS   468      51.610  70.960  84.190  1.00  0.00            
ATOM   4385  C   HIS   468      45.870  67.830  85.290  1.00  0.00            
ATOM   4386  O   HIS   468      45.570  66.860  84.600  1.00  0.00            
ATOM   4387  N   VAL   469      45.010  68.500  86.050  1.00  0.00            
ATOM   4388  H   VAL   469      45.320  69.230  86.650  1.00  0.00            
ATOM   4389  CA  VAL   469      43.560  68.260  86.070  1.00  0.00            
ATOM   4390  CB  VAL   469      43.070  68.120  87.530  1.00  0.00            
ATOM   4391  CG1 VAL   469      41.570  67.810  87.620  1.00  0.00            
ATOM   4392  CG2 VAL   469      43.840  67.010  88.260  1.00  0.00            
ATOM   4393  C   VAL   469      42.830  69.400  85.340  1.00  0.00            
ATOM   4394  O   VAL   469      43.350  70.530  85.290  1.00  0.00            
ATOM   4395  N   LEU   470      41.820  69.010  84.560  1.00  0.00            
ATOM   4396  H   LEU   470      41.590  68.040  84.440  1.00  0.00            
ATOM   4397  CA  LEU   470      40.940  69.940  83.830  1.00  0.00            
ATOM   4398  CB  LEU   470      40.430  69.260  82.560  1.00  0.00            
ATOM   4399  CG  LEU   470      41.540  68.800  81.590  1.00  0.00            
ATOM   4400  CD1 LEU   470      40.920  68.060  80.410  1.00  0.00            
ATOM   4401  CD2 LEU   470      42.380  69.980  81.090  1.00  0.00            
ATOM   4402  C   LEU   470      39.740  70.460  84.660  1.00  0.00            
ATOM   4403  O1  LEU   470      39.340  69.800  85.650  1.00  0.00            
ATOM   4404  O2  LEU   470      39.130  71.480  84.260  1.00  0.00            
TER
ENDMDL
