# Supplementary material for: YiaC and CobB regulate lysine lactylation in Escherichia coli
Source: Nat Commun. 2022 Nov 4;13:6628. doi: 10.1038/s41467-022-34399-y (PMC9636275; doi:10.1038/s41467-022-34399-y)
Supplement: Supplementary file 10 — Source Data [file 41467_2022_34399_MOESM10_ESM.zip › Source Data/MD simulation source data/PykFK382la_FBP_MD/PykFK382la_protein/topol.top]

;
;	File 'topol.top' was generated
;	By user: dpetrov (67742)
;	On host: drazen-desktop
;	At date: Fri Apr 22 17:03:17 2022
;
;	This is a standalone topology file
;
;	Created by:
;	                     :-) GROMACS - gmx pdb2gmx, 2020 (-:
;	
;	Executable:   /pool/dpetrov/GROMACS/gromacs-2020/build_my_comp/build/bin/gmx
;	Data prefix:  /pool/dpetrov/GROMACS/gromacs-2020/build_my_comp/build
;	Working dir:  /home/dpetrov/poso/PTM/additions/K_2hyd_but/lactyl/R_version
;	Command line:
;	  gmx pdb2gmx -f mod_fixed_fixed_pykf.pdb -ignh -ter
;	Force field was read from current directory or a relative path - path added.
;

; Include forcefield parameters
#include "./gromos54a8.ff/forcefield.itp"

; Include chain topologies
#include "topol_Protein_chain_A.itp"
#include "topol_Protein_chain_A2.itp"

; Include water topology
#include "./gromos54a8.ff/spc.itp"

#ifdef POSRES_WATER
; Position restraint for each water oxygen
[ position_restraints ]
;  i funct       fcx        fcy        fcz
   1    1       1000       1000       1000
#endif

; Include topology for ions
#include "./gromos54a8.ff/ions.itp"

[ system ]
; Name
Protein was modified by http://coil.msp.univie.ac.at/

[ molecules ]
; Compound        #mols
Protein_chain_A     1
Protein_chain_A2     1
