# Supplementary material for: YiaC and CobB regulate lysine lactylation in Escherichia coli
Source: Nat Commun. 2022 Nov 4;13:6628. doi: 10.1038/s41467-022-34399-y (PMC9636275; doi:10.1038/s41467-022-34399-y)
Supplement: Supplementary file 10 — Source Data [file 41467_2022_34399_MOESM10_ESM.zip › Source Data/MD simulation source data/PykFK382la_FBP_MD/PykFK382la_protein/topol_Protein_chain_A.itp]

;
;	File 'topol_Protein_chain_A.itp' was generated
;	By user: dpetrov (67742)
;	On host: drazen-desktop
;	At date: Fri Apr 22 17:03:21 2022
;
;	This is a include topology file
;
;	Created by:
;	                     :-) GROMACS - gmx pdb2gmx, 2020 (-:
;	
;	Executable:   /pool/dpetrov/GROMACS/gromacs-2020/build_my_comp/build/bin/gmx
;	Data prefix:  /pool/dpetrov/GROMACS/gromacs-2020/build_my_comp/build
;	Working dir:  /home/dpetrov/poso/PTM/additions/K_2hyd_but/lactyl/R_version
;	Command line:
;	  gmx pdb2gmx -f mod_fixed_fixed_pykf.pdb -ignh -ter
;	Force field was read from current directory or a relative path - path added.
;

[ moleculetype ]
; Name            nrexcl
Protein_chain_A     3

[ atoms ]
;   nr       type  resnr residue  atom   cgnr     charge       mass  typeB    chargeB      massB
; residue   1 MET rtp MET  q +1.0
     1         NL      1    MET      N      1       0.05    14.0067
     2          H      1    MET     H1      1       0.25      1.008
     3          H      1    MET     H2      1       0.25      1.008
     4          H      1    MET     H3      1       0.25      1.008
     5        CH1      1    MET     CA      2        0.2     13.019
     6        CH2      1    MET     CB      2          0     14.027
     7        CH2      1    MET     CG      3      0.241     14.027
     8          S      1    MET     SD      3     -0.482      32.06
     9        CH3      1    MET     CE      3      0.241     15.035
    10          C      1    MET      C      4       0.45     12.011
    11          O      1    MET      O      4      -0.45    15.9994   ; qtot 1
; residue   2 LYS rtp LYSH q +1.0
    12          N      2    LYS      N      5      -0.31    14.0067
    13          H      2    LYS      H      5       0.31      1.008
    14        CH1      2    LYS     CA      6          0     13.019
    15        CH2      2    LYS     CB      6          0     14.027
    16        CH2      2    LYS     CG      7          0     14.027
    17        CH2      2    LYS     CD      7          0     14.027
    18        CH2      2    LYS     CE      8        0.2     14.027
    19         NL      2    LYS     NZ      8       0.05    14.0067
    20          H      2    LYS    HZ1      8       0.25      1.008
    21          H      2    LYS    HZ2      8       0.25      1.008
    22          H      2    LYS    HZ3      8       0.25      1.008
    23          C      2    LYS      C      9       0.45     12.011
    24          O      2    LYS      O      9      -0.45    15.9994   ; qtot 2
; residue   3 LYS rtp LYSH q +1.0
    25          N      3    LYS      N     10      -0.31    14.0067
    26          H      3    LYS      H     10       0.31      1.008
    27        CH1      3    LYS     CA     11          0     13.019
    28        CH2      3    LYS     CB     11          0     14.027
    29        CH2      3    LYS     CG     12          0     14.027
    30        CH2      3    LYS     CD     12          0     14.027
    31        CH2      3    LYS     CE     13        0.2     14.027
    32         NL      3    LYS     NZ     13       0.05    14.0067
    33          H      3    LYS    HZ1     13       0.25      1.008
    34          H      3    LYS    HZ2     13       0.25      1.008
    35          H      3    LYS    HZ3     13       0.25      1.008
    36          C      3    LYS      C     14       0.45     12.011
    37          O      3    LYS      O     14      -0.45    15.9994   ; qtot 3
; residue   4 THR rtp THR  q  0.0
    38          N      4    THR      N     15      -0.31    14.0067
    39          H      4    THR      H     15       0.31      1.008
    40        CH1      4    THR     CA     16          0     13.019
    41        CH1      4    THR     CB     17      0.266     13.019
    42         OA      4    THR    OG1     17     -0.674    15.9994
    43          H      4    THR    HG1     17      0.408      1.008
    44        CH3      4    THR    CG2     18          0     15.035
    45          C      4    THR      C     19       0.45     12.011
    46          O      4    THR      O     19      -0.45    15.9994   ; qtot 3
; residue   5 LYS rtp LYSH q +1.0
    47          N      5    LYS      N     20      -0.31    14.0067
    48          H      5    LYS      H     20       0.31      1.008
    49        CH1      5    LYS     CA     21          0     13.019
    50        CH2      5    LYS     CB     21          0     14.027
    51        CH2      5    LYS     CG     22          0     14.027
    52        CH2      5    LYS     CD     22          0     14.027
    53        CH2      5    LYS     CE     23        0.2     14.027
    54         NL      5    LYS     NZ     23       0.05    14.0067
    55          H      5    LYS    HZ1     23       0.25      1.008
    56          H      5    LYS    HZ2     23       0.25      1.008
    57          H      5    LYS    HZ3     23       0.25      1.008
    58          C      5    LYS      C     24       0.45     12.011
    59          O      5    LYS      O     24      -0.45    15.9994   ; qtot 4
; residue   6 ILE rtp ILE  q  0.0
    60          N      6    ILE      N     25      -0.31    14.0067
    61          H      6    ILE      H     25       0.31      1.008
    62        CH1      6    ILE     CA     26          0     13.019
    63        CH1      6    ILE     CB     27          0     13.019
    64        CH2      6    ILE    CG1     27          0     14.027
    65        CH3      6    ILE    CG2     27          0     15.035
    66        CH3      6    ILE     CD     27          0     15.035
    67          C      6    ILE      C     28       0.45     12.011
    68          O      6    ILE      O     28      -0.45    15.9994   ; qtot 4
; residue   7 VAL rtp VAL  q  0.0
    69          N      7    VAL      N     29      -0.31    14.0067
    70          H      7    VAL      H     29       0.31      1.008
    71        CH1      7    VAL     CA     30          0     13.019
    72        CH1      7    VAL     CB     30          0     13.019
    73        CH3      7    VAL    CG1     30          0     15.035
    74        CH3      7    VAL    CG2     30          0     15.035
    75          C      7    VAL      C     31       0.45     12.011
    76          O      7    VAL      O     31      -0.45    15.9994   ; qtot 4
; residue   8 CYS rtp CYSH q  0.0
    77          N      8    CYS      N     32      -0.31    14.0067
    78          H      8    CYS      H     32       0.31      1.008
    79        CH1      8    CYS     CA     33          0     13.019
    80        CH2      8    CYS     CB     34       0.15     14.027
    81          S      8    CYS     SG     34      -0.37      32.06
    82          H      8    CYS     HG     34       0.22      1.008
    83          C      8    CYS      C     35       0.45     12.011
    84          O      8    CYS      O     35      -0.45    15.9994   ; qtot 4
; residue   9 THR rtp THR  q  0.0
    85          N      9    THR      N     36      -0.31    14.0067
    86          H      9    THR      H     36       0.31      1.008
    87        CH1      9    THR     CA     37          0     13.019
    88        CH1      9    THR     CB     38      0.266     13.019
    89         OA      9    THR    OG1     38     -0.674    15.9994
    90          H      9    THR    HG1     38      0.408      1.008
    91        CH3      9    THR    CG2     39          0     15.035
    92          C      9    THR      C     40       0.45     12.011
    93          O      9    THR      O     40      -0.45    15.9994   ; qtot 4
; residue  10 ILE rtp ILE  q  0.0
    94          N     10    ILE      N     41      -0.31    14.0067
    95          H     10    ILE      H     41       0.31      1.008
    96        CH1     10    ILE     CA     42          0     13.019
    97        CH1     10    ILE     CB     43          0     13.019
    98        CH2     10    ILE    CG1     43          0     14.027
    99        CH3     10    ILE    CG2     43          0     15.035
   100        CH3     10    ILE     CD     43          0     15.035
   101          C     10    ILE      C     44       0.45     12.011
   102          O     10    ILE      O     44      -0.45    15.9994   ; qtot 4
; residue  11 GLY rtp GLY  q  0.0
   103          N     11    GLY      N     45      -0.31    14.0067
   104          H     11    GLY      H     45       0.31      1.008
   105        CH2     11    GLY     CA     46          0     14.027
   106          C     11    GLY      C     47       0.45     12.011
   107          O     11    GLY      O     47      -0.45    15.9994   ; qtot 4
; residue  12 PRO rtp PRO  q  0.0
   108          N     12    PRO      N     48          0    14.0067
   109        CH1     12    PRO     CA     49          0     13.019
   110       CH2r     12    PRO     CB     49          0     14.027
   111       CH2r     12    PRO     CG     50          0     14.027
   112       CH2r     12    PRO     CD     50          0     14.027
   113          C     12    PRO      C     51       0.45     12.011
   114          O     12    PRO      O     51      -0.45    15.9994   ; qtot 4
; residue  13 LYS rtp LYSH q +1.0
   115          N     13    LYS      N     52      -0.31    14.0067
   116          H     13    LYS      H     52       0.31      1.008
   117        CH1     13    LYS     CA     53          0     13.019
   118        CH2     13    LYS     CB     53          0     14.027
   119        CH2     13    LYS     CG     54          0     14.027
   120        CH2     13    LYS     CD     54          0     14.027
   121        CH2     13    LYS     CE     55        0.2     14.027
   122         NL     13    LYS     NZ     55       0.05    14.0067
   123          H     13    LYS    HZ1     55       0.25      1.008
   124          H     13    LYS    HZ2     55       0.25      1.008
   125          H     13    LYS    HZ3     55       0.25      1.008
   126          C     13    LYS      C     56       0.45     12.011
   127          O     13    LYS      O     56      -0.45    15.9994   ; qtot 5
; residue  14 THR rtp THR  q  0.0
   128          N     14    THR      N     57      -0.31    14.0067
   129          H     14    THR      H     57       0.31      1.008
   130        CH1     14    THR     CA     58          0     13.019
   131        CH1     14    THR     CB     59      0.266     13.019
   132         OA     14    THR    OG1     59     -0.674    15.9994
   133          H     14    THR    HG1     59      0.408      1.008
   134        CH3     14    THR    CG2     60          0     15.035
   135          C     14    THR      C     61       0.45     12.011
   136          O     14    THR      O     61      -0.45    15.9994   ; qtot 5
; residue  15 GLU rtp GLU  q -1.0
   137          N     15    GLU      N     62      -0.31    14.0067
   138          H     15    GLU      H     62       0.31      1.008
   139        CH1     15    GLU     CA     63          0     13.019
   140        CH2     15    GLU     CB     63          0     14.027
   141        CH2     15    GLU     CG     64       0.16     14.027
   142          C     15    GLU     CD     64       0.27     12.011
   143         OM     15    GLU    OE1     64     -0.715    15.9994
   144         OM     15    GLU    OE2     64     -0.715    15.9994
   145          C     15    GLU      C     65       0.45     12.011
   146          O     15    GLU      O     65      -0.45    15.9994   ; qtot 4
; residue  16 SER rtp SER  q  0.0
   147          N     16    SER      N     66      -0.31    14.0067
   148          H     16    SER      H     66       0.31      1.008
   149        CH1     16    SER     CA     67          0     13.019
   150        CH2     16    SER     CB     68      0.266     14.027
   151         OA     16    SER     OG     68     -0.674    15.9994
   152          H     16    SER     HG     68      0.408      1.008
   153          C     16    SER      C     69       0.45     12.011
   154          O     16    SER      O     69      -0.45    15.9994   ; qtot 4
; residue  17 GLU rtp GLU  q -1.0
   155          N     17    GLU      N     70      -0.31    14.0067
   156          H     17    GLU      H     70       0.31      1.008
   157        CH1     17    GLU     CA     71          0     13.019
   158        CH2     17    GLU     CB     71          0     14.027
   159        CH2     17    GLU     CG     72       0.16     14.027
   160          C     17    GLU     CD     72       0.27     12.011
   161         OM     17    GLU    OE1     72     -0.715    15.9994
   162         OM     17    GLU    OE2     72     -0.715    15.9994
   163          C     17    GLU      C     73       0.45     12.011
   164          O     17    GLU      O     73      -0.45    15.9994   ; qtot 3
; residue  18 GLU rtp GLU  q -1.0
   165          N     18    GLU      N     74      -0.31    14.0067
   166          H     18    GLU      H     74       0.31      1.008
   167        CH1     18    GLU     CA     75          0     13.019
   168        CH2     18    GLU     CB     75          0     14.027
   169        CH2     18    GLU     CG     76       0.16     14.027
   170          C     18    GLU     CD     76       0.27     12.011
   171         OM     18    GLU    OE1     76     -0.715    15.9994
   172         OM     18    GLU    OE2     76     -0.715    15.9994
   173          C     18    GLU      C     77       0.45     12.011
   174          O     18    GLU      O     77      -0.45    15.9994   ; qtot 2
; residue  19 MET rtp MET  q  0.0
   175          N     19    MET      N     78      -0.31    14.0067
   176          H     19    MET      H     78       0.31      1.008
   177        CH1     19    MET     CA     79          0     13.019
   178        CH2     19    MET     CB     79          0     14.027
   179        CH2     19    MET     CG     80      0.241     14.027
   180          S     19    MET     SD     80     -0.482      32.06
   181        CH3     19    MET     CE     80      0.241     15.035
   182          C     19    MET      C     81       0.45     12.011
   183          O     19    MET      O     81      -0.45    15.9994   ; qtot 2
; residue  20 LEU rtp LEU  q  0.0
   184          N     20    LEU      N     82      -0.31    14.0067
   185          H     20    LEU      H     82       0.31      1.008
   186        CH1     20    LEU     CA     83          0     13.019
   187        CH2     20    LEU     CB     83          0     14.027
   188        CH1     20    LEU     CG     84          0     13.019
   189        CH3     20    LEU    CD1     84          0     15.035
   190        CH3     20    LEU    CD2     84          0     15.035
   191          C     20    LEU      C     85       0.45     12.011
   192          O     20    LEU      O     85      -0.45    15.9994   ; qtot 2
; residue  21 ALA rtp ALA  q  0.0
   193          N     21    ALA      N     86      -0.31    14.0067
   194          H     21    ALA      H     86       0.31      1.008
   195        CH1     21    ALA     CA     87          0     13.019
   196        CH3     21    ALA     CB     87          0     15.035
   197          C     21    ALA      C     88       0.45     12.011
   198          O     21    ALA      O     88      -0.45    15.9994   ; qtot 2
; residue  22 LYS rtp LYSH q +1.0
   199          N     22    LYS      N     89      -0.31    14.0067
   200          H     22    LYS      H     89       0.31      1.008
   201        CH1     22    LYS     CA     90          0     13.019
   202        CH2     22    LYS     CB     90          0     14.027
   203        CH2     22    LYS     CG     91          0     14.027
   204        CH2     22    LYS     CD     91          0     14.027
   205        CH2     22    LYS     CE     92        0.2     14.027
   206         NL     22    LYS     NZ     92       0.05    14.0067
   207          H     22    LYS    HZ1     92       0.25      1.008
   208          H     22    LYS    HZ2     92       0.25      1.008
   209          H     22    LYS    HZ3     92       0.25      1.008
   210          C     22    LYS      C     93       0.45     12.011
   211          O     22    LYS      O     93      -0.45    15.9994   ; qtot 3
; residue  23 MET rtp MET  q  0.0
   212          N     23    MET      N     94      -0.31    14.0067
   213          H     23    MET      H     94       0.31      1.008
   214        CH1     23    MET     CA     95          0     13.019
   215        CH2     23    MET     CB     95          0     14.027
   216        CH2     23    MET     CG     96      0.241     14.027
   217          S     23    MET     SD     96     -0.482      32.06
   218        CH3     23    MET     CE     96      0.241     15.035
   219          C     23    MET      C     97       0.45     12.011
   220          O     23    MET      O     97      -0.45    15.9994   ; qtot 3
; residue  24 LEU rtp LEU  q  0.0
   221          N     24    LEU      N     98      -0.31    14.0067
   222          H     24    LEU      H     98       0.31      1.008
   223        CH1     24    LEU     CA     99          0     13.019
   224        CH2     24    LEU     CB     99          0     14.027
   225        CH1     24    LEU     CG    100          0     13.019
   226        CH3     24    LEU    CD1    100          0     15.035
   227        CH3     24    LEU    CD2    100          0     15.035
   228          C     24    LEU      C    101       0.45     12.011
   229          O     24    LEU      O    101      -0.45    15.9994   ; qtot 3
; residue  25 ASP rtp ASP  q -1.0
   230          N     25    ASP      N    102      -0.31    14.0067
   231          H     25    ASP      H    102       0.31      1.008
   232        CH1     25    ASP     CA    103          0     13.019
   233        CH2     25    ASP     CB    104       0.16     14.027
   234          C     25    ASP     CG    104       0.27     12.011
   235         OM     25    ASP    OD1    104     -0.715    15.9994
   236         OM     25    ASP    OD2    104     -0.715    15.9994
   237          C     25    ASP      C    105       0.45     12.011
   238          O     25    ASP      O    105      -0.45    15.9994   ; qtot 2
; residue  26 ALA rtp ALA  q  0.0
   239          N     26    ALA      N    106      -0.31    14.0067
   240          H     26    ALA      H    106       0.31      1.008
   241        CH1     26    ALA     CA    107          0     13.019
   242        CH3     26    ALA     CB    107          0     15.035
   243          C     26    ALA      C    108       0.45     12.011
   244          O     26    ALA      O    108      -0.45    15.9994   ; qtot 2
; residue  27 GLY rtp GLY  q  0.0
   245          N     27    GLY      N    109      -0.31    14.0067
   246          H     27    GLY      H    109       0.31      1.008
   247        CH2     27    GLY     CA    110          0     14.027
   248          C     27    GLY      C    111       0.45     12.011
   249          O     27    GLY      O    111      -0.45    15.9994   ; qtot 2
; residue  28 MET rtp MET  q  0.0
   250          N     28    MET      N    112      -0.31    14.0067
   251          H     28    MET      H    112       0.31      1.008
   252        CH1     28    MET     CA    113          0     13.019
   253        CH2     28    MET     CB    113          0     14.027
   254        CH2     28    MET     CG    114      0.241     14.027
   255          S     28    MET     SD    114     -0.482      32.06
   256        CH3     28    MET     CE    114      0.241     15.035
   257          C     28    MET      C    115       0.45     12.011
   258          O     28    MET      O    115      -0.45    15.9994   ; qtot 2
; residue  29 ASN rtp ASN  q  0.0
   259          N     29    ASN      N    116      -0.31    14.0067
   260          H     29    ASN      H    116       0.31      1.008
   261        CH1     29    ASN     CA    117          0     13.019
   262        CH2     29    ASN     CB    117          0     14.027
   263          C     29    ASN     CG    118       0.29     12.011
   264          O     29    ASN    OD1    118      -0.45    15.9994
   265         NT     29    ASN    ND2    118      -0.72    14.0067
   266          H     29    ASN   HD21    118       0.44      1.008
   267          H     29    ASN   HD22    118       0.44      1.008
   268          C     29    ASN      C    119       0.45     12.011
   269          O     29    ASN      O    119      -0.45    15.9994   ; qtot 2
; residue  30 VAL rtp VAL  q  0.0
   270          N     30    VAL      N    120      -0.31    14.0067
   271          H     30    VAL      H    120       0.31      1.008
   272        CH1     30    VAL     CA    121          0     13.019
   273        CH1     30    VAL     CB    121          0     13.019
   274        CH3     30    VAL    CG1    121          0     15.035
   275        CH3     30    VAL    CG2    121          0     15.035
   276          C     30    VAL      C    122       0.45     12.011
   277          O     30    VAL      O    122      -0.45    15.9994   ; qtot 2
; residue  31 MET rtp MET  q  0.0
   278          N     31    MET      N    123      -0.31    14.0067
   279          H     31    MET      H    123       0.31      1.008
   280        CH1     31    MET     CA    124          0     13.019
   281        CH2     31    MET     CB    124          0     14.027
   282        CH2     31    MET     CG    125      0.241     14.027
   283          S     31    MET     SD    125     -0.482      32.06
   284        CH3     31    MET     CE    125      0.241     15.035
   285          C     31    MET      C    126       0.45     12.011
   286          O     31    MET      O    126      -0.45    15.9994   ; qtot 2
; residue  32 ARG rtp ARG  q +1.0
   287          N     32    ARG      N    127      -0.31    14.0067
   288          H     32    ARG      H    127       0.31      1.008
   289        CH1     32    ARG     CA    128          0     13.019
   290        CH2     32    ARG     CB    128          0     14.027
   291        CH2     32    ARG     CG    128          0     14.027
   292        CH2     32    ARG     CD    129       0.09     14.027
   293         NE     32    ARG     NE    129     -0.105    14.0067
   294          H     32    ARG     HE    129      0.345      1.008
   295          C     32    ARG     CZ    129       0.01     12.011
   296         NZ     32    ARG    NH1    129      -0.36    14.0067
   297          H     32    ARG   HH11    129      0.345      1.008
   298          H     32    ARG   HH12    129      0.345      1.008
   299         NZ     32    ARG    NH2    129      -0.36    14.0067
   300          H     32    ARG   HH21    129      0.345      1.008
   301          H     32    ARG   HH22    129      0.345      1.008
   302          C     32    ARG      C    130       0.45     12.011
   303          O     32    ARG      O    130      -0.45    15.9994   ; qtot 3
; residue  33 LEU rtp LEU  q  0.0
   304          N     33    LEU      N    131      -0.31    14.0067
   305          H     33    LEU      H    131       0.31      1.008
   306        CH1     33    LEU     CA    132          0     13.019
   307        CH2     33    LEU     CB    132          0     14.027
   308        CH1     33    LEU     CG    133          0     13.019
   309        CH3     33    LEU    CD1    133          0     15.035
   310        CH3     33    LEU    CD2    133          0     15.035
   311          C     33    LEU      C    134       0.45     12.011
   312          O     33    LEU      O    134      -0.45    15.9994   ; qtot 3
; residue  34 ASN rtp ASN  q  0.0
   313          N     34    ASN      N    135      -0.31    14.0067
   314          H     34    ASN      H    135       0.31      1.008
   315        CH1     34    ASN     CA    136          0     13.019
   316        CH2     34    ASN     CB    136          0     14.027
   317          C     34    ASN     CG    137       0.29     12.011
   318          O     34    ASN    OD1    137      -0.45    15.9994
   319         NT     34    ASN    ND2    137      -0.72    14.0067
   320          H     34    ASN   HD21    137       0.44      1.008
   321          H     34    ASN   HD22    137       0.44      1.008
   322          C     34    ASN      C    138       0.45     12.011
   323          O     34    ASN      O    138      -0.45    15.9994   ; qtot 3
; residue  35 PHE rtp PHE  q  0.0
   324          N     35    PHE      N    139      -0.31    14.0067
   325          H     35    PHE      H    139       0.31      1.008
   326        CH1     35    PHE     CA    140          0     13.019
   327        CH2     35    PHE     CB    140          0     14.027
   328          C     35    PHE     CG    140          0     12.011
   329          C     35    PHE    CD1    141      -0.14     12.011
   330         HC     35    PHE    HD1    141       0.14      1.008
   331          C     35    PHE    CD2    142      -0.14     12.011
   332         HC     35    PHE    HD2    142       0.14      1.008
   333          C     35    PHE    CE1    143      -0.14     12.011
   334         HC     35    PHE    HE1    143       0.14      1.008
   335          C     35    PHE    CE2    144      -0.14     12.011
   336         HC     35    PHE    HE2    144       0.14      1.008
   337          C     35    PHE     CZ    145      -0.14     12.011
   338         HC     35    PHE     HZ    145       0.14      1.008
   339          C     35    PHE      C    146       0.45     12.011
   340          O     35    PHE      O    146      -0.45    15.9994   ; qtot 3
; residue  36 SER rtp SER  q  0.0
   341          N     36    SER      N    147      -0.31    14.0067
   342          H     36    SER      H    147       0.31      1.008
   343        CH1     36    SER     CA    148          0     13.019
   344        CH2     36    SER     CB    149      0.266     14.027
   345         OA     36    SER     OG    149     -0.674    15.9994
   346          H     36    SER     HG    149      0.408      1.008
   347          C     36    SER      C    150       0.45     12.011
   348          O     36    SER      O    150      -0.45    15.9994   ; qtot 3
; residue  37 HIS rtp HISB q  0.0
   349          N     37    HIS      N    151      -0.31    14.0067
   350          H     37    HIS      H    151       0.31      1.008
   351        CH1     37    HIS     CA    152          0     13.019
   352        CH2     37    HIS     CB    152          0     14.027
   353          C     37    HIS     CG    153          0     12.011
   354         NR     37    HIS    ND1    153      -0.54    14.0067
   355          C     37    HIS    CD2    153          0     12.011
   356         HC     37    HIS    HD2    153       0.14      1.008
   357          C     37    HIS    CE1    153          0     12.011
   358         HC     37    HIS    HE1    153       0.14      1.008
   359         NR     37    HIS    NE2    153      -0.05    14.0067
   360          H     37    HIS    HE2    153       0.31      1.008
   361          C     37    HIS      C    154       0.45     12.011
   362          O     37    HIS      O    154      -0.45    15.9994   ; qtot 3
; residue  38 GLY rtp GLY  q  0.0
   363          N     38    GLY      N    155      -0.31    14.0067
   364          H     38    GLY      H    155       0.31      1.008
   365        CH2     38    GLY     CA    156          0     14.027
   366          C     38    GLY      C    157       0.45     12.011
   367          O     38    GLY      O    157      -0.45    15.9994   ; qtot 3
; residue  39 ASP rtp ASP  q -1.0
   368          N     39    ASP      N    158      -0.31    14.0067
   369          H     39    ASP      H    158       0.31      1.008
   370        CH1     39    ASP     CA    159          0     13.019
   371        CH2     39    ASP     CB    160       0.16     14.027
   372          C     39    ASP     CG    160       0.27     12.011
   373         OM     39    ASP    OD1    160     -0.715    15.9994
   374         OM     39    ASP    OD2    160     -0.715    15.9994
   375          C     39    ASP      C    161       0.45     12.011
   376          O     39    ASP      O    161      -0.45    15.9994   ; qtot 2
; residue  40 TYR rtp TYR  q  0.0
   377          N     40    TYR      N    162      -0.31    14.0067
   378          H     40    TYR      H    162       0.31      1.008
   379        CH1     40    TYR     CA    163          0     13.019
   380        CH2     40    TYR     CB    163          0     14.027
   381          C     40    TYR     CG    163          0     12.011
   382          C     40    TYR    CD1    164      -0.14     12.011
   383         HC     40    TYR    HD1    164       0.14      1.008
   384          C     40    TYR    CD2    165      -0.14     12.011
   385         HC     40    TYR    HD2    165       0.14      1.008
   386          C     40    TYR    CE1    166      -0.14     12.011
   387         HC     40    TYR    HE1    166       0.14      1.008
   388          C     40    TYR    CE2    167      -0.14     12.011
   389         HC     40    TYR    HE2    167       0.14      1.008
   390          C     40    TYR     CZ    168      0.203     12.011
   391         OA     40    TYR     OH    168     -0.611    15.9994
   392          H     40    TYR     HH    168      0.408      1.008
   393          C     40    TYR      C    169       0.45     12.011
   394          O     40    TYR      O    169      -0.45    15.9994   ; qtot 2
; residue  41 ALA rtp ALA  q  0.0
   395          N     41    ALA      N    170      -0.31    14.0067
   396          H     41    ALA      H    170       0.31      1.008
   397        CH1     41    ALA     CA    171          0     13.019
   398        CH3     41    ALA     CB    171          0     15.035
   399          C     41    ALA      C    172       0.45     12.011
   400          O     41    ALA      O    172      -0.45    15.9994   ; qtot 2
; residue  42 GLU rtp GLU  q -1.0
   401          N     42    GLU      N    173      -0.31    14.0067
   402          H     42    GLU      H    173       0.31      1.008
   403        CH1     42    GLU     CA    174          0     13.019
   404        CH2     42    GLU     CB    174          0     14.027
   405        CH2     42    GLU     CG    175       0.16     14.027
   406          C     42    GLU     CD    175       0.27     12.011
   407         OM     42    GLU    OE1    175     -0.715    15.9994
   408         OM     42    GLU    OE2    175     -0.715    15.9994
   409          C     42    GLU      C    176       0.45     12.011
   410          O     42    GLU      O    176      -0.45    15.9994   ; qtot 1
; residue  43 HIS rtp HISB q  0.0
   411          N     43    HIS      N    177      -0.31    14.0067
   412          H     43    HIS      H    177       0.31      1.008
   413        CH1     43    HIS     CA    178          0     13.019
   414        CH2     43    HIS     CB    178          0     14.027
   415          C     43    HIS     CG    179          0     12.011
   416         NR     43    HIS    ND1    179      -0.54    14.0067
   417          C     43    HIS    CD2    179          0     12.011
   418         HC     43    HIS    HD2    179       0.14      1.008
   419          C     43    HIS    CE1    179          0     12.011
   420         HC     43    HIS    HE1    179       0.14      1.008
   421         NR     43    HIS    NE2    179      -0.05    14.0067
   422          H     43    HIS    HE2    179       0.31      1.008
   423          C     43    HIS      C    180       0.45     12.011
   424          O     43    HIS      O    180      -0.45    15.9994   ; qtot 1
; residue  44 GLY rtp GLY  q  0.0
   425          N     44    GLY      N    181      -0.31    14.0067
   426          H     44    GLY      H    181       0.31      1.008
   427        CH2     44    GLY     CA    182          0     14.027
   428          C     44    GLY      C    183       0.45     12.011
   429          O     44    GLY      O    183      -0.45    15.9994   ; qtot 1
; residue  45 GLN rtp GLN  q  0.0
   430          N     45    GLN      N    184      -0.31    14.0067
   431          H     45    GLN      H    184       0.31      1.008
   432        CH1     45    GLN     CA    185          0     13.019
   433        CH2     45    GLN     CB    185          0     14.027
   434        CH2     45    GLN     CG    185          0     14.027
   435          C     45    GLN     CD    186       0.29     12.011
   436          O     45    GLN    OE1    186      -0.45    15.9994
   437         NT     45    GLN    NE2    186      -0.72    14.0067
   438          H     45    GLN   HE21    186       0.44      1.008
   439          H     45    GLN   HE22    186       0.44      1.008
   440          C     45    GLN      C    187       0.45     12.011
   441          O     45    GLN      O    187      -0.45    15.9994   ; qtot 1
; residue  46 ARG rtp ARG  q +1.0
   442          N     46    ARG      N    188      -0.31    14.0067
   443          H     46    ARG      H    188       0.31      1.008
   444        CH1     46    ARG     CA    189          0     13.019
   445        CH2     46    ARG     CB    189          0     14.027
   446        CH2     46    ARG     CG    189          0     14.027
   447        CH2     46    ARG     CD    190       0.09     14.027
   448         NE     46    ARG     NE    190     -0.105    14.0067
   449          H     46    ARG     HE    190      0.345      1.008
   450          C     46    ARG     CZ    190       0.01     12.011
   451         NZ     46    ARG    NH1    190      -0.36    14.0067
   452          H     46    ARG   HH11    190      0.345      1.008
   453          H     46    ARG   HH12    190      0.345      1.008
   454         NZ     46    ARG    NH2    190      -0.36    14.0067
   455          H     46    ARG   HH21    190      0.345      1.008
   456          H     46    ARG   HH22    190      0.345      1.008
   457          C     46    ARG      C    191       0.45     12.011
   458          O     46    ARG      O    191      -0.45    15.9994   ; qtot 2
; residue  47 ILE rtp ILE  q  0.0
   459          N     47    ILE      N    192      -0.31    14.0067
   460          H     47    ILE      H    192       0.31      1.008
   461        CH1     47    ILE     CA    193          0     13.019
   462        CH1     47    ILE     CB    194          0     13.019
   463        CH2     47    ILE    CG1    194          0     14.027
   464        CH3     47    ILE    CG2    194          0     15.035
   465        CH3     47    ILE     CD    194          0     15.035
   466          C     47    ILE      C    195       0.45     12.011
   467          O     47    ILE      O    195      -0.45    15.9994   ; qtot 2
; residue  48 GLN rtp GLN  q  0.0
   468          N     48    GLN      N    196      -0.31    14.0067
   469          H     48    GLN      H    196       0.31      1.008
   470        CH1     48    GLN     CA    197          0     13.019
   471        CH2     48    GLN     CB    197          0     14.027
   472        CH2     48    GLN     CG    197          0     14.027
   473          C     48    GLN     CD    198       0.29     12.011
   474          O     48    GLN    OE1    198      -0.45    15.9994
   475         NT     48    GLN    NE2    198      -0.72    14.0067
   476          H     48    GLN   HE21    198       0.44      1.008
   477          H     48    GLN   HE22    198       0.44      1.008
   478          C     48    GLN      C    199       0.45     12.011
   479          O     48    GLN      O    199      -0.45    15.9994   ; qtot 2
; residue  49 ASN rtp ASN  q  0.0
   480          N     49    ASN      N    200      -0.31    14.0067
   481          H     49    ASN      H    200       0.31      1.008
   482        CH1     49    ASN     CA    201          0     13.019
   483        CH2     49    ASN     CB    201          0     14.027
   484          C     49    ASN     CG    202       0.29     12.011
   485          O     49    ASN    OD1    202      -0.45    15.9994
   486         NT     49    ASN    ND2    202      -0.72    14.0067
   487          H     49    ASN   HD21    202       0.44      1.008
   488          H     49    ASN   HD22    202       0.44      1.008
   489          C     49    ASN      C    203       0.45     12.011
   490          O     49    ASN      O    203      -0.45    15.9994   ; qtot 2
; residue  50 LEU rtp LEU  q  0.0
   491          N     50    LEU      N    204      -0.31    14.0067
   492          H     50    LEU      H    204       0.31      1.008
   493        CH1     50    LEU     CA    205          0     13.019
   494        CH2     50    LEU     CB    205          0     14.027
   495        CH1     50    LEU     CG    206          0     13.019
   496        CH3     50    LEU    CD1    206          0     15.035
   497        CH3     50    LEU    CD2    206          0     15.035
   498          C     50    LEU      C    207       0.45     12.011
   499          O     50    LEU      O    207      -0.45    15.9994   ; qtot 2
; residue  51 ARG rtp ARG  q +1.0
   500          N     51    ARG      N    208      -0.31    14.0067
   501          H     51    ARG      H    208       0.31      1.008
   502        CH1     51    ARG     CA    209          0     13.019
   503        CH2     51    ARG     CB    209          0     14.027
   504        CH2     51    ARG     CG    209          0     14.027
   505        CH2     51    ARG     CD    210       0.09     14.027
   506         NE     51    ARG     NE    210     -0.105    14.0067
   507          H     51    ARG     HE    210      0.345      1.008
   508          C     51    ARG     CZ    210       0.01     12.011
   509         NZ     51    ARG    NH1    210      -0.36    14.0067
   510          H     51    ARG   HH11    210      0.345      1.008
   511          H     51    ARG   HH12    210      0.345      1.008
   512         NZ     51    ARG    NH2    210      -0.36    14.0067
   513          H     51    ARG   HH21    210      0.345      1.008
   514          H     51    ARG   HH22    210      0.345      1.008
   515          C     51    ARG      C    211       0.45     12.011
   516          O     51    ARG      O    211      -0.45    15.9994   ; qtot 3
; residue  52 ASN rtp ASN  q  0.0
   517          N     52    ASN      N    212      -0.31    14.0067
   518          H     52    ASN      H    212       0.31      1.008
   519        CH1     52    ASN     CA    213          0     13.019
   520        CH2     52    ASN     CB    213          0     14.027
   521          C     52    ASN     CG    214       0.29     12.011
   522          O     52    ASN    OD1    214      -0.45    15.9994
   523         NT     52    ASN    ND2    214      -0.72    14.0067
   524          H     52    ASN   HD21    214       0.44      1.008
   525          H     52    ASN   HD22    214       0.44      1.008
   526          C     52    ASN      C    215       0.45     12.011
   527          O     52    ASN      O    215      -0.45    15.9994   ; qtot 3
; residue  53 VAL rtp VAL  q  0.0
   528          N     53    VAL      N    216      -0.31    14.0067
   529          H     53    VAL      H    216       0.31      1.008
   530        CH1     53    VAL     CA    217          0     13.019
   531        CH1     53    VAL     CB    217          0     13.019
   532        CH3     53    VAL    CG1    217          0     15.035
   533        CH3     53    VAL    CG2    217          0     15.035
   534          C     53    VAL      C    218       0.45     12.011
   535          O     53    VAL      O    218      -0.45    15.9994   ; qtot 3
; residue  54 MET rtp MET  q  0.0
   536          N     54    MET      N    219      -0.31    14.0067
   537          H     54    MET      H    219       0.31      1.008
   538        CH1     54    MET     CA    220          0     13.019
   539        CH2     54    MET     CB    220          0     14.027
   540        CH2     54    MET     CG    221      0.241     14.027
   541          S     54    MET     SD    221     -0.482      32.06
   542        CH3     54    MET     CE    221      0.241     15.035
   543          C     54    MET      C    222       0.45     12.011
   544          O     54    MET      O    222      -0.45    15.9994   ; qtot 3
; residue  55 SER rtp SER  q  0.0
   545          N     55    SER      N    223      -0.31    14.0067
   546          H     55    SER      H    223       0.31      1.008
   547        CH1     55    SER     CA    224          0     13.019
   548        CH2     55    SER     CB    225      0.266     14.027
   549         OA     55    SER     OG    225     -0.674    15.9994
   550          H     55    SER     HG    225      0.408      1.008
   551          C     55    SER      C    226       0.45     12.011
   552          O     55    SER      O    226      -0.45    15.9994   ; qtot 3
; residue  56 LYS rtp LYSH q +1.0
   553          N     56    LYS      N    227      -0.31    14.0067
   554          H     56    LYS      H    227       0.31      1.008
   555        CH1     56    LYS     CA    228          0     13.019
   556        CH2     56    LYS     CB    228          0     14.027
   557        CH2     56    LYS     CG    229          0     14.027
   558        CH2     56    LYS     CD    229          0     14.027
   559        CH2     56    LYS     CE    230        0.2     14.027
   560         NL     56    LYS     NZ    230       0.05    14.0067
   561          H     56    LYS    HZ1    230       0.25      1.008
   562          H     56    LYS    HZ2    230       0.25      1.008
   563          H     56    LYS    HZ3    230       0.25      1.008
   564          C     56    LYS      C    231       0.45     12.011
   565          O     56    LYS      O    231      -0.45    15.9994   ; qtot 4
; residue  57 THR rtp THR  q  0.0
   566          N     57    THR      N    232      -0.31    14.0067
   567          H     57    THR      H    232       0.31      1.008
   568        CH1     57    THR     CA    233          0     13.019
   569        CH1     57    THR     CB    234      0.266     13.019
   570         OA     57    THR    OG1    234     -0.674    15.9994
   571          H     57    THR    HG1    234      0.408      1.008
   572        CH3     57    THR    CG2    235          0     15.035
   573          C     57    THR      C    236       0.45     12.011
   574          O     57    THR      O    236      -0.45    15.9994   ; qtot 4
; residue  58 GLY rtp GLY  q  0.0
   575          N     58    GLY      N    237      -0.31    14.0067
   576          H     58    GLY      H    237       0.31      1.008
   577        CH2     58    GLY     CA    238          0     14.027
   578          C     58    GLY      C    239       0.45     12.011
   579          O     58    GLY      O    239      -0.45    15.9994   ; qtot 4
; residue  59 LYS rtp LYSH q +1.0
   580          N     59    LYS      N    240      -0.31    14.0067
   581          H     59    LYS      H    240       0.31      1.008
   582        CH1     59    LYS     CA    241          0     13.019
   583        CH2     59    LYS     CB    241          0     14.027
   584        CH2     59    LYS     CG    242          0     14.027
   585        CH2     59    LYS     CD    242          0     14.027
   586        CH2     59    LYS     CE    243        0.2     14.027
   587         NL     59    LYS     NZ    243       0.05    14.0067
   588          H     59    LYS    HZ1    243       0.25      1.008
   589          H     59    LYS    HZ2    243       0.25      1.008
   590          H     59    LYS    HZ3    243       0.25      1.008
   591          C     59    LYS      C    244       0.45     12.011
   592          O     59    LYS      O    244      -0.45    15.9994   ; qtot 5
; residue  60 THR rtp THR  q  0.0
   593          N     60    THR      N    245      -0.31    14.0067
   594          H     60    THR      H    245       0.31      1.008
   595        CH1     60    THR     CA    246          0     13.019
   596        CH1     60    THR     CB    247      0.266     13.019
   597         OA     60    THR    OG1    247     -0.674    15.9994
   598          H     60    THR    HG1    247      0.408      1.008
   599        CH3     60    THR    CG2    248          0     15.035
   600          C     60    THR      C    249       0.45     12.011
   601          O     60    THR      O    249      -0.45    15.9994   ; qtot 5
; residue  61 ALA rtp ALA  q  0.0
   602          N     61    ALA      N    250      -0.31    14.0067
   603          H     61    ALA      H    250       0.31      1.008
   604        CH1     61    ALA     CA    251          0     13.019
   605        CH3     61    ALA     CB    251          0     15.035
   606          C     61    ALA      C    252       0.45     12.011
   607          O     61    ALA      O    252      -0.45    15.9994   ; qtot 5
; residue  62 ALA rtp ALA  q  0.0
   608          N     62    ALA      N    253      -0.31    14.0067
   609          H     62    ALA      H    253       0.31      1.008
   610        CH1     62    ALA     CA    254          0     13.019
   611        CH3     62    ALA     CB    254          0     15.035
   612          C     62    ALA      C    255       0.45     12.011
   613          O     62    ALA      O    255      -0.45    15.9994   ; qtot 5
; residue  63 ILE rtp ILE  q  0.0
   614          N     63    ILE      N    256      -0.31    14.0067
   615          H     63    ILE      H    256       0.31      1.008
   616        CH1     63    ILE     CA    257          0     13.019
   617        CH1     63    ILE     CB    258          0     13.019
   618        CH2     63    ILE    CG1    258          0     14.027
   619        CH3     63    ILE    CG2    258          0     15.035
   620        CH3     63    ILE     CD    258          0     15.035
   621          C     63    ILE      C    259       0.45     12.011
   622          O     63    ILE      O    259      -0.45    15.9994   ; qtot 5
; residue  64 LEU rtp LEU  q  0.0
   623          N     64    LEU      N    260      -0.31    14.0067
   624          H     64    LEU      H    260       0.31      1.008
   625        CH1     64    LEU     CA    261          0     13.019
   626        CH2     64    LEU     CB    261          0     14.027
   627        CH1     64    LEU     CG    262          0     13.019
   628        CH3     64    LEU    CD1    262          0     15.035
   629        CH3     64    LEU    CD2    262          0     15.035
   630          C     64    LEU      C    263       0.45     12.011
   631          O     64    LEU      O    263      -0.45    15.9994   ; qtot 5
; residue  65 LEU rtp LEU  q  0.0
   632          N     65    LEU      N    264      -0.31    14.0067
   633          H     65    LEU      H    264       0.31      1.008
   634        CH1     65    LEU     CA    265          0     13.019
   635        CH2     65    LEU     CB    265          0     14.027
   636        CH1     65    LEU     CG    266          0     13.019
   637        CH3     65    LEU    CD1    266          0     15.035
   638        CH3     65    LEU    CD2    266          0     15.035
   639          C     65    LEU      C    267       0.45     12.011
   640          O     65    LEU      O    267      -0.45    15.9994   ; qtot 5
; residue  66 ASP rtp ASP  q -1.0
   641          N     66    ASP      N    268      -0.31    14.0067
   642          H     66    ASP      H    268       0.31      1.008
   643        CH1     66    ASP     CA    269          0     13.019
   644        CH2     66    ASP     CB    270       0.16     14.027
   645          C     66    ASP     CG    270       0.27     12.011
   646         OM     66    ASP    OD1    270     -0.715    15.9994
   647         OM     66    ASP    OD2    270     -0.715    15.9994
   648          C     66    ASP      C    271       0.45     12.011
   649          O     66    ASP      O    271      -0.45    15.9994   ; qtot 4
; residue  67 THR rtp THR  q  0.0
   650          N     67    THR      N    272      -0.31    14.0067
   651          H     67    THR      H    272       0.31      1.008
   652        CH1     67    THR     CA    273          0     13.019
   653        CH1     67    THR     CB    274      0.266     13.019
   654         OA     67    THR    OG1    274     -0.674    15.9994
   655          H     67    THR    HG1    274      0.408      1.008
   656        CH3     67    THR    CG2    275          0     15.035
   657          C     67    THR      C    276       0.45     12.011
   658          O     67    THR      O    276      -0.45    15.9994   ; qtot 4
; residue  68 LYS rtp LYSH q +1.0
   659          N     68    LYS      N    277      -0.31    14.0067
   660          H     68    LYS      H    277       0.31      1.008
   661        CH1     68    LYS     CA    278          0     13.019
   662        CH2     68    LYS     CB    278          0     14.027
   663        CH2     68    LYS     CG    279          0     14.027
   664        CH2     68    LYS     CD    279          0     14.027
   665        CH2     68    LYS     CE    280        0.2     14.027
   666         NL     68    LYS     NZ    280       0.05    14.0067
   667          H     68    LYS    HZ1    280       0.25      1.008
   668          H     68    LYS    HZ2    280       0.25      1.008
   669          H     68    LYS    HZ3    280       0.25      1.008
   670          C     68    LYS      C    281       0.45     12.011
   671          O     68    LYS      O    281      -0.45    15.9994   ; qtot 5
; residue  69 GLY rtp GLY  q  0.0
   672          N     69    GLY      N    282      -0.31    14.0067
   673          H     69    GLY      H    282       0.31      1.008
   674        CH2     69    GLY     CA    283          0     14.027
   675          C     69    GLY      C    284       0.45     12.011
   676          O     69    GLY      O    284      -0.45    15.9994   ; qtot 5
; residue  70 PRO rtp PRO  q  0.0
   677          N     70    PRO      N    285          0    14.0067
   678        CH1     70    PRO     CA    286          0     13.019
   679       CH2r     70    PRO     CB    286          0     14.027
   680       CH2r     70    PRO     CG    287          0     14.027
   681       CH2r     70    PRO     CD    287          0     14.027
   682          C     70    PRO      C    288       0.45     12.011
   683          O     70    PRO      O    288      -0.45    15.9994   ; qtot 5
; residue  71 GLU rtp GLU  q -1.0
   684          N     71    GLU      N    289      -0.31    14.0067
   685          H     71    GLU      H    289       0.31      1.008
   686        CH1     71    GLU     CA    290          0     13.019
   687        CH2     71    GLU     CB    290          0     14.027
   688        CH2     71    GLU     CG    291       0.16     14.027
   689          C     71    GLU     CD    291       0.27     12.011
   690         OM     71    GLU    OE1    291     -0.715    15.9994
   691         OM     71    GLU    OE2    291     -0.715    15.9994
   692          C     71    GLU      C    292       0.45     12.011
   693          O     71    GLU      O    292      -0.45    15.9994   ; qtot 4
; residue  72 ILE rtp ILE  q  0.0
   694          N     72    ILE      N    293      -0.31    14.0067
   695          H     72    ILE      H    293       0.31      1.008
   696        CH1     72    ILE     CA    294          0     13.019
   697        CH1     72    ILE     CB    295          0     13.019
   698        CH2     72    ILE    CG1    295          0     14.027
   699        CH3     72    ILE    CG2    295          0     15.035
   700        CH3     72    ILE     CD    295          0     15.035
   701          C     72    ILE      C    296       0.45     12.011
   702          O     72    ILE      O    296      -0.45    15.9994   ; qtot 4
; residue  73 ARG rtp ARG  q +1.0
   703          N     73    ARG      N    297      -0.31    14.0067
   704          H     73    ARG      H    297       0.31      1.008
   705        CH1     73    ARG     CA    298          0     13.019
   706        CH2     73    ARG     CB    298          0     14.027
   707        CH2     73    ARG     CG    298          0     14.027
   708        CH2     73    ARG     CD    299       0.09     14.027
   709         NE     73    ARG     NE    299     -0.105    14.0067
   710          H     73    ARG     HE    299      0.345      1.008
   711          C     73    ARG     CZ    299       0.01     12.011
   712         NZ     73    ARG    NH1    299      -0.36    14.0067
   713          H     73    ARG   HH11    299      0.345      1.008
   714          H     73    ARG   HH12    299      0.345      1.008
   715         NZ     73    ARG    NH2    299      -0.36    14.0067
   716          H     73    ARG   HH21    299      0.345      1.008
   717          H     73    ARG   HH22    299      0.345      1.008
   718          C     73    ARG      C    300       0.45     12.011
   719          O     73    ARG      O    300      -0.45    15.9994   ; qtot 5
; residue  74 THR rtp THR  q  0.0
   720          N     74    THR      N    301      -0.31    14.0067
   721          H     74    THR      H    301       0.31      1.008
   722        CH1     74    THR     CA    302          0     13.019
   723        CH1     74    THR     CB    303      0.266     13.019
   724         OA     74    THR    OG1    303     -0.674    15.9994
   725          H     74    THR    HG1    303      0.408      1.008
   726        CH3     74    THR    CG2    304          0     15.035
   727          C     74    THR      C    305       0.45     12.011
   728          O     74    THR      O    305      -0.45    15.9994   ; qtot 5
; residue  75 MET rtp MET  q  0.0
   729          N     75    MET      N    306      -0.31    14.0067
   730          H     75    MET      H    306       0.31      1.008
   731        CH1     75    MET     CA    307          0     13.019
   732        CH2     75    MET     CB    307          0     14.027
   733        CH2     75    MET     CG    308      0.241     14.027
   734          S     75    MET     SD    308     -0.482      32.06
   735        CH3     75    MET     CE    308      0.241     15.035
   736          C     75    MET      C    309       0.45     12.011
   737          O     75    MET      O    309      -0.45    15.9994   ; qtot 5
; residue  76 LYS rtp LYSH q +1.0
   738          N     76    LYS      N    310      -0.31    14.0067
   739          H     76    LYS      H    310       0.31      1.008
   740        CH1     76    LYS     CA    311          0     13.019
   741        CH2     76    LYS     CB    311          0     14.027
   742        CH2     76    LYS     CG    312          0     14.027
   743        CH2     76    LYS     CD    312          0     14.027
   744        CH2     76    LYS     CE    313        0.2     14.027
   745         NL     76    LYS     NZ    313       0.05    14.0067
   746          H     76    LYS    HZ1    313       0.25      1.008
   747          H     76    LYS    HZ2    313       0.25      1.008
   748          H     76    LYS    HZ3    313       0.25      1.008
   749          C     76    LYS      C    314       0.45     12.011
   750          O     76    LYS      O    314      -0.45    15.9994   ; qtot 6
; residue  77 LEU rtp LEU  q  0.0
   751          N     77    LEU      N    315      -0.31    14.0067
   752          H     77    LEU      H    315       0.31      1.008
   753        CH1     77    LEU     CA    316          0     13.019
   754        CH2     77    LEU     CB    316          0     14.027
   755        CH1     77    LEU     CG    317          0     13.019
   756        CH3     77    LEU    CD1    317          0     15.035
   757        CH3     77    LEU    CD2    317          0     15.035
   758          C     77    LEU      C    318       0.45     12.011
   759          O     77    LEU      O    318      -0.45    15.9994   ; qtot 6
; residue  78 GLU rtp GLU  q -1.0
   760          N     78    GLU      N    319      -0.31    14.0067
   761          H     78    GLU      H    319       0.31      1.008
   762        CH1     78    GLU     CA    320          0     13.019
   763        CH2     78    GLU     CB    320          0     14.027
   764        CH2     78    GLU     CG    321       0.16     14.027
   765          C     78    GLU     CD    321       0.27     12.011
   766         OM     78    GLU    OE1    321     -0.715    15.9994
   767         OM     78    GLU    OE2    321     -0.715    15.9994
   768          C     78    GLU      C    322       0.45     12.011
   769          O     78    GLU      O    322      -0.45    15.9994   ; qtot 5
; residue  79 GLY rtp GLY  q  0.0
   770          N     79    GLY      N    323      -0.31    14.0067
   771          H     79    GLY      H    323       0.31      1.008
   772        CH2     79    GLY     CA    324          0     14.027
   773          C     79    GLY      C    325       0.45     12.011
   774          O     79    GLY      O    325      -0.45    15.9994   ; qtot 5
; residue  80 GLY rtp GLY  q  0.0
   775          N     80    GLY      N    326      -0.31    14.0067
   776          H     80    GLY      H    326       0.31      1.008
   777        CH2     80    GLY     CA    327          0     14.027
   778          C     80    GLY      C    328       0.45     12.011
   779          O     80    GLY      O    328      -0.45    15.9994   ; qtot 5
; residue  81 ASN rtp ASN  q  0.0
   780          N     81    ASN      N    329      -0.31    14.0067
   781          H     81    ASN      H    329       0.31      1.008
   782        CH1     81    ASN     CA    330          0     13.019
   783        CH2     81    ASN     CB    330          0     14.027
   784          C     81    ASN     CG    331       0.29     12.011
   785          O     81    ASN    OD1    331      -0.45    15.9994
   786         NT     81    ASN    ND2    331      -0.72    14.0067
   787          H     81    ASN   HD21    331       0.44      1.008
   788          H     81    ASN   HD22    331       0.44      1.008
   789          C     81    ASN      C    332       0.45     12.011
   790          O     81    ASN      O    332      -0.45    15.9994   ; qtot 5
; residue  82 ASP rtp ASP  q -1.0
   791          N     82    ASP      N    333      -0.31    14.0067
   792          H     82    ASP      H    333       0.31      1.008
   793        CH1     82    ASP     CA    334          0     13.019
   794        CH2     82    ASP     CB    335       0.16     14.027
   795          C     82    ASP     CG    335       0.27     12.011
   796         OM     82    ASP    OD1    335     -0.715    15.9994
   797         OM     82    ASP    OD2    335     -0.715    15.9994
   798          C     82    ASP      C    336       0.45     12.011
   799          O     82    ASP      O    336      -0.45    15.9994   ; qtot 4
; residue  83 VAL rtp VAL  q  0.0
   800          N     83    VAL      N    337      -0.31    14.0067
   801          H     83    VAL      H    337       0.31      1.008
   802        CH1     83    VAL     CA    338          0     13.019
   803        CH1     83    VAL     CB    338          0     13.019
   804        CH3     83    VAL    CG1    338          0     15.035
   805        CH3     83    VAL    CG2    338          0     15.035
   806          C     83    VAL      C    339       0.45     12.011
   807          O     83    VAL      O    339      -0.45    15.9994   ; qtot 4
; residue  84 SER rtp SER  q  0.0
   808          N     84    SER      N    340      -0.31    14.0067
   809          H     84    SER      H    340       0.31      1.008
   810        CH1     84    SER     CA    341          0     13.019
   811        CH2     84    SER     CB    342      0.266     14.027
   812         OA     84    SER     OG    342     -0.674    15.9994
   813          H     84    SER     HG    342      0.408      1.008
   814          C     84    SER      C    343       0.45     12.011
   815          O     84    SER      O    343      -0.45    15.9994   ; qtot 4
; residue  85 LEU rtp LEU  q  0.0
   816          N     85    LEU      N    344      -0.31    14.0067
   817          H     85    LEU      H    344       0.31      1.008
   818        CH1     85    LEU     CA    345          0     13.019
   819        CH2     85    LEU     CB    345          0     14.027
   820        CH1     85    LEU     CG    346          0     13.019
   821        CH3     85    LEU    CD1    346          0     15.035
   822        CH3     85    LEU    CD2    346          0     15.035
   823          C     85    LEU      C    347       0.45     12.011
   824          O     85    LEU      O    347      -0.45    15.9994   ; qtot 4
; residue  86 LYS rtp LYSH q +1.0
   825          N     86    LYS      N    348      -0.31    14.0067
   826          H     86    LYS      H    348       0.31      1.008
   827        CH1     86    LYS     CA    349          0     13.019
   828        CH2     86    LYS     CB    349          0     14.027
   829        CH2     86    LYS     CG    350          0     14.027
   830        CH2     86    LYS     CD    350          0     14.027
   831        CH2     86    LYS     CE    351        0.2     14.027
   832         NL     86    LYS     NZ    351       0.05    14.0067
   833          H     86    LYS    HZ1    351       0.25      1.008
   834          H     86    LYS    HZ2    351       0.25      1.008
   835          H     86    LYS    HZ3    351       0.25      1.008
   836          C     86    LYS      C    352       0.45     12.011
   837          O     86    LYS      O    352      -0.45    15.9994   ; qtot 5
; residue  87 ALA rtp ALA  q  0.0
   838          N     87    ALA      N    353      -0.31    14.0067
   839          H     87    ALA      H    353       0.31      1.008
   840        CH1     87    ALA     CA    354          0     13.019
   841        CH3     87    ALA     CB    354          0     15.035
   842          C     87    ALA      C    355       0.45     12.011
   843          O     87    ALA      O    355      -0.45    15.9994   ; qtot 5
; residue  88 GLY rtp GLY  q  0.0
   844          N     88    GLY      N    356      -0.31    14.0067
   845          H     88    GLY      H    356       0.31      1.008
   846        CH2     88    GLY     CA    357          0     14.027
   847          C     88    GLY      C    358       0.45     12.011
   848          O     88    GLY      O    358      -0.45    15.9994   ; qtot 5
; residue  89 GLN rtp GLN  q  0.0
   849          N     89    GLN      N    359      -0.31    14.0067
   850          H     89    GLN      H    359       0.31      1.008
   851        CH1     89    GLN     CA    360          0     13.019
   852        CH2     89    GLN     CB    360          0     14.027
   853        CH2     89    GLN     CG    360          0     14.027
   854          C     89    GLN     CD    361       0.29     12.011
   855          O     89    GLN    OE1    361      -0.45    15.9994
   856         NT     89    GLN    NE2    361      -0.72    14.0067
   857          H     89    GLN   HE21    361       0.44      1.008
   858          H     89    GLN   HE22    361       0.44      1.008
   859          C     89    GLN      C    362       0.45     12.011
   860          O     89    GLN      O    362      -0.45    15.9994   ; qtot 5
; residue  90 THR rtp THR  q  0.0
   861          N     90    THR      N    363      -0.31    14.0067
   862          H     90    THR      H    363       0.31      1.008
   863        CH1     90    THR     CA    364          0     13.019
   864        CH1     90    THR     CB    365      0.266     13.019
   865         OA     90    THR    OG1    365     -0.674    15.9994
   866          H     90    THR    HG1    365      0.408      1.008
   867        CH3     90    THR    CG2    366          0     15.035
   868          C     90    THR      C    367       0.45     12.011
   869          O     90    THR      O    367      -0.45    15.9994   ; qtot 5
; residue  91 PHE rtp PHE  q  0.0
   870          N     91    PHE      N    368      -0.31    14.0067
   871          H     91    PHE      H    368       0.31      1.008
   872        CH1     91    PHE     CA    369          0     13.019
   873        CH2     91    PHE     CB    369          0     14.027
   874          C     91    PHE     CG    369          0     12.011
   875          C     91    PHE    CD1    370      -0.14     12.011
   876         HC     91    PHE    HD1    370       0.14      1.008
   877          C     91    PHE    CD2    371      -0.14     12.011
   878         HC     91    PHE    HD2    371       0.14      1.008
   879          C     91    PHE    CE1    372      -0.14     12.011
   880         HC     91    PHE    HE1    372       0.14      1.008
   881          C     91    PHE    CE2    373      -0.14     12.011
   882         HC     91    PHE    HE2    373       0.14      1.008
   883          C     91    PHE     CZ    374      -0.14     12.011
   884         HC     91    PHE     HZ    374       0.14      1.008
   885          C     91    PHE      C    375       0.45     12.011
   886          O     91    PHE      O    375      -0.45    15.9994   ; qtot 5
; residue  92 THR rtp THR  q  0.0
   887          N     92    THR      N    376      -0.31    14.0067
   888          H     92    THR      H    376       0.31      1.008
   889        CH1     92    THR     CA    377          0     13.019
   890        CH1     92    THR     CB    378      0.266     13.019
   891         OA     92    THR    OG1    378     -0.674    15.9994
   892          H     92    THR    HG1    378      0.408      1.008
   893        CH3     92    THR    CG2    379          0     15.035
   894          C     92    THR      C    380       0.45     12.011
   895          O     92    THR      O    380      -0.45    15.9994   ; qtot 5
; residue  93 PHE rtp PHE  q  0.0
   896          N     93    PHE      N    381      -0.31    14.0067
   897          H     93    PHE      H    381       0.31      1.008
   898        CH1     93    PHE     CA    382          0     13.019
   899        CH2     93    PHE     CB    382          0     14.027
   900          C     93    PHE     CG    382          0     12.011
   901          C     93    PHE    CD1    383      -0.14     12.011
   902         HC     93    PHE    HD1    383       0.14      1.008
   903          C     93    PHE    CD2    384      -0.14     12.011
   904         HC     93    PHE    HD2    384       0.14      1.008
   905          C     93    PHE    CE1    385      -0.14     12.011
   906         HC     93    PHE    HE1    385       0.14      1.008
   907          C     93    PHE    CE2    386      -0.14     12.011
   908         HC     93    PHE    HE2    386       0.14      1.008
   909          C     93    PHE     CZ    387      -0.14     12.011
   910         HC     93    PHE     HZ    387       0.14      1.008
   911          C     93    PHE      C    388       0.45     12.011
   912          O     93    PHE      O    388      -0.45    15.9994   ; qtot 5
; residue  94 THR rtp THR  q  0.0
   913          N     94    THR      N    389      -0.31    14.0067
   914          H     94    THR      H    389       0.31      1.008
   915        CH1     94    THR     CA    390          0     13.019
   916        CH1     94    THR     CB    391      0.266     13.019
   917         OA     94    THR    OG1    391     -0.674    15.9994
   918          H     94    THR    HG1    391      0.408      1.008
   919        CH3     94    THR    CG2    392          0     15.035
   920          C     94    THR      C    393       0.45     12.011
   921          O     94    THR      O    393      -0.45    15.9994   ; qtot 5
; residue  95 THR rtp THR  q  0.0
   922          N     95    THR      N    394      -0.31    14.0067
   923          H     95    THR      H    394       0.31      1.008
   924        CH1     95    THR     CA    395          0     13.019
   925        CH1     95    THR     CB    396      0.266     13.019
   926         OA     95    THR    OG1    396     -0.674    15.9994
   927          H     95    THR    HG1    396      0.408      1.008
   928        CH3     95    THR    CG2    397          0     15.035
   929          C     95    THR      C    398       0.45     12.011
   930          O     95    THR      O    398      -0.45    15.9994   ; qtot 5
; residue  96 ASP rtp ASP  q -1.0
   931          N     96    ASP      N    399      -0.31    14.0067
   932          H     96    ASP      H    399       0.31      1.008
   933        CH1     96    ASP     CA    400          0     13.019
   934        CH2     96    ASP     CB    401       0.16     14.027
   935          C     96    ASP     CG    401       0.27     12.011
   936         OM     96    ASP    OD1    401     -0.715    15.9994
   937         OM     96    ASP    OD2    401     -0.715    15.9994
   938          C     96    ASP      C    402       0.45     12.011
   939          O     96    ASP      O    402      -0.45    15.9994   ; qtot 4
; residue  97 LYS rtp LYSH q +1.0
   940          N     97    LYS      N    403      -0.31    14.0067
   941          H     97    LYS      H    403       0.31      1.008
   942        CH1     97    LYS     CA    404          0     13.019
   943        CH2     97    LYS     CB    404          0     14.027
   944        CH2     97    LYS     CG    405          0     14.027
   945        CH2     97    LYS     CD    405          0     14.027
   946        CH2     97    LYS     CE    406        0.2     14.027
   947         NL     97    LYS     NZ    406       0.05    14.0067
   948          H     97    LYS    HZ1    406       0.25      1.008
   949          H     97    LYS    HZ2    406       0.25      1.008
   950          H     97    LYS    HZ3    406       0.25      1.008
   951          C     97    LYS      C    407       0.45     12.011
   952          O     97    LYS      O    407      -0.45    15.9994   ; qtot 5
; residue  98 SER rtp SER  q  0.0
   953          N     98    SER      N    408      -0.31    14.0067
   954          H     98    SER      H    408       0.31      1.008
   955        CH1     98    SER     CA    409          0     13.019
   956        CH2     98    SER     CB    410      0.266     14.027
   957         OA     98    SER     OG    410     -0.674    15.9994
   958          H     98    SER     HG    410      0.408      1.008
   959          C     98    SER      C    411       0.45     12.011
   960          O     98    SER      O    411      -0.45    15.9994   ; qtot 5
; residue  99 VAL rtp VAL  q  0.0
   961          N     99    VAL      N    412      -0.31    14.0067
   962          H     99    VAL      H    412       0.31      1.008
   963        CH1     99    VAL     CA    413          0     13.019
   964        CH1     99    VAL     CB    413          0     13.019
   965        CH3     99    VAL    CG1    413          0     15.035
   966        CH3     99    VAL    CG2    413          0     15.035
   967          C     99    VAL      C    414       0.45     12.011
   968          O     99    VAL      O    414      -0.45    15.9994   ; qtot 5
; residue 100 ILE rtp ILE  q  0.0
   969          N    100    ILE      N    415      -0.31    14.0067
   970          H    100    ILE      H    415       0.31      1.008
   971        CH1    100    ILE     CA    416          0     13.019
   972        CH1    100    ILE     CB    417          0     13.019
   973        CH2    100    ILE    CG1    417          0     14.027
   974        CH3    100    ILE    CG2    417          0     15.035
   975        CH3    100    ILE     CD    417          0     15.035
   976          C    100    ILE      C    418       0.45     12.011
   977          O    100    ILE      O    418      -0.45    15.9994   ; qtot 5
; residue 101 GLY rtp GLY  q  0.0
   978          N    101    GLY      N    419      -0.31    14.0067
   979          H    101    GLY      H    419       0.31      1.008
   980        CH2    101    GLY     CA    420          0     14.027
   981          C    101    GLY      C    421       0.45     12.011
   982          O    101    GLY      O    421      -0.45    15.9994   ; qtot 5
; residue 102 ASN rtp ASN  q  0.0
   983          N    102    ASN      N    422      -0.31    14.0067
   984          H    102    ASN      H    422       0.31      1.008
   985        CH1    102    ASN     CA    423          0     13.019
   986        CH2    102    ASN     CB    423          0     14.027
   987          C    102    ASN     CG    424       0.29     12.011
   988          O    102    ASN    OD1    424      -0.45    15.9994
   989         NT    102    ASN    ND2    424      -0.72    14.0067
   990          H    102    ASN   HD21    424       0.44      1.008
   991          H    102    ASN   HD22    424       0.44      1.008
   992          C    102    ASN      C    425       0.45     12.011
   993          O    102    ASN      O    425      -0.45    15.9994   ; qtot 5
; residue 103 SER rtp SER  q  0.0
   994          N    103    SER      N    426      -0.31    14.0067
   995          H    103    SER      H    426       0.31      1.008
   996        CH1    103    SER     CA    427          0     13.019
   997        CH2    103    SER     CB    428      0.266     14.027
   998         OA    103    SER     OG    428     -0.674    15.9994
   999          H    103    SER     HG    428      0.408      1.008
  1000          C    103    SER      C    429       0.45     12.011
  1001          O    103    SER      O    429      -0.45    15.9994   ; qtot 5
; residue 104 GLU rtp GLU  q -1.0
  1002          N    104    GLU      N    430      -0.31    14.0067
  1003          H    104    GLU      H    430       0.31      1.008
  1004        CH1    104    GLU     CA    431          0     13.019
  1005        CH2    104    GLU     CB    431          0     14.027
  1006        CH2    104    GLU     CG    432       0.16     14.027
  1007          C    104    GLU     CD    432       0.27     12.011
  1008         OM    104    GLU    OE1    432     -0.715    15.9994
  1009         OM    104    GLU    OE2    432     -0.715    15.9994
  1010          C    104    GLU      C    433       0.45     12.011
  1011          O    104    GLU      O    433      -0.45    15.9994   ; qtot 4
; residue 105 MET rtp MET  q  0.0
  1012          N    105    MET      N    434      -0.31    14.0067
  1013          H    105    MET      H    434       0.31      1.008
  1014        CH1    105    MET     CA    435          0     13.019
  1015        CH2    105    MET     CB    435          0     14.027
  1016        CH2    105    MET     CG    436      0.241     14.027
  1017          S    105    MET     SD    436     -0.482      32.06
  1018        CH3    105    MET     CE    436      0.241     15.035
  1019          C    105    MET      C    437       0.45     12.011
  1020          O    105    MET      O    437      -0.45    15.9994   ; qtot 4
; residue 106 VAL rtp VAL  q  0.0
  1021          N    106    VAL      N    438      -0.31    14.0067
  1022          H    106    VAL      H    438       0.31      1.008
  1023        CH1    106    VAL     CA    439          0     13.019
  1024        CH1    106    VAL     CB    439          0     13.019
  1025        CH3    106    VAL    CG1    439          0     15.035
  1026        CH3    106    VAL    CG2    439          0     15.035
  1027          C    106    VAL      C    440       0.45     12.011
  1028          O    106    VAL      O    440      -0.45    15.9994   ; qtot 4
; residue 107 ALA rtp ALA  q  0.0
  1029          N    107    ALA      N    441      -0.31    14.0067
  1030          H    107    ALA      H    441       0.31      1.008
  1031        CH1    107    ALA     CA    442          0     13.019
  1032        CH3    107    ALA     CB    442          0     15.035
  1033          C    107    ALA      C    443       0.45     12.011
  1034          O    107    ALA      O    443      -0.45    15.9994   ; qtot 4
; residue 108 VAL rtp VAL  q  0.0
  1035          N    108    VAL      N    444      -0.31    14.0067
  1036          H    108    VAL      H    444       0.31      1.008
  1037        CH1    108    VAL     CA    445          0     13.019
  1038        CH1    108    VAL     CB    445          0     13.019
  1039        CH3    108    VAL    CG1    445          0     15.035
  1040        CH3    108    VAL    CG2    445          0     15.035
  1041          C    108    VAL      C    446       0.45     12.011
  1042          O    108    VAL      O    446      -0.45    15.9994   ; qtot 4
; residue 109 THR rtp THR  q  0.0
  1043          N    109    THR      N    447      -0.31    14.0067
  1044          H    109    THR      H    447       0.31      1.008
  1045        CH1    109    THR     CA    448          0     13.019
  1046        CH1    109    THR     CB    449      0.266     13.019
  1047         OA    109    THR    OG1    449     -0.674    15.9994
  1048          H    109    THR    HG1    449      0.408      1.008
  1049        CH3    109    THR    CG2    450          0     15.035
  1050          C    109    THR      C    451       0.45     12.011
  1051          O    109    THR      O    451      -0.45    15.9994   ; qtot 4
; residue 110 TYR rtp TYR  q  0.0
  1052          N    110    TYR      N    452      -0.31    14.0067
  1053          H    110    TYR      H    452       0.31      1.008
  1054        CH1    110    TYR     CA    453          0     13.019
  1055        CH2    110    TYR     CB    453          0     14.027
  1056          C    110    TYR     CG    453          0     12.011
  1057          C    110    TYR    CD1    454      -0.14     12.011
  1058         HC    110    TYR    HD1    454       0.14      1.008
  1059          C    110    TYR    CD2    455      -0.14     12.011
  1060         HC    110    TYR    HD2    455       0.14      1.008
  1061          C    110    TYR    CE1    456      -0.14     12.011
  1062         HC    110    TYR    HE1    456       0.14      1.008
  1063          C    110    TYR    CE2    457      -0.14     12.011
  1064         HC    110    TYR    HE2    457       0.14      1.008
  1065          C    110    TYR     CZ    458      0.203     12.011
  1066         OA    110    TYR     OH    458     -0.611    15.9994
  1067          H    110    TYR     HH    458      0.408      1.008
  1068          C    110    TYR      C    459       0.45     12.011
  1069          O    110    TYR      O    459      -0.45    15.9994   ; qtot 4
; residue 111 GLU rtp GLU  q -1.0
  1070          N    111    GLU      N    460      -0.31    14.0067
  1071          H    111    GLU      H    460       0.31      1.008
  1072        CH1    111    GLU     CA    461          0     13.019
  1073        CH2    111    GLU     CB    461          0     14.027
  1074        CH2    111    GLU     CG    462       0.16     14.027
  1075          C    111    GLU     CD    462       0.27     12.011
  1076         OM    111    GLU    OE1    462     -0.715    15.9994
  1077         OM    111    GLU    OE2    462     -0.715    15.9994
  1078          C    111    GLU      C    463       0.45     12.011
  1079          O    111    GLU      O    463      -0.45    15.9994   ; qtot 3
; residue 112 GLY rtp GLY  q  0.0
  1080          N    112    GLY      N    464      -0.31    14.0067
  1081          H    112    GLY      H    464       0.31      1.008
  1082        CH2    112    GLY     CA    465          0     14.027
  1083          C    112    GLY      C    466       0.45     12.011
  1084          O    112    GLY      O    466      -0.45    15.9994   ; qtot 3
; residue 113 PHE rtp PHE  q  0.0
  1085          N    113    PHE      N    467      -0.31    14.0067
  1086          H    113    PHE      H    467       0.31      1.008
  1087        CH1    113    PHE     CA    468          0     13.019
  1088        CH2    113    PHE     CB    468          0     14.027
  1089          C    113    PHE     CG    468          0     12.011
  1090          C    113    PHE    CD1    469      -0.14     12.011
  1091         HC    113    PHE    HD1    469       0.14      1.008
  1092          C    113    PHE    CD2    470      -0.14     12.011
  1093         HC    113    PHE    HD2    470       0.14      1.008
  1094          C    113    PHE    CE1    471      -0.14     12.011
  1095         HC    113    PHE    HE1    471       0.14      1.008
  1096          C    113    PHE    CE2    472      -0.14     12.011
  1097         HC    113    PHE    HE2    472       0.14      1.008
  1098          C    113    PHE     CZ    473      -0.14     12.011
  1099         HC    113    PHE     HZ    473       0.14      1.008
  1100          C    113    PHE      C    474       0.45     12.011
  1101          O    113    PHE      O    474      -0.45    15.9994   ; qtot 3
; residue 114 THR rtp THR  q  0.0
  1102          N    114    THR      N    475      -0.31    14.0067
  1103          H    114    THR      H    475       0.31      1.008
  1104        CH1    114    THR     CA    476          0     13.019
  1105        CH1    114    THR     CB    477      0.266     13.019
  1106         OA    114    THR    OG1    477     -0.674    15.9994
  1107          H    114    THR    HG1    477      0.408      1.008
  1108        CH3    114    THR    CG2    478          0     15.035
  1109          C    114    THR      C    479       0.45     12.011
  1110          O    114    THR      O    479      -0.45    15.9994   ; qtot 3
; residue 115 THR rtp THR  q  0.0
  1111          N    115    THR      N    480      -0.31    14.0067
  1112          H    115    THR      H    480       0.31      1.008
  1113        CH1    115    THR     CA    481          0     13.019
  1114        CH1    115    THR     CB    482      0.266     13.019
  1115         OA    115    THR    OG1    482     -0.674    15.9994
  1116          H    115    THR    HG1    482      0.408      1.008
  1117        CH3    115    THR    CG2    483          0     15.035
  1118          C    115    THR      C    484       0.45     12.011
  1119          O    115    THR      O    484      -0.45    15.9994   ; qtot 3
; residue 116 ASP rtp ASP  q -1.0
  1120          N    116    ASP      N    485      -0.31    14.0067
  1121          H    116    ASP      H    485       0.31      1.008
  1122        CH1    116    ASP     CA    486          0     13.019
  1123        CH2    116    ASP     CB    487       0.16     14.027
  1124          C    116    ASP     CG    487       0.27     12.011
  1125         OM    116    ASP    OD1    487     -0.715    15.9994
  1126         OM    116    ASP    OD2    487     -0.715    15.9994
  1127          C    116    ASP      C    488       0.45     12.011
  1128          O    116    ASP      O    488      -0.45    15.9994   ; qtot 2
; residue 117 LEU rtp LEU  q  0.0
  1129          N    117    LEU      N    489      -0.31    14.0067
  1130          H    117    LEU      H    489       0.31      1.008
  1131        CH1    117    LEU     CA    490          0     13.019
  1132        CH2    117    LEU     CB    490          0     14.027
  1133        CH1    117    LEU     CG    491          0     13.019
  1134        CH3    117    LEU    CD1    491          0     15.035
  1135        CH3    117    LEU    CD2    491          0     15.035
  1136          C    117    LEU      C    492       0.45     12.011
  1137          O    117    LEU      O    492      -0.45    15.9994   ; qtot 2
; residue 118 SER rtp SER  q  0.0
  1138          N    118    SER      N    493      -0.31    14.0067
  1139          H    118    SER      H    493       0.31      1.008
  1140        CH1    118    SER     CA    494          0     13.019
  1141        CH2    118    SER     CB    495      0.266     14.027
  1142         OA    118    SER     OG    495     -0.674    15.9994
  1143          H    118    SER     HG    495      0.408      1.008
  1144          C    118    SER      C    496       0.45     12.011
  1145          O    118    SER      O    496      -0.45    15.9994   ; qtot 2
; residue 119 VAL rtp VAL  q  0.0
  1146          N    119    VAL      N    497      -0.31    14.0067
  1147          H    119    VAL      H    497       0.31      1.008
  1148        CH1    119    VAL     CA    498          0     13.019
  1149        CH1    119    VAL     CB    498          0     13.019
  1150        CH3    119    VAL    CG1    498          0     15.035
  1151        CH3    119    VAL    CG2    498          0     15.035
  1152          C    119    VAL      C    499       0.45     12.011
  1153          O    119    VAL      O    499      -0.45    15.9994   ; qtot 2
; residue 120 GLY rtp GLY  q  0.0
  1154          N    120    GLY      N    500      -0.31    14.0067
  1155          H    120    GLY      H    500       0.31      1.008
  1156        CH2    120    GLY     CA    501          0     14.027
  1157          C    120    GLY      C    502       0.45     12.011
  1158          O    120    GLY      O    502      -0.45    15.9994   ; qtot 2
; residue 121 ASN rtp ASN  q  0.0
  1159          N    121    ASN      N    503      -0.31    14.0067
  1160          H    121    ASN      H    503       0.31      1.008
  1161        CH1    121    ASN     CA    504          0     13.019
  1162        CH2    121    ASN     CB    504          0     14.027
  1163          C    121    ASN     CG    505       0.29     12.011
  1164          O    121    ASN    OD1    505      -0.45    15.9994
  1165         NT    121    ASN    ND2    505      -0.72    14.0067
  1166          H    121    ASN   HD21    505       0.44      1.008
  1167          H    121    ASN   HD22    505       0.44      1.008
  1168          C    121    ASN      C    506       0.45     12.011
  1169          O    121    ASN      O    506      -0.45    15.9994   ; qtot 2
; residue 122 THR rtp THR  q  0.0
  1170          N    122    THR      N    507      -0.31    14.0067
  1171          H    122    THR      H    507       0.31      1.008
  1172        CH1    122    THR     CA    508          0     13.019
  1173        CH1    122    THR     CB    509      0.266     13.019
  1174         OA    122    THR    OG1    509     -0.674    15.9994
  1175          H    122    THR    HG1    509      0.408      1.008
  1176        CH3    122    THR    CG2    510          0     15.035
  1177          C    122    THR      C    511       0.45     12.011
  1178          O    122    THR      O    511      -0.45    15.9994   ; qtot 2
; residue 123 VAL rtp VAL  q  0.0
  1179          N    123    VAL      N    512      -0.31    14.0067
  1180          H    123    VAL      H    512       0.31      1.008
  1181        CH1    123    VAL     CA    513          0     13.019
  1182        CH1    123    VAL     CB    513          0     13.019
  1183        CH3    123    VAL    CG1    513          0     15.035
  1184        CH3    123    VAL    CG2    513          0     15.035
  1185          C    123    VAL      C    514       0.45     12.011
  1186          O    123    VAL      O    514      -0.45    15.9994   ; qtot 2
; residue 124 LEU rtp LEU  q  0.0
  1187          N    124    LEU      N    515      -0.31    14.0067
  1188          H    124    LEU      H    515       0.31      1.008
  1189        CH1    124    LEU     CA    516          0     13.019
  1190        CH2    124    LEU     CB    516          0     14.027
  1191        CH1    124    LEU     CG    517          0     13.019
  1192        CH3    124    LEU    CD1    517          0     15.035
  1193        CH3    124    LEU    CD2    517          0     15.035
  1194          C    124    LEU      C    518       0.45     12.011
  1195          O    124    LEU      O    518      -0.45    15.9994   ; qtot 2
; residue 125 VAL rtp VAL  q  0.0
  1196          N    125    VAL      N    519      -0.31    14.0067
  1197          H    125    VAL      H    519       0.31      1.008
  1198        CH1    125    VAL     CA    520          0     13.019
  1199        CH1    125    VAL     CB    520          0     13.019
  1200        CH3    125    VAL    CG1    520          0     15.035
  1201        CH3    125    VAL    CG2    520          0     15.035
  1202          C    125    VAL      C    521       0.45     12.011
  1203          O    125    VAL      O    521      -0.45    15.9994   ; qtot 2
; residue 126 ASP rtp ASP  q -1.0
  1204          N    126    ASP      N    522      -0.31    14.0067
  1205          H    126    ASP      H    522       0.31      1.008
  1206        CH1    126    ASP     CA    523          0     13.019
  1207        CH2    126    ASP     CB    524       0.16     14.027
  1208          C    126    ASP     CG    524       0.27     12.011
  1209         OM    126    ASP    OD1    524     -0.715    15.9994
  1210         OM    126    ASP    OD2    524     -0.715    15.9994
  1211          C    126    ASP      C    525       0.45     12.011
  1212          O    126    ASP      O    525      -0.45    15.9994   ; qtot 1
; residue 127 ASP rtp ASP  q -1.0
  1213          N    127    ASP      N    526      -0.31    14.0067
  1214          H    127    ASP      H    526       0.31      1.008
  1215        CH1    127    ASP     CA    527          0     13.019
  1216        CH2    127    ASP     CB    528       0.16     14.027
  1217          C    127    ASP     CG    528       0.27     12.011
  1218         OM    127    ASP    OD1    528     -0.715    15.9994
  1219         OM    127    ASP    OD2    528     -0.715    15.9994
  1220          C    127    ASP      C    529       0.45     12.011
  1221          O    127    ASP      O    529      -0.45    15.9994   ; qtot 0
; residue 128 GLY rtp GLY  q  0.0
  1222          N    128    GLY      N    530      -0.31    14.0067
  1223          H    128    GLY      H    530       0.31      1.008
  1224        CH2    128    GLY     CA    531          0     14.027
  1225          C    128    GLY      C    532       0.45     12.011
  1226          O    128    GLY      O    532      -0.45    15.9994   ; qtot 0
; residue 129 LEU rtp LEU  q  0.0
  1227          N    129    LEU      N    533      -0.31    14.0067
  1228          H    129    LEU      H    533       0.31      1.008
  1229        CH1    129    LEU     CA    534          0     13.019
  1230        CH2    129    LEU     CB    534          0     14.027
  1231        CH1    129    LEU     CG    535          0     13.019
  1232        CH3    129    LEU    CD1    535          0     15.035
  1233        CH3    129    LEU    CD2    535          0     15.035
  1234          C    129    LEU      C    536       0.45     12.011
  1235          O    129    LEU      O    536      -0.45    15.9994   ; qtot 0
; residue 130 ILE rtp ILE  q  0.0
  1236          N    130    ILE      N    537      -0.31    14.0067
  1237          H    130    ILE      H    537       0.31      1.008
  1238        CH1    130    ILE     CA    538          0     13.019
  1239        CH1    130    ILE     CB    539          0     13.019
  1240        CH2    130    ILE    CG1    539          0     14.027
  1241        CH3    130    ILE    CG2    539          0     15.035
  1242        CH3    130    ILE     CD    539          0     15.035
  1243          C    130    ILE      C    540       0.45     12.011
  1244          O    130    ILE      O    540      -0.45    15.9994   ; qtot 0
; residue 131 GLY rtp GLY  q  0.0
  1245          N    131    GLY      N    541      -0.31    14.0067
  1246          H    131    GLY      H    541       0.31      1.008
  1247        CH2    131    GLY     CA    542          0     14.027
  1248          C    131    GLY      C    543       0.45     12.011
  1249          O    131    GLY      O    543      -0.45    15.9994   ; qtot 0
; residue 132 MET rtp MET  q  0.0
  1250          N    132    MET      N    544      -0.31    14.0067
  1251          H    132    MET      H    544       0.31      1.008
  1252        CH1    132    MET     CA    545          0     13.019
  1253        CH2    132    MET     CB    545          0     14.027
  1254        CH2    132    MET     CG    546      0.241     14.027
  1255          S    132    MET     SD    546     -0.482      32.06
  1256        CH3    132    MET     CE    546      0.241     15.035
  1257          C    132    MET      C    547       0.45     12.011
  1258          O    132    MET      O    547      -0.45    15.9994   ; qtot 0
; residue 133 GLU rtp GLU  q -1.0
  1259          N    133    GLU      N    548      -0.31    14.0067
  1260          H    133    GLU      H    548       0.31      1.008
  1261        CH1    133    GLU     CA    549          0     13.019
  1262        CH2    133    GLU     CB    549          0     14.027
  1263        CH2    133    GLU     CG    550       0.16     14.027
  1264          C    133    GLU     CD    550       0.27     12.011
  1265         OM    133    GLU    OE1    550     -0.715    15.9994
  1266         OM    133    GLU    OE2    550     -0.715    15.9994
  1267          C    133    GLU      C    551       0.45     12.011
  1268          O    133    GLU      O    551      -0.45    15.9994   ; qtot -1
; residue 134 VAL rtp VAL  q  0.0
  1269          N    134    VAL      N    552      -0.31    14.0067
  1270          H    134    VAL      H    552       0.31      1.008
  1271        CH1    134    VAL     CA    553          0     13.019
  1272        CH1    134    VAL     CB    553          0     13.019
  1273        CH3    134    VAL    CG1    553          0     15.035
  1274        CH3    134    VAL    CG2    553          0     15.035
  1275          C    134    VAL      C    554       0.45     12.011
  1276          O    134    VAL      O    554      -0.45    15.9994   ; qtot -1
; residue 135 THR rtp THR  q  0.0
  1277          N    135    THR      N    555      -0.31    14.0067
  1278          H    135    THR      H    555       0.31      1.008
  1279        CH1    135    THR     CA    556          0     13.019
  1280        CH1    135    THR     CB    557      0.266     13.019
  1281         OA    135    THR    OG1    557     -0.674    15.9994
  1282          H    135    THR    HG1    557      0.408      1.008
  1283        CH3    135    THR    CG2    558          0     15.035
  1284          C    135    THR      C    559       0.45     12.011
  1285          O    135    THR      O    559      -0.45    15.9994   ; qtot -1
; residue 136 ALA rtp ALA  q  0.0
  1286          N    136    ALA      N    560      -0.31    14.0067
  1287          H    136    ALA      H    560       0.31      1.008
  1288        CH1    136    ALA     CA    561          0     13.019
  1289        CH3    136    ALA     CB    561          0     15.035
  1290          C    136    ALA      C    562       0.45     12.011
  1291          O    136    ALA      O    562      -0.45    15.9994   ; qtot -1
; residue 137 ILE rtp ILE  q  0.0
  1292          N    137    ILE      N    563      -0.31    14.0067
  1293          H    137    ILE      H    563       0.31      1.008
  1294        CH1    137    ILE     CA    564          0     13.019
  1295        CH1    137    ILE     CB    565          0     13.019
  1296        CH2    137    ILE    CG1    565          0     14.027
  1297        CH3    137    ILE    CG2    565          0     15.035
  1298        CH3    137    ILE     CD    565          0     15.035
  1299          C    137    ILE      C    566       0.45     12.011
  1300          O    137    ILE      O    566      -0.45    15.9994   ; qtot -1
; residue 138 GLU rtp GLU  q -1.0
  1301          N    138    GLU      N    567      -0.31    14.0067
  1302          H    138    GLU      H    567       0.31      1.008
  1303        CH1    138    GLU     CA    568          0     13.019
  1304        CH2    138    GLU     CB    568          0     14.027
  1305        CH2    138    GLU     CG    569       0.16     14.027
  1306          C    138    GLU     CD    569       0.27     12.011
  1307         OM    138    GLU    OE1    569     -0.715    15.9994
  1308         OM    138    GLU    OE2    569     -0.715    15.9994
  1309          C    138    GLU      C    570       0.45     12.011
  1310          O    138    GLU      O    570      -0.45    15.9994   ; qtot -2
; residue 139 GLY rtp GLY  q  0.0
  1311          N    139    GLY      N    571      -0.31    14.0067
  1312          H    139    GLY      H    571       0.31      1.008
  1313        CH2    139    GLY     CA    572          0     14.027
  1314          C    139    GLY      C    573       0.45     12.011
  1315          O    139    GLY      O    573      -0.45    15.9994   ; qtot -2
; residue 140 ASN rtp ASN  q  0.0
  1316          N    140    ASN      N    574      -0.31    14.0067
  1317          H    140    ASN      H    574       0.31      1.008
  1318        CH1    140    ASN     CA    575          0     13.019
  1319        CH2    140    ASN     CB    575          0     14.027
  1320          C    140    ASN     CG    576       0.29     12.011
  1321          O    140    ASN    OD1    576      -0.45    15.9994
  1322         NT    140    ASN    ND2    576      -0.72    14.0067
  1323          H    140    ASN   HD21    576       0.44      1.008
  1324          H    140    ASN   HD22    576       0.44      1.008
  1325          C    140    ASN      C    577       0.45     12.011
  1326          O    140    ASN      O    577      -0.45    15.9994   ; qtot -2
; residue 141 LYS rtp LYSH q +1.0
  1327          N    141    LYS      N    578      -0.31    14.0067
  1328          H    141    LYS      H    578       0.31      1.008
  1329        CH1    141    LYS     CA    579          0     13.019
  1330        CH2    141    LYS     CB    579          0     14.027
  1331        CH2    141    LYS     CG    580          0     14.027
  1332        CH2    141    LYS     CD    580          0     14.027
  1333        CH2    141    LYS     CE    581        0.2     14.027
  1334         NL    141    LYS     NZ    581       0.05    14.0067
  1335          H    141    LYS    HZ1    581       0.25      1.008
  1336          H    141    LYS    HZ2    581       0.25      1.008
  1337          H    141    LYS    HZ3    581       0.25      1.008
  1338          C    141    LYS      C    582       0.45     12.011
  1339          O    141    LYS      O    582      -0.45    15.9994   ; qtot -1
; residue 142 VAL rtp VAL  q  0.0
  1340          N    142    VAL      N    583      -0.31    14.0067
  1341          H    142    VAL      H    583       0.31      1.008
  1342        CH1    142    VAL     CA    584          0     13.019
  1343        CH1    142    VAL     CB    584          0     13.019
  1344        CH3    142    VAL    CG1    584          0     15.035
  1345        CH3    142    VAL    CG2    584          0     15.035
  1346          C    142    VAL      C    585       0.45     12.011
  1347          O    142    VAL      O    585      -0.45    15.9994   ; qtot -1
; residue 143 ILE rtp ILE  q  0.0
  1348          N    143    ILE      N    586      -0.31    14.0067
  1349          H    143    ILE      H    586       0.31      1.008
  1350        CH1    143    ILE     CA    587          0     13.019
  1351        CH1    143    ILE     CB    588          0     13.019
  1352        CH2    143    ILE    CG1    588          0     14.027
  1353        CH3    143    ILE    CG2    588          0     15.035
  1354        CH3    143    ILE     CD    588          0     15.035
  1355          C    143    ILE      C    589       0.45     12.011
  1356          O    143    ILE      O    589      -0.45    15.9994   ; qtot -1
; residue 144 CYS rtp CYSH q  0.0
  1357          N    144    CYS      N    590      -0.31    14.0067
  1358          H    144    CYS      H    590       0.31      1.008
  1359        CH1    144    CYS     CA    591          0     13.019
  1360        CH2    144    CYS     CB    592       0.15     14.027
  1361          S    144    CYS     SG    592      -0.37      32.06
  1362          H    144    CYS     HG    592       0.22      1.008
  1363          C    144    CYS      C    593       0.45     12.011
  1364          O    144    CYS      O    593      -0.45    15.9994   ; qtot -1
; residue 145 LYS rtp LYSH q +1.0
  1365          N    145    LYS      N    594      -0.31    14.0067
  1366          H    145    LYS      H    594       0.31      1.008
  1367        CH1    145    LYS     CA    595          0     13.019
  1368        CH2    145    LYS     CB    595          0     14.027
  1369        CH2    145    LYS     CG    596          0     14.027
  1370        CH2    145    LYS     CD    596          0     14.027
  1371        CH2    145    LYS     CE    597        0.2     14.027
  1372         NL    145    LYS     NZ    597       0.05    14.0067
  1373          H    145    LYS    HZ1    597       0.25      1.008
  1374          H    145    LYS    HZ2    597       0.25      1.008
  1375          H    145    LYS    HZ3    597       0.25      1.008
  1376          C    145    LYS      C    598       0.45     12.011
  1377          O    145    LYS      O    598      -0.45    15.9994   ; qtot 0
; residue 146 VAL rtp VAL  q  0.0
  1378          N    146    VAL      N    599      -0.31    14.0067
  1379          H    146    VAL      H    599       0.31      1.008
  1380        CH1    146    VAL     CA    600          0     13.019
  1381        CH1    146    VAL     CB    600          0     13.019
  1382        CH3    146    VAL    CG1    600          0     15.035
  1383        CH3    146    VAL    CG2    600          0     15.035
  1384          C    146    VAL      C    601       0.45     12.011
  1385          O    146    VAL      O    601      -0.45    15.9994   ; qtot 0
; residue 147 LEU rtp LEU  q  0.0
  1386          N    147    LEU      N    602      -0.31    14.0067
  1387          H    147    LEU      H    602       0.31      1.008
  1388        CH1    147    LEU     CA    603          0     13.019
  1389        CH2    147    LEU     CB    603          0     14.027
  1390        CH1    147    LEU     CG    604          0     13.019
  1391        CH3    147    LEU    CD1    604          0     15.035
  1392        CH3    147    LEU    CD2    604          0     15.035
  1393          C    147    LEU      C    605       0.45     12.011
  1394          O    147    LEU      O    605      -0.45    15.9994   ; qtot 0
; residue 148 ASN rtp ASN  q  0.0
  1395          N    148    ASN      N    606      -0.31    14.0067
  1396          H    148    ASN      H    606       0.31      1.008
  1397        CH1    148    ASN     CA    607          0     13.019
  1398        CH2    148    ASN     CB    607          0     14.027
  1399          C    148    ASN     CG    608       0.29     12.011
  1400          O    148    ASN    OD1    608      -0.45    15.9994
  1401         NT    148    ASN    ND2    608      -0.72    14.0067
  1402          H    148    ASN   HD21    608       0.44      1.008
  1403          H    148    ASN   HD22    608       0.44      1.008
  1404          C    148    ASN      C    609       0.45     12.011
  1405          O    148    ASN      O    609      -0.45    15.9994   ; qtot 0
; residue 149 ASN rtp ASN  q  0.0
  1406          N    149    ASN      N    610      -0.31    14.0067
  1407          H    149    ASN      H    610       0.31      1.008
  1408        CH1    149    ASN     CA    611          0     13.019
  1409        CH2    149    ASN     CB    611          0     14.027
  1410          C    149    ASN     CG    612       0.29     12.011
  1411          O    149    ASN    OD1    612      -0.45    15.9994
  1412         NT    149    ASN    ND2    612      -0.72    14.0067
  1413          H    149    ASN   HD21    612       0.44      1.008
  1414          H    149    ASN   HD22    612       0.44      1.008
  1415          C    149    ASN      C    613       0.45     12.011
  1416          O    149    ASN      O    613      -0.45    15.9994   ; qtot 0
; residue 150 GLY rtp GLY  q  0.0
  1417          N    150    GLY      N    614      -0.31    14.0067
  1418          H    150    GLY      H    614       0.31      1.008
  1419        CH2    150    GLY     CA    615          0     14.027
  1420          C    150    GLY      C    616       0.45     12.011
  1421          O    150    GLY      O    616      -0.45    15.9994   ; qtot 0
; residue 151 ASP rtp ASP  q -1.0
  1422          N    151    ASP      N    617      -0.31    14.0067
  1423          H    151    ASP      H    617       0.31      1.008
  1424        CH1    151    ASP     CA    618          0     13.019
  1425        CH2    151    ASP     CB    619       0.16     14.027
  1426          C    151    ASP     CG    619       0.27     12.011
  1427         OM    151    ASP    OD1    619     -0.715    15.9994
  1428         OM    151    ASP    OD2    619     -0.715    15.9994
  1429          C    151    ASP      C    620       0.45     12.011
  1430          O    151    ASP      O    620      -0.45    15.9994   ; qtot -1
; residue 152 LEU rtp LEU  q  0.0
  1431          N    152    LEU      N    621      -0.31    14.0067
  1432          H    152    LEU      H    621       0.31      1.008
  1433        CH1    152    LEU     CA    622          0     13.019
  1434        CH2    152    LEU     CB    622          0     14.027
  1435        CH1    152    LEU     CG    623          0     13.019
  1436        CH3    152    LEU    CD1    623          0     15.035
  1437        CH3    152    LEU    CD2    623          0     15.035
  1438          C    152    LEU      C    624       0.45     12.011
  1439          O    152    LEU      O    624      -0.45    15.9994   ; qtot -1
; residue 153 GLY rtp GLY  q  0.0
  1440          N    153    GLY      N    625      -0.31    14.0067
  1441          H    153    GLY      H    625       0.31      1.008
  1442        CH2    153    GLY     CA    626          0     14.027
  1443          C    153    GLY      C    627       0.45     12.011
  1444          O    153    GLY      O    627      -0.45    15.9994   ; qtot -1
; residue 154 GLU rtp GLU  q -1.0
  1445          N    154    GLU      N    628      -0.31    14.0067
  1446          H    154    GLU      H    628       0.31      1.008
  1447        CH1    154    GLU     CA    629          0     13.019
  1448        CH2    154    GLU     CB    629          0     14.027
  1449        CH2    154    GLU     CG    630       0.16     14.027
  1450          C    154    GLU     CD    630       0.27     12.011
  1451         OM    154    GLU    OE1    630     -0.715    15.9994
  1452         OM    154    GLU    OE2    630     -0.715    15.9994
  1453          C    154    GLU      C    631       0.45     12.011
  1454          O    154    GLU      O    631      -0.45    15.9994   ; qtot -2
; residue 155 ASN rtp ASN  q  0.0
  1455          N    155    ASN      N    632      -0.31    14.0067
  1456          H    155    ASN      H    632       0.31      1.008
  1457        CH1    155    ASN     CA    633          0     13.019
  1458        CH2    155    ASN     CB    633          0     14.027
  1459          C    155    ASN     CG    634       0.29     12.011
  1460          O    155    ASN    OD1    634      -0.45    15.9994
  1461         NT    155    ASN    ND2    634      -0.72    14.0067
  1462          H    155    ASN   HD21    634       0.44      1.008
  1463          H    155    ASN   HD22    634       0.44      1.008
  1464          C    155    ASN      C    635       0.45     12.011
  1465          O    155    ASN      O    635      -0.45    15.9994   ; qtot -2
; residue 156 LYS rtp LYSH q +1.0
  1466          N    156    LYS      N    636      -0.31    14.0067
  1467          H    156    LYS      H    636       0.31      1.008
  1468        CH1    156    LYS     CA    637          0     13.019
  1469        CH2    156    LYS     CB    637          0     14.027
  1470        CH2    156    LYS     CG    638          0     14.027
  1471        CH2    156    LYS     CD    638          0     14.027
  1472        CH2    156    LYS     CE    639        0.2     14.027
  1473         NL    156    LYS     NZ    639       0.05    14.0067
  1474          H    156    LYS    HZ1    639       0.25      1.008
  1475          H    156    LYS    HZ2    639       0.25      1.008
  1476          H    156    LYS    HZ3    639       0.25      1.008
  1477          C    156    LYS      C    640       0.45     12.011
  1478          O    156    LYS      O    640      -0.45    15.9994   ; qtot -1
; residue 157 GLY rtp GLY  q  0.0
  1479          N    157    GLY      N    641      -0.31    14.0067
  1480          H    157    GLY      H    641       0.31      1.008
  1481        CH2    157    GLY     CA    642          0     14.027
  1482          C    157    GLY      C    643       0.45     12.011
  1483          O    157    GLY      O    643      -0.45    15.9994   ; qtot -1
; residue 158 VAL rtp VAL  q  0.0
  1484          N    158    VAL      N    644      -0.31    14.0067
  1485          H    158    VAL      H    644       0.31      1.008
  1486        CH1    158    VAL     CA    645          0     13.019
  1487        CH1    158    VAL     CB    645          0     13.019
  1488        CH3    158    VAL    CG1    645          0     15.035
  1489        CH3    158    VAL    CG2    645          0     15.035
  1490          C    158    VAL      C    646       0.45     12.011
  1491          O    158    VAL      O    646      -0.45    15.9994   ; qtot -1
; residue 159 ASN rtp ASN  q  0.0
  1492          N    159    ASN      N    647      -0.31    14.0067
  1493          H    159    ASN      H    647       0.31      1.008
  1494        CH1    159    ASN     CA    648          0     13.019
  1495        CH2    159    ASN     CB    648          0     14.027
  1496          C    159    ASN     CG    649       0.29     12.011
  1497          O    159    ASN    OD1    649      -0.45    15.9994
  1498         NT    159    ASN    ND2    649      -0.72    14.0067
  1499          H    159    ASN   HD21    649       0.44      1.008
  1500          H    159    ASN   HD22    649       0.44      1.008
  1501          C    159    ASN      C    650       0.45     12.011
  1502          O    159    ASN      O    650      -0.45    15.9994   ; qtot -1
; residue 160 LEU rtp LEU  q  0.0
  1503          N    160    LEU      N    651      -0.31    14.0067
  1504          H    160    LEU      H    651       0.31      1.008
  1505        CH1    160    LEU     CA    652          0     13.019
  1506        CH2    160    LEU     CB    652          0     14.027
  1507        CH1    160    LEU     CG    653          0     13.019
  1508        CH3    160    LEU    CD1    653          0     15.035
  1509        CH3    160    LEU    CD2    653          0     15.035
  1510          C    160    LEU      C    654       0.45     12.011
  1511          O    160    LEU      O    654      -0.45    15.9994   ; qtot -1
; residue 161 PRO rtp PRO  q  0.0
  1512          N    161    PRO      N    655          0    14.0067
  1513        CH1    161    PRO     CA    656          0     13.019
  1514       CH2r    161    PRO     CB    656          0     14.027
  1515       CH2r    161    PRO     CG    657          0     14.027
  1516       CH2r    161    PRO     CD    657          0     14.027
  1517          C    161    PRO      C    658       0.45     12.011
  1518          O    161    PRO      O    658      -0.45    15.9994   ; qtot -1
; residue 162 GLY rtp GLY  q  0.0
  1519          N    162    GLY      N    659      -0.31    14.0067
  1520          H    162    GLY      H    659       0.31      1.008
  1521        CH2    162    GLY     CA    660          0     14.027
  1522          C    162    GLY      C    661       0.45     12.011
  1523          O    162    GLY      O    661      -0.45    15.9994   ; qtot -1
; residue 163 VAL rtp VAL  q  0.0
  1524          N    163    VAL      N    662      -0.31    14.0067
  1525          H    163    VAL      H    662       0.31      1.008
  1526        CH1    163    VAL     CA    663          0     13.019
  1527        CH1    163    VAL     CB    663          0     13.019
  1528        CH3    163    VAL    CG1    663          0     15.035
  1529        CH3    163    VAL    CG2    663          0     15.035
  1530          C    163    VAL      C    664       0.45     12.011
  1531          O    163    VAL      O    664      -0.45    15.9994   ; qtot -1
; residue 164 SER rtp SER  q  0.0
  1532          N    164    SER      N    665      -0.31    14.0067
  1533          H    164    SER      H    665       0.31      1.008
  1534        CH1    164    SER     CA    666          0     13.019
  1535        CH2    164    SER     CB    667      0.266     14.027
  1536         OA    164    SER     OG    667     -0.674    15.9994
  1537          H    164    SER     HG    667      0.408      1.008
  1538          C    164    SER      C    668       0.45     12.011
  1539          O    164    SER      O    668      -0.45    15.9994   ; qtot -1
; residue 165 ILE rtp ILE  q  0.0
  1540          N    165    ILE      N    669      -0.31    14.0067
  1541          H    165    ILE      H    669       0.31      1.008
  1542        CH1    165    ILE     CA    670          0     13.019
  1543        CH1    165    ILE     CB    671          0     13.019
  1544        CH2    165    ILE    CG1    671          0     14.027
  1545        CH3    165    ILE    CG2    671          0     15.035
  1546        CH3    165    ILE     CD    671          0     15.035
  1547          C    165    ILE      C    672       0.45     12.011
  1548          O    165    ILE      O    672      -0.45    15.9994   ; qtot -1
; residue 166 ALA rtp ALA  q  0.0
  1549          N    166    ALA      N    673      -0.31    14.0067
  1550          H    166    ALA      H    673       0.31      1.008
  1551        CH1    166    ALA     CA    674          0     13.019
  1552        CH3    166    ALA     CB    674          0     15.035
  1553          C    166    ALA      C    675       0.45     12.011
  1554          O    166    ALA      O    675      -0.45    15.9994   ; qtot -1
; residue 167 LEU rtp LEU  q  0.0
  1555          N    167    LEU      N    676      -0.31    14.0067
  1556          H    167    LEU      H    676       0.31      1.008
  1557        CH1    167    LEU     CA    677          0     13.019
  1558        CH2    167    LEU     CB    677          0     14.027
  1559        CH1    167    LEU     CG    678          0     13.019
  1560        CH3    167    LEU    CD1    678          0     15.035
  1561        CH3    167    LEU    CD2    678          0     15.035
  1562          C    167    LEU      C    679       0.45     12.011
  1563          O    167    LEU      O    679      -0.45    15.9994   ; qtot -1
; residue 168 PRO rtp PRO  q  0.0
  1564          N    168    PRO      N    680          0    14.0067
  1565        CH1    168    PRO     CA    681          0     13.019
  1566       CH2r    168    PRO     CB    681          0     14.027
  1567       CH2r    168    PRO     CG    682          0     14.027
  1568       CH2r    168    PRO     CD    682          0     14.027
  1569          C    168    PRO      C    683       0.45     12.011
  1570          O    168    PRO      O    683      -0.45    15.9994   ; qtot -1
; residue 169 ALA rtp ALA  q  0.0
  1571          N    169    ALA      N    684      -0.31    14.0067
  1572          H    169    ALA      H    684       0.31      1.008
  1573        CH1    169    ALA     CA    685          0     13.019
  1574        CH3    169    ALA     CB    685          0     15.035
  1575          C    169    ALA      C    686       0.45     12.011
  1576          O    169    ALA      O    686      -0.45    15.9994   ; qtot -1
; residue 170 LEU rtp LEU  q  0.0
  1577          N    170    LEU      N    687      -0.31    14.0067
  1578          H    170    LEU      H    687       0.31      1.008
  1579        CH1    170    LEU     CA    688          0     13.019
  1580        CH2    170    LEU     CB    688          0     14.027
  1581        CH1    170    LEU     CG    689          0     13.019
  1582        CH3    170    LEU    CD1    689          0     15.035
  1583        CH3    170    LEU    CD2    689          0     15.035
  1584          C    170    LEU      C    690       0.45     12.011
  1585          O    170    LEU      O    690      -0.45    15.9994   ; qtot -1
; residue 171 ALA rtp ALA  q  0.0
  1586          N    171    ALA      N    691      -0.31    14.0067
  1587          H    171    ALA      H    691       0.31      1.008
  1588        CH1    171    ALA     CA    692          0     13.019
  1589        CH3    171    ALA     CB    692          0     15.035
  1590          C    171    ALA      C    693       0.45     12.011
  1591          O    171    ALA      O    693      -0.45    15.9994   ; qtot -1
; residue 172 GLU rtp GLU  q -1.0
  1592          N    172    GLU      N    694      -0.31    14.0067
  1593          H    172    GLU      H    694       0.31      1.008
  1594        CH1    172    GLU     CA    695          0     13.019
  1595        CH2    172    GLU     CB    695          0     14.027
  1596        CH2    172    GLU     CG    696       0.16     14.027
  1597          C    172    GLU     CD    696       0.27     12.011
  1598         OM    172    GLU    OE1    696     -0.715    15.9994
  1599         OM    172    GLU    OE2    696     -0.715    15.9994
  1600          C    172    GLU      C    697       0.45     12.011
  1601          O    172    GLU      O    697      -0.45    15.9994   ; qtot -2
; residue 173 LYS rtp LYSH q +1.0
  1602          N    173    LYS      N    698      -0.31    14.0067
  1603          H    173    LYS      H    698       0.31      1.008
  1604        CH1    173    LYS     CA    699          0     13.019
  1605        CH2    173    LYS     CB    699          0     14.027
  1606        CH2    173    LYS     CG    700          0     14.027
  1607        CH2    173    LYS     CD    700          0     14.027
  1608        CH2    173    LYS     CE    701        0.2     14.027
  1609         NL    173    LYS     NZ    701       0.05    14.0067
  1610          H    173    LYS    HZ1    701       0.25      1.008
  1611          H    173    LYS    HZ2    701       0.25      1.008
  1612          H    173    LYS    HZ3    701       0.25      1.008
  1613          C    173    LYS      C    702       0.45     12.011
  1614          O    173    LYS      O    702      -0.45    15.9994   ; qtot -1
; residue 174 ASP rtp ASP  q -1.0
  1615          N    174    ASP      N    703      -0.31    14.0067
  1616          H    174    ASP      H    703       0.31      1.008
  1617        CH1    174    ASP     CA    704          0     13.019
  1618        CH2    174    ASP     CB    705       0.16     14.027
  1619          C    174    ASP     CG    705       0.27     12.011
  1620         OM    174    ASP    OD1    705     -0.715    15.9994
  1621         OM    174    ASP    OD2    705     -0.715    15.9994
  1622          C    174    ASP      C    706       0.45     12.011
  1623          O    174    ASP      O    706      -0.45    15.9994   ; qtot -2
; residue 175 LYS rtp LYSH q +1.0
  1624          N    175    LYS      N    707      -0.31    14.0067
  1625          H    175    LYS      H    707       0.31      1.008
  1626        CH1    175    LYS     CA    708          0     13.019
  1627        CH2    175    LYS     CB    708          0     14.027
  1628        CH2    175    LYS     CG    709          0     14.027
  1629        CH2    175    LYS     CD    709          0     14.027
  1630        CH2    175    LYS     CE    710        0.2     14.027
  1631         NL    175    LYS     NZ    710       0.05    14.0067
  1632          H    175    LYS    HZ1    710       0.25      1.008
  1633          H    175    LYS    HZ2    710       0.25      1.008
  1634          H    175    LYS    HZ3    710       0.25      1.008
  1635          C    175    LYS      C    711       0.45     12.011
  1636          O    175    LYS      O    711      -0.45    15.9994   ; qtot -1
; residue 176 GLN rtp GLN  q  0.0
  1637          N    176    GLN      N    712      -0.31    14.0067
  1638          H    176    GLN      H    712       0.31      1.008
  1639        CH1    176    GLN     CA    713          0     13.019
  1640        CH2    176    GLN     CB    713          0     14.027
  1641        CH2    176    GLN     CG    713          0     14.027
  1642          C    176    GLN     CD    714       0.29     12.011
  1643          O    176    GLN    OE1    714      -0.45    15.9994
  1644         NT    176    GLN    NE2    714      -0.72    14.0067
  1645          H    176    GLN   HE21    714       0.44      1.008
  1646          H    176    GLN   HE22    714       0.44      1.008
  1647          C    176    GLN      C    715       0.45     12.011
  1648          O    176    GLN      O    715      -0.45    15.9994   ; qtot -1
; residue 177 ASP rtp ASP  q -1.0
  1649          N    177    ASP      N    716      -0.31    14.0067
  1650          H    177    ASP      H    716       0.31      1.008
  1651        CH1    177    ASP     CA    717          0     13.019
  1652        CH2    177    ASP     CB    718       0.16     14.027
  1653          C    177    ASP     CG    718       0.27     12.011
  1654         OM    177    ASP    OD1    718     -0.715    15.9994
  1655         OM    177    ASP    OD2    718     -0.715    15.9994
  1656          C    177    ASP      C    719       0.45     12.011
  1657          O    177    ASP      O    719      -0.45    15.9994   ; qtot -2
; residue 178 LEU rtp LEU  q  0.0
  1658          N    178    LEU      N    720      -0.31    14.0067
  1659          H    178    LEU      H    720       0.31      1.008
  1660        CH1    178    LEU     CA    721          0     13.019
  1661        CH2    178    LEU     CB    721          0     14.027
  1662        CH1    178    LEU     CG    722          0     13.019
  1663        CH3    178    LEU    CD1    722          0     15.035
  1664        CH3    178    LEU    CD2    722          0     15.035
  1665          C    178    LEU      C    723       0.45     12.011
  1666          O    178    LEU      O    723      -0.45    15.9994   ; qtot -2
; residue 179 ILE rtp ILE  q  0.0
  1667          N    179    ILE      N    724      -0.31    14.0067
  1668          H    179    ILE      H    724       0.31      1.008
  1669        CH1    179    ILE     CA    725          0     13.019
  1670        CH1    179    ILE     CB    726          0     13.019
  1671        CH2    179    ILE    CG1    726          0     14.027
  1672        CH3    179    ILE    CG2    726          0     15.035
  1673        CH3    179    ILE     CD    726          0     15.035
  1674          C    179    ILE      C    727       0.45     12.011
  1675          O    179    ILE      O    727      -0.45    15.9994   ; qtot -2
; residue 180 PHE rtp PHE  q  0.0
  1676          N    180    PHE      N    728      -0.31    14.0067
  1677          H    180    PHE      H    728       0.31      1.008
  1678        CH1    180    PHE     CA    729          0     13.019
  1679        CH2    180    PHE     CB    729          0     14.027
  1680          C    180    PHE     CG    729          0     12.011
  1681          C    180    PHE    CD1    730      -0.14     12.011
  1682         HC    180    PHE    HD1    730       0.14      1.008
  1683          C    180    PHE    CD2    731      -0.14     12.011
  1684         HC    180    PHE    HD2    731       0.14      1.008
  1685          C    180    PHE    CE1    732      -0.14     12.011
  1686         HC    180    PHE    HE1    732       0.14      1.008
  1687          C    180    PHE    CE2    733      -0.14     12.011
  1688         HC    180    PHE    HE2    733       0.14      1.008
  1689          C    180    PHE     CZ    734      -0.14     12.011
  1690         HC    180    PHE     HZ    734       0.14      1.008
  1691          C    180    PHE      C    735       0.45     12.011
  1692          O    180    PHE      O    735      -0.45    15.9994   ; qtot -2
; residue 181 GLY rtp GLY  q  0.0
  1693          N    181    GLY      N    736      -0.31    14.0067
  1694          H    181    GLY      H    736       0.31      1.008
  1695        CH2    181    GLY     CA    737          0     14.027
  1696          C    181    GLY      C    738       0.45     12.011
  1697          O    181    GLY      O    738      -0.45    15.9994   ; qtot -2
; residue 182 CYS rtp CYSH q  0.0
  1698          N    182    CYS      N    739      -0.31    14.0067
  1699          H    182    CYS      H    739       0.31      1.008
  1700        CH1    182    CYS     CA    740          0     13.019
  1701        CH2    182    CYS     CB    741       0.15     14.027
  1702          S    182    CYS     SG    741      -0.37      32.06
  1703          H    182    CYS     HG    741       0.22      1.008
  1704          C    182    CYS      C    742       0.45     12.011
  1705          O    182    CYS      O    742      -0.45    15.9994   ; qtot -2
; residue 183 GLU rtp GLU  q -1.0
  1706          N    183    GLU      N    743      -0.31    14.0067
  1707          H    183    GLU      H    743       0.31      1.008
  1708        CH1    183    GLU     CA    744          0     13.019
  1709        CH2    183    GLU     CB    744          0     14.027
  1710        CH2    183    GLU     CG    745       0.16     14.027
  1711          C    183    GLU     CD    745       0.27     12.011
  1712         OM    183    GLU    OE1    745     -0.715    15.9994
  1713         OM    183    GLU    OE2    745     -0.715    15.9994
  1714          C    183    GLU      C    746       0.45     12.011
  1715          O    183    GLU      O    746      -0.45    15.9994   ; qtot -3
; residue 184 GLN rtp GLN  q  0.0
  1716          N    184    GLN      N    747      -0.31    14.0067
  1717          H    184    GLN      H    747       0.31      1.008
  1718        CH1    184    GLN     CA    748          0     13.019
  1719        CH2    184    GLN     CB    748          0     14.027
  1720        CH2    184    GLN     CG    748          0     14.027
  1721          C    184    GLN     CD    749       0.29     12.011
  1722          O    184    GLN    OE1    749      -0.45    15.9994
  1723         NT    184    GLN    NE2    749      -0.72    14.0067
  1724          H    184    GLN   HE21    749       0.44      1.008
  1725          H    184    GLN   HE22    749       0.44      1.008
  1726          C    184    GLN      C    750       0.45     12.011
  1727          O    184    GLN      O    750      -0.45    15.9994   ; qtot -3
; residue 185 GLY rtp GLY  q  0.0
  1728          N    185    GLY      N    751      -0.31    14.0067
  1729          H    185    GLY      H    751       0.31      1.008
  1730        CH2    185    GLY     CA    752          0     14.027
  1731          C    185    GLY      C    753       0.45     12.011
  1732          O    185    GLY      O    753      -0.45    15.9994   ; qtot -3
; residue 186 VAL rtp VAL  q  0.0
  1733          N    186    VAL      N    754      -0.31    14.0067
  1734          H    186    VAL      H    754       0.31      1.008
  1735        CH1    186    VAL     CA    755          0     13.019
  1736        CH1    186    VAL     CB    755          0     13.019
  1737        CH3    186    VAL    CG1    755          0     15.035
  1738        CH3    186    VAL    CG2    755          0     15.035
  1739          C    186    VAL      C    756       0.45     12.011
  1740          O    186    VAL      O    756      -0.45    15.9994   ; qtot -3
; residue 187 ASP rtp ASP  q -1.0
  1741          N    187    ASP      N    757      -0.31    14.0067
  1742          H    187    ASP      H    757       0.31      1.008
  1743        CH1    187    ASP     CA    758          0     13.019
  1744        CH2    187    ASP     CB    759       0.16     14.027
  1745          C    187    ASP     CG    759       0.27     12.011
  1746         OM    187    ASP    OD1    759     -0.715    15.9994
  1747         OM    187    ASP    OD2    759     -0.715    15.9994
  1748          C    187    ASP      C    760       0.45     12.011
  1749          O    187    ASP      O    760      -0.45    15.9994   ; qtot -4
; residue 188 PHE rtp PHE  q  0.0
  1750          N    188    PHE      N    761      -0.31    14.0067
  1751          H    188    PHE      H    761       0.31      1.008
  1752        CH1    188    PHE     CA    762          0     13.019
  1753        CH2    188    PHE     CB    762          0     14.027
  1754          C    188    PHE     CG    762          0     12.011
  1755          C    188    PHE    CD1    763      -0.14     12.011
  1756         HC    188    PHE    HD1    763       0.14      1.008
  1757          C    188    PHE    CD2    764      -0.14     12.011
  1758         HC    188    PHE    HD2    764       0.14      1.008
  1759          C    188    PHE    CE1    765      -0.14     12.011
  1760         HC    188    PHE    HE1    765       0.14      1.008
  1761          C    188    PHE    CE2    766      -0.14     12.011
  1762         HC    188    PHE    HE2    766       0.14      1.008
  1763          C    188    PHE     CZ    767      -0.14     12.011
  1764         HC    188    PHE     HZ    767       0.14      1.008
  1765          C    188    PHE      C    768       0.45     12.011
  1766          O    188    PHE      O    768      -0.45    15.9994   ; qtot -4
; residue 189 VAL rtp VAL  q  0.0
  1767          N    189    VAL      N    769      -0.31    14.0067
  1768          H    189    VAL      H    769       0.31      1.008
  1769        CH1    189    VAL     CA    770          0     13.019
  1770        CH1    189    VAL     CB    770          0     13.019
  1771        CH3    189    VAL    CG1    770          0     15.035
  1772        CH3    189    VAL    CG2    770          0     15.035
  1773          C    189    VAL      C    771       0.45     12.011
  1774          O    189    VAL      O    771      -0.45    15.9994   ; qtot -4
; residue 190 ALA rtp ALA  q  0.0
  1775          N    190    ALA      N    772      -0.31    14.0067
  1776          H    190    ALA      H    772       0.31      1.008
  1777        CH1    190    ALA     CA    773          0     13.019
  1778        CH3    190    ALA     CB    773          0     15.035
  1779          C    190    ALA      C    774       0.45     12.011
  1780          O    190    ALA      O    774      -0.45    15.9994   ; qtot -4
; residue 191 ALA rtp ALA  q  0.0
  1781          N    191    ALA      N    775      -0.31    14.0067
  1782          H    191    ALA      H    775       0.31      1.008
  1783        CH1    191    ALA     CA    776          0     13.019
  1784        CH3    191    ALA     CB    776          0     15.035
  1785          C    191    ALA      C    777       0.45     12.011
  1786          O    191    ALA      O    777      -0.45    15.9994   ; qtot -4
; residue 192 SER rtp SER  q  0.0
  1787          N    192    SER      N    778      -0.31    14.0067
  1788          H    192    SER      H    778       0.31      1.008
  1789        CH1    192    SER     CA    779          0     13.019
  1790        CH2    192    SER     CB    780      0.266     14.027
  1791         OA    192    SER     OG    780     -0.674    15.9994
  1792          H    192    SER     HG    780      0.408      1.008
  1793          C    192    SER      C    781       0.45     12.011
  1794          O    192    SER      O    781      -0.45    15.9994   ; qtot -4
; residue 193 PHE rtp PHE  q  0.0
  1795          N    193    PHE      N    782      -0.31    14.0067
  1796          H    193    PHE      H    782       0.31      1.008
  1797        CH1    193    PHE     CA    783          0     13.019
  1798        CH2    193    PHE     CB    783          0     14.027
  1799          C    193    PHE     CG    783          0     12.011
  1800          C    193    PHE    CD1    784      -0.14     12.011
  1801         HC    193    PHE    HD1    784       0.14      1.008
  1802          C    193    PHE    CD2    785      -0.14     12.011
  1803         HC    193    PHE    HD2    785       0.14      1.008
  1804          C    193    PHE    CE1    786      -0.14     12.011
  1805         HC    193    PHE    HE1    786       0.14      1.008
  1806          C    193    PHE    CE2    787      -0.14     12.011
  1807         HC    193    PHE    HE2    787       0.14      1.008
  1808          C    193    PHE     CZ    788      -0.14     12.011
  1809         HC    193    PHE     HZ    788       0.14      1.008
  1810          C    193    PHE      C    789       0.45     12.011
  1811          O    193    PHE      O    789      -0.45    15.9994   ; qtot -4
; residue 194 ILE rtp ILE  q  0.0
  1812          N    194    ILE      N    790      -0.31    14.0067
  1813          H    194    ILE      H    790       0.31      1.008
  1814        CH1    194    ILE     CA    791          0     13.019
  1815        CH1    194    ILE     CB    792          0     13.019
  1816        CH2    194    ILE    CG1    792          0     14.027
  1817        CH3    194    ILE    CG2    792          0     15.035
  1818        CH3    194    ILE     CD    792          0     15.035
  1819          C    194    ILE      C    793       0.45     12.011
  1820          O    194    ILE      O    793      -0.45    15.9994   ; qtot -4
; residue 195 ARG rtp ARG  q +1.0
  1821          N    195    ARG      N    794      -0.31    14.0067
  1822          H    195    ARG      H    794       0.31      1.008
  1823        CH1    195    ARG     CA    795          0     13.019
  1824        CH2    195    ARG     CB    795          0     14.027
  1825        CH2    195    ARG     CG    795          0     14.027
  1826        CH2    195    ARG     CD    796       0.09     14.027
  1827         NE    195    ARG     NE    796     -0.105    14.0067
  1828          H    195    ARG     HE    796      0.345      1.008
  1829          C    195    ARG     CZ    796       0.01     12.011
  1830         NZ    195    ARG    NH1    796      -0.36    14.0067
  1831          H    195    ARG   HH11    796      0.345      1.008
  1832          H    195    ARG   HH12    796      0.345      1.008
  1833         NZ    195    ARG    NH2    796      -0.36    14.0067
  1834          H    195    ARG   HH21    796      0.345      1.008
  1835          H    195    ARG   HH22    796      0.345      1.008
  1836          C    195    ARG      C    797       0.45     12.011
  1837          O    195    ARG      O    797      -0.45    15.9994   ; qtot -3
; residue 196 LYS rtp LYSH q +1.0
  1838          N    196    LYS      N    798      -0.31    14.0067
  1839          H    196    LYS      H    798       0.31      1.008
  1840        CH1    196    LYS     CA    799          0     13.019
  1841        CH2    196    LYS     CB    799          0     14.027
  1842        CH2    196    LYS     CG    800          0     14.027
  1843        CH2    196    LYS     CD    800          0     14.027
  1844        CH2    196    LYS     CE    801        0.2     14.027
  1845         NL    196    LYS     NZ    801       0.05    14.0067
  1846          H    196    LYS    HZ1    801       0.25      1.008
  1847          H    196    LYS    HZ2    801       0.25      1.008
  1848          H    196    LYS    HZ3    801       0.25      1.008
  1849          C    196    LYS      C    802       0.45     12.011
  1850          O    196    LYS      O    802      -0.45    15.9994   ; qtot -2
; residue 197 ARG rtp ARG  q +1.0
  1851          N    197    ARG      N    803      -0.31    14.0067
  1852          H    197    ARG      H    803       0.31      1.008
  1853        CH1    197    ARG     CA    804          0     13.019
  1854        CH2    197    ARG     CB    804          0     14.027
  1855        CH2    197    ARG     CG    804          0     14.027
  1856        CH2    197    ARG     CD    805       0.09     14.027
  1857         NE    197    ARG     NE    805     -0.105    14.0067
  1858          H    197    ARG     HE    805      0.345      1.008
  1859          C    197    ARG     CZ    805       0.01     12.011
  1860         NZ    197    ARG    NH1    805      -0.36    14.0067
  1861          H    197    ARG   HH11    805      0.345      1.008
  1862          H    197    ARG   HH12    805      0.345      1.008
  1863         NZ    197    ARG    NH2    805      -0.36    14.0067
  1864          H    197    ARG   HH21    805      0.345      1.008
  1865          H    197    ARG   HH22    805      0.345      1.008
  1866          C    197    ARG      C    806       0.45     12.011
  1867          O    197    ARG      O    806      -0.45    15.9994   ; qtot -1
; residue 198 SER rtp SER  q  0.0
  1868          N    198    SER      N    807      -0.31    14.0067
  1869          H    198    SER      H    807       0.31      1.008
  1870        CH1    198    SER     CA    808          0     13.019
  1871        CH2    198    SER     CB    809      0.266     14.027
  1872         OA    198    SER     OG    809     -0.674    15.9994
  1873          H    198    SER     HG    809      0.408      1.008
  1874          C    198    SER      C    810       0.45     12.011
  1875          O    198    SER      O    810      -0.45    15.9994   ; qtot -1
; residue 199 ASP rtp ASP  q -1.0
  1876          N    199    ASP      N    811      -0.31    14.0067
  1877          H    199    ASP      H    811       0.31      1.008
  1878        CH1    199    ASP     CA    812          0     13.019
  1879        CH2    199    ASP     CB    813       0.16     14.027
  1880          C    199    ASP     CG    813       0.27     12.011
  1881         OM    199    ASP    OD1    813     -0.715    15.9994
  1882         OM    199    ASP    OD2    813     -0.715    15.9994
  1883          C    199    ASP      C    814       0.45     12.011
  1884          O    199    ASP      O    814      -0.45    15.9994   ; qtot -2
; residue 200 VAL rtp VAL  q  0.0
  1885          N    200    VAL      N    815      -0.31    14.0067
  1886          H    200    VAL      H    815       0.31      1.008
  1887        CH1    200    VAL     CA    816          0     13.019
  1888        CH1    200    VAL     CB    816          0     13.019
  1889        CH3    200    VAL    CG1    816          0     15.035
  1890        CH3    200    VAL    CG2    816          0     15.035
  1891          C    200    VAL      C    817       0.45     12.011
  1892          O    200    VAL      O    817      -0.45    15.9994   ; qtot -2
; residue 201 ILE rtp ILE  q  0.0
  1893          N    201    ILE      N    818      -0.31    14.0067
  1894          H    201    ILE      H    818       0.31      1.008
  1895        CH1    201    ILE     CA    819          0     13.019
  1896        CH1    201    ILE     CB    820          0     13.019
  1897        CH2    201    ILE    CG1    820          0     14.027
  1898        CH3    201    ILE    CG2    820          0     15.035
  1899        CH3    201    ILE     CD    820          0     15.035
  1900          C    201    ILE      C    821       0.45     12.011
  1901          O    201    ILE      O    821      -0.45    15.9994   ; qtot -2
; residue 202 GLU rtp GLU  q -1.0
  1902          N    202    GLU      N    822      -0.31    14.0067
  1903          H    202    GLU      H    822       0.31      1.008
  1904        CH1    202    GLU     CA    823          0     13.019
  1905        CH2    202    GLU     CB    823          0     14.027
  1906        CH2    202    GLU     CG    824       0.16     14.027
  1907          C    202    GLU     CD    824       0.27     12.011
  1908         OM    202    GLU    OE1    824     -0.715    15.9994
  1909         OM    202    GLU    OE2    824     -0.715    15.9994
  1910          C    202    GLU      C    825       0.45     12.011
  1911          O    202    GLU      O    825      -0.45    15.9994   ; qtot -3
; residue 203 ILE rtp ILE  q  0.0
  1912          N    203    ILE      N    826      -0.31    14.0067
  1913          H    203    ILE      H    826       0.31      1.008
  1914        CH1    203    ILE     CA    827          0     13.019
  1915        CH1    203    ILE     CB    828          0     13.019
  1916        CH2    203    ILE    CG1    828          0     14.027
  1917        CH3    203    ILE    CG2    828          0     15.035
  1918        CH3    203    ILE     CD    828          0     15.035
  1919          C    203    ILE      C    829       0.45     12.011
  1920          O    203    ILE      O    829      -0.45    15.9994   ; qtot -3
; residue 204 ARG rtp ARG  q +1.0
  1921          N    204    ARG      N    830      -0.31    14.0067
  1922          H    204    ARG      H    830       0.31      1.008
  1923        CH1    204    ARG     CA    831          0     13.019
  1924        CH2    204    ARG     CB    831          0     14.027
  1925        CH2    204    ARG     CG    831          0     14.027
  1926        CH2    204    ARG     CD    832       0.09     14.027
  1927         NE    204    ARG     NE    832     -0.105    14.0067
  1928          H    204    ARG     HE    832      0.345      1.008
  1929          C    204    ARG     CZ    832       0.01     12.011
  1930         NZ    204    ARG    NH1    832      -0.36    14.0067
  1931          H    204    ARG   HH11    832      0.345      1.008
  1932          H    204    ARG   HH12    832      0.345      1.008
  1933         NZ    204    ARG    NH2    832      -0.36    14.0067
  1934          H    204    ARG   HH21    832      0.345      1.008
  1935          H    204    ARG   HH22    832      0.345      1.008
  1936          C    204    ARG      C    833       0.45     12.011
  1937          O    204    ARG      O    833      -0.45    15.9994   ; qtot -2
; residue 205 GLU rtp GLU  q -1.0
  1938          N    205    GLU      N    834      -0.31    14.0067
  1939          H    205    GLU      H    834       0.31      1.008
  1940        CH1    205    GLU     CA    835          0     13.019
  1941        CH2    205    GLU     CB    835          0     14.027
  1942        CH2    205    GLU     CG    836       0.16     14.027
  1943          C    205    GLU     CD    836       0.27     12.011
  1944         OM    205    GLU    OE1    836     -0.715    15.9994
  1945         OM    205    GLU    OE2    836     -0.715    15.9994
  1946          C    205    GLU      C    837       0.45     12.011
  1947          O    205    GLU      O    837      -0.45    15.9994   ; qtot -3
; residue 206 HIS rtp HISA q  0.0
  1948          N    206    HIS      N    838      -0.31    14.0067
  1949          H    206    HIS      H    838       0.31      1.008
  1950        CH1    206    HIS     CA    839          0     13.019
  1951        CH2    206    HIS     CB    839          0     14.027
  1952          C    206    HIS     CG    840          0     12.011
  1953         NR    206    HIS    ND1    840      -0.05    14.0067
  1954          H    206    HIS    HD1    840       0.31      1.008
  1955          C    206    HIS    CD2    840          0     12.011
  1956         HC    206    HIS    HD2    840       0.14      1.008
  1957          C    206    HIS    CE1    840          0     12.011
  1958         HC    206    HIS    HE1    840       0.14      1.008
  1959         NR    206    HIS    NE2    840      -0.54    14.0067
  1960          C    206    HIS      C    841       0.45     12.011
  1961          O    206    HIS      O    841      -0.45    15.9994   ; qtot -3
; residue 207 LEU rtp LEU  q  0.0
  1962          N    207    LEU      N    842      -0.31    14.0067
  1963          H    207    LEU      H    842       0.31      1.008
  1964        CH1    207    LEU     CA    843          0     13.019
  1965        CH2    207    LEU     CB    843          0     14.027
  1966        CH1    207    LEU     CG    844          0     13.019
  1967        CH3    207    LEU    CD1    844          0     15.035
  1968        CH3    207    LEU    CD2    844          0     15.035
  1969          C    207    LEU      C    845       0.45     12.011
  1970          O    207    LEU      O    845      -0.45    15.9994   ; qtot -3
; residue 208 LYS rtp LYSH q +1.0
  1971          N    208    LYS      N    846      -0.31    14.0067
  1972          H    208    LYS      H    846       0.31      1.008
  1973        CH1    208    LYS     CA    847          0     13.019
  1974        CH2    208    LYS     CB    847          0     14.027
  1975        CH2    208    LYS     CG    848          0     14.027
  1976        CH2    208    LYS     CD    848          0     14.027
  1977        CH2    208    LYS     CE    849        0.2     14.027
  1978         NL    208    LYS     NZ    849       0.05    14.0067
  1979          H    208    LYS    HZ1    849       0.25      1.008
  1980          H    208    LYS    HZ2    849       0.25      1.008
  1981          H    208    LYS    HZ3    849       0.25      1.008
  1982          C    208    LYS      C    850       0.45     12.011
  1983          O    208    LYS      O    850      -0.45    15.9994   ; qtot -2
; residue 209 ALA rtp ALA  q  0.0
  1984          N    209    ALA      N    851      -0.31    14.0067
  1985          H    209    ALA      H    851       0.31      1.008
  1986        CH1    209    ALA     CA    852          0     13.019
  1987        CH3    209    ALA     CB    852          0     15.035
  1988          C    209    ALA      C    853       0.45     12.011
  1989          O    209    ALA      O    853      -0.45    15.9994   ; qtot -2
; residue 210 HIS rtp HISB q  0.0
  1990          N    210    HIS      N    854      -0.31    14.0067
  1991          H    210    HIS      H    854       0.31      1.008
  1992        CH1    210    HIS     CA    855          0     13.019
  1993        CH2    210    HIS     CB    855          0     14.027
  1994          C    210    HIS     CG    856          0     12.011
  1995         NR    210    HIS    ND1    856      -0.54    14.0067
  1996          C    210    HIS    CD2    856          0     12.011
  1997         HC    210    HIS    HD2    856       0.14      1.008
  1998          C    210    HIS    CE1    856          0     12.011
  1999         HC    210    HIS    HE1    856       0.14      1.008
  2000         NR    210    HIS    NE2    856      -0.05    14.0067
  2001          H    210    HIS    HE2    856       0.31      1.008
  2002          C    210    HIS      C    857       0.45     12.011
  2003          O    210    HIS      O    857      -0.45    15.9994   ; qtot -2
; residue 211 GLY rtp GLY  q  0.0
  2004          N    211    GLY      N    858      -0.31    14.0067
  2005          H    211    GLY      H    858       0.31      1.008
  2006        CH2    211    GLY     CA    859          0     14.027
  2007          C    211    GLY      C    860       0.45     12.011
  2008          O    211    GLY      O    860      -0.45    15.9994   ; qtot -2
; residue 212 GLY rtp GLY  q  0.0
  2009          N    212    GLY      N    861      -0.31    14.0067
  2010          H    212    GLY      H    861       0.31      1.008
  2011        CH2    212    GLY     CA    862          0     14.027
  2012          C    212    GLY      C    863       0.45     12.011
  2013          O    212    GLY      O    863      -0.45    15.9994   ; qtot -2
; residue 213 GLU rtp GLU  q -1.0
  2014          N    213    GLU      N    864      -0.31    14.0067
  2015          H    213    GLU      H    864       0.31      1.008
  2016        CH1    213    GLU     CA    865          0     13.019
  2017        CH2    213    GLU     CB    865          0     14.027
  2018        CH2    213    GLU     CG    866       0.16     14.027
  2019          C    213    GLU     CD    866       0.27     12.011
  2020         OM    213    GLU    OE1    866     -0.715    15.9994
  2021         OM    213    GLU    OE2    866     -0.715    15.9994
  2022          C    213    GLU      C    867       0.45     12.011
  2023          O    213    GLU      O    867      -0.45    15.9994   ; qtot -3
; residue 214 ASN rtp ASN  q  0.0
  2024          N    214    ASN      N    868      -0.31    14.0067
  2025          H    214    ASN      H    868       0.31      1.008
  2026        CH1    214    ASN     CA    869          0     13.019
  2027        CH2    214    ASN     CB    869          0     14.027
  2028          C    214    ASN     CG    870       0.29     12.011
  2029          O    214    ASN    OD1    870      -0.45    15.9994
  2030         NT    214    ASN    ND2    870      -0.72    14.0067
  2031          H    214    ASN   HD21    870       0.44      1.008
  2032          H    214    ASN   HD22    870       0.44      1.008
  2033          C    214    ASN      C    871       0.45     12.011
  2034          O    214    ASN      O    871      -0.45    15.9994   ; qtot -3
; residue 215 ILE rtp ILE  q  0.0
  2035          N    215    ILE      N    872      -0.31    14.0067
  2036          H    215    ILE      H    872       0.31      1.008
  2037        CH1    215    ILE     CA    873          0     13.019
  2038        CH1    215    ILE     CB    874          0     13.019
  2039        CH2    215    ILE    CG1    874          0     14.027
  2040        CH3    215    ILE    CG2    874          0     15.035
  2041        CH3    215    ILE     CD    874          0     15.035
  2042          C    215    ILE      C    875       0.45     12.011
  2043          O    215    ILE      O    875      -0.45    15.9994   ; qtot -3
; residue 216 HIS rtp HISB q  0.0
  2044          N    216    HIS      N    876      -0.31    14.0067
  2045          H    216    HIS      H    876       0.31      1.008
  2046        CH1    216    HIS     CA    877          0     13.019
  2047        CH2    216    HIS     CB    877          0     14.027
  2048          C    216    HIS     CG    878          0     12.011
  2049         NR    216    HIS    ND1    878      -0.54    14.0067
  2050          C    216    HIS    CD2    878          0     12.011
  2051         HC    216    HIS    HD2    878       0.14      1.008
  2052          C    216    HIS    CE1    878          0     12.011
  2053         HC    216    HIS    HE1    878       0.14      1.008
  2054         NR    216    HIS    NE2    878      -0.05    14.0067
  2055          H    216    HIS    HE2    878       0.31      1.008
  2056          C    216    HIS      C    879       0.45     12.011
  2057          O    216    HIS      O    879      -0.45    15.9994   ; qtot -3
; residue 217 ILE rtp ILE  q  0.0
  2058          N    217    ILE      N    880      -0.31    14.0067
  2059          H    217    ILE      H    880       0.31      1.008
  2060        CH1    217    ILE     CA    881          0     13.019
  2061        CH1    217    ILE     CB    882          0     13.019
  2062        CH2    217    ILE    CG1    882          0     14.027
  2063        CH3    217    ILE    CG2    882          0     15.035
  2064        CH3    217    ILE     CD    882          0     15.035
  2065          C    217    ILE      C    883       0.45     12.011
  2066          O    217    ILE      O    883      -0.45    15.9994   ; qtot -3
; residue 218 ILE rtp ILE  q  0.0
  2067          N    218    ILE      N    884      -0.31    14.0067
  2068          H    218    ILE      H    884       0.31      1.008
  2069        CH1    218    ILE     CA    885          0     13.019
  2070        CH1    218    ILE     CB    886          0     13.019
  2071        CH2    218    ILE    CG1    886          0     14.027
  2072        CH3    218    ILE    CG2    886          0     15.035
  2073        CH3    218    ILE     CD    886          0     15.035
  2074          C    218    ILE      C    887       0.45     12.011
  2075          O    218    ILE      O    887      -0.45    15.9994   ; qtot -3
; residue 219 SER rtp SER  q  0.0
  2076          N    219    SER      N    888      -0.31    14.0067
  2077          H    219    SER      H    888       0.31      1.008
  2078        CH1    219    SER     CA    889          0     13.019
  2079        CH2    219    SER     CB    890      0.266     14.027
  2080         OA    219    SER     OG    890     -0.674    15.9994
  2081          H    219    SER     HG    890      0.408      1.008
  2082          C    219    SER      C    891       0.45     12.011
  2083          O    219    SER      O    891      -0.45    15.9994   ; qtot -3
; residue 220 LYS rtp LYSH q +1.0
  2084          N    220    LYS      N    892      -0.31    14.0067
  2085          H    220    LYS      H    892       0.31      1.008
  2086        CH1    220    LYS     CA    893          0     13.019
  2087        CH2    220    LYS     CB    893          0     14.027
  2088        CH2    220    LYS     CG    894          0     14.027
  2089        CH2    220    LYS     CD    894          0     14.027
  2090        CH2    220    LYS     CE    895        0.2     14.027
  2091         NL    220    LYS     NZ    895       0.05    14.0067
  2092          H    220    LYS    HZ1    895       0.25      1.008
  2093          H    220    LYS    HZ2    895       0.25      1.008
  2094          H    220    LYS    HZ3    895       0.25      1.008
  2095          C    220    LYS      C    896       0.45     12.011
  2096          O    220    LYS      O    896      -0.45    15.9994   ; qtot -2
; residue 221 ILE rtp ILE  q  0.0
  2097          N    221    ILE      N    897      -0.31    14.0067
  2098          H    221    ILE      H    897       0.31      1.008
  2099        CH1    221    ILE     CA    898          0     13.019
  2100        CH1    221    ILE     CB    899          0     13.019
  2101        CH2    221    ILE    CG1    899          0     14.027
  2102        CH3    221    ILE    CG2    899          0     15.035
  2103        CH3    221    ILE     CD    899          0     15.035
  2104          C    221    ILE      C    900       0.45     12.011
  2105          O    221    ILE      O    900      -0.45    15.9994   ; qtot -2
; residue 222 GLU rtp GLU  q -1.0
  2106          N    222    GLU      N    901      -0.31    14.0067
  2107          H    222    GLU      H    901       0.31      1.008
  2108        CH1    222    GLU     CA    902          0     13.019
  2109        CH2    222    GLU     CB    902          0     14.027
  2110        CH2    222    GLU     CG    903       0.16     14.027
  2111          C    222    GLU     CD    903       0.27     12.011
  2112         OM    222    GLU    OE1    903     -0.715    15.9994
  2113         OM    222    GLU    OE2    903     -0.715    15.9994
  2114          C    222    GLU      C    904       0.45     12.011
  2115          O    222    GLU      O    904      -0.45    15.9994   ; qtot -3
; residue 223 ASN rtp ASN  q  0.0
  2116          N    223    ASN      N    905      -0.31    14.0067
  2117          H    223    ASN      H    905       0.31      1.008
  2118        CH1    223    ASN     CA    906          0     13.019
  2119        CH2    223    ASN     CB    906          0     14.027
  2120          C    223    ASN     CG    907       0.29     12.011
  2121          O    223    ASN    OD1    907      -0.45    15.9994
  2122         NT    223    ASN    ND2    907      -0.72    14.0067
  2123          H    223    ASN   HD21    907       0.44      1.008
  2124          H    223    ASN   HD22    907       0.44      1.008
  2125          C    223    ASN      C    908       0.45     12.011
  2126          O    223    ASN      O    908      -0.45    15.9994   ; qtot -3
; residue 224 GLN rtp GLN  q  0.0
  2127          N    224    GLN      N    909      -0.31    14.0067
  2128          H    224    GLN      H    909       0.31      1.008
  2129        CH1    224    GLN     CA    910          0     13.019
  2130        CH2    224    GLN     CB    910          0     14.027
  2131        CH2    224    GLN     CG    910          0     14.027
  2132          C    224    GLN     CD    911       0.29     12.011
  2133          O    224    GLN    OE1    911      -0.45    15.9994
  2134         NT    224    GLN    NE2    911      -0.72    14.0067
  2135          H    224    GLN   HE21    911       0.44      1.008
  2136          H    224    GLN   HE22    911       0.44      1.008
  2137          C    224    GLN      C    912       0.45     12.011
  2138          O    224    GLN      O    912      -0.45    15.9994   ; qtot -3
; residue 225 GLU rtp GLU  q -1.0
  2139          N    225    GLU      N    913      -0.31    14.0067
  2140          H    225    GLU      H    913       0.31      1.008
  2141        CH1    225    GLU     CA    914          0     13.019
  2142        CH2    225    GLU     CB    914          0     14.027
  2143        CH2    225    GLU     CG    915       0.16     14.027
  2144          C    225    GLU     CD    915       0.27     12.011
  2145         OM    225    GLU    OE1    915     -0.715    15.9994
  2146         OM    225    GLU    OE2    915     -0.715    15.9994
  2147          C    225    GLU      C    916       0.45     12.011
  2148          O    225    GLU      O    916      -0.45    15.9994   ; qtot -4
; residue 226 GLY rtp GLY  q  0.0
  2149          N    226    GLY      N    917      -0.31    14.0067
  2150          H    226    GLY      H    917       0.31      1.008
  2151        CH2    226    GLY     CA    918          0     14.027
  2152          C    226    GLY      C    919       0.45     12.011
  2153          O    226    GLY      O    919      -0.45    15.9994   ; qtot -4
; residue 227 LEU rtp LEU  q  0.0
  2154          N    227    LEU      N    920      -0.31    14.0067
  2155          H    227    LEU      H    920       0.31      1.008
  2156        CH1    227    LEU     CA    921          0     13.019
  2157        CH2    227    LEU     CB    921          0     14.027
  2158        CH1    227    LEU     CG    922          0     13.019
  2159        CH3    227    LEU    CD1    922          0     15.035
  2160        CH3    227    LEU    CD2    922          0     15.035
  2161          C    227    LEU      C    923       0.45     12.011
  2162          O    227    LEU      O    923      -0.45    15.9994   ; qtot -4
; residue 228 ASN rtp ASN  q  0.0
  2163          N    228    ASN      N    924      -0.31    14.0067
  2164          H    228    ASN      H    924       0.31      1.008
  2165        CH1    228    ASN     CA    925          0     13.019
  2166        CH2    228    ASN     CB    925          0     14.027
  2167          C    228    ASN     CG    926       0.29     12.011
  2168          O    228    ASN    OD1    926      -0.45    15.9994
  2169         NT    228    ASN    ND2    926      -0.72    14.0067
  2170          H    228    ASN   HD21    926       0.44      1.008
  2171          H    228    ASN   HD22    926       0.44      1.008
  2172          C    228    ASN      C    927       0.45     12.011
  2173          O    228    ASN      O    927      -0.45    15.9994   ; qtot -4
; residue 229 ASN rtp ASN  q  0.0
  2174          N    229    ASN      N    928      -0.31    14.0067
  2175          H    229    ASN      H    928       0.31      1.008
  2176        CH1    229    ASN     CA    929          0     13.019
  2177        CH2    229    ASN     CB    929          0     14.027
  2178          C    229    ASN     CG    930       0.29     12.011
  2179          O    229    ASN    OD1    930      -0.45    15.9994
  2180         NT    229    ASN    ND2    930      -0.72    14.0067
  2181          H    229    ASN   HD21    930       0.44      1.008
  2182          H    229    ASN   HD22    930       0.44      1.008
  2183          C    229    ASN      C    931       0.45     12.011
  2184          O    229    ASN      O    931      -0.45    15.9994   ; qtot -4
; residue 230 PHE rtp PHE  q  0.0
  2185          N    230    PHE      N    932      -0.31    14.0067
  2186          H    230    PHE      H    932       0.31      1.008
  2187        CH1    230    PHE     CA    933          0     13.019
  2188        CH2    230    PHE     CB    933          0     14.027
  2189          C    230    PHE     CG    933          0     12.011
  2190          C    230    PHE    CD1    934      -0.14     12.011
  2191         HC    230    PHE    HD1    934       0.14      1.008
  2192          C    230    PHE    CD2    935      -0.14     12.011
  2193         HC    230    PHE    HD2    935       0.14      1.008
  2194          C    230    PHE    CE1    936      -0.14     12.011
  2195         HC    230    PHE    HE1    936       0.14      1.008
  2196          C    230    PHE    CE2    937      -0.14     12.011
  2197         HC    230    PHE    HE2    937       0.14      1.008
  2198          C    230    PHE     CZ    938      -0.14     12.011
  2199         HC    230    PHE     HZ    938       0.14      1.008
  2200          C    230    PHE      C    939       0.45     12.011
  2201          O    230    PHE      O    939      -0.45    15.9994   ; qtot -4
; residue 231 ASP rtp ASP  q -1.0
  2202          N    231    ASP      N    940      -0.31    14.0067
  2203          H    231    ASP      H    940       0.31      1.008
  2204        CH1    231    ASP     CA    941          0     13.019
  2205        CH2    231    ASP     CB    942       0.16     14.027
  2206          C    231    ASP     CG    942       0.27     12.011
  2207         OM    231    ASP    OD1    942     -0.715    15.9994
  2208         OM    231    ASP    OD2    942     -0.715    15.9994
  2209          C    231    ASP      C    943       0.45     12.011
  2210          O    231    ASP      O    943      -0.45    15.9994   ; qtot -5
; residue 232 GLU rtp GLU  q -1.0
  2211          N    232    GLU      N    944      -0.31    14.0067
  2212          H    232    GLU      H    944       0.31      1.008
  2213        CH1    232    GLU     CA    945          0     13.019
  2214        CH2    232    GLU     CB    945          0     14.027
  2215        CH2    232    GLU     CG    946       0.16     14.027
  2216          C    232    GLU     CD    946       0.27     12.011
  2217         OM    232    GLU    OE1    946     -0.715    15.9994
  2218         OM    232    GLU    OE2    946     -0.715    15.9994
  2219          C    232    GLU      C    947       0.45     12.011
  2220          O    232    GLU      O    947      -0.45    15.9994   ; qtot -6
; residue 233 ILE rtp ILE  q  0.0
  2221          N    233    ILE      N    948      -0.31    14.0067
  2222          H    233    ILE      H    948       0.31      1.008
  2223        CH1    233    ILE     CA    949          0     13.019
  2224        CH1    233    ILE     CB    950          0     13.019
  2225        CH2    233    ILE    CG1    950          0     14.027
  2226        CH3    233    ILE    CG2    950          0     15.035
  2227        CH3    233    ILE     CD    950          0     15.035
  2228          C    233    ILE      C    951       0.45     12.011
  2229          O    233    ILE      O    951      -0.45    15.9994   ; qtot -6
; residue 234 LEU rtp LEU  q  0.0
  2230          N    234    LEU      N    952      -0.31    14.0067
  2231          H    234    LEU      H    952       0.31      1.008
  2232        CH1    234    LEU     CA    953          0     13.019
  2233        CH2    234    LEU     CB    953          0     14.027
  2234        CH1    234    LEU     CG    954          0     13.019
  2235        CH3    234    LEU    CD1    954          0     15.035
  2236        CH3    234    LEU    CD2    954          0     15.035
  2237          C    234    LEU      C    955       0.45     12.011
  2238          O    234    LEU      O    955      -0.45    15.9994   ; qtot -6
; residue 235 GLU rtp GLU  q -1.0
  2239          N    235    GLU      N    956      -0.31    14.0067
  2240          H    235    GLU      H    956       0.31      1.008
  2241        CH1    235    GLU     CA    957          0     13.019
  2242        CH2    235    GLU     CB    957          0     14.027
  2243        CH2    235    GLU     CG    958       0.16     14.027
  2244          C    235    GLU     CD    958       0.27     12.011
  2245         OM    235    GLU    OE1    958     -0.715    15.9994
  2246         OM    235    GLU    OE2    958     -0.715    15.9994
  2247          C    235    GLU      C    959       0.45     12.011
  2248          O    235    GLU      O    959      -0.45    15.9994   ; qtot -7
; residue 236 ALA rtp ALA  q  0.0
  2249          N    236    ALA      N    960      -0.31    14.0067
  2250          H    236    ALA      H    960       0.31      1.008
  2251        CH1    236    ALA     CA    961          0     13.019
  2252        CH3    236    ALA     CB    961          0     15.035
  2253          C    236    ALA      C    962       0.45     12.011
  2254          O    236    ALA      O    962      -0.45    15.9994   ; qtot -7
; residue 237 SER rtp SER  q  0.0
  2255          N    237    SER      N    963      -0.31    14.0067
  2256          H    237    SER      H    963       0.31      1.008
  2257        CH1    237    SER     CA    964          0     13.019
  2258        CH2    237    SER     CB    965      0.266     14.027
  2259         OA    237    SER     OG    965     -0.674    15.9994
  2260          H    237    SER     HG    965      0.408      1.008
  2261          C    237    SER      C    966       0.45     12.011
  2262          O    237    SER      O    966      -0.45    15.9994   ; qtot -7
; residue 238 ASP rtp ASP  q -1.0
  2263          N    238    ASP      N    967      -0.31    14.0067
  2264          H    238    ASP      H    967       0.31      1.008
  2265        CH1    238    ASP     CA    968          0     13.019
  2266        CH2    238    ASP     CB    969       0.16     14.027
  2267          C    238    ASP     CG    969       0.27     12.011
  2268         OM    238    ASP    OD1    969     -0.715    15.9994
  2269         OM    238    ASP    OD2    969     -0.715    15.9994
  2270          C    238    ASP      C    970       0.45     12.011
  2271          O    238    ASP      O    970      -0.45    15.9994   ; qtot -8
; residue 239 GLY rtp GLY  q  0.0
  2272          N    239    GLY      N    971      -0.31    14.0067
  2273          H    239    GLY      H    971       0.31      1.008
  2274        CH2    239    GLY     CA    972          0     14.027
  2275          C    239    GLY      C    973       0.45     12.011
  2276          O    239    GLY      O    973      -0.45    15.9994   ; qtot -8
; residue 240 ILE rtp ILE  q  0.0
  2277          N    240    ILE      N    974      -0.31    14.0067
  2278          H    240    ILE      H    974       0.31      1.008
  2279        CH1    240    ILE     CA    975          0     13.019
  2280        CH1    240    ILE     CB    976          0     13.019
  2281        CH2    240    ILE    CG1    976          0     14.027
  2282        CH3    240    ILE    CG2    976          0     15.035
  2283        CH3    240    ILE     CD    976          0     15.035
  2284          C    240    ILE      C    977       0.45     12.011
  2285          O    240    ILE      O    977      -0.45    15.9994   ; qtot -8
; residue 241 MET rtp MET  q  0.0
  2286          N    241    MET      N    978      -0.31    14.0067
  2287          H    241    MET      H    978       0.31      1.008
  2288        CH1    241    MET     CA    979          0     13.019
  2289        CH2    241    MET     CB    979          0     14.027
  2290        CH2    241    MET     CG    980      0.241     14.027
  2291          S    241    MET     SD    980     -0.482      32.06
  2292        CH3    241    MET     CE    980      0.241     15.035
  2293          C    241    MET      C    981       0.45     12.011
  2294          O    241    MET      O    981      -0.45    15.9994   ; qtot -8
; residue 242 VAL rtp VAL  q  0.0
  2295          N    242    VAL      N    982      -0.31    14.0067
  2296          H    242    VAL      H    982       0.31      1.008
  2297        CH1    242    VAL     CA    983          0     13.019
  2298        CH1    242    VAL     CB    983          0     13.019
  2299        CH3    242    VAL    CG1    983          0     15.035
  2300        CH3    242    VAL    CG2    983          0     15.035
  2301          C    242    VAL      C    984       0.45     12.011
  2302          O    242    VAL      O    984      -0.45    15.9994   ; qtot -8
; residue 243 ALA rtp ALA  q  0.0
  2303          N    243    ALA      N    985      -0.31    14.0067
  2304          H    243    ALA      H    985       0.31      1.008
  2305        CH1    243    ALA     CA    986          0     13.019
  2306        CH3    243    ALA     CB    986          0     15.035
  2307          C    243    ALA      C    987       0.45     12.011
  2308          O    243    ALA      O    987      -0.45    15.9994   ; qtot -8
; residue 244 ARG rtp ARG  q +1.0
  2309          N    244    ARG      N    988      -0.31    14.0067
  2310          H    244    ARG      H    988       0.31      1.008
  2311        CH1    244    ARG     CA    989          0     13.019
  2312        CH2    244    ARG     CB    989          0     14.027
  2313        CH2    244    ARG     CG    989          0     14.027
  2314        CH2    244    ARG     CD    990       0.09     14.027
  2315         NE    244    ARG     NE    990     -0.105    14.0067
  2316          H    244    ARG     HE    990      0.345      1.008
  2317          C    244    ARG     CZ    990       0.01     12.011
  2318         NZ    244    ARG    NH1    990      -0.36    14.0067
  2319          H    244    ARG   HH11    990      0.345      1.008
  2320          H    244    ARG   HH12    990      0.345      1.008
  2321         NZ    244    ARG    NH2    990      -0.36    14.0067
  2322          H    244    ARG   HH21    990      0.345      1.008
  2323          H    244    ARG   HH22    990      0.345      1.008
  2324          C    244    ARG      C    991       0.45     12.011
  2325          O    244    ARG      O    991      -0.45    15.9994   ; qtot -7
; residue 245 GLY rtp GLY  q  0.0
  2326          N    245    GLY      N    992      -0.31    14.0067
  2327          H    245    GLY      H    992       0.31      1.008
  2328        CH2    245    GLY     CA    993          0     14.027
  2329          C    245    GLY      C    994       0.45     12.011
  2330          O    245    GLY      O    994      -0.45    15.9994   ; qtot -7
; residue 246 ASP rtp ASP  q -1.0
  2331          N    246    ASP      N    995      -0.31    14.0067
  2332          H    246    ASP      H    995       0.31      1.008
  2333        CH1    246    ASP     CA    996          0     13.019
  2334        CH2    246    ASP     CB    997       0.16     14.027
  2335          C    246    ASP     CG    997       0.27     12.011
  2336         OM    246    ASP    OD1    997     -0.715    15.9994
  2337         OM    246    ASP    OD2    997     -0.715    15.9994
  2338          C    246    ASP      C    998       0.45     12.011
  2339          O    246    ASP      O    998      -0.45    15.9994   ; qtot -8
; residue 247 LEU rtp LEU  q  0.0
  2340          N    247    LEU      N    999      -0.31    14.0067
  2341          H    247    LEU      H    999       0.31      1.008
  2342        CH1    247    LEU     CA   1000          0     13.019
  2343        CH2    247    LEU     CB   1000          0     14.027
  2344        CH1    247    LEU     CG   1001          0     13.019
  2345        CH3    247    LEU    CD1   1001          0     15.035
  2346        CH3    247    LEU    CD2   1001          0     15.035
  2347          C    247    LEU      C   1002       0.45     12.011
  2348          O    247    LEU      O   1002      -0.45    15.9994   ; qtot -8
; residue 248 GLY rtp GLY  q  0.0
  2349          N    248    GLY      N   1003      -0.31    14.0067
  2350          H    248    GLY      H   1003       0.31      1.008
  2351        CH2    248    GLY     CA   1004          0     14.027
  2352          C    248    GLY      C   1005       0.45     12.011
  2353          O    248    GLY      O   1005      -0.45    15.9994   ; qtot -8
; residue 249 VAL rtp VAL  q  0.0
  2354          N    249    VAL      N   1006      -0.31    14.0067
  2355          H    249    VAL      H   1006       0.31      1.008
  2356        CH1    249    VAL     CA   1007          0     13.019
  2357        CH1    249    VAL     CB   1007          0     13.019
  2358        CH3    249    VAL    CG1   1007          0     15.035
  2359        CH3    249    VAL    CG2   1007          0     15.035
  2360          C    249    VAL      C   1008       0.45     12.011
  2361          O    249    VAL      O   1008      -0.45    15.9994   ; qtot -8
; residue 250 GLU rtp GLU  q -1.0
  2362          N    250    GLU      N   1009      -0.31    14.0067
  2363          H    250    GLU      H   1009       0.31      1.008
  2364        CH1    250    GLU     CA   1010          0     13.019
  2365        CH2    250    GLU     CB   1010          0     14.027
  2366        CH2    250    GLU     CG   1011       0.16     14.027
  2367          C    250    GLU     CD   1011       0.27     12.011
  2368         OM    250    GLU    OE1   1011     -0.715    15.9994
  2369         OM    250    GLU    OE2   1011     -0.715    15.9994
  2370          C    250    GLU      C   1012       0.45     12.011
  2371          O    250    GLU      O   1012      -0.45    15.9994   ; qtot -9
; residue 251 ILE rtp ILE  q  0.0
  2372          N    251    ILE      N   1013      -0.31    14.0067
  2373          H    251    ILE      H   1013       0.31      1.008
  2374        CH1    251    ILE     CA   1014          0     13.019
  2375        CH1    251    ILE     CB   1015          0     13.019
  2376        CH2    251    ILE    CG1   1015          0     14.027
  2377        CH3    251    ILE    CG2   1015          0     15.035
  2378        CH3    251    ILE     CD   1015          0     15.035
  2379          C    251    ILE      C   1016       0.45     12.011
  2380          O    251    ILE      O   1016      -0.45    15.9994   ; qtot -9
; residue 252 PRO rtp PRO  q  0.0
  2381          N    252    PRO      N   1017          0    14.0067
  2382        CH1    252    PRO     CA   1018          0     13.019
  2383       CH2r    252    PRO     CB   1018          0     14.027
  2384       CH2r    252    PRO     CG   1019          0     14.027
  2385       CH2r    252    PRO     CD   1019          0     14.027
  2386          C    252    PRO      C   1020       0.45     12.011
  2387          O    252    PRO      O   1020      -0.45    15.9994   ; qtot -9
; residue 253 VAL rtp VAL  q  0.0
  2388          N    253    VAL      N   1021      -0.31    14.0067
  2389          H    253    VAL      H   1021       0.31      1.008
  2390        CH1    253    VAL     CA   1022          0     13.019
  2391        CH1    253    VAL     CB   1022          0     13.019
  2392        CH3    253    VAL    CG1   1022          0     15.035
  2393        CH3    253    VAL    CG2   1022          0     15.035
  2394          C    253    VAL      C   1023       0.45     12.011
  2395          O    253    VAL      O   1023      -0.45    15.9994   ; qtot -9
; residue 254 GLU rtp GLU  q -1.0
  2396          N    254    GLU      N   1024      -0.31    14.0067
  2397          H    254    GLU      H   1024       0.31      1.008
  2398        CH1    254    GLU     CA   1025          0     13.019
  2399        CH2    254    GLU     CB   1025          0     14.027
  2400        CH2    254    GLU     CG   1026       0.16     14.027
  2401          C    254    GLU     CD   1026       0.27     12.011
  2402         OM    254    GLU    OE1   1026     -0.715    15.9994
  2403         OM    254    GLU    OE2   1026     -0.715    15.9994
  2404          C    254    GLU      C   1027       0.45     12.011
  2405          O    254    GLU      O   1027      -0.45    15.9994   ; qtot -10
; residue 255 GLU rtp GLU  q -1.0
  2406          N    255    GLU      N   1028      -0.31    14.0067
  2407          H    255    GLU      H   1028       0.31      1.008
  2408        CH1    255    GLU     CA   1029          0     13.019
  2409        CH2    255    GLU     CB   1029          0     14.027
  2410        CH2    255    GLU     CG   1030       0.16     14.027
  2411          C    255    GLU     CD   1030       0.27     12.011
  2412         OM    255    GLU    OE1   1030     -0.715    15.9994
  2413         OM    255    GLU    OE2   1030     -0.715    15.9994
  2414          C    255    GLU      C   1031       0.45     12.011
  2415          O    255    GLU      O   1031      -0.45    15.9994   ; qtot -11
; residue 256 VAL rtp VAL  q  0.0
  2416          N    256    VAL      N   1032      -0.31    14.0067
  2417          H    256    VAL      H   1032       0.31      1.008
  2418        CH1    256    VAL     CA   1033          0     13.019
  2419        CH1    256    VAL     CB   1033          0     13.019
  2420        CH3    256    VAL    CG1   1033          0     15.035
  2421        CH3    256    VAL    CG2   1033          0     15.035
  2422          C    256    VAL      C   1034       0.45     12.011
  2423          O    256    VAL      O   1034      -0.45    15.9994   ; qtot -11
; residue 257 ILE rtp ILE  q  0.0
  2424          N    257    ILE      N   1035      -0.31    14.0067
  2425          H    257    ILE      H   1035       0.31      1.008
  2426        CH1    257    ILE     CA   1036          0     13.019
  2427        CH1    257    ILE     CB   1037          0     13.019
  2428        CH2    257    ILE    CG1   1037          0     14.027
  2429        CH3    257    ILE    CG2   1037          0     15.035
  2430        CH3    257    ILE     CD   1037          0     15.035
  2431          C    257    ILE      C   1038       0.45     12.011
  2432          O    257    ILE      O   1038      -0.45    15.9994   ; qtot -11
; residue 258 PHE rtp PHE  q  0.0
  2433          N    258    PHE      N   1039      -0.31    14.0067
  2434          H    258    PHE      H   1039       0.31      1.008
  2435        CH1    258    PHE     CA   1040          0     13.019
  2436        CH2    258    PHE     CB   1040          0     14.027
  2437          C    258    PHE     CG   1040          0     12.011
  2438          C    258    PHE    CD1   1041      -0.14     12.011
  2439         HC    258    PHE    HD1   1041       0.14      1.008
  2440          C    258    PHE    CD2   1042      -0.14     12.011
  2441         HC    258    PHE    HD2   1042       0.14      1.008
  2442          C    258    PHE    CE1   1043      -0.14     12.011
  2443         HC    258    PHE    HE1   1043       0.14      1.008
  2444          C    258    PHE    CE2   1044      -0.14     12.011
  2445         HC    258    PHE    HE2   1044       0.14      1.008
  2446          C    258    PHE     CZ   1045      -0.14     12.011
  2447         HC    258    PHE     HZ   1045       0.14      1.008
  2448          C    258    PHE      C   1046       0.45     12.011
  2449          O    258    PHE      O   1046      -0.45    15.9994   ; qtot -11
; residue 259 ALA rtp ALA  q  0.0
  2450          N    259    ALA      N   1047      -0.31    14.0067
  2451          H    259    ALA      H   1047       0.31      1.008
  2452        CH1    259    ALA     CA   1048          0     13.019
  2453        CH3    259    ALA     CB   1048          0     15.035
  2454          C    259    ALA      C   1049       0.45     12.011
  2455          O    259    ALA      O   1049      -0.45    15.9994   ; qtot -11
; residue 260 GLN rtp GLN  q  0.0
  2456          N    260    GLN      N   1050      -0.31    14.0067
  2457          H    260    GLN      H   1050       0.31      1.008
  2458        CH1    260    GLN     CA   1051          0     13.019
  2459        CH2    260    GLN     CB   1051          0     14.027
  2460        CH2    260    GLN     CG   1051          0     14.027
  2461          C    260    GLN     CD   1052       0.29     12.011
  2462          O    260    GLN    OE1   1052      -0.45    15.9994
  2463         NT    260    GLN    NE2   1052      -0.72    14.0067
  2464          H    260    GLN   HE21   1052       0.44      1.008
  2465          H    260    GLN   HE22   1052       0.44      1.008
  2466          C    260    GLN      C   1053       0.45     12.011
  2467          O    260    GLN      O   1053      -0.45    15.9994   ; qtot -11
; residue 261 LYS rtp LYSH q +1.0
  2468          N    261    LYS      N   1054      -0.31    14.0067
  2469          H    261    LYS      H   1054       0.31      1.008
  2470        CH1    261    LYS     CA   1055          0     13.019
  2471        CH2    261    LYS     CB   1055          0     14.027
  2472        CH2    261    LYS     CG   1056          0     14.027
  2473        CH2    261    LYS     CD   1056          0     14.027
  2474        CH2    261    LYS     CE   1057        0.2     14.027
  2475         NL    261    LYS     NZ   1057       0.05    14.0067
  2476          H    261    LYS    HZ1   1057       0.25      1.008
  2477          H    261    LYS    HZ2   1057       0.25      1.008
  2478          H    261    LYS    HZ3   1057       0.25      1.008
  2479          C    261    LYS      C   1058       0.45     12.011
  2480          O    261    LYS      O   1058      -0.45    15.9994   ; qtot -10
; residue 262 MET rtp MET  q  0.0
  2481          N    262    MET      N   1059      -0.31    14.0067
  2482          H    262    MET      H   1059       0.31      1.008
  2483        CH1    262    MET     CA   1060          0     13.019
  2484        CH2    262    MET     CB   1060          0     14.027
  2485        CH2    262    MET     CG   1061      0.241     14.027
  2486          S    262    MET     SD   1061     -0.482      32.06
  2487        CH3    262    MET     CE   1061      0.241     15.035
  2488          C    262    MET      C   1062       0.45     12.011
  2489          O    262    MET      O   1062      -0.45    15.9994   ; qtot -10
; residue 263 MET rtp MET  q  0.0
  2490          N    263    MET      N   1063      -0.31    14.0067
  2491          H    263    MET      H   1063       0.31      1.008
  2492        CH1    263    MET     CA   1064          0     13.019
  2493        CH2    263    MET     CB   1064          0     14.027
  2494        CH2    263    MET     CG   1065      0.241     14.027
  2495          S    263    MET     SD   1065     -0.482      32.06
  2496        CH3    263    MET     CE   1065      0.241     15.035
  2497          C    263    MET      C   1066       0.45     12.011
  2498          O    263    MET      O   1066      -0.45    15.9994   ; qtot -10
; residue 264 ILE rtp ILE  q  0.0
  2499          N    264    ILE      N   1067      -0.31    14.0067
  2500          H    264    ILE      H   1067       0.31      1.008
  2501        CH1    264    ILE     CA   1068          0     13.019
  2502        CH1    264    ILE     CB   1069          0     13.019
  2503        CH2    264    ILE    CG1   1069          0     14.027
  2504        CH3    264    ILE    CG2   1069          0     15.035
  2505        CH3    264    ILE     CD   1069          0     15.035
  2506          C    264    ILE      C   1070       0.45     12.011
  2507          O    264    ILE      O   1070      -0.45    15.9994   ; qtot -10
; residue 265 GLU rtp GLU  q -1.0
  2508          N    265    GLU      N   1071      -0.31    14.0067
  2509          H    265    GLU      H   1071       0.31      1.008
  2510        CH1    265    GLU     CA   1072          0     13.019
  2511        CH2    265    GLU     CB   1072          0     14.027
  2512        CH2    265    GLU     CG   1073       0.16     14.027
  2513          C    265    GLU     CD   1073       0.27     12.011
  2514         OM    265    GLU    OE1   1073     -0.715    15.9994
  2515         OM    265    GLU    OE2   1073     -0.715    15.9994
  2516          C    265    GLU      C   1074       0.45     12.011
  2517          O    265    GLU      O   1074      -0.45    15.9994   ; qtot -11
; residue 266 LYS rtp LYSH q +1.0
  2518          N    266    LYS      N   1075      -0.31    14.0067
  2519          H    266    LYS      H   1075       0.31      1.008
  2520        CH1    266    LYS     CA   1076          0     13.019
  2521        CH2    266    LYS     CB   1076          0     14.027
  2522        CH2    266    LYS     CG   1077          0     14.027
  2523        CH2    266    LYS     CD   1077          0     14.027
  2524        CH2    266    LYS     CE   1078        0.2     14.027
  2525         NL    266    LYS     NZ   1078       0.05    14.0067
  2526          H    266    LYS    HZ1   1078       0.25      1.008
  2527          H    266    LYS    HZ2   1078       0.25      1.008
  2528          H    266    LYS    HZ3   1078       0.25      1.008
  2529          C    266    LYS      C   1079       0.45     12.011
  2530          O    266    LYS      O   1079      -0.45    15.9994   ; qtot -10
; residue 267 CYS rtp CYSH q  0.0
  2531          N    267    CYS      N   1080      -0.31    14.0067
  2532          H    267    CYS      H   1080       0.31      1.008
  2533        CH1    267    CYS     CA   1081          0     13.019
  2534        CH2    267    CYS     CB   1082       0.15     14.027
  2535          S    267    CYS     SG   1082      -0.37      32.06
  2536          H    267    CYS     HG   1082       0.22      1.008
  2537          C    267    CYS      C   1083       0.45     12.011
  2538          O    267    CYS      O   1083      -0.45    15.9994   ; qtot -10
; residue 268 ILE rtp ILE  q  0.0
  2539          N    268    ILE      N   1084      -0.31    14.0067
  2540          H    268    ILE      H   1084       0.31      1.008
  2541        CH1    268    ILE     CA   1085          0     13.019
  2542        CH1    268    ILE     CB   1086          0     13.019
  2543        CH2    268    ILE    CG1   1086          0     14.027
  2544        CH3    268    ILE    CG2   1086          0     15.035
  2545        CH3    268    ILE     CD   1086          0     15.035
  2546          C    268    ILE      C   1087       0.45     12.011
  2547          O    268    ILE      O   1087      -0.45    15.9994   ; qtot -10
; residue 269 ARG rtp ARG  q +1.0
  2548          N    269    ARG      N   1088      -0.31    14.0067
  2549          H    269    ARG      H   1088       0.31      1.008
  2550        CH1    269    ARG     CA   1089          0     13.019
  2551        CH2    269    ARG     CB   1089          0     14.027
  2552        CH2    269    ARG     CG   1089          0     14.027
  2553        CH2    269    ARG     CD   1090       0.09     14.027
  2554         NE    269    ARG     NE   1090     -0.105    14.0067
  2555          H    269    ARG     HE   1090      0.345      1.008
  2556          C    269    ARG     CZ   1090       0.01     12.011
  2557         NZ    269    ARG    NH1   1090      -0.36    14.0067
  2558          H    269    ARG   HH11   1090      0.345      1.008
  2559          H    269    ARG   HH12   1090      0.345      1.008
  2560         NZ    269    ARG    NH2   1090      -0.36    14.0067
  2561          H    269    ARG   HH21   1090      0.345      1.008
  2562          H    269    ARG   HH22   1090      0.345      1.008
  2563          C    269    ARG      C   1091       0.45     12.011
  2564          O    269    ARG      O   1091      -0.45    15.9994   ; qtot -9
; residue 270 ALA rtp ALA  q  0.0
  2565          N    270    ALA      N   1092      -0.31    14.0067
  2566          H    270    ALA      H   1092       0.31      1.008
  2567        CH1    270    ALA     CA   1093          0     13.019
  2568        CH3    270    ALA     CB   1093          0     15.035
  2569          C    270    ALA      C   1094       0.45     12.011
  2570          O    270    ALA      O   1094      -0.45    15.9994   ; qtot -9
; residue 271 ARG rtp ARG  q +1.0
  2571          N    271    ARG      N   1095      -0.31    14.0067
  2572          H    271    ARG      H   1095       0.31      1.008
  2573        CH1    271    ARG     CA   1096          0     13.019
  2574        CH2    271    ARG     CB   1096          0     14.027
  2575        CH2    271    ARG     CG   1096          0     14.027
  2576        CH2    271    ARG     CD   1097       0.09     14.027
  2577         NE    271    ARG     NE   1097     -0.105    14.0067
  2578          H    271    ARG     HE   1097      0.345      1.008
  2579          C    271    ARG     CZ   1097       0.01     12.011
  2580         NZ    271    ARG    NH1   1097      -0.36    14.0067
  2581          H    271    ARG   HH11   1097      0.345      1.008
  2582          H    271    ARG   HH12   1097      0.345      1.008
  2583         NZ    271    ARG    NH2   1097      -0.36    14.0067
  2584          H    271    ARG   HH21   1097      0.345      1.008
  2585          H    271    ARG   HH22   1097      0.345      1.008
  2586          C    271    ARG      C   1098       0.45     12.011
  2587          O    271    ARG      O   1098      -0.45    15.9994   ; qtot -8
; residue 272 LYS rtp LYSH q +1.0
  2588          N    272    LYS      N   1099      -0.31    14.0067
  2589          H    272    LYS      H   1099       0.31      1.008
  2590        CH1    272    LYS     CA   1100          0     13.019
  2591        CH2    272    LYS     CB   1100          0     14.027
  2592        CH2    272    LYS     CG   1101          0     14.027
  2593        CH2    272    LYS     CD   1101          0     14.027
  2594        CH2    272    LYS     CE   1102        0.2     14.027
  2595         NL    272    LYS     NZ   1102       0.05    14.0067
  2596          H    272    LYS    HZ1   1102       0.25      1.008
  2597          H    272    LYS    HZ2   1102       0.25      1.008
  2598          H    272    LYS    HZ3   1102       0.25      1.008
  2599          C    272    LYS      C   1103       0.45     12.011
  2600          O    272    LYS      O   1103      -0.45    15.9994   ; qtot -7
; residue 273 VAL rtp VAL  q  0.0
  2601          N    273    VAL      N   1104      -0.31    14.0067
  2602          H    273    VAL      H   1104       0.31      1.008
  2603        CH1    273    VAL     CA   1105          0     13.019
  2604        CH1    273    VAL     CB   1105          0     13.019
  2605        CH3    273    VAL    CG1   1105          0     15.035
  2606        CH3    273    VAL    CG2   1105          0     15.035
  2607          C    273    VAL      C   1106       0.45     12.011
  2608          O    273    VAL      O   1106      -0.45    15.9994   ; qtot -7
; residue 274 VAL rtp VAL  q  0.0
  2609          N    274    VAL      N   1107      -0.31    14.0067
  2610          H    274    VAL      H   1107       0.31      1.008
  2611        CH1    274    VAL     CA   1108          0     13.019
  2612        CH1    274    VAL     CB   1108          0     13.019
  2613        CH3    274    VAL    CG1   1108          0     15.035
  2614        CH3    274    VAL    CG2   1108          0     15.035
  2615          C    274    VAL      C   1109       0.45     12.011
  2616          O    274    VAL      O   1109      -0.45    15.9994   ; qtot -7
; residue 275 ILE rtp ILE  q  0.0
  2617          N    275    ILE      N   1110      -0.31    14.0067
  2618          H    275    ILE      H   1110       0.31      1.008
  2619        CH1    275    ILE     CA   1111          0     13.019
  2620        CH1    275    ILE     CB   1112          0     13.019
  2621        CH2    275    ILE    CG1   1112          0     14.027
  2622        CH3    275    ILE    CG2   1112          0     15.035
  2623        CH3    275    ILE     CD   1112          0     15.035
  2624          C    275    ILE      C   1113       0.45     12.011
  2625          O    275    ILE      O   1113      -0.45    15.9994   ; qtot -7
; residue 276 THR rtp THR  q  0.0
  2626          N    276    THR      N   1114      -0.31    14.0067
  2627          H    276    THR      H   1114       0.31      1.008
  2628        CH1    276    THR     CA   1115          0     13.019
  2629        CH1    276    THR     CB   1116      0.266     13.019
  2630         OA    276    THR    OG1   1116     -0.674    15.9994
  2631          H    276    THR    HG1   1116      0.408      1.008
  2632        CH3    276    THR    CG2   1117          0     15.035
  2633          C    276    THR      C   1118       0.45     12.011
  2634          O    276    THR      O   1118      -0.45    15.9994   ; qtot -7
; residue 277 ALA rtp ALA  q  0.0
  2635          N    277    ALA      N   1119      -0.31    14.0067
  2636          H    277    ALA      H   1119       0.31      1.008
  2637        CH1    277    ALA     CA   1120          0     13.019
  2638        CH3    277    ALA     CB   1120          0     15.035
  2639          C    277    ALA      C   1121       0.45     12.011
  2640          O    277    ALA      O   1121      -0.45    15.9994   ; qtot -7
; residue 278 THR rtp THR  q  0.0
  2641          N    278    THR      N   1122      -0.31    14.0067
  2642          H    278    THR      H   1122       0.31      1.008
  2643        CH1    278    THR     CA   1123          0     13.019
  2644        CH1    278    THR     CB   1124      0.266     13.019
  2645         OA    278    THR    OG1   1124     -0.674    15.9994
  2646          H    278    THR    HG1   1124      0.408      1.008
  2647        CH3    278    THR    CG2   1125          0     15.035
  2648          C    278    THR      C   1126       0.45     12.011
  2649          O    278    THR      O   1126      -0.45    15.9994   ; qtot -7
; residue 279 GLN rtp GLN  q  0.0
  2650          N    279    GLN      N   1127      -0.31    14.0067
  2651          H    279    GLN      H   1127       0.31      1.008
  2652        CH1    279    GLN     CA   1128          0     13.019
  2653        CH2    279    GLN     CB   1128          0     14.027
  2654        CH2    279    GLN     CG   1128          0     14.027
  2655          C    279    GLN     CD   1129       0.29     12.011
  2656          O    279    GLN    OE1   1129      -0.45    15.9994
  2657         NT    279    GLN    NE2   1129      -0.72    14.0067
  2658          H    279    GLN   HE21   1129       0.44      1.008
  2659          H    279    GLN   HE22   1129       0.44      1.008
  2660          C    279    GLN      C   1130       0.45     12.011
  2661          O    279    GLN      O   1130      -0.45    15.9994   ; qtot -7
; residue 280 MET rtp MET  q  0.0
  2662          N    280    MET      N   1131      -0.31    14.0067
  2663          H    280    MET      H   1131       0.31      1.008
  2664        CH1    280    MET     CA   1132          0     13.019
  2665        CH2    280    MET     CB   1132          0     14.027
  2666        CH2    280    MET     CG   1133      0.241     14.027
  2667          S    280    MET     SD   1133     -0.482      32.06
  2668        CH3    280    MET     CE   1133      0.241     15.035
  2669          C    280    MET      C   1134       0.45     12.011
  2670          O    280    MET      O   1134      -0.45    15.9994   ; qtot -7
; residue 281 LEU rtp LEU  q  0.0
  2671          N    281    LEU      N   1135      -0.31    14.0067
  2672          H    281    LEU      H   1135       0.31      1.008
  2673        CH1    281    LEU     CA   1136          0     13.019
  2674        CH2    281    LEU     CB   1136          0     14.027
  2675        CH1    281    LEU     CG   1137          0     13.019
  2676        CH3    281    LEU    CD1   1137          0     15.035
  2677        CH3    281    LEU    CD2   1137          0     15.035
  2678          C    281    LEU      C   1138       0.45     12.011
  2679          O    281    LEU      O   1138      -0.45    15.9994   ; qtot -7
; residue 282 ASP rtp ASP  q -1.0
  2680          N    282    ASP      N   1139      -0.31    14.0067
  2681          H    282    ASP      H   1139       0.31      1.008
  2682        CH1    282    ASP     CA   1140          0     13.019
  2683        CH2    282    ASP     CB   1141       0.16     14.027
  2684          C    282    ASP     CG   1141       0.27     12.011
  2685         OM    282    ASP    OD1   1141     -0.715    15.9994
  2686         OM    282    ASP    OD2   1141     -0.715    15.9994
  2687          C    282    ASP      C   1142       0.45     12.011
  2688          O    282    ASP      O   1142      -0.45    15.9994   ; qtot -8
; residue 283 SER rtp SER  q  0.0
  2689          N    283    SER      N   1143      -0.31    14.0067
  2690          H    283    SER      H   1143       0.31      1.008
  2691        CH1    283    SER     CA   1144          0     13.019
  2692        CH2    283    SER     CB   1145      0.266     14.027
  2693         OA    283    SER     OG   1145     -0.674    15.9994
  2694          H    283    SER     HG   1145      0.408      1.008
  2695          C    283    SER      C   1146       0.45     12.011
  2696          O    283    SER      O   1146      -0.45    15.9994   ; qtot -8
; residue 284 MET rtp MET  q  0.0
  2697          N    284    MET      N   1147      -0.31    14.0067
  2698          H    284    MET      H   1147       0.31      1.008
  2699        CH1    284    MET     CA   1148          0     13.019
  2700        CH2    284    MET     CB   1148          0     14.027
  2701        CH2    284    MET     CG   1149      0.241     14.027
  2702          S    284    MET     SD   1149     -0.482      32.06
  2703        CH3    284    MET     CE   1149      0.241     15.035
  2704          C    284    MET      C   1150       0.45     12.011
  2705          O    284    MET      O   1150      -0.45    15.9994   ; qtot -8
; residue 285 ILE rtp ILE  q  0.0
  2706          N    285    ILE      N   1151      -0.31    14.0067
  2707          H    285    ILE      H   1151       0.31      1.008
  2708        CH1    285    ILE     CA   1152          0     13.019
  2709        CH1    285    ILE     CB   1153          0     13.019
  2710        CH2    285    ILE    CG1   1153          0     14.027
  2711        CH3    285    ILE    CG2   1153          0     15.035
  2712        CH3    285    ILE     CD   1153          0     15.035
  2713          C    285    ILE      C   1154       0.45     12.011
  2714          O    285    ILE      O   1154      -0.45    15.9994   ; qtot -8
; residue 286 LYS rtp LYSH q +1.0
  2715          N    286    LYS      N   1155      -0.31    14.0067
  2716          H    286    LYS      H   1155       0.31      1.008
  2717        CH1    286    LYS     CA   1156          0     13.019
  2718        CH2    286    LYS     CB   1156          0     14.027
  2719        CH2    286    LYS     CG   1157          0     14.027
  2720        CH2    286    LYS     CD   1157          0     14.027
  2721        CH2    286    LYS     CE   1158        0.2     14.027
  2722         NL    286    LYS     NZ   1158       0.05    14.0067
  2723          H    286    LYS    HZ1   1158       0.25      1.008
  2724          H    286    LYS    HZ2   1158       0.25      1.008
  2725          H    286    LYS    HZ3   1158       0.25      1.008
  2726          C    286    LYS      C   1159       0.45     12.011
  2727          O    286    LYS      O   1159      -0.45    15.9994   ; qtot -7
; residue 287 ASN rtp ASN  q  0.0
  2728          N    287    ASN      N   1160      -0.31    14.0067
  2729          H    287    ASN      H   1160       0.31      1.008
  2730        CH1    287    ASN     CA   1161          0     13.019
  2731        CH2    287    ASN     CB   1161          0     14.027
  2732          C    287    ASN     CG   1162       0.29     12.011
  2733          O    287    ASN    OD1   1162      -0.45    15.9994
  2734         NT    287    ASN    ND2   1162      -0.72    14.0067
  2735          H    287    ASN   HD21   1162       0.44      1.008
  2736          H    287    ASN   HD22   1162       0.44      1.008
  2737          C    287    ASN      C   1163       0.45     12.011
  2738          O    287    ASN      O   1163      -0.45    15.9994   ; qtot -7
; residue 288 PRO rtp PRO  q  0.0
  2739          N    288    PRO      N   1164          0    14.0067
  2740        CH1    288    PRO     CA   1165          0     13.019
  2741       CH2r    288    PRO     CB   1165          0     14.027
  2742       CH2r    288    PRO     CG   1166          0     14.027
  2743       CH2r    288    PRO     CD   1166          0     14.027
  2744          C    288    PRO      C   1167       0.45     12.011
  2745          O    288    PRO      O   1167      -0.45    15.9994   ; qtot -7
; residue 289 ARG rtp ARG  q +1.0
  2746          N    289    ARG      N   1168      -0.31    14.0067
  2747          H    289    ARG      H   1168       0.31      1.008
  2748        CH1    289    ARG     CA   1169          0     13.019
  2749        CH2    289    ARG     CB   1169          0     14.027
  2750        CH2    289    ARG     CG   1169          0     14.027
  2751        CH2    289    ARG     CD   1170       0.09     14.027
  2752         NE    289    ARG     NE   1170     -0.105    14.0067
  2753          H    289    ARG     HE   1170      0.345      1.008
  2754          C    289    ARG     CZ   1170       0.01     12.011
  2755         NZ    289    ARG    NH1   1170      -0.36    14.0067
  2756          H    289    ARG   HH11   1170      0.345      1.008
  2757          H    289    ARG   HH12   1170      0.345      1.008
  2758         NZ    289    ARG    NH2   1170      -0.36    14.0067
  2759          H    289    ARG   HH21   1170      0.345      1.008
  2760          H    289    ARG   HH22   1170      0.345      1.008
  2761          C    289    ARG      C   1171       0.45     12.011
  2762          O    289    ARG      O   1171      -0.45    15.9994   ; qtot -6
; residue 290 PRO rtp PRO  q  0.0
  2763          N    290    PRO      N   1172          0    14.0067
  2764        CH1    290    PRO     CA   1173          0     13.019
  2765       CH2r    290    PRO     CB   1173          0     14.027
  2766       CH2r    290    PRO     CG   1174          0     14.027
  2767       CH2r    290    PRO     CD   1174          0     14.027
  2768          C    290    PRO      C   1175       0.45     12.011
  2769          O    290    PRO      O   1175      -0.45    15.9994   ; qtot -6
; residue 291 THR rtp THR  q  0.0
  2770          N    291    THR      N   1176      -0.31    14.0067
  2771          H    291    THR      H   1176       0.31      1.008
  2772        CH1    291    THR     CA   1177          0     13.019
  2773        CH1    291    THR     CB   1178      0.266     13.019
  2774         OA    291    THR    OG1   1178     -0.674    15.9994
  2775          H    291    THR    HG1   1178      0.408      1.008
  2776        CH3    291    THR    CG2   1179          0     15.035
  2777          C    291    THR      C   1180       0.45     12.011
  2778          O    291    THR      O   1180      -0.45    15.9994   ; qtot -6
; residue 292 ARG rtp ARG  q +1.0
  2779          N    292    ARG      N   1181      -0.31    14.0067
  2780          H    292    ARG      H   1181       0.31      1.008
  2781        CH1    292    ARG     CA   1182          0     13.019
  2782        CH2    292    ARG     CB   1182          0     14.027
  2783        CH2    292    ARG     CG   1182          0     14.027
  2784        CH2    292    ARG     CD   1183       0.09     14.027
  2785         NE    292    ARG     NE   1183     -0.105    14.0067
  2786          H    292    ARG     HE   1183      0.345      1.008
  2787          C    292    ARG     CZ   1183       0.01     12.011
  2788         NZ    292    ARG    NH1   1183      -0.36    14.0067
  2789          H    292    ARG   HH11   1183      0.345      1.008
  2790          H    292    ARG   HH12   1183      0.345      1.008
  2791         NZ    292    ARG    NH2   1183      -0.36    14.0067
  2792          H    292    ARG   HH21   1183      0.345      1.008
  2793          H    292    ARG   HH22   1183      0.345      1.008
  2794          C    292    ARG      C   1184       0.45     12.011
  2795          O    292    ARG      O   1184      -0.45    15.9994   ; qtot -5
; residue 293 ALA rtp ALA  q  0.0
  2796          N    293    ALA      N   1185      -0.31    14.0067
  2797          H    293    ALA      H   1185       0.31      1.008
  2798        CH1    293    ALA     CA   1186          0     13.019
  2799        CH3    293    ALA     CB   1186          0     15.035
  2800          C    293    ALA      C   1187       0.45     12.011
  2801          O    293    ALA      O   1187      -0.45    15.9994   ; qtot -5
; residue 294 GLU rtp GLU  q -1.0
  2802          N    294    GLU      N   1188      -0.31    14.0067
  2803          H    294    GLU      H   1188       0.31      1.008
  2804        CH1    294    GLU     CA   1189          0     13.019
  2805        CH2    294    GLU     CB   1189          0     14.027
  2806        CH2    294    GLU     CG   1190       0.16     14.027
  2807          C    294    GLU     CD   1190       0.27     12.011
  2808         OM    294    GLU    OE1   1190     -0.715    15.9994
  2809         OM    294    GLU    OE2   1190     -0.715    15.9994
  2810          C    294    GLU      C   1191       0.45     12.011
  2811          O    294    GLU      O   1191      -0.45    15.9994   ; qtot -6
; residue 295 ALA rtp ALA  q  0.0
  2812          N    295    ALA      N   1192      -0.31    14.0067
  2813          H    295    ALA      H   1192       0.31      1.008
  2814        CH1    295    ALA     CA   1193          0     13.019
  2815        CH3    295    ALA     CB   1193          0     15.035
  2816          C    295    ALA      C   1194       0.45     12.011
  2817          O    295    ALA      O   1194      -0.45    15.9994   ; qtot -6
; residue 296 GLY rtp GLY  q  0.0
  2818          N    296    GLY      N   1195      -0.31    14.0067
  2819          H    296    GLY      H   1195       0.31      1.008
  2820        CH2    296    GLY     CA   1196          0     14.027
  2821          C    296    GLY      C   1197       0.45     12.011
  2822          O    296    GLY      O   1197      -0.45    15.9994   ; qtot -6
; residue 297 ASP rtp ASP  q -1.0
  2823          N    297    ASP      N   1198      -0.31    14.0067
  2824          H    297    ASP      H   1198       0.31      1.008
  2825        CH1    297    ASP     CA   1199          0     13.019
  2826        CH2    297    ASP     CB   1200       0.16     14.027
  2827          C    297    ASP     CG   1200       0.27     12.011
  2828         OM    297    ASP    OD1   1200     -0.715    15.9994
  2829         OM    297    ASP    OD2   1200     -0.715    15.9994
  2830          C    297    ASP      C   1201       0.45     12.011
  2831          O    297    ASP      O   1201      -0.45    15.9994   ; qtot -7
; residue 298 VAL rtp VAL  q  0.0
  2832          N    298    VAL      N   1202      -0.31    14.0067
  2833          H    298    VAL      H   1202       0.31      1.008
  2834        CH1    298    VAL     CA   1203          0     13.019
  2835        CH1    298    VAL     CB   1203          0     13.019
  2836        CH3    298    VAL    CG1   1203          0     15.035
  2837        CH3    298    VAL    CG2   1203          0     15.035
  2838          C    298    VAL      C   1204       0.45     12.011
  2839          O    298    VAL      O   1204      -0.45    15.9994   ; qtot -7
; residue 299 ALA rtp ALA  q  0.0
  2840          N    299    ALA      N   1205      -0.31    14.0067
  2841          H    299    ALA      H   1205       0.31      1.008
  2842        CH1    299    ALA     CA   1206          0     13.019
  2843        CH3    299    ALA     CB   1206          0     15.035
  2844          C    299    ALA      C   1207       0.45     12.011
  2845          O    299    ALA      O   1207      -0.45    15.9994   ; qtot -7
; residue 300 ASN rtp ASN  q  0.0
  2846          N    300    ASN      N   1208      -0.31    14.0067
  2847          H    300    ASN      H   1208       0.31      1.008
  2848        CH1    300    ASN     CA   1209          0     13.019
  2849        CH2    300    ASN     CB   1209          0     14.027
  2850          C    300    ASN     CG   1210       0.29     12.011
  2851          O    300    ASN    OD1   1210      -0.45    15.9994
  2852         NT    300    ASN    ND2   1210      -0.72    14.0067
  2853          H    300    ASN   HD21   1210       0.44      1.008
  2854          H    300    ASN   HD22   1210       0.44      1.008
  2855          C    300    ASN      C   1211       0.45     12.011
  2856          O    300    ASN      O   1211      -0.45    15.9994   ; qtot -7
; residue 301 ALA rtp ALA  q  0.0
  2857          N    301    ALA      N   1212      -0.31    14.0067
  2858          H    301    ALA      H   1212       0.31      1.008
  2859        CH1    301    ALA     CA   1213          0     13.019
  2860        CH3    301    ALA     CB   1213          0     15.035
  2861          C    301    ALA      C   1214       0.45     12.011
  2862          O    301    ALA      O   1214      -0.45    15.9994   ; qtot -7
; residue 302 ILE rtp ILE  q  0.0
  2863          N    302    ILE      N   1215      -0.31    14.0067
  2864          H    302    ILE      H   1215       0.31      1.008
  2865        CH1    302    ILE     CA   1216          0     13.019
  2866        CH1    302    ILE     CB   1217          0     13.019
  2867        CH2    302    ILE    CG1   1217          0     14.027
  2868        CH3    302    ILE    CG2   1217          0     15.035
  2869        CH3    302    ILE     CD   1217          0     15.035
  2870          C    302    ILE      C   1218       0.45     12.011
  2871          O    302    ILE      O   1218      -0.45    15.9994   ; qtot -7
; residue 303 LEU rtp LEU  q  0.0
  2872          N    303    LEU      N   1219      -0.31    14.0067
  2873          H    303    LEU      H   1219       0.31      1.008
  2874        CH1    303    LEU     CA   1220          0     13.019
  2875        CH2    303    LEU     CB   1220          0     14.027
  2876        CH1    303    LEU     CG   1221          0     13.019
  2877        CH3    303    LEU    CD1   1221          0     15.035
  2878        CH3    303    LEU    CD2   1221          0     15.035
  2879          C    303    LEU      C   1222       0.45     12.011
  2880          O    303    LEU      O   1222      -0.45    15.9994   ; qtot -7
; residue 304 ASP rtp ASP  q -1.0
  2881          N    304    ASP      N   1223      -0.31    14.0067
  2882          H    304    ASP      H   1223       0.31      1.008
  2883        CH1    304    ASP     CA   1224          0     13.019
  2884        CH2    304    ASP     CB   1225       0.16     14.027
  2885          C    304    ASP     CG   1225       0.27     12.011
  2886         OM    304    ASP    OD1   1225     -0.715    15.9994
  2887         OM    304    ASP    OD2   1225     -0.715    15.9994
  2888          C    304    ASP      C   1226       0.45     12.011
  2889          O    304    ASP      O   1226      -0.45    15.9994   ; qtot -8
; residue 305 GLY rtp GLY  q  0.0
  2890          N    305    GLY      N   1227      -0.31    14.0067
  2891          H    305    GLY      H   1227       0.31      1.008
  2892        CH2    305    GLY     CA   1228          0     14.027
  2893          C    305    GLY      C   1229       0.45     12.011
  2894          O    305    GLY      O   1229      -0.45    15.9994   ; qtot -8
; residue 306 THR rtp THR  q  0.0
  2895          N    306    THR      N   1230      -0.31    14.0067
  2896          H    306    THR      H   1230       0.31      1.008
  2897        CH1    306    THR     CA   1231          0     13.019
  2898        CH1    306    THR     CB   1232      0.266     13.019
  2899         OA    306    THR    OG1   1232     -0.674    15.9994
  2900          H    306    THR    HG1   1232      0.408      1.008
  2901        CH3    306    THR    CG2   1233          0     15.035
  2902          C    306    THR      C   1234       0.45     12.011
  2903          O    306    THR      O   1234      -0.45    15.9994   ; qtot -8
; residue 307 ASP rtp ASP  q -1.0
  2904          N    307    ASP      N   1235      -0.31    14.0067
  2905          H    307    ASP      H   1235       0.31      1.008
  2906        CH1    307    ASP     CA   1236          0     13.019
  2907        CH2    307    ASP     CB   1237       0.16     14.027
  2908          C    307    ASP     CG   1237       0.27     12.011
  2909         OM    307    ASP    OD1   1237     -0.715    15.9994
  2910         OM    307    ASP    OD2   1237     -0.715    15.9994
  2911          C    307    ASP      C   1238       0.45     12.011
  2912          O    307    ASP      O   1238      -0.45    15.9994   ; qtot -9
; residue 308 ALA rtp ALA  q  0.0
  2913          N    308    ALA      N   1239      -0.31    14.0067
  2914          H    308    ALA      H   1239       0.31      1.008
  2915        CH1    308    ALA     CA   1240          0     13.019
  2916        CH3    308    ALA     CB   1240          0     15.035
  2917          C    308    ALA      C   1241       0.45     12.011
  2918          O    308    ALA      O   1241      -0.45    15.9994   ; qtot -9
; residue 309 VAL rtp VAL  q  0.0
  2919          N    309    VAL      N   1242      -0.31    14.0067
  2920          H    309    VAL      H   1242       0.31      1.008
  2921        CH1    309    VAL     CA   1243          0     13.019
  2922        CH1    309    VAL     CB   1243          0     13.019
  2923        CH3    309    VAL    CG1   1243          0     15.035
  2924        CH3    309    VAL    CG2   1243          0     15.035
  2925          C    309    VAL      C   1244       0.45     12.011
  2926          O    309    VAL      O   1244      -0.45    15.9994   ; qtot -9
; residue 310 MET rtp MET  q  0.0
  2927          N    310    MET      N   1245      -0.31    14.0067
  2928          H    310    MET      H   1245       0.31      1.008
  2929        CH1    310    MET     CA   1246          0     13.019
  2930        CH2    310    MET     CB   1246          0     14.027
  2931        CH2    310    MET     CG   1247      0.241     14.027
  2932          S    310    MET     SD   1247     -0.482      32.06
  2933        CH3    310    MET     CE   1247      0.241     15.035
  2934          C    310    MET      C   1248       0.45     12.011
  2935          O    310    MET      O   1248      -0.45    15.9994   ; qtot -9
; residue 311 LEU rtp LEU  q  0.0
  2936          N    311    LEU      N   1249      -0.31    14.0067
  2937          H    311    LEU      H   1249       0.31      1.008
  2938        CH1    311    LEU     CA   1250          0     13.019
  2939        CH2    311    LEU     CB   1250          0     14.027
  2940        CH1    311    LEU     CG   1251          0     13.019
  2941        CH3    311    LEU    CD1   1251          0     15.035
  2942        CH3    311    LEU    CD2   1251          0     15.035
  2943          C    311    LEU      C   1252       0.45     12.011
  2944          O    311    LEU      O   1252      -0.45    15.9994   ; qtot -9
; residue 312 SER rtp SER  q  0.0
  2945          N    312    SER      N   1253      -0.31    14.0067
  2946          H    312    SER      H   1253       0.31      1.008
  2947        CH1    312    SER     CA   1254          0     13.019
  2948        CH2    312    SER     CB   1255      0.266     14.027
  2949         OA    312    SER     OG   1255     -0.674    15.9994
  2950          H    312    SER     HG   1255      0.408      1.008
  2951          C    312    SER      C   1256       0.45     12.011
  2952          O    312    SER      O   1256      -0.45    15.9994   ; qtot -9
; residue 313 GLY rtp GLY  q  0.0
  2953          N    313    GLY      N   1257      -0.31    14.0067
  2954          H    313    GLY      H   1257       0.31      1.008
  2955        CH2    313    GLY     CA   1258          0     14.027
  2956          C    313    GLY      C   1259       0.45     12.011
  2957          O    313    GLY      O   1259      -0.45    15.9994   ; qtot -9
; residue 314 GLU rtp GLU  q -1.0
  2958          N    314    GLU      N   1260      -0.31    14.0067
  2959          H    314    GLU      H   1260       0.31      1.008
  2960        CH1    314    GLU     CA   1261          0     13.019
  2961        CH2    314    GLU     CB   1261          0     14.027
  2962        CH2    314    GLU     CG   1262       0.16     14.027
  2963          C    314    GLU     CD   1262       0.27     12.011
  2964         OM    314    GLU    OE1   1262     -0.715    15.9994
  2965         OM    314    GLU    OE2   1262     -0.715    15.9994
  2966          C    314    GLU      C   1263       0.45     12.011
  2967          O    314    GLU      O   1263      -0.45    15.9994   ; qtot -10
; residue 315 SER rtp SER  q  0.0
  2968          N    315    SER      N   1264      -0.31    14.0067
  2969          H    315    SER      H   1264       0.31      1.008
  2970        CH1    315    SER     CA   1265          0     13.019
  2971        CH2    315    SER     CB   1266      0.266     14.027
  2972         OA    315    SER     OG   1266     -0.674    15.9994
  2973          H    315    SER     HG   1266      0.408      1.008
  2974          C    315    SER      C   1267       0.45     12.011
  2975          O    315    SER      O   1267      -0.45    15.9994   ; qtot -10
; residue 316 ALA rtp ALA  q  0.0
  2976          N    316    ALA      N   1268      -0.31    14.0067
  2977          H    316    ALA      H   1268       0.31      1.008
  2978        CH1    316    ALA     CA   1269          0     13.019
  2979        CH3    316    ALA     CB   1269          0     15.035
  2980          C    316    ALA      C   1270       0.45     12.011
  2981          O    316    ALA      O   1270      -0.45    15.9994   ; qtot -10
; residue 317 LYS rtp LYSH q +1.0
  2982          N    317    LYS      N   1271      -0.31    14.0067
  2983          H    317    LYS      H   1271       0.31      1.008
  2984        CH1    317    LYS     CA   1272          0     13.019
  2985        CH2    317    LYS     CB   1272          0     14.027
  2986        CH2    317    LYS     CG   1273          0     14.027
  2987        CH2    317    LYS     CD   1273          0     14.027
  2988        CH2    317    LYS     CE   1274        0.2     14.027
  2989         NL    317    LYS     NZ   1274       0.05    14.0067
  2990          H    317    LYS    HZ1   1274       0.25      1.008
  2991          H    317    LYS    HZ2   1274       0.25      1.008
  2992          H    317    LYS    HZ3   1274       0.25      1.008
  2993          C    317    LYS      C   1275       0.45     12.011
  2994          O    317    LYS      O   1275      -0.45    15.9994   ; qtot -9
; residue 318 GLY rtp GLY  q  0.0
  2995          N    318    GLY      N   1276      -0.31    14.0067
  2996          H    318    GLY      H   1276       0.31      1.008
  2997        CH2    318    GLY     CA   1277          0     14.027
  2998          C    318    GLY      C   1278       0.45     12.011
  2999          O    318    GLY      O   1278      -0.45    15.9994   ; qtot -9
; residue 319 LYS rtp LYSH q +1.0
  3000          N    319    LYS      N   1279      -0.31    14.0067
  3001          H    319    LYS      H   1279       0.31      1.008
  3002        CH1    319    LYS     CA   1280          0     13.019
  3003        CH2    319    LYS     CB   1280          0     14.027
  3004        CH2    319    LYS     CG   1281          0     14.027
  3005        CH2    319    LYS     CD   1281          0     14.027
  3006        CH2    319    LYS     CE   1282        0.2     14.027
  3007         NL    319    LYS     NZ   1282       0.05    14.0067
  3008          H    319    LYS    HZ1   1282       0.25      1.008
  3009          H    319    LYS    HZ2   1282       0.25      1.008
  3010          H    319    LYS    HZ3   1282       0.25      1.008
  3011          C    319    LYS      C   1283       0.45     12.011
  3012          O    319    LYS      O   1283      -0.45    15.9994   ; qtot -8
; residue 320 TYR rtp TYR  q  0.0
  3013          N    320    TYR      N   1284      -0.31    14.0067
  3014          H    320    TYR      H   1284       0.31      1.008
  3015        CH1    320    TYR     CA   1285          0     13.019
  3016        CH2    320    TYR     CB   1285          0     14.027
  3017          C    320    TYR     CG   1285          0     12.011
  3018          C    320    TYR    CD1   1286      -0.14     12.011
  3019         HC    320    TYR    HD1   1286       0.14      1.008
  3020          C    320    TYR    CD2   1287      -0.14     12.011
  3021         HC    320    TYR    HD2   1287       0.14      1.008
  3022          C    320    TYR    CE1   1288      -0.14     12.011
  3023         HC    320    TYR    HE1   1288       0.14      1.008
  3024          C    320    TYR    CE2   1289      -0.14     12.011
  3025         HC    320    TYR    HE2   1289       0.14      1.008
  3026          C    320    TYR     CZ   1290      0.203     12.011
  3027         OA    320    TYR     OH   1290     -0.611    15.9994
  3028          H    320    TYR     HH   1290      0.408      1.008
  3029          C    320    TYR      C   1291       0.45     12.011
  3030          O    320    TYR      O   1291      -0.45    15.9994   ; qtot -8
; residue 321 PRO rtp PRO  q  0.0
  3031          N    321    PRO      N   1292          0    14.0067
  3032        CH1    321    PRO     CA   1293          0     13.019
  3033       CH2r    321    PRO     CB   1293          0     14.027
  3034       CH2r    321    PRO     CG   1294          0     14.027
  3035       CH2r    321    PRO     CD   1294          0     14.027
  3036          C    321    PRO      C   1295       0.45     12.011
  3037          O    321    PRO      O   1295      -0.45    15.9994   ; qtot -8
; residue 322 LEU rtp LEU  q  0.0
  3038          N    322    LEU      N   1296      -0.31    14.0067
  3039          H    322    LEU      H   1296       0.31      1.008
  3040        CH1    322    LEU     CA   1297          0     13.019
  3041        CH2    322    LEU     CB   1297          0     14.027
  3042        CH1    322    LEU     CG   1298          0     13.019
  3043        CH3    322    LEU    CD1   1298          0     15.035
  3044        CH3    322    LEU    CD2   1298          0     15.035
  3045          C    322    LEU      C   1299       0.45     12.011
  3046          O    322    LEU      O   1299      -0.45    15.9994   ; qtot -8
; residue 323 GLU rtp GLU  q -1.0
  3047          N    323    GLU      N   1300      -0.31    14.0067
  3048          H    323    GLU      H   1300       0.31      1.008
  3049        CH1    323    GLU     CA   1301          0     13.019
  3050        CH2    323    GLU     CB   1301          0     14.027
  3051        CH2    323    GLU     CG   1302       0.16     14.027
  3052          C    323    GLU     CD   1302       0.27     12.011
  3053         OM    323    GLU    OE1   1302     -0.715    15.9994
  3054         OM    323    GLU    OE2   1302     -0.715    15.9994
  3055          C    323    GLU      C   1303       0.45     12.011
  3056          O    323    GLU      O   1303      -0.45    15.9994   ; qtot -9
; residue 324 ALA rtp ALA  q  0.0
  3057          N    324    ALA      N   1304      -0.31    14.0067
  3058          H    324    ALA      H   1304       0.31      1.008
  3059        CH1    324    ALA     CA   1305          0     13.019
  3060        CH3    324    ALA     CB   1305          0     15.035
  3061          C    324    ALA      C   1306       0.45     12.011
  3062          O    324    ALA      O   1306      -0.45    15.9994   ; qtot -9
; residue 325 VAL rtp VAL  q  0.0
  3063          N    325    VAL      N   1307      -0.31    14.0067
  3064          H    325    VAL      H   1307       0.31      1.008
  3065        CH1    325    VAL     CA   1308          0     13.019
  3066        CH1    325    VAL     CB   1308          0     13.019
  3067        CH3    325    VAL    CG1   1308          0     15.035
  3068        CH3    325    VAL    CG2   1308          0     15.035
  3069          C    325    VAL      C   1309       0.45     12.011
  3070          O    325    VAL      O   1309      -0.45    15.9994   ; qtot -9
; residue 326 SER rtp SER  q  0.0
  3071          N    326    SER      N   1310      -0.31    14.0067
  3072          H    326    SER      H   1310       0.31      1.008
  3073        CH1    326    SER     CA   1311          0     13.019
  3074        CH2    326    SER     CB   1312      0.266     14.027
  3075         OA    326    SER     OG   1312     -0.674    15.9994
  3076          H    326    SER     HG   1312      0.408      1.008
  3077          C    326    SER      C   1313       0.45     12.011
  3078          O    326    SER      O   1313      -0.45    15.9994   ; qtot -9
; residue 327 ILE rtp ILE  q  0.0
  3079          N    327    ILE      N   1314      -0.31    14.0067
  3080          H    327    ILE      H   1314       0.31      1.008
  3081        CH1    327    ILE     CA   1315          0     13.019
  3082        CH1    327    ILE     CB   1316          0     13.019
  3083        CH2    327    ILE    CG1   1316          0     14.027
  3084        CH3    327    ILE    CG2   1316          0     15.035
  3085        CH3    327    ILE     CD   1316          0     15.035
  3086          C    327    ILE      C   1317       0.45     12.011
  3087          O    327    ILE      O   1317      -0.45    15.9994   ; qtot -9
; residue 328 MET rtp MET  q  0.0
  3088          N    328    MET      N   1318      -0.31    14.0067
  3089          H    328    MET      H   1318       0.31      1.008
  3090        CH1    328    MET     CA   1319          0     13.019
  3091        CH2    328    MET     CB   1319          0     14.027
  3092        CH2    328    MET     CG   1320      0.241     14.027
  3093          S    328    MET     SD   1320     -0.482      32.06
  3094        CH3    328    MET     CE   1320      0.241     15.035
  3095          C    328    MET      C   1321       0.45     12.011
  3096          O    328    MET      O   1321      -0.45    15.9994   ; qtot -9
; residue 329 ALA rtp ALA  q  0.0
  3097          N    329    ALA      N   1322      -0.31    14.0067
  3098          H    329    ALA      H   1322       0.31      1.008
  3099        CH1    329    ALA     CA   1323          0     13.019
  3100        CH3    329    ALA     CB   1323          0     15.035
  3101          C    329    ALA      C   1324       0.45     12.011
  3102          O    329    ALA      O   1324      -0.45    15.9994   ; qtot -9
; residue 330 THR rtp THR  q  0.0
  3103          N    330    THR      N   1325      -0.31    14.0067
  3104          H    330    THR      H   1325       0.31      1.008
  3105        CH1    330    THR     CA   1326          0     13.019
  3106        CH1    330    THR     CB   1327      0.266     13.019
  3107         OA    330    THR    OG1   1327     -0.674    15.9994
  3108          H    330    THR    HG1   1327      0.408      1.008
  3109        CH3    330    THR    CG2   1328          0     15.035
  3110          C    330    THR      C   1329       0.45     12.011
  3111          O    330    THR      O   1329      -0.45    15.9994   ; qtot -9
; residue 331 ILE rtp ILE  q  0.0
  3112          N    331    ILE      N   1330      -0.31    14.0067
  3113          H    331    ILE      H   1330       0.31      1.008
  3114        CH1    331    ILE     CA   1331          0     13.019
  3115        CH1    331    ILE     CB   1332          0     13.019
  3116        CH2    331    ILE    CG1   1332          0     14.027
  3117        CH3    331    ILE    CG2   1332          0     15.035
  3118        CH3    331    ILE     CD   1332          0     15.035
  3119          C    331    ILE      C   1333       0.45     12.011
  3120          O    331    ILE      O   1333      -0.45    15.9994   ; qtot -9
; residue 332 CYS rtp CYSH q  0.0
  3121          N    332    CYS      N   1334      -0.31    14.0067
  3122          H    332    CYS      H   1334       0.31      1.008
  3123        CH1    332    CYS     CA   1335          0     13.019
  3124        CH2    332    CYS     CB   1336       0.15     14.027
  3125          S    332    CYS     SG   1336      -0.37      32.06
  3126          H    332    CYS     HG   1336       0.22      1.008
  3127          C    332    CYS      C   1337       0.45     12.011
  3128          O    332    CYS      O   1337      -0.45    15.9994   ; qtot -9
; residue 333 GLU rtp GLU  q -1.0
  3129          N    333    GLU      N   1338      -0.31    14.0067
  3130          H    333    GLU      H   1338       0.31      1.008
  3131        CH1    333    GLU     CA   1339          0     13.019
  3132        CH2    333    GLU     CB   1339          0     14.027
  3133        CH2    333    GLU     CG   1340       0.16     14.027
  3134          C    333    GLU     CD   1340       0.27     12.011
  3135         OM    333    GLU    OE1   1340     -0.715    15.9994
  3136         OM    333    GLU    OE2   1340     -0.715    15.9994
  3137          C    333    GLU      C   1341       0.45     12.011
  3138          O    333    GLU      O   1341      -0.45    15.9994   ; qtot -10
; residue 334 ARG rtp ARG  q +1.0
  3139          N    334    ARG      N   1342      -0.31    14.0067
  3140          H    334    ARG      H   1342       0.31      1.008
  3141        CH1    334    ARG     CA   1343          0     13.019
  3142        CH2    334    ARG     CB   1343          0     14.027
  3143        CH2    334    ARG     CG   1343          0     14.027
  3144        CH2    334    ARG     CD   1344       0.09     14.027
  3145         NE    334    ARG     NE   1344     -0.105    14.0067
  3146          H    334    ARG     HE   1344      0.345      1.008
  3147          C    334    ARG     CZ   1344       0.01     12.011
  3148         NZ    334    ARG    NH1   1344      -0.36    14.0067
  3149          H    334    ARG   HH11   1344      0.345      1.008
  3150          H    334    ARG   HH12   1344      0.345      1.008
  3151         NZ    334    ARG    NH2   1344      -0.36    14.0067
  3152          H    334    ARG   HH21   1344      0.345      1.008
  3153          H    334    ARG   HH22   1344      0.345      1.008
  3154          C    334    ARG      C   1345       0.45     12.011
  3155          O    334    ARG      O   1345      -0.45    15.9994   ; qtot -9
; residue 335 THR rtp THR  q  0.0
  3156          N    335    THR      N   1346      -0.31    14.0067
  3157          H    335    THR      H   1346       0.31      1.008
  3158        CH1    335    THR     CA   1347          0     13.019
  3159        CH1    335    THR     CB   1348      0.266     13.019
  3160         OA    335    THR    OG1   1348     -0.674    15.9994
  3161          H    335    THR    HG1   1348      0.408      1.008
  3162        CH3    335    THR    CG2   1349          0     15.035
  3163          C    335    THR      C   1350       0.45     12.011
  3164          O    335    THR      O   1350      -0.45    15.9994   ; qtot -9
; residue 336 ASP rtp ASP  q -1.0
  3165          N    336    ASP      N   1351      -0.31    14.0067
  3166          H    336    ASP      H   1351       0.31      1.008
  3167        CH1    336    ASP     CA   1352          0     13.019
  3168        CH2    336    ASP     CB   1353       0.16     14.027
  3169          C    336    ASP     CG   1353       0.27     12.011
  3170         OM    336    ASP    OD1   1353     -0.715    15.9994
  3171         OM    336    ASP    OD2   1353     -0.715    15.9994
  3172          C    336    ASP      C   1354       0.45     12.011
  3173          O    336    ASP      O   1354      -0.45    15.9994   ; qtot -10
; residue 337 ARG rtp ARG  q +1.0
  3174          N    337    ARG      N   1355      -0.31    14.0067
  3175          H    337    ARG      H   1355       0.31      1.008
  3176        CH1    337    ARG     CA   1356          0     13.019
  3177        CH2    337    ARG     CB   1356          0     14.027
  3178        CH2    337    ARG     CG   1356          0     14.027
  3179        CH2    337    ARG     CD   1357       0.09     14.027
  3180         NE    337    ARG     NE   1357     -0.105    14.0067
  3181          H    337    ARG     HE   1357      0.345      1.008
  3182          C    337    ARG     CZ   1357       0.01     12.011
  3183         NZ    337    ARG    NH1   1357      -0.36    14.0067
  3184          H    337    ARG   HH11   1357      0.345      1.008
  3185          H    337    ARG   HH12   1357      0.345      1.008
  3186         NZ    337    ARG    NH2   1357      -0.36    14.0067
  3187          H    337    ARG   HH21   1357      0.345      1.008
  3188          H    337    ARG   HH22   1357      0.345      1.008
  3189          C    337    ARG      C   1358       0.45     12.011
  3190          O    337    ARG      O   1358      -0.45    15.9994   ; qtot -9
; residue 338 VAL rtp VAL  q  0.0
  3191          N    338    VAL      N   1359      -0.31    14.0067
  3192          H    338    VAL      H   1359       0.31      1.008
  3193        CH1    338    VAL     CA   1360          0     13.019
  3194        CH1    338    VAL     CB   1360          0     13.019
  3195        CH3    338    VAL    CG1   1360          0     15.035
  3196        CH3    338    VAL    CG2   1360          0     15.035
  3197          C    338    VAL      C   1361       0.45     12.011
  3198          O    338    VAL      O   1361      -0.45    15.9994   ; qtot -9
; residue 339 MET rtp MET  q  0.0
  3199          N    339    MET      N   1362      -0.31    14.0067
  3200          H    339    MET      H   1362       0.31      1.008
  3201        CH1    339    MET     CA   1363          0     13.019
  3202        CH2    339    MET     CB   1363          0     14.027
  3203        CH2    339    MET     CG   1364      0.241     14.027
  3204          S    339    MET     SD   1364     -0.482      32.06
  3205        CH3    339    MET     CE   1364      0.241     15.035
  3206          C    339    MET      C   1365       0.45     12.011
  3207          O    339    MET      O   1365      -0.45    15.9994   ; qtot -9
; residue 340 ASN rtp ASN  q  0.0
  3208          N    340    ASN      N   1366      -0.31    14.0067
  3209          H    340    ASN      H   1366       0.31      1.008
  3210        CH1    340    ASN     CA   1367          0     13.019
  3211        CH2    340    ASN     CB   1367          0     14.027
  3212          C    340    ASN     CG   1368       0.29     12.011
  3213          O    340    ASN    OD1   1368      -0.45    15.9994
  3214         NT    340    ASN    ND2   1368      -0.72    14.0067
  3215          H    340    ASN   HD21   1368       0.44      1.008
  3216          H    340    ASN   HD22   1368       0.44      1.008
  3217          C    340    ASN      C   1369       0.45     12.011
  3218          O    340    ASN      O   1369      -0.45    15.9994   ; qtot -9
; residue 341 SER rtp SER  q  0.0
  3219          N    341    SER      N   1370      -0.31    14.0067
  3220          H    341    SER      H   1370       0.31      1.008
  3221        CH1    341    SER     CA   1371          0     13.019
  3222        CH2    341    SER     CB   1372      0.266     14.027
  3223         OA    341    SER     OG   1372     -0.674    15.9994
  3224          H    341    SER     HG   1372      0.408      1.008
  3225          C    341    SER      C   1373       0.45     12.011
  3226          O    341    SER      O   1373      -0.45    15.9994   ; qtot -9
; residue 342 ARG rtp ARG  q +1.0
  3227          N    342    ARG      N   1374      -0.31    14.0067
  3228          H    342    ARG      H   1374       0.31      1.008
  3229        CH1    342    ARG     CA   1375          0     13.019
  3230        CH2    342    ARG     CB   1375          0     14.027
  3231        CH2    342    ARG     CG   1375          0     14.027
  3232        CH2    342    ARG     CD   1376       0.09     14.027
  3233         NE    342    ARG     NE   1376     -0.105    14.0067
  3234          H    342    ARG     HE   1376      0.345      1.008
  3235          C    342    ARG     CZ   1376       0.01     12.011
  3236         NZ    342    ARG    NH1   1376      -0.36    14.0067
  3237          H    342    ARG   HH11   1376      0.345      1.008
  3238          H    342    ARG   HH12   1376      0.345      1.008
  3239         NZ    342    ARG    NH2   1376      -0.36    14.0067
  3240          H    342    ARG   HH21   1376      0.345      1.008
  3241          H    342    ARG   HH22   1376      0.345      1.008
  3242          C    342    ARG      C   1377       0.45     12.011
  3243          O    342    ARG      O   1377      -0.45    15.9994   ; qtot -8
; residue 343 LEU rtp LEU  q  0.0
  3244          N    343    LEU      N   1378      -0.31    14.0067
  3245          H    343    LEU      H   1378       0.31      1.008
  3246        CH1    343    LEU     CA   1379          0     13.019
  3247        CH2    343    LEU     CB   1379          0     14.027
  3248        CH1    343    LEU     CG   1380          0     13.019
  3249        CH3    343    LEU    CD1   1380          0     15.035
  3250        CH3    343    LEU    CD2   1380          0     15.035
  3251          C    343    LEU      C   1381       0.45     12.011
  3252          O    343    LEU      O   1381      -0.45    15.9994   ; qtot -8
; residue 344 GLU rtp GLU  q -1.0
  3253          N    344    GLU      N   1382      -0.31    14.0067
  3254          H    344    GLU      H   1382       0.31      1.008
  3255        CH1    344    GLU     CA   1383          0     13.019
  3256        CH2    344    GLU     CB   1383          0     14.027
  3257        CH2    344    GLU     CG   1384       0.16     14.027
  3258          C    344    GLU     CD   1384       0.27     12.011
  3259         OM    344    GLU    OE1   1384     -0.715    15.9994
  3260         OM    344    GLU    OE2   1384     -0.715    15.9994
  3261          C    344    GLU      C   1385       0.45     12.011
  3262          O    344    GLU      O   1385      -0.45    15.9994   ; qtot -9
; residue 345 PHE rtp PHE  q -1.0
  3263          N    345    PHE      N   1386      -0.31    14.0067
  3264          H    345    PHE      H   1386       0.31      1.008
  3265          C    345    PHE     CA   1387       0.16     13.019
  3266        CH2    345    PHE     CB   1387          0     14.027
  3267          C    345    PHE     CG   1387          0     12.011
  3268          C    345    PHE    CD1   1388      -0.14     12.011
  3269         HC    345    PHE    HD1   1388       0.14      1.008
  3270          C    345    PHE    CD2   1389      -0.14     12.011
  3271         HC    345    PHE    HD2   1389       0.14      1.008
  3272          C    345    PHE    CE1   1390      -0.14     12.011
  3273         HC    345    PHE    HE1   1390       0.14      1.008
  3274          C    345    PHE    CE2   1391      -0.14     12.011
  3275         HC    345    PHE    HE2   1391       0.14      1.008
  3276          C    345    PHE     CZ   1392      -0.14     12.011
  3277         HC    345    PHE     HZ   1392       0.14      1.008
  3278          C    345    PHE      C   1393       0.27     12.011
  3279         OM    345    PHE     O1   1393     -0.715    15.9994
  3280         OM    345    PHE     O2   1393     -0.715    15.9994   ; qtot -10

[ bonds ]
;  ai    aj funct            c0            c1            c2            c3
    1     2     2    gb_2
    1     3     2    gb_2
    1     4     2    gb_2
    1     5     2    gb_21
    5     6     2    gb_27
    5    10     2    gb_27
    6     7     2    gb_27
    7     8     2    gb_32
    8     9     2    gb_31
   10    11     2    gb_5
   10    12     2    gb_10
   12    13     2    gb_2
   12    14     2    gb_21
   14    15     2    gb_27
   14    23     2    gb_27
   15    16     2    gb_27
   16    17     2    gb_27
   17    18     2    gb_27
   18    19     2    gb_21
   19    20     2    gb_2
   19    21     2    gb_2
   19    22     2    gb_2
   23    24     2    gb_5
   23    25     2    gb_10
   25    26     2    gb_2
   25    27     2    gb_21
   27    28     2    gb_27
   27    36     2    gb_27
   28    29     2    gb_27
   29    30     2    gb_27
   30    31     2    gb_27
   31    32     2    gb_21
   32    33     2    gb_2
   32    34     2    gb_2
   32    35     2    gb_2
   36    37     2    gb_5
   36    38     2    gb_10
   38    39     2    gb_2
   38    40     2    gb_21
   40    41     2    gb_27
   40    45     2    gb_27
   41    42     2    gb_18
   41    44     2    gb_27
   42    43     2    gb_1
   45    46     2    gb_5
   45    47     2    gb_10
   47    48     2    gb_2
   47    49     2    gb_21
   49    50     2    gb_27
   49    58     2    gb_27
   50    51     2    gb_27
   51    52     2    gb_27
   52    53     2    gb_27
   53    54     2    gb_21
   54    55     2    gb_2
   54    56     2    gb_2
   54    57     2    gb_2
   58    59     2    gb_5
   58    60     2    gb_10
   60    61     2    gb_2
   60    62     2    gb_21
   62    63     2    gb_27
   62    67     2    gb_27
   63    64     2    gb_27
   63    65     2    gb_27
   64    66     2    gb_27
   67    68     2    gb_5
   67    69     2    gb_10
   69    70     2    gb_2
   69    71     2    gb_21
   71    72     2    gb_27
   71    75     2    gb_27
   72    73     2    gb_27
   72    74     2    gb_27
   75    76     2    gb_5
   75    77     2    gb_10
   77    78     2    gb_2
   77    79     2    gb_21
   79    80     2    gb_27
   79    83     2    gb_27
   80    81     2    gb_32
   81    82     2    gb_8
   83    84     2    gb_5
   83    85     2    gb_10
   85    86     2    gb_2
   85    87     2    gb_21
   87    88     2    gb_27
   87    92     2    gb_27
   88    89     2    gb_18
   88    91     2    gb_27
   89    90     2    gb_1
   92    93     2    gb_5
   92    94     2    gb_10
   94    95     2    gb_2
   94    96     2    gb_21
   96    97     2    gb_27
   96   101     2    gb_27
   97    98     2    gb_27
   97    99     2    gb_27
   98   100     2    gb_27
  101   102     2    gb_5
  101   103     2    gb_10
  103   104     2    gb_2
  103   105     2    gb_21
  105   106     2    gb_27
  106   107     2    gb_5
  106   108     2    gb_10
  108   109     2    gb_21
  108   112     2    gb_21
  109   110     2    gb_27
  109   113     2    gb_27
  110   111     2    gb_27
  111   112     2    gb_27
  113   114     2    gb_5
  113   115     2    gb_10
  115   116     2    gb_2
  115   117     2    gb_21
  117   118     2    gb_27
  117   126     2    gb_27
  118   119     2    gb_27
  119   120     2    gb_27
  120   121     2    gb_27
  121   122     2    gb_21
  122   123     2    gb_2
  122   124     2    gb_2
  122   125     2    gb_2
  126   127     2    gb_5
  126   128     2    gb_10
  128   129     2    gb_2
  128   130     2    gb_21
  130   131     2    gb_27
  130   135     2    gb_27
  131   132     2    gb_18
  131   134     2    gb_27
  132   133     2    gb_1
  135   136     2    gb_5
  135   137     2    gb_10
  137   138     2    gb_2
  137   139     2    gb_21
  139   140     2    gb_27
  139   145     2    gb_27
  140   141     2    gb_27
  141   142     2    gb_27
  142   143     2    gb_6
  142   144     2    gb_6
  145   146     2    gb_5
  145   147     2    gb_10
  147   148     2    gb_2
  147   149     2    gb_21
  149   150     2    gb_27
  149   153     2    gb_27
  150   151     2    gb_18
  151   152     2    gb_1
  153   154     2    gb_5
  153   155     2    gb_10
  155   156     2    gb_2
  155   157     2    gb_21
  157   158     2    gb_27
  157   163     2    gb_27
  158   159     2    gb_27
  159   160     2    gb_27
  160   161     2    gb_6
  160   162     2    gb_6
  163   164     2    gb_5
  163   165     2    gb_10
  165   166     2    gb_2
  165   167     2    gb_21
  167   168     2    gb_27
  167   173     2    gb_27
  168   169     2    gb_27
  169   170     2    gb_27
  170   171     2    gb_6
  170   172     2    gb_6
  173   174     2    gb_5
  173   175     2    gb_10
  175   176     2    gb_2
  175   177     2    gb_21
  177   178     2    gb_27
  177   182     2    gb_27
  178   179     2    gb_27
  179   180     2    gb_32
  180   181     2    gb_31
  182   183     2    gb_5
  182   184     2    gb_10
  184   185     2    gb_2
  184   186     2    gb_21
  186   187     2    gb_27
  186   191     2    gb_27
  187   188     2    gb_27
  188   189     2    gb_27
  188   190     2    gb_27
  191   192     2    gb_5
  191   193     2    gb_10
  193   194     2    gb_2
  193   195     2    gb_21
  195   196     2    gb_27
  195   197     2    gb_27
  197   198     2    gb_5
  197   199     2    gb_10
  199   200     2    gb_2
  199   201     2    gb_21
  201   202     2    gb_27
  201   210     2    gb_27
  202   203     2    gb_27
  203   204     2    gb_27
  204   205     2    gb_27
  205   206     2    gb_21
  206   207     2    gb_2
  206   208     2    gb_2
  206   209     2    gb_2
  210   211     2    gb_5
  210   212     2    gb_10
  212   213     2    gb_2
  212   214     2    gb_21
  214   215     2    gb_27
  214   219     2    gb_27
  215   216     2    gb_27
  216   217     2    gb_32
  217   218     2    gb_31
  219   220     2    gb_5
  219   221     2    gb_10
  221   222     2    gb_2
  221   223     2    gb_21
  223   224     2    gb_27
  223   228     2    gb_27
  224   225     2    gb_27
  225   226     2    gb_27
  225   227     2    gb_27
  228   229     2    gb_5
  228   230     2    gb_10
  230   231     2    gb_2
  230   232     2    gb_21
  232   233     2    gb_27
  232   237     2    gb_27
  233   234     2    gb_27
  234   235     2    gb_6
  234   236     2    gb_6
  237   238     2    gb_5
  237   239     2    gb_10
  239   240     2    gb_2
  239   241     2    gb_21
  241   242     2    gb_27
  241   243     2    gb_27
  243   244     2    gb_5
  243   245     2    gb_10
  245   246     2    gb_2
  245   247     2    gb_21
  247   248     2    gb_27
  248   249     2    gb_5
  248   250     2    gb_10
  250   251     2    gb_2
  250   252     2    gb_21
  252   253     2    gb_27
  252   257     2    gb_27
  253   254     2    gb_27
  254   255     2    gb_32
  255   256     2    gb_31
  257   258     2    gb_5
  257   259     2    gb_10
  259   260     2    gb_2
  259   261     2    gb_21
  261   262     2    gb_27
  261   268     2    gb_27
  262   263     2    gb_27
  263   264     2    gb_5
  263   265     2    gb_9
  265   266     2    gb_2
  265   267     2    gb_2
  268   269     2    gb_5
  268   270     2    gb_10
  270   271     2    gb_2
  270   272     2    gb_21
  272   273     2    gb_27
  272   276     2    gb_27
  273   274     2    gb_27
  273   275     2    gb_27
  276   277     2    gb_5
  276   278     2    gb_10
  278   279     2    gb_2
  278   280     2    gb_21
  280   281     2    gb_27
  280   285     2    gb_27
  281   282     2    gb_27
  282   283     2    gb_32
  283   284     2    gb_31
  285   286     2    gb_5
  285   287     2    gb_10
  287   288     2    gb_2
  287   289     2    gb_21
  289   290     2    gb_27
  289   302     2    gb_27
  290   291     2    gb_27
  291   292     2    gb_27
  292   293     2    gb_21
  293   294     2    gb_2
  293   295     2    gb_11
  295   296     2    gb_11
  295   299     2    gb_11
  296   297     2    gb_2
  296   298     2    gb_2
  299   300     2    gb_2
  299   301     2    gb_2
  302   303     2    gb_5
  302   304     2    gb_10
  304   305     2    gb_2
  304   306     2    gb_21
  306   307     2    gb_27
  306   311     2    gb_27
  307   308     2    gb_27
  308   309     2    gb_27
  308   310     2    gb_27
  311   312     2    gb_5
  311   313     2    gb_10
  313   314     2    gb_2
  313   315     2    gb_21
  315   316     2    gb_27
  315   322     2    gb_27
  316   317     2    gb_27
  317   318     2    gb_5
  317   319     2    gb_9
  319   320     2    gb_2
  319   321     2    gb_2
  322   323     2    gb_5
  322   324     2    gb_10
  324   325     2    gb_2
  324   326     2    gb_21
  326   327     2    gb_27
  326   339     2    gb_27
  327   328     2    gb_27
  328   329     2    gb_16
  328   331     2    gb_16
  329   330     2    gb_3
  329   333     2    gb_16
  331   332     2    gb_3
  331   335     2    gb_16
  333   334     2    gb_3
  333   337     2    gb_16
  335   336     2    gb_3
  335   337     2    gb_16
  337   338     2    gb_3
  339   340     2    gb_5
  339   341     2    gb_10
  341   342     2    gb_2
  341   343     2    gb_21
  343   344     2    gb_27
  343   347     2    gb_27
  344   345     2    gb_18
  345   346     2    gb_1
  347   348     2    gb_5
  347   349     2    gb_10
  349   350     2    gb_2
  349   351     2    gb_21
  351   352     2    gb_27
  351   361     2    gb_27
  352   353     2    gb_27
  353   354     2    gb_10
  353   355     2    gb_10
  354   357     2    gb_10
  355   356     2    gb_3
  355   359     2    gb_10
  357   358     2    gb_3
  357   359     2    gb_10
  359   360     2    gb_2
  361   362     2    gb_5
  361   363     2    gb_10
  363   364     2    gb_2
  363   365     2    gb_21
  365   366     2    gb_27
  366   367     2    gb_5
  366   368     2    gb_10
  368   369     2    gb_2
  368   370     2    gb_21
  370   371     2    gb_27
  370   375     2    gb_27
  371   372     2    gb_27
  372   373     2    gb_6
  372   374     2    gb_6
  375   376     2    gb_5
  375   377     2    gb_10
  377   378     2    gb_2
  377   379     2    gb_21
  379   380     2    gb_27
  379   393     2    gb_27
  380   381     2    gb_27
  381   382     2    gb_16
  381   384     2    gb_16
  382   383     2    gb_3
  382   386     2    gb_16
  384   385     2    gb_3
  384   388     2    gb_16
  386   387     2    gb_3
  386   390     2    gb_16
  388   389     2    gb_3
  388   390     2    gb_16
  390   391     2    gb_13
  391   392     2    gb_1
  393   394     2    gb_5
  393   395     2    gb_10
  395   396     2    gb_2
  395   397     2    gb_21
  397   398     2    gb_27
  397   399     2    gb_27
  399   400     2    gb_5
  399   401     2    gb_10
  401   402     2    gb_2
  401   403     2    gb_21
  403   404     2    gb_27
  403   409     2    gb_27
  404   405     2    gb_27
  405   406     2    gb_27
  406   407     2    gb_6
  406   408     2    gb_6
  409   410     2    gb_5
  409   411     2    gb_10
  411   412     2    gb_2
  411   413     2    gb_21
  413   414     2    gb_27
  413   423     2    gb_27
  414   415     2    gb_27
  415   416     2    gb_10
  415   417     2    gb_10
  416   419     2    gb_10
  417   418     2    gb_3
  417   421     2    gb_10
  419   420     2    gb_3
  419   421     2    gb_10
  421   422     2    gb_2
  423   424     2    gb_5
  423   425     2    gb_10
  425   426     2    gb_2
  425   427     2    gb_21
  427   428     2    gb_27
  428   429     2    gb_5
  428   430     2    gb_10
  430   431     2    gb_2
  430   432     2    gb_21
  432   433     2    gb_27
  432   440     2    gb_27
  433   434     2    gb_27
  434   435     2    gb_27
  435   436     2    gb_5
  435   437     2    gb_9
  437   438     2    gb_2
  437   439     2    gb_2
  440   441     2    gb_5
  440   442     2    gb_10
  442   443     2    gb_2
  442   444     2    gb_21
  444   445     2    gb_27
  444   457     2    gb_27
  445   446     2    gb_27
  446   447     2    gb_27
  447   448     2    gb_21
  448   449     2    gb_2
  448   450     2    gb_11
  450   451     2    gb_11
  450   454     2    gb_11
  451   452     2    gb_2
  451   453     2    gb_2
  454   455     2    gb_2
  454   456     2    gb_2
  457   458     2    gb_5
  457   459     2    gb_10
  459   460     2    gb_2
  459   461     2    gb_21
  461   462     2    gb_27
  461   466     2    gb_27
  462   463     2    gb_27
  462   464     2    gb_27
  463   465     2    gb_27
  466   467     2    gb_5
  466   468     2    gb_10
  468   469     2    gb_2
  468   470     2    gb_21
  470   471     2    gb_27
  470   478     2    gb_27
  471   472     2    gb_27
  472   473     2    gb_27
  473   474     2    gb_5
  473   475     2    gb_9
  475   476     2    gb_2
  475   477     2    gb_2
  478   479     2    gb_5
  478   480     2    gb_10
  480   481     2    gb_2
  480   482     2    gb_21
  482   483     2    gb_27
  482   489     2    gb_27
  483   484     2    gb_27
  484   485     2    gb_5
  484   486     2    gb_9
  486   487     2    gb_2
  486   488     2    gb_2
  489   490     2    gb_5
  489   491     2    gb_10
  491   492     2    gb_2
  491   493     2    gb_21
  493   494     2    gb_27
  493   498     2    gb_27
  494   495     2    gb_27
  495   496     2    gb_27
  495   497     2    gb_27
  498   499     2    gb_5
  498   500     2    gb_10
  500   501     2    gb_2
  500   502     2    gb_21
  502   503     2    gb_27
  502   515     2    gb_27
  503   504     2    gb_27
  504   505     2    gb_27
  505   506     2    gb_21
  506   507     2    gb_2
  506   508     2    gb_11
  508   509     2    gb_11
  508   512     2    gb_11
  509   510     2    gb_2
  509   511     2    gb_2
  512   513     2    gb_2
  512   514     2    gb_2
  515   516     2    gb_5
  515   517     2    gb_10
  517   518     2    gb_2
  517   519     2    gb_21
  519   520     2    gb_27
  519   526     2    gb_27
  520   521     2    gb_27
  521   522     2    gb_5
  521   523     2    gb_9
  523   524     2    gb_2
  523   525     2    gb_2
  526   527     2    gb_5
  526   528     2    gb_10
  528   529     2    gb_2
  528   530     2    gb_21
  530   531     2    gb_27
  530   534     2    gb_27
  531   532     2    gb_27
  531   533     2    gb_27
  534   535     2    gb_5
  534   536     2    gb_10
  536   537     2    gb_2
  536   538     2    gb_21
  538   539     2    gb_27
  538   543     2    gb_27
  539   540     2    gb_27
  540   541     2    gb_32
  541   542     2    gb_31
  543   544     2    gb_5
  543   545     2    gb_10
  545   546     2    gb_2
  545   547     2    gb_21
  547   548     2    gb_27
  547   551     2    gb_27
  548   549     2    gb_18
  549   550     2    gb_1
  551   552     2    gb_5
  551   553     2    gb_10
  553   554     2    gb_2
  553   555     2    gb_21
  555   556     2    gb_27
  555   564     2    gb_27
  556   557     2    gb_27
  557   558     2    gb_27
  558   559     2    gb_27
  559   560     2    gb_21
  560   561     2    gb_2
  560   562     2    gb_2
  560   563     2    gb_2
  564   565     2    gb_5
  564   566     2    gb_10
  566   567     2    gb_2
  566   568     2    gb_21
  568   569     2    gb_27
  568   573     2    gb_27
  569   570     2    gb_18
  569   572     2    gb_27
  570   571     2    gb_1
  573   574     2    gb_5
  573   575     2    gb_10
  575   576     2    gb_2
  575   577     2    gb_21
  577   578     2    gb_27
  578   579     2    gb_5
  578   580     2    gb_10
  580   581     2    gb_2
  580   582     2    gb_21
  582   583     2    gb_27
  582   591     2    gb_27
  583   584     2    gb_27
  584   585     2    gb_27
  585   586     2    gb_27
  586   587     2    gb_21
  587   588     2    gb_2
  587   589     2    gb_2
  587   590     2    gb_2
  591   592     2    gb_5
  591   593     2    gb_10
  593   594     2    gb_2
  593   595     2    gb_21
  595   596     2    gb_27
  595   600     2    gb_27
  596   597     2    gb_18
  596   599     2    gb_27
  597   598     2    gb_1
  600   601     2    gb_5
  600   602     2    gb_10
  602   603     2    gb_2
  602   604     2    gb_21
  604   605     2    gb_27
  604   606     2    gb_27
  606   607     2    gb_5
  606   608     2    gb_10
  608   609     2    gb_2
  608   610     2    gb_21
  610   611     2    gb_27
  610   612     2    gb_27
  612   613     2    gb_5
  612   614     2    gb_10
  614   615     2    gb_2
  614   616     2    gb_21
  616   617     2    gb_27
  616   621     2    gb_27
  617   618     2    gb_27
  617   619     2    gb_27
  618   620     2    gb_27
  621   622     2    gb_5
  621   623     2    gb_10
  623   624     2    gb_2
  623   625     2    gb_21
  625   626     2    gb_27
  625   630     2    gb_27
  626   627     2    gb_27
  627   628     2    gb_27
  627   629     2    gb_27
  630   631     2    gb_5
  630   632     2    gb_10
  632   633     2    gb_2
  632   634     2    gb_21
  634   635     2    gb_27
  634   639     2    gb_27
  635   636     2    gb_27
  636   637     2    gb_27
  636   638     2    gb_27
  639   640     2    gb_5
  639   641     2    gb_10
  641   642     2    gb_2
  641   643     2    gb_21
  643   644     2    gb_27
  643   648     2    gb_27
  644   645     2    gb_27
  645   646     2    gb_6
  645   647     2    gb_6
  648   649     2    gb_5
  648   650     2    gb_10
  650   651     2    gb_2
  650   652     2    gb_21
  652   653     2    gb_27
  652   657     2    gb_27
  653   654     2    gb_18
  653   656     2    gb_27
  654   655     2    gb_1
  657   658     2    gb_5
  657   659     2    gb_10
  659   660     2    gb_2
  659   661     2    gb_21
  661   662     2    gb_27
  661   670     2    gb_27
  662   663     2    gb_27
  663   664     2    gb_27
  664   665     2    gb_27
  665   666     2    gb_21
  666   667     2    gb_2
  666   668     2    gb_2
  666   669     2    gb_2
  670   671     2    gb_5
  670   672     2    gb_10
  672   673     2    gb_2
  672   674     2    gb_21
  674   675     2    gb_27
  675   676     2    gb_5
  675   677     2    gb_10
  677   678     2    gb_21
  677   681     2    gb_21
  678   679     2    gb_27
  678   682     2    gb_27
  679   680     2    gb_27
  680   681     2    gb_27
  682   683     2    gb_5
  682   684     2    gb_10
  684   685     2    gb_2
  684   686     2    gb_21
  686   687     2    gb_27
  686   692     2    gb_27
  687   688     2    gb_27
  688   689     2    gb_27
  689   690     2    gb_6
  689   691     2    gb_6
  692   693     2    gb_5
  692   694     2    gb_10
  694   695     2    gb_2
  694   696     2    gb_21
  696   697     2    gb_27
  696   701     2    gb_27
  697   698     2    gb_27
  697   699     2    gb_27
  698   700     2    gb_27
  701   702     2    gb_5
  701   703     2    gb_10
  703   704     2    gb_2
  703   705     2    gb_21
  705   706     2    gb_27
  705   718     2    gb_27
  706   707     2    gb_27
  707   708     2    gb_27
  708   709     2    gb_21
  709   710     2    gb_2
  709   711     2    gb_11
  711   712     2    gb_11
  711   715     2    gb_11
  712   713     2    gb_2
  712   714     2    gb_2
  715   716     2    gb_2
  715   717     2    gb_2
  718   719     2    gb_5
  718   720     2    gb_10
  720   721     2    gb_2
  720   722     2    gb_21
  722   723     2    gb_27
  722   727     2    gb_27
  723   724     2    gb_18
  723   726     2    gb_27
  724   725     2    gb_1
  727   728     2    gb_5
  727   729     2    gb_10
  729   730     2    gb_2
  729   731     2    gb_21
  731   732     2    gb_27
  731   736     2    gb_27
  732   733     2    gb_27
  733   734     2    gb_32
  734   735     2    gb_31
  736   737     2    gb_5
  736   738     2    gb_10
  738   739     2    gb_2
  738   740     2    gb_21
  740   741     2    gb_27
  740   749     2    gb_27
  741   742     2    gb_27
  742   743     2    gb_27
  743   744     2    gb_27
  744   745     2    gb_21
  745   746     2    gb_2
  745   747     2    gb_2
  745   748     2    gb_2
  749   750     2    gb_5
  749   751     2    gb_10
  751   752     2    gb_2
  751   753     2    gb_21
  753   754     2    gb_27
  753   758     2    gb_27
  754   755     2    gb_27
  755   756     2    gb_27
  755   757     2    gb_27
  758   759     2    gb_5
  758   760     2    gb_10
  760   761     2    gb_2
  760   762     2    gb_21
  762   763     2    gb_27
  762   768     2    gb_27
  763   764     2    gb_27
  764   765     2    gb_27
  765   766     2    gb_6
  765   767     2    gb_6
  768   769     2    gb_5
  768   770     2    gb_10
  770   771     2    gb_2
  770   772     2    gb_21
  772   773     2    gb_27
  773   774     2    gb_5
  773   775     2    gb_10
  775   776     2    gb_2
  775   777     2    gb_21
  777   778     2    gb_27
  778   779     2    gb_5
  778   780     2    gb_10
  780   781     2    gb_2
  780   782     2    gb_21
  782   783     2    gb_27
  782   789     2    gb_27
  783   784     2    gb_27
  784   785     2    gb_5
  784   786     2    gb_9
  786   787     2    gb_2
  786   788     2    gb_2
  789   790     2    gb_5
  789   791     2    gb_10
  791   792     2    gb_2
  791   793     2    gb_21
  793   794     2    gb_27
  793   798     2    gb_27
  794   795     2    gb_27
  795   796     2    gb_6
  795   797     2    gb_6
  798   799     2    gb_5
  798   800     2    gb_10
  800   801     2    gb_2
  800   802     2    gb_21
  802   803     2    gb_27
  802   806     2    gb_27
  803   804     2    gb_27
  803   805     2    gb_27
  806   807     2    gb_5
  806   808     2    gb_10
  808   809     2    gb_2
  808   810     2    gb_21
  810   811     2    gb_27
  810   814     2    gb_27
  811   812     2    gb_18
  812   813     2    gb_1
  814   815     2    gb_5
  814   816     2    gb_10
  816   817     2    gb_2
  816   818     2    gb_21
  818   819     2    gb_27
  818   823     2    gb_27
  819   820     2    gb_27
  820   821     2    gb_27
  820   822     2    gb_27
  823   824     2    gb_5
  823   825     2    gb_10
  825   826     2    gb_2
  825   827     2    gb_21
  827   828     2    gb_27
  827   836     2    gb_27
  828   829     2    gb_27
  829   830     2    gb_27
  830   831     2    gb_27
  831   832     2    gb_21
  832   833     2    gb_2
  832   834     2    gb_2
  832   835     2    gb_2
  836   837     2    gb_5
  836   838     2    gb_10
  838   839     2    gb_2
  838   840     2    gb_21
  840   841     2    gb_27
  840   842     2    gb_27
  842   843     2    gb_5
  842   844     2    gb_10
  844   845     2    gb_2
  844   846     2    gb_21
  846   847     2    gb_27
  847   848     2    gb_5
  847   849     2    gb_10
  849   850     2    gb_2
  849   851     2    gb_21
  851   852     2    gb_27
  851   859     2    gb_27
  852   853     2    gb_27
  853   854     2    gb_27
  854   855     2    gb_5
  854   856     2    gb_9
  856   857     2    gb_2
  856   858     2    gb_2
  859   860     2    gb_5
  859   861     2    gb_10
  861   862     2    gb_2
  861   863     2    gb_21
  863   864     2    gb_27
  863   868     2    gb_27
  864   865     2    gb_18
  864   867     2    gb_27
  865   866     2    gb_1
  868   869     2    gb_5
  868   870     2    gb_10
  870   871     2    gb_2
  870   872     2    gb_21
  872   873     2    gb_27
  872   885     2    gb_27
  873   874     2    gb_27
  874   875     2    gb_16
  874   877     2    gb_16
  875   876     2    gb_3
  875   879     2    gb_16
  877   878     2    gb_3
  877   881     2    gb_16
  879   880     2    gb_3
  879   883     2    gb_16
  881   882     2    gb_3
  881   883     2    gb_16
  883   884     2    gb_3
  885   886     2    gb_5
  885   887     2    gb_10
  887   888     2    gb_2
  887   889     2    gb_21
  889   890     2    gb_27
  889   894     2    gb_27
  890   891     2    gb_18
  890   893     2    gb_27
  891   892     2    gb_1
  894   895     2    gb_5
  894   896     2    gb_10
  896   897     2    gb_2
  896   898     2    gb_21
  898   899     2    gb_27
  898   911     2    gb_27
  899   900     2    gb_27
  900   901     2    gb_16
  900   903     2    gb_16
  901   902     2    gb_3
  901   905     2    gb_16
  903   904     2    gb_3
  903   907     2    gb_16
  905   906     2    gb_3
  905   909     2    gb_16
  907   908     2    gb_3
  907   909     2    gb_16
  909   910     2    gb_3
  911   912     2    gb_5
  911   913     2    gb_10
  913   914     2    gb_2
  913   915     2    gb_21
  915   916     2    gb_27
  915   920     2    gb_27
  916   917     2    gb_18
  916   919     2    gb_27
  917   918     2    gb_1
  920   921     2    gb_5
  920   922     2    gb_10
  922   923     2    gb_2
  922   924     2    gb_21
  924   925     2    gb_27
  924   929     2    gb_27
  925   926     2    gb_18
  925   928     2    gb_27
  926   927     2    gb_1
  929   930     2    gb_5
  929   931     2    gb_10
  931   932     2    gb_2
  931   933     2    gb_21
  933   934     2    gb_27
  933   938     2    gb_27
  934   935     2    gb_27
  935   936     2    gb_6
  935   937     2    gb_6
  938   939     2    gb_5
  938   940     2    gb_10
  940   941     2    gb_2
  940   942     2    gb_21
  942   943     2    gb_27
  942   951     2    gb_27
  943   944     2    gb_27
  944   945     2    gb_27
  945   946     2    gb_27
  946   947     2    gb_21
  947   948     2    gb_2
  947   949     2    gb_2
  947   950     2    gb_2
  951   952     2    gb_5
  951   953     2    gb_10
  953   954     2    gb_2
  953   955     2    gb_21
  955   956     2    gb_27
  955   959     2    gb_27
  956   957     2    gb_18
  957   958     2    gb_1
  959   960     2    gb_5
  959   961     2    gb_10
  961   962     2    gb_2
  961   963     2    gb_21
  963   964     2    gb_27
  963   967     2    gb_27
  964   965     2    gb_27
  964   966     2    gb_27
  967   968     2    gb_5
  967   969     2    gb_10
  969   970     2    gb_2
  969   971     2    gb_21
  971   972     2    gb_27
  971   976     2    gb_27
  972   973     2    gb_27
  972   974     2    gb_27
  973   975     2    gb_27
  976   977     2    gb_5
  976   978     2    gb_10
  978   979     2    gb_2
  978   980     2    gb_21
  980   981     2    gb_27
  981   982     2    gb_5
  981   983     2    gb_10
  983   984     2    gb_2
  983   985     2    gb_21
  985   986     2    gb_27
  985   992     2    gb_27
  986   987     2    gb_27
  987   988     2    gb_5
  987   989     2    gb_9
  989   990     2    gb_2
  989   991     2    gb_2
  992   993     2    gb_5
  992   994     2    gb_10
  994   995     2    gb_2
  994   996     2    gb_21
  996   997     2    gb_27
  996  1000     2    gb_27
  997   998     2    gb_18
  998   999     2    gb_1
 1000  1001     2    gb_5
 1000  1002     2    gb_10
 1002  1003     2    gb_2
 1002  1004     2    gb_21
 1004  1005     2    gb_27
 1004  1010     2    gb_27
 1005  1006     2    gb_27
 1006  1007     2    gb_27
 1007  1008     2    gb_6
 1007  1009     2    gb_6
 1010  1011     2    gb_5
 1010  1012     2    gb_10
 1012  1013     2    gb_2
 1012  1014     2    gb_21
 1014  1015     2    gb_27
 1014  1019     2    gb_27
 1015  1016     2    gb_27
 1016  1017     2    gb_32
 1017  1018     2    gb_31
 1019  1020     2    gb_5
 1019  1021     2    gb_10
 1021  1022     2    gb_2
 1021  1023     2    gb_21
 1023  1024     2    gb_27
 1023  1027     2    gb_27
 1024  1025     2    gb_27
 1024  1026     2    gb_27
 1027  1028     2    gb_5
 1027  1029     2    gb_10
 1029  1030     2    gb_2
 1029  1031     2    gb_21
 1031  1032     2    gb_27
 1031  1033     2    gb_27
 1033  1034     2    gb_5
 1033  1035     2    gb_10
 1035  1036     2    gb_2
 1035  1037     2    gb_21
 1037  1038     2    gb_27
 1037  1041     2    gb_27
 1038  1039     2    gb_27
 1038  1040     2    gb_27
 1041  1042     2    gb_5
 1041  1043     2    gb_10
 1043  1044     2    gb_2
 1043  1045     2    gb_21
 1045  1046     2    gb_27
 1045  1050     2    gb_27
 1046  1047     2    gb_18
 1046  1049     2    gb_27
 1047  1048     2    gb_1
 1050  1051     2    gb_5
 1050  1052     2    gb_10
 1052  1053     2    gb_2
 1052  1054     2    gb_21
 1054  1055     2    gb_27
 1054  1068     2    gb_27
 1055  1056     2    gb_27
 1056  1057     2    gb_16
 1056  1059     2    gb_16
 1057  1058     2    gb_3
 1057  1061     2    gb_16
 1059  1060     2    gb_3
 1059  1063     2    gb_16
 1061  1062     2    gb_3
 1061  1065     2    gb_16
 1063  1064     2    gb_3
 1063  1065     2    gb_16
 1065  1066     2    gb_13
 1066  1067     2    gb_1
 1068  1069     2    gb_5
 1068  1070     2    gb_10
 1070  1071     2    gb_2
 1070  1072     2    gb_21
 1072  1073     2    gb_27
 1072  1078     2    gb_27
 1073  1074     2    gb_27
 1074  1075     2    gb_27
 1075  1076     2    gb_6
 1075  1077     2    gb_6
 1078  1079     2    gb_5
 1078  1080     2    gb_10
 1080  1081     2    gb_2
 1080  1082     2    gb_21
 1082  1083     2    gb_27
 1083  1084     2    gb_5
 1083  1085     2    gb_10
 1085  1086     2    gb_2
 1085  1087     2    gb_21
 1087  1088     2    gb_27
 1087  1100     2    gb_27
 1088  1089     2    gb_27
 1089  1090     2    gb_16
 1089  1092     2    gb_16
 1090  1091     2    gb_3
 1090  1094     2    gb_16
 1092  1093     2    gb_3
 1092  1096     2    gb_16
 1094  1095     2    gb_3
 1094  1098     2    gb_16
 1096  1097     2    gb_3
 1096  1098     2    gb_16
 1098  1099     2    gb_3
 1100  1101     2    gb_5
 1100  1102     2    gb_10
 1102  1103     2    gb_2
 1102  1104     2    gb_21
 1104  1105     2    gb_27
 1104  1109     2    gb_27
 1105  1106     2    gb_18
 1105  1108     2    gb_27
 1106  1107     2    gb_1
 1109  1110     2    gb_5
 1109  1111     2    gb_10
 1111  1112     2    gb_2
 1111  1113     2    gb_21
 1113  1114     2    gb_27
 1113  1118     2    gb_27
 1114  1115     2    gb_18
 1114  1117     2    gb_27
 1115  1116     2    gb_1
 1118  1119     2    gb_5
 1118  1120     2    gb_10
 1120  1121     2    gb_2
 1120  1122     2    gb_21
 1122  1123     2    gb_27
 1122  1127     2    gb_27
 1123  1124     2    gb_27
 1124  1125     2    gb_6
 1124  1126     2    gb_6
 1127  1128     2    gb_5
 1127  1129     2    gb_10
 1129  1130     2    gb_2
 1129  1131     2    gb_21
 1131  1132     2    gb_27
 1131  1136     2    gb_27
 1132  1133     2    gb_27
 1133  1134     2    gb_27
 1133  1135     2    gb_27
 1136  1137     2    gb_5
 1136  1138     2    gb_10
 1138  1139     2    gb_2
 1138  1140     2    gb_21
 1140  1141     2    gb_27
 1140  1144     2    gb_27
 1141  1142     2    gb_18
 1142  1143     2    gb_1
 1144  1145     2    gb_5
 1144  1146     2    gb_10
 1146  1147     2    gb_2
 1146  1148     2    gb_21
 1148  1149     2    gb_27
 1148  1152     2    gb_27
 1149  1150     2    gb_27
 1149  1151     2    gb_27
 1152  1153     2    gb_5
 1152  1154     2    gb_10
 1154  1155     2    gb_2
 1154  1156     2    gb_21
 1156  1157     2    gb_27
 1157  1158     2    gb_5
 1157  1159     2    gb_10
 1159  1160     2    gb_2
 1159  1161     2    gb_21
 1161  1162     2    gb_27
 1161  1168     2    gb_27
 1162  1163     2    gb_27
 1163  1164     2    gb_5
 1163  1165     2    gb_9
 1165  1166     2    gb_2
 1165  1167     2    gb_2
 1168  1169     2    gb_5
 1168  1170     2    gb_10
 1170  1171     2    gb_2
 1170  1172     2    gb_21
 1172  1173     2    gb_27
 1172  1177     2    gb_27
 1173  1174     2    gb_18
 1173  1176     2    gb_27
 1174  1175     2    gb_1
 1177  1178     2    gb_5
 1177  1179     2    gb_10
 1179  1180     2    gb_2
 1179  1181     2    gb_21
 1181  1182     2    gb_27
 1181  1185     2    gb_27
 1182  1183     2    gb_27
 1182  1184     2    gb_27
 1185  1186     2    gb_5
 1185  1187     2    gb_10
 1187  1188     2    gb_2
 1187  1189     2    gb_21
 1189  1190     2    gb_27
 1189  1194     2    gb_27
 1190  1191     2    gb_27
 1191  1192     2    gb_27
 1191  1193     2    gb_27
 1194  1195     2    gb_5
 1194  1196     2    gb_10
 1196  1197     2    gb_2
 1196  1198     2    gb_21
 1198  1199     2    gb_27
 1198  1202     2    gb_27
 1199  1200     2    gb_27
 1199  1201     2    gb_27
 1202  1203     2    gb_5
 1202  1204     2    gb_10
 1204  1205     2    gb_2
 1204  1206     2    gb_21
 1206  1207     2    gb_27
 1206  1211     2    gb_27
 1207  1208     2    gb_27
 1208  1209     2    gb_6
 1208  1210     2    gb_6
 1211  1212     2    gb_5
 1211  1213     2    gb_10
 1213  1214     2    gb_2
 1213  1215     2    gb_21
 1215  1216     2    gb_27
 1215  1220     2    gb_27
 1216  1217     2    gb_27
 1217  1218     2    gb_6
 1217  1219     2    gb_6
 1220  1221     2    gb_5
 1220  1222     2    gb_10
 1222  1223     2    gb_2
 1222  1224     2    gb_21
 1224  1225     2    gb_27
 1225  1226     2    gb_5
 1225  1227     2    gb_10
 1227  1228     2    gb_2
 1227  1229     2    gb_21
 1229  1230     2    gb_27
 1229  1234     2    gb_27
 1230  1231     2    gb_27
 1231  1232     2    gb_27
 1231  1233     2    gb_27
 1234  1235     2    gb_5
 1234  1236     2    gb_10
 1236  1237     2    gb_2
 1236  1238     2    gb_21
 1238  1239     2    gb_27
 1238  1243     2    gb_27
 1239  1240     2    gb_27
 1239  1241     2    gb_27
 1240  1242     2    gb_27
 1243  1244     2    gb_5
 1243  1245     2    gb_10
 1245  1246     2    gb_2
 1245  1247     2    gb_21
 1247  1248     2    gb_27
 1248  1249     2    gb_5
 1248  1250     2    gb_10
 1250  1251     2    gb_2
 1250  1252     2    gb_21
 1252  1253     2    gb_27
 1252  1257     2    gb_27
 1253  1254     2    gb_27
 1254  1255     2    gb_32
 1255  1256     2    gb_31
 1257  1258     2    gb_5
 1257  1259     2    gb_10
 1259  1260     2    gb_2
 1259  1261     2    gb_21
 1261  1262     2    gb_27
 1261  1267     2    gb_27
 1262  1263     2    gb_27
 1263  1264     2    gb_27
 1264  1265     2    gb_6
 1264  1266     2    gb_6
 1267  1268     2    gb_5
 1267  1269     2    gb_10
 1269  1270     2    gb_2
 1269  1271     2    gb_21
 1271  1272     2    gb_27
 1271  1275     2    gb_27
 1272  1273     2    gb_27
 1272  1274     2    gb_27
 1275  1276     2    gb_5
 1275  1277     2    gb_10
 1277  1278     2    gb_2
 1277  1279     2    gb_21
 1279  1280     2    gb_27
 1279  1284     2    gb_27
 1280  1281     2    gb_18
 1280  1283     2    gb_27
 1281  1282     2    gb_1
 1284  1285     2    gb_5
 1284  1286     2    gb_10
 1286  1287     2    gb_2
 1286  1288     2    gb_21
 1288  1289     2    gb_27
 1288  1290     2    gb_27
 1290  1291     2    gb_5
 1290  1292     2    gb_10
 1292  1293     2    gb_2
 1292  1294     2    gb_21
 1294  1295     2    gb_27
 1294  1299     2    gb_27
 1295  1296     2    gb_27
 1295  1297     2    gb_27
 1296  1298     2    gb_27
 1299  1300     2    gb_5
 1299  1301     2    gb_10
 1301  1302     2    gb_2
 1301  1303     2    gb_21
 1303  1304     2    gb_27
 1303  1309     2    gb_27
 1304  1305     2    gb_27
 1305  1306     2    gb_27
 1306  1307     2    gb_6
 1306  1308     2    gb_6
 1309  1310     2    gb_5
 1309  1311     2    gb_10
 1311  1312     2    gb_2
 1311  1313     2    gb_21
 1313  1314     2    gb_27
 1314  1315     2    gb_5
 1314  1316     2    gb_10
 1316  1317     2    gb_2
 1316  1318     2    gb_21
 1318  1319     2    gb_27
 1318  1325     2    gb_27
 1319  1320     2    gb_27
 1320  1321     2    gb_5
 1320  1322     2    gb_9
 1322  1323     2    gb_2
 1322  1324     2    gb_2
 1325  1326     2    gb_5
 1325  1327     2    gb_10
 1327  1328     2    gb_2
 1327  1329     2    gb_21
 1329  1330     2    gb_27
 1329  1338     2    gb_27
 1330  1331     2    gb_27
 1331  1332     2    gb_27
 1332  1333     2    gb_27
 1333  1334     2    gb_21
 1334  1335     2    gb_2
 1334  1336     2    gb_2
 1334  1337     2    gb_2
 1338  1339     2    gb_5
 1338  1340     2    gb_10
 1340  1341     2    gb_2
 1340  1342     2    gb_21
 1342  1343     2    gb_27
 1342  1346     2    gb_27
 1343  1344     2    gb_27
 1343  1345     2    gb_27
 1346  1347     2    gb_5
 1346  1348     2    gb_10
 1348  1349     2    gb_2
 1348  1350     2    gb_21
 1350  1351     2    gb_27
 1350  1355     2    gb_27
 1351  1352     2    gb_27
 1351  1353     2    gb_27
 1352  1354     2    gb_27
 1355  1356     2    gb_5
 1355  1357     2    gb_10
 1357  1358     2    gb_2
 1357  1359     2    gb_21
 1359  1360     2    gb_27
 1359  1363     2    gb_27
 1360  1361     2    gb_32
 1361  1362     2    gb_8
 1363  1364     2    gb_5
 1363  1365     2    gb_10
 1365  1366     2    gb_2
 1365  1367     2    gb_21
 1367  1368     2    gb_27
 1367  1376     2    gb_27
 1368  1369     2    gb_27
 1369  1370     2    gb_27
 1370  1371     2    gb_27
 1371  1372     2    gb_21
 1372  1373     2    gb_2
 1372  1374     2    gb_2
 1372  1375     2    gb_2
 1376  1377     2    gb_5
 1376  1378     2    gb_10
 1378  1379     2    gb_2
 1378  1380     2    gb_21
 1380  1381     2    gb_27
 1380  1384     2    gb_27
 1381  1382     2    gb_27
 1381  1383     2    gb_27
 1384  1385     2    gb_5
 1384  1386     2    gb_10
 1386  1387     2    gb_2
 1386  1388     2    gb_21
 1388  1389     2    gb_27
 1388  1393     2    gb_27
 1389  1390     2    gb_27
 1390  1391     2    gb_27
 1390  1392     2    gb_27
 1393  1394     2    gb_5
 1393  1395     2    gb_10
 1395  1396     2    gb_2
 1395  1397     2    gb_21
 1397  1398     2    gb_27
 1397  1404     2    gb_27
 1398  1399     2    gb_27
 1399  1400     2    gb_5
 1399  1401     2    gb_9
 1401  1402     2    gb_2
 1401  1403     2    gb_2
 1404  1405     2    gb_5
 1404  1406     2    gb_10
 1406  1407     2    gb_2
 1406  1408     2    gb_21
 1408  1409     2    gb_27
 1408  1415     2    gb_27
 1409  1410     2    gb_27
 1410  1411     2    gb_5
 1410  1412     2    gb_9
 1412  1413     2    gb_2
 1412  1414     2    gb_2
 1415  1416     2    gb_5
 1415  1417     2    gb_10
 1417  1418     2    gb_2
 1417  1419     2    gb_21
 1419  1420     2    gb_27
 1420  1421     2    gb_5
 1420  1422     2    gb_10
 1422  1423     2    gb_2
 1422  1424     2    gb_21
 1424  1425     2    gb_27
 1424  1429     2    gb_27
 1425  1426     2    gb_27
 1426  1427     2    gb_6
 1426  1428     2    gb_6
 1429  1430     2    gb_5
 1429  1431     2    gb_10
 1431  1432     2    gb_2
 1431  1433     2    gb_21
 1433  1434     2    gb_27
 1433  1438     2    gb_27
 1434  1435     2    gb_27
 1435  1436     2    gb_27
 1435  1437     2    gb_27
 1438  1439     2    gb_5
 1438  1440     2    gb_10
 1440  1441     2    gb_2
 1440  1442     2    gb_21
 1442  1443     2    gb_27
 1443  1444     2    gb_5
 1443  1445     2    gb_10
 1445  1446     2    gb_2
 1445  1447     2    gb_21
 1447  1448     2    gb_27
 1447  1453     2    gb_27
 1448  1449     2    gb_27
 1449  1450     2    gb_27
 1450  1451     2    gb_6
 1450  1452     2    gb_6
 1453  1454     2    gb_5
 1453  1455     2    gb_10
 1455  1456     2    gb_2
 1455  1457     2    gb_21
 1457  1458     2    gb_27
 1457  1464     2    gb_27
 1458  1459     2    gb_27
 1459  1460     2    gb_5
 1459  1461     2    gb_9
 1461  1462     2    gb_2
 1461  1463     2    gb_2
 1464  1465     2    gb_5
 1464  1466     2    gb_10
 1466  1467     2    gb_2
 1466  1468     2    gb_21
 1468  1469     2    gb_27
 1468  1477     2    gb_27
 1469  1470     2    gb_27
 1470  1471     2    gb_27
 1471  1472     2    gb_27
 1472  1473     2    gb_21
 1473  1474     2    gb_2
 1473  1475     2    gb_2
 1473  1476     2    gb_2
 1477  1478     2    gb_5
 1477  1479     2    gb_10
 1479  1480     2    gb_2
 1479  1481     2    gb_21
 1481  1482     2    gb_27
 1482  1483     2    gb_5
 1482  1484     2    gb_10
 1484  1485     2    gb_2
 1484  1486     2    gb_21
 1486  1487     2    gb_27
 1486  1490     2    gb_27
 1487  1488     2    gb_27
 1487  1489     2    gb_27
 1490  1491     2    gb_5
 1490  1492     2    gb_10
 1492  1493     2    gb_2
 1492  1494     2    gb_21
 1494  1495     2    gb_27
 1494  1501     2    gb_27
 1495  1496     2    gb_27
 1496  1497     2    gb_5
 1496  1498     2    gb_9
 1498  1499     2    gb_2
 1498  1500     2    gb_2
 1501  1502     2    gb_5
 1501  1503     2    gb_10
 1503  1504     2    gb_2
 1503  1505     2    gb_21
 1505  1506     2    gb_27
 1505  1510     2    gb_27
 1506  1507     2    gb_27
 1507  1508     2    gb_27
 1507  1509     2    gb_27
 1510  1511     2    gb_5
 1510  1512     2    gb_10
 1512  1513     2    gb_21
 1512  1516     2    gb_21
 1513  1514     2    gb_27
 1513  1517     2    gb_27
 1514  1515     2    gb_27
 1515  1516     2    gb_27
 1517  1518     2    gb_5
 1517  1519     2    gb_10
 1519  1520     2    gb_2
 1519  1521     2    gb_21
 1521  1522     2    gb_27
 1522  1523     2    gb_5
 1522  1524     2    gb_10
 1524  1525     2    gb_2
 1524  1526     2    gb_21
 1526  1527     2    gb_27
 1526  1530     2    gb_27
 1527  1528     2    gb_27
 1527  1529     2    gb_27
 1530  1531     2    gb_5
 1530  1532     2    gb_10
 1532  1533     2    gb_2
 1532  1534     2    gb_21
 1534  1535     2    gb_27
 1534  1538     2    gb_27
 1535  1536     2    gb_18
 1536  1537     2    gb_1
 1538  1539     2    gb_5
 1538  1540     2    gb_10
 1540  1541     2    gb_2
 1540  1542     2    gb_21
 1542  1543     2    gb_27
 1542  1547     2    gb_27
 1543  1544     2    gb_27
 1543  1545     2    gb_27
 1544  1546     2    gb_27
 1547  1548     2    gb_5
 1547  1549     2    gb_10
 1549  1550     2    gb_2
 1549  1551     2    gb_21
 1551  1552     2    gb_27
 1551  1553     2    gb_27
 1553  1554     2    gb_5
 1553  1555     2    gb_10
 1555  1556     2    gb_2
 1555  1557     2    gb_21
 1557  1558     2    gb_27
 1557  1562     2    gb_27
 1558  1559     2    gb_27
 1559  1560     2    gb_27
 1559  1561     2    gb_27
 1562  1563     2    gb_5
 1562  1564     2    gb_10
 1564  1565     2    gb_21
 1564  1568     2    gb_21
 1565  1566     2    gb_27
 1565  1569     2    gb_27
 1566  1567     2    gb_27
 1567  1568     2    gb_27
 1569  1570     2    gb_5
 1569  1571     2    gb_10
 1571  1572     2    gb_2
 1571  1573     2    gb_21
 1573  1574     2    gb_27
 1573  1575     2    gb_27
 1575  1576     2    gb_5
 1575  1577     2    gb_10
 1577  1578     2    gb_2
 1577  1579     2    gb_21
 1579  1580     2    gb_27
 1579  1584     2    gb_27
 1580  1581     2    gb_27
 1581  1582     2    gb_27
 1581  1583     2    gb_27
 1584  1585     2    gb_5
 1584  1586     2    gb_10
 1586  1587     2    gb_2
 1586  1588     2    gb_21
 1588  1589     2    gb_27
 1588  1590     2    gb_27
 1590  1591     2    gb_5
 1590  1592     2    gb_10
 1592  1593     2    gb_2
 1592  1594     2    gb_21
 1594  1595     2    gb_27
 1594  1600     2    gb_27
 1595  1596     2    gb_27
 1596  1597     2    gb_27
 1597  1598     2    gb_6
 1597  1599     2    gb_6
 1600  1601     2    gb_5
 1600  1602     2    gb_10
 1602  1603     2    gb_2
 1602  1604     2    gb_21
 1604  1605     2    gb_27
 1604  1613     2    gb_27
 1605  1606     2    gb_27
 1606  1607     2    gb_27
 1607  1608     2    gb_27
 1608  1609     2    gb_21
 1609  1610     2    gb_2
 1609  1611     2    gb_2
 1609  1612     2    gb_2
 1613  1614     2    gb_5
 1613  1615     2    gb_10
 1615  1616     2    gb_2
 1615  1617     2    gb_21
 1617  1618     2    gb_27
 1617  1622     2    gb_27
 1618  1619     2    gb_27
 1619  1620     2    gb_6
 1619  1621     2    gb_6
 1622  1623     2    gb_5
 1622  1624     2    gb_10
 1624  1625     2    gb_2
 1624  1626     2    gb_21
 1626  1627     2    gb_27
 1626  1635     2    gb_27
 1627  1628     2    gb_27
 1628  1629     2    gb_27
 1629  1630     2    gb_27
 1630  1631     2    gb_21
 1631  1632     2    gb_2
 1631  1633     2    gb_2
 1631  1634     2    gb_2
 1635  1636     2    gb_5
 1635  1637     2    gb_10
 1637  1638     2    gb_2
 1637  1639     2    gb_21
 1639  1640     2    gb_27
 1639  1647     2    gb_27
 1640  1641     2    gb_27
 1641  1642     2    gb_27
 1642  1643     2    gb_5
 1642  1644     2    gb_9
 1644  1645     2    gb_2
 1644  1646     2    gb_2
 1647  1648     2    gb_5
 1647  1649     2    gb_10
 1649  1650     2    gb_2
 1649  1651     2    gb_21
 1651  1652     2    gb_27
 1651  1656     2    gb_27
 1652  1653     2    gb_27
 1653  1654     2    gb_6
 1653  1655     2    gb_6
 1656  1657     2    gb_5
 1656  1658     2    gb_10
 1658  1659     2    gb_2
 1658  1660     2    gb_21
 1660  1661     2    gb_27
 1660  1665     2    gb_27
 1661  1662     2    gb_27
 1662  1663     2    gb_27
 1662  1664     2    gb_27
 1665  1666     2    gb_5
 1665  1667     2    gb_10
 1667  1668     2    gb_2
 1667  1669     2    gb_21
 1669  1670     2    gb_27
 1669  1674     2    gb_27
 1670  1671     2    gb_27
 1670  1672     2    gb_27
 1671  1673     2    gb_27
 1674  1675     2    gb_5
 1674  1676     2    gb_10
 1676  1677     2    gb_2
 1676  1678     2    gb_21
 1678  1679     2    gb_27
 1678  1691     2    gb_27
 1679  1680     2    gb_27
 1680  1681     2    gb_16
 1680  1683     2    gb_16
 1681  1682     2    gb_3
 1681  1685     2    gb_16
 1683  1684     2    gb_3
 1683  1687     2    gb_16
 1685  1686     2    gb_3
 1685  1689     2    gb_16
 1687  1688     2    gb_3
 1687  1689     2    gb_16
 1689  1690     2    gb_3
 1691  1692     2    gb_5
 1691  1693     2    gb_10
 1693  1694     2    gb_2
 1693  1695     2    gb_21
 1695  1696     2    gb_27
 1696  1697     2    gb_5
 1696  1698     2    gb_10
 1698  1699     2    gb_2
 1698  1700     2    gb_21
 1700  1701     2    gb_27
 1700  1704     2    gb_27
 1701  1702     2    gb_32
 1702  1703     2    gb_8
 1704  1705     2    gb_5
 1704  1706     2    gb_10
 1706  1707     2    gb_2
 1706  1708     2    gb_21
 1708  1709     2    gb_27
 1708  1714     2    gb_27
 1709  1710     2    gb_27
 1710  1711     2    gb_27
 1711  1712     2    gb_6
 1711  1713     2    gb_6
 1714  1715     2    gb_5
 1714  1716     2    gb_10
 1716  1717     2    gb_2
 1716  1718     2    gb_21
 1718  1719     2    gb_27
 1718  1726     2    gb_27
 1719  1720     2    gb_27
 1720  1721     2    gb_27
 1721  1722     2    gb_5
 1721  1723     2    gb_9
 1723  1724     2    gb_2
 1723  1725     2    gb_2
 1726  1727     2    gb_5
 1726  1728     2    gb_10
 1728  1729     2    gb_2
 1728  1730     2    gb_21
 1730  1731     2    gb_27
 1731  1732     2    gb_5
 1731  1733     2    gb_10
 1733  1734     2    gb_2
 1733  1735     2    gb_21
 1735  1736     2    gb_27
 1735  1739     2    gb_27
 1736  1737     2    gb_27
 1736  1738     2    gb_27
 1739  1740     2    gb_5
 1739  1741     2    gb_10
 1741  1742     2    gb_2
 1741  1743     2    gb_21
 1743  1744     2    gb_27
 1743  1748     2    gb_27
 1744  1745     2    gb_27
 1745  1746     2    gb_6
 1745  1747     2    gb_6
 1748  1749     2    gb_5
 1748  1750     2    gb_10
 1750  1751     2    gb_2
 1750  1752     2    gb_21
 1752  1753     2    gb_27
 1752  1765     2    gb_27
 1753  1754     2    gb_27
 1754  1755     2    gb_16
 1754  1757     2    gb_16
 1755  1756     2    gb_3
 1755  1759     2    gb_16
 1757  1758     2    gb_3
 1757  1761     2    gb_16
 1759  1760     2    gb_3
 1759  1763     2    gb_16
 1761  1762     2    gb_3
 1761  1763     2    gb_16
 1763  1764     2    gb_3
 1765  1766     2    gb_5
 1765  1767     2    gb_10
 1767  1768     2    gb_2
 1767  1769     2    gb_21
 1769  1770     2    gb_27
 1769  1773     2    gb_27
 1770  1771     2    gb_27
 1770  1772     2    gb_27
 1773  1774     2    gb_5
 1773  1775     2    gb_10
 1775  1776     2    gb_2
 1775  1777     2    gb_21
 1777  1778     2    gb_27
 1777  1779     2    gb_27
 1779  1780     2    gb_5
 1779  1781     2    gb_10
 1781  1782     2    gb_2
 1781  1783     2    gb_21
 1783  1784     2    gb_27
 1783  1785     2    gb_27
 1785  1786     2    gb_5
 1785  1787     2    gb_10
 1787  1788     2    gb_2
 1787  1789     2    gb_21
 1789  1790     2    gb_27
 1789  1793     2    gb_27
 1790  1791     2    gb_18
 1791  1792     2    gb_1
 1793  1794     2    gb_5
 1793  1795     2    gb_10
 1795  1796     2    gb_2
 1795  1797     2    gb_21
 1797  1798     2    gb_27
 1797  1810     2    gb_27
 1798  1799     2    gb_27
 1799  1800     2    gb_16
 1799  1802     2    gb_16
 1800  1801     2    gb_3
 1800  1804     2    gb_16
 1802  1803     2    gb_3
 1802  1806     2    gb_16
 1804  1805     2    gb_3
 1804  1808     2    gb_16
 1806  1807     2    gb_3
 1806  1808     2    gb_16
 1808  1809     2    gb_3
 1810  1811     2    gb_5
 1810  1812     2    gb_10
 1812  1813     2    gb_2
 1812  1814     2    gb_21
 1814  1815     2    gb_27
 1814  1819     2    gb_27
 1815  1816     2    gb_27
 1815  1817     2    gb_27
 1816  1818     2    gb_27
 1819  1820     2    gb_5
 1819  1821     2    gb_10
 1821  1822     2    gb_2
 1821  1823     2    gb_21
 1823  1824     2    gb_27
 1823  1836     2    gb_27
 1824  1825     2    gb_27
 1825  1826     2    gb_27
 1826  1827     2    gb_21
 1827  1828     2    gb_2
 1827  1829     2    gb_11
 1829  1830     2    gb_11
 1829  1833     2    gb_11
 1830  1831     2    gb_2
 1830  1832     2    gb_2
 1833  1834     2    gb_2
 1833  1835     2    gb_2
 1836  1837     2    gb_5
 1836  1838     2    gb_10
 1838  1839     2    gb_2
 1838  1840     2    gb_21
 1840  1841     2    gb_27
 1840  1849     2    gb_27
 1841  1842     2    gb_27
 1842  1843     2    gb_27
 1843  1844     2    gb_27
 1844  1845     2    gb_21
 1845  1846     2    gb_2
 1845  1847     2    gb_2
 1845  1848     2    gb_2
 1849  1850     2    gb_5
 1849  1851     2    gb_10
 1851  1852     2    gb_2
 1851  1853     2    gb_21
 1853  1854     2    gb_27
 1853  1866     2    gb_27
 1854  1855     2    gb_27
 1855  1856     2    gb_27
 1856  1857     2    gb_21
 1857  1858     2    gb_2
 1857  1859     2    gb_11
 1859  1860     2    gb_11
 1859  1863     2    gb_11
 1860  1861     2    gb_2
 1860  1862     2    gb_2
 1863  1864     2    gb_2
 1863  1865     2    gb_2
 1866  1867     2    gb_5
 1866  1868     2    gb_10
 1868  1869     2    gb_2
 1868  1870     2    gb_21
 1870  1871     2    gb_27
 1870  1874     2    gb_27
 1871  1872     2    gb_18
 1872  1873     2    gb_1
 1874  1875     2    gb_5
 1874  1876     2    gb_10
 1876  1877     2    gb_2
 1876  1878     2    gb_21
 1878  1879     2    gb_27
 1878  1883     2    gb_27
 1879  1880     2    gb_27
 1880  1881     2    gb_6
 1880  1882     2    gb_6
 1883  1884     2    gb_5
 1883  1885     2    gb_10
 1885  1886     2    gb_2
 1885  1887     2    gb_21
 1887  1888     2    gb_27
 1887  1891     2    gb_27
 1888  1889     2    gb_27
 1888  1890     2    gb_27
 1891  1892     2    gb_5
 1891  1893     2    gb_10
 1893  1894     2    gb_2
 1893  1895     2    gb_21
 1895  1896     2    gb_27
 1895  1900     2    gb_27
 1896  1897     2    gb_27
 1896  1898     2    gb_27
 1897  1899     2    gb_27
 1900  1901     2    gb_5
 1900  1902     2    gb_10
 1902  1903     2    gb_2
 1902  1904     2    gb_21
 1904  1905     2    gb_27
 1904  1910     2    gb_27
 1905  1906     2    gb_27
 1906  1907     2    gb_27
 1907  1908     2    gb_6
 1907  1909     2    gb_6
 1910  1911     2    gb_5
 1910  1912     2    gb_10
 1912  1913     2    gb_2
 1912  1914     2    gb_21
 1914  1915     2    gb_27
 1914  1919     2    gb_27
 1915  1916     2    gb_27
 1915  1917     2    gb_27
 1916  1918     2    gb_27
 1919  1920     2    gb_5
 1919  1921     2    gb_10
 1921  1922     2    gb_2
 1921  1923     2    gb_21
 1923  1924     2    gb_27
 1923  1936     2    gb_27
 1924  1925     2    gb_27
 1925  1926     2    gb_27
 1926  1927     2    gb_21
 1927  1928     2    gb_2
 1927  1929     2    gb_11
 1929  1930     2    gb_11
 1929  1933     2    gb_11
 1930  1931     2    gb_2
 1930  1932     2    gb_2
 1933  1934     2    gb_2
 1933  1935     2    gb_2
 1936  1937     2    gb_5
 1936  1938     2    gb_10
 1938  1939     2    gb_2
 1938  1940     2    gb_21
 1940  1941     2    gb_27
 1940  1946     2    gb_27
 1941  1942     2    gb_27
 1942  1943     2    gb_27
 1943  1944     2    gb_6
 1943  1945     2    gb_6
 1946  1947     2    gb_5
 1946  1948     2    gb_10
 1948  1949     2    gb_2
 1948  1950     2    gb_21
 1950  1951     2    gb_27
 1950  1960     2    gb_27
 1951  1952     2    gb_27
 1952  1953     2    gb_10
 1952  1955     2    gb_10
 1953  1954     2    gb_2
 1953  1957     2    gb_10
 1955  1956     2    gb_3
 1955  1959     2    gb_10
 1957  1958     2    gb_3
 1957  1959     2    gb_10
 1960  1961     2    gb_5
 1960  1962     2    gb_10
 1962  1963     2    gb_2
 1962  1964     2    gb_21
 1964  1965     2    gb_27
 1964  1969     2    gb_27
 1965  1966     2    gb_27
 1966  1967     2    gb_27
 1966  1968     2    gb_27
 1969  1970     2    gb_5
 1969  1971     2    gb_10
 1971  1972     2    gb_2
 1971  1973     2    gb_21
 1973  1974     2    gb_27
 1973  1982     2    gb_27
 1974  1975     2    gb_27
 1975  1976     2    gb_27
 1976  1977     2    gb_27
 1977  1978     2    gb_21
 1978  1979     2    gb_2
 1978  1980     2    gb_2
 1978  1981     2    gb_2
 1982  1983     2    gb_5
 1982  1984     2    gb_10
 1984  1985     2    gb_2
 1984  1986     2    gb_21
 1986  1987     2    gb_27
 1986  1988     2    gb_27
 1988  1989     2    gb_5
 1988  1990     2    gb_10
 1990  1991     2    gb_2
 1990  1992     2    gb_21
 1992  1993     2    gb_27
 1992  2002     2    gb_27
 1993  1994     2    gb_27
 1994  1995     2    gb_10
 1994  1996     2    gb_10
 1995  1998     2    gb_10
 1996  1997     2    gb_3
 1996  2000     2    gb_10
 1998  1999     2    gb_3
 1998  2000     2    gb_10
 2000  2001     2    gb_2
 2002  2003     2    gb_5
 2002  2004     2    gb_10
 2004  2005     2    gb_2
 2004  2006     2    gb_21
 2006  2007     2    gb_27
 2007  2008     2    gb_5
 2007  2009     2    gb_10
 2009  2010     2    gb_2
 2009  2011     2    gb_21
 2011  2012     2    gb_27
 2012  2013     2    gb_5
 2012  2014     2    gb_10
 2014  2015     2    gb_2
 2014  2016     2    gb_21
 2016  2017     2    gb_27
 2016  2022     2    gb_27
 2017  2018     2    gb_27
 2018  2019     2    gb_27
 2019  2020     2    gb_6
 2019  2021     2    gb_6
 2022  2023     2    gb_5
 2022  2024     2    gb_10
 2024  2025     2    gb_2
 2024  2026     2    gb_21
 2026  2027     2    gb_27
 2026  2033     2    gb_27
 2027  2028     2    gb_27
 2028  2029     2    gb_5
 2028  2030     2    gb_9
 2030  2031     2    gb_2
 2030  2032     2    gb_2
 2033  2034     2    gb_5
 2033  2035     2    gb_10
 2035  2036     2    gb_2
 2035  2037     2    gb_21
 2037  2038     2    gb_27
 2037  2042     2    gb_27
 2038  2039     2    gb_27
 2038  2040     2    gb_27
 2039  2041     2    gb_27
 2042  2043     2    gb_5
 2042  2044     2    gb_10
 2044  2045     2    gb_2
 2044  2046     2    gb_21
 2046  2047     2    gb_27
 2046  2056     2    gb_27
 2047  2048     2    gb_27
 2048  2049     2    gb_10
 2048  2050     2    gb_10
 2049  2052     2    gb_10
 2050  2051     2    gb_3
 2050  2054     2    gb_10
 2052  2053     2    gb_3
 2052  2054     2    gb_10
 2054  2055     2    gb_2
 2056  2057     2    gb_5
 2056  2058     2    gb_10
 2058  2059     2    gb_2
 2058  2060     2    gb_21
 2060  2061     2    gb_27
 2060  2065     2    gb_27
 2061  2062     2    gb_27
 2061  2063     2    gb_27
 2062  2064     2    gb_27
 2065  2066     2    gb_5
 2065  2067     2    gb_10
 2067  2068     2    gb_2
 2067  2069     2    gb_21
 2069  2070     2    gb_27
 2069  2074     2    gb_27
 2070  2071     2    gb_27
 2070  2072     2    gb_27
 2071  2073     2    gb_27
 2074  2075     2    gb_5
 2074  2076     2    gb_10
 2076  2077     2    gb_2
 2076  2078     2    gb_21
 2078  2079     2    gb_27
 2078  2082     2    gb_27
 2079  2080     2    gb_18
 2080  2081     2    gb_1
 2082  2083     2    gb_5
 2082  2084     2    gb_10
 2084  2085     2    gb_2
 2084  2086     2    gb_21
 2086  2087     2    gb_27
 2086  2095     2    gb_27
 2087  2088     2    gb_27
 2088  2089     2    gb_27
 2089  2090     2    gb_27
 2090  2091     2    gb_21
 2091  2092     2    gb_2
 2091  2093     2    gb_2
 2091  2094     2    gb_2
 2095  2096     2    gb_5
 2095  2097     2    gb_10
 2097  2098     2    gb_2
 2097  2099     2    gb_21
 2099  2100     2    gb_27
 2099  2104     2    gb_27
 2100  2101     2    gb_27
 2100  2102     2    gb_27
 2101  2103     2    gb_27
 2104  2105     2    gb_5
 2104  2106     2    gb_10
 2106  2107     2    gb_2
 2106  2108     2    gb_21
 2108  2109     2    gb_27
 2108  2114     2    gb_27
 2109  2110     2    gb_27
 2110  2111     2    gb_27
 2111  2112     2    gb_6
 2111  2113     2    gb_6
 2114  2115     2    gb_5
 2114  2116     2    gb_10
 2116  2117     2    gb_2
 2116  2118     2    gb_21
 2118  2119     2    gb_27
 2118  2125     2    gb_27
 2119  2120     2    gb_27
 2120  2121     2    gb_5
 2120  2122     2    gb_9
 2122  2123     2    gb_2
 2122  2124     2    gb_2
 2125  2126     2    gb_5
 2125  2127     2    gb_10
 2127  2128     2    gb_2
 2127  2129     2    gb_21
 2129  2130     2    gb_27
 2129  2137     2    gb_27
 2130  2131     2    gb_27
 2131  2132     2    gb_27
 2132  2133     2    gb_5
 2132  2134     2    gb_9
 2134  2135     2    gb_2
 2134  2136     2    gb_2
 2137  2138     2    gb_5
 2137  2139     2    gb_10
 2139  2140     2    gb_2
 2139  2141     2    gb_21
 2141  2142     2    gb_27
 2141  2147     2    gb_27
 2142  2143     2    gb_27
 2143  2144     2    gb_27
 2144  2145     2    gb_6
 2144  2146     2    gb_6
 2147  2148     2    gb_5
 2147  2149     2    gb_10
 2149  2150     2    gb_2
 2149  2151     2    gb_21
 2151  2152     2    gb_27
 2152  2153     2    gb_5
 2152  2154     2    gb_10
 2154  2155     2    gb_2
 2154  2156     2    gb_21
 2156  2157     2    gb_27
 2156  2161     2    gb_27
 2157  2158     2    gb_27
 2158  2159     2    gb_27
 2158  2160     2    gb_27
 2161  2162     2    gb_5
 2161  2163     2    gb_10
 2163  2164     2    gb_2
 2163  2165     2    gb_21
 2165  2166     2    gb_27
 2165  2172     2    gb_27
 2166  2167     2    gb_27
 2167  2168     2    gb_5
 2167  2169     2    gb_9
 2169  2170     2    gb_2
 2169  2171     2    gb_2
 2172  2173     2    gb_5
 2172  2174     2    gb_10
 2174  2175     2    gb_2
 2174  2176     2    gb_21
 2176  2177     2    gb_27
 2176  2183     2    gb_27
 2177  2178     2    gb_27
 2178  2179     2    gb_5
 2178  2180     2    gb_9
 2180  2181     2    gb_2
 2180  2182     2    gb_2
 2183  2184     2    gb_5
 2183  2185     2    gb_10
 2185  2186     2    gb_2
 2185  2187     2    gb_21
 2187  2188     2    gb_27
 2187  2200     2    gb_27
 2188  2189     2    gb_27
 2189  2190     2    gb_16
 2189  2192     2    gb_16
 2190  2191     2    gb_3
 2190  2194     2    gb_16
 2192  2193     2    gb_3
 2192  2196     2    gb_16
 2194  2195     2    gb_3
 2194  2198     2    gb_16
 2196  2197     2    gb_3
 2196  2198     2    gb_16
 2198  2199     2    gb_3
 2200  2201     2    gb_5
 2200  2202     2    gb_10
 2202  2203     2    gb_2
 2202  2204     2    gb_21
 2204  2205     2    gb_27
 2204  2209     2    gb_27
 2205  2206     2    gb_27
 2206  2207     2    gb_6
 2206  2208     2    gb_6
 2209  2210     2    gb_5
 2209  2211     2    gb_10
 2211  2212     2    gb_2
 2211  2213     2    gb_21
 2213  2214     2    gb_27
 2213  2219     2    gb_27
 2214  2215     2    gb_27
 2215  2216     2    gb_27
 2216  2217     2    gb_6
 2216  2218     2    gb_6
 2219  2220     2    gb_5
 2219  2221     2    gb_10
 2221  2222     2    gb_2
 2221  2223     2    gb_21
 2223  2224     2    gb_27
 2223  2228     2    gb_27
 2224  2225     2    gb_27
 2224  2226     2    gb_27
 2225  2227     2    gb_27
 2228  2229     2    gb_5
 2228  2230     2    gb_10
 2230  2231     2    gb_2
 2230  2232     2    gb_21
 2232  2233     2    gb_27
 2232  2237     2    gb_27
 2233  2234     2    gb_27
 2234  2235     2    gb_27
 2234  2236     2    gb_27
 2237  2238     2    gb_5
 2237  2239     2    gb_10
 2239  2240     2    gb_2
 2239  2241     2    gb_21
 2241  2242     2    gb_27
 2241  2247     2    gb_27
 2242  2243     2    gb_27
 2243  2244     2    gb_27
 2244  2245     2    gb_6
 2244  2246     2    gb_6
 2247  2248     2    gb_5
 2247  2249     2    gb_10
 2249  2250     2    gb_2
 2249  2251     2    gb_21
 2251  2252     2    gb_27
 2251  2253     2    gb_27
 2253  2254     2    gb_5
 2253  2255     2    gb_10
 2255  2256     2    gb_2
 2255  2257     2    gb_21
 2257  2258     2    gb_27
 2257  2261     2    gb_27
 2258  2259     2    gb_18
 2259  2260     2    gb_1
 2261  2262     2    gb_5
 2261  2263     2    gb_10
 2263  2264     2    gb_2
 2263  2265     2    gb_21
 2265  2266     2    gb_27
 2265  2270     2    gb_27
 2266  2267     2    gb_27
 2267  2268     2    gb_6
 2267  2269     2    gb_6
 2270  2271     2    gb_5
 2270  2272     2    gb_10
 2272  2273     2    gb_2
 2272  2274     2    gb_21
 2274  2275     2    gb_27
 2275  2276     2    gb_5
 2275  2277     2    gb_10
 2277  2278     2    gb_2
 2277  2279     2    gb_21
 2279  2280     2    gb_27
 2279  2284     2    gb_27
 2280  2281     2    gb_27
 2280  2282     2    gb_27
 2281  2283     2    gb_27
 2284  2285     2    gb_5
 2284  2286     2    gb_10
 2286  2287     2    gb_2
 2286  2288     2    gb_21
 2288  2289     2    gb_27
 2288  2293     2    gb_27
 2289  2290     2    gb_27
 2290  2291     2    gb_32
 2291  2292     2    gb_31
 2293  2294     2    gb_5
 2293  2295     2    gb_10
 2295  2296     2    gb_2
 2295  2297     2    gb_21
 2297  2298     2    gb_27
 2297  2301     2    gb_27
 2298  2299     2    gb_27
 2298  2300     2    gb_27
 2301  2302     2    gb_5
 2301  2303     2    gb_10
 2303  2304     2    gb_2
 2303  2305     2    gb_21
 2305  2306     2    gb_27
 2305  2307     2    gb_27
 2307  2308     2    gb_5
 2307  2309     2    gb_10
 2309  2310     2    gb_2
 2309  2311     2    gb_21
 2311  2312     2    gb_27
 2311  2324     2    gb_27
 2312  2313     2    gb_27
 2313  2314     2    gb_27
 2314  2315     2    gb_21
 2315  2316     2    gb_2
 2315  2317     2    gb_11
 2317  2318     2    gb_11
 2317  2321     2    gb_11
 2318  2319     2    gb_2
 2318  2320     2    gb_2
 2321  2322     2    gb_2
 2321  2323     2    gb_2
 2324  2325     2    gb_5
 2324  2326     2    gb_10
 2326  2327     2    gb_2
 2326  2328     2    gb_21
 2328  2329     2    gb_27
 2329  2330     2    gb_5
 2329  2331     2    gb_10
 2331  2332     2    gb_2
 2331  2333     2    gb_21
 2333  2334     2    gb_27
 2333  2338     2    gb_27
 2334  2335     2    gb_27
 2335  2336     2    gb_6
 2335  2337     2    gb_6
 2338  2339     2    gb_5
 2338  2340     2    gb_10
 2340  2341     2    gb_2
 2340  2342     2    gb_21
 2342  2343     2    gb_27
 2342  2347     2    gb_27
 2343  2344     2    gb_27
 2344  2345     2    gb_27
 2344  2346     2    gb_27
 2347  2348     2    gb_5
 2347  2349     2    gb_10
 2349  2350     2    gb_2
 2349  2351     2    gb_21
 2351  2352     2    gb_27
 2352  2353     2    gb_5
 2352  2354     2    gb_10
 2354  2355     2    gb_2
 2354  2356     2    gb_21
 2356  2357     2    gb_27
 2356  2360     2    gb_27
 2357  2358     2    gb_27
 2357  2359     2    gb_27
 2360  2361     2    gb_5
 2360  2362     2    gb_10
 2362  2363     2    gb_2
 2362  2364     2    gb_21
 2364  2365     2    gb_27
 2364  2370     2    gb_27
 2365  2366     2    gb_27
 2366  2367     2    gb_27
 2367  2368     2    gb_6
 2367  2369     2    gb_6
 2370  2371     2    gb_5
 2370  2372     2    gb_10
 2372  2373     2    gb_2
 2372  2374     2    gb_21
 2374  2375     2    gb_27
 2374  2379     2    gb_27
 2375  2376     2    gb_27
 2375  2377     2    gb_27
 2376  2378     2    gb_27
 2379  2380     2    gb_5
 2379  2381     2    gb_10
 2381  2382     2    gb_21
 2381  2385     2    gb_21
 2382  2383     2    gb_27
 2382  2386     2    gb_27
 2383  2384     2    gb_27
 2384  2385     2    gb_27
 2386  2387     2    gb_5
 2386  2388     2    gb_10
 2388  2389     2    gb_2
 2388  2390     2    gb_21
 2390  2391     2    gb_27
 2390  2394     2    gb_27
 2391  2392     2    gb_27
 2391  2393     2    gb_27
 2394  2395     2    gb_5
 2394  2396     2    gb_10
 2396  2397     2    gb_2
 2396  2398     2    gb_21
 2398  2399     2    gb_27
 2398  2404     2    gb_27
 2399  2400     2    gb_27
 2400  2401     2    gb_27
 2401  2402     2    gb_6
 2401  2403     2    gb_6
 2404  2405     2    gb_5
 2404  2406     2    gb_10
 2406  2407     2    gb_2
 2406  2408     2    gb_21
 2408  2409     2    gb_27
 2408  2414     2    gb_27
 2409  2410     2    gb_27
 2410  2411     2    gb_27
 2411  2412     2    gb_6
 2411  2413     2    gb_6
 2414  2415     2    gb_5
 2414  2416     2    gb_10
 2416  2417     2    gb_2
 2416  2418     2    gb_21
 2418  2419     2    gb_27
 2418  2422     2    gb_27
 2419  2420     2    gb_27
 2419  2421     2    gb_27
 2422  2423     2    gb_5
 2422  2424     2    gb_10
 2424  2425     2    gb_2
 2424  2426     2    gb_21
 2426  2427     2    gb_27
 2426  2431     2    gb_27
 2427  2428     2    gb_27
 2427  2429     2    gb_27
 2428  2430     2    gb_27
 2431  2432     2    gb_5
 2431  2433     2    gb_10
 2433  2434     2    gb_2
 2433  2435     2    gb_21
 2435  2436     2    gb_27
 2435  2448     2    gb_27
 2436  2437     2    gb_27
 2437  2438     2    gb_16
 2437  2440     2    gb_16
 2438  2439     2    gb_3
 2438  2442     2    gb_16
 2440  2441     2    gb_3
 2440  2444     2    gb_16
 2442  2443     2    gb_3
 2442  2446     2    gb_16
 2444  2445     2    gb_3
 2444  2446     2    gb_16
 2446  2447     2    gb_3
 2448  2449     2    gb_5
 2448  2450     2    gb_10
 2450  2451     2    gb_2
 2450  2452     2    gb_21
 2452  2453     2    gb_27
 2452  2454     2    gb_27
 2454  2455     2    gb_5
 2454  2456     2    gb_10
 2456  2457     2    gb_2
 2456  2458     2    gb_21
 2458  2459     2    gb_27
 2458  2466     2    gb_27
 2459  2460     2    gb_27
 2460  2461     2    gb_27
 2461  2462     2    gb_5
 2461  2463     2    gb_9
 2463  2464     2    gb_2
 2463  2465     2    gb_2
 2466  2467     2    gb_5
 2466  2468     2    gb_10
 2468  2469     2    gb_2
 2468  2470     2    gb_21
 2470  2471     2    gb_27
 2470  2479     2    gb_27
 2471  2472     2    gb_27
 2472  2473     2    gb_27
 2473  2474     2    gb_27
 2474  2475     2    gb_21
 2475  2476     2    gb_2
 2475  2477     2    gb_2
 2475  2478     2    gb_2
 2479  2480     2    gb_5
 2479  2481     2    gb_10
 2481  2482     2    gb_2
 2481  2483     2    gb_21
 2483  2484     2    gb_27
 2483  2488     2    gb_27
 2484  2485     2    gb_27
 2485  2486     2    gb_32
 2486  2487     2    gb_31
 2488  2489     2    gb_5
 2488  2490     2    gb_10
 2490  2491     2    gb_2
 2490  2492     2    gb_21
 2492  2493     2    gb_27
 2492  2497     2    gb_27
 2493  2494     2    gb_27
 2494  2495     2    gb_32
 2495  2496     2    gb_31
 2497  2498     2    gb_5
 2497  2499     2    gb_10
 2499  2500     2    gb_2
 2499  2501     2    gb_21
 2501  2502     2    gb_27
 2501  2506     2    gb_27
 2502  2503     2    gb_27
 2502  2504     2    gb_27
 2503  2505     2    gb_27
 2506  2507     2    gb_5
 2506  2508     2    gb_10
 2508  2509     2    gb_2
 2508  2510     2    gb_21
 2510  2511     2    gb_27
 2510  2516     2    gb_27
 2511  2512     2    gb_27
 2512  2513     2    gb_27
 2513  2514     2    gb_6
 2513  2515     2    gb_6
 2516  2517     2    gb_5
 2516  2518     2    gb_10
 2518  2519     2    gb_2
 2518  2520     2    gb_21
 2520  2521     2    gb_27
 2520  2529     2    gb_27
 2521  2522     2    gb_27
 2522  2523     2    gb_27
 2523  2524     2    gb_27
 2524  2525     2    gb_21
 2525  2526     2    gb_2
 2525  2527     2    gb_2
 2525  2528     2    gb_2
 2529  2530     2    gb_5
 2529  2531     2    gb_10
 2531  2532     2    gb_2
 2531  2533     2    gb_21
 2533  2534     2    gb_27
 2533  2537     2    gb_27
 2534  2535     2    gb_32
 2535  2536     2    gb_8
 2537  2538     2    gb_5
 2537  2539     2    gb_10
 2539  2540     2    gb_2
 2539  2541     2    gb_21
 2541  2542     2    gb_27
 2541  2546     2    gb_27
 2542  2543     2    gb_27
 2542  2544     2    gb_27
 2543  2545     2    gb_27
 2546  2547     2    gb_5
 2546  2548     2    gb_10
 2548  2549     2    gb_2
 2548  2550     2    gb_21
 2550  2551     2    gb_27
 2550  2563     2    gb_27
 2551  2552     2    gb_27
 2552  2553     2    gb_27
 2553  2554     2    gb_21
 2554  2555     2    gb_2
 2554  2556     2    gb_11
 2556  2557     2    gb_11
 2556  2560     2    gb_11
 2557  2558     2    gb_2
 2557  2559     2    gb_2
 2560  2561     2    gb_2
 2560  2562     2    gb_2
 2563  2564     2    gb_5
 2563  2565     2    gb_10
 2565  2566     2    gb_2
 2565  2567     2    gb_21
 2567  2568     2    gb_27
 2567  2569     2    gb_27
 2569  2570     2    gb_5
 2569  2571     2    gb_10
 2571  2572     2    gb_2
 2571  2573     2    gb_21
 2573  2574     2    gb_27
 2573  2586     2    gb_27
 2574  2575     2    gb_27
 2575  2576     2    gb_27
 2576  2577     2    gb_21
 2577  2578     2    gb_2
 2577  2579     2    gb_11
 2579  2580     2    gb_11
 2579  2583     2    gb_11
 2580  2581     2    gb_2
 2580  2582     2    gb_2
 2583  2584     2    gb_2
 2583  2585     2    gb_2
 2586  2587     2    gb_5
 2586  2588     2    gb_10
 2588  2589     2    gb_2
 2588  2590     2    gb_21
 2590  2591     2    gb_27
 2590  2599     2    gb_27
 2591  2592     2    gb_27
 2592  2593     2    gb_27
 2593  2594     2    gb_27
 2594  2595     2    gb_21
 2595  2596     2    gb_2
 2595  2597     2    gb_2
 2595  2598     2    gb_2
 2599  2600     2    gb_5
 2599  2601     2    gb_10
 2601  2602     2    gb_2
 2601  2603     2    gb_21
 2603  2604     2    gb_27
 2603  2607     2    gb_27
 2604  2605     2    gb_27
 2604  2606     2    gb_27
 2607  2608     2    gb_5
 2607  2609     2    gb_10
 2609  2610     2    gb_2
 2609  2611     2    gb_21
 2611  2612     2    gb_27
 2611  2615     2    gb_27
 2612  2613     2    gb_27
 2612  2614     2    gb_27
 2615  2616     2    gb_5
 2615  2617     2    gb_10
 2617  2618     2    gb_2
 2617  2619     2    gb_21
 2619  2620     2    gb_27
 2619  2624     2    gb_27
 2620  2621     2    gb_27
 2620  2622     2    gb_27
 2621  2623     2    gb_27
 2624  2625     2    gb_5
 2624  2626     2    gb_10
 2626  2627     2    gb_2
 2626  2628     2    gb_21
 2628  2629     2    gb_27
 2628  2633     2    gb_27
 2629  2630     2    gb_18
 2629  2632     2    gb_27
 2630  2631     2    gb_1
 2633  2634     2    gb_5
 2633  2635     2    gb_10
 2635  2636     2    gb_2
 2635  2637     2    gb_21
 2637  2638     2    gb_27
 2637  2639     2    gb_27
 2639  2640     2    gb_5
 2639  2641     2    gb_10
 2641  2642     2    gb_2
 2641  2643     2    gb_21
 2643  2644     2    gb_27
 2643  2648     2    gb_27
 2644  2645     2    gb_18
 2644  2647     2    gb_27
 2645  2646     2    gb_1
 2648  2649     2    gb_5
 2648  2650     2    gb_10
 2650  2651     2    gb_2
 2650  2652     2    gb_21
 2652  2653     2    gb_27
 2652  2660     2    gb_27
 2653  2654     2    gb_27
 2654  2655     2    gb_27
 2655  2656     2    gb_5
 2655  2657     2    gb_9
 2657  2658     2    gb_2
 2657  2659     2    gb_2
 2660  2661     2    gb_5
 2660  2662     2    gb_10
 2662  2663     2    gb_2
 2662  2664     2    gb_21
 2664  2665     2    gb_27
 2664  2669     2    gb_27
 2665  2666     2    gb_27
 2666  2667     2    gb_32
 2667  2668     2    gb_31
 2669  2670     2    gb_5
 2669  2671     2    gb_10
 2671  2672     2    gb_2
 2671  2673     2    gb_21
 2673  2674     2    gb_27
 2673  2678     2    gb_27
 2674  2675     2    gb_27
 2675  2676     2    gb_27
 2675  2677     2    gb_27
 2678  2679     2    gb_5
 2678  2680     2    gb_10
 2680  2681     2    gb_2
 2680  2682     2    gb_21
 2682  2683     2    gb_27
 2682  2687     2    gb_27
 2683  2684     2    gb_27
 2684  2685     2    gb_6
 2684  2686     2    gb_6
 2687  2688     2    gb_5
 2687  2689     2    gb_10
 2689  2690     2    gb_2
 2689  2691     2    gb_21
 2691  2692     2    gb_27
 2691  2695     2    gb_27
 2692  2693     2    gb_18
 2693  2694     2    gb_1
 2695  2696     2    gb_5
 2695  2697     2    gb_10
 2697  2698     2    gb_2
 2697  2699     2    gb_21
 2699  2700     2    gb_27
 2699  2704     2    gb_27
 2700  2701     2    gb_27
 2701  2702     2    gb_32
 2702  2703     2    gb_31
 2704  2705     2    gb_5
 2704  2706     2    gb_10
 2706  2707     2    gb_2
 2706  2708     2    gb_21
 2708  2709     2    gb_27
 2708  2713     2    gb_27
 2709  2710     2    gb_27
 2709  2711     2    gb_27
 2710  2712     2    gb_27
 2713  2714     2    gb_5
 2713  2715     2    gb_10
 2715  2716     2    gb_2
 2715  2717     2    gb_21
 2717  2718     2    gb_27
 2717  2726     2    gb_27
 2718  2719     2    gb_27
 2719  2720     2    gb_27
 2720  2721     2    gb_27
 2721  2722     2    gb_21
 2722  2723     2    gb_2
 2722  2724     2    gb_2
 2722  2725     2    gb_2
 2726  2727     2    gb_5
 2726  2728     2    gb_10
 2728  2729     2    gb_2
 2728  2730     2    gb_21
 2730  2731     2    gb_27
 2730  2737     2    gb_27
 2731  2732     2    gb_27
 2732  2733     2    gb_5
 2732  2734     2    gb_9
 2734  2735     2    gb_2
 2734  2736     2    gb_2
 2737  2738     2    gb_5
 2737  2739     2    gb_10
 2739  2740     2    gb_21
 2739  2743     2    gb_21
 2740  2741     2    gb_27
 2740  2744     2    gb_27
 2741  2742     2    gb_27
 2742  2743     2    gb_27
 2744  2745     2    gb_5
 2744  2746     2    gb_10
 2746  2747     2    gb_2
 2746  2748     2    gb_21
 2748  2749     2    gb_27
 2748  2761     2    gb_27
 2749  2750     2    gb_27
 2750  2751     2    gb_27
 2751  2752     2    gb_21
 2752  2753     2    gb_2
 2752  2754     2    gb_11
 2754  2755     2    gb_11
 2754  2758     2    gb_11
 2755  2756     2    gb_2
 2755  2757     2    gb_2
 2758  2759     2    gb_2
 2758  2760     2    gb_2
 2761  2762     2    gb_5
 2761  2763     2    gb_10
 2763  2764     2    gb_21
 2763  2767     2    gb_21
 2764  2765     2    gb_27
 2764  2768     2    gb_27
 2765  2766     2    gb_27
 2766  2767     2    gb_27
 2768  2769     2    gb_5
 2768  2770     2    gb_10
 2770  2771     2    gb_2
 2770  2772     2    gb_21
 2772  2773     2    gb_27
 2772  2777     2    gb_27
 2773  2774     2    gb_18
 2773  2776     2    gb_27
 2774  2775     2    gb_1
 2777  2778     2    gb_5
 2777  2779     2    gb_10
 2779  2780     2    gb_2
 2779  2781     2    gb_21
 2781  2782     2    gb_27
 2781  2794     2    gb_27
 2782  2783     2    gb_27
 2783  2784     2    gb_27
 2784  2785     2    gb_21
 2785  2786     2    gb_2
 2785  2787     2    gb_11
 2787  2788     2    gb_11
 2787  2791     2    gb_11
 2788  2789     2    gb_2
 2788  2790     2    gb_2
 2791  2792     2    gb_2
 2791  2793     2    gb_2
 2794  2795     2    gb_5
 2794  2796     2    gb_10
 2796  2797     2    gb_2
 2796  2798     2    gb_21
 2798  2799     2    gb_27
 2798  2800     2    gb_27
 2800  2801     2    gb_5
 2800  2802     2    gb_10
 2802  2803     2    gb_2
 2802  2804     2    gb_21
 2804  2805     2    gb_27
 2804  2810     2    gb_27
 2805  2806     2    gb_27
 2806  2807     2    gb_27
 2807  2808     2    gb_6
 2807  2809     2    gb_6
 2810  2811     2    gb_5
 2810  2812     2    gb_10
 2812  2813     2    gb_2
 2812  2814     2    gb_21
 2814  2815     2    gb_27
 2814  2816     2    gb_27
 2816  2817     2    gb_5
 2816  2818     2    gb_10
 2818  2819     2    gb_2
 2818  2820     2    gb_21
 2820  2821     2    gb_27
 2821  2822     2    gb_5
 2821  2823     2    gb_10
 2823  2824     2    gb_2
 2823  2825     2    gb_21
 2825  2826     2    gb_27
 2825  2830     2    gb_27
 2826  2827     2    gb_27
 2827  2828     2    gb_6
 2827  2829     2    gb_6
 2830  2831     2    gb_5
 2830  2832     2    gb_10
 2832  2833     2    gb_2
 2832  2834     2    gb_21
 2834  2835     2    gb_27
 2834  2838     2    gb_27
 2835  2836     2    gb_27
 2835  2837     2    gb_27
 2838  2839     2    gb_5
 2838  2840     2    gb_10
 2840  2841     2    gb_2
 2840  2842     2    gb_21
 2842  2843     2    gb_27
 2842  2844     2    gb_27
 2844  2845     2    gb_5
 2844  2846     2    gb_10
 2846  2847     2    gb_2
 2846  2848     2    gb_21
 2848  2849     2    gb_27
 2848  2855     2    gb_27
 2849  2850     2    gb_27
 2850  2851     2    gb_5
 2850  2852     2    gb_9
 2852  2853     2    gb_2
 2852  2854     2    gb_2
 2855  2856     2    gb_5
 2855  2857     2    gb_10
 2857  2858     2    gb_2
 2857  2859     2    gb_21
 2859  2860     2    gb_27
 2859  2861     2    gb_27
 2861  2862     2    gb_5
 2861  2863     2    gb_10
 2863  2864     2    gb_2
 2863  2865     2    gb_21
 2865  2866     2    gb_27
 2865  2870     2    gb_27
 2866  2867     2    gb_27
 2866  2868     2    gb_27
 2867  2869     2    gb_27
 2870  2871     2    gb_5
 2870  2872     2    gb_10
 2872  2873     2    gb_2
 2872  2874     2    gb_21
 2874  2875     2    gb_27
 2874  2879     2    gb_27
 2875  2876     2    gb_27
 2876  2877     2    gb_27
 2876  2878     2    gb_27
 2879  2880     2    gb_5
 2879  2881     2    gb_10
 2881  2882     2    gb_2
 2881  2883     2    gb_21
 2883  2884     2    gb_27
 2883  2888     2    gb_27
 2884  2885     2    gb_27
 2885  2886     2    gb_6
 2885  2887     2    gb_6
 2888  2889     2    gb_5
 2888  2890     2    gb_10
 2890  2891     2    gb_2
 2890  2892     2    gb_21
 2892  2893     2    gb_27
 2893  2894     2    gb_5
 2893  2895     2    gb_10
 2895  2896     2    gb_2
 2895  2897     2    gb_21
 2897  2898     2    gb_27
 2897  2902     2    gb_27
 2898  2899     2    gb_18
 2898  2901     2    gb_27
 2899  2900     2    gb_1
 2902  2903     2    gb_5
 2902  2904     2    gb_10
 2904  2905     2    gb_2
 2904  2906     2    gb_21
 2906  2907     2    gb_27
 2906  2911     2    gb_27
 2907  2908     2    gb_27
 2908  2909     2    gb_6
 2908  2910     2    gb_6
 2911  2912     2    gb_5
 2911  2913     2    gb_10
 2913  2914     2    gb_2
 2913  2915     2    gb_21
 2915  2916     2    gb_27
 2915  2917     2    gb_27
 2917  2918     2    gb_5
 2917  2919     2    gb_10
 2919  2920     2    gb_2
 2919  2921     2    gb_21
 2921  2922     2    gb_27
 2921  2925     2    gb_27
 2922  2923     2    gb_27
 2922  2924     2    gb_27
 2925  2926     2    gb_5
 2925  2927     2    gb_10
 2927  2928     2    gb_2
 2927  2929     2    gb_21
 2929  2930     2    gb_27
 2929  2934     2    gb_27
 2930  2931     2    gb_27
 2931  2932     2    gb_32
 2932  2933     2    gb_31
 2934  2935     2    gb_5
 2934  2936     2    gb_10
 2936  2937     2    gb_2
 2936  2938     2    gb_21
 2938  2939     2    gb_27
 2938  2943     2    gb_27
 2939  2940     2    gb_27
 2940  2941     2    gb_27
 2940  2942     2    gb_27
 2943  2944     2    gb_5
 2943  2945     2    gb_10
 2945  2946     2    gb_2
 2945  2947     2    gb_21
 2947  2948     2    gb_27
 2947  2951     2    gb_27
 2948  2949     2    gb_18
 2949  2950     2    gb_1
 2951  2952     2    gb_5
 2951  2953     2    gb_10
 2953  2954     2    gb_2
 2953  2955     2    gb_21
 2955  2956     2    gb_27
 2956  2957     2    gb_5
 2956  2958     2    gb_10
 2958  2959     2    gb_2
 2958  2960     2    gb_21
 2960  2961     2    gb_27
 2960  2966     2    gb_27
 2961  2962     2    gb_27
 2962  2963     2    gb_27
 2963  2964     2    gb_6
 2963  2965     2    gb_6
 2966  2967     2    gb_5
 2966  2968     2    gb_10
 2968  2969     2    gb_2
 2968  2970     2    gb_21
 2970  2971     2    gb_27
 2970  2974     2    gb_27
 2971  2972     2    gb_18
 2972  2973     2    gb_1
 2974  2975     2    gb_5
 2974  2976     2    gb_10
 2976  2977     2    gb_2
 2976  2978     2    gb_21
 2978  2979     2    gb_27
 2978  2980     2    gb_27
 2980  2981     2    gb_5
 2980  2982     2    gb_10
 2982  2983     2    gb_2
 2982  2984     2    gb_21
 2984  2985     2    gb_27
 2984  2993     2    gb_27
 2985  2986     2    gb_27
 2986  2987     2    gb_27
 2987  2988     2    gb_27
 2988  2989     2    gb_21
 2989  2990     2    gb_2
 2989  2991     2    gb_2
 2989  2992     2    gb_2
 2993  2994     2    gb_5
 2993  2995     2    gb_10
 2995  2996     2    gb_2
 2995  2997     2    gb_21
 2997  2998     2    gb_27
 2998  2999     2    gb_5
 2998  3000     2    gb_10
 3000  3001     2    gb_2
 3000  3002     2    gb_21
 3002  3003     2    gb_27
 3002  3011     2    gb_27
 3003  3004     2    gb_27
 3004  3005     2    gb_27
 3005  3006     2    gb_27
 3006  3007     2    gb_21
 3007  3008     2    gb_2
 3007  3009     2    gb_2
 3007  3010     2    gb_2
 3011  3012     2    gb_5
 3011  3013     2    gb_10
 3013  3014     2    gb_2
 3013  3015     2    gb_21
 3015  3016     2    gb_27
 3015  3029     2    gb_27
 3016  3017     2    gb_27
 3017  3018     2    gb_16
 3017  3020     2    gb_16
 3018  3019     2    gb_3
 3018  3022     2    gb_16
 3020  3021     2    gb_3
 3020  3024     2    gb_16
 3022  3023     2    gb_3
 3022  3026     2    gb_16
 3024  3025     2    gb_3
 3024  3026     2    gb_16
 3026  3027     2    gb_13
 3027  3028     2    gb_1
 3029  3030     2    gb_5
 3029  3031     2    gb_10
 3031  3032     2    gb_21
 3031  3035     2    gb_21
 3032  3033     2    gb_27
 3032  3036     2    gb_27
 3033  3034     2    gb_27
 3034  3035     2    gb_27
 3036  3037     2    gb_5
 3036  3038     2    gb_10
 3038  3039     2    gb_2
 3038  3040     2    gb_21
 3040  3041     2    gb_27
 3040  3045     2    gb_27
 3041  3042     2    gb_27
 3042  3043     2    gb_27
 3042  3044     2    gb_27
 3045  3046     2    gb_5
 3045  3047     2    gb_10
 3047  3048     2    gb_2
 3047  3049     2    gb_21
 3049  3050     2    gb_27
 3049  3055     2    gb_27
 3050  3051     2    gb_27
 3051  3052     2    gb_27
 3052  3053     2    gb_6
 3052  3054     2    gb_6
 3055  3056     2    gb_5
 3055  3057     2    gb_10
 3057  3058     2    gb_2
 3057  3059     2    gb_21
 3059  3060     2    gb_27
 3059  3061     2    gb_27
 3061  3062     2    gb_5
 3061  3063     2    gb_10
 3063  3064     2    gb_2
 3063  3065     2    gb_21
 3065  3066     2    gb_27
 3065  3069     2    gb_27
 3066  3067     2    gb_27
 3066  3068     2    gb_27
 3069  3070     2    gb_5
 3069  3071     2    gb_10
 3071  3072     2    gb_2
 3071  3073     2    gb_21
 3073  3074     2    gb_27
 3073  3077     2    gb_27
 3074  3075     2    gb_18
 3075  3076     2    gb_1
 3077  3078     2    gb_5
 3077  3079     2    gb_10
 3079  3080     2    gb_2
 3079  3081     2    gb_21
 3081  3082     2    gb_27
 3081  3086     2    gb_27
 3082  3083     2    gb_27
 3082  3084     2    gb_27
 3083  3085     2    gb_27
 3086  3087     2    gb_5
 3086  3088     2    gb_10
 3088  3089     2    gb_2
 3088  3090     2    gb_21
 3090  3091     2    gb_27
 3090  3095     2    gb_27
 3091  3092     2    gb_27
 3092  3093     2    gb_32
 3093  3094     2    gb_31
 3095  3096     2    gb_5
 3095  3097     2    gb_10
 3097  3098     2    gb_2
 3097  3099     2    gb_21
 3099  3100     2    gb_27
 3099  3101     2    gb_27
 3101  3102     2    gb_5
 3101  3103     2    gb_10
 3103  3104     2    gb_2
 3103  3105     2    gb_21
 3105  3106     2    gb_27
 3105  3110     2    gb_27
 3106  3107     2    gb_18
 3106  3109     2    gb_27
 3107  3108     2    gb_1
 3110  3111     2    gb_5
 3110  3112     2    gb_10
 3112  3113     2    gb_2
 3112  3114     2    gb_21
 3114  3115     2    gb_27
 3114  3119     2    gb_27
 3115  3116     2    gb_27
 3115  3117     2    gb_27
 3116  3118     2    gb_27
 3119  3120     2    gb_5
 3119  3121     2    gb_10
 3121  3122     2    gb_2
 3121  3123     2    gb_21
 3123  3124     2    gb_27
 3123  3127     2    gb_27
 3124  3125     2    gb_32
 3125  3126     2    gb_8
 3127  3128     2    gb_5
 3127  3129     2    gb_10
 3129  3130     2    gb_2
 3129  3131     2    gb_21
 3131  3132     2    gb_27
 3131  3137     2    gb_27
 3132  3133     2    gb_27
 3133  3134     2    gb_27
 3134  3135     2    gb_6
 3134  3136     2    gb_6
 3137  3138     2    gb_5
 3137  3139     2    gb_10
 3139  3140     2    gb_2
 3139  3141     2    gb_21
 3141  3142     2    gb_27
 3141  3154     2    gb_27
 3142  3143     2    gb_27
 3143  3144     2    gb_27
 3144  3145     2    gb_21
 3145  3146     2    gb_2
 3145  3147     2    gb_11
 3147  3148     2    gb_11
 3147  3151     2    gb_11
 3148  3149     2    gb_2
 3148  3150     2    gb_2
 3151  3152     2    gb_2
 3151  3153     2    gb_2
 3154  3155     2    gb_5
 3154  3156     2    gb_10
 3156  3157     2    gb_2
 3156  3158     2    gb_21
 3158  3159     2    gb_27
 3158  3163     2    gb_27
 3159  3160     2    gb_18
 3159  3162     2    gb_27
 3160  3161     2    gb_1
 3163  3164     2    gb_5
 3163  3165     2    gb_10
 3165  3166     2    gb_2
 3165  3167     2    gb_21
 3167  3168     2    gb_27
 3167  3172     2    gb_27
 3168  3169     2    gb_27
 3169  3170     2    gb_6
 3169  3171     2    gb_6
 3172  3173     2    gb_5
 3172  3174     2    gb_10
 3174  3175     2    gb_2
 3174  3176     2    gb_21
 3176  3177     2    gb_27
 3176  3189     2    gb_27
 3177  3178     2    gb_27
 3178  3179     2    gb_27
 3179  3180     2    gb_21
 3180  3181     2    gb_2
 3180  3182     2    gb_11
 3182  3183     2    gb_11
 3182  3186     2    gb_11
 3183  3184     2    gb_2
 3183  3185     2    gb_2
 3186  3187     2    gb_2
 3186  3188     2    gb_2
 3189  3190     2    gb_5
 3189  3191     2    gb_10
 3191  3192     2    gb_2
 3191  3193     2    gb_21
 3193  3194     2    gb_27
 3193  3197     2    gb_27
 3194  3195     2    gb_27
 3194  3196     2    gb_27
 3197  3198     2    gb_5
 3197  3199     2    gb_10
 3199  3200     2    gb_2
 3199  3201     2    gb_21
 3201  3202     2    gb_27
 3201  3206     2    gb_27
 3202  3203     2    gb_27
 3203  3204     2    gb_32
 3204  3205     2    gb_31
 3206  3207     2    gb_5
 3206  3208     2    gb_10
 3208  3209     2    gb_2
 3208  3210     2    gb_21
 3210  3211     2    gb_27
 3210  3217     2    gb_27
 3211  3212     2    gb_27
 3212  3213     2    gb_5
 3212  3214     2    gb_9
 3214  3215     2    gb_2
 3214  3216     2    gb_2
 3217  3218     2    gb_5
 3217  3219     2    gb_10
 3219  3220     2    gb_2
 3219  3221     2    gb_21
 3221  3222     2    gb_27
 3221  3225     2    gb_27
 3222  3223     2    gb_18
 3223  3224     2    gb_1
 3225  3226     2    gb_5
 3225  3227     2    gb_10
 3227  3228     2    gb_2
 3227  3229     2    gb_21
 3229  3230     2    gb_27
 3229  3242     2    gb_27
 3230  3231     2    gb_27
 3231  3232     2    gb_27
 3232  3233     2    gb_21
 3233  3234     2    gb_2
 3233  3235     2    gb_11
 3235  3236     2    gb_11
 3235  3239     2    gb_11
 3236  3237     2    gb_2
 3236  3238     2    gb_2
 3239  3240     2    gb_2
 3239  3241     2    gb_2
 3242  3243     2    gb_5
 3242  3244     2    gb_10
 3244  3245     2    gb_2
 3244  3246     2    gb_21
 3246  3247     2    gb_27
 3246  3251     2    gb_27
 3247  3248     2    gb_27
 3248  3249     2    gb_27
 3248  3250     2    gb_27
 3251  3252     2    gb_5
 3251  3253     2    gb_10
 3253  3254     2    gb_2
 3253  3255     2    gb_21
 3255  3256     2    gb_27
 3255  3261     2    gb_27
 3256  3257     2    gb_27
 3257  3258     2    gb_27
 3258  3259     2    gb_6
 3258  3260     2    gb_6
 3261  3262     2    gb_5
 3261  3263     2    gb_10
 3263  3264     2    gb_2
 3263  3265     2    gb_21
 3265  3266     2    gb_27
 3265  3278     2    gb_27
 3266  3267     2    gb_27
 3267  3268     2    gb_16
 3267  3270     2    gb_16
 3268  3269     2    gb_3
 3268  3272     2    gb_16
 3270  3271     2    gb_3
 3270  3274     2    gb_16
 3272  3273     2    gb_3
 3272  3276     2    gb_16
 3274  3275     2    gb_3
 3274  3276     2    gb_16
 3276  3277     2    gb_3
 3278  3279     2    gb_6
 3278  3280     2    gb_6

[ pairs ]
;  ai    aj funct            c0            c1            c2            c3
    1     7     1 
    1    11     1 
    1    12     1 
    2     6     1 
    2    10     1 
    3     6     1 
    3    10     1 
    4     6     1 
    4    10     1 
    5     8     1 
    5    13     1 
    5    14     1 
    6     9     1 
    6    11     1 
    6    12     1 
    7    10     1 
   10    15     1 
   10    23     1 
   11    13     1 
   11    14     1 
   12    16     1 
   12    24     1 
   12    25     1 
   13    15     1 
   13    23     1 
   14    17     1 
   14    26     1 
   14    27     1 
   15    18     1 
   15    24     1 
   15    25     1 
   16    19     1 
   16    23     1 
   17    20     1 
   17    21     1 
   17    22     1 
   23    28     1 
   23    36     1 
   24    26     1 
   24    27     1 
   25    29     1 
   25    37     1 
   25    38     1 
   26    28     1 
   26    36     1 
   27    30     1 
   27    39     1 
   27    40     1 
   28    31     1 
   28    37     1 
   28    38     1 
   29    32     1 
   29    36     1 
   30    33     1 
   30    34     1 
   30    35     1 
   36    41     1 
   36    45     1 
   37    39     1 
   37    40     1 
   38    42     1 
   38    44     1 
   38    46     1 
   38    47     1 
   39    41     1 
   39    45     1 
   40    43     1 
   40    48     1 
   40    49     1 
   41    46     1 
   41    47     1 
   42    45     1 
   43    44     1 
   44    45     1 
   45    50     1 
   45    58     1 
   46    48     1 
   46    49     1 
   47    51     1 
   47    59     1 
   47    60     1 
   48    50     1 
   48    58     1 
   49    52     1 
   49    61     1 
   49    62     1 
   50    53     1 
   50    59     1 
   50    60     1 
   51    54     1 
   51    58     1 
   52    55     1 
   52    56     1 
   52    57     1 
   58    63     1 
   58    67     1 
   59    61     1 
   59    62     1 
   60    64     1 
   60    65     1 
   60    68     1 
   60    69     1 
   61    63     1 
   61    67     1 
   62    66     1 
   62    70     1 
   62    71     1 
   63    68     1 
   63    69     1 
   64    67     1 
   65    66     1 
   65    67     1 
   67    72     1 
   67    75     1 
   68    70     1 
   68    71     1 
   69    73     1 
   69    74     1 
   69    76     1 
   69    77     1 
   70    72     1 
   70    75     1 
   71    78     1 
   71    79     1 
   72    76     1 
   72    77     1 
   73    75     1 
   74    75     1 
   75    80     1 
   75    83     1 
   76    78     1 
   76    79     1 
   77    81     1 
   77    84     1 
   77    85     1 
   78    80     1 
   78    83     1 
   79    82     1 
   79    86     1 
   79    87     1 
   80    84     1 
   80    85     1 
   81    83     1 
   83    88     1 
   83    92     1 
   84    86     1 
   84    87     1 
   85    89     1 
   85    91     1 
   85    93     1 
   85    94     1 
   86    88     1 
   86    92     1 
   87    90     1 
   87    95     1 
   87    96     1 
   88    93     1 
   88    94     1 
   89    92     1 
   90    91     1 
   91    92     1 
   92    97     1 
   92   101     1 
   93    95     1 
   93    96     1 
   94    98     1 
   94    99     1 
   94   102     1 
   94   103     1 
   95    97     1 
   95   101     1 
   96   100     1 
   96   104     1 
   96   105     1 
   97   102     1 
   97   103     1 
   98   101     1 
   99   100     1 
   99   101     1 
  101   106     1 
  102   104     1 
  102   105     1 
  103   107     1 
  103   108     1 
  104   106     1 
  105   109     1 
  105   112     1 
  106   110     1 
  106   111     1 
  106   113     1 
  107   109     1 
  107   112     1 
  108   114     1 
  108   115     1 
  109   116     1 
  109   117     1 
  110   114     1 
  110   115     1 
  111   113     1 
  112   113     1 
  113   118     1 
  113   126     1 
  114   116     1 
  114   117     1 
  115   119     1 
  115   127     1 
  115   128     1 
  116   118     1 
  116   126     1 
  117   120     1 
  117   129     1 
  117   130     1 
  118   121     1 
  118   127     1 
  118   128     1 
  119   122     1 
  119   126     1 
  120   123     1 
  120   124     1 
  120   125     1 
  126   131     1 
  126   135     1 
  127   129     1 
  127   130     1 
  128   132     1 
  128   134     1 
  128   136     1 
  128   137     1 
  129   131     1 
  129   135     1 
  130   133     1 
  130   138     1 
  130   139     1 
  131   136     1 
  131   137     1 
  132   135     1 
  133   134     1 
  134   135     1 
  135   140     1 
  135   145     1 
  136   138     1 
  136   139     1 
  137   141     1 
  137   146     1 
  137   147     1 
  138   140     1 
  138   145     1 
  139   142     1 
  139   148     1 
  139   149     1 
  140   143     1 
  140   144     1 
  140   146     1 
  140   147     1 
  141   145     1 
  145   150     1 
  145   153     1 
  146   148     1 
  146   149     1 
  147   151     1 
  147   154     1 
  147   155     1 
  148   150     1 
  148   153     1 
  149   152     1 
  149   156     1 
  149   157     1 
  150   154     1 
  150   155     1 
  151   153     1 
  153   158     1 
  153   163     1 
  154   156     1 
  154   157     1 
  155   159     1 
  155   164     1 
  155   165     1 
  156   158     1 
  156   163     1 
  157   160     1 
  157   166     1 
  157   167     1 
  158   161     1 
  158   162     1 
  158   164     1 
  158   165     1 
  159   163     1 
  163   168     1 
  163   173     1 
  164   166     1 
  164   167     1 
  165   169     1 
  165   174     1 
  165   175     1 
  166   168     1 
  166   173     1 
  167   170     1 
  167   176     1 
  167   177     1 
  168   171     1 
  168   172     1 
  168   174     1 
  168   175     1 
  169   173     1 
  173   178     1 
  173   182     1 
  174   176     1 
  174   177     1 
  175   179     1 
  175   183     1 
  175   184     1 
  176   178     1 
  176   182     1 
  177   180     1 
  177   185     1 
  177   186     1 
  178   181     1 
  178   183     1 
  178   184     1 
  179   182     1 
  182   187     1 
  182   191     1 
  183   185     1 
  183   186     1 
  184   188     1 
  184   192     1 
  184   193     1 
  185   187     1 
  185   191     1 
  186   189     1 
  186   190     1 
  186   194     1 
  186   195     1 
  187   192     1 
  187   193     1 
  188   191     1 
  191   196     1 
  191   197     1 
  192   194     1 
  192   195     1 
  193   198     1 
  193   199     1 
  194   196     1 
  194   197     1 
  195   200     1 
  195   201     1 
  196   198     1 
  196   199     1 
  197   202     1 
  197   210     1 
  198   200     1 
  198   201     1 
  199   203     1 
  199   211     1 
  199   212     1 
  200   202     1 
  200   210     1 
  201   204     1 
  201   213     1 
  201   214     1 
  202   205     1 
  202   211     1 
  202   212     1 
  203   206     1 
  203   210     1 
  204   207     1 
  204   208     1 
  204   209     1 
  210   215     1 
  210   219     1 
  211   213     1 
  211   214     1 
  212   216     1 
  212   220     1 
  212   221     1 
  213   215     1 
  213   219     1 
  214   217     1 
  214   222     1 
  214   223     1 
  215   218     1 
  215   220     1 
  215   221     1 
  216   219     1 
  219   224     1 
  219   228     1 
  220   222     1 
  220   223     1 
  221   225     1 
  221   229     1 
  221   230     1 
  222   224     1 
  222   228     1 
  223   226     1 
  223   227     1 
  223   231     1 
  223   232     1 
  224   229     1 
  224   230     1 
  225   228     1 
  228   233     1 
  228   237     1 
  229   231     1 
  229   232     1 
  230   234     1 
  230   238     1 
  230   239     1 
  231   233     1 
  231   237     1 
  232   235     1 
  232   236     1 
  232   240     1 
  232   241     1 
  233   238     1 
  233   239     1 
  234   237     1 
  237   242     1 
  237   243     1 
  238   240     1 
  238   241     1 
  239   244     1 
  239   245     1 
  240   242     1 
  240   243     1 
  241   246     1 
  241   247     1 
  242   244     1 
  242   245     1 
  243   248     1 
  244   246     1 
  244   247     1 
  245   249     1 
  245   250     1 
  246   248     1 
  247   251     1 
  247   252     1 
  248   253     1 
  248   257     1 
  249   251     1 
  249   252     1 
  250   254     1 
  250   258     1 
  250   259     1 
  251   253     1 
  251   257     1 
  252   255     1 
  252   260     1 
  252   261     1 
  253   256     1 
  253   258     1 
  253   259     1 
  254   257     1 
  257   262     1 
  257   268     1 
  258   260     1 
  258   261     1 
  259   263     1 
  259   269     1 
  259   270     1 
  260   262     1 
  260   268     1 
  261   264     1 
  261   265     1 
  261   271     1 
  261   272     1 
  262   266     1 
  262   267     1 
  262   269     1 
  262   270     1 
  263   268     1 
  264   266     1 
  264   267     1 
  268   273     1 
  268   276     1 
  269   271     1 
  269   272     1 
  270   274     1 
  270   275     1 
  270   277     1 
  270   278     1 
  271   273     1 
  271   276     1 
  272   279     1 
  272   280     1 
  273   277     1 
  273   278     1 
  274   276     1 
  275   276     1 
  276   281     1 
  276   285     1 
  277   279     1 
  277   280     1 
  278   282     1 
  278   286     1 
  278   287     1 
  279   281     1 
  279   285     1 
  280   283     1 
  280   288     1 
  280   289     1 
  281   284     1 
  281   286     1 
  281   287     1 
  282   285     1 
  285   290     1 
  285   302     1 
  286   288     1 
  286   289     1 
  287   291     1 
  287   303     1 
  287   304     1 
  288   290     1 
  288   302     1 
  289   292     1 
  289   305     1 
  289   306     1 
  290   293     1 
  290   303     1 
  290   304     1 
  291   294     1 
  291   295     1 
  291   302     1 
  292   296     1 
  292   299     1 
  293   297     1 
  293   298     1 
  293   300     1 
  293   301     1 
  294   296     1 
  294   299     1 
  296   300     1 
  296   301     1 
  297   299     1 
  298   299     1 
  302   307     1 
  302   311     1 
  303   305     1 
  303   306     1 
  304   308     1 
  304   312     1 
  304   313     1 
  305   307     1 
  305   311     1 
  306   309     1 
  306   310     1 
  306   314     1 
  306   315     1 
  307   312     1 
  307   313     1 
  308   311     1 
  311   316     1 
  311   322     1 
  312   314     1 
  312   315     1 
  313   317     1 
  313   323     1 
  313   324     1 
  314   316     1 
  314   322     1 
  315   318     1 
  315   319     1 
  315   325     1 
  315   326     1 
  316   320     1 
  316   321     1 
  316   323     1 
  316   324     1 
  317   322     1 
  318   320     1 
  318   321     1 
  322   327     1 
  322   339     1 
  323   325     1 
  323   326     1 
  324   328     1 
  324   340     1 
  324   341     1 
  325   327     1 
  325   339     1 
  326   329     1 
  326   331     1 
  326   342     1 
  326   343     1 
  327   340     1 
  327   341     1 
  328   339     1 
  339   344     1 
  339   347     1 
  340   342     1 
  340   343     1 
  341   345     1 
  341   348     1 
  341   349     1 
  342   344     1 
  342   347     1 
  343   346     1 
  343   350     1 
  343   351     1 
  344   348     1 
  344   349     1 
  345   347     1 
  347   352     1 
  347   361     1 
  348   350     1 
  348   351     1 
  349   353     1 
  349   362     1 
  349   363     1 
  350   352     1 
  350   361     1 
  351   354     1 
  351   355     1 
  351   364     1 
  351   365     1 
  352   362     1 
  352   363     1 
  353   361     1 
  361   366     1 
  362   364     1 
  362   365     1 
  363   367     1 
  363   368     1 
  364   366     1 
  365   369     1 
  365   370     1 
  366   371     1 
  366   375     1 
  367   369     1 
  367   370     1 
  368   372     1 
  368   376     1 
  368   377     1 
  369   371     1 
  369   375     1 
  370   373     1 
  370   374     1 
  370   378     1 
  370   379     1 
  371   376     1 
  371   377     1 
  372   375     1 
  375   380     1 
  375   393     1 
  376   378     1 
  376   379     1 
  377   381     1 
  377   394     1 
  377   395     1 
  378   380     1 
  378   393     1 
  379   382     1 
  379   384     1 
  379   396     1 
  379   397     1 
  380   394     1 
  380   395     1 
  381   393     1 
  386   392     1 
  388   392     1 
  393   398     1 
  393   399     1 
  394   396     1 
  394   397     1 
  395   400     1 
  395   401     1 
  396   398     1 
  396   399     1 
  397   402     1 
  397   403     1 
  398   400     1 
  398   401     1 
  399   404     1 
  399   409     1 
  400   402     1 
  400   403     1 
  401   405     1 
  401   410     1 
  401   411     1 
  402   404     1 
  402   409     1 
  403   406     1 
  403   412     1 
  403   413     1 
  404   407     1 
  404   408     1 
  404   410     1 
  404   411     1 
  405   409     1 
  409   414     1 
  409   423     1 
  410   412     1 
  410   413     1 
  411   415     1 
  411   424     1 
  411   425     1 
  412   414     1 
  412   423     1 
  413   416     1 
  413   417     1 
  413   426     1 
  413   427     1 
  414   424     1 
  414   425     1 
  415   423     1 
  423   428     1 
  424   426     1 
  424   427     1 
  425   429     1 
  425   430     1 
  426   428     1 
  427   431     1 
  427   432     1 
  428   433     1 
  428   440     1 
  429   431     1 
  429   432     1 
  430   434     1 
  430   441     1 
  430   442     1 
  431   433     1 
  431   440     1 
  432   435     1 
  432   443     1 
  432   444     1 
  433   436     1 
  433   437     1 
  433   441     1 
  433   442     1 
  434   438     1 
  434   439     1 
  434   440     1 
  436   438     1 
  436   439     1 
  440   445     1 
  440   457     1 
  441   443     1 
  441   444     1 
  442   446     1 
  442   458     1 
  442   459     1 
  443   445     1 
  443   457     1 
  444   447     1 
  444   460     1 
  444   461     1 
  445   448     1 
  445   458     1 
  445   459     1 
  446   449     1 
  446   450     1 
  446   457     1 
  447   451     1 
  447   454     1 
  448   452     1 
  448   453     1 
  448   455     1 
  448   456     1 
  449   451     1 
  449   454     1 
  451   455     1 
  451   456     1 
  452   454     1 
  453   454     1 
  457   462     1 
  457   466     1 
  458   460     1 
  458   461     1 
  459   463     1 
  459   464     1 
  459   467     1 
  459   468     1 
  460   462     1 
  460   466     1 
  461   465     1 
  461   469     1 
  461   470     1 
  462   467     1 
  462   468     1 
  463   466     1 
  464   465     1 
  464   466     1 
  466   471     1 
  466   478     1 
  467   469     1 
  467   470     1 
  468   472     1 
  468   479     1 
  468   480     1 
  469   471     1 
  469   478     1 
  470   473     1 
  470   481     1 
  470   482     1 
  471   474     1 
  471   475     1 
  471   479     1 
  471   480     1 
  472   476     1 
  472   477     1 
  472   478     1 
  474   476     1 
  474   477     1 
  478   483     1 
  478   489     1 
  479   481     1 
  479   482     1 
  480   484     1 
  480   490     1 
  480   491     1 
  481   483     1 
  481   489     1 
  482   485     1 
  482   486     1 
  482   492     1 
  482   493     1 
  483   487     1 
  483   488     1 
  483   490     1 
  483   491     1 
  484   489     1 
  485   487     1 
  485   488     1 
  489   494     1 
  489   498     1 
  490   492     1 
  490   493     1 
  491   495     1 
  491   499     1 
  491   500     1 
  492   494     1 
  492   498     1 
  493   496     1 
  493   497     1 
  493   501     1 
  493   502     1 
  494   499     1 
  494   500     1 
  495   498     1 
  498   503     1 
  498   515     1 
  499   501     1 
  499   502     1 
  500   504     1 
  500   516     1 
  500   517     1 
  501   503     1 
  501   515     1 
  502   505     1 
  502   518     1 
  502   519     1 
  503   506     1 
  503   516     1 
  503   517     1 
  504   507     1 
  504   508     1 
  504   515     1 
  505   509     1 
  505   512     1 
  506   510     1 
  506   511     1 
  506   513     1 
  506   514     1 
  507   509     1 
  507   512     1 
  509   513     1 
  509   514     1 
  510   512     1 
  511   512     1 
  515   520     1 
  515   526     1 
  516   518     1 
  516   519     1 
  517   521     1 
  517   527     1 
  517   528     1 
  518   520     1 
  518   526     1 
  519   522     1 
  519   523     1 
  519   529     1 
  519   530     1 
  520   524     1 
  520   525     1 
  520   527     1 
  520   528     1 
  521   526     1 
  522   524     1 
  522   525     1 
  526   531     1 
  526   534     1 
  527   529     1 
  527   530     1 
  528   532     1 
  528   533     1 
  528   535     1 
  528   536     1 
  529   531     1 
  529   534     1 
  530   537     1 
  530   538     1 
  531   535     1 
  531   536     1 
  532   534     1 
  533   534     1 
  534   539     1 
  534   543     1 
  535   537     1 
  535   538     1 
  536   540     1 
  536   544     1 
  536   545     1 
  537   539     1 
  537   543     1 
  538   541     1 
  538   546     1 
  538   547     1 
  539   542     1 
  539   544     1 
  539   545     1 
  540   543     1 
  543   548     1 
  543   551     1 
  544   546     1 
  544   547     1 
  545   549     1 
  545   552     1 
  545   553     1 
  546   548     1 
  546   551     1 
  547   550     1 
  547   554     1 
  547   555     1 
  548   552     1 
  548   553     1 
  549   551     1 
  551   556     1 
  551   564     1 
  552   554     1 
  552   555     1 
  553   557     1 
  553   565     1 
  553   566     1 
  554   556     1 
  554   564     1 
  555   558     1 
  555   567     1 
  555   568     1 
  556   559     1 
  556   565     1 
  556   566     1 
  557   560     1 
  557   564     1 
  558   561     1 
  558   562     1 
  558   563     1 
  564   569     1 
  564   573     1 
  565   567     1 
  565   568     1 
  566   570     1 
  566   572     1 
  566   574     1 
  566   575     1 
  567   569     1 
  567   573     1 
  568   571     1 
  568   576     1 
  568   577     1 
  569   574     1 
  569   575     1 
  570   573     1 
  571   572     1 
  572   573     1 
  573   578     1 
  574   576     1 
  574   577     1 
  575   579     1 
  575   580     1 
  576   578     1 
  577   581     1 
  577   582     1 
  578   583     1 
  578   591     1 
  579   581     1 
  579   582     1 
  580   584     1 
  580   592     1 
  580   593     1 
  581   583     1 
  581   591     1 
  582   585     1 
  582   594     1 
  582   595     1 
  583   586     1 
  583   592     1 
  583   593     1 
  584   587     1 
  584   591     1 
  585   588     1 
  585   589     1 
  585   590     1 
  591   596     1 
  591   600     1 
  592   594     1 
  592   595     1 
  593   597     1 
  593   599     1 
  593   601     1 
  593   602     1 
  594   596     1 
  594   600     1 
  595   598     1 
  595   603     1 
  595   604     1 
  596   601     1 
  596   602     1 
  597   600     1 
  598   599     1 
  599   600     1 
  600   605     1 
  600   606     1 
  601   603     1 
  601   604     1 
  602   607     1 
  602   608     1 
  603   605     1 
  603   606     1 
  604   609     1 
  604   610     1 
  605   607     1 
  605   608     1 
  606   611     1 
  606   612     1 
  607   609     1 
  607   610     1 
  608   613     1 
  608   614     1 
  609   611     1 
  609   612     1 
  610   615     1 
  610   616     1 
  611   613     1 
  611   614     1 
  612   617     1 
  612   621     1 
  613   615     1 
  613   616     1 
  614   618     1 
  614   619     1 
  614   622     1 
  614   623     1 
  615   617     1 
  615   621     1 
  616   620     1 
  616   624     1 
  616   625     1 
  617   622     1 
  617   623     1 
  618   621     1 
  619   620     1 
  619   621     1 
  621   626     1 
  621   630     1 
  622   624     1 
  622   625     1 
  623   627     1 
  623   631     1 
  623   632     1 
  624   626     1 
  624   630     1 
  625   628     1 
  625   629     1 
  625   633     1 
  625   634     1 
  626   631     1 
  626   632     1 
  627   630     1 
  630   635     1 
  630   639     1 
  631   633     1 
  631   634     1 
  632   636     1 
  632   640     1 
  632   641     1 
  633   635     1 
  633   639     1 
  634   637     1 
  634   638     1 
  634   642     1 
  634   643     1 
  635   640     1 
  635   641     1 
  636   639     1 
  639   644     1 
  639   648     1 
  640   642     1 
  640   643     1 
  641   645     1 
  641   649     1 
  641   650     1 
  642   644     1 
  642   648     1 
  643   646     1 
  643   647     1 
  643   651     1 
  643   652     1 
  644   649     1 
  644   650     1 
  645   648     1 
  648   653     1 
  648   657     1 
  649   651     1 
  649   652     1 
  650   654     1 
  650   656     1 
  650   658     1 
  650   659     1 
  651   653     1 
  651   657     1 
  652   655     1 
  652   660     1 
  652   661     1 
  653   658     1 
  653   659     1 
  654   657     1 
  655   656     1 
  656   657     1 
  657   662     1 
  657   670     1 
  658   660     1 
  658   661     1 
  659   663     1 
  659   671     1 
  659   672     1 
  660   662     1 
  660   670     1 
  661   664     1 
  661   673     1 
  661   674     1 
  662   665     1 
  662   671     1 
  662   672     1 
  663   666     1 
  663   670     1 
  664   667     1 
  664   668     1 
  664   669     1 
  670   675     1 
  671   673     1 
  671   674     1 
  672   676     1 
  672   677     1 
  673   675     1 
  674   678     1 
  674   681     1 
  675   679     1 
  675   680     1 
  675   682     1 
  676   678     1 
  676   681     1 
  677   683     1 
  677   684     1 
  678   685     1 
  678   686     1 
  679   683     1 
  679   684     1 
  680   682     1 
  681   682     1 
  682   687     1 
  682   692     1 
  683   685     1 
  683   686     1 
  684   688     1 
  684   693     1 
  684   694     1 
  685   687     1 
  685   692     1 
  686   689     1 
  686   695     1 
  686   696     1 
  687   690     1 
  687   691     1 
  687   693     1 
  687   694     1 
  688   692     1 
  692   697     1 
  692   701     1 
  693   695     1 
  693   696     1 
  694   698     1 
  694   699     1 
  694   702     1 
  694   703     1 
  695   697     1 
  695   701     1 
  696   700     1 
  696   704     1 
  696   705     1 
  697   702     1 
  697   703     1 
  698   701     1 
  699   700     1 
  699   701     1 
  701   706     1 
  701   718     1 
  702   704     1 
  702   705     1 
  703   707     1 
  703   719     1 
  703   720     1 
  704   706     1 
  704   718     1 
  705   708     1 
  705   721     1 
  705   722     1 
  706   709     1 
  706   719     1 
  706   720     1 
  707   710     1 
  707   711     1 
  707   718     1 
  708   712     1 
  708   715     1 
  709   713     1 
  709   714     1 
  709   716     1 
  709   717     1 
  710   712     1 
  710   715     1 
  712   716     1 
  712   717     1 
  713   715     1 
  714   715     1 
  718   723     1 
  718   727     1 
  719   721     1 
  719   722     1 
  720   724     1 
  720   726     1 
  720   728     1 
  720   729     1 
  721   723     1 
  721   727     1 
  722   725     1 
  722   730     1 
  722   731     1 
  723   728     1 
  723   729     1 
  724   727     1 
  725   726     1 
  726   727     1 
  727   732     1 
  727   736     1 
  728   730     1 
  728   731     1 
  729   733     1 
  729   737     1 
  729   738     1 
  730   732     1 
  730   736     1 
  731   734     1 
  731   739     1 
  731   740     1 
  732   735     1 
  732   737     1 
  732   738     1 
  733   736     1 
  736   741     1 
  736   749     1 
  737   739     1 
  737   740     1 
  738   742     1 
  738   750     1 
  738   751     1 
  739   741     1 
  739   749     1 
  740   743     1 
  740   752     1 
  740   753     1 
  741   744     1 
  741   750     1 
  741   751     1 
  742   745     1 
  742   749     1 
  743   746     1 
  743   747     1 
  743   748     1 
  749   754     1 
  749   758     1 
  750   752     1 
  750   753     1 
  751   755     1 
  751   759     1 
  751   760     1 
  752   754     1 
  752   758     1 
  753   756     1 
  753   757     1 
  753   761     1 
  753   762     1 
  754   759     1 
  754   760     1 
  755   758     1 
  758   763     1 
  758   768     1 
  759   761     1 
  759   762     1 
  760   764     1 
  760   769     1 
  760   770     1 
  761   763     1 
  761   768     1 
  762   765     1 
  762   771     1 
  762   772     1 
  763   766     1 
  763   767     1 
  763   769     1 
  763   770     1 
  764   768     1 
  768   773     1 
  769   771     1 
  769   772     1 
  770   774     1 
  770   775     1 
  771   773     1 
  772   776     1 
  772   777     1 
  773   778     1 
  774   776     1 
  774   777     1 
  775   779     1 
  775   780     1 
  776   778     1 
  777   781     1 
  777   782     1 
  778   783     1 
  778   789     1 
  779   781     1 
  779   782     1 
  780   784     1 
  780   790     1 
  780   791     1 
  781   783     1 
  781   789     1 
  782   785     1 
  782   786     1 
  782   792     1 
  782   793     1 
  783   787     1 
  783   788     1 
  783   790     1 
  783   791     1 
  784   789     1 
  785   787     1 
  785   788     1 
  789   794     1 
  789   798     1 
  790   792     1 
  790   793     1 
  791   795     1 
  791   799     1 
  791   800     1 
  792   794     1 
  792   798     1 
  793   796     1 
  793   797     1 
  793   801     1 
  793   802     1 
  794   799     1 
  794   800     1 
  795   798     1 
  798   803     1 
  798   806     1 
  799   801     1 
  799   802     1 
  800   804     1 
  800   805     1 
  800   807     1 
  800   808     1 
  801   803     1 
  801   806     1 
  802   809     1 
  802   810     1 
  803   807     1 
  803   808     1 
  804   806     1 
  805   806     1 
  806   811     1 
  806   814     1 
  807   809     1 
  807   810     1 
  808   812     1 
  808   815     1 
  808   816     1 
  809   811     1 
  809   814     1 
  810   813     1 
  810   817     1 
  810   818     1 
  811   815     1 
  811   816     1 
  812   814     1 
  814   819     1 
  814   823     1 
  815   817     1 
  815   818     1 
  816   820     1 
  816   824     1 
  816   825     1 
  817   819     1 
  817   823     1 
  818   821     1 
  818   822     1 
  818   826     1 
  818   827     1 
  819   824     1 
  819   825     1 
  820   823     1 
  823   828     1 
  823   836     1 
  824   826     1 
  824   827     1 
  825   829     1 
  825   837     1 
  825   838     1 
  826   828     1 
  826   836     1 
  827   830     1 
  827   839     1 
  827   840     1 
  828   831     1 
  828   837     1 
  828   838     1 
  829   832     1 
  829   836     1 
  830   833     1 
  830   834     1 
  830   835     1 
  836   841     1 
  836   842     1 
  837   839     1 
  837   840     1 
  838   843     1 
  838   844     1 
  839   841     1 
  839   842     1 
  840   845     1 
  840   846     1 
  841   843     1 
  841   844     1 
  842   847     1 
  843   845     1 
  843   846     1 
  844   848     1 
  844   849     1 
  845   847     1 
  846   850     1 
  846   851     1 
  847   852     1 
  847   859     1 
  848   850     1 
  848   851     1 
  849   853     1 
  849   860     1 
  849   861     1 
  850   852     1 
  850   859     1 
  851   854     1 
  851   862     1 
  851   863     1 
  852   855     1 
  852   856     1 
  852   860     1 
  852   861     1 
  853   857     1 
  853   858     1 
  853   859     1 
  855   857     1 
  855   858     1 
  859   864     1 
  859   868     1 
  860   862     1 
  860   863     1 
  861   865     1 
  861   867     1 
  861   869     1 
  861   870     1 
  862   864     1 
  862   868     1 
  863   866     1 
  863   871     1 
  863   872     1 
  864   869     1 
  864   870     1 
  865   868     1 
  866   867     1 
  867   868     1 
  868   873     1 
  868   885     1 
  869   871     1 
  869   872     1 
  870   874     1 
  870   886     1 
  870   887     1 
  871   873     1 
  871   885     1 
  872   875     1 
  872   877     1 
  872   888     1 
  872   889     1 
  873   886     1 
  873   887     1 
  874   885     1 
  885   890     1 
  885   894     1 
  886   888     1 
  886   889     1 
  887   891     1 
  887   893     1 
  887   895     1 
  887   896     1 
  888   890     1 
  888   894     1 
  889   892     1 
  889   897     1 
  889   898     1 
  890   895     1 
  890   896     1 
  891   894     1 
  892   893     1 
  893   894     1 
  894   899     1 
  894   911     1 
  895   897     1 
  895   898     1 
  896   900     1 
  896   912     1 
  896   913     1 
  897   899     1 
  897   911     1 
  898   901     1 
  898   903     1 
  898   914     1 
  898   915     1 
  899   912     1 
  899   913     1 
  900   911     1 
  911   916     1 
  911   920     1 
  912   914     1 
  912   915     1 
  913   917     1 
  913   919     1 
  913   921     1 
  913   922     1 
  914   916     1 
  914   920     1 
  915   918     1 
  915   923     1 
  915   924     1 
  916   921     1 
  916   922     1 
  917   920     1 
  918   919     1 
  919   920     1 
  920   925     1 
  920   929     1 
  921   923     1 
  921   924     1 
  922   926     1 
  922   928     1 
  922   930     1 
  922   931     1 
  923   925     1 
  923   929     1 
  924   927     1 
  924   932     1 
  924   933     1 
  925   930     1 
  925   931     1 
  926   929     1 
  927   928     1 
  928   929     1 
  929   934     1 
  929   938     1 
  930   932     1 
  930   933     1 
  931   935     1 
  931   939     1 
  931   940     1 
  932   934     1 
  932   938     1 
  933   936     1 
  933   937     1 
  933   941     1 
  933   942     1 
  934   939     1 
  934   940     1 
  935   938     1 
  938   943     1 
  938   951     1 
  939   941     1 
  939   942     1 
  940   944     1 
  940   952     1 
  940   953     1 
  941   943     1 
  941   951     1 
  942   945     1 
  942   954     1 
  942   955     1 
  943   946     1 
  943   952     1 
  943   953     1 
  944   947     1 
  944   951     1 
  945   948     1 
  945   949     1 
  945   950     1 
  951   956     1 
  951   959     1 
  952   954     1 
  952   955     1 
  953   957     1 
  953   960     1 
  953   961     1 
  954   956     1 
  954   959     1 
  955   958     1 
  955   962     1 
  955   963     1 
  956   960     1 
  956   961     1 
  957   959     1 
  959   964     1 
  959   967     1 
  960   962     1 
  960   963     1 
  961   965     1 
  961   966     1 
  961   968     1 
  961   969     1 
  962   964     1 
  962   967     1 
  963   970     1 
  963   971     1 
  964   968     1 
  964   969     1 
  965   967     1 
  966   967     1 
  967   972     1 
  967   976     1 
  968   970     1 
  968   971     1 
  969   973     1 
  969   974     1 
  969   977     1 
  969   978     1 
  970   972     1 
  970   976     1 
  971   975     1 
  971   979     1 
  971   980     1 
  972   977     1 
  972   978     1 
  973   976     1 
  974   975     1 
  974   976     1 
  976   981     1 
  977   979     1 
  977   980     1 
  978   982     1 
  978   983     1 
  979   981     1 
  980   984     1 
  980   985     1 
  981   986     1 
  981   992     1 
  982   984     1 
  982   985     1 
  983   987     1 
  983   993     1 
  983   994     1 
  984   986     1 
  984   992     1 
  985   988     1 
  985   989     1 
  985   995     1 
  985   996     1 
  986   990     1 
  986   991     1 
  986   993     1 
  986   994     1 
  987   992     1 
  988   990     1 
  988   991     1 
  992   997     1 
  992  1000     1 
  993   995     1 
  993   996     1 
  994   998     1 
  994  1001     1 
  994  1002     1 
  995   997     1 
  995  1000     1 
  996   999     1 
  996  1003     1 
  996  1004     1 
  997  1001     1 
  997  1002     1 
  998  1000     1 
 1000  1005     1 
 1000  1010     1 
 1001  1003     1 
 1001  1004     1 
 1002  1006     1 
 1002  1011     1 
 1002  1012     1 
 1003  1005     1 
 1003  1010     1 
 1004  1007     1 
 1004  1013     1 
 1004  1014     1 
 1005  1008     1 
 1005  1009     1 
 1005  1011     1 
 1005  1012     1 
 1006  1010     1 
 1010  1015     1 
 1010  1019     1 
 1011  1013     1 
 1011  1014     1 
 1012  1016     1 
 1012  1020     1 
 1012  1021     1 
 1013  1015     1 
 1013  1019     1 
 1014  1017     1 
 1014  1022     1 
 1014  1023     1 
 1015  1018     1 
 1015  1020     1 
 1015  1021     1 
 1016  1019     1 
 1019  1024     1 
 1019  1027     1 
 1020  1022     1 
 1020  1023     1 
 1021  1025     1 
 1021  1026     1 
 1021  1028     1 
 1021  1029     1 
 1022  1024     1 
 1022  1027     1 
 1023  1030     1 
 1023  1031     1 
 1024  1028     1 
 1024  1029     1 
 1025  1027     1 
 1026  1027     1 
 1027  1032     1 
 1027  1033     1 
 1028  1030     1 
 1028  1031     1 
 1029  1034     1 
 1029  1035     1 
 1030  1032     1 
 1030  1033     1 
 1031  1036     1 
 1031  1037     1 
 1032  1034     1 
 1032  1035     1 
 1033  1038     1 
 1033  1041     1 
 1034  1036     1 
 1034  1037     1 
 1035  1039     1 
 1035  1040     1 
 1035  1042     1 
 1035  1043     1 
 1036  1038     1 
 1036  1041     1 
 1037  1044     1 
 1037  1045     1 
 1038  1042     1 
 1038  1043     1 
 1039  1041     1 
 1040  1041     1 
 1041  1046     1 
 1041  1050     1 
 1042  1044     1 
 1042  1045     1 
 1043  1047     1 
 1043  1049     1 
 1043  1051     1 
 1043  1052     1 
 1044  1046     1 
 1044  1050     1 
 1045  1048     1 
 1045  1053     1 
 1045  1054     1 
 1046  1051     1 
 1046  1052     1 
 1047  1050     1 
 1048  1049     1 
 1049  1050     1 
 1050  1055     1 
 1050  1068     1 
 1051  1053     1 
 1051  1054     1 
 1052  1056     1 
 1052  1069     1 
 1052  1070     1 
 1053  1055     1 
 1053  1068     1 
 1054  1057     1 
 1054  1059     1 
 1054  1071     1 
 1054  1072     1 
 1055  1069     1 
 1055  1070     1 
 1056  1068     1 
 1061  1067     1 
 1063  1067     1 
 1068  1073     1 
 1068  1078     1 
 1069  1071     1 
 1069  1072     1 
 1070  1074     1 
 1070  1079     1 
 1070  1080     1 
 1071  1073     1 
 1071  1078     1 
 1072  1075     1 
 1072  1081     1 
 1072  1082     1 
 1073  1076     1 
 1073  1077     1 
 1073  1079     1 
 1073  1080     1 
 1074  1078     1 
 1078  1083     1 
 1079  1081     1 
 1079  1082     1 
 1080  1084     1 
 1080  1085     1 
 1081  1083     1 
 1082  1086     1 
 1082  1087     1 
 1083  1088     1 
 1083  1100     1 
 1084  1086     1 
 1084  1087     1 
 1085  1089     1 
 1085  1101     1 
 1085  1102     1 
 1086  1088     1 
 1086  1100     1 
 1087  1090     1 
 1087  1092     1 
 1087  1103     1 
 1087  1104     1 
 1088  1101     1 
 1088  1102     1 
 1089  1100     1 
 1100  1105     1 
 1100  1109     1 
 1101  1103     1 
 1101  1104     1 
 1102  1106     1 
 1102  1108     1 
 1102  1110     1 
 1102  1111     1 
 1103  1105     1 
 1103  1109     1 
 1104  1107     1 
 1104  1112     1 
 1104  1113     1 
 1105  1110     1 
 1105  1111     1 
 1106  1109     1 
 1107  1108     1 
 1108  1109     1 
 1109  1114     1 
 1109  1118     1 
 1110  1112     1 
 1110  1113     1 
 1111  1115     1 
 1111  1117     1 
 1111  1119     1 
 1111  1120     1 
 1112  1114     1 
 1112  1118     1 
 1113  1116     1 
 1113  1121     1 
 1113  1122     1 
 1114  1119     1 
 1114  1120     1 
 1115  1118     1 
 1116  1117     1 
 1117  1118     1 
 1118  1123     1 
 1118  1127     1 
 1119  1121     1 
 1119  1122     1 
 1120  1124     1 
 1120  1128     1 
 1120  1129     1 
 1121  1123     1 
 1121  1127     1 
 1122  1125     1 
 1122  1126     1 
 1122  1130     1 
 1122  1131     1 
 1123  1128     1 
 1123  1129     1 
 1124  1127     1 
 1127  1132     1 
 1127  1136     1 
 1128  1130     1 
 1128  1131     1 
 1129  1133     1 
 1129  1137     1 
 1129  1138     1 
 1130  1132     1 
 1130  1136     1 
 1131  1134     1 
 1131  1135     1 
 1131  1139     1 
 1131  1140     1 
 1132  1137     1 
 1132  1138     1 
 1133  1136     1 
 1136  1141     1 
 1136  1144     1 
 1137  1139     1 
 1137  1140     1 
 1138  1142     1 
 1138  1145     1 
 1138  1146     1 
 1139  1141     1 
 1139  1144     1 
 1140  1143     1 
 1140  1147     1 
 1140  1148     1 
 1141  1145     1 
 1141  1146     1 
 1142  1144     1 
 1144  1149     1 
 1144  1152     1 
 1145  1147     1 
 1145  1148     1 
 1146  1150     1 
 1146  1151     1 
 1146  1153     1 
 1146  1154     1 
 1147  1149     1 
 1147  1152     1 
 1148  1155     1 
 1148  1156     1 
 1149  1153     1 
 1149  1154     1 
 1150  1152     1 
 1151  1152     1 
 1152  1157     1 
 1153  1155     1 
 1153  1156     1 
 1154  1158     1 
 1154  1159     1 
 1155  1157     1 
 1156  1160     1 
 1156  1161     1 
 1157  1162     1 
 1157  1168     1 
 1158  1160     1 
 1158  1161     1 
 1159  1163     1 
 1159  1169     1 
 1159  1170     1 
 1160  1162     1 
 1160  1168     1 
 1161  1164     1 
 1161  1165     1 
 1161  1171     1 
 1161  1172     1 
 1162  1166     1 
 1162  1167     1 
 1162  1169     1 
 1162  1170     1 
 1163  1168     1 
 1164  1166     1 
 1164  1167     1 
 1168  1173     1 
 1168  1177     1 
 1169  1171     1 
 1169  1172     1 
 1170  1174     1 
 1170  1176     1 
 1170  1178     1 
 1170  1179     1 
 1171  1173     1 
 1171  1177     1 
 1172  1175     1 
 1172  1180     1 
 1172  1181     1 
 1173  1178     1 
 1173  1179     1 
 1174  1177     1 
 1175  1176     1 
 1176  1177     1 
 1177  1182     1 
 1177  1185     1 
 1178  1180     1 
 1178  1181     1 
 1179  1183     1 
 1179  1184     1 
 1179  1186     1 
 1179  1187     1 
 1180  1182     1 
 1180  1185     1 
 1181  1188     1 
 1181  1189     1 
 1182  1186     1 
 1182  1187     1 
 1183  1185     1 
 1184  1185     1 
 1185  1190     1 
 1185  1194     1 
 1186  1188     1 
 1186  1189     1 
 1187  1191     1 
 1187  1195     1 
 1187  1196     1 
 1188  1190     1 
 1188  1194     1 
 1189  1192     1 
 1189  1193     1 
 1189  1197     1 
 1189  1198     1 
 1190  1195     1 
 1190  1196     1 
 1191  1194     1 
 1194  1199     1 
 1194  1202     1 
 1195  1197     1 
 1195  1198     1 
 1196  1200     1 
 1196  1201     1 
 1196  1203     1 
 1196  1204     1 
 1197  1199     1 
 1197  1202     1 
 1198  1205     1 
 1198  1206     1 
 1199  1203     1 
 1199  1204     1 
 1200  1202     1 
 1201  1202     1 
 1202  1207     1 
 1202  1211     1 
 1203  1205     1 
 1203  1206     1 
 1204  1208     1 
 1204  1212     1 
 1204  1213     1 
 1205  1207     1 
 1205  1211     1 
 1206  1209     1 
 1206  1210     1 
 1206  1214     1 
 1206  1215     1 
 1207  1212     1 
 1207  1213     1 
 1208  1211     1 
 1211  1216     1 
 1211  1220     1 
 1212  1214     1 
 1212  1215     1 
 1213  1217     1 
 1213  1221     1 
 1213  1222     1 
 1214  1216     1 
 1214  1220     1 
 1215  1218     1 
 1215  1219     1 
 1215  1223     1 
 1215  1224     1 
 1216  1221     1 
 1216  1222     1 
 1217  1220     1 
 1220  1225     1 
 1221  1223     1 
 1221  1224     1 
 1222  1226     1 
 1222  1227     1 
 1223  1225     1 
 1224  1228     1 
 1224  1229     1 
 1225  1230     1 
 1225  1234     1 
 1226  1228     1 
 1226  1229     1 
 1227  1231     1 
 1227  1235     1 
 1227  1236     1 
 1228  1230     1 
 1228  1234     1 
 1229  1232     1 
 1229  1233     1 
 1229  1237     1 
 1229  1238     1 
 1230  1235     1 
 1230  1236     1 
 1231  1234     1 
 1234  1239     1 
 1234  1243     1 
 1235  1237     1 
 1235  1238     1 
 1236  1240     1 
 1236  1241     1 
 1236  1244     1 
 1236  1245     1 
 1237  1239     1 
 1237  1243     1 
 1238  1242     1 
 1238  1246     1 
 1238  1247     1 
 1239  1244     1 
 1239  1245     1 
 1240  1243     1 
 1241  1242     1 
 1241  1243     1 
 1243  1248     1 
 1244  1246     1 
 1244  1247     1 
 1245  1249     1 
 1245  1250     1 
 1246  1248     1 
 1247  1251     1 
 1247  1252     1 
 1248  1253     1 
 1248  1257     1 
 1249  1251     1 
 1249  1252     1 
 1250  1254     1 
 1250  1258     1 
 1250  1259     1 
 1251  1253     1 
 1251  1257     1 
 1252  1255     1 
 1252  1260     1 
 1252  1261     1 
 1253  1256     1 
 1253  1258     1 
 1253  1259     1 
 1254  1257     1 
 1257  1262     1 
 1257  1267     1 
 1258  1260     1 
 1258  1261     1 
 1259  1263     1 
 1259  1268     1 
 1259  1269     1 
 1260  1262     1 
 1260  1267     1 
 1261  1264     1 
 1261  1270     1 
 1261  1271     1 
 1262  1265     1 
 1262  1266     1 
 1262  1268     1 
 1262  1269     1 
 1263  1267     1 
 1267  1272     1 
 1267  1275     1 
 1268  1270     1 
 1268  1271     1 
 1269  1273     1 
 1269  1274     1 
 1269  1276     1 
 1269  1277     1 
 1270  1272     1 
 1270  1275     1 
 1271  1278     1 
 1271  1279     1 
 1272  1276     1 
 1272  1277     1 
 1273  1275     1 
 1274  1275     1 
 1275  1280     1 
 1275  1284     1 
 1276  1278     1 
 1276  1279     1 
 1277  1281     1 
 1277  1283     1 
 1277  1285     1 
 1277  1286     1 
 1278  1280     1 
 1278  1284     1 
 1279  1282     1 
 1279  1287     1 
 1279  1288     1 
 1280  1285     1 
 1280  1286     1 
 1281  1284     1 
 1282  1283     1 
 1283  1284     1 
 1284  1289     1 
 1284  1290     1 
 1285  1287     1 
 1285  1288     1 
 1286  1291     1 
 1286  1292     1 
 1287  1289     1 
 1287  1290     1 
 1288  1293     1 
 1288  1294     1 
 1289  1291     1 
 1289  1292     1 
 1290  1295     1 
 1290  1299     1 
 1291  1293     1 
 1291  1294     1 
 1292  1296     1 
 1292  1297     1 
 1292  1300     1 
 1292  1301     1 
 1293  1295     1 
 1293  1299     1 
 1294  1298     1 
 1294  1302     1 
 1294  1303     1 
 1295  1300     1 
 1295  1301     1 
 1296  1299     1 
 1297  1298     1 
 1297  1299     1 
 1299  1304     1 
 1299  1309     1 
 1300  1302     1 
 1300  1303     1 
 1301  1305     1 
 1301  1310     1 
 1301  1311     1 
 1302  1304     1 
 1302  1309     1 
 1303  1306     1 
 1303  1312     1 
 1303  1313     1 
 1304  1307     1 
 1304  1308     1 
 1304  1310     1 
 1304  1311     1 
 1305  1309     1 
 1309  1314     1 
 1310  1312     1 
 1310  1313     1 
 1311  1315     1 
 1311  1316     1 
 1312  1314     1 
 1313  1317     1 
 1313  1318     1 
 1314  1319     1 
 1314  1325     1 
 1315  1317     1 
 1315  1318     1 
 1316  1320     1 
 1316  1326     1 
 1316  1327     1 
 1317  1319     1 
 1317  1325     1 
 1318  1321     1 
 1318  1322     1 
 1318  1328     1 
 1318  1329     1 
 1319  1323     1 
 1319  1324     1 
 1319  1326     1 
 1319  1327     1 
 1320  1325     1 
 1321  1323     1 
 1321  1324     1 
 1325  1330     1 
 1325  1338     1 
 1326  1328     1 
 1326  1329     1 
 1327  1331     1 
 1327  1339     1 
 1327  1340     1 
 1328  1330     1 
 1328  1338     1 
 1329  1332     1 
 1329  1341     1 
 1329  1342     1 
 1330  1333     1 
 1330  1339     1 
 1330  1340     1 
 1331  1334     1 
 1331  1338     1 
 1332  1335     1 
 1332  1336     1 
 1332  1337     1 
 1338  1343     1 
 1338  1346     1 
 1339  1341     1 
 1339  1342     1 
 1340  1344     1 
 1340  1345     1 
 1340  1347     1 
 1340  1348     1 
 1341  1343     1 
 1341  1346     1 
 1342  1349     1 
 1342  1350     1 
 1343  1347     1 
 1343  1348     1 
 1344  1346     1 
 1345  1346     1 
 1346  1351     1 
 1346  1355     1 
 1347  1349     1 
 1347  1350     1 
 1348  1352     1 
 1348  1353     1 
 1348  1356     1 
 1348  1357     1 
 1349  1351     1 
 1349  1355     1 
 1350  1354     1 
 1350  1358     1 
 1350  1359     1 
 1351  1356     1 
 1351  1357     1 
 1352  1355     1 
 1353  1354     1 
 1353  1355     1 
 1355  1360     1 
 1355  1363     1 
 1356  1358     1 
 1356  1359     1 
 1357  1361     1 
 1357  1364     1 
 1357  1365     1 
 1358  1360     1 
 1358  1363     1 
 1359  1362     1 
 1359  1366     1 
 1359  1367     1 
 1360  1364     1 
 1360  1365     1 
 1361  1363     1 
 1363  1368     1 
 1363  1376     1 
 1364  1366     1 
 1364  1367     1 
 1365  1369     1 
 1365  1377     1 
 1365  1378     1 
 1366  1368     1 
 1366  1376     1 
 1367  1370     1 
 1367  1379     1 
 1367  1380     1 
 1368  1371     1 
 1368  1377     1 
 1368  1378     1 
 1369  1372     1 
 1369  1376     1 
 1370  1373     1 
 1370  1374     1 
 1370  1375     1 
 1376  1381     1 
 1376  1384     1 
 1377  1379     1 
 1377  1380     1 
 1378  1382     1 
 1378  1383     1 
 1378  1385     1 
 1378  1386     1 
 1379  1381     1 
 1379  1384     1 
 1380  1387     1 
 1380  1388     1 
 1381  1385     1 
 1381  1386     1 
 1382  1384     1 
 1383  1384     1 
 1384  1389     1 
 1384  1393     1 
 1385  1387     1 
 1385  1388     1 
 1386  1390     1 
 1386  1394     1 
 1386  1395     1 
 1387  1389     1 
 1387  1393     1 
 1388  1391     1 
 1388  1392     1 
 1388  1396     1 
 1388  1397     1 
 1389  1394     1 
 1389  1395     1 
 1390  1393     1 
 1393  1398     1 
 1393  1404     1 
 1394  1396     1 
 1394  1397     1 
 1395  1399     1 
 1395  1405     1 
 1395  1406     1 
 1396  1398     1 
 1396  1404     1 
 1397  1400     1 
 1397  1401     1 
 1397  1407     1 
 1397  1408     1 
 1398  1402     1 
 1398  1403     1 
 1398  1405     1 
 1398  1406     1 
 1399  1404     1 
 1400  1402     1 
 1400  1403     1 
 1404  1409     1 
 1404  1415     1 
 1405  1407     1 
 1405  1408     1 
 1406  1410     1 
 1406  1416     1 
 1406  1417     1 
 1407  1409     1 
 1407  1415     1 
 1408  1411     1 
 1408  1412     1 
 1408  1418     1 
 1408  1419     1 
 1409  1413     1 
 1409  1414     1 
 1409  1416     1 
 1409  1417     1 
 1410  1415     1 
 1411  1413     1 
 1411  1414     1 
 1415  1420     1 
 1416  1418     1 
 1416  1419     1 
 1417  1421     1 
 1417  1422     1 
 1418  1420     1 
 1419  1423     1 
 1419  1424     1 
 1420  1425     1 
 1420  1429     1 
 1421  1423     1 
 1421  1424     1 
 1422  1426     1 
 1422  1430     1 
 1422  1431     1 
 1423  1425     1 
 1423  1429     1 
 1424  1427     1 
 1424  1428     1 
 1424  1432     1 
 1424  1433     1 
 1425  1430     1 
 1425  1431     1 
 1426  1429     1 
 1429  1434     1 
 1429  1438     1 
 1430  1432     1 
 1430  1433     1 
 1431  1435     1 
 1431  1439     1 
 1431  1440     1 
 1432  1434     1 
 1432  1438     1 
 1433  1436     1 
 1433  1437     1 
 1433  1441     1 
 1433  1442     1 
 1434  1439     1 
 1434  1440     1 
 1435  1438     1 
 1438  1443     1 
 1439  1441     1 
 1439  1442     1 
 1440  1444     1 
 1440  1445     1 
 1441  1443     1 
 1442  1446     1 
 1442  1447     1 
 1443  1448     1 
 1443  1453     1 
 1444  1446     1 
 1444  1447     1 
 1445  1449     1 
 1445  1454     1 
 1445  1455     1 
 1446  1448     1 
 1446  1453     1 
 1447  1450     1 
 1447  1456     1 
 1447  1457     1 
 1448  1451     1 
 1448  1452     1 
 1448  1454     1 
 1448  1455     1 
 1449  1453     1 
 1453  1458     1 
 1453  1464     1 
 1454  1456     1 
 1454  1457     1 
 1455  1459     1 
 1455  1465     1 
 1455  1466     1 
 1456  1458     1 
 1456  1464     1 
 1457  1460     1 
 1457  1461     1 
 1457  1467     1 
 1457  1468     1 
 1458  1462     1 
 1458  1463     1 
 1458  1465     1 
 1458  1466     1 
 1459  1464     1 
 1460  1462     1 
 1460  1463     1 
 1464  1469     1 
 1464  1477     1 
 1465  1467     1 
 1465  1468     1 
 1466  1470     1 
 1466  1478     1 
 1466  1479     1 
 1467  1469     1 
 1467  1477     1 
 1468  1471     1 
 1468  1480     1 
 1468  1481     1 
 1469  1472     1 
 1469  1478     1 
 1469  1479     1 
 1470  1473     1 
 1470  1477     1 
 1471  1474     1 
 1471  1475     1 
 1471  1476     1 
 1477  1482     1 
 1478  1480     1 
 1478  1481     1 
 1479  1483     1 
 1479  1484     1 
 1480  1482     1 
 1481  1485     1 
 1481  1486     1 
 1482  1487     1 
 1482  1490     1 
 1483  1485     1 
 1483  1486     1 
 1484  1488     1 
 1484  1489     1 
 1484  1491     1 
 1484  1492     1 
 1485  1487     1 
 1485  1490     1 
 1486  1493     1 
 1486  1494     1 
 1487  1491     1 
 1487  1492     1 
 1488  1490     1 
 1489  1490     1 
 1490  1495     1 
 1490  1501     1 
 1491  1493     1 
 1491  1494     1 
 1492  1496     1 
 1492  1502     1 
 1492  1503     1 
 1493  1495     1 
 1493  1501     1 
 1494  1497     1 
 1494  1498     1 
 1494  1504     1 
 1494  1505     1 
 1495  1499     1 
 1495  1500     1 
 1495  1502     1 
 1495  1503     1 
 1496  1501     1 
 1497  1499     1 
 1497  1500     1 
 1501  1506     1 
 1501  1510     1 
 1502  1504     1 
 1502  1505     1 
 1503  1507     1 
 1503  1511     1 
 1503  1512     1 
 1504  1506     1 
 1504  1510     1 
 1505  1508     1 
 1505  1509     1 
 1505  1513     1 
 1505  1516     1 
 1506  1511     1 
 1506  1512     1 
 1507  1510     1 
 1510  1514     1 
 1510  1515     1 
 1510  1517     1 
 1511  1513     1 
 1511  1516     1 
 1512  1518     1 
 1512  1519     1 
 1513  1520     1 
 1513  1521     1 
 1514  1518     1 
 1514  1519     1 
 1515  1517     1 
 1516  1517     1 
 1517  1522     1 
 1518  1520     1 
 1518  1521     1 
 1519  1523     1 
 1519  1524     1 
 1520  1522     1 
 1521  1525     1 
 1521  1526     1 
 1522  1527     1 
 1522  1530     1 
 1523  1525     1 
 1523  1526     1 
 1524  1528     1 
 1524  1529     1 
 1524  1531     1 
 1524  1532     1 
 1525  1527     1 
 1525  1530     1 
 1526  1533     1 
 1526  1534     1 
 1527  1531     1 
 1527  1532     1 
 1528  1530     1 
 1529  1530     1 
 1530  1535     1 
 1530  1538     1 
 1531  1533     1 
 1531  1534     1 
 1532  1536     1 
 1532  1539     1 
 1532  1540     1 
 1533  1535     1 
 1533  1538     1 
 1534  1537     1 
 1534  1541     1 
 1534  1542     1 
 1535  1539     1 
 1535  1540     1 
 1536  1538     1 
 1538  1543     1 
 1538  1547     1 
 1539  1541     1 
 1539  1542     1 
 1540  1544     1 
 1540  1545     1 
 1540  1548     1 
 1540  1549     1 
 1541  1543     1 
 1541  1547     1 
 1542  1546     1 
 1542  1550     1 
 1542  1551     1 
 1543  1548     1 
 1543  1549     1 
 1544  1547     1 
 1545  1546     1 
 1545  1547     1 
 1547  1552     1 
 1547  1553     1 
 1548  1550     1 
 1548  1551     1 
 1549  1554     1 
 1549  1555     1 
 1550  1552     1 
 1550  1553     1 
 1551  1556     1 
 1551  1557     1 
 1552  1554     1 
 1552  1555     1 
 1553  1558     1 
 1553  1562     1 
 1554  1556     1 
 1554  1557     1 
 1555  1559     1 
 1555  1563     1 
 1555  1564     1 
 1556  1558     1 
 1556  1562     1 
 1557  1560     1 
 1557  1561     1 
 1557  1565     1 
 1557  1568     1 
 1558  1563     1 
 1558  1564     1 
 1559  1562     1 
 1562  1566     1 
 1562  1567     1 
 1562  1569     1 
 1563  1565     1 
 1563  1568     1 
 1564  1570     1 
 1564  1571     1 
 1565  1572     1 
 1565  1573     1 
 1566  1570     1 
 1566  1571     1 
 1567  1569     1 
 1568  1569     1 
 1569  1574     1 
 1569  1575     1 
 1570  1572     1 
 1570  1573     1 
 1571  1576     1 
 1571  1577     1 
 1572  1574     1 
 1572  1575     1 
 1573  1578     1 
 1573  1579     1 
 1574  1576     1 
 1574  1577     1 
 1575  1580     1 
 1575  1584     1 
 1576  1578     1 
 1576  1579     1 
 1577  1581     1 
 1577  1585     1 
 1577  1586     1 
 1578  1580     1 
 1578  1584     1 
 1579  1582     1 
 1579  1583     1 
 1579  1587     1 
 1579  1588     1 
 1580  1585     1 
 1580  1586     1 
 1581  1584     1 
 1584  1589     1 
 1584  1590     1 
 1585  1587     1 
 1585  1588     1 
 1586  1591     1 
 1586  1592     1 
 1587  1589     1 
 1587  1590     1 
 1588  1593     1 
 1588  1594     1 
 1589  1591     1 
 1589  1592     1 
 1590  1595     1 
 1590  1600     1 
 1591  1593     1 
 1591  1594     1 
 1592  1596     1 
 1592  1601     1 
 1592  1602     1 
 1593  1595     1 
 1593  1600     1 
 1594  1597     1 
 1594  1603     1 
 1594  1604     1 
 1595  1598     1 
 1595  1599     1 
 1595  1601     1 
 1595  1602     1 
 1596  1600     1 
 1600  1605     1 
 1600  1613     1 
 1601  1603     1 
 1601  1604     1 
 1602  1606     1 
 1602  1614     1 
 1602  1615     1 
 1603  1605     1 
 1603  1613     1 
 1604  1607     1 
 1604  1616     1 
 1604  1617     1 
 1605  1608     1 
 1605  1614     1 
 1605  1615     1 
 1606  1609     1 
 1606  1613     1 
 1607  1610     1 
 1607  1611     1 
 1607  1612     1 
 1613  1618     1 
 1613  1622     1 
 1614  1616     1 
 1614  1617     1 
 1615  1619     1 
 1615  1623     1 
 1615  1624     1 
 1616  1618     1 
 1616  1622     1 
 1617  1620     1 
 1617  1621     1 
 1617  1625     1 
 1617  1626     1 
 1618  1623     1 
 1618  1624     1 
 1619  1622     1 
 1622  1627     1 
 1622  1635     1 
 1623  1625     1 
 1623  1626     1 
 1624  1628     1 
 1624  1636     1 
 1624  1637     1 
 1625  1627     1 
 1625  1635     1 
 1626  1629     1 
 1626  1638     1 
 1626  1639     1 
 1627  1630     1 
 1627  1636     1 
 1627  1637     1 
 1628  1631     1 
 1628  1635     1 
 1629  1632     1 
 1629  1633     1 
 1629  1634     1 
 1635  1640     1 
 1635  1647     1 
 1636  1638     1 
 1636  1639     1 
 1637  1641     1 
 1637  1648     1 
 1637  1649     1 
 1638  1640     1 
 1638  1647     1 
 1639  1642     1 
 1639  1650     1 
 1639  1651     1 
 1640  1643     1 
 1640  1644     1 
 1640  1648     1 
 1640  1649     1 
 1641  1645     1 
 1641  1646     1 
 1641  1647     1 
 1643  1645     1 
 1643  1646     1 
 1647  1652     1 
 1647  1656     1 
 1648  1650     1 
 1648  1651     1 
 1649  1653     1 
 1649  1657     1 
 1649  1658     1 
 1650  1652     1 
 1650  1656     1 
 1651  1654     1 
 1651  1655     1 
 1651  1659     1 
 1651  1660     1 
 1652  1657     1 
 1652  1658     1 
 1653  1656     1 
 1656  1661     1 
 1656  1665     1 
 1657  1659     1 
 1657  1660     1 
 1658  1662     1 
 1658  1666     1 
 1658  1667     1 
 1659  1661     1 
 1659  1665     1 
 1660  1663     1 
 1660  1664     1 
 1660  1668     1 
 1660  1669     1 
 1661  1666     1 
 1661  1667     1 
 1662  1665     1 
 1665  1670     1 
 1665  1674     1 
 1666  1668     1 
 1666  1669     1 
 1667  1671     1 
 1667  1672     1 
 1667  1675     1 
 1667  1676     1 
 1668  1670     1 
 1668  1674     1 
 1669  1673     1 
 1669  1677     1 
 1669  1678     1 
 1670  1675     1 
 1670  1676     1 
 1671  1674     1 
 1672  1673     1 
 1672  1674     1 
 1674  1679     1 
 1674  1691     1 
 1675  1677     1 
 1675  1678     1 
 1676  1680     1 
 1676  1692     1 
 1676  1693     1 
 1677  1679     1 
 1677  1691     1 
 1678  1681     1 
 1678  1683     1 
 1678  1694     1 
 1678  1695     1 
 1679  1692     1 
 1679  1693     1 
 1680  1691     1 
 1691  1696     1 
 1692  1694     1 
 1692  1695     1 
 1693  1697     1 
 1693  1698     1 
 1694  1696     1 
 1695  1699     1 
 1695  1700     1 
 1696  1701     1 
 1696  1704     1 
 1697  1699     1 
 1697  1700     1 
 1698  1702     1 
 1698  1705     1 
 1698  1706     1 
 1699  1701     1 
 1699  1704     1 
 1700  1703     1 
 1700  1707     1 
 1700  1708     1 
 1701  1705     1 
 1701  1706     1 
 1702  1704     1 
 1704  1709     1 
 1704  1714     1 
 1705  1707     1 
 1705  1708     1 
 1706  1710     1 
 1706  1715     1 
 1706  1716     1 
 1707  1709     1 
 1707  1714     1 
 1708  1711     1 
 1708  1717     1 
 1708  1718     1 
 1709  1712     1 
 1709  1713     1 
 1709  1715     1 
 1709  1716     1 
 1710  1714     1 
 1714  1719     1 
 1714  1726     1 
 1715  1717     1 
 1715  1718     1 
 1716  1720     1 
 1716  1727     1 
 1716  1728     1 
 1717  1719     1 
 1717  1726     1 
 1718  1721     1 
 1718  1729     1 
 1718  1730     1 
 1719  1722     1 
 1719  1723     1 
 1719  1727     1 
 1719  1728     1 
 1720  1724     1 
 1720  1725     1 
 1720  1726     1 
 1722  1724     1 
 1722  1725     1 
 1726  1731     1 
 1727  1729     1 
 1727  1730     1 
 1728  1732     1 
 1728  1733     1 
 1729  1731     1 
 1730  1734     1 
 1730  1735     1 
 1731  1736     1 
 1731  1739     1 
 1732  1734     1 
 1732  1735     1 
 1733  1737     1 
 1733  1738     1 
 1733  1740     1 
 1733  1741     1 
 1734  1736     1 
 1734  1739     1 
 1735  1742     1 
 1735  1743     1 
 1736  1740     1 
 1736  1741     1 
 1737  1739     1 
 1738  1739     1 
 1739  1744     1 
 1739  1748     1 
 1740  1742     1 
 1740  1743     1 
 1741  1745     1 
 1741  1749     1 
 1741  1750     1 
 1742  1744     1 
 1742  1748     1 
 1743  1746     1 
 1743  1747     1 
 1743  1751     1 
 1743  1752     1 
 1744  1749     1 
 1744  1750     1 
 1745  1748     1 
 1748  1753     1 
 1748  1765     1 
 1749  1751     1 
 1749  1752     1 
 1750  1754     1 
 1750  1766     1 
 1750  1767     1 
 1751  1753     1 
 1751  1765     1 
 1752  1755     1 
 1752  1757     1 
 1752  1768     1 
 1752  1769     1 
 1753  1766     1 
 1753  1767     1 
 1754  1765     1 
 1765  1770     1 
 1765  1773     1 
 1766  1768     1 
 1766  1769     1 
 1767  1771     1 
 1767  1772     1 
 1767  1774     1 
 1767  1775     1 
 1768  1770     1 
 1768  1773     1 
 1769  1776     1 
 1769  1777     1 
 1770  1774     1 
 1770  1775     1 
 1771  1773     1 
 1772  1773     1 
 1773  1778     1 
 1773  1779     1 
 1774  1776     1 
 1774  1777     1 
 1775  1780     1 
 1775  1781     1 
 1776  1778     1 
 1776  1779     1 
 1777  1782     1 
 1777  1783     1 
 1778  1780     1 
 1778  1781     1 
 1779  1784     1 
 1779  1785     1 
 1780  1782     1 
 1780  1783     1 
 1781  1786     1 
 1781  1787     1 
 1782  1784     1 
 1782  1785     1 
 1783  1788     1 
 1783  1789     1 
 1784  1786     1 
 1784  1787     1 
 1785  1790     1 
 1785  1793     1 
 1786  1788     1 
 1786  1789     1 
 1787  1791     1 
 1787  1794     1 
 1787  1795     1 
 1788  1790     1 
 1788  1793     1 
 1789  1792     1 
 1789  1796     1 
 1789  1797     1 
 1790  1794     1 
 1790  1795     1 
 1791  1793     1 
 1793  1798     1 
 1793  1810     1 
 1794  1796     1 
 1794  1797     1 
 1795  1799     1 
 1795  1811     1 
 1795  1812     1 
 1796  1798     1 
 1796  1810     1 
 1797  1800     1 
 1797  1802     1 
 1797  1813     1 
 1797  1814     1 
 1798  1811     1 
 1798  1812     1 
 1799  1810     1 
 1810  1815     1 
 1810  1819     1 
 1811  1813     1 
 1811  1814     1 
 1812  1816     1 
 1812  1817     1 
 1812  1820     1 
 1812  1821     1 
 1813  1815     1 
 1813  1819     1 
 1814  1818     1 
 1814  1822     1 
 1814  1823     1 
 1815  1820     1 
 1815  1821     1 
 1816  1819     1 
 1817  1818     1 
 1817  1819     1 
 1819  1824     1 
 1819  1836     1 
 1820  1822     1 
 1820  1823     1 
 1821  1825     1 
 1821  1837     1 
 1821  1838     1 
 1822  1824     1 
 1822  1836     1 
 1823  1826     1 
 1823  1839     1 
 1823  1840     1 
 1824  1827     1 
 1824  1837     1 
 1824  1838     1 
 1825  1828     1 
 1825  1829     1 
 1825  1836     1 
 1826  1830     1 
 1826  1833     1 
 1827  1831     1 
 1827  1832     1 
 1827  1834     1 
 1827  1835     1 
 1828  1830     1 
 1828  1833     1 
 1830  1834     1 
 1830  1835     1 
 1831  1833     1 
 1832  1833     1 
 1836  1841     1 
 1836  1849     1 
 1837  1839     1 
 1837  1840     1 
 1838  1842     1 
 1838  1850     1 
 1838  1851     1 
 1839  1841     1 
 1839  1849     1 
 1840  1843     1 
 1840  1852     1 
 1840  1853     1 
 1841  1844     1 
 1841  1850     1 
 1841  1851     1 
 1842  1845     1 
 1842  1849     1 
 1843  1846     1 
 1843  1847     1 
 1843  1848     1 
 1849  1854     1 
 1849  1866     1 
 1850  1852     1 
 1850  1853     1 
 1851  1855     1 
 1851  1867     1 
 1851  1868     1 
 1852  1854     1 
 1852  1866     1 
 1853  1856     1 
 1853  1869     1 
 1853  1870     1 
 1854  1857     1 
 1854  1867     1 
 1854  1868     1 
 1855  1858     1 
 1855  1859     1 
 1855  1866     1 
 1856  1860     1 
 1856  1863     1 
 1857  1861     1 
 1857  1862     1 
 1857  1864     1 
 1857  1865     1 
 1858  1860     1 
 1858  1863     1 
 1860  1864     1 
 1860  1865     1 
 1861  1863     1 
 1862  1863     1 
 1866  1871     1 
 1866  1874     1 
 1867  1869     1 
 1867  1870     1 
 1868  1872     1 
 1868  1875     1 
 1868  1876     1 
 1869  1871     1 
 1869  1874     1 
 1870  1873     1 
 1870  1877     1 
 1870  1878     1 
 1871  1875     1 
 1871  1876     1 
 1872  1874     1 
 1874  1879     1 
 1874  1883     1 
 1875  1877     1 
 1875  1878     1 
 1876  1880     1 
 1876  1884     1 
 1876  1885     1 
 1877  1879     1 
 1877  1883     1 
 1878  1881     1 
 1878  1882     1 
 1878  1886     1 
 1878  1887     1 
 1879  1884     1 
 1879  1885     1 
 1880  1883     1 
 1883  1888     1 
 1883  1891     1 
 1884  1886     1 
 1884  1887     1 
 1885  1889     1 
 1885  1890     1 
 1885  1892     1 
 1885  1893     1 
 1886  1888     1 
 1886  1891     1 
 1887  1894     1 
 1887  1895     1 
 1888  1892     1 
 1888  1893     1 
 1889  1891     1 
 1890  1891     1 
 1891  1896     1 
 1891  1900     1 
 1892  1894     1 
 1892  1895     1 
 1893  1897     1 
 1893  1898     1 
 1893  1901     1 
 1893  1902     1 
 1894  1896     1 
 1894  1900     1 
 1895  1899     1 
 1895  1903     1 
 1895  1904     1 
 1896  1901     1 
 1896  1902     1 
 1897  1900     1 
 1898  1899     1 
 1898  1900     1 
 1900  1905     1 
 1900  1910     1 
 1901  1903     1 
 1901  1904     1 
 1902  1906     1 
 1902  1911     1 
 1902  1912     1 
 1903  1905     1 
 1903  1910     1 
 1904  1907     1 
 1904  1913     1 
 1904  1914     1 
 1905  1908     1 
 1905  1909     1 
 1905  1911     1 
 1905  1912     1 
 1906  1910     1 
 1910  1915     1 
 1910  1919     1 
 1911  1913     1 
 1911  1914     1 
 1912  1916     1 
 1912  1917     1 
 1912  1920     1 
 1912  1921     1 
 1913  1915     1 
 1913  1919     1 
 1914  1918     1 
 1914  1922     1 
 1914  1923     1 
 1915  1920     1 
 1915  1921     1 
 1916  1919     1 
 1917  1918     1 
 1917  1919     1 
 1919  1924     1 
 1919  1936     1 
 1920  1922     1 
 1920  1923     1 
 1921  1925     1 
 1921  1937     1 
 1921  1938     1 
 1922  1924     1 
 1922  1936     1 
 1923  1926     1 
 1923  1939     1 
 1923  1940     1 
 1924  1927     1 
 1924  1937     1 
 1924  1938     1 
 1925  1928     1 
 1925  1929     1 
 1925  1936     1 
 1926  1930     1 
 1926  1933     1 
 1927  1931     1 
 1927  1932     1 
 1927  1934     1 
 1927  1935     1 
 1928  1930     1 
 1928  1933     1 
 1930  1934     1 
 1930  1935     1 
 1931  1933     1 
 1932  1933     1 
 1936  1941     1 
 1936  1946     1 
 1937  1939     1 
 1937  1940     1 
 1938  1942     1 
 1938  1947     1 
 1938  1948     1 
 1939  1941     1 
 1939  1946     1 
 1940  1943     1 
 1940  1949     1 
 1940  1950     1 
 1941  1944     1 
 1941  1945     1 
 1941  1947     1 
 1941  1948     1 
 1942  1946     1 
 1946  1951     1 
 1946  1960     1 
 1947  1949     1 
 1947  1950     1 
 1948  1952     1 
 1948  1961     1 
 1948  1962     1 
 1949  1951     1 
 1949  1960     1 
 1950  1953     1 
 1950  1955     1 
 1950  1963     1 
 1950  1964     1 
 1951  1961     1 
 1951  1962     1 
 1952  1960     1 
 1960  1965     1 
 1960  1969     1 
 1961  1963     1 
 1961  1964     1 
 1962  1966     1 
 1962  1970     1 
 1962  1971     1 
 1963  1965     1 
 1963  1969     1 
 1964  1967     1 
 1964  1968     1 
 1964  1972     1 
 1964  1973     1 
 1965  1970     1 
 1965  1971     1 
 1966  1969     1 
 1969  1974     1 
 1969  1982     1 
 1970  1972     1 
 1970  1973     1 
 1971  1975     1 
 1971  1983     1 
 1971  1984     1 
 1972  1974     1 
 1972  1982     1 
 1973  1976     1 
 1973  1985     1 
 1973  1986     1 
 1974  1977     1 
 1974  1983     1 
 1974  1984     1 
 1975  1978     1 
 1975  1982     1 
 1976  1979     1 
 1976  1980     1 
 1976  1981     1 
 1982  1987     1 
 1982  1988     1 
 1983  1985     1 
 1983  1986     1 
 1984  1989     1 
 1984  1990     1 
 1985  1987     1 
 1985  1988     1 
 1986  1991     1 
 1986  1992     1 
 1987  1989     1 
 1987  1990     1 
 1988  1993     1 
 1988  2002     1 
 1989  1991     1 
 1989  1992     1 
 1990  1994     1 
 1990  2003     1 
 1990  2004     1 
 1991  1993     1 
 1991  2002     1 
 1992  1995     1 
 1992  1996     1 
 1992  2005     1 
 1992  2006     1 
 1993  2003     1 
 1993  2004     1 
 1994  2002     1 
 2002  2007     1 
 2003  2005     1 
 2003  2006     1 
 2004  2008     1 
 2004  2009     1 
 2005  2007     1 
 2006  2010     1 
 2006  2011     1 
 2007  2012     1 
 2008  2010     1 
 2008  2011     1 
 2009  2013     1 
 2009  2014     1 
 2010  2012     1 
 2011  2015     1 
 2011  2016     1 
 2012  2017     1 
 2012  2022     1 
 2013  2015     1 
 2013  2016     1 
 2014  2018     1 
 2014  2023     1 
 2014  2024     1 
 2015  2017     1 
 2015  2022     1 
 2016  2019     1 
 2016  2025     1 
 2016  2026     1 
 2017  2020     1 
 2017  2021     1 
 2017  2023     1 
 2017  2024     1 
 2018  2022     1 
 2022  2027     1 
 2022  2033     1 
 2023  2025     1 
 2023  2026     1 
 2024  2028     1 
 2024  2034     1 
 2024  2035     1 
 2025  2027     1 
 2025  2033     1 
 2026  2029     1 
 2026  2030     1 
 2026  2036     1 
 2026  2037     1 
 2027  2031     1 
 2027  2032     1 
 2027  2034     1 
 2027  2035     1 
 2028  2033     1 
 2029  2031     1 
 2029  2032     1 
 2033  2038     1 
 2033  2042     1 
 2034  2036     1 
 2034  2037     1 
 2035  2039     1 
 2035  2040     1 
 2035  2043     1 
 2035  2044     1 
 2036  2038     1 
 2036  2042     1 
 2037  2041     1 
 2037  2045     1 
 2037  2046     1 
 2038  2043     1 
 2038  2044     1 
 2039  2042     1 
 2040  2041     1 
 2040  2042     1 
 2042  2047     1 
 2042  2056     1 
 2043  2045     1 
 2043  2046     1 
 2044  2048     1 
 2044  2057     1 
 2044  2058     1 
 2045  2047     1 
 2045  2056     1 
 2046  2049     1 
 2046  2050     1 
 2046  2059     1 
 2046  2060     1 
 2047  2057     1 
 2047  2058     1 
 2048  2056     1 
 2056  2061     1 
 2056  2065     1 
 2057  2059     1 
 2057  2060     1 
 2058  2062     1 
 2058  2063     1 
 2058  2066     1 
 2058  2067     1 
 2059  2061     1 
 2059  2065     1 
 2060  2064     1 
 2060  2068     1 
 2060  2069     1 
 2061  2066     1 
 2061  2067     1 
 2062  2065     1 
 2063  2064     1 
 2063  2065     1 
 2065  2070     1 
 2065  2074     1 
 2066  2068     1 
 2066  2069     1 
 2067  2071     1 
 2067  2072     1 
 2067  2075     1 
 2067  2076     1 
 2068  2070     1 
 2068  2074     1 
 2069  2073     1 
 2069  2077     1 
 2069  2078     1 
 2070  2075     1 
 2070  2076     1 
 2071  2074     1 
 2072  2073     1 
 2072  2074     1 
 2074  2079     1 
 2074  2082     1 
 2075  2077     1 
 2075  2078     1 
 2076  2080     1 
 2076  2083     1 
 2076  2084     1 
 2077  2079     1 
 2077  2082     1 
 2078  2081     1 
 2078  2085     1 
 2078  2086     1 
 2079  2083     1 
 2079  2084     1 
 2080  2082     1 
 2082  2087     1 
 2082  2095     1 
 2083  2085     1 
 2083  2086     1 
 2084  2088     1 
 2084  2096     1 
 2084  2097     1 
 2085  2087     1 
 2085  2095     1 
 2086  2089     1 
 2086  2098     1 
 2086  2099     1 
 2087  2090     1 
 2087  2096     1 
 2087  2097     1 
 2088  2091     1 
 2088  2095     1 
 2089  2092     1 
 2089  2093     1 
 2089  2094     1 
 2095  2100     1 
 2095  2104     1 
 2096  2098     1 
 2096  2099     1 
 2097  2101     1 
 2097  2102     1 
 2097  2105     1 
 2097  2106     1 
 2098  2100     1 
 2098  2104     1 
 2099  2103     1 
 2099  2107     1 
 2099  2108     1 
 2100  2105     1 
 2100  2106     1 
 2101  2104     1 
 2102  2103     1 
 2102  2104     1 
 2104  2109     1 
 2104  2114     1 
 2105  2107     1 
 2105  2108     1 
 2106  2110     1 
 2106  2115     1 
 2106  2116     1 
 2107  2109     1 
 2107  2114     1 
 2108  2111     1 
 2108  2117     1 
 2108  2118     1 
 2109  2112     1 
 2109  2113     1 
 2109  2115     1 
 2109  2116     1 
 2110  2114     1 
 2114  2119     1 
 2114  2125     1 
 2115  2117     1 
 2115  2118     1 
 2116  2120     1 
 2116  2126     1 
 2116  2127     1 
 2117  2119     1 
 2117  2125     1 
 2118  2121     1 
 2118  2122     1 
 2118  2128     1 
 2118  2129     1 
 2119  2123     1 
 2119  2124     1 
 2119  2126     1 
 2119  2127     1 
 2120  2125     1 
 2121  2123     1 
 2121  2124     1 
 2125  2130     1 
 2125  2137     1 
 2126  2128     1 
 2126  2129     1 
 2127  2131     1 
 2127  2138     1 
 2127  2139     1 
 2128  2130     1 
 2128  2137     1 
 2129  2132     1 
 2129  2140     1 
 2129  2141     1 
 2130  2133     1 
 2130  2134     1 
 2130  2138     1 
 2130  2139     1 
 2131  2135     1 
 2131  2136     1 
 2131  2137     1 
 2133  2135     1 
 2133  2136     1 
 2137  2142     1 
 2137  2147     1 
 2138  2140     1 
 2138  2141     1 
 2139  2143     1 
 2139  2148     1 
 2139  2149     1 
 2140  2142     1 
 2140  2147     1 
 2141  2144     1 
 2141  2150     1 
 2141  2151     1 
 2142  2145     1 
 2142  2146     1 
 2142  2148     1 
 2142  2149     1 
 2143  2147     1 
 2147  2152     1 
 2148  2150     1 
 2148  2151     1 
 2149  2153     1 
 2149  2154     1 
 2150  2152     1 
 2151  2155     1 
 2151  2156     1 
 2152  2157     1 
 2152  2161     1 
 2153  2155     1 
 2153  2156     1 
 2154  2158     1 
 2154  2162     1 
 2154  2163     1 
 2155  2157     1 
 2155  2161     1 
 2156  2159     1 
 2156  2160     1 
 2156  2164     1 
 2156  2165     1 
 2157  2162     1 
 2157  2163     1 
 2158  2161     1 
 2161  2166     1 
 2161  2172     1 
 2162  2164     1 
 2162  2165     1 
 2163  2167     1 
 2163  2173     1 
 2163  2174     1 
 2164  2166     1 
 2164  2172     1 
 2165  2168     1 
 2165  2169     1 
 2165  2175     1 
 2165  2176     1 
 2166  2170     1 
 2166  2171     1 
 2166  2173     1 
 2166  2174     1 
 2167  2172     1 
 2168  2170     1 
 2168  2171     1 
 2172  2177     1 
 2172  2183     1 
 2173  2175     1 
 2173  2176     1 
 2174  2178     1 
 2174  2184     1 
 2174  2185     1 
 2175  2177     1 
 2175  2183     1 
 2176  2179     1 
 2176  2180     1 
 2176  2186     1 
 2176  2187     1 
 2177  2181     1 
 2177  2182     1 
 2177  2184     1 
 2177  2185     1 
 2178  2183     1 
 2179  2181     1 
 2179  2182     1 
 2183  2188     1 
 2183  2200     1 
 2184  2186     1 
 2184  2187     1 
 2185  2189     1 
 2185  2201     1 
 2185  2202     1 
 2186  2188     1 
 2186  2200     1 
 2187  2190     1 
 2187  2192     1 
 2187  2203     1 
 2187  2204     1 
 2188  2201     1 
 2188  2202     1 
 2189  2200     1 
 2200  2205     1 
 2200  2209     1 
 2201  2203     1 
 2201  2204     1 
 2202  2206     1 
 2202  2210     1 
 2202  2211     1 
 2203  2205     1 
 2203  2209     1 
 2204  2207     1 
 2204  2208     1 
 2204  2212     1 
 2204  2213     1 
 2205  2210     1 
 2205  2211     1 
 2206  2209     1 
 2209  2214     1 
 2209  2219     1 
 2210  2212     1 
 2210  2213     1 
 2211  2215     1 
 2211  2220     1 
 2211  2221     1 
 2212  2214     1 
 2212  2219     1 
 2213  2216     1 
 2213  2222     1 
 2213  2223     1 
 2214  2217     1 
 2214  2218     1 
 2214  2220     1 
 2214  2221     1 
 2215  2219     1 
 2219  2224     1
[truncated: 347,998 more chars]
