# Supplementary material for: YiaC and CobB regulate lysine lactylation in Escherichia coli
Source: Nat Commun. 2022 Nov 4;13:6628. doi: 10.1038/s41467-022-34399-y (PMC9636275; doi:10.1038/s41467-022-34399-y)
Supplement: Supplementary file 10 — Source Data [file 41467_2022_34399_MOESM10_ESM.zip › Source Data/MD simulation source data/PykFK382la_FBP_MD/PykFK382la_protein/topol_Protein_chain_A2.itp]

[ moleculetype ]
Protein_chain_A2     3

[ atoms ]
     1         NL    351    LYS      N      1    0.050000   14.006700
     2          H    351    LYS     H1      1    0.250000    1.008000
     3          H    351    LYS     H2      1    0.250000    1.008000
     4          H    351    LYS     H3      1    0.250000    1.008000
     5        CH1    351    LYS     CA      2    0.200000   13.019000
     6        CH2    351    LYS     CB      2    0.000000   14.027000
     7        CH2    351    LYS     CG      3    0.000000   14.027000
     8        CH2    351    LYS     CD      3    0.000000   14.027000
     9        CH2    351    LYS     CE      4    0.200000   14.027000
    10         NL    351    LYS     NZ      4    0.050000   14.006700
    11          H    351    LYS    HZ1      4    0.250000    1.008000
    12          H    351    LYS    HZ2      4    0.250000    1.008000
    13          H    351    LYS    HZ3      4    0.250000    1.008000
    14          C    351    LYS      C      5    0.450000   12.011000
    15          O    351    LYS      O      5   -0.450000   15.999400
    16          N    352    LEU      N      6   -0.310000   14.006700
    17          H    352    LEU      H      6    0.310000    1.008000
    18        CH1    352    LEU     CA      7    0.000000   13.019000
    19        CH2    352    LEU     CB      7    0.000000   14.027000
    20        CH1    352    LEU     CG      8    0.000000   13.019000
    21        CH3    352    LEU    CD1      8    0.000000   15.035000
    22        CH3    352    LEU    CD2      8    0.000000   15.035000
    23          C    352    LEU      C      9    0.450000   12.011000
    24          O    352    LEU      O      9   -0.450000   15.999400
    25          N    353    ARG      N     10   -0.310000   14.006700
    26          H    353    ARG      H     10    0.310000    1.008000
    27        CH1    353    ARG     CA     11    0.000000   13.019000
    28        CH2    353    ARG     CB     11    0.000000   14.027000
    29        CH2    353    ARG     CG     11    0.000000   14.027000
    30        CH2    353    ARG     CD     12    0.090000   14.027000
    31         NE    353    ARG     NE     12   -0.105000   14.006700
    32          H    353    ARG     HE     12    0.345000    1.008000
    33          C    353    ARG     CZ     12    0.010000   12.011000
    34         NZ    353    ARG    NH1     12   -0.360000   14.006700
    35          H    353    ARG   HH11     12    0.345000    1.008000
    36          H    353    ARG   HH12     12    0.345000    1.008000
    37         NZ    353    ARG    NH2     12   -0.360000   14.006700
    38          H    353    ARG   HH21     12    0.345000    1.008000
    39          H    353    ARG   HH22     12    0.345000    1.008000
    40          C    353    ARG      C     13    0.450000   12.011000
    41          O    353    ARG      O     13   -0.450000   15.999400
    42          N    354    ILE      N     14   -0.310000   14.006700
    43          H    354    ILE      H     14    0.310000    1.008000
    44        CH1    354    ILE     CA     15    0.000000   13.019000
    45        CH1    354    ILE     CB     16    0.000000   13.019000
    46        CH2    354    ILE    CG1     16    0.000000   14.027000
    47        CH3    354    ILE    CG2     16    0.000000   15.035000
    48        CH3    354    ILE     CD     16    0.000000   15.035000
    49          C    354    ILE      C     17    0.450000   12.011000
    50          O    354    ILE      O     17   -0.450000   15.999400
    51          N    355    THR      N     18   -0.310000   14.006700
    52          H    355    THR      H     18    0.310000    1.008000
    53        CH1    355    THR     CA     19    0.000000   13.019000
    54        CH1    355    THR     CB     20    0.266000   13.019000
    55         OA    355    THR    OG1     20   -0.674000   15.999400
    56          H    355    THR    HG1     20    0.408000    1.008000
    57        CH3    355    THR    CG2     21    0.000000   15.035000
    58          C    355    THR      C     22    0.450000   12.011000
    59          O    355    THR      O     22   -0.450000   15.999400
    60          N    356    GLU      N     23   -0.310000   14.006700
    61          H    356    GLU      H     23    0.310000    1.008000
    62        CH1    356    GLU     CA     24    0.000000   13.019000
    63        CH2    356    GLU     CB     24    0.000000   14.027000
    64        CH2    356    GLU     CG     25    0.160000   14.027000
    65          C    356    GLU     CD     25    0.270000   12.011000
    66         OM    356    GLU    OE1     25   -0.715000   15.999400
    67         OM    356    GLU    OE2     25   -0.715000   15.999400
    68          C    356    GLU      C     26    0.450000   12.011000
    69          O    356    GLU      O     26   -0.450000   15.999400
    70          N    357    ALA      N     27   -0.310000   14.006700
    71          H    357    ALA      H     27    0.310000    1.008000
    72        CH1    357    ALA     CA     28    0.000000   13.019000
    73        CH3    357    ALA     CB     28    0.000000   15.035000
    74          C    357    ALA      C     29    0.450000   12.011000
    75          O    357    ALA      O     29   -0.450000   15.999400
    76          N    358    VAL      N     30   -0.310000   14.006700
    77          H    358    VAL      H     30    0.310000    1.008000
    78        CH1    358    VAL     CA     31    0.000000   13.019000
    79        CH1    358    VAL     CB     31    0.000000   13.019000
    80        CH3    358    VAL    CG1     31    0.000000   15.035000
    81        CH3    358    VAL    CG2     31    0.000000   15.035000
    82          C    358    VAL      C     32    0.450000   12.011000
    83          O    358    VAL      O     32   -0.450000   15.999400
    84          N    359    CYS      N     33   -0.310000   14.006700
    85          H    359    CYS      H     33    0.310000    1.008000
    86        CH1    359    CYS     CA     34    0.000000   13.019000
    87        CH2    359    CYS     CB     35    0.150000   14.027000
    88          S    359    CYS     SG     35   -0.370000   32.060000
    89          H    359    CYS     HG     35    0.220000    1.008000
    90          C    359    CYS      C     36    0.450000   12.011000
    91          O    359    CYS      O     36   -0.450000   15.999400
    92          N    360    ARG      N     37   -0.310000   14.006700
    93          H    360    ARG      H     37    0.310000    1.008000
    94        CH1    360    ARG     CA     38    0.000000   13.019000
    95        CH2    360    ARG     CB     38    0.000000   14.027000
    96        CH2    360    ARG     CG     38    0.000000   14.027000
    97        CH2    360    ARG     CD     39    0.090000   14.027000
    98         NE    360    ARG     NE     39   -0.105000   14.006700
    99          H    360    ARG     HE     39    0.345000    1.008000
   100          C    360    ARG     CZ     39    0.010000   12.011000
   101         NZ    360    ARG    NH1     39   -0.360000   14.006700
   102          H    360    ARG   HH11     39    0.345000    1.008000
   103          H    360    ARG   HH12     39    0.345000    1.008000
   104         NZ    360    ARG    NH2     39   -0.360000   14.006700
   105          H    360    ARG   HH21     39    0.345000    1.008000
   106          H    360    ARG   HH22     39    0.345000    1.008000
   107          C    360    ARG      C     40    0.450000   12.011000
   108          O    360    ARG      O     40   -0.450000   15.999400
   109          N    361    GLY      N     41   -0.310000   14.006700
   110          H    361    GLY      H     41    0.310000    1.008000
   111        CH2    361    GLY     CA     42    0.000000   14.027000
   112          C    361    GLY      C     43    0.450000   12.011000
   113          O    361    GLY      O     43   -0.450000   15.999400
   114          N    362    ALA      N     44   -0.310000   14.006700
   115          H    362    ALA      H     44    0.310000    1.008000
   116        CH1    362    ALA     CA     45    0.000000   13.019000
   117        CH3    362    ALA     CB     45    0.000000   15.035000
   118          C    362    ALA      C     46    0.450000   12.011000
   119          O    362    ALA      O     46   -0.450000   15.999400
   120          N    363    VAL      N     47   -0.310000   14.006700
   121          H    363    VAL      H     47    0.310000    1.008000
   122        CH1    363    VAL     CA     48    0.000000   13.019000
   123        CH1    363    VAL     CB     48    0.000000   13.019000
   124        CH3    363    VAL    CG1     48    0.000000   15.035000
   125        CH3    363    VAL    CG2     48    0.000000   15.035000
   126          C    363    VAL      C     49    0.450000   12.011000
   127          O    363    VAL      O     49   -0.450000   15.999400
   128          N    364    GLU      N     50   -0.310000   14.006700
   129          H    364    GLU      H     50    0.310000    1.008000
   130        CH1    364    GLU     CA     51    0.000000   13.019000
   131        CH2    364    GLU     CB     51    0.000000   14.027000
   132        CH2    364    GLU     CG     52    0.160000   14.027000
   133          C    364    GLU     CD     52    0.270000   12.011000
   134         OM    364    GLU    OE1     52   -0.715000   15.999400
   135         OM    364    GLU    OE2     52   -0.715000   15.999400
   136          C    364    GLU      C     53    0.450000   12.011000
   137          O    364    GLU      O     53   -0.450000   15.999400
   138          N    365    THR      N     54   -0.310000   14.006700
   139          H    365    THR      H     54    0.310000    1.008000
   140        CH1    365    THR     CA     55    0.000000   13.019000
   141        CH1    365    THR     CB     56    0.266000   13.019000
   142         OA    365    THR    OG1     56   -0.674000   15.999400
   143          H    365    THR    HG1     56    0.408000    1.008000
   144        CH3    365    THR    CG2     57    0.000000   15.035000
   145          C    365    THR      C     58    0.450000   12.011000
   146          O    365    THR      O     58   -0.450000   15.999400
   147          N    366    ALA      N     59   -0.310000   14.006700
   148          H    366    ALA      H     59    0.310000    1.008000
   149        CH1    366    ALA     CA     60    0.000000   13.019000
   150        CH3    366    ALA     CB     60    0.000000   15.035000
   151          C    366    ALA      C     61    0.450000   12.011000
   152          O    366    ALA      O     61   -0.450000   15.999400
   153          N    367    GLU      N     62   -0.310000   14.006700
   154          H    367    GLU      H     62    0.310000    1.008000
   155        CH1    367    GLU     CA     63    0.000000   13.019000
   156        CH2    367    GLU     CB     63    0.000000   14.027000
   157        CH2    367    GLU     CG     64    0.160000   14.027000
   158          C    367    GLU     CD     64    0.270000   12.011000
   159         OM    367    GLU    OE1     64   -0.715000   15.999400
   160         OM    367    GLU    OE2     64   -0.715000   15.999400
   161          C    367    GLU      C     65    0.450000   12.011000
   162          O    367    GLU      O     65   -0.450000   15.999400
   163          N    368    LYS      N     66   -0.310000   14.006700
   164          H    368    LYS      H     66    0.310000    1.008000
   165        CH1    368    LYS     CA     67    0.000000   13.019000
   166        CH2    368    LYS     CB     67    0.000000   14.027000
   167        CH2    368    LYS     CG     68    0.000000   14.027000
   168        CH2    368    LYS     CD     68    0.000000   14.027000
   169        CH2    368    LYS     CE     69    0.200000   14.027000
   170         NL    368    LYS     NZ     69    0.050000   14.006700
   171          H    368    LYS    HZ1     69    0.250000    1.008000
   172          H    368    LYS    HZ2     69    0.250000    1.008000
   173          H    368    LYS    HZ3     69    0.250000    1.008000
   174          C    368    LYS      C     70    0.450000   12.011000
   175          O    368    LYS      O     70   -0.450000   15.999400
   176          N    369    LEU      N     71   -0.310000   14.006700
   177          H    369    LEU      H     71    0.310000    1.008000
   178        CH1    369    LEU     CA     72    0.000000   13.019000
   179        CH2    369    LEU     CB     72    0.000000   14.027000
   180        CH1    369    LEU     CG     73    0.000000   13.019000
   181        CH3    369    LEU    CD1     73    0.000000   15.035000
   182        CH3    369    LEU    CD2     73    0.000000   15.035000
   183          C    369    LEU      C     74    0.450000   12.011000
   184          O    369    LEU      O     74   -0.450000   15.999400
   185          N    370    ASP      N     75   -0.310000   14.006700
   186          H    370    ASP      H     75    0.310000    1.008000
   187        CH1    370    ASP     CA     76    0.000000   13.019000
   188        CH2    370    ASP     CB     77    0.160000   14.027000
   189          C    370    ASP     CG     77    0.270000   12.011000
   190         OM    370    ASP    OD1     77   -0.715000   15.999400
   191         OM    370    ASP    OD2     77   -0.715000   15.999400
   192          C    370    ASP      C     78    0.450000   12.011000
   193          O    370    ASP      O     78   -0.450000   15.999400
   194          N    371    ALA      N     79   -0.310000   14.006700
   195          H    371    ALA      H     79    0.310000    1.008000
   196        CH1    371    ALA     CA     80    0.000000   13.019000
   197        CH3    371    ALA     CB     80    0.000000   15.035000
   198          C    371    ALA      C     81    0.450000   12.011000
   199          O    371    ALA      O     81   -0.450000   15.999400
   200          N    372    PRO      N     82    0.000000   14.006700
   201        CH1    372    PRO     CA     83    0.000000   13.019000
   202       CH2r    372    PRO     CB     83    0.000000   14.027000
   203       CH2r    372    PRO     CG     84    0.000000   14.027000
   204       CH2r    372    PRO     CD     84    0.000000   14.027000
   205          C    372    PRO      C     85    0.450000   12.011000
   206          O    372    PRO      O     85   -0.450000   15.999400
   207          N    373    LEU      N     86   -0.310000   14.006700
   208          H    373    LEU      H     86    0.310000    1.008000
   209        CH1    373    LEU     CA     87    0.000000   13.019000
   210        CH2    373    LEU     CB     87    0.000000   14.027000
   211        CH1    373    LEU     CG     88    0.000000   13.019000
   212        CH3    373    LEU    CD1     88    0.000000   15.035000
   213        CH3    373    LEU    CD2     88    0.000000   15.035000
   214          C    373    LEU      C     89    0.450000   12.011000
   215          O    373    LEU      O     89   -0.450000   15.999400
   216          N    374    ILE      N     90   -0.310000   14.006700
   217          H    374    ILE      H     90    0.310000    1.008000
   218        CH1    374    ILE     CA     91    0.000000   13.019000
   219        CH1    374    ILE     CB     92    0.000000   13.019000
   220        CH2    374    ILE    CG1     92    0.000000   14.027000
   221        CH3    374    ILE    CG2     92    0.000000   15.035000
   222        CH3    374    ILE     CD     92    0.000000   15.035000
   223          C    374    ILE      C     93    0.450000   12.011000
   224          O    374    ILE      O     93   -0.450000   15.999400
   225          N    375    VAL      N     94   -0.310000   14.006700
   226          H    375    VAL      H     94    0.310000    1.008000
   227        CH1    375    VAL     CA     95    0.000000   13.019000
   228        CH1    375    VAL     CB     95    0.000000   13.019000
   229        CH3    375    VAL    CG1     95    0.000000   15.035000
   230        CH3    375    VAL    CG2     95    0.000000   15.035000
   231          C    375    VAL      C     96    0.450000   12.011000
   232          O    375    VAL      O     96   -0.450000   15.999400
   233          N    376    VAL      N     97   -0.310000   14.006700
   234          H    376    VAL      H     97    0.310000    1.008000
   235        CH1    376    VAL     CA     98    0.000000   13.019000
   236        CH1    376    VAL     CB     98    0.000000   13.019000
   237        CH3    376    VAL    CG1     98    0.000000   15.035000
   238        CH3    376    VAL    CG2     98    0.000000   15.035000
   239          C    376    VAL      C     99    0.450000   12.011000
   240          O    376    VAL      O     99   -0.450000   15.999400
   241          N    377    ALA      N    100   -0.310000   14.006700
   242          H    377    ALA      H    100    0.310000    1.008000
   243        CH1    377    ALA     CA    101    0.000000   13.019000
   244        CH3    377    ALA     CB    101    0.000000   15.035000
   245          C    377    ALA      C    102    0.450000   12.011000
   246          O    377    ALA      O    102   -0.450000   15.999400
   247          N    378    THR      N    103   -0.310000   14.006700
   248          H    378    THR      H    103    0.310000    1.008000
   249        CH1    378    THR     CA    104    0.000000   13.019000
   250        CH1    378    THR     CB    105    0.266000   13.019000
   251         OA    378    THR    OG1    105   -0.674000   15.999400
   252          H    378    THR    HG1    105    0.408000    1.008000
   253        CH3    378    THR    CG2    106    0.000000   15.035000
   254          C    378    THR      C    107    0.450000   12.011000
   255          O    378    THR      O    107   -0.450000   15.999400
   256          N    379    GLN      N    108   -0.310000   14.006700
   257          H    379    GLN      H    108    0.310000    1.008000
   258        CH1    379    GLN     CA    109    0.000000   13.019000
   259        CH2    379    GLN     CB    109    0.000000   14.027000
   260        CH2    379    GLN     CG    109    0.000000   14.027000
   261          C    379    GLN     CD    110    0.290000   12.011000
   262          O    379    GLN    OE1    110   -0.450000   15.999400
   263         NT    379    GLN    NE2    110   -0.720000   14.006700
   264          H    379    GLN   HE21    110    0.440000    1.008000
   265          H    379    GLN   HE22    110    0.440000    1.008000
   266          C    379    GLN      C    111    0.450000   12.011000
   267          O    379    GLN      O    111   -0.450000   15.999400
   268          N    380    GLY      N    112   -0.310000   14.006700
   269          H    380    GLY      H    112    0.310000    1.008000
   270        CH2    380    GLY     CA    113    0.000000   14.027000
   271          C    380    GLY      C    114    0.450000   12.011000
   272          O    380    GLY      O    114   -0.450000   15.999400
   273          N    381    GLY      N    115   -0.310000   14.006700
   274          H    381    GLY      H    115    0.310000    1.008000
   275        CH2    381    GLY     CA    116    0.000000   14.027000
   276          C    381    GLY      C    117    0.450000   12.011000
   277          O    381    GLY      O    117   -0.450000   15.999400
   278          N    382    KL2      N    118   -0.310000   14.006700
   279          H    382    KL2      H    118    0.310000    1.008000
   280        CH1    382    KL2     CA    119    0.000000   13.019000
   281        CH2    382    KL2     CB    119    0.000000   14.027000
   282        CH2    382    KL2     CG    120    0.000000   14.027000
   283        CH2    382    KL2     CD    120    0.000000   14.027000
   284        CH2    382    KL2     CE    121    0.000000   14.027000
   285          N    382    KL2     NZ    122   -0.310000   14.006700
   286          H    382    KL2     HZ    122    0.310000    1.008000
   287          C    382    KL2     CH    123    0.450000   12.011000
   288          O    382    KL2    OT2    123   -0.450000   15.999400
   289        CH1    382    KL2    CT1    124    0.266000   13.019000
   290         OA    382    KL2    OI1    124   -0.674000   15.999400
   291          H    382    KL2    HI1    124    0.408000    1.008000
   292        CH2    382    KL2    CI2    125    0.000000   14.027000
   293          C    382    KL2      C    126    0.450000   12.011000
   294          O    382    KL2      O    126   -0.450000   15.999400
   295          N    383    SER      N    127   -0.310000   14.006700
   296          H    383    SER      H    127    0.310000    1.008000
   297        CH1    383    SER     CA    128    0.000000   13.019000
   298        CH2    383    SER     CB    129    0.266000   14.027000
   299         OA    383    SER     OG    129   -0.674000   15.999400
   300          H    383    SER     HG    129    0.408000    1.008000
   301          C    383    SER      C    130    0.450000   12.011000
   302          O    383    SER      O    130   -0.450000   15.999400
   303          N    384    ALA      N    131   -0.310000   14.006700
   304          H    384    ALA      H    131    0.310000    1.008000
   305        CH1    384    ALA     CA    132    0.000000   13.019000
   306        CH3    384    ALA     CB    132    0.000000   15.035000
   307          C    384    ALA      C    133    0.450000   12.011000
   308          O    384    ALA      O    133   -0.450000   15.999400
   309          N    385    ARG      N    134   -0.310000   14.006700
   310          H    385    ARG      H    134    0.310000    1.008000
   311        CH1    385    ARG     CA    135    0.000000   13.019000
   312        CH2    385    ARG     CB    135    0.000000   14.027000
   313        CH2    385    ARG     CG    135    0.000000   14.027000
   314        CH2    385    ARG     CD    136    0.090000   14.027000
   315         NE    385    ARG     NE    136   -0.105000   14.006700
   316          H    385    ARG     HE    136    0.345000    1.008000
   317          C    385    ARG     CZ    136    0.010000   12.011000
   318         NZ    385    ARG    NH1    136   -0.360000   14.006700
   319          H    385    ARG   HH11    136    0.345000    1.008000
   320          H    385    ARG   HH12    136    0.345000    1.008000
   321         NZ    385    ARG    NH2    136   -0.360000   14.006700
   322          H    385    ARG   HH21    136    0.345000    1.008000
   323          H    385    ARG   HH22    136    0.345000    1.008000
   324          C    385    ARG      C    137    0.450000   12.011000
   325          O    385    ARG      O    137   -0.450000   15.999400
   326          N    386    ALA      N    138   -0.310000   14.006700
   327          H    386    ALA      H    138    0.310000    1.008000
   328        CH1    386    ALA     CA    139    0.000000   13.019000
   329        CH3    386    ALA     CB    139    0.000000   15.035000
   330          C    386    ALA      C    140    0.450000   12.011000
   331          O    386    ALA      O    140   -0.450000   15.999400
   332          N    387    VAL      N    141   -0.310000   14.006700
   333          H    387    VAL      H    141    0.310000    1.008000
   334        CH1    387    VAL     CA    142    0.000000   13.019000
   335        CH1    387    VAL     CB    142    0.000000   13.019000
   336        CH3    387    VAL    CG1    142    0.000000   15.035000
   337        CH3    387    VAL    CG2    142    0.000000   15.035000
   338          C    387    VAL      C    143    0.450000   12.011000
   339          O    387    VAL      O    143   -0.450000   15.999400
   340          N    388    ARG      N    144   -0.310000   14.006700
   341          H    388    ARG      H    144    0.310000    1.008000
   342        CH1    388    ARG     CA    145    0.000000   13.019000
   343        CH2    388    ARG     CB    145    0.000000   14.027000
   344        CH2    388    ARG     CG    145    0.000000   14.027000
   345        CH2    388    ARG     CD    146    0.090000   14.027000
   346         NE    388    ARG     NE    146   -0.105000   14.006700
   347          H    388    ARG     HE    146    0.345000    1.008000
   348          C    388    ARG     CZ    146    0.010000   12.011000
   349         NZ    388    ARG    NH1    146   -0.360000   14.006700
   350          H    388    ARG   HH11    146    0.345000    1.008000
   351          H    388    ARG   HH12    146    0.345000    1.008000
   352         NZ    388    ARG    NH2    146   -0.360000   14.006700
   353          H    388    ARG   HH21    146    0.345000    1.008000
   354          H    388    ARG   HH22    146    0.345000    1.008000
   355          C    388    ARG      C    147    0.450000   12.011000
   356          O    388    ARG      O    147   -0.450000   15.999400
   357          N    389    LYS      N    148   -0.310000   14.006700
   358          H    389    LYS      H    148    0.310000    1.008000
   359        CH1    389    LYS     CA    149    0.000000   13.019000
   360        CH2    389    LYS     CB    149    0.000000   14.027000
   361        CH2    389    LYS     CG    150    0.000000   14.027000
   362        CH2    389    LYS     CD    150    0.000000   14.027000
   363        CH2    389    LYS     CE    151    0.200000   14.027000
   364         NL    389    LYS     NZ    151    0.050000   14.006700
   365          H    389    LYS    HZ1    151    0.250000    1.008000
   366          H    389    LYS    HZ2    151    0.250000    1.008000
   367          H    389    LYS    HZ3    151    0.250000    1.008000
   368          C    389    LYS      C    152    0.450000   12.011000
   369          O    389    LYS      O    152   -0.450000   15.999400
   370          N    390    TYR      N    153   -0.310000   14.006700
   371          H    390    TYR      H    153    0.310000    1.008000
   372        CH1    390    TYR     CA    154    0.000000   13.019000
   373        CH2    390    TYR     CB    154    0.000000   14.027000
   374          C    390    TYR     CG    154    0.000000   12.011000
   375          C    390    TYR    CD1    155   -0.140000   12.011000
   376         HC    390    TYR    HD1    155    0.140000    1.008000
   377          C    390    TYR    CD2    156   -0.140000   12.011000
   378         HC    390    TYR    HD2    156    0.140000    1.008000
   379          C    390    TYR    CE1    157   -0.140000   12.011000
   380         HC    390    TYR    HE1    157    0.140000    1.008000
   381          C    390    TYR    CE2    158   -0.140000   12.011000
   382         HC    390    TYR    HE2    158    0.140000    1.008000
   383          C    390    TYR     CZ    159    0.203000   12.011000
   384         OA    390    TYR     OH    159   -0.611000   15.999400
   385          H    390    TYR     HH    159    0.408000    1.008000
   386          C    390    TYR      C    160    0.450000   12.011000
   387          O    390    TYR      O    160   -0.450000   15.999400
   388          N    391    PHE      N    161   -0.310000   14.006700
   389          H    391    PHE      H    161    0.310000    1.008000
   390        CH1    391    PHE     CA    162    0.000000   13.019000
   391        CH2    391    PHE     CB    162    0.000000   14.027000
   392          C    391    PHE     CG    162    0.000000   12.011000
   393          C    391    PHE    CD1    163   -0.140000   12.011000
   394         HC    391    PHE    HD1    163    0.140000    1.008000
   395          C    391    PHE    CD2    164   -0.140000   12.011000
   396         HC    391    PHE    HD2    164    0.140000    1.008000
   397          C    391    PHE    CE1    165   -0.140000   12.011000
   398         HC    391    PHE    HE1    165    0.140000    1.008000
   399          C    391    PHE    CE2    166   -0.140000   12.011000
   400         HC    391    PHE    HE2    166    0.140000    1.008000
   401          C    391    PHE     CZ    167   -0.140000   12.011000
   402         HC    391    PHE     HZ    167    0.140000    1.008000
   403          C    391    PHE      C    168    0.450000   12.011000
   404          O    391    PHE      O    168   -0.450000   15.999400
   405          N    392    PRO      N    169    0.000000   14.006700
   406        CH1    392    PRO     CA    170    0.000000   13.019000
   407       CH2r    392    PRO     CB    170    0.000000   14.027000
   408       CH2r    392    PRO     CG    171    0.000000   14.027000
   409       CH2r    392    PRO     CD    171    0.000000   14.027000
   410          C    392    PRO      C    172    0.450000   12.011000
   411          O    392    PRO      O    172   -0.450000   15.999400
   412          N    393    ASP      N    173   -0.310000   14.006700
   413          H    393    ASP      H    173    0.310000    1.008000
   414        CH1    393    ASP     CA    174    0.000000   13.019000
   415        CH2    393    ASP     CB    175    0.160000   14.027000
   416          C    393    ASP     CG    175    0.270000   12.011000
   417         OM    393    ASP    OD1    175   -0.715000   15.999400
   418         OM    393    ASP    OD2    175   -0.715000   15.999400
   419          C    393    ASP      C    176    0.450000   12.011000
   420          O    393    ASP      O    176   -0.450000   15.999400
   421          N    394    ALA      N    177   -0.310000   14.006700
   422          H    394    ALA      H    177    0.310000    1.008000
   423        CH1    394    ALA     CA    178    0.000000   13.019000
   424        CH3    394    ALA     CB    178    0.000000   15.035000
   425          C    394    ALA      C    179    0.450000   12.011000
   426          O    394    ALA      O    179   -0.450000   15.999400
   427          N    395    THR      N    180   -0.310000   14.006700
   428          H    395    THR      H    180    0.310000    1.008000
   429        CH1    395    THR     CA    181    0.000000   13.019000
   430        CH1    395    THR     CB    182    0.266000   13.019000
   431         OA    395    THR    OG1    182   -0.674000   15.999400
   432          H    395    THR    HG1    182    0.408000    1.008000
   433        CH3    395    THR    CG2    183    0.000000   15.035000
   434          C    395    THR      C    184    0.450000   12.011000
   435          O    395    THR      O    184   -0.450000   15.999400
   436          N    396    ILE      N    185   -0.310000   14.006700
   437          H    396    ILE      H    185    0.310000    1.008000
   438        CH1    396    ILE     CA    186    0.000000   13.019000
   439        CH1    396    ILE     CB    187    0.000000   13.019000
   440        CH2    396    ILE    CG1    187    0.000000   14.027000
   441        CH3    396    ILE    CG2    187    0.000000   15.035000
   442        CH3    396    ILE     CD    187    0.000000   15.035000
   443          C    396    ILE      C    188    0.450000   12.011000
   444          O    396    ILE      O    188   -0.450000   15.999400
   445          N    397    LEU      N    189   -0.310000   14.006700
   446          H    397    LEU      H    189    0.310000    1.008000
   447        CH1    397    LEU     CA    190    0.000000   13.019000
   448        CH2    397    LEU     CB    190    0.000000   14.027000
   449        CH1    397    LEU     CG    191    0.000000   13.019000
   450        CH3    397    LEU    CD1    191    0.000000   15.035000
   451        CH3    397    LEU    CD2    191    0.000000   15.035000
   452          C    397    LEU      C    192    0.450000   12.011000
   453          O    397    LEU      O    192   -0.450000   15.999400
   454          N    398    ALA      N    193   -0.310000   14.006700
   455          H    398    ALA      H    193    0.310000    1.008000
   456        CH1    398    ALA     CA    194    0.000000   13.019000
   457        CH3    398    ALA     CB    194    0.000000   15.035000
   458          C    398    ALA      C    195    0.450000   12.011000
   459          O    398    ALA      O    195   -0.450000   15.999400
   460          N    399    LEU      N    196   -0.310000   14.006700
   461          H    399    LEU      H    196    0.310000    1.008000
   462        CH1    399    LEU     CA    197    0.000000   13.019000
   463        CH2    399    LEU     CB    197    0.000000   14.027000
   464        CH1    399    LEU     CG    198    0.000000   13.019000
   465        CH3    399    LEU    CD1    198    0.000000   15.035000
   466        CH3    399    LEU    CD2    198    0.000000   15.035000
   467          C    399    LEU      C    199    0.450000   12.011000
   468          O    399    LEU      O    199   -0.450000   15.999400
   469          N    400    THR      N    200   -0.310000   14.006700
   470          H    400    THR      H    200    0.310000    1.008000
   471        CH1    400    THR     CA    201    0.000000   13.019000
   472        CH1    400    THR     CB    202    0.266000   13.019000
   473         OA    400    THR    OG1    202   -0.674000   15.999400
   474          H    400    THR    HG1    202    0.408000    1.008000
   475        CH3    400    THR    CG2    203    0.000000   15.035000
   476          C    400    THR      C    204    0.450000   12.011000
   477          O    400    THR      O    204   -0.450000   15.999400
   478          N    401    THR      N    205   -0.310000   14.006700
   479          H    401    THR      H    205    0.310000    1.008000
   480        CH1    401    THR     CA    206    0.000000   13.019000
   481        CH1    401    THR     CB    207    0.266000   13.019000
   482         OA    401    THR    OG1    207   -0.674000   15.999400
   483          H    401    THR    HG1    207    0.408000    1.008000
   484        CH3    401    THR    CG2    208    0.000000   15.035000
   485          C    401    THR      C    209    0.450000   12.011000
   486          O    401    THR      O    209   -0.450000   15.999400
   487          N    402    ASN      N    210   -0.310000   14.006700
   488          H    402    ASN      H    210    0.310000    1.008000
   489        CH1    402    ASN     CA    211    0.000000   13.019000
   490        CH2    402    ASN     CB    211    0.000000   14.027000
   491          C    402    ASN     CG    212    0.290000   12.011000
   492          O    402    ASN    OD1    212   -0.450000   15.999400
   493         NT    402    ASN    ND2    212   -0.720000   14.006700
   494          H    402    ASN   HD21    212    0.440000    1.008000
   495          H    402    ASN   HD22    212    0.440000    1.008000
   496          C    402    ASN      C    213    0.450000   12.011000
   497          O    402    ASN      O    213   -0.450000   15.999400
   498          N    403    GLU      N    214   -0.310000   14.006700
   499          H    403    GLU      H    214    0.310000    1.008000
   500        CH1    403    GLU     CA    215    0.000000   13.019000
   501        CH2    403    GLU     CB    215    0.000000   14.027000
   502        CH2    403    GLU     CG    216    0.160000   14.027000
   503          C    403    GLU     CD    216    0.270000   12.011000
   504         OM    403    GLU    OE1    216   -0.715000   15.999400
   505         OM    403    GLU    OE2    216   -0.715000   15.999400
   506          C    403    GLU      C    217    0.450000   12.011000
   507          O    403    GLU      O    217   -0.450000   15.999400
   508          N    404    LYS      N    218   -0.310000   14.006700
   509          H    404    LYS      H    218    0.310000    1.008000
   510        CH1    404    LYS     CA    219    0.000000   13.019000
   511        CH2    404    LYS     CB    219    0.000000   14.027000
   512        CH2    404    LYS     CG    220    0.000000   14.027000
   513        CH2    404    LYS     CD    220    0.000000   14.027000
   514        CH2    404    LYS     CE    221    0.200000   14.027000
   515         NL    404    LYS     NZ    221    0.050000   14.006700
   516          H    404    LYS    HZ1    221    0.250000    1.008000
   517          H    404    LYS    HZ2    221    0.250000    1.008000
   518          H    404    LYS    HZ3    221    0.250000    1.008000
   519          C    404    LYS      C    222    0.450000   12.011000
   520          O    404    LYS      O    222   -0.450000   15.999400
   521          N    405    THR      N    223   -0.310000   14.006700
   522          H    405    THR      H    223    0.310000    1.008000
   523        CH1    405    THR     CA    224    0.000000   13.019000
   524        CH1    405    THR     CB    225    0.266000   13.019000
   525         OA    405    THR    OG1    225   -0.674000   15.999400
   526          H    405    THR    HG1    225    0.408000    1.008000
   527        CH3    405    THR    CG2    226    0.000000   15.035000
   528          C    405    THR      C    227    0.450000   12.011000
   529          O    405    THR      O    227   -0.450000   15.999400
   530          N    406    ALA      N    228   -0.310000   14.006700
   531          H    406    ALA      H    228    0.310000    1.008000
   532        CH1    406    ALA     CA    229    0.000000   13.019000
   533        CH3    406    ALA     CB    229    0.000000   15.035000
   534          C    406    ALA      C    230    0.450000   12.011000
   535          O    406    ALA      O    230   -0.450000   15.999400
   536          N    407    HIS      N    231   -0.310000   14.006700
   537          H    407    HIS      H    231    0.310000    1.008000
   538        CH1    407    HIS     CA    232    0.000000   13.019000
   539        CH2    407    HIS     CB    232    0.000000   14.027000
   540          C    407    HIS     CG    233    0.000000   12.011000
   541         NR    407    HIS    ND1    233   -0.540000   14.006700
   542          C    407    HIS    CD2    233    0.000000   12.011000
   543         HC    407    HIS    HD2    233    0.140000    1.008000
   544          C    407    HIS    CE1    233    0.000000   12.011000
   545         HC    407    HIS    HE1    233    0.140000    1.008000
   546         NR    407    HIS    NE2    233   -0.050000   14.006700
   547          H    407    HIS    HE2    233    0.310000    1.008000
   548          C    407    HIS      C    234    0.450000   12.011000
   549          O    407    HIS      O    234   -0.450000   15.999400
   550          N    408    GLN      N    235   -0.310000   14.006700
   551          H    408    GLN      H    235    0.310000    1.008000
   552        CH1    408    GLN     CA    236    0.000000   13.019000
   553        CH2    408    GLN     CB    236    0.000000   14.027000
   554        CH2    408    GLN     CG    236    0.000000   14.027000
   555          C    408    GLN     CD    237    0.290000   12.011000
   556          O    408    GLN    OE1    237   -0.450000   15.999400
   557         NT    408    GLN    NE2    237   -0.720000   14.006700
   558          H    408    GLN   HE21    237    0.440000    1.008000
   559          H    408    GLN   HE22    237    0.440000    1.008000
   560          C    408    GLN      C    238    0.450000   12.011000
   561          O    408    GLN      O    238   -0.450000   15.999400
   562          N    409    LEU      N    239   -0.310000   14.006700
   563          H    409    LEU      H    239    0.310000    1.008000
   564        CH1    409    LEU     CA    240    0.000000   13.019000
   565        CH2    409    LEU     CB    240    0.000000   14.027000
   566        CH1    409    LEU     CG    241    0.000000   13.019000
   567        CH3    409    LEU    CD1    241    0.000000   15.035000
   568        CH3    409    LEU    CD2    241    0.000000   15.035000
   569          C    409    LEU      C    242    0.450000   12.011000
   570          O    409    LEU      O    242   -0.450000   15.999400
   571          N    410    VAL      N    243   -0.310000   14.006700
   572          H    410    VAL      H    243    0.310000    1.008000
   573        CH1    410    VAL     CA    244    0.000000   13.019000
   574        CH1    410    VAL     CB    244    0.000000   13.019000
   575        CH3    410    VAL    CG1    244    0.000000   15.035000
   576        CH3    410    VAL    CG2    244    0.000000   15.035000
   577          C    410    VAL      C    245    0.450000   12.011000
   578          O    410    VAL      O    245   -0.450000   15.999400
   579          N    411    LEU      N    246   -0.310000   14.006700
   580          H    411    LEU      H    246    0.310000    1.008000
   581        CH1    411    LEU     CA    247    0.000000   13.019000
   582        CH2    411    LEU     CB    247    0.000000   14.027000
   583        CH1    411    LEU     CG    248    0.000000   13.019000
   584        CH3    411    LEU    CD1    248    0.000000   15.035000
   585        CH3    411    LEU    CD2    248    0.000000   15.035000
   586          C    411    LEU      C    249    0.450000   12.011000
   587          O    411    LEU      O    249   -0.450000   15.999400
   588          N    412    SER      N    250   -0.310000   14.006700
   589          H    412    SER      H    250    0.310000    1.008000
   590        CH1    412    SER     CA    251    0.000000   13.019000
   591        CH2    412    SER     CB    252    0.266000   14.027000
   592         OA    412    SER     OG    252   -0.674000   15.999400
   593          H    412    SER     HG    252    0.408000    1.008000
   594          C    412    SER      C    253    0.450000   12.011000
   595          O    412    SER      O    253   -0.450000   15.999400
   596          N    413    LYS      N    254   -0.310000   14.006700
   597          H    413    LYS      H    254    0.310000    1.008000
   598        CH1    413    LYS     CA    255    0.000000   13.019000
   599        CH2    413    LYS     CB    255    0.000000   14.027000
   600        CH2    413    LYS     CG    256    0.000000   14.027000
   601        CH2    413    LYS     CD    256    0.000000   14.027000
   602        CH2    413    LYS     CE    257    0.200000   14.027000
   603         NL    413    LYS     NZ    257    0.050000   14.006700
   604          H    413    LYS    HZ1    257    0.250000    1.008000
   605          H    413    LYS    HZ2    257    0.250000    1.008000
   606          H    413    LYS    HZ3    257    0.250000    1.008000
   607          C    413    LYS      C    258    0.450000   12.011000
   608          O    413    LYS      O    258   -0.450000   15.999400
   609          N    414    GLY      N    259   -0.310000   14.006700
   610          H    414    GLY      H    259    0.310000    1.008000
   611        CH2    414    GLY     CA    260    0.000000   14.027000
   612          C    414    GLY      C    261    0.450000   12.011000
   613          O    414    GLY      O    261   -0.450000   15.999400
   614          N    415    VAL      N    262   -0.310000   14.006700
   615          H    415    VAL      H    262    0.310000    1.008000
   616        CH1    415    VAL     CA    263    0.000000   13.019000
   617        CH1    415    VAL     CB    263    0.000000   13.019000
   618        CH3    415    VAL    CG1    263    0.000000   15.035000
   619        CH3    415    VAL    CG2    263    0.000000   15.035000
   620          C    415    VAL      C    264    0.450000   12.011000
   621          O    415    VAL      O    264   -0.450000   15.999400
   622          N    416    VAL      N    265   -0.310000   14.006700
   623          H    416    VAL      H    265    0.310000    1.008000
   624        CH1    416    VAL     CA    266    0.000000   13.019000
   625        CH1    416    VAL     CB    266    0.000000   13.019000
   626        CH3    416    VAL    CG1    266    0.000000   15.035000
   627        CH3    416    VAL    CG2    266    0.000000   15.035000
   628          C    416    VAL      C    267    0.450000   12.011000
   629          O    416    VAL      O    267   -0.450000   15.999400
   630          N    417    PRO      N    268    0.000000   14.006700
   631        CH1    417    PRO     CA    269    0.000000   13.019000
   632       CH2r    417    PRO     CB    269    0.000000   14.027000
   633       CH2r    417    PRO     CG    270    0.000000   14.027000
   634       CH2r    417    PRO     CD    270    0.000000   14.027000
   635          C    417    PRO      C    271    0.450000   12.011000
   636          O    417    PRO      O    271   -0.450000   15.999400
   637          N    418    GLN      N    272   -0.310000   14.006700
   638          H    418    GLN      H    272    0.310000    1.008000
   639        CH1    418    GLN     CA    273    0.000000   13.019000
   640        CH2    418    GLN     CB    273    0.000000   14.027000
   641        CH2    418    GLN     CG    273    0.000000   14.027000
   642          C    418    GLN     CD    274    0.290000   12.011000
   643          O    418    GLN    OE1    274   -0.450000   15.999400
   644         NT    418    GLN    NE2    274   -0.720000   14.006700
   645          H    418    GLN   HE21    274    0.440000    1.008000
   646          H    418    GLN   HE22    274    0.440000    1.008000
   647          C    418    GLN      C    275    0.450000   12.011000
   648          O    418    GLN      O    275   -0.450000   15.999400
   649          N    419    LEU      N    276   -0.310000   14.006700
   650          H    419    LEU      H    276    0.310000    1.008000
   651        CH1    419    LEU     CA    277    0.000000   13.019000
   652        CH2    419    LEU     CB    277    0.000000   14.027000
   653        CH1    419    LEU     CG    278    0.000000   13.019000
   654        CH3    419    LEU    CD1    278    0.000000   15.035000
   655        CH3    419    LEU    CD2    278    0.000000   15.035000
   656          C    419    LEU      C    279    0.450000   12.011000
   657          O    419    LEU      O    279   -0.450000   15.999400
   658          N    420    VAL      N    280   -0.310000   14.006700
   659          H    420    VAL      H    280    0.310000    1.008000
   660        CH1    420    VAL     CA    281    0.000000   13.019000
   661        CH1    420    VAL     CB    281    0.000000   13.019000
   662        CH3    420    VAL    CG1    281    0.000000   15.035000
   663        CH3    420    VAL    CG2    281    0.000000   15.035000
   664          C    420    VAL      C    282    0.450000   12.011000
   665          O    420    VAL      O    282   -0.450000   15.999400
   666          N    421    LYS      N    283   -0.310000   14.006700
   667          H    421    LYS      H    283    0.310000    1.008000
   668        CH1    421    LYS     CA    284    0.000000   13.019000
   669        CH2    421    LYS     CB    284    0.000000   14.027000
   670        CH2    421    LYS     CG    285    0.000000   14.027000
   671        CH2    421    LYS     CD    285    0.000000   14.027000
   672        CH2    421    LYS     CE    286    0.200000   14.027000
   673         NL    421    LYS     NZ    286    0.050000   14.006700
   674          H    421    LYS    HZ1    286    0.250000    1.008000
   675          H    421    LYS    HZ2    286    0.250000    1.008000
   676          H    421    LYS    HZ3    286    0.250000    1.008000
   677          C    421    LYS      C    287    0.450000   12.011000
   678          O    421    LYS      O    287   -0.450000   15.999400
   679          N    422    GLU      N    288   -0.310000   14.006700
   680          H    422    GLU      H    288    0.310000    1.008000
   681        CH1    422    GLU     CA    289    0.000000   13.019000
   682        CH2    422    GLU     CB    289    0.000000   14.027000
   683        CH2    422    GLU     CG    290    0.160000   14.027000
   684          C    422    GLU     CD    290    0.270000   12.011000
   685         OM    422    GLU    OE1    290   -0.715000   15.999400
   686         OM    422    GLU    OE2    290   -0.715000   15.999400
   687          C    422    GLU      C    291    0.450000   12.011000
   688          O    422    GLU      O    291   -0.450000   15.999400
   689          N    423    ILE      N    292   -0.310000   14.006700
   690          H    423    ILE      H    292    0.310000    1.008000
   691        CH1    423    ILE     CA    293    0.000000   13.019000
   692        CH1    423    ILE     CB    294    0.000000   13.019000
   693        CH2    423    ILE    CG1    294    0.000000   14.027000
   694        CH3    423    ILE    CG2    294    0.000000   15.035000
   695        CH3    423    ILE     CD    294    0.000000   15.035000
   696          C    423    ILE      C    295    0.450000   12.011000
   697          O    423    ILE      O    295   -0.450000   15.999400
   698          N    424    THR      N    296   -0.310000   14.006700
   699          H    424    THR      H    296    0.310000    1.008000
   700        CH1    424    THR     CA    297    0.000000   13.019000
   701        CH1    424    THR     CB    298    0.266000   13.019000
   702         OA    424    THR    OG1    298   -0.674000   15.999400
   703          H    424    THR    HG1    298    0.408000    1.008000
   704        CH3    424    THR    CG2    299    0.000000   15.035000
   705          C    424    THR      C    300    0.450000   12.011000
   706          O    424    THR      O    300   -0.450000   15.999400
   707          N    425    SER      N    301   -0.310000   14.006700
   708          H    425    SER      H    301    0.310000    1.008000
   709        CH1    425    SER     CA    302    0.000000   13.019000
   710        CH2    425    SER     CB    303    0.266000   14.027000
   711         OA    425    SER     OG    303   -0.674000   15.999400
   712          H    425    SER     HG    303    0.408000    1.008000
   713          C    425    SER      C    304    0.450000   12.011000
   714          O    425    SER      O    304   -0.450000   15.999400
   715          N    426    THR      N    305   -0.310000   14.006700
   716          H    426    THR      H    305    0.310000    1.008000
   717        CH1    426    THR     CA    306    0.000000   13.019000
   718        CH1    426    THR     CB    307    0.266000   13.019000
   719         OA    426    THR    OG1    307   -0.674000   15.999400
   720          H    426    THR    HG1    307    0.408000    1.008000
   721        CH3    426    THR    CG2    308    0.000000   15.035000
   722          C    426    THR      C    309    0.450000   12.011000
   723          O    426    THR      O    309   -0.450000   15.999400
   724          N    427    ASP      N    310   -0.310000   14.006700
   725          H    427    ASP      H    310    0.310000    1.008000
   726        CH1    427    ASP     CA    311    0.000000   13.019000
   727        CH2    427    ASP     CB    312    0.160000   14.027000
   728          C    427    ASP     CG    312    0.270000   12.011000
   729         OM    427    ASP    OD1    312   -0.715000   15.999400
   730         OM    427    ASP    OD2    312   -0.715000   15.999400
   731          C    427    ASP      C    313    0.450000   12.011000
   732          O    427    ASP      O    313   -0.450000   15.999400
   733          N    428    ASP      N    314   -0.310000   14.006700
   734          H    428    ASP      H    314    0.310000    1.008000
   735        CH1    428    ASP     CA    315    0.000000   13.019000
   736        CH2    428    ASP     CB    316    0.160000   14.027000
   737          C    428    ASP     CG    316    0.270000   12.011000
   738         OM    428    ASP    OD1    316   -0.715000   15.999400
   739         OM    428    ASP    OD2    316   -0.715000   15.999400
   740          C    428    ASP      C    317    0.450000   12.011000
   741          O    428    ASP      O    317   -0.450000   15.999400
   742          N    429    PHE      N    318   -0.310000   14.006700
   743          H    429    PHE      H    318    0.310000    1.008000
   744        CH1    429    PHE     CA    319    0.000000   13.019000
   745        CH2    429    PHE     CB    319    0.000000   14.027000
   746          C    429    PHE     CG    319    0.000000   12.011000
   747          C    429    PHE    CD1    320   -0.140000   12.011000
   748         HC    429    PHE    HD1    320    0.140000    1.008000
   749          C    429    PHE    CD2    321   -0.140000   12.011000
   750         HC    429    PHE    HD2    321    0.140000    1.008000
   751          C    429    PHE    CE1    322   -0.140000   12.011000
   752         HC    429    PHE    HE1    322    0.140000    1.008000
   753          C    429    PHE    CE2    323   -0.140000   12.011000
   754         HC    429    PHE    HE2    323    0.140000    1.008000
   755          C    429    PHE     CZ    324   -0.140000   12.011000
   756         HC    429    PHE     HZ    324    0.140000    1.008000
   757          C    429    PHE      C    325    0.450000   12.011000
   758          O    429    PHE      O    325   -0.450000   15.999400
   759          N    430    TYR      N    326   -0.310000   14.006700
   760          H    430    TYR      H    326    0.310000    1.008000
   761        CH1    430    TYR     CA    327    0.000000   13.019000
   762        CH2    430    TYR     CB    327    0.000000   14.027000
   763          C    430    TYR     CG    327    0.000000   12.011000
   764          C    430    TYR    CD1    328   -0.140000   12.011000
   765         HC    430    TYR    HD1    328    0.140000    1.008000
   766          C    430    TYR    CD2    329   -0.140000   12.011000
   767         HC    430    TYR    HD2    329    0.140000    1.008000
   768          C    430    TYR    CE1    330   -0.140000   12.011000
   769         HC    430    TYR    HE1    330    0.140000    1.008000
   770          C    430    TYR    CE2    331   -0.140000   12.011000
   771         HC    430    TYR    HE2    331    0.140000    1.008000
   772          C    430    TYR     CZ    332    0.203000   12.011000
   773         OA    430    TYR     OH    332   -0.611000   15.999400
   774          H    430    TYR     HH    332    0.408000    1.008000
   775          C    430    TYR      C    333    0.450000   12.011000
   776          O    430    TYR      O    333   -0.450000   15.999400
   777          N    431    ARG      N    334   -0.310000   14.006700
   778          H    431    ARG      H    334    0.310000    1.008000
   779        CH1    431    ARG     CA    335    0.000000   13.019000
   780        CH2    431    ARG     CB    335    0.000000   14.027000
   781        CH2    431    ARG     CG    335    0.000000   14.027000
   782        CH2    431    ARG     CD    336    0.090000   14.027000
   783         NE    431    ARG     NE    336   -0.105000   14.006700
   784          H    431    ARG     HE    336    0.345000    1.008000
   785          C    431    ARG     CZ    336    0.010000   12.011000
   786         NZ    431    ARG    NH1    336   -0.360000   14.006700
   787          H    431    ARG   HH11    336    0.345000    1.008000
   788          H    431    ARG   HH12    336    0.345000    1.008000
   789         NZ    431    ARG    NH2    336   -0.360000   14.006700
   790          H    431    ARG   HH21    336    0.345000    1.008000
   791          H    431    ARG   HH22    336    0.345000    1.008000
   792          C    431    ARG      C    337    0.450000   12.011000
   793          O    431    ARG      O    337   -0.450000   15.999400
   794          N    432    LEU      N    338   -0.310000   14.006700
   795          H    432    LEU      H    338    0.310000    1.008000
   796        CH1    432    LEU     CA    339    0.000000   13.019000
   797        CH2    432    LEU     CB    339    0.000000   14.027000
   798        CH1    432    LEU     CG    340    0.000000   13.019000
   799        CH3    432    LEU    CD1    340    0.000000   15.035000
   800        CH3    432    LEU    CD2    340    0.000000   15.035000
   801          C    432    LEU      C    341    0.450000   12.011000
   802          O    432    LEU      O    341   -0.450000   15.999400
   803          N    433    GLY      N    342   -0.310000   14.006700
   804          H    433    GLY      H    342    0.310000    1.008000
   805        CH2    433    GLY     CA    343    0.000000   14.027000
   806          C    433    GLY      C    344    0.450000   12.011000
   807          O    433    GLY      O    344   -0.450000   15.999400
   808          N    434    LYS      N    345   -0.310000   14.006700
   809          H    434    LYS      H    345    0.310000    1.008000
   810        CH1    434    LYS     CA    346    0.000000   13.019000
   811        CH2    434    LYS     CB    346    0.000000   14.027000
   812        CH2    434    LYS     CG    347    0.000000   14.027000
   813        CH2    434    LYS     CD    347    0.000000   14.027000
   814        CH2    434    LYS     CE    348    0.200000   14.027000
   815         NL    434    LYS     NZ    348    0.050000   14.006700
   816          H    434    LYS    HZ1    348    0.250000    1.008000
   817          H    434    LYS    HZ2    348    0.250000    1.008000
   818          H    434    LYS    HZ3    348    0.250000    1.008000
   819          C    434    LYS      C    349    0.450000   12.011000
   820          O    434    LYS      O    349   -0.450000   15.999400
   821          N    435    GLU      N    350   -0.310000   14.006700
   822          H    435    GLU      H    350    0.310000    1.008000
   823        CH1    435    GLU     CA    351    0.000000   13.019000
   824        CH2    435    GLU     CB    351    0.000000   14.027000
   825        CH2    435    GLU     CG    352    0.160000   14.027000
   826          C    435    GLU     CD    352    0.270000   12.011000
   827         OM    435    GLU    OE1    352   -0.715000   15.999400
   828         OM    435    GLU    OE2    352   -0.715000   15.999400
   829          C    435    GLU      C    353    0.450000   12.011000
   830          O    435    GLU      O    353   -0.450000   15.999400
   831          N    436    LEU      N    354   -0.310000   14.006700
   832          H    436    LEU      H    354    0.310000    1.008000
   833        CH1    436    LEU     CA    355    0.000000   13.019000
   834        CH2    436    LEU     CB    355    0.000000   14.027000
   835        CH1    436    LEU     CG    356    0.000000   13.019000
   836        CH3    436    LEU    CD1    356    0.000000   15.035000
   837        CH3    436    LEU    CD2    356    0.000000   15.035000
   838          C    436    LEU      C    357    0.450000   12.011000
   839          O    436    LEU      O    357   -0.450000   15.999400
   840          N    437    ALA      N    358   -0.310000   14.006700
   841          H    437    ALA      H    358    0.310000    1.008000
   842        CH1    437    ALA     CA    359    0.000000   13.019000
   843        CH3    437    ALA     CB    359    0.000000   15.035000
   844          C    437    ALA      C    360    0.450000   12.011000
   845          O    437    ALA      O    360   -0.450000   15.999400
   846          N    438    LEU      N    361   -0.310000   14.006700
   847          H    438    LEU      H    361    0.310000    1.008000
   848        CH1    438    LEU     CA    362    0.000000   13.019000
   849        CH2    438    LEU     CB    362    0.000000   14.027000
   850        CH1    438    LEU     CG    363    0.000000   13.019000
   851        CH3    438    LEU    CD1    363    0.000000   15.035000
   852        CH3    438    LEU    CD2    363    0.000000   15.035000
   853          C    438    LEU      C    364    0.450000   12.011000
   854          O    438    LEU      O    364   -0.450000   15.999400
   855          N    439    GLN      N    365   -0.310000   14.006700
   856          H    439    GLN      H    365    0.310000    1.008000
   857        CH1    439    GLN     CA    366    0.000000   13.019000
   858        CH2    439    GLN     CB    366    0.000000   14.027000
   859        CH2    439    GLN     CG    366    0.000000   14.027000
   860          C    439    GLN     CD    367    0.290000   12.011000
   861          O    439    GLN    OE1    367   -0.450000   15.999400
   862         NT    439    GLN    NE2    367   -0.720000   14.006700
   863          H    439    GLN   HE21    367    0.440000    1.008000
   864          H    439    GLN   HE22    367    0.440000    1.008000
   865          C    439    GLN      C    368    0.450000   12.011000
   866          O    439    GLN      O    368   -0.450000   15.999400
   867          N    440    SER      N    369   -0.310000   14.006700
   868          H    440    SER      H    369    0.310000    1.008000
   869        CH1    440    SER     CA    370    0.000000   13.019000
   870        CH2    440    SER     CB    371    0.266000   14.027000
   871         OA    440    SER     OG    371   -0.674000   15.999400
   872          H    440    SER     HG    371    0.408000    1.008000
   873          C    440    SER      C    372    0.450000   12.011000
   874          O    440    SER      O    372   -0.450000   15.999400
   875          N    441    GLY      N    373   -0.310000   14.006700
   876          H    441    GLY      H    373    0.310000    1.008000
   877        CH2    441    GLY     CA    374    0.000000   14.027000
   878          C    441    GLY      C    375    0.450000   12.011000
   879          O    441    GLY      O    375   -0.450000   15.999400
   880          N    442    LEU      N    376   -0.310000   14.006700
   881          H    442    LEU      H    376    0.310000    1.008000
   882        CH1    442    LEU     CA    377    0.000000   13.019000
   883        CH2    442    LEU     CB    377    0.000000   14.027000
   884        CH1    442    LEU     CG    378    0.000000   13.019000
   885        CH3    442    LEU    CD1    378    0.000000   15.035000
   886        CH3    442    LEU    CD2    378    0.000000   15.035000
   887          C    442    LEU      C    379    0.450000   12.011000
   888          O    442    LEU      O    379   -0.450000   15.999400
   889          N    443    ALA      N    380   -0.310000   14.006700
   890          H    443    ALA      H    380    0.310000    1.008000
   891        CH1    443    ALA     CA    381    0.000000   13.019000
   892        CH3    443    ALA     CB    381    0.000000   15.035000
   893          C    443    ALA      C    382    0.450000   12.011000
   894          O    443    ALA      O    382   -0.450000   15.999400
   895          N    444    HIS      N    383   -0.310000   14.006700
   896          H    444    HIS      H    383    0.310000    1.008000
   897        CH1    444    HIS     CA    384    0.000000   13.019000
   898        CH2    444    HIS     CB    384    0.000000   14.027000
   899          C    444    HIS     CG    385    0.000000   12.011000
   900         NR    444    HIS    ND1    385   -0.540000   14.006700
   901          C    444    HIS    CD2    385    0.000000   12.011000
   902         HC    444    HIS    HD2    385    0.140000    1.008000
   903          C    444    HIS    CE1    385    0.000000   12.011000
   904         HC    444    HIS    HE1    385    0.140000    1.008000
   905         NR    444    HIS    NE2    385   -0.050000   14.006700
   906          H    444    HIS    HE2    385    0.310000    1.008000
   907          C    444    HIS      C    386    0.450000   12.011000
   908          O    444    HIS      O    386   -0.450000   15.999400
   909          N    445    LYS      N    387   -0.310000   14.006700
   910          H    445    LYS      H    387    0.310000    1.008000
   911        CH1    445    LYS     CA    388    0.000000   13.019000
   912        CH2    445    LYS     CB    388    0.000000   14.027000
   913        CH2    445    LYS     CG    389    0.000000   14.027000
   914        CH2    445    LYS     CD    389    0.000000   14.027000
   915        CH2    445    LYS     CE    390    0.200000   14.027000
   916         NL    445    LYS     NZ    390    0.050000   14.006700
   917          H    445    LYS    HZ1    390    0.250000    1.008000
   918          H    445    LYS    HZ2    390    0.250000    1.008000
   919          H    445    LYS    HZ3    390    0.250000    1.008000
   920          C    445    LYS      C    391    0.450000   12.011000
   921          O    445    LYS      O    391   -0.450000   15.999400
   922          N    446    GLY      N    392   -0.310000   14.006700
   923          H    446    GLY      H    392    0.310000    1.008000
   924        CH2    446    GLY     CA    393    0.000000   14.027000
   925          C    446    GLY      C    394    0.450000   12.011000
   926          O    446    GLY      O    394   -0.450000   15.999400
   927          N    447    ASP      N    395   -0.310000   14.006700
   928          H    447    ASP      H    395    0.310000    1.008000
   929        CH1    447    ASP     CA    396    0.000000   13.019000
   930        CH2    447    ASP     CB    397    0.160000   14.027000
   931          C    447    ASP     CG    397    0.270000   12.011000
   932         OM    447    ASP    OD1    397   -0.715000   15.999400
   933         OM    447    ASP    OD2    397   -0.715000   15.999400
   934          C    447    ASP      C    398    0.450000   12.011000
   935          O    447    ASP      O    398   -0.450000   15.999400
   936          N    448    VAL      N    399   -0.310000   14.006700
   937          H    448    VAL      H    399    0.310000    1.008000
   938        CH1    448    VAL     CA    400    0.000000   13.019000
   939        CH1    448    VAL     CB    400    0.000000   13.019000
   940        CH3    448    VAL    CG1    400    0.000000   15.035000
   941        CH3    448    VAL    CG2    400    0.000000   15.035000
   942          C    448    VAL      C    401    0.450000   12.011000
   943          O    448    VAL      O    401   -0.450000   15.999400
   944          N    449    VAL      N    402   -0.310000   14.006700
   945          H    449    VAL      H    402    0.310000    1.008000
   946        CH1    449    VAL     CA    403    0.000000   13.019000
   947        CH1    449    VAL     CB    403    0.000000   13.019000
   948        CH3    449    VAL    CG1    403    0.000000   15.035000
   949        CH3    449    VAL    CG2    403    0.000000   15.035000
   950          C    449    VAL      C    404    0.450000   12.011000
   951          O    449    VAL      O    404   -0.450000   15.999400
   952          N    450    VAL      N    405   -0.310000   14.006700
   953          H    450    VAL      H    405    0.310000    1.008000
   954        CH1    450    VAL     CA    406    0.000000   13.019000
   955        CH1    450    VAL     CB    406    0.000000   13.019000
   956        CH3    450    VAL    CG1    406    0.000000   15.035000
   957        CH3    450    VAL    CG2    406    0.000000   15.035000
   958          C    450    VAL      C    407    0.450000   12.011000
   959          O    450    VAL      O    407   -0.450000   15.999400
   960          N    451    MET      N    408   -0.310000   14.006700
   961          H    451    MET      H    408    0.310000    1.008000
   962        CH1    451    MET     CA    409    0.000000   13.019000
   963        CH2    451    MET     CB    409    0.000000   14.027000
   964        CH2    451    MET     CG    410    0.241000   14.027000
   965          S    451    MET     SD    410   -0.482000   32.060000
   966        CH3    451    MET     CE    410    0.241000   15.035000
   967          C    451    MET      C    411    0.450000   12.011000
   968          O    451    MET      O    411   -0.450000   15.999400
   969          N    452    VAL      N    412   -0.310000   14.006700
   970          H    452    VAL      H    412    0.310000    1.008000
   971        CH1    452    VAL     CA    413    0.000000   13.019000
   972        CH1    452    VAL     CB    413    0.000000   13.019000
   973        CH3    452    VAL    CG1    413    0.000000   15.035000
   974        CH3    452    VAL    CG2    413    0.000000   15.035000
   975          C    452    VAL      C    414    0.450000   12.011000
   976          O    452    VAL      O    414   -0.450000   15.999400
   977          N    453    SER      N    415   -0.310000   14.006700
   978          H    453    SER      H    415    0.310000    1.008000
   979        CH1    453    SER     CA    416    0.000000   13.019000
   980        CH2    453    SER     CB    417    0.266000   14.027000
   981         OA    453    SER     OG    417   -0.674000   15.999400
   982          H    453    SER     HG    417    0.408000    1.008000
   983          C    453    SER      C    418    0.450000   12.011000
   984          O    453    SER      O    418   -0.450000   15.999400
   985          N    454    GLY      N    419   -0.310000   14.006700
   986          H    454    GLY      H    419    0.310000    1.008000
   987        CH2    454    GLY     CA    420    0.000000   14.027000
   988          C    454    GLY      C    421    0.450000   12.011000
   989          O    454    GLY      O    421   -0.450000   15.999400
   990          N    455    ALA      N    422   -0.310000   14.006700
   991          H    455    ALA      H    422    0.310000    1.008000
   992        CH1    455    ALA     CA    423    0.000000   13.019000
   993        CH3    455    ALA     CB    423    0.000000   15.035000
   994          C    455    ALA      C    424    0.450000   12.011000
   995          O    455    ALA      O    424   -0.450000   15.999400
   996          N    456    LEU      N    425   -0.310000   14.006700
   997          H    456    LEU      H    425    0.310000    1.008000
   998        CH1    456    LEU     CA    426    0.000000   13.019000
   999        CH2    456    LEU     CB    426    0.000000   14.027000
  1000        CH1    456    LEU     CG    427    0.000000   13.019000
  1001        CH3    456    LEU    CD1    427    0.000000   15.035000
  1002        CH3    456    LEU    CD2    427    0.000000   15.035000
  1003          C    456    LEU      C    428    0.450000   12.011000
  1004          O    456    LEU      O    428   -0.450000   15.999400
  1005          N    457    VAL      N    429   -0.310000   14.006700
  1006          H    457    VAL      H    429    0.310000    1.008000
  1007        CH1    457    VAL     CA    430    0.000000   13.019000
  1008        CH1    457    VAL     CB    430    0.000000   13.019000
  1009        CH3    457    VAL    CG1    430    0.000000   15.035000
  1010        CH3    457    VAL    CG2    430    0.000000   15.035000
  1011          C    457    VAL      C    431    0.450000   12.011000
  1012          O    457    VAL      O    431   -0.450000   15.999400
  1013          N    458    PRO      N    432    0.000000   14.006700
  1014        CH1    458    PRO     CA    433    0.000000   13.019000
  1015       CH2r    458    PRO     CB    433    0.000000   14.027000
  1016       CH2r    458    PRO     CG    434    0.000000   14.027000
  1017       CH2r    458    PRO     CD    434    0.000000   14.027000
  1018          C    458    PRO      C    435    0.450000   12.011000
  1019          O    458    PRO      O    435   -0.450000   15.999400
  1020          N    459    SER      N    436   -0.310000   14.006700
  1021          H    459    SER      H    436    0.310000    1.008000
  1022        CH1    459    SER     CA    437    0.000000   13.019000
  1023        CH2    459    SER     CB    438    0.266000   14.027000
  1024         OA    459    SER     OG    438   -0.674000   15.999400
  1025          H    459    SER     HG    438    0.408000    1.008000
  1026          C    459    SER      C    439    0.450000   12.011000
  1027          O    459    SER      O    439   -0.450000   15.999400
  1028          N    460    GLY      N    440   -0.310000   14.006700
  1029          H    460    GLY      H    440    0.310000    1.008000
  1030        CH2    460    GLY     CA    441    0.000000   14.027000
  1031          C    460    GLY      C    442    0.450000   12.011000
  1032          O    460    GLY      O    442   -0.450000   15.999400
  1033          N    461    THR      N    443   -0.310000   14.006700
  1034          H    461    THR      H    443    0.310000    1.008000
  1035        CH1    461    THR     CA    444    0.000000   13.019000
  1036        CH1    461    THR     CB    445    0.266000   13.019000
  1037         OA    461    THR    OG1    445   -0.674000   15.999400
  1038          H    461    THR    HG1    445    0.408000    1.008000
  1039        CH3    461    THR    CG2    446    0.000000   15.035000
  1040          C    461    THR      C    447    0.450000   12.011000
  1041          O    461    THR      O    447   -0.450000   15.999400
  1042          N    462    THR      N    448   -0.310000   14.006700
  1043          H    462    THR      H    448    0.310000    1.008000
  1044        CH1    462    THR     CA    449    0.000000   13.019000
  1045        CH1    462    THR     CB    450    0.266000   13.019000
  1046         OA    462    THR    OG1    450   -0.674000   15.999400
  1047          H    462    THR    HG1    450    0.408000    1.008000
  1048        CH3    462    THR    CG2    451    0.000000   15.035000
  1049          C    462    THR      C    452    0.450000   12.011000
  1050          O    462    THR      O    452   -0.450000   15.999400
  1051          N    463    ASN      N    453   -0.310000   14.006700
  1052          H    463    ASN      H    453    0.310000    1.008000
  1053        CH1    463    ASN     CA    454    0.000000   13.019000
  1054        CH2    463    ASN     CB    454    0.000000   14.027000
  1055          C    463    ASN     CG    455    0.290000   12.011000
  1056          O    463    ASN    OD1    455   -0.450000   15.999400
  1057         NT    463    ASN    ND2    455   -0.720000   14.006700
  1058          H    463    ASN   HD21    455    0.440000    1.008000
  1059          H    463    ASN   HD22    455    0.440000    1.008000
  1060          C    463    ASN      C    456    0.450000   12.011000
  1061          O    463    ASN      O    456   -0.450000   15.999400
  1062          N    464    THR      N    457   -0.310000   14.006700
  1063          H    464    THR      H    457    0.310000    1.008000
  1064        CH1    464    THR     CA    458    0.000000   13.019000
  1065        CH1    464    THR     CB    459    0.266000   13.019000
  1066         OA    464    THR    OG1    459   -0.674000   15.999400
  1067          H    464    THR    HG1    459    0.408000    1.008000
  1068        CH3    464    THR    CG2    460    0.000000   15.035000
  1069          C    464    THR      C    461    0.450000   12.011000
  1070          O    464    THR      O    461   -0.450000   15.999400
  1071          N    465    ALA      N    462   -0.310000   14.006700
  1072          H    465    ALA      H    462    0.310000    1.008000
  1073        CH1    465    ALA     CA    463    0.000000   13.019000
  1074        CH3    465    ALA     CB    463    0.000000   15.035000
  1075          C    465    ALA      C    464    0.450000   12.011000
  1076          O    465    ALA      O    464   -0.450000   15.999400
  1077          N    466    SER      N    465   -0.310000   14.006700
  1078          H    466    SER      H    465    0.310000    1.008000
  1079        CH1    466    SER     CA    466    0.000000   13.019000
  1080        CH2    466    SER     CB    467    0.266000   14.027000
  1081         OA    466    SER     OG    467   -0.674000   15.999400
  1082          H    466    SER     HG    467    0.408000    1.008000
  1083          C    466    SER      C    468    0.450000   12.011000
  1084          O    466    SER      O    468   -0.450000   15.999400
  1085          N    467    VAL      N    469   -0.310000   14.006700
  1086          H    467    VAL      H    469    0.310000    1.008000
  1087        CH1    467    VAL     CA    470    0.000000   13.019000
  1088        CH1    467    VAL     CB    470    0.000000   13.019000
  1089        CH3    467    VAL    CG1    470    0.000000   15.035000
  1090        CH3    467    VAL    CG2    470    0.000000   15.035000
  1091          C    467    VAL      C    471    0.450000   12.011000
  1092          O    467    VAL      O    471   -0.450000   15.999400
  1093          N    468    HIS      N    472   -0.310000   14.006700
  1094          H    468    HIS      H    472    0.310000    1.008000
  1095        CH1    468    HIS     CA    473    0.000000   13.019000
  1096        CH2    468    HIS     CB    473    0.000000   14.027000
  1097          C    468    HIS     CG    474    0.000000   12.011000
  1098         NR    468    HIS    ND1    474   -0.540000   14.006700
  1099          C    468    HIS    CD2    474    0.000000   12.011000
  1100         HC    468    HIS    HD2    474    0.140000    1.008000
  1101          C    468    HIS    CE1    474    0.000000   12.011000
  1102         HC    468    HIS    HE1    474    0.140000    1.008000
  1103         NR    468    HIS    NE2    474   -0.050000   14.006700
  1104          H    468    HIS    HE2    474    0.310000    1.008000
  1105          C    468    HIS      C    475    0.450000   12.011000
  1106          O    468    HIS      O    475   -0.450000   15.999400
  1107          N    469    VAL      N    476   -0.310000   14.006700
  1108          H    469    VAL      H    476    0.310000    1.008000
  1109        CH1    469    VAL     CA    477    0.000000   13.019000
  1110        CH1    469    VAL     CB    477    0.000000   13.019000
  1111        CH3    469    VAL    CG1    477    0.000000   15.035000
  1112        CH3    469    VAL    CG2    477    0.000000   15.035000
  1113          C    469    VAL      C    478    0.450000   12.011000
  1114          O    469    VAL      O    478   -0.450000   15.999400
  1115          N    470    LEU      N    479   -0.310000   14.006700
  1116          H    470    LEU      H    479    0.310000    1.008000
  1117          C    470    LEU     CA    480    0.160000   13.019000
  1118        CH2    470    LEU     CB    480    0.000000   14.027000
  1119        CH1    470    LEU     CG    481    0.000000   13.019000
  1120        CH3    470    LEU    CD1    481    0.000000   15.035000
  1121        CH3    470    LEU    CD2    481    0.000000   15.035000
  1122          C    470    LEU      C    482    0.270000   12.011000
  1123         OM    470    LEU     O1    482   -0.715000   15.999400
  1124         OM    470    LEU     O2    482   -0.715000   15.999400

[ bonds ]
    1     2     2    gb_2
    1     3     2    gb_2
    1     4     2    gb_2
    1     5     2   gb_21
    5     6     2   gb_27
    5    14     2   gb_27
    6     7     2   gb_27
    7     8     2   gb_27
    8     9     2   gb_27
    9    10     2   gb_21
   10    11     2    gb_2
   10    12     2    gb_2
   10    13     2    gb_2
   14    15     2    gb_5
   14    16     2   gb_10
   16    17     2    gb_2
   16    18     2   gb_21
   18    19     2   gb_27
   18    23     2   gb_27
   19    20     2   gb_27
   20    21     2   gb_27
   20    22     2   gb_27
   23    24     2    gb_5
   23    25     2   gb_10
   25    26     2    gb_2
   25    27     2   gb_21
   27    28     2   gb_27
   27    40     2   gb_27
   28    29     2   gb_27
   29    30     2   gb_27
   30    31     2   gb_21
   31    32     2    gb_2
   31    33     2   gb_11
   33    34     2   gb_11
   33    37     2   gb_11
   34    35     2    gb_2
   34    36     2    gb_2
   37    38     2    gb_2
   37    39     2    gb_2
   40    41     2    gb_5
   40    42     2   gb_10
   42    43     2    gb_2
   42    44     2   gb_21
   44    45     2   gb_27
   44    49     2   gb_27
   45    46     2   gb_27
   45    47     2   gb_27
   46    48     2   gb_27
   49    50     2    gb_5
   49    51     2   gb_10
   51    52     2    gb_2
   51    53     2   gb_21
   53    54     2   gb_27
   53    58     2   gb_27
   54    55     2   gb_18
   54    57     2   gb_27
   55    56     2    gb_1
   58    59     2    gb_5
   58    60     2   gb_10
   60    61     2    gb_2
   60    62     2   gb_21
   62    63     2   gb_27
   62    68     2   gb_27
   63    64     2   gb_27
   64    65     2   gb_27
   65    66     2    gb_6
   65    67     2    gb_6
   68    69     2    gb_5
   68    70     2   gb_10
   70    71     2    gb_2
   70    72     2   gb_21
   72    73     2   gb_27
   72    74     2   gb_27
   74    75     2    gb_5
   74    76     2   gb_10
   76    77     2    gb_2
   76    78     2   gb_21
   78    79     2   gb_27
   78    82     2   gb_27
   79    80     2   gb_27
   79    81     2   gb_27
   82    83     2    gb_5
   82    84     2   gb_10
   84    85     2    gb_2
   84    86     2   gb_21
   86    87     2   gb_27
   86    90     2   gb_27
   87    88     2   gb_32
   88    89     2    gb_8
   90    91     2    gb_5
   90    92     2   gb_10
   92    93     2    gb_2
   92    94     2   gb_21
   94    95     2   gb_27
   94   107     2   gb_27
   95    96     2   gb_27
   96    97     2   gb_27
   97    98     2   gb_21
   98    99     2    gb_2
   98   100     2   gb_11
  100   101     2   gb_11
  100   104     2   gb_11
  101   102     2    gb_2
  101   103     2    gb_2
  104   105     2    gb_2
  104   106     2    gb_2
  107   108     2    gb_5
  107   109     2   gb_10
  109   110     2    gb_2
  109   111     2   gb_21
  111   112     2   gb_27
  112   113     2    gb_5
  112   114     2   gb_10
  114   115     2    gb_2
  114   116     2   gb_21
  116   117     2   gb_27
  116   118     2   gb_27
  118   119     2    gb_5
  118   120     2   gb_10
  120   121     2    gb_2
  120   122     2   gb_21
  122   123     2   gb_27
  122   126     2   gb_27
  123   124     2   gb_27
  123   125     2   gb_27
  126   127     2    gb_5
  126   128     2   gb_10
  128   129     2    gb_2
  128   130     2   gb_21
  130   131     2   gb_27
  130   136     2   gb_27
  131   132     2   gb_27
  132   133     2   gb_27
  133   134     2    gb_6
  133   135     2    gb_6
  136   137     2    gb_5
  136   138     2   gb_10
  138   139     2    gb_2
  138   140     2   gb_21
  140   141     2   gb_27
  140   145     2   gb_27
  141   142     2   gb_18
  141   144     2   gb_27
  142   143     2    gb_1
  145   146     2    gb_5
  145   147     2   gb_10
  147   148     2    gb_2
  147   149     2   gb_21
  149   150     2   gb_27
  149   151     2   gb_27
  151   152     2    gb_5
  151   153     2   gb_10
  153   154     2    gb_2
  153   155     2   gb_21
  155   156     2   gb_27
  155   161     2   gb_27
  156   157     2   gb_27
  157   158     2   gb_27
  158   159     2    gb_6
  158   160     2    gb_6
  161   162     2    gb_5
  161   163     2   gb_10
  163   164     2    gb_2
  163   165     2   gb_21
  165   166     2   gb_27
  165   174     2   gb_27
  166   167     2   gb_27
  167   168     2   gb_27
  168   169     2   gb_27
  169   170     2   gb_21
  170   171     2    gb_2
  170   172     2    gb_2
  170   173     2    gb_2
  174   175     2    gb_5
  174   176     2   gb_10
  176   177     2    gb_2
  176   178     2   gb_21
  178   179     2   gb_27
  178   183     2   gb_27
  179   180     2   gb_27
  180   181     2   gb_27
  180   182     2   gb_27
  183   184     2    gb_5
  183   185     2   gb_10
  185   186     2    gb_2
  185   187     2   gb_21
  187   188     2   gb_27
  187   192     2   gb_27
  188   189     2   gb_27
  189   190     2    gb_6
  189   191     2    gb_6
  192   193     2    gb_5
  192   194     2   gb_10
  194   195     2    gb_2
  194   196     2   gb_21
  196   197     2   gb_27
  196   198     2   gb_27
  198   199     2    gb_5
  198   200     2   gb_10
  200   201     2   gb_21
  200   204     2   gb_21
  201   202     2   gb_27
  201   205     2   gb_27
  202   203     2   gb_27
  203   204     2   gb_27
  205   206     2    gb_5
  205   207     2   gb_10
  207   208     2    gb_2
  207   209     2   gb_21
  209   210     2   gb_27
  209   214     2   gb_27
  210   211     2   gb_27
  211   212     2   gb_27
  211   213     2   gb_27
  214   215     2    gb_5
  214   216     2   gb_10
  216   217     2    gb_2
  216   218     2   gb_21
  218   219     2   gb_27
  218   223     2   gb_27
  219   220     2   gb_27
  219   221     2   gb_27
  220   222     2   gb_27
  223   224     2    gb_5
  223   225     2   gb_10
  225   226     2    gb_2
  225   227     2   gb_21
  227   228     2   gb_27
  227   231     2   gb_27
  228   229     2   gb_27
  228   230     2   gb_27
  231   232     2    gb_5
  231   233     2   gb_10
  233   234     2    gb_2
  233   235     2   gb_21
  235   236     2   gb_27
  235   239     2   gb_27
  236   237     2   gb_27
  236   238     2   gb_27
  239   240     2    gb_5
  239   241     2   gb_10
  241   242     2    gb_2
  241   243     2   gb_21
  243   244     2   gb_27
  243   245     2   gb_27
  245   246     2    gb_5
  245   247     2   gb_10
  247   248     2    gb_2
  247   249     2   gb_21
  249   250     2   gb_27
  249   254     2   gb_27
  250   251     2   gb_18
  250   253     2   gb_27
  251   252     2    gb_1
  254   255     2    gb_5
  254   256     2   gb_10
  256   257     2    gb_2
  256   258     2   gb_21
  258   259     2   gb_27
  258   266     2   gb_27
  259   260     2   gb_27
  260   261     2   gb_27
  261   262     2    gb_5
  261   263     2    gb_9
  263   264     2    gb_2
  263   265     2    gb_2
  266   267     2    gb_5
  266   268     2   gb_10
  268   269     2    gb_2
  268   270     2   gb_21
  270   271     2   gb_27
  271   272     2    gb_5
  271   273     2   gb_10
  273   274     2    gb_2
  273   275     2   gb_21
  275   276     2   gb_27
  276   277     2    gb_5
  276   278     2   gb_10
  278   279     2    gb_2
  278   280     2   gb_21
  280   281     2   gb_27
  280   293     2   gb_27
  281   282     2   gb_27
  282   283     2   gb_27
  283   284     2   gb_27
  284   285     2   gb_21
  285   286     2    gb_2
  285   287     2   gb_10
  287   288     2    gb_5
  287   289     2   gb_27
  289   290     2   gb_18
  289   292     2   gb_27
  290   291     2    gb_1
  293   294     2    gb_5
  293   295     2   gb_10
  295   296     2    gb_2
  295   297     2   gb_21
  297   298     2   gb_27
  297   301     2   gb_27
  298   299     2   gb_18
  299   300     2    gb_1
  301   302     2    gb_5
  301   303     2   gb_10
  303   304     2    gb_2
  303   305     2   gb_21
  305   306     2   gb_27
  305   307     2   gb_27
  307   308     2    gb_5
  307   309     2   gb_10
  309   310     2    gb_2
  309   311     2   gb_21
  311   312     2   gb_27
  311   324     2   gb_27
  312   313     2   gb_27
  313   314     2   gb_27
  314   315     2   gb_21
  315   316     2    gb_2
  315   317     2   gb_11
  317   318     2   gb_11
  317   321     2   gb_11
  318   319     2    gb_2
  318   320     2    gb_2
  321   322     2    gb_2
  321   323     2    gb_2
  324   325     2    gb_5
  324   326     2   gb_10
  326   327     2    gb_2
  326   328     2   gb_21
  328   329     2   gb_27
  328   330     2   gb_27
  330   331     2    gb_5
  330   332     2   gb_10
  332   333     2    gb_2
  332   334     2   gb_21
  334   335     2   gb_27
  334   338     2   gb_27
  335   336     2   gb_27
  335   337     2   gb_27
  338   339     2    gb_5
  338   340     2   gb_10
  340   341     2    gb_2
  340   342     2   gb_21
  342   343     2   gb_27
  342   355     2   gb_27
  343   344     2   gb_27
  344   345     2   gb_27
  345   346     2   gb_21
  346   347     2    gb_2
  346   348     2   gb_11
  348   349     2   gb_11
  348   352     2   gb_11
  349   350     2    gb_2
  349   351     2    gb_2
  352   353     2    gb_2
  352   354     2    gb_2
  355   356     2    gb_5
  355   357     2   gb_10
  357   358     2    gb_2
  357   359     2   gb_21
  359   360     2   gb_27
  359   368     2   gb_27
  360   361     2   gb_27
  361   362     2   gb_27
  362   363     2   gb_27
  363   364     2   gb_21
  364   365     2    gb_2
  364   366     2    gb_2
  364   367     2    gb_2
  368   369     2    gb_5
  368   370     2   gb_10
  370   371     2    gb_2
  370   372     2   gb_21
  372   373     2   gb_27
  372   386     2   gb_27
  373   374     2   gb_27
  374   375     2   gb_16
  374   377     2   gb_16
  375   376     2    gb_3
  375   379     2   gb_16
  377   378     2    gb_3
  377   381     2   gb_16
  379   380     2    gb_3
  379   383     2   gb_16
  381   382     2    gb_3
  381   383     2   gb_16
  383   384     2   gb_13
  384   385     2    gb_1
  386   387     2    gb_5
  386   388     2   gb_10
  388   389     2    gb_2
  388   390     2   gb_21
  390   391     2   gb_27
  390   403     2   gb_27
  391   392     2   gb_27
  392   393     2   gb_16
  392   395     2   gb_16
  393   394     2    gb_3
  393   397     2   gb_16
  395   396     2    gb_3
  395   399     2   gb_16
  397   398     2    gb_3
  397   401     2   gb_16
  399   400     2    gb_3
  399   401     2   gb_16
  401   402     2    gb_3
  403   404     2    gb_5
  403   405     2   gb_10
  405   406     2   gb_21
  405   409     2   gb_21
  406   407     2   gb_27
  406   410     2   gb_27
  407   408     2   gb_27
  408   409     2   gb_27
  410   411     2    gb_5
  410   412     2   gb_10
  412   413     2    gb_2
  412   414     2   gb_21
  414   415     2   gb_27
  414   419     2   gb_27
  415   416     2   gb_27
  416   417     2    gb_6
  416   418     2    gb_6
  419   420     2    gb_5
  419   421     2   gb_10
  421   422     2    gb_2
  421   423     2   gb_21
  423   424     2   gb_27
  423   425     2   gb_27
  425   426     2    gb_5
  425   427     2   gb_10
  427   428     2    gb_2
  427   429     2   gb_21
  429   430     2   gb_27
  429   434     2   gb_27
  430   431     2   gb_18
  430   433     2   gb_27
  431   432     2    gb_1
  434   435     2    gb_5
  434   436     2   gb_10
  436   437     2    gb_2
  436   438     2   gb_21
  438   439     2   gb_27
  438   443     2   gb_27
  439   440     2   gb_27
  439   441     2   gb_27
  440   442     2   gb_27
  443   444     2    gb_5
  443   445     2   gb_10
  445   446     2    gb_2
  445   447     2   gb_21
  447   448     2   gb_27
  447   452     2   gb_27
  448   449     2   gb_27
  449   450     2   gb_27
  449   451     2   gb_27
  452   453     2    gb_5
  452   454     2   gb_10
  454   455     2    gb_2
  454   456     2   gb_21
  456   457     2   gb_27
  456   458     2   gb_27
  458   459     2    gb_5
  458   460     2   gb_10
  460   461     2    gb_2
  460   462     2   gb_21
  462   463     2   gb_27
  462   467     2   gb_27
  463   464     2   gb_27
  464   465     2   gb_27
  464   466     2   gb_27
  467   468     2    gb_5
  467   469     2   gb_10
  469   470     2    gb_2
  469   471     2   gb_21
  471   472     2   gb_27
  471   476     2   gb_27
  472   473     2   gb_18
  472   475     2   gb_27
  473   474     2    gb_1
  476   477     2    gb_5
  476   478     2   gb_10
  478   479     2    gb_2
  478   480     2   gb_21
  480   481     2   gb_27
  480   485     2   gb_27
  481   482     2   gb_18
  481   484     2   gb_27
  482   483     2    gb_1
  485   486     2    gb_5
  485   487     2   gb_10
  487   488     2    gb_2
  487   489     2   gb_21
  489   490     2   gb_27
  489   496     2   gb_27
  490   491     2   gb_27
  491   492     2    gb_5
  491   493     2    gb_9
  493   494     2    gb_2
  493   495     2    gb_2
  496   497     2    gb_5
  496   498     2   gb_10
  498   499     2    gb_2
  498   500     2   gb_21
  500   501     2   gb_27
  500   506     2   gb_27
  501   502     2   gb_27
  502   503     2   gb_27
  503   504     2    gb_6
  503   505     2    gb_6
  506   507     2    gb_5
  506   508     2   gb_10
  508   509     2    gb_2
  508   510     2   gb_21
  510   511     2   gb_27
  510   519     2   gb_27
  511   512     2   gb_27
  512   513     2   gb_27
  513   514     2   gb_27
  514   515     2   gb_21
  515   516     2    gb_2
  515   517     2    gb_2
  515   518     2    gb_2
  519   520     2    gb_5
  519   521     2   gb_10
  521   522     2    gb_2
  521   523     2   gb_21
  523   524     2   gb_27
  523   528     2   gb_27
  524   525     2   gb_18
  524   527     2   gb_27
  525   526     2    gb_1
  528   529     2    gb_5
  528   530     2   gb_10
  530   531     2    gb_2
  530   532     2   gb_21
  532   533     2   gb_27
  532   534     2   gb_27
  534   535     2    gb_5
  534   536     2   gb_10
  536   537     2    gb_2
  536   538     2   gb_21
  538   539     2   gb_27
  538   548     2   gb_27
  539   540     2   gb_27
  540   541     2   gb_10
  540   542     2   gb_10
  541   544     2   gb_10
  542   543     2    gb_3
  542   546     2   gb_10
  544   545     2    gb_3
  544   546     2   gb_10
  546   547     2    gb_2
  548   549     2    gb_5
  548   550     2   gb_10
  550   551     2    gb_2
  550   552     2   gb_21
  552   553     2   gb_27
  552   560     2   gb_27
  553   554     2   gb_27
  554   555     2   gb_27
  555   556     2    gb_5
  555   557     2    gb_9
  557   558     2    gb_2
  557   559     2    gb_2
  560   561     2    gb_5
  560   562     2   gb_10
  562   563     2    gb_2
  562   564     2   gb_21
  564   565     2   gb_27
  564   569     2   gb_27
  565   566     2   gb_27
  566   567     2   gb_27
  566   568     2   gb_27
  569   570     2    gb_5
  569   571     2   gb_10
  571   572     2    gb_2
  571   573     2   gb_21
  573   574     2   gb_27
  573   577     2   gb_27
  574   575     2   gb_27
  574   576     2   gb_27
  577   578     2    gb_5
  577   579     2   gb_10
  579   580     2    gb_2
  579   581     2   gb_21
  581   582     2   gb_27
  581   586     2   gb_27
  582   583     2   gb_27
  583   584     2   gb_27
  583   585     2   gb_27
  586   587     2    gb_5
  586   588     2   gb_10
  588   589     2    gb_2
  588   590     2   gb_21
  590   591     2   gb_27
  590   594     2   gb_27
  591   592     2   gb_18
  592   593     2    gb_1
  594   595     2    gb_5
  594   596     2   gb_10
  596   597     2    gb_2
  596   598     2   gb_21
  598   599     2   gb_27
  598   607     2   gb_27
  599   600     2   gb_27
  600   601     2   gb_27
  601   602     2   gb_27
  602   603     2   gb_21
  603   604     2    gb_2
  603   605     2    gb_2
  603   606     2    gb_2
  607   608     2    gb_5
  607   609     2   gb_10
  609   610     2    gb_2
  609   611     2   gb_21
  611   612     2   gb_27
  612   613     2    gb_5
  612   614     2   gb_10
  614   615     2    gb_2
  614   616     2   gb_21
  616   617     2   gb_27
  616   620     2   gb_27
  617   618     2   gb_27
  617   619     2   gb_27
  620   621     2    gb_5
  620   622     2   gb_10
  622   623     2    gb_2
  622   624     2   gb_21
  624   625     2   gb_27
  624   628     2   gb_27
  625   626     2   gb_27
  625   627     2   gb_27
  628   629     2    gb_5
  628   630     2   gb_10
  630   631     2   gb_21
  630   634     2   gb_21
  631   632     2   gb_27
  631   635     2   gb_27
  632   633     2   gb_27
  633   634     2   gb_27
  635   636     2    gb_5
  635   637     2   gb_10
  637   638     2    gb_2
  637   639     2   gb_21
  639   640     2   gb_27
  639   647     2   gb_27
  640   641     2   gb_27
  641   642     2   gb_27
  642   643     2    gb_5
  642   644     2    gb_9
  644   645     2    gb_2
  644   646     2    gb_2
  647   648     2    gb_5
  647   649     2   gb_10
  649   650     2    gb_2
  649   651     2   gb_21
  651   652     2   gb_27
  651   656     2   gb_27
  652   653     2   gb_27
  653   654     2   gb_27
  653   655     2   gb_27
  656   657     2    gb_5
  656   658     2   gb_10
  658   659     2    gb_2
  658   660     2   gb_21
  660   661     2   gb_27
  660   664     2   gb_27
  661   662     2   gb_27
  661   663     2   gb_27
  664   665     2    gb_5
  664   666     2   gb_10
  666   667     2    gb_2
  666   668     2   gb_21
  668   669     2   gb_27
  668   677     2   gb_27
  669   670     2   gb_27
  670   671     2   gb_27
  671   672     2   gb_27
  672   673     2   gb_21
  673   674     2    gb_2
  673   675     2    gb_2
  673   676     2    gb_2
  677   678     2    gb_5
  677   679     2   gb_10
  679   680     2    gb_2
  679   681     2   gb_21
  681   682     2   gb_27
  681   687     2   gb_27
  682   683     2   gb_27
  683   684     2   gb_27
  684   685     2    gb_6
  684   686     2    gb_6
  687   688     2    gb_5
  687   689     2   gb_10
  689   690     2    gb_2
  689   691     2   gb_21
  691   692     2   gb_27
  691   696     2   gb_27
  692   693     2   gb_27
  692   694     2   gb_27
  693   695     2   gb_27
  696   697     2    gb_5
  696   698     2   gb_10
  698   699     2    gb_2
  698   700     2   gb_21
  700   701     2   gb_27
  700   705     2   gb_27
  701   702     2   gb_18
  701   704     2   gb_27
  702   703     2    gb_1
  705   706     2    gb_5
  705   707     2   gb_10
  707   708     2    gb_2
  707   709     2   gb_21
  709   710     2   gb_27
  709   713     2   gb_27
  710   711     2   gb_18
  711   712     2    gb_1
  713   714     2    gb_5
  713   715     2   gb_10
  715   716     2    gb_2
  715   717     2   gb_21
  717   718     2   gb_27
  717   722     2   gb_27
  718   719     2   gb_18
  718   721     2   gb_27
  719   720     2    gb_1
  722   723     2    gb_5
  722   724     2   gb_10
  724   725     2    gb_2
  724   726     2   gb_21
  726   727     2   gb_27
  726   731     2   gb_27
  727   728     2   gb_27
  728   729     2    gb_6
  728   730     2    gb_6
  731   732     2    gb_5
  731   733     2   gb_10
  733   734     2    gb_2
  733   735     2   gb_21
  735   736     2   gb_27
  735   740     2   gb_27
  736   737     2   gb_27
  737   738     2    gb_6
  737   739     2    gb_6
  740   741     2    gb_5
  740   742     2   gb_10
  742   743     2    gb_2
  742   744     2   gb_21
  744   745     2   gb_27
  744   757     2   gb_27
  745   746     2   gb_27
  746   747     2   gb_16
  746   749     2   gb_16
  747   748     2    gb_3
  747   751     2   gb_16
  749   750     2    gb_3
  749   753     2   gb_16
  751   752     2    gb_3
  751   755     2   gb_16
  753   754     2    gb_3
  753   755     2   gb_16
  755   756     2    gb_3
  757   758     2    gb_5
  757   759     2   gb_10
  759   760     2    gb_2
  759   761     2   gb_21
  761   762     2   gb_27
  761   775     2   gb_27
  762   763     2   gb_27
  763   764     2   gb_16
  763   766     2   gb_16
  764   765     2    gb_3
  764   768     2   gb_16
  766   767     2    gb_3
  766   770     2   gb_16
  768   769     2    gb_3
  768   772     2   gb_16
  770   771     2    gb_3
  770   772     2   gb_16
  772   773     2   gb_13
  773   774     2    gb_1
  775   776     2    gb_5
  775   777     2   gb_10
  777   778     2    gb_2
  777   779     2   gb_21
  779   780     2   gb_27
  779   792     2   gb_27
  780   781     2   gb_27
  781   782     2   gb_27
  782   783     2   gb_21
  783   784     2    gb_2
  783   785     2   gb_11
  785   786     2   gb_11
  785   789     2   gb_11
  786   787     2    gb_2
  786   788     2    gb_2
  789   790     2    gb_2
  789   791     2    gb_2
  792   793     2    gb_5
  792   794     2   gb_10
  794   795     2    gb_2
  794   796     2   gb_21
  796   797     2   gb_27
  796   801     2   gb_27
  797   798     2   gb_27
  798   799     2   gb_27
  798   800     2   gb_27
  801   802     2    gb_5
  801   803     2   gb_10
  803   804     2    gb_2
  803   805     2   gb_21
  805   806     2   gb_27
  806   807     2    gb_5
  806   808     2   gb_10
  808   809     2    gb_2
  808   810     2   gb_21
  810   811     2   gb_27
  810   819     2   gb_27
  811   812     2   gb_27
  812   813     2   gb_27
  813   814     2   gb_27
  814   815     2   gb_21
  815   816     2    gb_2
  815   817     2    gb_2
  815   818     2    gb_2
  819   820     2    gb_5
  819   821     2   gb_10
  821   822     2    gb_2
  821   823     2   gb_21
  823   824     2   gb_27
  823   829     2   gb_27
  824   825     2   gb_27
  825   826     2   gb_27
  826   827     2    gb_6
  826   828     2    gb_6
  829   830     2    gb_5
  829   831     2   gb_10
  831   832     2    gb_2
  831   833     2   gb_21
  833   834     2   gb_27
  833   838     2   gb_27
  834   835     2   gb_27
  835   836     2   gb_27
  835   837     2   gb_27
  838   839     2    gb_5
  838   840     2   gb_10
  840   841     2    gb_2
  840   842     2   gb_21
  842   843     2   gb_27
  842   844     2   gb_27
  844   845     2    gb_5
  844   846     2   gb_10
  846   847     2    gb_2
  846   848     2   gb_21
  848   849     2   gb_27
  848   853     2   gb_27
  849   850     2   gb_27
  850   851     2   gb_27
  850   852     2   gb_27
  853   854     2    gb_5
  853   855     2   gb_10
  855   856     2    gb_2
  855   857     2   gb_21
  857   858     2   gb_27
  857   865     2   gb_27
  858   859     2   gb_27
  859   860     2   gb_27
  860   861     2    gb_5
  860   862     2    gb_9
  862   863     2    gb_2
  862   864     2    gb_2
  865   866     2    gb_5
  865   867     2   gb_10
  867   868     2    gb_2
  867   869     2   gb_21
  869   870     2   gb_27
  869   873     2   gb_27
  870   871     2   gb_18
  871   872     2    gb_1
  873   874     2    gb_5
  873   875     2   gb_10
  875   876     2    gb_2
  875   877     2   gb_21
  877   878     2   gb_27
  878   879     2    gb_5
  878   880     2   gb_10
  880   881     2    gb_2
  880   882     2   gb_21
  882   883     2   gb_27
  882   887     2   gb_27
  883   884     2   gb_27
  884   885     2   gb_27
  884   886     2   gb_27
  887   888     2    gb_5
  887   889     2   gb_10
  889   890     2    gb_2
  889   891     2   gb_21
  891   892     2   gb_27
  891   893     2   gb_27
  893   894     2    gb_5
  893   895     2   gb_10
  895   896     2    gb_2
  895   897     2   gb_21
  897   898     2   gb_27
  897   907     2   gb_27
  898   899     2   gb_27
  899   900     2   gb_10
  899   901     2   gb_10
  900   903     2   gb_10
  901   902     2    gb_3
  901   905     2   gb_10
  903   904     2    gb_3
  903   905     2   gb_10
  905   906     2    gb_2
  907   908     2    gb_5
  907   909     2   gb_10
  909   910     2    gb_2
  909   911     2   gb_21
  911   912     2   gb_27
  911   920     2   gb_27
  912   913     2   gb_27
  913   914     2   gb_27
  914   915     2   gb_27
  915   916     2   gb_21
  916   917     2    gb_2
  916   918     2    gb_2
  916   919     2    gb_2
  920   921     2    gb_5
  920   922     2   gb_10
  922   923     2    gb_2
  922   924     2   gb_21
  924   925     2   gb_27
  925   926     2    gb_5
  925   927     2   gb_10
  927   928     2    gb_2
  927   929     2   gb_21
  929   930     2   gb_27
  929   934     2   gb_27
  930   931     2   gb_27
  931   932     2    gb_6
  931   933     2    gb_6
  934   935     2    gb_5
  934   936     2   gb_10
  936   937     2    gb_2
  936   938     2   gb_21
  938   939     2   gb_27
  938   942     2   gb_27
  939   940     2   gb_27
  939   941     2   gb_27
  942   943     2    gb_5
  942   944     2   gb_10
  944   945     2    gb_2
  944   946     2   gb_21
  946   947     2   gb_27
  946   950     2   gb_27
  947   948     2   gb_27
  947   949     2   gb_27
  950   951     2    gb_5
  950   952     2   gb_10
  952   953     2    gb_2
  952   954     2   gb_21
  954   955     2   gb_27
  954   958     2   gb_27
  955   956     2   gb_27
  955   957     2   gb_27
  958   959     2    gb_5
  958   960     2   gb_10
  960   961     2    gb_2
  960   962     2   gb_21
  962   963     2   gb_27
  962   967     2   gb_27
  963   964     2   gb_27
  964   965     2   gb_32
  965   966     2   gb_31
  967   968     2    gb_5
  967   969     2   gb_10
  969   970     2    gb_2
  969   971     2   gb_21
  971   972     2   gb_27
  971   975     2   gb_27
  972   973     2   gb_27
  972   974     2   gb_27
  975   976     2    gb_5
  975   977     2   gb_10
  977   978     2    gb_2
  977   979     2   gb_21
  979   980     2   gb_27
  979   983     2   gb_27
  980   981     2   gb_18
  981   982     2    gb_1
  983   984     2    gb_5
  983   985     2   gb_10
  985   986     2    gb_2
  985   987     2   gb_21
  987   988     2   gb_27
  988   989     2    gb_5
  988   990     2   gb_10
  990   991     2    gb_2
  990   992     2   gb_21
  992   993     2   gb_27
  992   994     2   gb_27
  994   995     2    gb_5
  994   996     2   gb_10
  996   997     2    gb_2
  996   998     2   gb_21
  998   999     2   gb_27
  998  1003     2   gb_27
  999  1000     2   gb_27
 1000  1001     2   gb_27
 1000  1002     2   gb_27
 1003  1004     2    gb_5
 1003  1005     2   gb_10
 1005  1006     2    gb_2
 1005  1007     2   gb_21
 1007  1008     2   gb_27
 1007  1011     2   gb_27
 1008  1009     2   gb_27
 1008  1010     2   gb_27
 1011  1012     2    gb_5
 1011  1013     2   gb_10
 1013  1014     2   gb_21
 1013  1017     2   gb_21
 1014  1015     2   gb_27
 1014  1018     2   gb_27
 1015  1016     2   gb_27
 1016  1017     2   gb_27
 1018  1019     2    gb_5
 1018  1020     2   gb_10
 1020  1021     2    gb_2
 1020  1022     2   gb_21
 1022  1023     2   gb_27
 1022  1026     2   gb_27
 1023  1024     2   gb_18
 1024  1025     2    gb_1
 1026  1027     2    gb_5
 1026  1028     2   gb_10
 1028  1029     2    gb_2
 1028  1030     2   gb_21
 1030  1031     2   gb_27
 1031  1032     2    gb_5
 1031  1033     2   gb_10
 1033  1034     2    gb_2
 1033  1035     2   gb_21
 1035  1036     2   gb_27
 1035  1040     2   gb_27
 1036  1037     2   gb_18
 1036  1039     2   gb_27
 1037  1038     2    gb_1
 1040  1041     2    gb_5
 1040  1042     2   gb_10
 1042  1043     2    gb_2
 1042  1044     2   gb_21
 1044  1045     2   gb_27
 1044  1049     2   gb_27
 1045  1046     2   gb_18
 1045  1048     2   gb_27
 1046  1047     2    gb_1
 1049  1050     2    gb_5
 1049  1051     2   gb_10
 1051  1052     2    gb_2
 1051  1053     2   gb_21
 1053  1054     2   gb_27
 1053  1060     2   gb_27
 1054  1055     2   gb_27
 1055  1056     2    gb_5
 1055  1057     2    gb_9
 1057  1058     2    gb_2
 1057  1059     2    gb_2
 1060  1061     2    gb_5
 1060  1062     2   gb_10
 1062  1063     2    gb_2
 1062  1064     2   gb_21
 1064  1065     2   gb_27
 1064  1069     2   gb_27
 1065  1066     2   gb_18
 1065  1068     2   gb_27
 1066  1067     2    gb_1
 1069  1070     2    gb_5
 1069  1071     2   gb_10
 1071  1072     2    gb_2
 1071  1073     2   gb_21
 1073  1074     2   gb_27
 1073  1075     2   gb_27
 1075  1076     2    gb_5
 1075  1077     2   gb_10
 1077  1078     2    gb_2
 1077  1079     2   gb_21
 1079  1080     2   gb_27
 1079  1083     2   gb_27
 1080  1081     2   gb_18
 1081  1082     2    gb_1
 1083  1084     2    gb_5
 1083  1085     2   gb_10
 1085  1086     2    gb_2
 1085  1087     2   gb_21
 1087  1088     2   gb_27
 1087  1091     2   gb_27
 1088  1089     2   gb_27
 1088  1090     2   gb_27
 1091  1092     2    gb_5
 1091  1093     2   gb_10
 1093  1094     2    gb_2
 1093  1095     2   gb_21
 1095  1096     2   gb_27
 1095  1105     2   gb_27
 1096  1097     2   gb_27
 1097  1098     2   gb_10
 1097  1099     2   gb_10
 1098  1101     2   gb_10
 1099  1100     2    gb_3
 1099  1103     2   gb_10
 1101  1102     2    gb_3
 1101  1103     2   gb_10
 1103  1104     2    gb_2
 1105  1106     2    gb_5
 1105  1107     2   gb_10
 1107  1108     2    gb_2
 1107  1109     2   gb_21
 1109  1110     2   gb_27
 1109  1113     2   gb_27
 1110  1111     2   gb_27
 1110  1112     2   gb_27
 1113  1114     2    gb_5
 1113  1115     2   gb_10
 1115  1116     2    gb_2
 1115  1117     2   gb_21
 1117  1118     2   gb_27
 1117  1122     2   gb_27
 1118  1119     2   gb_27
 1119  1120     2   gb_27
 1119  1121     2   gb_27
 1122  1123     2    gb_6
 1122  1124     2    gb_6

[ pairs ]
    1     7     1
    1    15     1
    1    16     1
    2     6     1
    2    14     1
    3     6     1
    3    14     1
    4     6     1
    4    14     1
    5     8     1
    5    17     1
    5    18     1
    6     9     1
    6    15     1
    6    16     1
    7    10     1
    7    14     1
    8    11     1
    8    12     1
    8    13     1
   14    19     1
   14    23     1
   15    17     1
   15    18     1
   16    20     1
   16    24     1
   16    25     1
   17    19     1
   17    23     1
   18    21     1
   18    22     1
   18    26     1
   18    27     1
   19    24     1
   19    25     1
   20    23     1
   23    28     1
   23    40     1
   24    26     1
   24    27     1
   25    29     1
   25    41     1
   25    42     1
   26    28     1
   26    40     1
   27    30     1
   27    43     1
   27    44     1
   28    31     1
   28    41     1
   28    42     1
   29    32     1
   29    33     1
   29    40     1
   30    34     1
   30    37     1
   31    35     1
   31    36     1
   31    38     1
   31    39     1
   32    34     1
   32    37     1
   34    38     1
   34    39     1
   35    37     1
   36    37     1
   40    45     1
   40    49     1
   41    43     1
   41    44     1
   42    46     1
   42    47     1
   42    50     1
   42    51     1
   43    45     1
   43    49     1
   44    48     1
   44    52     1
   44    53     1
   45    50     1
   45    51     1
   46    49     1
   47    48     1
   47    49     1
   49    54     1
   49    58     1
   50    52     1
   50    53     1
   51    55     1
   51    57     1
   51    59     1
   51    60     1
   52    54     1
   52    58     1
   53    56     1
   53    61     1
   53    62     1
   54    59     1
   54    60     1
   55    58     1
   56    57     1
   57    58     1
   58    63     1
   58    68     1
   59    61     1
   59    62     1
   60    64     1
   60    69     1
   60    70     1
   61    63     1
   61    68     1
   62    65     1
   62    71     1
   62    72     1
   63    66     1
   63    67     1
   63    69     1
   63    70     1
   64    68     1
   68    73     1
   68    74     1
   69    71     1
   69    72     1
   70    75     1
   70    76     1
   71    73     1
   71    74     1
   72    77     1
   72    78     1
   73    75     1
   73    76     1
   74    79     1
   74    82     1
   75    77     1
   75    78     1
   76    80     1
   76    81     1
   76    83     1
   76    84     1
   77    79     1
   77    82     1
   78    85     1
   78    86     1
   79    83     1
   79    84     1
   80    82     1
   81    82     1
   82    87     1
   82    90     1
   83    85     1
   83    86     1
   84    88     1
   84    91     1
   84    92     1
   85    87     1
   85    90     1
   86    89     1
   86    93     1
   86    94     1
   87    91     1
   87    92     1
   88    90     1
   90    95     1
   90   107     1
   91    93     1
   91    94     1
   92    96     1
   92   108     1
   92   109     1
   93    95     1
   93   107     1
   94    97     1
   94   110     1
   94   111     1
   95    98     1
   95   108     1
   95   109     1
   96    99     1
   96   100     1
   96   107     1
   97   101     1
   97   104     1
   98   102     1
   98   103     1
   98   105     1
   98   106     1
   99   101     1
   99   104     1
  101   105     1
  101   106     1
  102   104     1
  103   104     1
  107   112     1
  108   110     1
  108   111     1
  109   113     1
  109   114     1
  110   112     1
  111   115     1
  111   116     1
  112   117     1
  112   118     1
  113   115     1
  113   116     1
  114   119     1
  114   120     1
  115   117     1
  115   118     1
  116   121     1
  116   122     1
  117   119     1
  117   120     1
  118   123     1
  118   126     1
  119   121     1
  119   122     1
  120   124     1
  120   125     1
  120   127     1
  120   128     1
  121   123     1
  121   126     1
  122   129     1
  122   130     1
  123   127     1
  123   128     1
  124   126     1
  125   126     1
  126   131     1
  126   136     1
  127   129     1
  127   130     1
  128   132     1
  128   137     1
  128   138     1
  129   131     1
  129   136     1
  130   133     1
  130   139     1
  130   140     1
  131   134     1
  131   135     1
  131   137     1
  131   138     1
  132   136     1
  136   141     1
  136   145     1
  137   139     1
  137   140     1
  138   142     1
  138   144     1
  138   146     1
  138   147     1
  139   141     1
  139   145     1
  140   143     1
  140   148     1
  140   149     1
  141   146     1
  141   147     1
  142   145     1
  143   144     1
  144   145     1
  145   150     1
  145   151     1
  146   148     1
  146   149     1
  147   152     1
  147   153     1
  148   150     1
  148   151     1
  149   154     1
  149   155     1
  150   152     1
  150   153     1
  151   156     1
  151   161     1
  152   154     1
  152   155     1
  153   157     1
  153   162     1
  153   163     1
  154   156     1
  154   161     1
  155   158     1
  155   164     1
  155   165     1
  156   159     1
  156   160     1
  156   162     1
  156   163     1
  157   161     1
  161   166     1
  161   174     1
  162   164     1
  162   165     1
  163   167     1
  163   175     1
  163   176     1
  164   166     1
  164   174     1
  165   168     1
  165   177     1
  165   178     1
  166   169     1
  166   175     1
  166   176     1
  167   170     1
  167   174     1
  168   171     1
  168   172     1
  168   173     1
  174   179     1
  174   183     1
  175   177     1
  175   178     1
  176   180     1
  176   184     1
  176   185     1
  177   179     1
  177   183     1
  178   181     1
  178   182     1
  178   186     1
  178   187     1
  179   184     1
  179   185     1
  180   183     1
  183   188     1
  183   192     1
  184   186     1
  184   187     1
  185   189     1
  185   193     1
  185   194     1
  186   188     1
  186   192     1
  187   190     1
  187   191     1
  187   195     1
  187   196     1
  188   193     1
  188   194     1
  189   192     1
  192   197     1
  192   198     1
  193   195     1
  193   196     1
  194   199     1
  194   200     1
  195   197     1
  195   198     1
  196   201     1
  196   204     1
  197   199     1
  197   200     1
  198   202     1
  198   203     1
  198   205     1
  199   201     1
  199   204     1
  200   206     1
  200   207     1
  201   208     1
  201   209     1
  202   206     1
  202   207     1
  203   205     1
  204   205     1
  205   210     1
  205   214     1
  206   208     1
  206   209     1
  207   211     1
  207   215     1
  207   216     1
  208   210     1
  208   214     1
  209   212     1
  209   213     1
  209   217     1
  209   218     1
  210   215     1
  210   216     1
  211   214     1
  214   219     1
  214   223     1
  215   217     1
  215   218     1
  216   220     1
  216   221     1
  216   224     1
  216   225     1
  217   219     1
  217   223     1
  218   222     1
  218   226     1
  218   227     1
  219   224     1
  219   225     1
  220   223     1
  221   222     1
  221   223     1
  223   228     1
  223   231     1
  224   226     1
  224   227     1
  225   229     1
  225   230     1
  225   232     1
  225   233     1
  226   228     1
  226   231     1
  227   234     1
  227   235     1
  228   232     1
  228   233     1
  229   231     1
  230   231     1
  231   236     1
  231   239     1
  232   234     1
  232   235     1
  233   237     1
  233   238     1
  233   240     1
  233   241     1
  234   236     1
  234   239     1
  235   242     1
  235   243     1
  236   240     1
  236   241     1
  237   239     1
  238   239     1
  239   244     1
  239   245     1
  240   242     1
  240   243     1
  241   246     1
  241   247     1
  242   244     1
  242   245     1
  243   248     1
  243   249     1
  244   246     1
  244   247     1
  245   250     1
  245   254     1
  246   248     1
  246   249     1
  247   251     1
  247   253     1
  247   255     1
  247   256     1
  248   250     1
  248   254     1
  249   252     1
  249   257     1
  249   258     1
  250   255     1
  250   256     1
  251   254     1
  252   253     1
  253   254     1
  254   259     1
  254   266     1
  255   257     1
  255   258     1
  256   260     1
  256   267     1
  256   268     1
  257   259     1
  257   266     1
  258   261     1
  258   269     1
  258   270     1
  259   262     1
  259   263     1
  259   267     1
  259   268     1
  260   264     1
  260   265     1
  260   266     1
  262   264     1
  262   265     1
  266   271     1
  267   269     1
  267   270     1
  268   272     1
  268   273     1
  269   271     1
  270   274     1
  270   275     1
  271   276     1
  272   274     1
  272   275     1
  273   277     1
  273   278     1
  274   276     1
  275   279     1
  275   280     1
  276   281     1
  276   293     1
  277   279     1
  277   280     1
  278   282     1
  278   294     1
  278   295     1
  279   281     1
  279   293     1
  280   283     1
  280   296     1
  280   297     1
  281   284     1
  281   294     1
  281   295     1
  282   285     1
  282   293     1
  283   286     1
  283   287     1
  284   288     1
  284   289     1
  285   290     1
  285   292     1
  286   288     1
  286   289     1
  287   291     1
  288   290     1
  288   292     1
  291   292     1
  293   298     1
  293   301     1
  294   296     1
  294   297     1
  295   299     1
  295   302     1
  295   303     1
  296   298     1
  296   301     1
  297   300     1
  297   304     1
  297   305     1
  298   302     1
  298   303     1
  299   301     1
  301   306     1
  301   307     1
  302   304     1
  302   305     1
  303   308     1
  303   309     1
  304   306     1
  304   307     1
  305   310     1
  305   311     1
  306   308     1
  306   309     1
  307   312     1
  307   324     1
  308   310     1
  308   311     1
  309   313     1
  309   325     1
  309   326     1
  310   312     1
  310   324     1
  311   314     1
  311   327     1
  311   328     1
  312   315     1
  312   325     1
  312   326     1
  313   316     1
  313   317     1
  313   324     1
  314   318     1
  314   321     1
  315   319     1
  315   320     1
  315   322     1
  315   323     1
  316   318     1
  316   321     1
  318   322     1
  318   323     1
  319   321     1
  320   321     1
  324   329     1
  324   330     1
  325   327     1
  325   328     1
  326   331     1
  326   332     1
  327   329     1
  327   330     1
  328   333     1
  328   334     1
  329   331     1
  329   332     1
  330   335     1
  330   338     1
  331   333     1
  331   334     1
  332   336     1
  332   337     1
  332   339     1
  332   340     1
  333   335     1
  333   338     1
  334   341     1
  334   342     1
  335   339     1
  335   340     1
  336   338     1
  337   338     1
  338   343     1
  338   355     1
  339   341     1
  339   342     1
  340   344     1
  340   356     1
  340   357     1
  341   343     1
  341   355     1
  342   345     1
  342   358     1
  342   359     1
  343   346     1
  343   356     1
  343   357     1
  344   347     1
  344   348     1
  344   355     1
  345   349     1
  345   352     1
  346   350     1
  346   351     1
  346   353     1
  346   354     1
  347   349     1
  347   352     1
  349   353     1
  349   354     1
  350   352     1
  351   352     1
  355   360     1
  355   368     1
  356   358     1
  356   359     1
  357   361     1
  357   369     1
  357   370     1
  358   360     1
  358   368     1
  359   362     1
  359   371     1
  359   372     1
  360   363     1
  360   369     1
  360   370     1
  361   364     1
  361   368     1
  362   365     1
  362   366     1
  362   367     1
  368   373     1
  368   386     1
  369   371     1
  369   372     1
  370   374     1
  370   387     1
  370   388     1
  371   373     1
  371   386     1
  372   375     1
  372   377     1
  372   389     1
  372   390     1
  373   387     1
  373   388     1
  374   386     1
  379   385     1
  381   385     1
  386   391     1
  386   403     1
  387   389     1
  387   390     1
  388   392     1
  388   404     1
  388   405     1
  389   391     1
  389   403     1
  390   393     1
  390   395     1
  390   406     1
  390   409     1
  391   404     1
  391   405     1
  392   403     1
  403   407     1
  403   408     1
  403   410     1
  404   406     1
  404   409     1
  405   411     1
  405   412     1
  406   413     1
  406   414     1
  407   411     1
  407   412     1
  408   410     1
  409   410     1
  410   415     1
  410   419     1
  411   413     1
  411   414     1
  412   416     1
  412   420     1
  412   421     1
  413   415     1
  413   419     1
  414   417     1
  414   418     1
  414   422     1
  414   423     1
  415   420     1
  415   421     1
  416   419     1
  419   424     1
  419   425     1
  420   422     1
  420   423     1
  421   426     1
  421   427     1
  422   424     1
  422   425     1
  423   428     1
  423   429     1
  424   426     1
  424   427     1
  425   430     1
  425   434     1
  426   428     1
  426   429     1
  427   431     1
  427   433     1
  427   435     1
  427   436     1
  428   430     1
  428   434     1
  429   432     1
  429   437     1
  429   438     1
  430   435     1
  430   436     1
  431   434     1
  432   433     1
  433   434     1
  434   439     1
  434   443     1
  435   437     1
  435   438     1
  436   440     1
  436   441     1
  436   444     1
  436   445     1
  437   439     1
  437   443     1
  438   442     1
  438   446     1
  438   447     1
  439   444     1
  439   445     1
  440   443     1
  441   442     1
  441   443     1
  443   448     1
  443   452     1
  444   446     1
  444   447     1
  445   449     1
  445   453     1
  445   454     1
  446   448     1
  446   452     1
  447   450     1
  447   451     1
  447   455     1
  447   456     1
  448   453     1
  448   454     1
  449   452     1
  452   457     1
  452   458     1
  453   455     1
  453   456     1
  454   459     1
  454   460     1
  455   457     1
  455   458     1
  456   461     1
  456   462     1
  457   459     1
  457   460     1
  458   463     1
  458   467     1
  459   461     1
  459   462     1
  460   464     1
  460   468     1
  460   469     1
  461   463     1
  461   467     1
  462   465     1
  462   466     1
  462   470     1
  462   471     1
  463   468     1
  463   469     1
  464   467     1
  467   472     1
  467   476     1
  468   470     1
  468   471     1
  469   473     1
  469   475     1
  469   477     1
  469   478     1
  470   472     1
  470   476     1
  471   474     1
  471   479     1
  471   480     1
  472   477     1
  472   478     1
  473   476     1
  474   475     1
  475   476     1
  476   481     1
  476   485     1
  477   479     1
  477   480     1
  478   482     1
  478   484     1
  478   486     1
  478   487     1
  479   481     1
  479   485     1
  480   483     1
  480   488     1
  480   489     1
  481   486     1
  481   487     1
  482   485     1
  483   484     1
  484   485     1
  485   490     1
  485   496     1
  486   488     1
  486   489     1
  487   491     1
  487   497     1
  487   498     1
  488   490     1
  488   496     1
  489   492     1
  489   493     1
  489   499     1
  489   500     1
  490   494     1
  490   495     1
  490   497     1
  490   498     1
  491   496     1
  492   494     1
  492   495     1
  496   501     1
  496   506     1
  497   499     1
  497   500     1
  498   502     1
  498   507     1
  498   508     1
  499   501     1
  499   506     1
  500   503     1
  500   509     1
  500   510     1
  501   504     1
  501   505     1
  501   507     1
  501   508     1
  502   506     1
  506   511     1
  506   519     1
  507   509     1
  507   510     1
  508   512     1
  508   520     1
  508   521     1
  509   511     1
  509   519     1
  510   513     1
  510   522     1
  510   523     1
  511   514     1
  511   520     1
  511   521     1
  512   515     1
  512   519     1
  513   516     1
  513   517     1
  513   518     1
  519   524     1
  519   528     1
  520   522     1
  520   523     1
  521   525     1
  521   527     1
  521   529     1
  521   530     1
  522   524     1
  522   528     1
  523   526     1
  523   531     1
  523   532     1
  524   529     1
  524   530     1
  525   528     1
  526   527     1
  527   528     1
  528   533     1
  528   534     1
  529   531     1
  529   532     1
  530   535     1
  530   536     1
  531   533     1
  531   534     1
  532   537     1
  532   538     1
  533   535     1
  533   536     1
  534   539     1
  534   548     1
  535   537     1
  535   538     1
  536   540     1
  536   549     1
  536   550     1
  537   539     1
  537   548     1
  538   541     1
  538   542     1
  538   551     1
  538   552     1
  539   549     1
  539   550     1
  540   548     1
  548   553     1
  548   560     1
  549   551     1
  549   552     1
  550   554     1
  550   561     1
  550   562     1
  551   553     1
  551   560     1
  552   555     1
  552   563     1
  552   564     1
  553   556     1
  553   557     1
  553   561     1
  553   562     1
  554   558     1
  554   559     1
  554   560     1
  556   558     1
  556   559     1
  560   565     1
  560   569     1
  561   563     1
  561   564     1
  562   566     1
  562   570     1
  562   571     1
  563   565     1
  563   569     1
  564   567     1
  564   568     1
  564   572     1
  564   573     1
  565   570     1
  565   571     1
  566   569     1
  569   574     1
  569   577     1
  570   572     1
  570   573     1
  571   575     1
  571   576     1
  571   578     1
  571   579     1
  572   574     1
  572   577     1
  573   580     1
  573   581     1
  574   578     1
  574   579     1
  575   577     1
  576   577     1
  577   582     1
  577   586     1
  578   580     1
  578   581     1
  579   583     1
  579   587     1
  579   588     1
  580   582     1
  580   586     1
  581   584     1
  581   585     1
  581   589     1
  581   590     1
  582   587     1
  582   588     1
  583   586     1
  586   591     1
  586   594     1
  587   589     1
  587   590     1
  588   592     1
  588   595     1
  588   596     1
  589   591     1
  589   594     1
  590   593     1
  590   597     1
  590   598     1
  591   595     1
  591   596     1
  592   594     1
  594   599     1
  594   607     1
  595   597     1
  595   598     1
  596   600     1
  596   608     1
  596   609     1
  597   599     1
  597   607     1
  598   601     1
  598   610     1
  598   611     1
  599   602     1
  599   608     1
  599   609     1
  600   603     1
  600   607     1
  601   604     1
  601   605     1
  601   606     1
  607   612     1
  608   610     1
  608   611     1
  609   613     1
  609   614     1
  610   612     1
  611   615     1
  611   616     1
  612   617     1
  612   620     1
  613   615     1
  613   616     1
  614   618     1
  614   619     1
  614   621     1
  614   622     1
  615   617     1
  615   620     1
  616   623     1
  616   624     1
  617   621     1
  617   622     1
  618   620     1
  619   620     1
  620   625     1
  620   628     1
  621   623     1
  621   624     1
  622   626     1
  622   627     1
  622   629     1
  622   630     1
  623   625     1
  623   628     1
  624   631     1
  624   634     1
  625   629     1
  625   630     1
  626   628     1
  627   628     1
  628   632     1
  628   633     1
  628   635     1
  629   631     1
  629   634     1
  630   636     1
  630   637     1
  631   638     1
  631   639     1
  632   636     1
  632   637     1
  633   635     1
  634   635     1
  635   640     1
  635   647     1
  636   638     1
  636   639     1
  637   641     1
  637   648     1
  637   649     1
  638   640     1
  638   647     1
  639   642     1
  639   650     1
  639   651     1
  640   643     1
  640   644     1
  640   648     1
  640   649     1
  641   645     1
  641   646     1
  641   647     1
  643   645     1
  643   646     1
  647   652     1
  647   656     1
  648   650     1
  648   651     1
  649   653     1
  649   657     1
  649   658     1
  650   652     1
  650   656     1
  651   654     1
  651   655     1
  651   659     1
  651   660     1
  652   657     1
  652   658     1
  653   656     1
  656   661     1
  656   664     1
  657   659     1
  657   660     1
  658   662     1
  658   663     1
  658   665     1
  658   666     1
  659   661     1
  659   664     1
  660   667     1
  660   668     1
  661   665     1
  661   666     1
  662   664     1
  663   664     1
  664   669     1
  664   677     1
  665   667     1
  665   668     1
  666   670     1
  666   678     1
  666   679     1
  667   669     1
  667   677     1
  668   671     1
  668   680     1
  668   681     1
  669   672     1
  669   678     1
  669   679     1
  670   673     1
  670   677     1
  671   674     1
  671   675     1
  671   676     1
  677   682     1
  677   687     1
  678   680     1
  678   681     1
  679   683     1
  679   688     1
  679   689     1
  680   682     1
  680   687     1
  681   684     1
  681   690     1
  681   691     1
  682   685     1
  682   686     1
  682   688     1
  682   689     1
  683   687     1
  687   692     1
  687   696     1
  688   690     1
  688   691     1
  689   693     1
  689   694     1
  689   697     1
  689   698     1
  690   692     1
  690   696     1
  691   695     1
  691   699     1
  691   700     1
  692   697     1
  692   698     1
  693   696     1
  694   695     1
  694   696     1
  696   701     1
  696   705     1
  697   699     1
  697   700     1
  698   702     1
  698   704     1
  698   706     1
  698   707     1
  699   701     1
  699   705     1
  700   703     1
  700   708     1
  700   709     1
  701   706     1
  701   707     1
  702   705     1
  703   704     1
  704   705     1
  705   710     1
  705   713     1
  706   708     1
  706   709     1
  707   711     1
  707   714     1
  707   715     1
  708   710     1
  708   713     1
  709   712     1
  709   716     1
  709   717     1
  710   714     1
  710   715     1
  711   713     1
  713   718     1
  713   722     1
  714   716     1
  714   717     1
  715   719     1
  715   721     1
  715   723     1
  715   724     1
  716   718     1
  716   722     1
  717   720     1
  717   725     1
  717   726     1
  718   723     1
  718   724     1
  719   722     1
  720   721     1
  721   722     1
  722   727     1
  722   731     1
  723   725     1
  723   726     1
  724   728     1
  724   732     1
  724   733     1
  725   727     1
  725   731     1
  726   729     1
  726   730     1
  726   734     1
  726   735     1
  727   732     1
  727   733     1
  728   731     1
  731   736     1
  731   740     1
  732   734     1
  732   735     1
  733   737     1
  733   741     1
  733   742     1
  734   736     1
  734   740     1
  735   738     1
  735   739     1
  735   743     1
  735   744     1
  736   741     1
  736   742     1
  737   740     1
  740   745     1
  740   757     1
  741   743     1
  741   744     1
  742   746     1
  742   758     1
  742   759     1
  743   745     1
  743   757     1
  744   747     1
  744   749     1
  744   760     1
  744   761     1
  745   758     1
  745   759     1
  746   757     1
  757   762     1
  757   775     1
  758   760     1
  758   761     1
  759   763     1
  759   776     1
  759   777     1
  760   762     1
  760   775     1
  761   764     1
  761   766     1
  761   778     1
  761   779     1
  762   776     1
  762   777     1
  763   775     1
  768   774     1
  770   774     1
  775   780     1
  775   792     1
  776   778     1
  776   779     1
  777   781     1
  777   793     1
  777   794     1
  778   780     1
  778   792     1
  779   782     1
  779   795     1
  779   796     1
  780   783     1
  780   793     1
  780   794     1
  781   784     1
  781   785     1
  781   792     1
  782   786     1
  782   789     1
  783   787     1
  783   788     1
  783   790     1
  783   791     1
  784   786     1
  784   789     1
  786   790     1
  786   791     1
  787   789     1
  788   789     1
  792   797     1
  792   801     1
  793   795     1
  793   796     1
  794   798     1
  794   802     1
  794   803     1
  795   797     1
  795   801     1
  796   799     1
  796   800     1
  796   804     1
  796   805     1
  797   802     1
  797   803     1
  798   801     1
  801   806     1
  802   804     1
  802   805     1
  803   807     1
  803   808     1
  804   806     1
  805   809     1
  805   810     1
  806   811     1
  806   819     1
  807   809     1
  807   810     1
  808   812     1
  808   820     1
  808   821     1
  809   811     1
  809   819     1
  810   813     1
  810   822     1
  810   823     1
  811   814     1
  811   820     1
  811   821     1
  812   815     1
  812   819     1
  813   816     1
  813   817     1
  813   818     1
  819   824     1
  819   829     1
  820   822     1
  820   823     1
  821   825     1
  821   830     1
  821   831     1
  822   824     1
  822   829     1
  823   826     1
  823   832     1
  823   833     1
  824   827     1
  824   828     1
  824   830     1
  824   831     1
  825   829     1
  829   834     1
  829   838     1
  830   832     1
  830   833     1
  831   835     1
  831   839     1
  831   840     1
  832   834     1
  832   838     1
  833   836     1
  833   837     1
  833   841     1
  833   842     1
  834   839     1
  834   840     1
  835   838     1
  838   843     1
  838   844     1
  839   841     1
  839   842     1
  840   845     1
  840   846     1
  841   843     1
  841   844     1
  842   847     1
  842   848     1
  843   845     1
  843   846     1
  844   849     1
  844   853     1
  845   847     1
  845   848     1
  846   850     1
  846   854     1
  846   855     1
  847   849     1
  847   853     1
  848   851     1
  848   852     1
  848   856     1
  848   857     1
  849   854     1
  849   855     1
  850   853     1
  853   858     1
  853   865     1
  854   856     1
  854   857     1
  855   859     1
  855   866     1
  855   867     1
  856   858     1
  856   865     1
  857   860     1
  857   868     1
  857   869     1
  858   861     1
  858   862     1
  858   866     1
  858   867     1
  859   863     1
  859   864     1
  859   865     1
  861   863     1
  861   864     1
  865   870     1
  865   873     1
  866   868     1
  866   869     1
  867   871     1
  867   874     1
  867   875     1
  868   870     1
  868   873     1
  869   872     1
  869   876     1
  869   877     1
  870   874     1
  870   875     1
  871   873     1
  873   878     1
  874   876     1
  874   877     1
  875   879     1
  875   880     1
  876   878     1
  877   881     1
  877   882     1
  878   883     1
  878   887     1
  879   881     1
  879   882     1
  880   884     1
  880   888     1
  880   889     1
  881   883     1
  881   887     1
  882   885     1
  882   886     1
  882   890     1
  882   891     1
  883   888     1
  883   889     1
  884   887     1
  887   892     1
  887   893     1
  888   890     1
  888   891     1
  889   894     1
  889   895     1
  890   892     1
  890   893     1
  891   896     1
  891   897     1
  892   894     1
  892   895     1
  893   898     1
  893   907     1
  894   896     1
  894   897     1
  895   899     1
  895   908     1
  895   909     1
  896   898     1
  896   907     1
  897   900     1
  897   901     1
  897   910     1
  897   911     1
  898   908     1
  898   909     1
  899   907     1
  907   912     1
  907   920     1
  908   910     1
  908   911     1
  909   913     1
  909   921     1
  909   922     1
  910   912     1
  910   920     1
  911   914     1
  911   923     1
  911   924     1
  912   915     1
  912   921     1
  912   922     1
  913   916     1
  913   920     1
  914   917     1
  914   918     1
  914   919     1
  920   925     1
  921   923     1
  921   924     1
  922   926     1
  922   927     1
  923   925     1
  924   928     1
  924   929     1
  925   930     1
  925   934     1
  926   928     1
  926   929     1
  927   931     1
  927   935     1
  927   936     1
  928   930     1
  928   934     1
  929   932     1
  929   933     1
  929   937     1
  929   938     1
  930   935     1
  930   936     1
  931   934     1
  934   939     1
  934   942     1
  935   937     1
  935   938     1
  936   940     1
  936   941     1
  936   943     1
  936   944     1
  937   939     1
  937   942     1
  938   945     1
  938   946     1
  939   943     1
  939   944     1
  940   942     1
  941   942     1
  942   947     1
  942   950     1
  943   945     1
  943   946     1
  944   948     1
  944   949     1
  944   951     1
  944   952     1
  945   947     1
  945   950     1
  946   953     1
  946   954     1
  947   951     1
  947   952     1
  948   950     1
  949   950     1
  950   955     1
  950   958     1
  951   953     1
  951   954     1
  952   956     1
  952   957     1
  952   959     1
  952   960     1
  953   955     1
  953   958     1
  954   961     1
  954   962     1
  955   959     1
  955   960     1
  956   958     1
  957   958     1
  958   963     1
  958   967     1
  959   961     1
  959   962     1
  960   964     1
  960   968     1
  960   969     1
  961   963     1
  961   967     1
  962   965     1
  962   970     1
  962   971     1
  963   966     1
  963   968     1
  963   969     1
  964   967     1
  967   972     1
  967   975     1
  968   970     1
  968   971     1
  969   973     1
  969   974     1
  969   976     1
  969   977     1
  970   972     1
  970   975     1
  971   978     1
  971   979     1
  972   976     1
  972   977     1
  973   975     1
  974   975     1
  975   980     1
  975   983     1
  976   978     1
  976   979     1
  977   981     1
  977   984     1
  977   985     1
  978   980     1
  978   983     1
  979   982     1
  979   986     1
  979   987     1
  980   984     1
  980   985     1
  981   983     1
  983   988     1
  984   986     1
  984   987     1
  985   989     1
  985   990     1
  986   988     1
  987   991     1
  987   992     1
  988   993     1
  988   994     1
  989   991     1
  989   992     1
  990   995     1
  990   996     1
  991   993     1
  991   994     1
  992   997     1
  992   998     1
  993   995     1
  993   996     1
  994   999     1
  994  1003     1
  995   997     1
  995   998     1
  996  1000     1
  996  1004     1
  996  1005     1
  997   999     1
  997  1003     1
  998  1001     1
  998  1002     1
  998  1006     1
  998  1007     1
  999  1004     1
  999  1005     1
 1000  1003     1
 1003  1008     1
 1003  1011     1
 1004  1006     1
 1004  1007     1
 1005  1009     1
 1005  1010     1
 1005  1012     1
 1005  1013     1
 1006  1008     1
 1006  1011     1
 1007  1014     1
 1007  1017     1
 1008  1012     1
 1008  1013     1
 1009  1011     1
 1010  1011     1
 1011  1015     1
 1011  1016     1
 1011  1018     1
 1012  1014     1
 1012  1017     1
 1013  1019     1
 1013  1020     1
 1014  1021     1
 1014  1022     1
 1015  1019     1
 1015  1020     1
 1016  1018     1
 1017  1018     1
 1018  1023     1
 1018  1026     1
 1019  1021     1
 1019  1022     1
 1020  1024     1
 1020  1027     1
 1020  1028     1
 1021  1023     1
 1021  1026     1
 1022  1025     1
 1022  1029     1
 1022  1030     1
 1023  1027     1
 1023  1028     1
 1024  1026     1
 1026  1031     1
 1027  1029     1
 1027  1030     1
 1028  1032     1
 1028  1033     1
 1029  1031     1
 1030  1034     1
 1030  1035     1
 1031  1036     1
 1031  1040     1
 1032  1034     1
 1032  1035     1
 1033  1037     1
 1033  1039     1
 1033  1041     1
 1033  1042     1
 1034  1036     1
 1034  1040     1
 1035  1038     1
 1035  1043     1
 1035  1044     1
 1036  1041     1
 1036  1042     1
 1037  1040     1
 1038  1039     1
 1039  1040     1
 1040  1045     1
 1040  1049     1
 1041  1043     1
 1041  1044     1
 1042  1046     1
 1042  1048     1
 1042  1050     1
 1042  1051     1
 1043  1045     1
 1043  1049     1
 1044  1047     1
 1044  1052     1
 1044  1053     1
 1045  1050     1
 1045  1051     1
 1046  1049     1
 1047  1048     1
 1048  1049     1
 1049  1054     1
 1049  1060     1
 1050  1052     1
 1050  1053     1
 1051  1055     1
 1051  1061     1
 1051  1062     1
 1052  1054     1
 1052  1060     1
 1053  1056     1
 1053  1057     1
 1053  1063     1
 1053  1064     1
 1054  1058     1
 1054  1059     1
 1054  1061     1
 1054  1062     1
 1055  1060     1
 1056  1058     1
 1056  1059     1
 1060  1065     1
 1060  1069     1
 1061  1063     1
 1061  1064     1
 1062  1066     1
 1062  1068     1
 1062  1070     1
 1062  1071     1
 1063  1065     1
 1063  1069     1
 1064  1067     1
 1064  1072     1
 1064  1073     1
 1065  1070     1
 1065  1071     1
 1066  1069     1
 1067  1068     1
 1068  1069     1
 1069  1074     1
 1069  1075     1
 1070  1072     1
 1070  1073     1
 1071  1076     1
 1071  1077     1
 1072  1074     1
 1072  1075     1
 1073  1078     1
 1073  1079     1
 1074  1076     1
 1074  1077     1
 1075  1080     1
 1075  1083     1
 1076  1078     1
 1076  1079     1
 1077  1081     1
 1077  1084     1
 1077  1085     1
 1078  1080     1
 1078  1083     1
 1079  1082     1
 1079  1086     1
 1079  1087     1
 1080  1084     1
 1080  1085     1
 1081  1083     1
 1083  1088     1
 1083  1091     1
 1084  1086     1
 1084  1087     1
 1085  1089     1
 1085  1090     1
 1085  1092     1
 1085  1093     1
 1086  1088     1
 1086  1091     1
 1087  1094     1
 1087  1095     1
 1088  1092     1
 1088  1093     1
 1089  1091     1
 1090  1091     1
 1091  1096     1
 1091  1105     1
 1092  1094     1
 1092  1095     1
 1093  1097     1
 1093  1106     1
 1093  1107     1
 1094  1096     1
 1094  1105     1
 1095  1098     1
 1095  1099     1
 1095  1108     1
 1095  1109     1
 1096  1106     1
 1096  1107     1
 1097  1105     1
 1105  1110     1
 1105  1113     1
 1106  1108     1
 1106  1109     1
 1107  1111     1
 1107  1112     1
 1107  1114     1
 1107  1115     1
 1108  1110     1
 1108  1113     1
 1109  1116     1
 1109  1117     1
 1110  1114     1
 1110  1115     1
 1111  1113     1
 1112  1113     1
 1113  1118     1
 1113  1122     1
 1114  1116     1
 1114  1117     1
 1115  1119     1
 1115  1123     1
 1115  1124     1
 1116  1118     1
 1116  1122     1
 1117  1120     1
 1117  1121     1
 1118  1123     1
 1118  1124     1
 1119  1122     1

[ angles ]
    2     1     3     2   ga_10
    2     1     4     2   ga_10
    2     1     5     2   ga_11
    3     1     4     2   ga_10
    3     1     5     2   ga_11
    4     1     5     2   ga_11
    1     5     6     2   ga_13
    1     5    14     2   ga_13
    6     5    14     2   ga_13
    5     6     7     2   ga_15
    6     7     8     2   ga_15
    7     8     9     2   ga_15
    8     9    10     2   ga_15
    9    10    11     2   ga_11
    9    10    12     2   ga_11
    9    10    13     2   ga_11
   11    10    12     2   ga_10
   11    10    13     2   ga_10
   12    10    13     2   ga_10
    5    14    15     2   ga_30
    5    14    16     2   ga_19
   15    14    16     2   ga_33
   14    16    17     2   ga_32
   14    16    18     2   ga_31
   17    16    18     2   ga_18
   16    18    19     2   ga_13
   16    18    23     2   ga_13
   19    18    23     2   ga_13
   18    19    20     2   ga_15
   19    20    21     2   ga_15
   19    20    22     2   ga_15
   21    20    22     2   ga_15
   18    23    24     2   ga_30
   18    23    25     2   ga_19
   24    23    25     2   ga_33
   23    25    26     2   ga_32
   23    25    27     2   ga_31
   26    25    27     2   ga_18
   25    27    28     2   ga_13
   25    27    40     2   ga_13
   28    27    40     2   ga_13
   27    28    29     2   ga_15
   28    29    30     2   ga_15
   29    30    31     2   ga_13
   30    31    32     2   ga_20
   30    31    33     2   ga_33
   32    31    33     2   ga_23
   31    33    34     2   ga_28
   31    33    37     2   ga_28
   34    33    37     2   ga_28
   33    34    35     2   ga_23
   33    34    36     2   ga_23
   35    34    36     2   ga_24
   33    37    38     2   ga_23
   33    37    39     2   ga_23
   38    37    39     2   ga_24
   27    40    41     2   ga_30
   27    40    42     2   ga_19
   41    40    42     2   ga_33
   40    42    43     2   ga_32
   40    42    44     2   ga_31
   43    42    44     2   ga_18
   42    44    45     2   ga_13
   42    44    49     2   ga_13
   45    44    49     2   ga_13
   44    45    46     2   ga_15
   44    45    47     2   ga_15
   46    45    47     2   ga_15
   45    46    48     2   ga_15
   44    49    50     2   ga_30
   44    49    51     2   ga_19
   50    49    51     2   ga_33
   49    51    52     2   ga_32
   49    51    53     2   ga_31
   52    51    53     2   ga_18
   51    53    54     2   ga_13
   51    53    58     2   ga_13
   54    53    58     2   ga_13
   53    54    55     2   ga_13
   53    54    57     2   ga_15
   55    54    57     2   ga_15
   54    55    56     2   ga_12
   53    58    59     2   ga_30
   53    58    60     2   ga_19
   59    58    60     2   ga_33
   58    60    61     2   ga_32
   58    60    62     2   ga_31
   61    60    62     2   ga_18
   60    62    63     2   ga_13
   60    62    68     2   ga_13
   63    62    68     2   ga_13
   62    63    64     2   ga_15
   63    64    65     2   ga_15
   64    65    66     2   ga_22
   64    65    67     2   ga_22
   66    65    67     2   ga_38
   62    68    69     2   ga_30
   62    68    70     2   ga_19
   69    68    70     2   ga_33
   68    70    71     2   ga_32
   68    70    72     2   ga_31
   71    70    72     2   ga_18
   70    72    73     2   ga_13
   70    72    74     2   ga_13
   73    72    74     2   ga_13
   72    74    75     2   ga_30
   72    74    76     2   ga_19
   75    74    76     2   ga_33
   74    76    77     2   ga_32
   74    76    78     2   ga_31
   77    76    78     2   ga_18
   76    78    79     2   ga_13
   76    78    82     2   ga_13
   79    78    82     2   ga_13
   78    79    80     2   ga_15
   78    79    81     2   ga_15
   80    79    81     2   ga_15
   78    82    83     2   ga_30
   78    82    84     2   ga_19
   83    82    84     2   ga_33
   82    84    85     2   ga_32
   82    84    86     2   ga_31
   85    84    86     2   ga_18
   84    86    87     2   ga_13
   84    86    90     2   ga_13
   87    86    90     2   ga_13
   86    87    88     2
   87    88    89     2    ga_3
   86    90    91     2   ga_30
   86    90    92     2   ga_19
   91    90    92     2   ga_33
   90    92    93     2   ga_32
   90    92    94     2   ga_31
   93    92    94     2   ga_18
   92    94    95     2   ga_13
   92    94   107     2   ga_13
   95    94   107     2   ga_13
   94    95    96     2   ga_15
   95    96    97     2   ga_15
   96    97    98     2   ga_13
   97    98    99     2   ga_20
   97    98   100     2   ga_33
   99    98   100     2   ga_23
   98   100   101     2   ga_28
   98   100   104     2   ga_28
  101   100   104     2   ga_28
  100   101   102     2   ga_23
  100   101   103     2   ga_23
  102   101   103     2   ga_24
  100   104   105     2   ga_23
  100   104   106     2   ga_23
  105   104   106     2   ga_24
   94   107   108     2   ga_30
   94   107   109     2   ga_19
  108   107   109     2   ga_33
  107   109   110     2   ga_32
  107   109   111     2   ga_31
  110   109   111     2   ga_18
  109   111   112     2   ga_13
  111   112   113     2   ga_30
  111   112   114     2   ga_19
  113   112   114     2   ga_33
  112   114   115     2   ga_32
  112   114   116     2   ga_31
  115   114   116     2   ga_18
  114   116   117     2   ga_13
  114   116   118     2   ga_13
  117   116   118     2   ga_13
  116   118   119     2   ga_30
  116   118   120     2   ga_19
  119   118   120     2   ga_33
  118   120   121     2   ga_32
  118   120   122     2   ga_31
  121   120   122     2   ga_18
  120   122   123     2   ga_13
  120   122   126     2   ga_13
  123   122   126     2   ga_13
  122   123   124     2   ga_15
  122   123   125     2   ga_15
  124   123   125     2   ga_15
  122   126   127     2   ga_30
  122   126   128     2   ga_19
  127   126   128     2   ga_33
  126   128   129     2   ga_32
  126   128   130     2   ga_31
  129   128   130     2   ga_18
  128   130   131     2   ga_13
  128   130   136     2   ga_13
  131   130   136     2   ga_13
  130   131   132     2   ga_15
  131   132   133     2   ga_15
  132   133   134     2   ga_22
  132   133   135     2   ga_22
  134   133   135     2   ga_38
  130   136   137     2   ga_30
  130   136   138     2   ga_19
  137   136   138     2   ga_33
  136   138   139     2   ga_32
  136   138   140     2   ga_31
  139   138   140     2   ga_18
  138   140   141     2   ga_13
  138   140   145     2   ga_13
  141   140   145     2   ga_13
  140   141   142     2   ga_13
  140   141   144     2   ga_15
  142   141   144     2   ga_15
  141   142   143     2   ga_12
  140   145   146     2   ga_30
  140   145   147     2   ga_19
  146   145   147     2   ga_33
  145   147   148     2   ga_32
  145   147   149     2   ga_31
  148   147   149     2   ga_18
  147   149   150     2   ga_13
  147   149   151     2   ga_13
  150   149   151     2   ga_13
  149   151   152     2   ga_30
  149   151   153     2   ga_19
  152   151   153     2   ga_33
  151   153   154     2   ga_32
  151   153   155     2   ga_31
  154   153   155     2   ga_18
  153   155   156     2   ga_13
  153   155   161     2   ga_13
  156   155   161     2   ga_13
  155   156   157     2   ga_15
  156   157   158     2   ga_15
  157   158   159     2   ga_22
  157   158   160     2   ga_22
  159   158   160     2   ga_38
  155   161   162     2   ga_30
  155   161   163     2   ga_19
  162   161   163     2   ga_33
  161   163   164     2   ga_32
  161   163   165     2   ga_31
  164   163   165     2   ga_18
  163   165   166     2   ga_13
  163   165   174     2   ga_13
  166   165   174     2   ga_13
  165   166   167     2   ga_15
  166   167   168     2   ga_15
  167   168   169     2   ga_15
  168   169   170     2   ga_15
  169   170   171     2   ga_11
  169   170   172     2   ga_11
  169   170   173     2   ga_11
  171   170   172     2   ga_10
  171   170   173     2   ga_10
  172   170   173     2   ga_10
  165   174   175     2   ga_30
  165   174   176     2   ga_19
  175   174   176     2   ga_33
  174   176   177     2   ga_32
  174   176   178     2   ga_31
  177   176   178     2   ga_18
  176   178   179     2   ga_13
  176   178   183     2   ga_13
  179   178   183     2   ga_13
  178   179   180     2   ga_15
  179   180   181     2   ga_15
  179   180   182     2   ga_15
  181   180   182     2   ga_15
  178   183   184     2   ga_30
  178   183   185     2   ga_19
  184   183   185     2   ga_33
  183   185   186     2   ga_32
  183   185   187     2   ga_31
  186   185   187     2   ga_18
  185   187   188     2   ga_13
  185   187   192     2   ga_13
  188   187   192     2   ga_13
  187   188   189     2   ga_15
  188   189   190     2   ga_22
  188   189   191     2   ga_22
  190   189   191     2   ga_38
  187   192   193     2   ga_30
  187   192   194     2   ga_19
  193   192   194     2   ga_33
  192   194   195     2   ga_32
  192   194   196     2   ga_31
  195   194   196     2   ga_18
  194   196   197     2   ga_13
  194   196   198     2   ga_13
  197   196   198     2   ga_13
  196   198   199     2   ga_30
  196   198   200     2   ga_19
  199   198   200     2   ga_33
  198   200   201     2   ga_31
  198   200   204     2   ga_31
  201   200   204     2   ga_21
  200   201   202     2   ga_13
  200   201   205     2   ga_13
  202   201   205     2   ga_13
  201   202   203     2   ga_13
  202   203   204     2   ga_13
  200   204   203     2   ga_13
  201   205   206     2   ga_30
  201   205   207     2   ga_19
  206   205   207     2   ga_33
  205   207   208     2   ga_32
  205   207   209     2   ga_31
  208   207   209     2   ga_18
  207   209   210     2   ga_13
  207   209   214     2   ga_13
  210   209   214     2   ga_13
  209   210   211     2   ga_15
  210   211   212     2   ga_15
  210   211   213     2   ga_15
  212   211   213     2   ga_15
  209   214   215     2   ga_30
  209   214   216     2   ga_19
  215   214   216     2   ga_33
  214   216   217     2   ga_32
  214   216   218     2   ga_31
  217   216   218     2   ga_18
  216   218   219     2   ga_13
  216   218   223     2   ga_13
  219   218   223     2   ga_13
  218   219   220     2   ga_15
  218   219   221     2   ga_15
  220   219   221     2   ga_15
  219   220   222     2   ga_15
  218   223   224     2   ga_30
  218   223   225     2   ga_19
  224   223   225     2   ga_33
  223   225   226     2   ga_32
  223   225   227     2   ga_31
  226   225   227     2   ga_18
  225   227   228     2   ga_13
  225   227   231     2   ga_13
  228   227   231     2   ga_13
  227   228   229     2   ga_15
  227   228   230     2   ga_15
  229   228   230     2   ga_15
  227   231   232     2   ga_30
  227   231   233     2   ga_19
  232   231   233     2   ga_33
  231   233   234     2   ga_32
  231   233   235     2   ga_31
  234   233   235     2   ga_18
  233   235   236     2   ga_13
  233   235   239     2   ga_13
  236   235   239     2   ga_13
  235   236   237     2   ga_15
  235   236   238     2   ga_15
  237   236   238     2   ga_15
  235   239   240     2   ga_30
  235   239   241     2   ga_19
  240   239   241     2   ga_33
  239   241   242     2   ga_32
  239   241   243     2   ga_31
  242   241   243     2   ga_18
  241   243   244     2   ga_13
  241   243   245     2   ga_13
  244   243   245     2   ga_13
  243   245   246     2   ga_30
  243   245   247     2   ga_19
  246   245   247     2   ga_33
  245   247   248     2   ga_32
  245   247   249     2   ga_31
  248   247   249     2   ga_18
  247   249   250     2   ga_13
  247   249   254     2   ga_13
  250   249   254     2   ga_13
  249   250   251     2   ga_13
  249   250   253     2   ga_15
  251   250   253     2   ga_15
  250   251   252     2   ga_12
  249   254   255     2   ga_30
  249   254   256     2   ga_19
  255   254   256     2   ga_33
  254   256   257     2   ga_32
  254   256   258     2   ga_31
  257   256   258     2   ga_18
  256   258   259     2   ga_13
  256   258   266     2   ga_13
  259   258   266     2   ga_13
  258   259   260     2   ga_15
  259   260   261     2   ga_15
  260   261   262     2   ga_30
  260   261   263     2   ga_19
  262   261   263     2   ga_33
  261   263   264     2   ga_23
  261   263   265     2   ga_23
  264   263   265     2   ga_24
  258   266   267     2   ga_30
  258   266   268     2   ga_19
  267   266   268     2   ga_33
  266   268   269     2   ga_32
  266   268   270     2   ga_31
  269   268   270     2   ga_18
  268   270   271     2   ga_13
  270   271   272     2   ga_30
  270   271   273     2   ga_19
  272   271   273     2   ga_33
  271   273   274     2   ga_32
  271   273   275     2   ga_31
  274   273   275     2   ga_18
  273   275   276     2   ga_13
  275   276   277     2   ga_30
  275   276   278     2   ga_19
  277   276   278     2   ga_33
  276   278   279     2   ga_32
  276   278   280     2   ga_31
  279   278   280     2   ga_18
  278   280   281     2   ga_13
  278   280   293     2   ga_13
  281   280   293     2   ga_13
  280   281   282     2   ga_15
  281   282   283     2   ga_15
  282   283   284     2   ga_15
  283   284   285     2   ga_15
  284   285   286     2   ga_18
  284   285   287     2   ga_31
  286   285   287     2   ga_32
  285   287   288     2   ga_33
  285   287   289     2   ga_19
  288   287   289     2   ga_30
  287   289   290     2   ga_13
  287   289   292     2   ga_13
  290   289   292     2   ga_13
  289   290   291     2   ga_12
  280   293   294     2   ga_30
  280   293   295     2   ga_19
  294   293   295     2   ga_33
  293   295   296     2   ga_32
  293   295   297     2   ga_31
  296   295   297     2   ga_18
  295   297   298     2   ga_13
  295   297   301     2   ga_13
  298   297   301     2   ga_13
  297   298   299     2   ga_13
  298   299   300     2   ga_12
  297   301   302     2   ga_30
  297   301   303     2   ga_19
  302   301   303     2   ga_33
  301   303   304     2   ga_32
  301   303   305     2   ga_31
  304   303   305     2   ga_18
  303   305   306     2   ga_13
  303   305   307     2   ga_13
  306   305   307     2   ga_13
  305   307   308     2   ga_30
  305   307   309     2   ga_19
  308   307   309     2   ga_33
  307   309   310     2   ga_32
  307   309   311     2   ga_31
  310   309   311     2   ga_18
  309   311   312     2   ga_13
  309   311   324     2   ga_13
  312   311   324     2   ga_13
  311   312   313     2   ga_15
  312   313   314     2   ga_15
  313   314   315     2   ga_13
  314   315   316     2   ga_20
  314   315   317     2   ga_33
  316   315   317     2   ga_23
  315   317   318     2   ga_28
  315   317   321     2   ga_28
  318   317   321     2   ga_28
  317   318   319     2   ga_23
  317   318   320     2   ga_23
  319   318   320     2   ga_24
  317   321   322     2   ga_23
  317   321   323     2   ga_23
  322   321   323     2   ga_24
  311   324   325     2   ga_30
  311   324   326     2   ga_19
  325   324   326     2   ga_33
  324   326   327     2   ga_32
  324   326   328     2   ga_31
  327   326   328     2   ga_18
  326   328   329     2   ga_13
  326   328   330     2   ga_13
  329   328   330     2   ga_13
  328   330   331     2   ga_30
  328   330   332     2   ga_19
  331   330   332     2   ga_33
  330   332   333     2   ga_32
  330   332   334     2   ga_31
  333   332   334     2   ga_18
  332   334   335     2   ga_13
  332   334   338     2   ga_13
  335   334   338     2   ga_13
  334   335   336     2   ga_15
  334   335   337     2   ga_15
  336   335   337     2   ga_15
  334   338   339     2   ga_30
  334   338   340     2   ga_19
  339   338   340     2   ga_33
  338   340   341     2   ga_32
  338   340   342     2   ga_31
  341   340   342     2   ga_18
  340   342   343     2   ga_13
  340   342   355     2   ga_13
  343   342   355     2   ga_13
  342   343   344     2   ga_15
  343   344   345     2   ga_15
  344   345   346     2   ga_13
  345   346   347     2   ga_20
  345   346   348     2   ga_33
  347   346   348     2   ga_23
  346   348   349     2   ga_28
  346   348   352     2   ga_28
  349   348   352     2   ga_28
  348   349   350     2   ga_23
  348   349   351     2   ga_23
  350   349   351     2   ga_24
  348   352   353     2   ga_23
  348   352   354     2   ga_23
  353   352   354     2   ga_24
  342   355   356     2   ga_30
  342   355   357     2   ga_19
  356   355   357     2   ga_33
  355   357   358     2   ga_32
  355   357   359     2   ga_31
  358   357   359     2   ga_18
  357   359   360     2   ga_13
  357   359   368     2   ga_13
  360   359   368     2   ga_13
  359   360   361     2   ga_15
  360   361   362     2   ga_15
  361   362   363     2   ga_15
  362   363   364     2   ga_15
  363   364   365     2   ga_11
  363   364   366     2   ga_11
  363   364   367     2   ga_11
  365   364   366     2   ga_10
  365   364   367     2   ga_10
  366   364   367     2   ga_10
  359   368   369     2   ga_30
  359   368   370     2   ga_19
  369   368   370     2   ga_33
  368   370   371     2   ga_32
  368   370   372     2   ga_31
  371   370   372     2   ga_18
  370   372   373     2   ga_13
  370   372   386     2   ga_13
  373   372   386     2   ga_13
  372   373   374     2   ga_15
  373   374   375     2   ga_27
  373   374   377     2   ga_27
  375   374   377     2   ga_27
  374   375   376     2   ga_25
  374   375   379     2   ga_27
  376   375   379     2   ga_25
  374   377   378     2   ga_25
  374   377   381     2   ga_27
  378   377   381     2   ga_25
  375   379   380     2   ga_25
  375   379   383     2   ga_27
  380   379   383     2   ga_25
  377   381   382     2   ga_25
  377   381   383     2   ga_27
  382   381   383     2   ga_25
  379   383   381     2   ga_27
  379   383   384     2   ga_27
  381   383   384     2   ga_27
  383   384   385     2   ga_12
  372   386   387     2   ga_30
  372   386   388     2   ga_19
  387   386   388     2   ga_33
  386   388   389     2   ga_32
  386   388   390     2   ga_31
  389   388   390     2   ga_18
  388   390   391     2   ga_13
  388   390   403     2   ga_13
  391   390   403     2   ga_13
  390   391   392     2   ga_15
  391   392   393     2   ga_27
  391   392   395     2   ga_27
  393   392   395     2   ga_27
  392   393   394     2   ga_25
  392   393   397     2   ga_27
  394   393   397     2   ga_25
  392   395   396     2   ga_25
  392   395   399     2   ga_27
  396   395   399     2   ga_25
  393   397   398     2   ga_25
  393   397   401     2   ga_27
  398   397   401     2   ga_25
  395   399   400     2   ga_25
  395   399   401     2   ga_27
  400   399   401     2   ga_25
  397   401   399     2   ga_27
  397   401   402     2   ga_25
  399   401   402     2   ga_25
  390   403   404     2   ga_30
  390   403   405     2   ga_19
  404   403   405     2   ga_33
  403   405   406     2   ga_31
  403   405   409     2   ga_31
  406   405   409     2   ga_21
  405   406   407     2   ga_13
  405   406   410     2   ga_13
  407   406   410     2   ga_13
  406   407   408     2   ga_13
  407   408   409     2   ga_13
  405   409   408     2   ga_13
  406   410   411     2   ga_30
  406   410   412     2   ga_19
  411   410   412     2   ga_33
  410   412   413     2   ga_32
  410   412   414     2   ga_31
  413   412   414     2   ga_18
  412   414   415     2   ga_13
  412   414   419     2   ga_13
  415   414   419     2   ga_13
  414   415   416     2   ga_15
  415   416   417     2   ga_22
  415   416   418     2   ga_22
  417   416   418     2   ga_38
  414   419   420     2   ga_30
  414   419   421     2   ga_19
  420   419   421     2   ga_33
  419   421   422     2   ga_32
  419   421   423     2   ga_31
  422   421   423     2   ga_18
  421   423   424     2   ga_13
  421   423   425     2   ga_13
  424   423   425     2   ga_13
  423   425   426     2   ga_30
  423   425   427     2   ga_19
  426   425   427     2   ga_33
  425   427   428     2   ga_32
  425   427   429     2   ga_31
  428   427   429     2   ga_18
  427   429   430     2   ga_13
  427   429   434     2   ga_13
  430   429   434     2   ga_13
  429   430   431     2   ga_13
  429   430   433     2   ga_15
  431   430   433     2   ga_15
  430   431   432     2   ga_12
  429   434   435     2   ga_30
  429   434   436     2   ga_19
  435   434   436     2   ga_33
  434   436   437     2   ga_32
  434   436   438     2   ga_31
  437   436   438     2   ga_18
  436   438   439     2   ga_13
  436   438   443     2   ga_13
  439   438   443     2   ga_13
  438   439   440     2   ga_15
  438   439   441     2   ga_15
  440   439   441     2   ga_15
  439   440   442     2   ga_15
  438   443   444     2   ga_30
  438   443   445     2   ga_19
  444   443   445     2   ga_33
  443   445   446     2   ga_32
  443   445   447     2   ga_31
  446   445   447     2   ga_18
  445   447   448     2   ga_13
  445   447   452     2   ga_13
  448   447   452     2   ga_13
  447   448   449     2   ga_15
  448   449   450     2   ga_15
  448   449   451     2   ga_15
  450   449   451     2   ga_15
  447   452   453     2   ga_30
  447   452   454     2   ga_19
  453   452   454     2   ga_33
  452   454   455     2   ga_32
  452   454   456     2   ga_31
  455   454   456     2   ga_18
  454   456   457     2   ga_13
  454   456   458     2   ga_13
  457   456   458     2   ga_13
  456   458   459     2   ga_30
  456   458   460     2   ga_19
  459   458   460     2   ga_33
  458   460   461     2   ga_32
  458   460   462     2   ga_31
  461   460   462     2   ga_18
  460   462   463     2   ga_13
  460   462   467     2   ga_13
  463   462   467     2   ga_13
  462   463   464     2   ga_15
  463   464   465     2   ga_15
  463   464   466     2   ga_15
  465   464   466     2   ga_15
  462   467   468     2   ga_30
  462   467   469     2   ga_19
  468   467   469     2   ga_33
  467   469   470     2   ga_32
  467   469   471     2   ga_31
  470   469   471     2   ga_18
  469   471   472     2   ga_13
  469   471   476     2   ga_13
  472   471   476     2   ga_13
  471   472   473     2   ga_13
  471   472   475     2   ga_15
  473   472   475     2   ga_15
  472   473   474     2   ga_12
  471   476   477     2   ga_30
  471   476   478     2   ga_19
  477   476   478     2   ga_33
  476   478   479     2   ga_32
  476   478   480     2   ga_31
  479   478   480     2   ga_18
  478   480   481     2   ga_13
  478   480   485     2   ga_13
  481   480   485     2   ga_13
  480   481   482     2   ga_13
  480   481   484     2   ga_15
  482   481   484     2   ga_15
  481   482   483     2   ga_12
  480   485   486     2   ga_30
  480   485   487     2   ga_19
  486   485   487     2   ga_33
  485   487   488     2   ga_32
  485   487   489     2   ga_31
  488   487   489     2   ga_18
  487   489   490     2   ga_13
  487   489   496     2   ga_13
  490   489   496     2   ga_13
  489   490   491     2   ga_15
  490   491   492     2   ga_30
  490   491   493     2   ga_19
  492   491   493     2   ga_33
  491   493   494     2   ga_23
  491   493   495     2   ga_23
  494   493   495     2   ga_24
  489   496   497     2   ga_30
  489   496   498     2   ga_19
  497   496   498     2   ga_33
  496   498   499     2   ga_32
  496   498   500     2   ga_31
  499   498   500     2   ga_18
  498   500   501     2   ga_13
  498   500   506     2   ga_13
  501   500   506     2   ga_13
  500   501   502     2   ga_15
  501   502   503     2   ga_15
  502   503   504     2   ga_22
  502   503   505     2   ga_22
  504   503   505     2   ga_38
  500   506   507     2   ga_30
  500   506   508     2   ga_19
  507   506   508     2   ga_33
  506   508   509     2   ga_32
  506   508   510     2   ga_31
  509   508   510     2   ga_18
  508   510   511     2   ga_13
  508   510   519     2   ga_13
  511   510   519     2   ga_13
  510   511   512     2   ga_15
  511   512   513     2   ga_15
  512   513   514     2   ga_15
  513   514   515     2   ga_15
  514   515   516     2   ga_11
  514   515   517     2   ga_11
  514   515   518     2   ga_11
  516   515   517     2   ga_10
  516   515   518     2   ga_10
  517   515   518     2   ga_10
  510   519   520     2   ga_30
  510   519   521     2   ga_19
  520   519   521     2   ga_33
  519   521   522     2   ga_32
  519   521   523     2   ga_31
  522   521   523     2   ga_18
  521   523   524     2   ga_13
  521   523   528     2   ga_13
  524   523   528     2   ga_13
  523   524   525     2   ga_13
  523   524   527     2   ga_15
  525   524   527     2   ga_15
  524   525   526     2   ga_12
  523   528   529     2   ga_30
  523   528   530     2   ga_19
  529   528   530     2   ga_33
  528   530   531     2   ga_32
  528   530   532     2   ga_31
  531   530   532     2   ga_18
  530   532   533     2   ga_13
  530   532   534     2   ga_13
  533   532   534     2   ga_13
  532   534   535     2   ga_30
  532   534   536     2   ga_19
  535   534   536     2   ga_33
  534   536   537     2   ga_32
  534   536   538     2   ga_31
  537   536   538     2   ga_18
  536   538   539     2   ga_13
  536   538   548     2   ga_13
  539   538   548     2   ga_13
  538   539   540     2   ga_15
  539   540   541     2   ga_37
  539   540   542     2   ga_37
  541   540   542     2    ga_7
  540   541   544     2    ga_7
  540   542   543     2   ga_36
  540   542   546     2    ga_7
  543   542   546     2   ga_36
  541   544   545     2   ga_36
  541   544   546     2    ga_7
  545   544   546     2   ga_36
  542   546   544     2    ga_7
  542   546   547     2   ga_36
  544   546   547     2   ga_36
  538   548   549     2   ga_30
  538   548   550     2   ga_19
  549   548   550     2   ga_33
  548   550   551     2   ga_32
  548   550   552     2   ga_31
  551   550   552     2   ga_18
  550   552   553     2   ga_13
  550   552   560     2   ga_13
  553   552   560     2   ga_13
  552   553   554     2   ga_15
  553   554   555     2   ga_15
  554   555   556     2   ga_30
  554   555   557     2   ga_19
  556   555   557     2   ga_33
  555   557   558     2   ga_23
  555   557   559     2   ga_23
  558   557   559     2   ga_24
  552   560   561     2   ga_30
  552   560   562     2   ga_19
  561   560   562     2   ga_33
  560   562   563     2   ga_32
  560   562   564     2   ga_31
  563   562   564     2   ga_18
  562   564   565     2   ga_13
  562   564   569     2   ga_13
  565   564   569     2   ga_13
  564   565   566     2   ga_15
  565   566   567     2   ga_15
  565   566   568     2   ga_15
  567   566   568     2   ga_15
  564   569   570     2   ga_30
  564   569   571     2   ga_19
  570   569   571     2   ga_33
  569   571   572     2   ga_32
  569   571   573     2   ga_31
  572   571   573     2   ga_18
  571   573   574     2   ga_13
  571   573   577     2   ga_13
  574   573   577     2   ga_13
  573   574   575     2   ga_15
  573   574   576     2   ga_15
  575   574   576     2   ga_15
  573   577   578     2   ga_30
  573   577   579     2   ga_19
  578   577   579     2   ga_33
  577   579   580     2   ga_32
  577   579   581     2   ga_31
  580   579   581     2   ga_18
  579   581   582     2   ga_13
  579   581   586     2   ga_13
  582   581   586     2   ga_13
  581   582   583     2   ga_15
  582   583   584     2   ga_15
  582   583   585     2   ga_15
  584   583   585     2   ga_15
  581   586   587     2   ga_30
  581   586   588     2   ga_19
  587   586   588     2   ga_33
  586   588   589     2   ga_32
  586   588   590     2   ga_31
  589   588   590     2   ga_18
  588   590   591     2   ga_13
  588   590   594     2   ga_13
  591   590   594     2   ga_13
  590   591   592     2   ga_13
  591   592   593     2   ga_12
  590   594   595     2   ga_30
  590   594   596     2   ga_19
  595   594   596     2   ga_33
  594   596   597     2   ga_32
  594   596   598     2   ga_31
  597   596   598     2   ga_18
  596   598   599     2   ga_13
  596   598   607     2   ga_13
  599   598   607     2   ga_13
  598   599   600     2   ga_15
  599   600   601     2   ga_15
  600   601   602     2   ga_15
  601   602   603     2   ga_15
  602   603   604     2   ga_11
  602   603   605     2   ga_11
  602   603   606     2   ga_11
  604   603   605     2   ga_10
  604   603   606     2   ga_10
  605   603   606     2   ga_10
  598   607   608     2   ga_30
  598   607   609     2   ga_19
  608   607   609     2   ga_33
  607   609   610     2   ga_32
  607   609   611     2   ga_31
  610   609   611     2   ga_18
  609   611   612     2   ga_13
  611   612   613     2   ga_30
  611   612   614     2   ga_19
  613   612   614     2   ga_33
  612   614   615     2   ga_32
  612   614   616     2   ga_31
  615   614   616     2   ga_18
  614   616   617     2   ga_13
  614   616   620     2   ga_13
  617   616   620     2   ga_13
  616   617   618     2   ga_15
  616   617   619     2   ga_15
  618   617   619     2   ga_15
  616   620   621     2   ga_30
  616   620   622     2   ga_19
  621   620   622     2   ga_33
  620   622   623     2   ga_32
  620   622   624     2   ga_31
  623   622   624     2   ga_18
  622   624   625     2   ga_13
  622   624   628     2   ga_13
  625   624   628     2   ga_13
  624   625   626     2   ga_15
  624   625   627     2   ga_15
  626   625   627     2   ga_15
  624   628   629     2   ga_30
  624   628   630     2   ga_19
  629   628   630     2   ga_33
  628   630   631     2   ga_31
  628   630   634     2   ga_31
  631   630   634     2   ga_21
  630   631   632     2   ga_13
  630   631   635     2   ga_13
  632   631   635     2   ga_13
  631   632   633     2   ga_13
  632   633   634     2   ga_13
  630   634   633     2   ga_13
  631   635   636     2   ga_30
  631   635   637     2   ga_19
  636   635   637     2   ga_33
  635   637   638     2   ga_32
  635   637   639     2   ga_31
  638   637   639     2   ga_18
  637   639   640     2   ga_13
  637   639   647     2   ga_13
  640   639   647     2   ga_13
  639   640   641     2   ga_15
  640   641   642     2   ga_15
  641   642   643     2   ga_30
  641   642   644     2   ga_19
  643   642   644     2   ga_33
  642   644   645     2   ga_23
  642   644   646     2   ga_23
  645   644   646     2   ga_24
  639   647   648     2   ga_30
  639   647   649     2   ga_19
  648   647   649     2   ga_33
  647   649   650     2   ga_32
  647   649   651     2   ga_31
  650   649   651     2   ga_18
  649   651   652     2   ga_13
  649   651   656     2   ga_13
  652   651   656     2   ga_13
  651   652   653     2   ga_15
  652   653   654     2   ga_15
  652   653   655     2   ga_15
  654   653   655     2   ga_15
  651   656   657     2   ga_30
  651   656   658     2   ga_19
  657   656   658     2   ga_33
  656   658   659     2   ga_32
  656   658   660     2   ga_31
  659   658   660     2   ga_18
  658   660   661     2   ga_13
  658   660   664     2   ga_13
  661   660   664     2   ga_13
  660   661   662     2   ga_15
  660   661   663     2   ga_15
  662   661   663     2   ga_15
  660   664   665     2   ga_30
  660   664   666     2   ga_19
  665   664   666     2   ga_33
  664   666   667     2   ga_32
  664   666   668     2   ga_31
  667   666   668     2   ga_18
  666   668   669     2   ga_13
  666   668   677     2   ga_13
  669   668   677     2   ga_13
  668   669   670     2   ga_15
  669   670   671     2   ga_15
  670   671   672     2   ga_15
  671   672   673     2   ga_15
  672   673   674     2   ga_11
  672   673   675     2   ga_11
  672   673   676     2   ga_11
  674   673   675     2   ga_10
  674   673   676     2   ga_10
  675   673   676     2   ga_10
  668   677   678     2   ga_30
  668   677   679     2   ga_19
  678   677   679     2   ga_33
  677   679   680     2   ga_32
  677   679   681     2   ga_31
  680   679   681     2   ga_18
  679   681   682     2   ga_13
  679   681   687     2   ga_13
  682   681   687     2   ga_13
  681   682   683     2   ga_15
  682   683   684     2   ga_15
  683   684   685     2   ga_22
  683   684   686     2   ga_22
  685   684   686     2   ga_38
  681   687   688     2   ga_30
  681   687   689     2   ga_19
  688   687   689     2   ga_33
  687   689   690     2   ga_32
  687   689   691     2   ga_31
  690   689   691     2   ga_18
  689   691   692     2   ga_13
  689   691   696     2   ga_13
  692   691   696     2   ga_13
  691   692   693     2   ga_15
  691   692   694     2   ga_15
  693   692   694     2   ga_15
  692   693   695     2   ga_15
  691   696   697     2   ga_30
  691   696   698     2   ga_19
  697   696   698     2   ga_33
  696   698   699     2   ga_32
  696   698   700     2   ga_31
  699   698   700     2   ga_18
  698   700   701     2   ga_13
  698   700   705     2   ga_13
  701   700   705     2   ga_13
  700   701   702     2   ga_13
  700   701   704     2   ga_15
  702   701   704     2   ga_15
  701   702   703     2   ga_12
  700   705   706     2   ga_30
  700   705   707     2   ga_19
  706   705   707     2   ga_33
  705   707   708     2   ga_32
  705   707   709     2   ga_31
  708   707   709     2   ga_18
  707   709   710     2   ga_13
  707   709   713     2   ga_13
  710   709   713     2   ga_13
  709   710   711     2   ga_13
  710   711   712     2   ga_12
  709   713   714     2   ga_30
  709   713   715     2   ga_19
  714   713   715     2   ga_33
  713   715   716     2   ga_32
  713   715   717     2   ga_31
  716   715   717     2   ga_18
  715   717   718     2   ga_13
  715   717   722     2   ga_13
  718   717   722     2   ga_13
  717   718   719     2   ga_13
  717   718   721     2   ga_15
  719   718   721     2   ga_15
  718   719   720     2   ga_12
  717   722   723     2   ga_30
  717   722   724     2   ga_19
  723   722   724     2   ga_33
  722   724   725     2   ga_32
  722   724   726     2   ga_31
  725   724   726     2   ga_18
  724   726   727     2   ga_13
  724   726   731     2   ga_13
  727   726   731     2   ga_13
  726   727   728     2   ga_15
  727   728   729     2   ga_22
  727   728   730     2   ga_22
  729   728   730     2   ga_38
  726   731   732     2   ga_30
  726   731   733     2   ga_19
  732   731   733     2   ga_33
  731   733   734     2   ga_32
  731   733   735     2   ga_31
  734   733   735     2   ga_18
  733   735   736     2   ga_13
  733   735   740     2   ga_13
  736   735   740     2   ga_13
  735   736   737     2   ga_15
  736   737   738     2   ga_22
  736   737   739     2   ga_22
  738   737   739     2   ga_38
  735   740   741     2   ga_30
  735   740   742     2   ga_19
  741   740   742     2   ga_33
  740   742   743     2   ga_32
  740   742   744     2   ga_31
  743   742   744     2   ga_18
  742   744   745     2   ga_13
  742   744   757     2   ga_13
  745   744   757     2   ga_13
  744   745   746     2   ga_15
  745   746   747     2   ga_27
  745   746   749     2   ga_27
  747   746   749     2   ga_27
  746   747   748     2   ga_25
  746   747   751     2   ga_27
  748   747   751     2   ga_25
  746   749   750     2   ga_25
  746   749   753     2   ga_27
  750   749   753     2   ga_25
  747   751   752     2   ga_25
  747   751   755     2   ga_27
  752   751   755     2   ga_25
  749   753   754     2   ga_25
  749   753   755     2   ga_27
  754   753   755     2   ga_25
  751   755   753     2   ga_27
  751   755   756     2   ga_25
  753   755   756     2   ga_25
  744   757   758     2   ga_30
  744   757   759     2   ga_19
  758   757   759     2   ga_33
  757   759   760     2   ga_32
  757   759   761     2   ga_31
  760   759   761     2   ga_18
  759   761   762     2   ga_13
  759   761   775     2   ga_13
  762   761   775     2   ga_13
  761   762   763     2   ga_15
  762   763   764     2   ga_27
  762   763   766     2   ga_27
  764   763   766     2   ga_27
  763   764   765     2   ga_25
  763   764   768     2   ga_27
  765   764   768     2   ga_25
  763   766   767     2   ga_25
  763   766   770     2   ga_27
  767   766   770     2   ga_25
  764   768   769     2   ga_25
  764   768   772     2   ga_27
  769   768   772     2   ga_25
  766   770   771     2   ga_25
  766   770   772     2   ga_27
  771   770   772     2   ga_25
  768   772   770     2   ga_27
  768   772   773     2   ga_27
  770   772   773     2   ga_27
  772   773   774     2   ga_12
  761   775   776     2   ga_30
  761   775   777     2   ga_19
  776   775   777     2   ga_33
  775   777   778     2   ga_32
  775   777   779     2   ga_31
  778   777   779     2   ga_18
  777   779   780     2   ga_13
  777   779   792     2   ga_13
  780   779   792     2   ga_13
  779   780   781     2   ga_15
  780   781   782     2   ga_15
  781   782   783     2   ga_13
  782   783   784     2   ga_20
  782   783   785     2   ga_33
  784   783   785     2   ga_23
  783   785   786     2   ga_28
  783   785   789     2   ga_28
  786   785   789     2   ga_28
  785   786   787     2   ga_23
  785   786   788     2   ga_23
  787   786   788     2   ga_24
  785   789   790     2   ga_23
  785   789   791     2   ga_23
  790   789   791     2   ga_24
  779   792   793     2   ga_30
  779   792   794     2   ga_19
  793   792   794     2   ga_33
  792   794   795     2   ga_32
  792   794   796     2   ga_31
  795   794   796     2   ga_18
  794   796   797     2   ga_13
  794   796   801     2   ga_13
  797   796   801     2   ga_13
  796   797   798     2   ga_15
  797   798   799     2   ga_15
  797   798   800     2   ga_15
  799   798   800     2   ga_15
  796   801   802     2   ga_30
  796   801   803     2   ga_19
  802   801   803     2   ga_33
  801   803   804     2   ga_32
  801   803   805     2   ga_31
  804   803   805     2   ga_18
  803   805   806     2   ga_13
  805   806   807     2   ga_30
  805   806   808     2   ga_19
  807   806   808     2   ga_33
  806   808   809     2   ga_32
  806   808   810     2   ga_31
  809   808   810     2   ga_18
  808   810   811     2   ga_13
  808   810   819     2   ga_13
  811   810   819     2   ga_13
  810   811   812     2   ga_15
  811   812   813     2   ga_15
  812   813   814     2   ga_15
  813   814   815     2   ga_15
  814   815   816     2   ga_11
  814   815   817     2   ga_11
  814   815   818     2   ga_11
  816   815   817     2   ga_10
  816   815   818     2   ga_10
  817   815   818     2   ga_10
  810   819   820     2   ga_30
  810   819   821     2   ga_19
  820   819   821     2   ga_33
  819   821   822     2   ga_32
  819   821   823     2   ga_31
  822   821   823     2   ga_18
  821   823   824     2   ga_13
  821   823   829     2   ga_13
  824   823   829     2   ga_13
  823   824   825     2   ga_15
  824   825   826     2   ga_15
  825   826   827     2   ga_22
  825   826   828     2   ga_22
  827   826   828     2   ga_38
  823   829   830     2   ga_30
  823   829   831     2   ga_19
  830   829   831     2   ga_33
  829   831   832     2   ga_32
  829   831   833     2   ga_31
  832   831   833     2   ga_18
  831   833   834     2   ga_13
  831   833   838     2   ga_13
  834   833   838     2   ga_13
  833   834   835     2   ga_15
  834   835   836     2   ga_15
  834   835   837     2   ga_15
  836   835   837     2   ga_15
  833   838   839     2   ga_30
  833   838   840     2   ga_19
  839   838   840     2   ga_33
  838   840   841     2   ga_32
  838   840   842     2   ga_31
  841   840   842     2   ga_18
  840   842   843     2   ga_13
  840   842   844     2   ga_13
  843   842   844     2   ga_13
  842   844   845     2   ga_30
  842   844   846     2   ga_19
  845   844   846     2   ga_33
  844   846   847     2   ga_32
  844   846   848     2   ga_31
  847   846   848     2   ga_18
  846   848   849     2   ga_13
  846   848   853     2   ga_13
  849   848   853     2   ga_13
  848   849   850     2   ga_15
  849   850   851     2   ga_15
  849   850   852     2   ga_15
  851   850   852     2   ga_15
  848   853   854     2   ga_30
  848   853   855     2   ga_19
  854   853   855     2   ga_33
  853   855   856     2   ga_32
  853   855   857     2   ga_31
  856   855   857     2   ga_18
  855   857   858     2   ga_13
  855   857   865     2   ga_13
  858   857   865     2   ga_13
  857   858   859     2   ga_15
  858   859   860     2   ga_15
  859   860   861     2   ga_30
  859   860   862     2   ga_19
  861   860   862     2   ga_33
  860   862   863     2   ga_23
  860   862   864     2   ga_23
  863   862   864     2   ga_24
  857   865   866     2   ga_30
  857   865   867     2   ga_19
  866   865   867     2   ga_33
  865   867   868     2   ga_32
  865   867   869     2   ga_31
  868   867   869     2   ga_18
  867   869   870     2   ga_13
  867   869   873     2   ga_13
  870   869   873     2   ga_13
  869   870   871     2   ga_13
  870   871   872     2   ga_12
  869   873   874     2   ga_30
  869   873   875     2   ga_19
  874   873   875     2   ga_33
  873   875   876     2   ga_32
  873   875   877     2   ga_31
  876   875   877     2   ga_18
  875   877   878     2   ga_13
  877   878   879     2   ga_30
  877   878   880     2   ga_19
  879   878   880     2   ga_33
  878   880   881     2   ga_32
  878   880   882     2   ga_31
  881   880   882     2   ga_18
  880   882   883     2   ga_13
  880   882   887     2   ga_13
  883   882   887     2   ga_13
  882   883   884     2   ga_15
  883   884   885     2   ga_15
  883   884   886     2   ga_15
  885   884   886     2   ga_15
  882   887   888     2   ga_30
  882   887   889     2   ga_19
  888   887   889     2   ga_33
  887   889   890     2   ga_32
  887   889   891     2   ga_31
  890   889   891     2   ga_18
  889   891   892     2   ga_13
  889   891   893     2   ga_13
  892   891   893     2   ga_13
  891   893   894     2   ga_30
  891   893   895     2   ga_19
  894   893   895     2   ga_33
  893   895   896     2   ga_32
  893   895   897     2   ga_31
  896   895   897     2   ga_18
  895   897   898     2   ga_13
  895   897   907     2   ga_13
  898   897   907     2   ga_13
  897   898   899     2   ga_15
  898   899   900     2   ga_37
  898   899   901     2   ga_37
  900   899   901     2    ga_7
  899   900   903     2    ga_7
  899   901   902     2   ga_36
  899   901   905     2    ga_7
  902   901   905     2   ga_36
  900   903   904     2   ga_36
  900   903   905     2    ga_7
  904   903   905     2   ga_36
  901   905   903     2    ga_7
  901   905   906     2   ga_36
  903   905   906     2   ga_36
  897   907   908     2   ga_30
  897   907   909     2   ga_19
  908   907   909     2   ga_33
  907   909   910     2   ga_32
  907   909   911     2   ga_31
  910   909   911     2   ga_18
  909   911   912     2   ga_13
  909   911   920     2   ga_13
  912   911   920     2   ga_13
  911   912   913     2   ga_15
  912   913   914     2   ga_15
  913   914   915     2   ga_15
  914   915   916     2   ga_15
  915   916   917     2   ga_11
  915   916   918     2   ga_11
  915   916   919     2   ga_11
  917   916   918     2   ga_10
  917   916   919     2   ga_10
  918   916   919     2   ga_10
  911   920   921     2   ga_30
  911   920   922     2   ga_19
  921   920   922     2   ga_33
  920   922   923     2   ga_32
  920   922   924     2   ga_31
  923   922   924     2   ga_18
  922   924   925     2   ga_13
  924   925   926     2   ga_30
  924   925   927     2   ga_19
  926   925   927     2   ga_33
  925   927   928     2   ga_32
  925   927   929     2   ga_31
  928   927   929     2   ga_18
  927   929   930     2   ga_13
  927   929   934     2   ga_13
  930   929   934     2   ga_13
  929   930   931     2   ga_15
  930   931   932     2   ga_22
  930   931   933     2   ga_22
  932   931   933     2   ga_38
  929   934   935     2   ga_30
  929   934   936     2   ga_19
  935   934   936     2   ga_33
  934   936   937     2   ga_32
  934   936   938     2   ga_31
  937   936   938     2   ga_18
  936   938   939     2   ga_13
  936   938   942     2   ga_13
  939   938   942     2   ga_13
  938   939   940     2   ga_15
  938   939   941     2   ga_15
  940   939   941     2   ga_15
  938   942   943     2   ga_30
  938   942   944     2   ga_19
  943   942   944     2   ga_33
  942   944   945     2   ga_32
  942   944   946     2   ga_31
  945   944   946     2   ga_18
  944   946   947     2   ga_13
  944   946   950     2   ga_13
  947   946   950     2   ga_13
  946   947   948     2   ga_15
  946   947   949     2   ga_15
  948   947   949     2   ga_15
  946   950   951     2   ga_30
  946   950   952     2   ga_19
  951   950   952     2   ga_33
  950   952   953     2   ga_32
  950   952   954     2   ga_31
  953   952   954     2   ga_18
  952   954   955     2   ga_13
  952   954   958     2   ga_13
  955   954   958     2   ga_13
  954   955   956     2   ga_15
  954   955   957     2   ga_15
  956   955   957     2   ga_15
  954   958   959     2   ga_30
  954   958   960     2   ga_19
  959   958   960     2   ga_33
  958   960   961     2   ga_32
  958   960   962     2   ga_31
  961   960   962     2   ga_18
  960   962   963     2   ga_13
  960   962   967     2   ga_13
  963   962   967     2   ga_13
  962   963   964     2   ga_15
  963   964   965     2   ga_16
  964   965   966     2    ga_4
  962   967   968     2   ga_30
  962   967   969     2   ga_19
  968   967   969     2   ga_33
  967   969   970     2   ga_32
  967   969   971     2   ga_31
  970   969   971     2   ga_18
  969   971   972     2   ga_13
  969   971   975     2   ga_13
  972   971   975     2   ga_13
  971   972   973     2   ga_15
  971   972   974     2   ga_15
  973   972   974     2   ga_15
  971   975   976     2   ga_30
  971   975   977     2   ga_19
  976   975   977     2   ga_33
  975   977   978     2   ga_32
  975   977   979     2   ga_31
  978   977   979     2   ga_18
  977   979   980     2   ga_13
  977   979   983     2   ga_13
  980   979   983     2   ga_13
  979   980   981     2   ga_13
  980   981   982     2   ga_12
  979   983   984     2   ga_30
  979   983   985     2   ga_19
  984   983   985     2   ga_33
  983   985   986     2   ga_32
  983   985   987     2   ga_31
  986   985   987     2   ga_18
  985   987   988     2   ga_13
  987   988   989     2   ga_30
  987   988   990     2   ga_19
  989   988   990     2   ga_33
  988   990   991     2   ga_32
  988   990   992     2   ga_31
  991   990   992     2   ga_18
  990   992   993     2   ga_13
  990   992   994     2   ga_13
  993   992   994     2   ga_13
  992   994   995     2   ga_30
  992   994   996     2   ga_19
  995   994   996     2   ga_33
  994   996   997     2   ga_32
  994   996   998     2   ga_31
  997   996   998     2   ga_18
  996   998   999     2   ga_13
  996   998  1003     2   ga_13
  999   998  1003     2   ga_13
  998   999  1000     2   ga_15
  999  1000  1001     2   ga_15
  999  1000  1002     2   ga_15
 1001  1000  1002     2   ga_15
  998  1003  1004     2   ga_30
  998  1003  1005     2   ga_19
 1004  1003  1005     2   ga_33
 1003  1005  1006     2   ga_32
 1003  1005  1007     2   ga_31
 1006  1005  1007     2   ga_18
 1005  1007  1008     2   ga_13
 1005  1007  1011     2   ga_13
 1008  1007  1011     2   ga_13
 1007  1008  1009     2   ga_15
 1007  1008  1010     2   ga_15
 1009  1008  1010     2   ga_15
 1007  1011  1012     2   ga_30
 1007  1011  1013     2   ga_19
 1012  1011  1013     2   ga_33
 1011  1013  1014     2   ga_31
 1011  1013  1017     2   ga_31
 1014  1013  1017     2   ga_21
 1013  1014  1015     2   ga_13
 1013  1014  1018     2   ga_13
 1015  1014  1018     2   ga_13
 1014  1015  1016     2   ga_13
 1015  1016  1017     2   ga_13
 1013  1017  1016     2   ga_13
 1014  1018  1019     2   ga_30
 1014  1018  1020     2   ga_19
 1019  1018  1020     2   ga_33
 1018  1020  1021     2   ga_32
 1018  1020  1022     2   ga_31
 1021  1020  1022     2   ga_18
 1020  1022  1023     2   ga_13
 1020  1022  1026     2   ga_13
 1023  1022  1026     2   ga_13
 1022  1023  1024     2   ga_13
 1023  1024  1025     2   ga_12
 1022  1026  1027     2   ga_30
 1022  1026  1028     2   ga_19
 1027  1026  1028     2   ga_33
 1026  1028  1029     2   ga_32
 1026  1028  1030     2   ga_31
 1029  1028  1030     2   ga_18
 1028  1030  1031     2   ga_13
 1030  1031  1032     2   ga_30
 1030  1031  1033     2   ga_19
 1032  1031  1033     2   ga_33
 1031  1033  1034     2   ga_32
 1031  1033  1035     2   ga_31
 1034  1033  1035     2   ga_18
 1033  1035  1036     2   ga_13
 1033  1035  1040     2   ga_13
 1036  1035  1040     2   ga_13
 1035  1036  1037     2   ga_13
 1035  1036  1039     2   ga_15
 1037  1036  1039     2   ga_15
 1036  1037  1038     2   ga_12
 1035  1040  1041     2   ga_30
 1035  1040  1042     2   ga_19
 1041  1040  1042     2   ga_33
 1040  1042  1043     2   ga_32
 1040  1042  1044     2   ga_31
 1043  1042  1044     2   ga_18
 1042  1044  1045     2   ga_13
 1042  1044  1049     2   ga_13
 1045  1044  1049     2   ga_13
 1044  1045  1046     2   ga_13
 1044  1045  1048     2   ga_15
 1046  1045  1048     2   ga_15
 1045  1046  1047     2   ga_12
 1044  1049  1050     2   ga_30
 1044  1049  1051     2   ga_19
 1050  1049  1051     2   ga_33
 1049  1051  1052     2   ga_32
 1049  1051  1053     2   ga_31
 1052  1051  1053     2   ga_18
 1051  1053  1054     2   ga_13
 1051  1053  1060     2   ga_13
 1054  1053  1060     2   ga_13
 1053  1054  1055     2   ga_15
 1054  1055  1056     2   ga_30
 1054  1055  1057     2   ga_19
 1056  1055  1057     2   ga_33
 1055  1057  1058     2   ga_23
 1055  1057  1059     2   ga_23
 1058  1057  1059     2   ga_24
 1053  1060  1061     2   ga_30
 1053  1060  1062     2   ga_19
 1061  1060  1062     2   ga_33
 1060  1062  1063     2   ga_32
 1060  1062  1064     2   ga_31
 1063  1062  1064     2   ga_18
 1062  1064  1065     2   ga_13
 1062  1064  1069     2   ga_13
 1065  1064  1069     2   ga_13
 1064  1065  1066     2   ga_13
 1064  1065  1068     2   ga_15
 1066  1065  1068     2   ga_15
 1065  1066  1067     2   ga_12
 1064  1069  1070     2   ga_30
 1064  1069  1071     2   ga_19
 1070  1069  1071     2   ga_33
 1069  1071  1072     2   ga_32
 1069  1071  1073     2   ga_31
 1072  1071  1073     2   ga_18
 1071  1073  1074     2   ga_13
 1071  1073  1075     2   ga_13
 1074  1073  1075     2   ga_13
 1073  1075  1076     2   ga_30
 1073  1075  1077     2   ga_19
 1076  1075  1077     2   ga_33
 1075  1077  1078     2   ga_32
 1075  1077  1079     2   ga_31
 1078  1077  1079     2   ga_18
 1077  1079  1080     2   ga_13
 1077  1079  1083     2   ga_13
 1080  1079  1083     2   ga_13
 1079  1080  1081     2   ga_13
 1080  1081  1082     2   ga_12
 1079  1083  1084     2   ga_30
 1079  1083  1085     2   ga_19
 1084  1083  1085     2   ga_33
 1083  1085  1086     2   ga_32
 1083  1085  1087     2   ga_31
 1086  1085  1087     2   ga_18
 1085  1087  1088     2   ga_13
 1085  1087  1091     2   ga_13
 1088  1087  1091     2   ga_13
 1087  1088  1089     2   ga_15
 1087  1088  1090     2   ga_15
 1089  1088  1090     2   ga_15
 1087  1091  1092     2   ga_30
 1087  1091  1093     2   ga_19
 1092  1091  1093     2   ga_33
 1091  1093  1094     2   ga_32
 1091  1093  1095     2   ga_31
 1094  1093  1095     2   ga_18
 1093  1095  1096     2   ga_13
 1093  1095  1105     2   ga_13
 1096  1095  1105     2   ga_13
 1095  1096  1097     2   ga_15
 1096  1097  1098     2   ga_37
 1096  1097  1099     2   ga_37
 1098  1097  1099     2    ga_7
 1097  1098  1101     2    ga_7
 1097  1099  1100     2   ga_36
 1097  1099  1103     2    ga_7
 1100  1099  1103     2   ga_36
 1098  1101  1102     2   ga_36
 1098  1101  1103     2    ga_7
 1102  1101  1103     2   ga_36
 1099  1103  1101     2    ga_7
 1099  1103  1104     2   ga_36
 1101  1103  1104     2   ga_36
 1095  1105  1106     2   ga_30
 1095  1105  1107     2   ga_19
 1106  1105  1107     2   ga_33
 1105  1107  1108     2   ga_32
 1105  1107  1109     2   ga_31
 1108  1107  1109     2   ga_18
 1107  1109  1110     2   ga_13
 1107  1109  1113     2   ga_13
 1110  1109  1113     2   ga_13
 1109  1110  1111     2   ga_15
 1109  1110  1112     2   ga_15
 1111  1110  1112     2   ga_15
 1109  1113  1114     2   ga_30
 1109  1113  1115     2   ga_19
 1114  1113  1115     2   ga_33
 1113  1115  1116     2   ga_32
 1113  1115  1117     2   ga_31
 1116  1115  1117     2   ga_18
 1115  1117  1118     2   ga_13
 1115  1117  1122     2   ga_13
 1118  1117  1122     2   ga_13
 1117  1118  1119     2   ga_15
 1118  1119  1120     2   ga_15
 1118  1119  1121     2   ga_15
 1120  1119  1121     2   ga_15
 1117  1122  1123     2   ga_22
 1117  1122  1124     2   ga_22
 1123  1122  1124     2   ga_38

[ dihedrals ]
    2     1     5    14     1   gd_29
    1     5     6     7     1   gd_34
    1     5    14    16     1   gd_42
    1     5    14    16     1   gd_45
    5     6     7     8     1   gd_34
    6     7     8     9     1   gd_34
    7     8     9    10     1   gd_34
    8     9    10    11     1   gd_29
    5    14    16    18     1   gd_14
   14    16    18    23     1   gd_43
   14    16    18    23     1   gd_44
   16    18    19    20     1   gd_34
   16    18    23    25     1   gd_42
   16    18    23    25     1   gd_45
   18    19    20    21     1   gd_34
   18    23    25    27     1   gd_14
   23    25    27    40     1   gd_43
   23    25    27    40     1   gd_44
   25    27    28    29     1   gd_34
   25    27    40    42     1   gd_42
   25    27    40    42     1   gd_45
   27    28    29    30     1   gd_34
   28    29    30    31     1   gd_34
   29    30    31    33     1   gd_39
   30    31    33    34     1   gd_14
   31    33    34    35     1   gd_14
   31    33    37    38     1   gd_14
   27    40    42    44     1   gd_14
   40    42    44    49     1   gd_43
   40    42    44    49     1   gd_44
   42    44    45    46     1   gd_34
   42    44    49    51     1   gd_42
   42    44    49    51     1   gd_45
   44    45    46    48     1   gd_34
   44    49    51    53     1   gd_14
   49    51    53    58     1   gd_43
   49    51    53    58     1   gd_44
   51    53    54    55     1   gd_34
   51    53    58    60     1   gd_42
   51    53    58    60     1   gd_45
   53    54    55    56     1   gd_23
   53    58    60    62     1   gd_14
   58    60    62    68     1   gd_43
   58    60    62    68     1   gd_44
   60    62    63    64     1   gd_34
   60    62    68    70     1   gd_42
   60    62    68    70     1   gd_45
   62    63    64    65     1   gd_34
   63    64    65    67     1   gd_40
   62    68    70    72     1   gd_14
   68    70    72    74     1   gd_43
   68    70    72    74     1   gd_44
   70    72    74    76     1   gd_42
   70    72    74    76     1   gd_45
   72    74    76    78     1   gd_14
   74    76    78    82     1   gd_43
   74    76    78    82     1   gd_44
   76    78    79    80     1   gd_34
   76    78    82    84     1   gd_42
   76    78    82    84     1   gd_45
   78    82    84    86     1   gd_14
   82    84    86    90     1   gd_43
   82    84    86    90     1   gd_44
   84    86    87    88     1   gd_34
   84    86    90    92     1   gd_42
   84    86    90    92     1   gd_45
   86    87    88    89     1
   86    90    92    94     1   gd_14
   90    92    94   107     1   gd_43
   90    92    94   107     1   gd_44
   92    94    95    96     1   gd_34
   92    94   107   109     1   gd_42
   92    94   107   109     1   gd_45
   94    95    96    97     1   gd_34
   95    96    97    98     1   gd_34
   96    97    98   100     1   gd_39
   97    98   100   101     1   gd_14
   98   100   101   102     1   gd_14
   98   100   104   105     1   gd_14
   94   107   109   111     1   gd_14
  107   109   111   112     1   gd_43
  107   109   111   112     1   gd_44
  109   111   112   114     1   gd_42
  109   111   112   114     1   gd_45
  111   112   114   116     1   gd_14
  112   114   116   118     1   gd_43
  112   114   116   118     1   gd_44
  114   116   118   120     1   gd_42
  114   116   118   120     1   gd_45
  116   118   120   122     1   gd_14
  118   120   122   126     1   gd_43
  118   120   122   126     1   gd_44
  120   122   123   124     1   gd_34
  120   122   126   128     1   gd_42
  120   122   126   128     1   gd_45
  122   126   128   130     1   gd_14
  126   128   130   136     1   gd_43
  126   128   130   136     1   gd_44
  128   130   131   132     1   gd_34
  128   130   136   138     1   gd_42
  128   130   136   138     1   gd_45
  130   131   132   133     1   gd_34
  131   132   133   135     1   gd_40
  130   136   138   140     1   gd_14
  136   138   140   145     1   gd_43
  136   138   140   145     1   gd_44
  138   140   141   142     1   gd_34
  138   140   145   147     1   gd_42
  138   140   145   147     1   gd_45
  140   141   142   143     1   gd_23
  140   145   147   149     1   gd_14
  145   147   149   151     1   gd_43
  145   147   149   151     1   gd_44
  147   149   151   153     1   gd_42
  147   149   151   153     1   gd_45
  149   151   153   155     1   gd_14
  151   153   155   161     1   gd_43
  151   153   155   161     1   gd_44
  153   155   156   157     1   gd_34
  153   155   161   163     1   gd_42
  153   155   161   163     1   gd_45
  155   156   157   158     1   gd_34
  156   157   158   160     1   gd_40
  155   161   163   165     1   gd_14
  161   163   165   174     1   gd_43
  161   163   165   174     1   gd_44
  163   165   166   167     1   gd_34
  163   165   174   176     1   gd_42
  163   165   174   176     1   gd_45
  165   166   167   168     1   gd_34
  166   167   168   169     1   gd_34
  167   168   169   170     1   gd_34
  168   169   170   171     1   gd_29
  165   174   176   178     1   gd_14
  174   176   178   183     1   gd_43
  174   176   178   183     1   gd_44
  176   178   179   180     1   gd_34
  176   178   183   185     1   gd_42
  176   178   183   185     1   gd_45
  178   179   180   181     1   gd_34
  178   183   185   187     1   gd_14
  183   185   187   192     1   gd_43
  183   185   187   192     1   gd_44
  185   187   188   189     1   gd_34
  185   187   192   194     1   gd_42
  185   187   192   194     1   gd_45
  187   188   189   190     1   gd_40
  187   192   194   196     1   gd_14
  192   194   196   198     1   gd_43
  192   194   196   198     1   gd_44
  194   196   198   200     1   gd_42
  194   196   198   200     1   gd_45
  196   198   200   201     1   gd_14
  198   200   201   205     1   gd_43
  198   200   201   205     1   gd_44
  201   200   204   203     1   gd_39
  200   201   202   203     1   gd_34
  200   201   205   207     1   gd_42
  200   201   205   207     1   gd_45
  201   202   203   204     1   gd_34
  202   203   204   200     1   gd_34
  201   205   207   209     1   gd_14
  205   207   209   214     1   gd_43
  205   207   209   214     1   gd_44
  207   209   210   211     1   gd_34
  207   209   214   216     1   gd_42
  207   209   214   216     1   gd_45
  209   210   211   212     1   gd_34
  209   214   216   218     1   gd_14
  214   216   218   223     1   gd_43
  214   216   218   223     1   gd_44
  216   218   219   220     1   gd_34
  216   218   223   225     1   gd_42
  216   218   223   225     1   gd_45
  218   219   220   222     1   gd_34
  218   223   225   227     1   gd_14
  223   225   227   231     1   gd_43
  223   225   227   231     1   gd_44
  225   227   228   229     1   gd_34
  225   227   231   233     1   gd_42
  225   227   231   233     1   gd_45
  227   231   233   235     1   gd_14
  231   233   235   239     1   gd_43
  231   233   235   239     1   gd_44
  233   235   236   237     1   gd_34
  233   235   239   241     1   gd_42
  233   235   239   241     1   gd_45
  235   239   241   243     1   gd_14
  239   241   243   245     1   gd_43
  239   241   243   245     1   gd_44
  241   243   245   247     1   gd_42
  241   243   245   247     1   gd_45
  243   245   247   249     1   gd_14
  245   247   249   254     1   gd_43
  245   247   249   254     1   gd_44
  247   249   250   251     1   gd_34
  247   249   254   256     1   gd_42
  247   249   254   256     1   gd_45
  249   250   251   252     1   gd_23
  249   254   256   258     1   gd_14
  254   256   258   266     1   gd_43
  254   256   258   266     1   gd_44
  256   258   259   260     1   gd_34
  256   258   266   268     1   gd_42
  256   258   266   268     1   gd_45
  258   259   260   261     1   gd_34
  259   260   261   263     1   gd_40
  260   261   263   264     1   gd_14
  258   266   268   270     1   gd_14
  266   268   270   271     1   gd_43
  266   268   270   271     1   gd_44
  268   270   271   273     1   gd_42
  268   270   271   273     1   gd_45
  270   271   273   275     1   gd_14
  271   273   275   276     1   gd_43
  271   273   275   276     1   gd_44
  273   275   276   278     1   gd_42
  273   275   276   278     1   gd_45
  275   276   278   280     1   gd_14
  276   278   280   293     1   gd_43
  276   278   280   293     1   gd_44
  278   280   281   282     1   gd_34
  278   280   293   295     1   gd_42
  278   280   293   295     1   gd_45
  280   281   282   283     1   gd_34
  281   282   283   284     1   gd_34
  282   283   284   285     1   gd_34
  283   284   285   287     1   gd_39
  284   285   287   289     1   gd_14
  285   287   289   292     1   gd_34
  287   289   290   291     1   gd_23
  280   293   295   297     1   gd_14
  293   295   297   301     1   gd_43
  293   295   297   301     1   gd_44
  295   297   298   299     1   gd_34
  295   297   301   303     1   gd_42
  295   297   301   303     1   gd_45
  297   298   299   300     1   gd_23
  297   301   303   305     1   gd_14
  301   303   305   307     1   gd_43
  301   303   305   307     1   gd_44
  303   305   307   309     1   gd_42
  303   305   307   309     1   gd_45
  305   307   309   311     1   gd_14
  307   309   311   324     1   gd_43
  307   309   311   324     1   gd_44
  309   311   312   313     1   gd_34
  309   311   324   326     1   gd_42
  309   311   324   326     1   gd_45
  311   312   313   314     1   gd_34
  312   313   314   315     1   gd_34
  313   314   315   317     1   gd_39
  314   315   317   318     1   gd_14
  315   317   318   319     1   gd_14
  315   317   321   322     1   gd_14
  311   324   326   328     1   gd_14
  324   326   328   330     1   gd_43
  324   326   328   330     1   gd_44
  326   328   330   332     1   gd_42
  326   328   330   332     1   gd_45
  328   330   332   334     1   gd_14
  330   332   334   338     1   gd_43
  330   332   334   338     1   gd_44
  332   334   335   336     1   gd_34
  332   334   338   340     1   gd_42
  332   334   338   340     1   gd_45
  334   338   340   342     1   gd_14
  338   340   342   355     1   gd_43
  338   340   342   355     1   gd_44
  340   342   343   344     1   gd_34
  340   342   355   357     1   gd_42
  340   342   355   357     1   gd_45
  342   343   344   345     1   gd_34
  343   344   345   346     1   gd_34
  344   345   346   348     1   gd_39
  345   346   348   349     1   gd_14
  346   348   349   350     1   gd_14
  346   348   352   353     1   gd_14
  342   355   357   359     1   gd_14
  355   357   359   368     1   gd_43
  355   357   359   368     1   gd_44
  357   359   360   361     1   gd_34
  357   359   368   370     1   gd_42
  357   359   368   370     1   gd_45
  359   360   361   362     1   gd_34
  360   361   362   363     1   gd_34
  361   362   363   364     1   gd_34
  362   363   364   365     1   gd_29
  359   368   370   372     1   gd_14
  368   370   372   386     1   gd_43
  368   370   372   386     1   gd_44
  370   372   373   374     1   gd_34
  370   372   386   388     1   gd_42
  370   372   386   388     1   gd_45
  372   373   374   375     1   gd_40
  379   383   384   385     1   gd_11
  372   386   388   390     1   gd_14
  386   388   390   403     1   gd_43
  386   388   390   403     1   gd_44
  388   390   391   392     1   gd_34
  388   390   403   405     1   gd_42
  388   390   403   405     1   gd_45
  390   391   392   393     1   gd_40
  390   403   405   406     1   gd_14
  403   405   406   410     1   gd_43
  403   405   406   410     1   gd_44
  406   405   409   408     1   gd_39
  405   406   407   408     1   gd_34
  405   406   410   412     1   gd_42
  405   406   410   412     1   gd_45
  406   407   408   409     1   gd_34
  407   408   409   405     1   gd_34
  406   410   412   414     1   gd_14
  410   412   414   419     1   gd_43
  410   412   414   419     1   gd_44
  412   414   415   416     1   gd_34
  412   414   419   421     1   gd_42
  412   414   419   421     1   gd_45
  414   415   416   417     1   gd_40
  414   419   421   423     1   gd_14
  419   421   423   425     1   gd_43
  419   421   423   425     1   gd_44
  421   423   425   427     1   gd_42
  421   423   425   427     1   gd_45
  423   425   427   429     1   gd_14
  425   427   429   434     1   gd_43
  425   427   429   434     1   gd_44
  427   429   430   431     1   gd_34
  427   429   434   436     1   gd_42
  427   429   434   436     1   gd_45
  429   430   431   432     1   gd_23
  429   434   436   438     1   gd_14
  434   436   438   443     1   gd_43
  434   436   438   443     1   gd_44
  436   438   439   440     1   gd_34
  436   438   443   445     1   gd_42
  436   438   443   445     1   gd_45
  438   439   440   442     1   gd_34
  438   443   445   447     1   gd_14
  443   445   447   452     1   gd_43
  443   445   447   452     1   gd_44
  445   447   448   449     1   gd_34
  445   447   452   454     1   gd_42
  445   447   452   454     1   gd_45
  447   448   449   450     1   gd_34
  447   452   454   456     1   gd_14
  452   454   456   458     1   gd_43
  452   454   456   458     1   gd_44
  454   456   458   460     1   gd_42
  454   456   458   460     1   gd_45
  456   458   460   462     1   gd_14
  458   460   462   467     1   gd_43
  458   460   462   467     1   gd_44
  460   462   463   464     1   gd_34
  460   462   467   469     1   gd_42
  460   462   467   469     1   gd_45
  462   463   464   465     1   gd_34
  462   467   469   471     1   gd_14
  467   469   471   476     1   gd_43
  467   469   471   476     1   gd_44
  469   471   472   473     1   gd_34
  469   471   476   478     1   gd_42
  469   471   476   478     1   gd_45
  471   472   473   474     1   gd_23
  471   476   478   480     1   gd_14
  476   478   480   485     1   gd_43
  476   478   480   485     1   gd_44
  478   480   481   482     1   gd_34
  478   480   485   487     1   gd_42
  478   480   485   487     1   gd_45
  480   481   482   483     1   gd_23
  480   485   487   489     1   gd_14
  485   487   489   496     1   gd_43
  485   487   489   496     1   gd_44
  487   489   490   491     1   gd_34
  487   489   496   498     1   gd_42
  487   489   496   498     1   gd_45
  489   490   491   493     1   gd_40
  490   491   493   494     1   gd_14
  489   496   498   500     1   gd_14
  496   498   500   506     1   gd_43
  496   498   500   506     1   gd_44
  498   500   501   502     1   gd_34
  498   500   506   508     1   gd_42
  498   500   506   508     1   gd_45
  500   501   502   503     1   gd_34
  501   502   503   505     1   gd_40
  500   506   508   510     1   gd_14
  506   508   510   519     1   gd_43
  506   508   510   519     1   gd_44
  508   510   511   512     1   gd_34
  508   510   519   521     1   gd_42
  508   510   519   521     1   gd_45
  510   511   512   513     1   gd_34
  511   512   513   514     1   gd_34
  512   513   514   515     1   gd_34
  513   514   515   516     1   gd_29
  510   519   521   523     1   gd_14
  519   521   523   528     1   gd_43
  519   521   523   528     1   gd_44
  521   523   524   525     1   gd_34
  521   523   528   530     1   gd_42
  521   523   528   530     1   gd_45
  523   524   525   526     1   gd_23
  523   528   530   532     1   gd_14
  528   530   532   534     1   gd_43
  528   530   532   534     1   gd_44
  530   532   534   536     1   gd_42
  530   532   534   536     1   gd_45
  532   534   536   538     1   gd_14
  534   536   538   548     1   gd_43
  534   536   538   548     1   gd_44
  536   538   539   540     1   gd_34
  536   538   548   550     1   gd_42
  536   538   548   550     1   gd_45
  538   539   540   541     1   gd_40
  538   548   550   552     1   gd_14
  548   550   552   560     1   gd_43
  548   550   552   560     1   gd_44
  550   552   553   554     1   gd_34
  550   552   560   562     1   gd_42
  550   552   560   562     1   gd_45
  552   553   554   555     1   gd_34
  553   554   555   557     1   gd_40
  554   555   557   558     1   gd_14
  552   560   562   564     1   gd_14
  560   562   564   569     1   gd_43
  560   562   564   569     1   gd_44
  562   564   565   566     1   gd_34
  562   564   569   571     1   gd_42
  562   564   569   571     1   gd_45
  564   565   566   567     1   gd_34
  564   569   571   573     1   gd_14
  569   571   573   577     1   gd_43
  569   571   573   577     1   gd_44
  571   573   574   575     1   gd_34
  571   573   577   579     1   gd_42
  571   573   577   579     1   gd_45
  573   577   579   581     1   gd_14
  577   579   581   586     1   gd_43
  577   579   581   586     1   gd_44
  579   581   582   583     1   gd_34
  579   581   586   588     1   gd_42
  579   581   586   588     1   gd_45
  581   582   583   584     1   gd_34
  581   586   588   590     1   gd_14
  586   588   590   594     1   gd_43
  586   588   590   594     1   gd_44
  588   590   591   592     1   gd_34
  588   590   594   596     1   gd_42
  588   590   594   596     1   gd_45
  590   591   592   593     1   gd_23
  590   594   596   598     1   gd_14
  594   596   598   607     1   gd_43
  594   596   598   607     1   gd_44
  596   598   599   600     1   gd_34
  596   598   607   609     1   gd_42
  596   598   607   609     1   gd_45
  598   599   600   601     1   gd_34
  599   600   601   602     1   gd_34
  600   601   602   603     1   gd_34
  601   602   603   604     1   gd_29
  598   607   609   611     1   gd_14
  607   609   611   612     1   gd_43
  607   609   611   612     1   gd_44
  609   611   612   614     1   gd_42
  609   611   612   614     1   gd_45
  611   612   614   616     1   gd_14
  612   614   616   620     1   gd_43
  612   614   616   620     1   gd_44
  614   616   617   618     1   gd_34
  614   616   620   622     1   gd_42
  614   616   620   622     1   gd_45
  616   620   622   624     1   gd_14
  620   622   624   628     1   gd_43
  620   622   624   628     1   gd_44
  622   624   625   626     1   gd_34
  622   624   628   630     1   gd_42
  622   624   628   630     1   gd_45
  624   628   630   631     1   gd_14
  628   630   631   635     1   gd_43
  628   630   631   635     1   gd_44
  631   630   634   633     1   gd_39
  630   631   632   633     1   gd_34
  630   631   635   637     1   gd_42
  630   631   635   637     1   gd_45
  631   632   633   634     1   gd_34
  632   633   634   630     1   gd_34
  631   635   637   639     1   gd_14
  635   637   639   647     1   gd_43
  635   637   639   647     1   gd_44
  637   639   640   641     1   gd_34
  637   639   647   649     1   gd_42
  637   639   647   649     1   gd_45
  639   640   641   642     1   gd_34
  640   641   642   644     1   gd_40
  641   642   644   645     1   gd_14
  639   647   649   651     1   gd_14
  647   649   651   656     1   gd_43
  647   649   651   656     1   gd_44
  649   651   652   653     1   gd_34
  649   651   656   658     1   gd_42
  649   651   656   658     1   gd_45
  651   652   653   654     1   gd_34
  651   656   658   660     1   gd_14
  656   658   660   664     1   gd_43
  656   658   660   664     1   gd_44
  658   660   661   662     1   gd_34
  658   660   664   666     1   gd_42
  658   660   664   666     1   gd_45
  660   664   666   668     1   gd_14
  664   666   668   677     1   gd_43
  664   666   668   677     1   gd_44
  666   668   669   670     1   gd_34
  666   668   677   679     1   gd_42
  666   668   677   679     1   gd_45
  668   669   670   671     1   gd_34
  669   670   671   672     1   gd_34
  670   671   672   673     1   gd_34
  671   672   673   674     1   gd_29
  668   677   679   681     1   gd_14
  677   679   681   687     1   gd_43
  677   679   681   687     1   gd_44
  679   681   682   683     1   gd_34
  679   681   687   689     1   gd_42
  679   681   687   689     1   gd_45
  681   682   683   684     1   gd_34
  682   683   684   686     1   gd_40
  681   687   689   691     1   gd_14
  687   689   691   696     1   gd_43
  687   689   691   696     1   gd_44
  689   691   692   693     1   gd_34
  689   691   696   698     1   gd_42
  689   691   696   698     1   gd_45
  691   692   693   695     1   gd_34
  691   696   698   700     1   gd_14
  696   698   700   705     1   gd_43
  696   698   700   705     1   gd_44
  698   700   701   702     1   gd_34
  698   700   705   707     1   gd_42
  698   700   705   707     1   gd_45
  700   701   702   703     1   gd_23
  700   705   707   709     1   gd_14
  705   707   709   713     1   gd_43
  705   707   709   713     1   gd_44
  707   709   710   711     1   gd_34
  707   709   713   715     1   gd_42
  707   709   713   715     1   gd_45
  709   710   711   712     1   gd_23
  709   713   715   717     1   gd_14
  713   715   717   722     1   gd_43
  713   715   717   722     1   gd_44
  715   717   718   719     1   gd_34
  715   717   722   724     1   gd_42
  715   717   722   724     1   gd_45
  717   718   719   720     1   gd_23
  717   722   724   726     1   gd_14
  722   724   726   731     1   gd_43
  722   724   726   731     1   gd_44
  724   726   727   728     1   gd_34
  724   726   731   733     1   gd_42
  724   726   731   733     1   gd_45
  726   727   728   729     1   gd_40
  726   731   733   735     1   gd_14
  731   733   735   740     1   gd_43
  731   733   735   740     1   gd_44
  733   735   736   737     1   gd_34
  733   735   740   742     1   gd_42
  733   735   740   742     1   gd_45
  735   736   737   738     1   gd_40
  735   740   742   744     1   gd_14
  740   742   744   757     1   gd_43
  740   742   744   757     1   gd_44
  742   744   745   746     1   gd_34
  742   744   757   759     1   gd_42
  742   744   757   759     1   gd_45
  744   745   746   747     1   gd_40
  744   757   759   761     1   gd_14
  757   759   761   775     1   gd_43
  757   759   761   775     1   gd_44
  759   761   762   763     1   gd_34
  759   761   775   777     1   gd_42
  759   761   775   777     1   gd_45
  761   762   763   764     1   gd_40
  768   772   773   774     1   gd_11
  761   775   777   779     1   gd_14
  775   777   779   792     1   gd_43
  775   777   779   792     1   gd_44
  777   779   780   781     1   gd_34
  777   779   792   794     1   gd_42
  777   779   792   794     1   gd_45
  779   780   781   782     1   gd_34
  780   781   782   783     1   gd_34
  781   782   783   785     1   gd_39
  782   783   785   786     1   gd_14
  783   785   786   787     1   gd_14
  783   785   789   790     1   gd_14
  779   792   794   796     1   gd_14
  792   794   796   801     1   gd_43
  792   794   796   801     1   gd_44
  794   796   797   798     1   gd_34
  794   796   801   803     1   gd_42
  794   796   801   803     1   gd_45
  796   797   798   799     1   gd_34
  796   801   803   805     1   gd_14
  801   803   805   806     1   gd_43
  801   803   805   806     1   gd_44
  803   805   806   808     1   gd_42
  803   805   806   808     1   gd_45
  805   806   808   810     1   gd_14
  806   808   810   819     1   gd_43
  806   808   810   819     1   gd_44
  808   810   811   812     1   gd_34
  808   810   819   821     1   gd_42
  808   810   819   821     1   gd_45
  810   811   812   813     1   gd_34
  811   812   813   814     1   gd_34
  812   813   814   815     1   gd_34
  813   814   815   816     1   gd_29
  810   819   821   823     1   gd_14
  819   821   823   829     1   gd_43
  819   821   823   829     1   gd_44
  821   823   824   825     1   gd_34
  821   823   829   831     1   gd_42
  821   823   829   831     1   gd_45
  823   824   825   826     1   gd_34
  824   825   826   828     1   gd_40
  823   829   831   833     1   gd_14
  829   831   833   838     1   gd_43
  829   831   833   838     1   gd_44
  831   833   834   835     1   gd_34
  831   833   838   840     1   gd_42
  831   833   838   840     1   gd_45
  833   834   835   836     1   gd_34
  833   838   840   842     1   gd_14
  838   840   842   844     1   gd_43
  838   840   842   844     1   gd_44
  840   842   844   846     1   gd_42
  840   842   844   846     1   gd_45
  842   844   846   848     1   gd_14
  844   846   848   853     1   gd_43
  844   846   848   853     1   gd_44
  846   848   849   850     1   gd_34
  846   848   853   855     1   gd_42
  846   848   853   855     1   gd_45
  848   849   850   851     1   gd_34
  848   853   855   857     1   gd_14
  853   855   857   865     1   gd_43
  853   855   857   865     1   gd_44
  855   857   858   859     1   gd_34
  855   857   865   867     1   gd_42
  855   857   865   867     1   gd_45
  857   858   859   860     1   gd_34
  858   859   860   862     1   gd_40
  859   860   862   863     1   gd_14
  857   865   867   869     1   gd_14
  865   867   869   873     1   gd_43
  865   867   869   873     1   gd_44
  867   869   870   871     1   gd_34
  867   869   873   875     1   gd_42
  867   869   873   875     1   gd_45
  869   870   871   872     1   gd_23
  869   873   875   877     1   gd_14
  873   875   877   878     1   gd_43
  873   875   877   878     1   gd_44
  875   877   878   880     1   gd_42
  875   877   878   880     1   gd_45
  877   878   880   882     1   gd_14
  878   880   882   887     1   gd_43
  878   880   882   887     1   gd_44
  880   882   883   884     1   gd_34
  880   882   887   889     1   gd_42
  880   882   887   889     1   gd_45
  882   883   884   885     1   gd_34
  882   887   889   891     1   gd_14
  887   889   891   893     1   gd_43
  887   889   891   893     1   gd_44
  889   891   893   895     1   gd_42
  889   891   893   895     1   gd_45
  891   893   895   897     1   gd_14
  893   895   897   907     1   gd_43
  893   895   897   907     1   gd_44
  895   897   898   899     1   gd_34
  895   897   907   909     1   gd_42
  895   897   907   909     1   gd_45
  897   898   899   900     1   gd_40
  897   907   909   911     1   gd_14
  907   909   911   920     1   gd_43
  907   909   911   920     1   gd_44
  909   911   912   913     1   gd_34
  909   911   920   922     1   gd_42
  909   911   920   922     1   gd_45
  911   912   913   914     1   gd_34
  912   913   914   915     1   gd_34
  913   914   915   916     1   gd_34
  914   915   916   917     1   gd_29
  911   920   922   924     1   gd_14
  920   922   924   925     1   gd_43
  920   922   924   925     1   gd_44
  922   924   925   927     1   gd_42
  922   924   925   927     1   gd_45
  924   925   927   929     1   gd_14
  925   927   929   934     1   gd_43
  925   927   929   934     1   gd_44
  927   929   930   931     1   gd_34
  927   929   934   936     1   gd_42
  927   929   934   936     1   gd_45
  929   930   931   932     1   gd_40
  929   934   936   938     1   gd_14
  934   936   938   942     1   gd_43
  934   936   938   942     1   gd_44
  936   938   939   940     1   gd_34
  936   938   942   944     1   gd_42
  936   938   942   944     1   gd_45
  938   942   944   946     1   gd_14
  942   944   946   950     1   gd_43
  942   944   946   950     1   gd_44
  944   946   947   948     1   gd_34
  944   946   950   952     1   gd_42
  944   946   950   952     1   gd_45
  946   950   952   954     1   gd_14
  950   952   954   958     1   gd_43
  950   952   954   958     1   gd_44
  952   954   955   956     1   gd_34
  952   954   958   960     1   gd_42
  952   954   958   960     1   gd_45
  954   958   960   962     1   gd_14
  958   960   962   967     1   gd_43
  958   960   962   967     1   gd_44
  960   962   963   964     1   gd_34
  960   962   967   969     1   gd_42
  960   962   967   969     1   gd_45
  962   963   964   965     1   gd_34
  963   964   965   966     1
  962   967   969   971     1   gd_14
  967   969   971   975     1   gd_43
  967   969   971   975     1   gd_44
  969   971   972   973     1   gd_34
  969   971   975   977     1   gd_42
  969   971   975   977     1   gd_45
  971   975   977   979     1   gd_14
  975   977   979   983     1   gd_43
  975   977   979   983     1   gd_44
  977   979   980   981     1   gd_34
  977   979   983   985     1   gd_42
  977   979   983   985     1   gd_45
  979   980   981   982     1   gd_23
  979   983   985   987     1   gd_14
  983   985   987   988     1   gd_43
  983   985   987   988     1   gd_44
  985   987   988   990     1   gd_42
  985   987   988   990     1   gd_45
  987   988   990   992     1   gd_14
  988   990   992   994     1   gd_43
  988   990   992   994     1   gd_44
  990   992   994   996     1   gd_42
  990   992   994   996     1   gd_45
  992   994   996   998     1   gd_14
  994   996   998  1003     1   gd_43
  994   996   998  1003     1   gd_44
  996   998   999  1000     1   gd_34
  996   998  1003  1005     1   gd_42
  996   998  1003  1005     1   gd_45
  998   999  1000  1001     1   gd_34
  998  1003  1005  1007     1   gd_14
 1003  1005  1007  1011     1   gd_43
 1003  1005  1007  1011     1   gd_44
 1005  1007  1008  1009     1   gd_34
 1005  1007  1011  1013     1   gd_42
 1005  1007  1011  1013     1   gd_45
 1007  1011  1013  1014     1   gd_14
 1011  1013  1014  1018     1   gd_43
 1011  1013  1014  1018     1   gd_44
 1014  1013  1017  1016     1   gd_39
 1013  1014  1015  1016     1   gd_34
 1013  1014  1018  1020     1   gd_42
 1013  1014  1018  1020     1   gd_45
 1014  1015  1016  1017     1   gd_34
 1015  1016  1017  1013     1   gd_34
 1014  1018  1020  1022     1   gd_14
 1018  1020  1022  1026     1   gd_43
 1018  1020  1022  1026     1   gd_44
 1020  1022  1023  1024     1   gd_34
 1020  1022  1026  1028     1   gd_42
 1020  1022  1026  1028     1   gd_45
 1022  1023  1024  1025     1   gd_23
 1022  1026  1028  1030     1   gd_14
 1026  1028  1030  1031     1   gd_43
 1026  1028  1030  1031     1   gd_44
 1028  1030  1031  1033     1   gd_42
 1028  1030  1031  1033     1   gd_45
 1030  1031  1033  1035     1   gd_14
 1031  1033  1035  1040     1   gd_43
 1031  1033  1035  1040     1   gd_44
 1033  1035  1036  1037     1   gd_34
 1033  1035  1040  1042     1   gd_42
 1033  1035  1040  1042     1   gd_45
 1035  1036  1037  1038     1   gd_23
 1035  1040  1042  1044     1   gd_14
 1040  1042  1044  1049     1   gd_43
 1040  1042  1044  1049     1   gd_44
 1042  1044  1045  1046     1   gd_34
 1042  1044  1049  1051     1   gd_42
 1042  1044  1049  1051     1   gd_45
 1044  1045  1046  1047     1   gd_23
 1044  1049  1051  1053     1   gd_14
 1049  1051  1053  1060     1   gd_43
 1049  1051  1053  1060     1   gd_44
 1051  1053  1054  1055     1   gd_34
 1051  1053  1060  1062     1   gd_42
 1051  1053  1060  1062     1   gd_45
 1053  1054  1055  1057     1   gd_40
 1054  1055  1057  1058     1   gd_14
 1053  1060  1062  1064     1   gd_14
 1060  1062  1064  1069     1   gd_43
 1060  1062  1064  1069     1   gd_44
 1062  1064  1065  1066     1   gd_34
 1062  1064  1069  1071     1   gd_42
 1062  1064  1069  1071     1   gd_45
 1064  1065  1066  1067     1   gd_23
 1064  1069  1071  1073     1   gd_14
 1069  1071  1073  1075     1   gd_43
 1069  1071  1073  1075     1   gd_44
 1071  1073  1075  1077     1   gd_42
 1071  1073  1075  1077     1   gd_45
 1073  1075  1077  1079     1   gd_14
 1075  1077  1079  1083     1   gd_43
 1075  1077  1079  1083     1   gd_44
 1077  1079  1080  1081     1   gd_34
 1077  1079  1083  1085     1   gd_42
 1077  1079  1083  1085     1   gd_45
 1079  1080  1081  1082     1   gd_23
 1079  1083  1085  1087     1   gd_14
 1083  1085  1087  1091     1   gd_43
 1083  1085  1087  1091     1   gd_44
 1085  1087  1088  1089     1   gd_34
 1085  1087  1091  1093     1   gd_42
 1085  1087  1091  1093     1   gd_45
 1087  1091  1093  1095     1   gd_14
 1091  1093  1095  1105     1   gd_43
 1091  1093  1095  1105     1   gd_44
 1093  1095  1096  1097     1   gd_34
 1093  1095  1105  1107     1   gd_42
 1093  1095  1105  1107     1   gd_45
 1095  1096  1097  1098     1   gd_40
 1095  1105  1107  1109     1   gd_14
 1105  1107  1109  1113     1   gd_43
 1105  1107  1109  1113     1   gd_44
 1107  1109  1110  1111     1   gd_34
 1107  1109  1113  1115     1   gd_42
 1107  1109  1113  1115     1   gd_45
 1109  1113  1115  1117     1   gd_14
 1113  1115  1117  1122     1   gd_43
 1113  1115  1117  1122     1   gd_44
 1115  1117  1118  1119     1   gd_34
 1115  1117  1122  1124     1   gd_42
 1115  1117  1122  1124     1   gd_45
 1117  1118  1119  1120     1   gd_34

[ dihedrals ]
    5     1    14     6     2    gi_2
   14     5    16    15     2    gi_1
   16    14    18    17     2    gi_1
   18    16    23    19     2    gi_2
   19    21    22    20     2    gi_2
   23    18    25    24     2    gi_1
   25    23    27    26     2    gi_1
   27    25    40    28     2    gi_2
   31    30    33    32     2    gi_1
   31    37    34    33     2    gi_1
   33    36    35    34     2    gi_1
   33    39    38    37     2    gi_1
   40    27    42    41     2    gi_1
   42    40    44    43     2    gi_1
   44    42    49    45     2    gi_2
   44    47    46    45     2    gi_2
   49    44    51    50     2    gi_1
   51    49    53    52     2    gi_1
   53    51    58    54     2    gi_2
   53    57    55    54     2    gi_2
   58    53    60    59     2    gi_1
   60    58    62    61     2    gi_1
   62    60    68    63     2    gi_2
   64    67    66    65     2    gi_1
   68    62    70    69     2    gi_1
   70    68    72    71     2    gi_1
   72    70    74    73     2    gi_2
   74    72    76    75     2    gi_1
   76    74    78    77     2    gi_1
   78    76    82    79     2    gi_2
   78    80    81    79     2    gi_2
   82    78    84    83     2    gi_1
   84    82    86    85     2    gi_1
   86    84    90    87     2    gi_2
   90    86    92    91     2    gi_1
   92    90    94    93     2    gi_1
   94    92   107    95     2    gi_2
   98    97   100    99     2    gi_1
   98   104   101   100     2    gi_1
  100   103   102   101     2    gi_1
  100   106   105   104     2    gi_1
  107    94   109   108     2    gi_1
  109   107   111   110     2    gi_1
  112   111   114   113     2    gi_1
  114   112   116   115     2    gi_1
  116   114   118   117     2    gi_2
  118   116   120   119     2    gi_1
  120   118   122   121     2    gi_1
  122   120   126   123     2    gi_2
  122   124   125   123     2    gi_2
  126   122   128   127     2    gi_1
  128   126   130   129     2    gi_1
  130   128   136   131     2    gi_2
  132   135   134   133     2    gi_1
  136   130   138   137     2    gi_1
  138   136   140   139     2    gi_1
  140   138   145   141     2    gi_2
  140   144   142   141     2    gi_2
  145   140   147   146     2    gi_1
  147   145   149   148     2    gi_1
  149   147   151   150     2    gi_2
  151   149   153   152     2    gi_1
  153   151   155   154     2    gi_1
  155   153   161   156     2    gi_2
  157   160   159   158     2    gi_1
  161   155   163   162     2    gi_1
  163   161   165   164     2    gi_1
  165   163   174   166     2    gi_2
  174   165   176   175     2    gi_1
  176   174   178   177     2    gi_1
  178   176   183   179     2    gi_2
  179   181   182   180     2    gi_2
  183   178   185   184     2    gi_1
  185   183   187   186     2    gi_1
  187   185   192   188     2    gi_2
  188   191   190   189     2    gi_1
  192   187   194   193     2    gi_1
  194   192   196   195     2    gi_1
  196   194   198   197     2    gi_2
  198   196   200   199     2    gi_1
  200   198   201   204     2    gi_1
  201   200   205   202     2    gi_2
  205   201   207   206     2    gi_1
  207   205   209   208     2    gi_1
  209   207   214   210     2    gi_2
  210   212   213   211     2    gi_2
  214   209   216   215     2    gi_1
  216   214   218   217     2    gi_1
  218   216   223   219     2    gi_2
  218   221   220   219     2    gi_2
  223   218   225   224     2    gi_1
  225   223   227   226     2    gi_1
  227   225   231   228     2    gi_2
  227   229   230   228     2    gi_2
  231   227   233   232     2    gi_1
  233   231   235   234     2    gi_1
  235   233   239   236     2    gi_2
  235   237   238   236     2    gi_2
  239   235   241   240     2    gi_1
  241   239   243   242     2    gi_1
  243   241   245   244     2    gi_2
  245   243   247   246     2    gi_1
  247   245   249   248     2    gi_1
  249   247   254   250     2    gi_2
  249   253   251   250     2    gi_2
  254   249   256   255     2    gi_1
  256   254   258   257     2    gi_1
  258   256   266   259     2    gi_2
  260   263   262   261     2    gi_1
  261   265   264   263     2    gi_1
  266   258   268   267     2    gi_1
  268   266   270   269     2    gi_1
  271   270   273   272     2    gi_1
  273   271   275   274     2    gi_1
  276   275   278   277     2    gi_1
  278   276   280   279     2    gi_1
  280   278   293   281     2    gi_2
  285   287   284   286     2    gi_1
  287   289   285   288     2    gi_1
  287   290   292   289     2    gi_2
  293   280   295   294     2    gi_1
  295   293   297   296     2    gi_1
  297   295   301   298     2    gi_2
  301   297   303   302     2    gi_1
  303   301   305   304     2    gi_1
  305   303   307   306     2    gi_2
  307   305   309   308     2    gi_1
  309   307   311   310     2    gi_1
  311   309   324   312     2    gi_2
  315   314   317   316     2    gi_1
  315   321   318   317     2    gi_1
  317   320   319   318     2    gi_1
  317   323   322   321     2    gi_1
  324   311   326   325     2    gi_1
  326   324   328   327     2    gi_1
  328   326   330   329     2    gi_2
  330   328   332   331     2    gi_1
  332   330   334   333     2    gi_1
  334   332   338   335     2    gi_2
  334   336   337   335     2    gi_2
  338   334   340   339     2    gi_1
  340   338   342   341     2    gi_1
  342   340   355   343     2    gi_2
  346   345   348   347     2    gi_1
  346   352   349   348     2    gi_1
  348   351   350   349     2    gi_1
  348   354   353   352     2    gi_1
  355   342   357   356     2    gi_1
  357   355   359   358     2    gi_1
  359   357   368   360     2    gi_2
  368   359   370   369     2    gi_1
  370   368   372   371     2    gi_1
  372   370   386   373     2    gi_2
  373   377   375   374     2    gi_1
  374   375   379   383     2    gi_1
  374   377   381   383     2    gi_1
  375   374   379   376     2    gi_1
  375   374   377   381     2    gi_1
  375   379   383   381     2    gi_1
  377   374   381   378     2    gi_1
  377   374   375   379     2    gi_1
  377   381   383   379     2    gi_1
  379   383   375   380     2    gi_1
  381   383   377   382     2    gi_1
  383   379   381   384     2    gi_1
  386   372   388   387     2    gi_1
  388   386   390   389     2    gi_1
  390   388   403   391     2    gi_2
  391   395   393   392     2    gi_1
  392   393   397   401     2    gi_1
  392   395   399   401     2    gi_1
  393   392   397   394     2    gi_1
  393   392   395   399     2    gi_1
  393   397   401   399     2    gi_1
  395   392   399   396     2    gi_1
  395   392   393   397     2    gi_1
  395   399   401   397     2    gi_1
  397   401   393   398     2    gi_1
  399   401   395   400     2    gi_1
  401   397   399   402     2    gi_1
  403   390   405   404     2    gi_1
  405   403   406   409     2    gi_1
  406   405   410   407     2    gi_2
  410   406   412   411     2    gi_1
  412   410   414   413     2    gi_1
  414   412   419   415     2    gi_2
  415   418   417   416     2    gi_1
  419   414   421   420     2    gi_1
  421   419   423   422     2    gi_1
  423   421   425   424     2    gi_2
  425   423   427   426     2    gi_1
  427   425   429   428     2    gi_1
  429   427   434   430     2    gi_2
  429   433   431   430     2    gi_2
  434   429   436   435     2    gi_1
  436   434   438   437     2    gi_1
  438   436   443   439     2    gi_2
  438   441   440   439     2    gi_2
  443   438   445   444     2    gi_1
  445   443   447   446     2    gi_1
  447   445   452   448     2    gi_2
  448   450   451   449     2    gi_2
  452   447   454   453     2    gi_1
  454   452   456   455     2    gi_1
  456   454   458   457     2    gi_2
  458   456   460   459     2    gi_1
  460   458   462   461     2    gi_1
  462   460   467   463     2    gi_2
  463   465   466   464     2    gi_2
  467   462   469   468     2    gi_1
  469   467   471   470     2    gi_1
  471   469   476   472     2    gi_2
  471   475   473   472     2    gi_2
  476   471   478   477     2    gi_1
  478   476   480   479     2    gi_1
  480   478   485   481     2    gi_2
  480   484   482   481     2    gi_2
  485   480   487   486     2    gi_1
  487   485   489   488     2    gi_1
  489   487   496   490     2    gi_2
  490   493   492   491     2    gi_1
  491   495   494   493     2    gi_1
  496   489   498   497     2    gi_1
  498   496   500   499     2    gi_1
  500   498   506   501     2    gi_2
  502   505   504   503     2    gi_1
  506   500   508   507     2    gi_1
  508   506   510   509     2    gi_1
  510   508   519   511     2    gi_2
  519   510   521   520     2    gi_1
  521   519   523   522     2    gi_1
  523   521   528   524     2    gi_2
  523   527   525   524     2    gi_2
  528   523   530   529     2    gi_1
  530   528   532   531     2    gi_1
  532   530   534   533     2    gi_2
  534   532   536   535     2    gi_1
  536   534   538   537     2    gi_1
  538   536   548   539     2    gi_2
  539   542   541   540     2    gi_1
  540   542   546   544     2    gi_1
  540   541   544   546     2    gi_1
  541   544   546   542     2    gi_1
  541   540   542   546     2    gi_1
  542   540   546   543     2    gi_1
  542   540   541   544     2    gi_1
  544   541   546   545     2    gi_1
  546   542   544   547     2    gi_1
  548   538   550   549     2    gi_1
  550   548   552   551     2    gi_1
  552   550   560   553     2    gi_2
  554   557   556   555     2    gi_1
  555   559   558   557     2    gi_1
  560   552   562   561     2    gi_1
  562   560   564   563     2    gi_1
  564   562   569   565     2    gi_2
  565   567   568   566     2    gi_2
  569   564   571   570     2    gi_1
  571   569   573   572     2    gi_1
  573   571   577   574     2    gi_2
  573   575   576   574     2    gi_2
  577   573   579   578     2    gi_1
  579   577   581   580     2    gi_1
  581   579   586   582     2    gi_2
  582   584   585   583     2    gi_2
  586   581   588   587     2    gi_1
  588   586   590   589     2    gi_1
  590   588   594   591     2    gi_2
  594   590   596   595     2    gi_1
  596   594   598   597     2    gi_1
  598   596   607   599     2    gi_2
  607   598   609   608     2    gi_1
  609   607   611   610     2    gi_1
  612   611   614   613     2    gi_1
  614   612   616   615     2    gi_1
  616   614   620   617     2    gi_2
  616   618   619   617     2    gi_2
  620   616   622   621     2    gi_1
  622   620   624   623     2    gi_1
  624   622   628   625     2    gi_2
  624   626   627   625     2    gi_2
  628   624   630   629     2    gi_1
  630   628   631   634     2    gi_1
  631   630   635   632     2    gi_2
  635   631   637   636     2    gi_1
  637   635   639   638     2    gi_1
  639   637   647   640     2    gi_2
  641   644   643   642     2    gi_1
  642   646   645   644     2    gi_1
  647   639   649   648     2    gi_1
  649   647   651   650     2    gi_1
  651   649   656   652     2    gi_2
  652   654   655   653     2    gi_2
  656   651   658   657     2    gi_1
  658   656   660   659     2    gi_1
  660   658   664   661     2    gi_2
  660   662   663   661     2    gi_2
  664   660   666   665     2    gi_1
  666   664   668   667     2    gi_1
  668   666   677   669     2    gi_2
  677   668   679   678     2    gi_1
  679   677   681   680     2    gi_1
  681   679   687   682     2    gi_2
  683   686   685   684     2    gi_1
  687   681   689   688     2    gi_1
  689   687   691   690     2    gi_1
  691   689   696   692     2    gi_2
  691   694   693   692     2    gi_2
  696   691   698   697     2    gi_1
  698   696   700   699     2    gi_1
  700   698   705   701     2    gi_2
  700   704   702   701     2    gi_2
  705   700   707   706     2    gi_1
  707   705   709   708     2    gi_1
  709   707   713   710     2    gi_2
  713   709   715   714     2    gi_1
  715   713   717   716     2    gi_1
  717   715   722   718     2    gi_2
  717   721   719   718     2    gi_2
  722   717   724   723     2    gi_1
  724   722   726   725     2    gi_1
  726   724   731   727     2    gi_2
  727   730   729   728     2    gi_1
  731   726   733   732     2    gi_1
  733   731   735   734     2    gi_1
  735   733   740   736     2    gi_2
  736   739   738   737     2    gi_1
  740   735   742   741     2    gi_1
  742   740   744   743     2    gi_1
  744   742   757   745     2    gi_2
  745   749   747   746     2    gi_1
  746   747   751   755     2    gi_1
  746   749   753   755     2    gi_1
  747   746   751   748     2    gi_1
  747   746   749   753     2    gi_1
  747   751   755   753     2    gi_1
  749   746   753   750     2    gi_1
  749   746   747   751     2    gi_1
  749   753   755   751     2    gi_1
  751   755   747   752     2    gi_1
  753   755   749   754     2    gi_1
  755   751   753   756     2    gi_1
  757   744   759   758     2    gi_1
  759   757   761   760     2    gi_1
  761   759   775   762     2    gi_2
  762   766   764   763     2    gi_1
  763   764   768   772     2    gi_1
  763   766   770   772     2    gi_1
  764   763   768   765     2    gi_1
  764   763   766   770     2    gi_1
  764   768   772   770     2    gi_1
  766   763   770   767     2    gi_1
  766   763   764   768     2    gi_1
  766   770   772   768     2    gi_1
  768   772   764   769     2    gi_1
  770   772   766   771     2    gi_1
  772   768   770   773     2    gi_1
  775   761   777   776     2    gi_1
  777   775   779   778     2    gi_1
  779   777   792   780     2    gi_2
  783   782   785   784     2    gi_1
  783   789   786   785     2    gi_1
  785   788   787   786     2    gi_1
  785   791   790   789     2    gi_1
  792   779   794   793     2    gi_1
  794   792   796   795     2    gi_1
  796   794   801   797     2    gi_2
  797   799   800   798     2    gi_2
  801   796   803   802     2    gi_1
  803   801   805   804     2    gi_1
  806   805   808   807     2    gi_1
  808   806   810   809     2    gi_1
  810   808   819   811     2    gi_2
  819   810   821   820     2    gi_1
  821   819   823   822     2    gi_1
  823   821   829   824     2    gi_2
  825   828   827   826     2    gi_1
  829   823   831   830     2    gi_1
  831   829   833   832     2    gi_1
  833   831   838   834     2    gi_2
  834   836   837   835     2    gi_2
  838   833   840   839     2    gi_1
  840   838   842   841     2    gi_1
  842   840   844   843     2    gi_2
  844   842   846   845     2    gi_1
  846   844   848   847     2    gi_1
  848   846   853   849     2    gi_2
  849   851   852   850     2    gi_2
  853   848   855   854     2    gi_1
  855   853   857   856     2    gi_1
  857   855   865   858     2    gi_2
  859   862   861   860     2    gi_1
  860   864   863   862     2    gi_1
  865   857   867   866     2    gi_1
  867   865   869   868     2    gi_1
  869   867   873   870     2    gi_2
  873   869   875   874     2    gi_1
  875   873   877   876     2    gi_1
  878   877   880   879     2    gi_1
  880   878   882   881     2    gi_1
  882   880   887   883     2    gi_2
  883   885   886   884     2    gi_2
  887   882   889   888     2    gi_1
  889   887   891   890     2    gi_1
  891   889   893   892     2    gi_2
  893   891   895   894     2    gi_1
  895   893   897   896     2    gi_1
  897   895   907   898     2    gi_2
  898   901   900   899     2    gi_1
  899   901   905   903     2    gi_1
  899   900   903   905     2    gi_1
  900   903   905   901     2    gi_1
  900   899   901   905     2    gi_1
  901   899   905   902     2    gi_1
  901   899   900   903     2    gi_1
  903   900   905   904     2    gi_1
  905   901   903   906     2    gi_1
  907   897   909   908     2    gi_1
  909   907   911   910     2    gi_1
  911   909   920   912     2    gi_2
  920   911   922   921     2    gi_1
  922   920   924   923     2    gi_1
  925   924   927   926     2    gi_1
  927   925   929   928     2    gi_1
  929   927   934   930     2    gi_2
  930   933   932   931     2    gi_1
  934   929   936   935     2    gi_1
  936   934   938   937     2    gi_1
  938   936   942   939     2    gi_2
  938   940   941   939     2    gi_2
  942   938   944   943     2    gi_1
  944   942   946   945     2    gi_1
  946   944   950   947     2    gi_2
  946   948   949   947     2    gi_2
  950   946   952   951     2    gi_1
  952   950   954   953     2    gi_1
  954   952   958   955     2    gi_2
  954   956   957   955     2    gi_2
  958   954   960   959     2    gi_1
  960   958   962   961     2    gi_1
  962   960   967   963     2    gi_2
  967   962   969   968     2    gi_1
  969   967   971   970     2    gi_1
  971   969   975   972     2    gi_2
  971   973   974   972     2    gi_2
  975   971   977   976     2    gi_1
  977   975   979   978     2    gi_1
  979   977   983   980     2    gi_2
  983   979   985   984     2    gi_1
  985   983   987   986     2    gi_1
  988   987   990   989     2    gi_1
  990   988   992   991     2    gi_1
  992   990   994   993     2    gi_2
  994   992   996   995     2    gi_1
  996   994   998   997     2    gi_1
  998   996  1003   999     2    gi_2
  999  1001  1002  1000     2    gi_2
 1003   998  1005  1004     2    gi_1
 1005  1003  1007  1006     2    gi_1
 1007  1005  1011  1008     2    gi_2
 1007  1009  1010  1008     2    gi_2
 1011  1007  1013  1012     2    gi_1
 1013  1011  1014  1017     2    gi_1
 1014  1013  1018  1015     2    gi_2
 1018  1014  1020  1019     2    gi_1
 1020  1018  1022  1021     2    gi_1
 1022  1020  1026  1023     2    gi_2
 1026  1022  1028  1027     2    gi_1
 1028  1026  1030  1029     2    gi_1
 1031  1030  1033  1032     2    gi_1
 1033  1031  1035  1034     2    gi_1
 1035  1033  1040  1036     2    gi_2
 1035  1039  1037  1036     2    gi_2
 1040  1035  1042  1041     2    gi_1
 1042  1040  1044  1043     2    gi_1
 1044  1042  1049  1045     2    gi_2
 1044  1048  1046  1045     2    gi_2
 1049  1044  1051  1050     2    gi_1
 1051  1049  1053  1052     2    gi_1
 1053  1051  1060  1054     2    gi_2
 1054  1057  1056  1055     2    gi_1
 1055  1059  1058  1057     2    gi_1
 1060  1053  1062  1061     2    gi_1
 1062  1060  1064  1063     2    gi_1
 1064  1062  1069  1065     2    gi_2
 1064  1068  1066  1065     2    gi_2
 1069  1064  1071  1070     2    gi_1
 1071  1069  1073  1072     2    gi_1
 1073  1071  1075  1074     2    gi_2
 1075  1073  1077  1076     2    gi_1
 1077  1075  1079  1078     2    gi_1
 1079  1077  1083  1080     2    gi_2
 1083  1079  1085  1084     2    gi_1
 1085  1083  1087  1086     2    gi_1
 1087  1085  1091  1088     2    gi_2
 1087  1089  1090  1088     2    gi_2
 1091  1087  1093  1092     2    gi_1
 1093  1091  1095  1094     2    gi_1
 1095  1093  1105  1096     2    gi_2
 1096  1099  1098  1097     2    gi_1
 1097  1099  1103  1101     2    gi_1
 1097  1098  1101  1103     2    gi_1
 1098  1101  1103  1099     2    gi_1
 1098  1097  1099  1103     2    gi_1
 1099  1097  1103  1100     2    gi_1
 1099  1097  1098  1101     2    gi_1
 1101  1098  1103  1102     2    gi_1
 1103  1099  1101  1104     2    gi_1
 1105  1095  1107  1106     2    gi_1
 1107  1105  1109  1108     2    gi_1
 1109  1107  1113  1110     2    gi_2
 1109  1111  1112  1110     2    gi_2
 1113  1109  1115  1114     2    gi_1
 1115  1113  1117  1116     2    gi_1
 1117  1115  1122  1118     2    gi_2
 1118  1120  1121  1119     2    gi_2
 1122  1117  1124  1123     2    gi_1
