# Supplementary material for: YiaC and CobB regulate lysine lactylation in Escherichia coli
Source: Nat Commun. 2022 Nov 4;13:6628. doi: 10.1038/s41467-022-34399-y (PMC9636275; doi:10.1038/s41467-022-34399-y)
Supplement: Supplementary file 10 — Source Data [file 41467_2022_34399_MOESM10_ESM.zip › Source Data/MD simulation source data/PykFK382la_FBP_MD/PykF_K382la_FBP_54ns.pdb]

REMARK    GENERATED BY TRJCONV
TITLE     Protein was modified by http://coil.msp.univie.ac.at/ in water t= 54000.00000 step= 27000000
REMARK    THIS IS A SIMULATION BOX
CRYST1  106.780  106.780  106.780  90.00  90.00  90.00 P 1           1
MODEL        1
ATOM      1  N   MET A   1      58.520  62.190  73.420  1.00  0.00           N
ATOM      2  H1  MET A   1      58.800  62.330  72.470  1.00  0.00           H
ATOM      3  H2  MET A   1      58.600  63.060  73.910  1.00  0.00           H
ATOM      4  H3  MET A   1      59.120  61.520  73.840  1.00  0.00           H
ATOM      5  CA  MET A   1      57.160  61.660  73.540  1.00  0.00           C
ATOM      6  CB  MET A   1      56.070  62.620  73.150  1.00  0.00           C
ATOM      7  CG  MET A   1      55.790  63.690  74.230  1.00  0.00           C
ATOM      8  SD  MET A   1      57.220  64.830  74.450  1.00  0.00           S
ATOM      9  CE  MET A   1      57.040  65.980  73.090  1.00  0.00           C
ATOM     10  C   MET A   1      57.090  60.470  72.600  1.00  0.00           C
ATOM     11  O   MET A   1      57.420  60.740  71.460  1.00  0.00           O
ATOM     12  N   LYS A   2      56.440  59.410  72.980  1.00  0.00           N
ATOM     13  H   LYS A   2      55.730  59.440  73.670  1.00  0.00           H
ATOM     14  CA  LYS A   2      56.370  58.190  72.120  1.00  0.00           C
ATOM     15  CB  LYS A   2      56.220  57.080  73.130  1.00  0.00           C
ATOM     16  CG  LYS A   2      56.050  55.660  72.430  1.00  0.00           C
ATOM     17  CD  LYS A   2      56.270  54.460  73.350  1.00  0.00           C
ATOM     18  CE  LYS A   2      55.330  54.460  74.550  1.00  0.00           C
ATOM     19  NZ  LYS A   2      55.660  53.430  75.490  1.00  0.00           N
ATOM     20  HZ1 LYS A   2      55.680  52.570  74.970  1.00  0.00           H
ATOM     21  HZ2 LYS A   2      56.550  53.540  75.930  1.00  0.00           H
ATOM     22  HZ3 LYS A   2      54.970  53.330  76.210  1.00  0.00           H
ATOM     23  C   LYS A   2      55.240  58.280  71.040  1.00  0.00           C
ATOM     24  O   LYS A   2      54.020  58.120  71.320  1.00  0.00           O
ATOM     25  N   LYS A   3      55.640  58.730  69.870  1.00  0.00           N
ATOM     26  H   LYS A   3      56.610  58.830  69.650  1.00  0.00           H
ATOM     27  CA  LYS A   3      54.640  59.110  68.860  1.00  0.00           C
ATOM     28  CB  LYS A   3      54.890  60.470  68.140  1.00  0.00           C
ATOM     29  CG  LYS A   3      54.640  61.750  68.940  1.00  0.00           C
ATOM     30  CD  LYS A   3      55.370  62.960  68.310  1.00  0.00           C
ATOM     31  CE  LYS A   3      56.870  62.820  68.290  1.00  0.00           C
ATOM     32  NZ  LYS A   3      57.620  63.440  67.150  1.00  0.00           N
ATOM     33  HZ1 LYS A   3      56.980  63.570  66.390  1.00  0.00           H
ATOM     34  HZ2 LYS A   3      57.940  64.340  67.460  1.00  0.00           H
ATOM     35  HZ3 LYS A   3      58.390  62.870  66.870  1.00  0.00           H
ATOM     36  C   LYS A   3      54.490  58.090  67.730  1.00  0.00           C
ATOM     37  O   LYS A   3      53.350  57.690  67.510  1.00  0.00           O
ATOM     38  N   THR A   4      55.580  57.740  67.040  1.00  0.00           N
ATOM     39  H   THR A   4      56.500  57.910  67.390  1.00  0.00           H
ATOM     40  CA  THR A   4      55.470  56.960  65.750  1.00  0.00           C
ATOM     41  CB  THR A   4      56.870  56.850  65.150  1.00  0.00           C
ATOM     42  OG1 THR A   4      57.500  58.170  65.060  1.00  0.00           O
ATOM     43  HG1 THR A   4      57.940  58.310  65.950  1.00  0.00           H
ATOM     44  CG2 THR A   4      56.920  56.350  63.730  1.00  0.00           C
ATOM     45  C   THR A   4      54.860  55.590  65.910  1.00  0.00           C
ATOM     46  O   THR A   4      55.400  54.750  66.630  1.00  0.00           O
ATOM     47  N   LYS A   5      54.180  55.100  64.900  1.00  0.00           N
ATOM     48  H   LYS A   5      54.140  55.500  63.980  1.00  0.00           H
ATOM     49  CA  LYS A   5      53.420  53.800  65.060  1.00  0.00           C
ATOM     50  CB  LYS A   5      51.930  53.950  64.580  1.00  0.00           C
ATOM     51  CG  LYS A   5      51.160  55.000  65.360  1.00  0.00           C
ATOM     52  CD  LYS A   5      51.190  54.790  66.860  1.00  0.00           C
ATOM     53  CE  LYS A   5      50.390  55.900  67.490  1.00  0.00           C
ATOM     54  NZ  LYS A   5      50.300  55.640  68.950  1.00  0.00           N
ATOM     55  HZ1 LYS A   5      49.450  55.120  69.070  1.00  0.00           H
ATOM     56  HZ2 LYS A   5      51.110  55.150  69.260  1.00  0.00           H
ATOM     57  HZ3 LYS A   5      50.200  56.470  69.480  1.00  0.00           H
ATOM     58  C   LYS A   5      54.170  52.690  64.330  1.00  0.00           C
ATOM     59  O   LYS A   5      54.850  52.840  63.330  1.00  0.00           O
ATOM     60  N   ILE A   6      53.940  51.520  64.910  1.00  0.00           N
ATOM     61  H   ILE A   6      53.420  51.420  65.760  1.00  0.00           H
ATOM     62  CA  ILE A   6      54.690  50.270  64.560  1.00  0.00           C
ATOM     63  CB  ILE A   6      55.220  49.460  65.760  1.00  0.00           C
ATOM     64  CG1 ILE A   6      55.890  50.460  66.710  1.00  0.00           C
ATOM     65  CG2 ILE A   6      56.150  48.290  65.340  1.00  0.00           C
ATOM     66  CD  ILE A   6      56.130  49.680  68.000  1.00  0.00           C
ATOM     67  C   ILE A   6      53.830  49.390  63.660  1.00  0.00           C
ATOM     68  O   ILE A   6      52.680  49.160  63.990  1.00  0.00           O
ATOM     69  N   VAL A   7      54.370  48.760  62.620  1.00  0.00           N
ATOM     70  H   VAL A   7      55.290  49.060  62.360  1.00  0.00           H
ATOM     71  CA  VAL A   7      53.690  47.790  61.780  1.00  0.00           C
ATOM     72  CB  VAL A   7      53.530  48.210  60.350  1.00  0.00           C
ATOM     73  CG1 VAL A   7      52.590  47.250  59.570  1.00  0.00           C
ATOM     74  CG2 VAL A   7      53.160  49.650  60.200  1.00  0.00           C
ATOM     75  C   VAL A   7      54.410  46.470  61.860  1.00  0.00           C
ATOM     76  O   VAL A   7      55.370  46.250  61.190  1.00  0.00           O
ATOM     77  N   CYS A   8      53.760  45.450  62.390  1.00  0.00           N
ATOM     78  H   CYS A   8      52.790  45.590  62.570  1.00  0.00           H
ATOM     79  CA  CYS A   8      54.320  44.130  62.610  1.00  0.00           C
ATOM     80  CB  CYS A   8      53.970  43.610  63.960  1.00  0.00           C
ATOM     81  SG  CYS A   8      54.180  44.910  65.210  1.00  0.00           S
ATOM     82  HG  CYS A   8      53.130  45.600  64.760  1.00  0.00           H
ATOM     83  C   CYS A   8      53.890  43.050  61.620  1.00  0.00           C
ATOM     84  O   CYS A   8      52.740  42.600  61.520  1.00  0.00           O
ATOM     85  N   THR A   9      54.890  42.570  60.860  1.00  0.00           N
ATOM     86  H   THR A   9      55.810  42.950  60.800  1.00  0.00           H
ATOM     87  CA  THR A   9      54.620  41.440  59.940  1.00  0.00           C
ATOM     88  CB  THR A   9      55.690  41.300  58.800  1.00  0.00           C
ATOM     89  OG1 THR A   9      55.910  42.500  58.060  1.00  0.00           O
ATOM     90  HG1 THR A   9      56.020  43.280  58.670  1.00  0.00           H
ATOM     91  CG2 THR A   9      55.400  40.200  57.750  1.00  0.00           C
ATOM     92  C   THR A   9      54.450  40.100  60.610  1.00  0.00           C
ATOM     93  O   THR A   9      55.280  39.790  61.430  1.00  0.00           O
ATOM     94  N   ILE A  10      53.260  39.530  60.580  1.00  0.00           N
ATOM     95  H   ILE A  10      52.500  39.940  60.070  1.00  0.00           H
ATOM     96  CA  ILE A  10      52.950  38.450  61.500  1.00  0.00           C
ATOM     97  CB  ILE A  10      51.590  38.780  62.150  1.00  0.00           C
ATOM     98  CG1 ILE A  10      51.750  38.470  63.650  1.00  0.00           C
ATOM     99  CG2 ILE A  10      50.340  38.190  61.460  1.00  0.00           C
ATOM    100  CD  ILE A  10      52.680  39.400  64.440  1.00  0.00           C
ATOM    101  C   ILE A  10      52.940  37.020  60.830  1.00  0.00           C
ATOM    102  O   ILE A  10      52.910  36.890  59.620  1.00  0.00           O
ATOM    103  N   GLY A  11      53.390  36.100  61.680  1.00  0.00           N
ATOM    104  H   GLY A  11      53.580  36.350  62.640  1.00  0.00           H
ATOM    105  CA  GLY A  11      53.420  34.650  61.440  1.00  0.00           C
ATOM    106  C   GLY A  11      53.570  33.850  62.750  1.00  0.00           C
ATOM    107  O   GLY A  11      52.960  34.180  63.740  1.00  0.00           O
ATOM    108  N   PRO A  12      54.340  32.770  62.680  1.00  0.00           N
ATOM    109  CA  PRO A  12      54.290  31.740  63.730  1.00  0.00           C
ATOM    110  CB  PRO A  12      55.050  30.560  63.130  1.00  0.00           C
ATOM    111  CG  PRO A  12      56.090  31.160  62.120  1.00  0.00           C
ATOM    112  CD  PRO A  12      55.290  32.390  61.610  1.00  0.00           C
ATOM    113  C   PRO A  12      54.750  32.170  65.130  1.00  0.00           C
ATOM    114  O   PRO A  12      55.680  32.960  65.260  1.00  0.00           O
ATOM    115  N   LYS A  13      54.330  31.360  66.180  1.00  0.00           N
ATOM    116  H   LYS A  13      53.930  30.480  65.950  1.00  0.00           H
ATOM    117  CA  LYS A  13      54.560  31.560  67.650  1.00  0.00           C
ATOM    118  CB  LYS A  13      56.040  31.600  68.120  1.00  0.00           C
ATOM    119  CG  LYS A  13      56.780  30.260  67.970  1.00  0.00           C
ATOM    120  CD  LYS A  13      58.310  30.520  68.100  1.00  0.00           C
ATOM    121  CE  LYS A  13      58.980  29.180  68.030  1.00  0.00           C
ATOM    122  NZ  LYS A  13      60.430  29.400  67.800  1.00  0.00           N
ATOM    123  HZ1 LYS A  13      60.460  30.250  67.290  1.00  0.00           H
ATOM    124  HZ2 LYS A  13      60.910  29.550  68.670  1.00  0.00           H
ATOM    125  HZ3 LYS A  13      60.880  28.740  67.190  1.00  0.00           H
ATOM    126  C   LYS A  13      54.000  32.980  68.110  1.00  0.00           C
ATOM    127  O   LYS A  13      54.380  33.500  69.230  1.00  0.00           O
ATOM    128  N   THR A  14      52.850  33.330  67.580  1.00  0.00           N
ATOM    129  H   THR A  14      52.460  32.760  66.850  1.00  0.00           H
ATOM    130  CA  THR A  14      52.150  34.630  67.880  1.00  0.00           C
ATOM    131  CB  THR A  14      52.030  35.550  66.650  1.00  0.00           C
ATOM    132  OG1 THR A  14      51.340  34.800  65.660  1.00  0.00           O
ATOM    133  HG1 THR A  14      52.060  34.700  64.970  1.00  0.00           H
ATOM    134  CG2 THR A  14      53.340  36.180  66.280  1.00  0.00           C
ATOM    135  C   THR A  14      50.720  34.300  68.350  1.00  0.00           C
ATOM    136  O   THR A  14      50.200  34.980  69.210  1.00  0.00           O
ATOM    137  N   GLU A  15      50.050  33.300  67.720  1.00  0.00           N
ATOM    138  H   GLU A  15      50.520  32.890  66.940  1.00  0.00           H
ATOM    139  CA  GLU A  15      48.660  32.840  67.860  1.00  0.00           C
ATOM    140  CB  GLU A  15      48.610  31.350  67.650  1.00  0.00           C
ATOM    141  CG  GLU A  15      49.100  30.770  66.310  1.00  0.00           C
ATOM    142  CD  GLU A  15      50.620  30.850  66.180  1.00  0.00           C
ATOM    143  OE1 GLU A  15      51.130  31.810  65.670  1.00  0.00           O
ATOM    144  OE2 GLU A  15      51.230  29.770  66.390  1.00  0.00           O
ATOM    145  C   GLU A  15      47.870  33.190  69.080  1.00  0.00           C
ATOM    146  O   GLU A  15      46.700  33.640  69.030  1.00  0.00           O
ATOM    147  N   SER A  16      48.480  32.900  70.250  1.00  0.00           N
ATOM    148  H   SER A  16      49.470  33.050  70.220  1.00  0.00           H
ATOM    149  CA  SER A  16      47.880  32.900  71.620  1.00  0.00           C
ATOM    150  CB  SER A  16      48.830  32.390  72.710  1.00  0.00           C
ATOM    151  OG  SER A  16      48.390  32.690  74.050  1.00  0.00           O
ATOM    152  HG  SER A  16      48.510  31.910  74.650  1.00  0.00           H
ATOM    153  C   SER A  16      47.250  34.250  72.170  1.00  0.00           C
ATOM    154  O   SER A  16      47.840  35.320  72.280  1.00  0.00           O
ATOM    155  N   GLU A  17      46.090  34.020  72.820  1.00  0.00           N
ATOM    156  H   GLU A  17      45.670  33.140  72.670  1.00  0.00           H
ATOM    157  CA  GLU A  17      45.260  35.050  73.530  1.00  0.00           C
ATOM    158  CB  GLU A  17      44.330  34.180  74.370  1.00  0.00           C
ATOM    159  CG  GLU A  17      43.140  34.960  74.880  1.00  0.00           C
ATOM    160  CD  GLU A  17      42.160  34.140  75.790  1.00  0.00           C
ATOM    161  OE1 GLU A  17      40.990  33.970  75.400  1.00  0.00           O
ATOM    162  OE2 GLU A  17      42.450  33.890  76.980  1.00  0.00           O
ATOM    163  C   GLU A  17      46.100  35.830  74.520  1.00  0.00           C
ATOM    164  O   GLU A  17      46.230  37.030  74.490  1.00  0.00           O
ATOM    165  N   GLU A  18      46.950  35.140  75.280  1.00  0.00           N
ATOM    166  H   GLU A  18      47.100  34.180  75.100  1.00  0.00           H
ATOM    167  CA  GLU A  18      47.940  35.690  76.270  1.00  0.00           C
ATOM    168  CB  GLU A  18      48.470  34.490  77.090  1.00  0.00           C
ATOM    169  CG  GLU A  18      47.470  34.250  78.190  1.00  0.00           C
ATOM    170  CD  GLU A  18      47.640  32.810  78.790  1.00  0.00           C
ATOM    171  OE1 GLU A  18      46.620  32.120  78.960  1.00  0.00           O
ATOM    172  OE2 GLU A  18      48.760  32.470  79.140  1.00  0.00           O
ATOM    173  C   GLU A  18      49.060  36.450  75.560  1.00  0.00           C
ATOM    174  O   GLU A  18      49.330  37.620  75.940  1.00  0.00           O
ATOM    175  N   MET A  19      49.580  35.900  74.450  1.00  0.00           N
ATOM    176  H   MET A  19      49.160  35.060  74.080  1.00  0.00           H
ATOM    177  CA  MET A  19      50.710  36.440  73.650  1.00  0.00           C
ATOM    178  CB  MET A  19      51.020  35.440  72.520  1.00  0.00           C
ATOM    179  CG  MET A  19      52.290  35.710  71.720  1.00  0.00           C
ATOM    180  SD  MET A  19      53.850  35.810  72.690  1.00  0.00           S
ATOM    181  CE  MET A  19      54.950  35.880  71.310  1.00  0.00           C
ATOM    182  C   MET A  19      50.310  37.790  73.010  1.00  0.00           C
ATOM    183  O   MET A  19      50.840  38.850  73.250  1.00  0.00           O
ATOM    184  N   LEU A  20      49.140  37.820  72.390  1.00  0.00           N
ATOM    185  H   LEU A  20      48.600  36.990  72.360  1.00  0.00           H
ATOM    186  CA  LEU A  20      48.510  39.010  71.730  1.00  0.00           C
ATOM    187  CB  LEU A  20      47.270  38.800  70.780  1.00  0.00           C
ATOM    188  CG  LEU A  20      47.740  37.980  69.550  1.00  0.00           C
ATOM    189  CD1 LEU A  20      46.510  37.530  68.770  1.00  0.00           C
ATOM    190  CD2 LEU A  20      48.540  38.780  68.550  1.00  0.00           C
ATOM    191  C   LEU A  20      48.130  40.120  72.750  1.00  0.00           C
ATOM    192  O   LEU A  20      48.580  41.300  72.620  1.00  0.00           O
ATOM    193  N   ALA A  21      47.640  39.700  73.920  1.00  0.00           N
ATOM    194  H   ALA A  21      47.400  38.740  74.010  1.00  0.00           H
ATOM    195  CA  ALA A  21      47.420  40.590  75.020  1.00  0.00           C
ATOM    196  CB  ALA A  21      46.580  39.920  76.120  1.00  0.00           C
ATOM    197  C   ALA A  21      48.690  41.210  75.570  1.00  0.00           C
ATOM    198  O   ALA A  21      48.810  42.480  75.710  1.00  0.00           O
ATOM    199  N   LYS A  22      49.630  40.310  75.670  1.00  0.00           N
ATOM    200  H   LYS A  22      49.470  39.330  75.800  1.00  0.00           H
ATOM    201  CA  LYS A  22      51.010  40.670  76.120  1.00  0.00           C
ATOM    202  CB  LYS A  22      51.900  39.490  76.490  1.00  0.00           C
ATOM    203  CG  LYS A  22      51.710  38.920  77.910  1.00  0.00           C
ATOM    204  CD  LYS A  22      52.700  37.790  78.260  1.00  0.00           C
ATOM    205  CE  LYS A  22      52.450  37.090  79.630  1.00  0.00           C
ATOM    206  NZ  LYS A  22      53.340  35.970  79.850  1.00  0.00           N
ATOM    207  HZ1 LYS A  22      53.380  35.780  80.830  1.00  0.00           H
ATOM    208  HZ2 LYS A  22      53.010  35.180  79.330  1.00  0.00           H
ATOM    209  HZ3 LYS A  22      54.260  36.190  79.520  1.00  0.00           H
ATOM    210  C   LYS A  22      51.740  41.610  75.100  1.00  0.00           C
ATOM    211  O   LYS A  22      52.350  42.550  75.590  1.00  0.00           O
ATOM    212  N   MET A  23      51.450  41.490  73.800  1.00  0.00           N
ATOM    213  H   MET A  23      51.280  40.590  73.400  1.00  0.00           H
ATOM    214  CA  MET A  23      51.960  42.410  72.820  1.00  0.00           C
ATOM    215  CB  MET A  23      51.800  41.840  71.440  1.00  0.00           C
ATOM    216  CG  MET A  23      52.700  40.660  71.180  1.00  0.00           C
ATOM    217  SD  MET A  23      53.770  41.070  69.740  1.00  0.00           S
ATOM    218  CE  MET A  23      53.000  40.100  68.470  1.00  0.00           C
ATOM    219  C   MET A  23      51.270  43.800  72.860  1.00  0.00           C
ATOM    220  O   MET A  23      51.890  44.890  72.690  1.00  0.00           O
ATOM    221  N   LEU A  24      49.970  43.850  73.150  1.00  0.00           N
ATOM    222  H   LEU A  24      49.480  42.980  73.250  1.00  0.00           H
ATOM    223  CA  LEU A  24      49.240  45.030  73.450  1.00  0.00           C
ATOM    224  CB  LEU A  24      47.750  44.770  73.690  1.00  0.00           C
ATOM    225  CG  LEU A  24      46.900  45.080  72.430  1.00  0.00           C
ATOM    226  CD1 LEU A  24      47.530  44.510  71.190  1.00  0.00           C
ATOM    227  CD2 LEU A  24      45.490  44.600  72.730  1.00  0.00           C
ATOM    228  C   LEU A  24      49.820  45.920  74.580  1.00  0.00           C
ATOM    229  O   LEU A  24      49.710  47.150  74.630  1.00  0.00           O
ATOM    230  N   ASP A  25      50.170  45.150  75.620  1.00  0.00           N
ATOM    231  H   ASP A  25      49.630  44.390  75.990  1.00  0.00           H
ATOM    232  CA  ASP A  25      50.890  45.760  76.740  1.00  0.00           C
ATOM    233  CB  ASP A  25      51.090  44.630  77.820  1.00  0.00           C
ATOM    234  CG  ASP A  25      51.920  45.000  79.050  1.00  0.00           C
ATOM    235  OD1 ASP A  25      53.110  44.890  78.950  1.00  0.00           O
ATOM    236  OD2 ASP A  25      51.270  45.400  80.060  1.00  0.00           O
ATOM    237  C   ASP A  25      52.240  46.510  76.450  1.00  0.00           C
ATOM    238  O   ASP A  25      52.340  47.740  76.590  1.00  0.00           O
ATOM    239  N   ALA A  26      53.140  45.830  75.760  1.00  0.00           N
ATOM    240  H   ALA A  26      53.170  44.840  75.650  1.00  0.00           H
ATOM    241  CA  ALA A  26      54.380  46.350  75.090  1.00  0.00           C
ATOM    242  CB  ALA A  26      55.360  45.240  74.670  1.00  0.00           C
ATOM    243  C   ALA A  26      54.290  47.370  73.910  1.00  0.00           C
ATOM    244  O   ALA A  26      55.260  48.120  73.660  1.00  0.00           O
ATOM    245  N   GLY A  27      53.160  47.390  73.240  1.00  0.00           N
ATOM    246  H   GLY A  27      52.450  46.680  73.310  1.00  0.00           H
ATOM    247  CA  GLY A  27      52.980  48.550  72.280  1.00  0.00           C
ATOM    248  C   GLY A  27      52.730  48.420  70.740  1.00  0.00           C
ATOM    249  O   GLY A  27      52.590  49.390  70.020  1.00  0.00           O
ATOM    250  N   MET A  28      52.300  47.170  70.460  1.00  0.00           N
ATOM    251  H   MET A  28      52.230  46.450  71.170  1.00  0.00           H
ATOM    252  CA  MET A  28      51.820  46.750  69.090  1.00  0.00           C
ATOM    253  CB  MET A  28      51.420  45.260  69.400  1.00  0.00           C
ATOM    254  CG  MET A  28      51.420  44.280  68.170  1.00  0.00           C
ATOM    255  SD  MET A  28      50.600  45.050  66.730  1.00  0.00           S
ATOM    256  CE  MET A  28      48.870  44.650  66.860  1.00  0.00           C
ATOM    257  C   MET A  28      50.690  47.670  68.580  1.00  0.00           C
ATOM    258  O   MET A  28      49.620  47.770  69.180  1.00  0.00           O
ATOM    259  N   ASN A  29      50.840  48.240  67.410  1.00  0.00           N
ATOM    260  H   ASN A  29      51.610  48.020  66.810  1.00  0.00           H
ATOM    261  CA  ASN A  29      49.860  49.110  66.740  1.00  0.00           C
ATOM    262  CB  ASN A  29      50.450  50.410  66.390  1.00  0.00           C
ATOM    263  CG  ASN A  29      51.230  51.140  67.450  1.00  0.00           C
ATOM    264  OD1 ASN A  29      52.400  51.420  67.230  1.00  0.00           O
ATOM    265  ND2 ASN A  29      50.570  51.560  68.510  1.00  0.00           N
ATOM    266 1HD2 ASN A  29      49.600  51.330  68.620  1.00  0.00           H
ATOM    267 2HD2 ASN A  29      51.000  51.940  69.320  1.00  0.00           H
ATOM    268  C   ASN A  29      49.060  48.540  65.530  1.00  0.00           C
ATOM    269  O   ASN A  29      47.840  48.470  65.590  1.00  0.00           O
ATOM    270  N   VAL A  30      49.720  48.240  64.430  1.00  0.00           N
ATOM    271  H   VAL A  30      50.710  48.400  64.380  1.00  0.00           H
ATOM    272  CA  VAL A  30      49.060  47.620  63.230  1.00  0.00           C
ATOM    273  CB  VAL A  30      49.440  48.420  61.960  1.00  0.00           C
ATOM    274  CG1 VAL A  30      48.500  48.210  60.800  1.00  0.00           C
ATOM    275  CG2 VAL A  30      49.390  49.940  62.270  1.00  0.00           C
ATOM    276  C   VAL A  30      49.650  46.160  63.030  1.00  0.00           C
ATOM    277  O   VAL A  30      50.890  45.970  62.890  1.00  0.00           O
ATOM    278  N   MET A  31      48.800  45.150  63.210  1.00  0.00           N
ATOM    279  H   MET A  31      47.880  45.220  63.580  1.00  0.00           H
ATOM    280  CA  MET A  31      49.180  43.780  62.800  1.00  0.00           C
ATOM    281  CB  MET A  31      48.340  42.650  63.350  1.00  0.00           C
ATOM    282  CG  MET A  31      49.220  41.710  64.150  1.00  0.00           C
ATOM    283  SD  MET A  31      48.310  40.450  65.160  1.00  0.00           S
ATOM    284  CE  MET A  31      47.690  39.560  63.770  1.00  0.00           C
ATOM    285  C   MET A  31      49.160  43.680  61.250  1.00  0.00           C
ATOM    286  O   MET A  31      48.120  44.060  60.680  1.00  0.00           O
ATOM    287  N   ARG A  32      50.210  43.330  60.510  1.00  0.00           N
ATOM    288  H   ARG A  32      51.080  43.090  60.940  1.00  0.00           H
ATOM    289  CA  ARG A  32      50.340  43.140  59.000  1.00  0.00           C
ATOM    290  CB  ARG A  32      51.640  43.780  58.650  1.00  0.00           C
ATOM    291  CG  ARG A  32      51.790  44.090  57.140  1.00  0.00           C
ATOM    292  CD  ARG A  32      53.170  44.740  56.910  1.00  0.00           C
ATOM    293  NE  ARG A  32      53.420  44.650  55.450  1.00  0.00           N
ATOM    294  HE  ARG A  32      52.870  45.360  55.000  1.00  0.00           H
ATOM    295  CZ  ARG A  32      54.330  43.880  54.760  1.00  0.00           C
ATOM    296  NH1 ARG A  32      55.240  43.100  55.380  1.00  0.00           N
ATOM    297 1HH1 ARG A  32      55.330  43.020  56.370  1.00  0.00           H
ATOM    298 2HH1 ARG A  32      56.000  42.830  54.790  1.00  0.00           H
ATOM    299  NH2 ARG A  32      54.230  43.610  53.430  1.00  0.00           N
ATOM    300 1HH2 ARG A  32      53.510  43.970  52.830  1.00  0.00           H
ATOM    301 2HH2 ARG A  32      55.010  43.210  52.960  1.00  0.00           H
ATOM    302  C   ARG A  32      50.300  41.610  58.690  1.00  0.00           C
ATOM    303  O   ARG A  32      51.150  40.840  59.200  1.00  0.00           O
ATOM    304  N   LEU A  33      49.440  41.250  57.700  1.00  0.00           N
ATOM    305  H   LEU A  33      48.790  41.890  57.270  1.00  0.00           H
ATOM    306  CA  LEU A  33      49.380  39.840  57.250  1.00  0.00           C
ATOM    307  CB  LEU A  33      48.430  39.010  58.190  1.00  0.00           C
ATOM    308  CG  LEU A  33      47.100  39.650  58.480  1.00  0.00           C
ATOM    309  CD1 LEU A  33      46.010  39.300  57.420  1.00  0.00           C
ATOM    310  CD2 LEU A  33      46.670  39.130  59.860  1.00  0.00           C
ATOM    311  C   LEU A  33      49.050  39.770  55.720  1.00  0.00           C
ATOM    312  O   LEU A  33      48.860  40.810  55.130  1.00  0.00           O
ATOM    313  N   ASN A  34      49.090  38.520  55.220  1.00  0.00           N
ATOM    314  H   ASN A  34      49.570  37.860  55.770  1.00  0.00           H
ATOM    315  CA  ASN A  34      48.680  38.030  53.830  1.00  0.00           C
ATOM    316  CB  ASN A  34      49.780  38.490  52.840  1.00  0.00           C
ATOM    317  CG  ASN A  34      49.670  37.840  51.490  1.00  0.00           C
ATOM    318  OD1 ASN A  34      50.250  36.800  51.260  1.00  0.00           O
ATOM    319  ND2 ASN A  34      48.920  38.570  50.740  1.00  0.00           N
ATOM    320 1HD2 ASN A  34      48.630  39.510  50.900  1.00  0.00           H
ATOM    321 2HD2 ASN A  34      48.390  38.210  49.980  1.00  0.00           H
ATOM    322  C   ASN A  34      48.570  36.490  53.830  1.00  0.00           C
ATOM    323  O   ASN A  34      49.410  35.830  54.460  1.00  0.00           O
ATOM    324  N   PHE A  35      47.480  36.020  53.240  1.00  0.00           N
ATOM    325  H   PHE A  35      46.990  36.580  52.580  1.00  0.00           H
ATOM    326  CA  PHE A  35      47.180  34.560  53.190  1.00  0.00           C
ATOM    327  CB  PHE A  35      45.710  34.320  52.870  1.00  0.00           C
ATOM    328  CG  PHE A  35      44.790  35.030  53.900  1.00  0.00           C
ATOM    329  CD1 PHE A  35      44.180  36.250  53.800  1.00  0.00           C
ATOM    330  HD1 PHE A  35      44.340  36.940  52.960  1.00  0.00           H
ATOM    331  CD2 PHE A  35      44.710  34.400  55.150  1.00  0.00           C
ATOM    332  HD2 PHE A  35      45.390  33.590  55.340  1.00  0.00           H
ATOM    333  CE1 PHE A  35      43.330  36.730  54.810  1.00  0.00           C
ATOM    334  HE1 PHE A  35      42.890  37.740  54.740  1.00  0.00           H
ATOM    335  CE2 PHE A  35      43.870  34.820  56.120  1.00  0.00           C
ATOM    336  HE2 PHE A  35      43.520  34.110  56.860  1.00  0.00           H
ATOM    337  CZ  PHE A  35      43.140  35.980  55.920  1.00  0.00           C
ATOM    338  HZ  PHE A  35      42.320  36.240  56.590  1.00  0.00           H
ATOM    339  C   PHE A  35      47.960  33.670  52.250  1.00  0.00           C
ATOM    340  O   PHE A  35      48.350  32.550  52.510  1.00  0.00           O
ATOM    341  N   SER A  36      48.280  34.250  51.130  1.00  0.00           N
ATOM    342  H   SER A  36      47.790  35.060  50.790  1.00  0.00           H
ATOM    343  CA  SER A  36      49.180  33.600  50.080  1.00  0.00           C
ATOM    344  CB  SER A  36      49.260  34.370  48.700  1.00  0.00           C
ATOM    345  OG  SER A  36      47.990  34.530  48.080  1.00  0.00           O
ATOM    346  HG  SER A  36      47.540  35.360  48.410  1.00  0.00           H
ATOM    347  C   SER A  36      50.590  33.340  50.580  1.00  0.00           C
ATOM    348  O   SER A  36      51.100  32.320  50.220  1.00  0.00           O
ATOM    349  N   HIS A  37      51.150  34.110  51.520  1.00  0.00           N
ATOM    350  H   HIS A  37      50.770  35.000  51.710  1.00  0.00           H
ATOM    351  CA  HIS A  37      52.420  33.800  52.250  1.00  0.00           C
ATOM    352  CB  HIS A  37      53.150  35.130  52.580  1.00  0.00           C
ATOM    353  CG  HIS A  37      53.590  35.850  51.320  1.00  0.00           C
ATOM    354  ND1 HIS A  37      54.410  35.390  50.370  1.00  0.00           N
ATOM    355  CD2 HIS A  37      53.440  37.150  51.070  1.00  0.00           C
ATOM    356  HD2 HIS A  37      52.850  37.860  51.640  1.00  0.00           H
ATOM    357  CE1 HIS A  37      54.760  36.350  49.500  1.00  0.00           C
ATOM    358  HE1 HIS A  37      55.350  36.320  48.580  1.00  0.00           H
ATOM    359  NE2 HIS A  37      54.140  37.460  49.960  1.00  0.00           N
ATOM    360  HE2 HIS A  37      54.310  38.380  49.590  1.00  0.00           H
ATOM    361  C   HIS A  37      52.080  32.990  53.520  1.00  0.00           C
ATOM    362  O   HIS A  37      52.800  33.080  54.490  1.00  0.00           O
ATOM    363  N   GLY A  38      50.900  32.400  53.680  1.00  0.00           N
ATOM    364  H   GLY A  38      50.220  32.210  52.970  1.00  0.00           H
ATOM    365  CA  GLY A  38      50.670  31.720  54.960  1.00  0.00           C
ATOM    366  C   GLY A  38      49.510  30.760  54.910  1.00  0.00           C
ATOM    367  O   GLY A  38      49.400  29.960  53.950  1.00  0.00           O
ATOM    368  N   ASP A  39      48.940  30.480  56.060  1.00  0.00           N
ATOM    369  H   ASP A  39      49.330  30.920  56.870  1.00  0.00           H
ATOM    370  CA  ASP A  39      47.860  29.510  56.360  1.00  0.00           C
ATOM    371  CB  ASP A  39      48.190  28.550  57.560  1.00  0.00           C
ATOM    372  CG  ASP A  39      47.190  27.470  57.790  1.00  0.00           C
ATOM    373  OD1 ASP A  39      47.000  26.520  57.050  1.00  0.00           O
ATOM    374  OD2 ASP A  39      46.450  27.580  58.730  1.00  0.00           O
ATOM    375  C   ASP A  39      46.500  30.130  56.710  1.00  0.00           C
ATOM    376  O   ASP A  39      46.540  30.990  57.560  1.00  0.00           O
ATOM    377  N   TYR A  40      45.480  29.570  56.070  1.00  0.00           N
ATOM    378  H   TYR A  40      45.500  28.750  55.490  1.00  0.00           H
ATOM    379  CA  TYR A  40      44.100  30.100  56.210  1.00  0.00           C
ATOM    380  CB  TYR A  40      43.060  29.520  55.240  1.00  0.00           C
ATOM    381  CG  TYR A  40      43.290  29.880  53.800  1.00  0.00           C
ATOM    382  CD1 TYR A  40      43.770  28.920  52.930  1.00  0.00           C
ATOM    383  HD1 TYR A  40      43.660  27.870  53.210  1.00  0.00           H
ATOM    384  CD2 TYR A  40      43.130  31.220  53.450  1.00  0.00           C
ATOM    385  HD2 TYR A  40      42.620  31.940  54.090  1.00  0.00           H
ATOM    386  CE1 TYR A  40      44.170  29.380  51.660  1.00  0.00           C
ATOM    387  HE1 TYR A  40      44.530  28.640  50.950  1.00  0.00           H
ATOM    388  CE2 TYR A  40      43.530  31.710  52.220  1.00  0.00           C
ATOM    389  HE2 TYR A  40      43.500  32.760  51.920  1.00  0.00           H
ATOM    390  CZ  TYR A  40      44.030  30.740  51.350  1.00  0.00           C
ATOM    391  OH  TYR A  40      44.230  31.100  50.090  1.00  0.00           O
ATOM    392  HH  TYR A  40      44.440  32.070  50.150  1.00  0.00           H
ATOM    393  C   TYR A  40      43.530  29.980  57.650  1.00  0.00           C
ATOM    394  O   TYR A  40      43.320  31.030  58.230  1.00  0.00           O
ATOM    395  N   ALA A  41      43.840  28.830  58.330  1.00  0.00           N
ATOM    396  H   ALA A  41      44.060  27.920  57.990  1.00  0.00           H
ATOM    397  CA  ALA A  41      43.470  28.740  59.790  1.00  0.00           C
ATOM    398  CB  ALA A  41      43.300  27.330  60.300  1.00  0.00           C
ATOM    399  C   ALA A  41      44.320  29.420  60.820  1.00  0.00           C
ATOM    400  O   ALA A  41      43.680  30.080  61.660  1.00  0.00           O
ATOM    401  N   GLU A  42      45.650  29.280  60.770  1.00  0.00           N
ATOM    402  H   GLU A  42      46.040  28.560  60.190  1.00  0.00           H
ATOM    403  CA  GLU A  42      46.530  30.090  61.510  1.00  0.00           C
ATOM    404  CB  GLU A  42      48.000  29.700  61.270  1.00  0.00           C
ATOM    405  CG  GLU A  42      48.220  28.180  61.500  1.00  0.00           C
ATOM    406  CD  GLU A  42      49.520  27.630  60.940  1.00  0.00           C
ATOM    407  OE1 GLU A  42      49.700  26.400  60.870  1.00  0.00           O
ATOM    408  OE2 GLU A  42      50.500  28.430  60.850  1.00  0.00           O
ATOM    409  C   GLU A  42      46.340  31.620  61.530  1.00  0.00           C
ATOM    410  O   GLU A  42      46.130  32.170  62.630  1.00  0.00           O
ATOM    411  N   HIS A  43      46.240  32.130  60.320  1.00  0.00           N
ATOM    412  H   HIS A  43      46.440  31.640  59.470  1.00  0.00           H
ATOM    413  CA  HIS A  43      45.820  33.560  60.090  1.00  0.00           C
ATOM    414  CB  HIS A  43      46.010  34.020  58.650  1.00  0.00           C
ATOM    415  CG  HIS A  43      47.560  34.370  58.580  1.00  0.00           C
ATOM    416  ND1 HIS A  43      48.400  34.910  59.480  1.00  0.00           N
ATOM    417  CD2 HIS A  43      48.300  34.040  57.480  1.00  0.00           C
ATOM    418  HD2 HIS A  43      48.070  33.290  56.710  1.00  0.00           H
ATOM    419  CE1 HIS A  43      49.620  34.890  58.950  1.00  0.00           C
ATOM    420  HE1 HIS A  43      50.510  34.810  59.580  1.00  0.00           H
ATOM    421  NE2 HIS A  43      49.550  34.420  57.740  1.00  0.00           N
ATOM    422  HE2 HIS A  43      50.280  34.370  57.070  1.00  0.00           H
ATOM    423  C   HIS A  43      44.380  33.870  60.640  1.00  0.00           C
ATOM    424  O   HIS A  43      44.180  34.790  61.460  1.00  0.00           O
ATOM    425  N   GLY A  44      43.360  32.990  60.380  1.00  0.00           N
ATOM    426  H   GLY A  44      43.220  32.420  59.570  1.00  0.00           H
ATOM    427  CA  GLY A  44      42.010  33.150  61.030  1.00  0.00           C
ATOM    428  C   GLY A  44      41.900  33.290  62.530  1.00  0.00           C
ATOM    429  O   GLY A  44      41.360  34.230  63.090  1.00  0.00           O
ATOM    430  N   GLN A  45      42.610  32.360  63.240  1.00  0.00           N
ATOM    431  H   GLN A  45      43.090  31.610  62.780  1.00  0.00           H
ATOM    432  CA  GLN A  45      42.930  32.330  64.700  1.00  0.00           C
ATOM    433  CB  GLN A  45      43.680  31.050  65.010  1.00  0.00           C
ATOM    434  CG  GLN A  45      42.790  29.830  64.890  1.00  0.00           C
ATOM    435  CD  GLN A  45      43.380  28.530  65.360  1.00  0.00           C
ATOM    436  OE1 GLN A  45      44.310  28.440  66.160  1.00  0.00           O
ATOM    437  NE2 GLN A  45      42.660  27.530  65.010  1.00  0.00           N
ATOM    438 1HE2 GLN A  45      41.810  27.690  64.510  1.00  0.00           H
ATOM    439 2HE2 GLN A  45      42.920  26.600  65.260  1.00  0.00           H
ATOM    440  C   GLN A  45      43.630  33.570  65.260  1.00  0.00           C
ATOM    441  O   GLN A  45      43.090  34.180  66.180  1.00  0.00           O
ATOM    442  N   ARG A  46      44.700  34.070  64.580  1.00  0.00           N
ATOM    443  H   ARG A  46      45.290  33.470  64.060  1.00  0.00           H
ATOM    444  CA  ARG A  46      45.340  35.390  64.950  1.00  0.00           C
ATOM    445  CB  ARG A  46      46.630  35.710  64.180  1.00  0.00           C
ATOM    446  CG  ARG A  46      47.640  34.580  64.400  1.00  0.00           C
ATOM    447  CD  ARG A  46      48.720  34.750  63.380  1.00  0.00           C
ATOM    448  NE  ARG A  46      49.580  33.550  63.520  1.00  0.00           N
ATOM    449  HE  ARG A  46      50.020  33.560  64.420  1.00  0.00           H
ATOM    450  CZ  ARG A  46      50.010  32.770  62.510  1.00  0.00           C
ATOM    451  NH1 ARG A  46      49.560  32.850  61.240  1.00  0.00           N
ATOM    452 1HH1 ARG A  46      48.990  33.610  60.930  1.00  0.00           H
ATOM    453 2HH1 ARG A  46      49.830  32.210  60.520  1.00  0.00           H
ATOM    454  NH2 ARG A  46      50.800  31.710  62.720  1.00  0.00           N
ATOM    455 1HH2 ARG A  46      51.090  31.580  63.670  1.00  0.00           H
ATOM    456 2HH2 ARG A  46      51.390  31.260  62.050  1.00  0.00           H
ATOM    457  C   ARG A  46      44.430  36.610  64.970  1.00  0.00           C
ATOM    458  O   ARG A  46      44.340  37.460  65.860  1.00  0.00           O
ATOM    459  N   ILE A  47      43.620  36.730  63.890  1.00  0.00           N
ATOM    460  H   ILE A  47      43.820  36.170  63.080  1.00  0.00           H
ATOM    461  CA  ILE A  47      42.550  37.810  63.760  1.00  0.00           C
ATOM    462  CB  ILE A  47      42.090  37.880  62.290  1.00  0.00           C
ATOM    463  CG1 ILE A  47      43.250  37.960  61.290  1.00  0.00           C
ATOM    464  CG2 ILE A  47      41.150  39.070  62.060  1.00  0.00           C
ATOM    465  CD  ILE A  47      42.790  37.860  59.830  1.00  0.00           C
ATOM    466  C   ILE A  47      41.420  37.740  64.780  1.00  0.00           C
ATOM    467  O   ILE A  47      41.160  38.660  65.550  1.00  0.00           O
ATOM    468  N   GLN A  48      40.890  36.510  65.020  1.00  0.00           N
ATOM    469  H   GLN A  48      40.970  35.710  64.420  1.00  0.00           H
ATOM    470  CA  GLN A  48      39.990  36.180  66.160  1.00  0.00           C
ATOM    471  CB  GLN A  48      39.440  34.740  66.190  1.00  0.00           C
ATOM    472  CG  GLN A  48      38.260  34.720  65.220  1.00  0.00           C
ATOM    473  CD  GLN A  48      37.520  33.360  65.080  1.00  0.00           C
ATOM    474  OE1 GLN A  48      37.080  32.770  66.030  1.00  0.00           O
ATOM    475  NE2 GLN A  48      37.390  32.880  63.870  1.00  0.00           N
ATOM    476 1HE2 GLN A  48      37.840  33.360  63.120  1.00  0.00           H
ATOM    477 2HE2 GLN A  48      36.750  32.120  63.760  1.00  0.00           H
ATOM    478  C   GLN A  48      40.540  36.440  67.540  1.00  0.00           C
ATOM    479  O   GLN A  48      40.050  37.310  68.200  1.00  0.00           O
ATOM    480  N   ASN A  49      41.730  35.930  67.840  1.00  0.00           N
ATOM    481  H   ASN A  49      42.230  35.310  67.230  1.00  0.00           H
ATOM    482  CA  ASN A  49      42.460  36.280  69.080  1.00  0.00           C
ATOM    483  CB  ASN A  49      43.580  35.290  69.350  1.00  0.00           C
ATOM    484  CG  ASN A  49      43.080  33.870  69.530  1.00  0.00           C
ATOM    485  OD1 ASN A  49      41.960  33.590  70.000  1.00  0.00           O
ATOM    486  ND2 ASN A  49      43.930  32.920  69.420  1.00  0.00           N
ATOM    487 1HD2 ASN A  49      44.860  33.100  69.110  1.00  0.00           H
ATOM    488 2HD2 ASN A  49      43.570  31.990  69.410  1.00  0.00           H
ATOM    489  C   ASN A  49      42.750  37.740  69.340  1.00  0.00           C
ATOM    490  O   ASN A  49      42.420  38.230  70.370  1.00  0.00           O
ATOM    491  N   LEU A  50      43.250  38.490  68.330  1.00  0.00           N
ATOM    492  H   LEU A  50      43.530  38.100  67.460  1.00  0.00           H
ATOM    493  CA  LEU A  50      43.380  39.960  68.490  1.00  0.00           C
ATOM    494  CB  LEU A  50      44.190  40.510  67.320  1.00  0.00           C
ATOM    495  CG  LEU A  50      44.530  42.010  67.390  1.00  0.00           C
ATOM    496  CD1 LEU A  50      45.250  42.370  68.660  1.00  0.00           C
ATOM    497  CD2 LEU A  50      45.460  42.300  66.290  1.00  0.00           C
ATOM    498  C   LEU A  50      42.010  40.590  68.790  1.00  0.00           C
ATOM    499  O   LEU A  50      41.880  41.320  69.800  1.00  0.00           O
ATOM    500  N   ARG A  51      40.980  40.150  68.160  1.00  0.00           N
ATOM    501  H   ARG A  51      41.060  39.400  67.500  1.00  0.00           H
ATOM    502  CA  ARG A  51      39.600  40.580  68.340  1.00  0.00           C
ATOM    503  CB  ARG A  51      38.620  40.150  67.200  1.00  0.00           C
ATOM    504  CG  ARG A  51      38.840  40.830  65.870  1.00  0.00           C
ATOM    505  CD  ARG A  51      37.580  40.670  65.070  1.00  0.00           C
ATOM    506  NE  ARG A  51      37.930  40.900  63.670  1.00  0.00           N
ATOM    507  HE  ARG A  51      38.060  41.820  63.340  1.00  0.00           H
ATOM    508  CZ  ARG A  51      37.750  39.960  62.700  1.00  0.00           C
ATOM    509  NH1 ARG A  51      37.880  40.290  61.430  1.00  0.00           N
ATOM    510 1HH1 ARG A  51      38.350  41.140  61.150  1.00  0.00           H
ATOM    511 2HH1 ARG A  51      37.400  39.860  60.670  1.00  0.00           H
ATOM    512  NH2 ARG A  51      37.460  38.620  63.040  1.00  0.00           N
ATOM    513 1HH2 ARG A  51      37.360  38.260  63.960  1.00  0.00           H
ATOM    514 2HH2 ARG A  51      37.520  37.930  62.330  1.00  0.00           H
ATOM    515  C   ARG A  51      39.040  40.220  69.790  1.00  0.00           C
ATOM    516  O   ARG A  51      38.480  41.070  70.490  1.00  0.00           O
ATOM    517  N   ASN A  52      39.410  39.000  70.260  1.00  0.00           N
ATOM    518  H   ASN A  52      39.590  38.260  69.630  1.00  0.00           H
ATOM    519  CA  ASN A  52      39.080  38.590  71.650  1.00  0.00           C
ATOM    520  CB  ASN A  52      39.520  37.080  71.800  1.00  0.00           C
ATOM    521  CG  ASN A  52      39.470  36.380  73.150  1.00  0.00           C
ATOM    522  OD1 ASN A  52      38.830  36.800  74.080  1.00  0.00           O
ATOM    523  ND2 ASN A  52      40.280  35.380  73.220  1.00  0.00           N
ATOM    524 1HD2 ASN A  52      40.910  35.050  72.510  1.00  0.00           H
ATOM    525 2HD2 ASN A  52      40.410  34.960  74.110  1.00  0.00           H
ATOM    526  C   ASN A  52      39.780  39.460  72.700  1.00  0.00           C
ATOM    527  O   ASN A  52      39.180  39.960  73.620  1.00  0.00           O
ATOM    528  N   VAL A  53      41.000  39.910  72.360  1.00  0.00           N
ATOM    529  H   VAL A  53      41.500  39.520  71.580  1.00  0.00           H
ATOM    530  CA  VAL A  53      41.900  40.690  73.290  1.00  0.00           C
ATOM    531  CB  VAL A  53      43.420  40.430  73.240  1.00  0.00           C
ATOM    532  CG1 VAL A  53      43.670  38.930  73.740  1.00  0.00           C
ATOM    533  CG2 VAL A  53      44.230  40.640  71.870  1.00  0.00           C
ATOM    534  C   VAL A  53      41.610  42.240  73.380  1.00  0.00           C
ATOM    535  O   VAL A  53      41.270  42.620  74.450  1.00  0.00           O
ATOM    536  N   MET A  54      41.160  42.690  72.190  1.00  0.00           N
ATOM    537  H   MET A  54      41.330  42.220  71.320  1.00  0.00           H
ATOM    538  CA  MET A  54      40.380  43.940  72.110  1.00  0.00           C
ATOM    539  CB  MET A  54      40.200  44.340  70.670  1.00  0.00           C
ATOM    540  CG  MET A  54      41.470  44.560  69.880  1.00  0.00           C
ATOM    541  SD  MET A  54      41.280  45.360  68.280  1.00  0.00           S
ATOM    542  CE  MET A  54      39.990  44.340  67.590  1.00  0.00           C
ATOM    543  C   MET A  54      39.110  44.060  72.940  1.00  0.00           C
ATOM    544  O   MET A  54      38.980  44.960  73.730  1.00  0.00           O
ATOM    545  N   SER A  55      38.400  42.930  72.990  1.00  0.00           N
ATOM    546  H   SER A  55      38.560  42.130  72.390  1.00  0.00           H
ATOM    547  CA  SER A  55      37.140  42.840  73.710  1.00  0.00           C
ATOM    548  CB  SER A  55      36.290  41.650  73.270  1.00  0.00           C
ATOM    549  OG  SER A  55      35.610  41.920  72.040  1.00  0.00           O
ATOM    550  HG  SER A  55      35.330  41.000  71.750  1.00  0.00           H
ATOM    551  C   SER A  55      37.280  42.860  75.220  1.00  0.00           C
ATOM    552  O   SER A  55      36.500  43.470  75.920  1.00  0.00           O
ATOM    553  N   LYS A  56      38.320  42.170  75.690  1.00  0.00           N
ATOM    554  H   LYS A  56      38.750  41.440  75.150  1.00  0.00           H
ATOM    555  CA  LYS A  56      38.670  42.130  77.140  1.00  0.00           C
ATOM    556  CB  LYS A  56      39.990  41.350  77.260  1.00  0.00           C
ATOM    557  CG  LYS A  56      39.680  39.920  76.800  1.00  0.00           C
ATOM    558  CD  LYS A  56      40.940  39.040  76.990  1.00  0.00           C
ATOM    559  CE  LYS A  56      40.870  37.700  76.160  1.00  0.00           C
ATOM    560  NZ  LYS A  56      39.920  36.750  76.810  1.00  0.00           N
ATOM    561  HZ1 LYS A  56      39.800  36.940  77.790  1.00  0.00           H
ATOM    562  HZ2 LYS A  56      39.010  36.690  76.400  1.00  0.00           H
ATOM    563  HZ3 LYS A  56      40.180  35.790  76.680  1.00  0.00           H
ATOM    564  C   LYS A  56      39.000  43.520  77.850  1.00  0.00           C
ATOM    565  O   LYS A  56      39.010  43.750  79.050  1.00  0.00           O
ATOM    566  N   THR A  57      39.370  44.510  77.040  1.00  0.00           N
ATOM    567  H   THR A  57      39.670  44.270  76.120  1.00  0.00           H
ATOM    568  CA  THR A  57      39.980  45.790  77.440  1.00  0.00           C
ATOM    569  CB  THR A  57      41.530  45.760  77.180  1.00  0.00           C
ATOM    570  OG1 THR A  57      41.750  45.080  75.920  1.00  0.00           O
ATOM    571  HG1 THR A  57      42.530  44.460  76.010  1.00  0.00           H
ATOM    572  CG2 THR A  57      42.240  44.980  78.310  1.00  0.00           C
ATOM    573  C   THR A  57      39.160  47.010  76.970  1.00  0.00           C
ATOM    574  O   THR A  57      38.770  47.860  77.740  1.00  0.00           O
ATOM    575  N   GLY A  58      39.040  47.060  75.660  1.00  0.00           N
ATOM    576  H   GLY A  58      38.800  46.250  75.130  1.00  0.00           H
ATOM    577  CA  GLY A  58      38.760  48.330  74.940  1.00  0.00           C
ATOM    578  C   GLY A  58      39.900  48.730  73.960  1.00  0.00           C
ATOM    579  O   GLY A  58      39.820  49.700  73.220  1.00  0.00           O
ATOM    580  N   LYS A  59      40.990  48.020  73.890  1.00  0.00           N
ATOM    581  H   LYS A  59      40.980  47.110  74.330  1.00  0.00           H
ATOM    582  CA  LYS A  59      42.240  48.380  73.180  1.00  0.00           C
ATOM    583  CB  LYS A  59      43.450  47.960  74.040  1.00  0.00           C
ATOM    584  CG  LYS A  59      44.680  48.820  73.630  1.00  0.00           C
ATOM    585  CD  LYS A  59      45.820  48.710  74.690  1.00  0.00           C
ATOM    586  CE  LYS A  59      45.320  49.490  75.910  1.00  0.00           C
ATOM    587  NZ  LYS A  59      46.100  49.130  77.070  1.00  0.00           N
ATOM    588  HZ1 LYS A  59      45.650  49.530  77.870  1.00  0.00           H
ATOM    589  HZ2 LYS A  59      46.280  48.160  77.180  1.00  0.00           H
ATOM    590  HZ3 LYS A  59      47.010  49.540  77.050  1.00  0.00           H
ATOM    591  C   LYS A  59      42.370  47.830  71.760  1.00  0.00           C
ATOM    592  O   LYS A  59      43.100  46.840  71.550  1.00  0.00           O
ATOM    593  N   THR A  60      41.980  48.690  70.830  1.00  0.00           N
ATOM    594  H   THR A  60      41.880  49.650  71.110  1.00  0.00           H
ATOM    595  CA  THR A  60      42.050  48.490  69.400  1.00  0.00           C
ATOM    596  CB  THR A  60      41.330  49.490  68.560  1.00  0.00           C
ATOM    597  OG1 THR A  60      41.680  50.790  69.050  1.00  0.00           O
ATOM    598  HG1 THR A  60      42.670  50.810  68.910  1.00  0.00           H
ATOM    599  CG2 THR A  60      39.860  49.490  68.720  1.00  0.00           C
ATOM    600  C   THR A  60      43.440  48.330  68.780  1.00  0.00           C
ATOM    601  O   THR A  60      44.410  49.110  68.950  1.00  0.00           O
ATOM    602  N   ALA A  61      43.560  47.290  67.990  1.00  0.00           N
ATOM    603  H   ALA A  61      42.800  46.650  67.840  1.00  0.00           H
ATOM    604  CA  ALA A  61      44.700  47.130  67.080  1.00  0.00           C
ATOM    605  CB  ALA A  61      45.600  46.180  67.820  1.00  0.00           C
ATOM    606  C   ALA A  61      44.260  46.660  65.700  1.00  0.00           C
ATOM    607  O   ALA A  61      43.500  45.640  65.670  1.00  0.00           O
ATOM    608  N   ALA A  62      44.550  47.360  64.660  1.00  0.00           N
ATOM    609  H   ALA A  62      45.300  48.000  64.720  1.00  0.00           H
ATOM    610  CA  ALA A  62      44.130  47.100  63.250  1.00  0.00           C
ATOM    611  CB  ALA A  62      44.440  48.380  62.520  1.00  0.00           C
ATOM    612  C   ALA A  62      44.780  45.880  62.700  1.00  0.00           C
ATOM    613  O   ALA A  62      46.000  45.720  62.920  1.00  0.00           O
ATOM    614  N   ILE A  63      43.990  45.260  61.750  1.00  0.00           N
ATOM    615  H   ILE A  63      43.010  45.410  61.830  1.00  0.00           H
ATOM    616  CA  ILE A  63      44.480  44.110  60.880  1.00  0.00           C
ATOM    617  CB  ILE A  63      43.480  42.950  61.080  1.00  0.00           C
ATOM    618  CG1 ILE A  63      43.490  42.340  62.450  1.00  0.00           C
ATOM    619  CG2 ILE A  63      43.530  41.770  60.130  1.00  0.00           C
ATOM    620  CD  ILE A  63      44.860  41.660  62.750  1.00  0.00           C
ATOM    621  C   ILE A  63      44.640  44.510  59.430  1.00  0.00           C
ATOM    622  O   ILE A  63      43.670  44.940  58.830  1.00  0.00           O
ATOM    623  N   LEU A  64      45.930  44.750  59.090  1.00  0.00           N
ATOM    624  H   LEU A  64      46.770  44.740  59.640  1.00  0.00           H
ATOM    625  CA  LEU A  64      46.360  45.120  57.700  1.00  0.00           C
ATOM    626  CB  LEU A  64      47.690  45.850  57.860  1.00  0.00           C
ATOM    627  CG  LEU A  64      48.290  46.490  56.640  1.00  0.00           C
ATOM    628  CD1 LEU A  64      47.390  47.600  56.020  1.00  0.00           C
ATOM    629  CD2 LEU A  64      49.740  46.990  57.040  1.00  0.00           C
ATOM    630  C   LEU A  64      46.660  43.900  56.750  1.00  0.00           C
ATOM    631  O   LEU A  64      47.490  43.050  57.000  1.00  0.00           O
ATOM    632  N   LEU A  65      45.880  43.870  55.620  1.00  0.00           N
ATOM    633  H   LEU A  65      44.990  44.320  55.540  1.00  0.00           H
ATOM    634  CA  LEU A  65      46.090  42.880  54.530  1.00  0.00           C
ATOM    635  CB  LEU A  65      44.700  42.390  54.030  1.00  0.00           C
ATOM    636  CG  LEU A  65      44.800  41.280  52.920  1.00  0.00           C
ATOM    637  CD1 LEU A  65      45.330  39.980  53.530  1.00  0.00           C
ATOM    638  CD2 LEU A  65      43.480  41.020  52.250  1.00  0.00           C
ATOM    639  C   LEU A  65      46.950  43.540  53.400  1.00  0.00           C
ATOM    640  O   LEU A  65      46.660  44.680  53.020  1.00  0.00           O
ATOM    641  N   ASP A  66      48.060  42.840  53.090  1.00  0.00           N
ATOM    642  H   ASP A  66      48.230  42.030  53.640  1.00  0.00           H
ATOM    643  CA  ASP A  66      49.060  43.310  52.130  1.00  0.00           C
ATOM    644  CB  ASP A  66      50.430  43.240  52.750  1.00  0.00           C
ATOM    645  CG  ASP A  66      51.480  43.850  51.830  1.00  0.00           C
ATOM    646  OD1 ASP A  66      51.990  44.940  52.180  1.00  0.00           O
ATOM    647  OD2 ASP A  66      51.980  43.190  50.900  1.00  0.00           O
ATOM    648  C   ASP A  66      48.920  42.440  50.810  1.00  0.00           C
ATOM    649  O   ASP A  66      48.610  41.280  50.780  1.00  0.00           O
ATOM    650  N   THR A  67      49.350  43.090  49.700  1.00  0.00           N
ATOM    651  H   THR A  67      50.290  43.400  49.880  1.00  0.00           H
ATOM    652  CA  THR A  67      49.120  42.500  48.390  1.00  0.00           C
ATOM    653  CB  THR A  67      47.970  43.160  47.640  1.00  0.00           C
ATOM    654  OG1 THR A  67      48.180  44.600  47.560  1.00  0.00           O
ATOM    655  HG1 THR A  67      47.730  45.050  48.340  1.00  0.00           H
ATOM    656  CG2 THR A  67      46.590  42.760  48.340  1.00  0.00           C
ATOM    657  C   THR A  67      50.320  42.690  47.440  1.00  0.00           C
ATOM    658  O   THR A  67      51.170  43.570  47.640  1.00  0.00           O
ATOM    659  N   LYS A  68      50.540  41.750  46.530  1.00  0.00           N
ATOM    660  H   LYS A  68      49.960  40.950  46.360  1.00  0.00           H
ATOM    661  CA  LYS A  68      51.760  41.780  45.690  1.00  0.00           C
ATOM    662  CB  LYS A  68      52.420  40.480  45.350  1.00  0.00           C
ATOM    663  CG  LYS A  68      53.880  40.620  45.120  1.00  0.00           C
ATOM    664  CD  LYS A  68      54.390  39.320  44.510  1.00  0.00           C
ATOM    665  CE  LYS A  68      55.750  39.680  43.920  1.00  0.00           C
ATOM    666  NZ  LYS A  68      56.740  39.560  45.030  1.00  0.00           N
ATOM    667  HZ1 LYS A  68      56.670  38.640  45.440  1.00  0.00           H
ATOM    668  HZ2 LYS A  68      57.700  39.630  44.730  1.00  0.00           H
ATOM    669  HZ3 LYS A  68      56.650  40.250  45.740  1.00  0.00           H
ATOM    670  C   LYS A  68      51.610  42.440  44.290  1.00  0.00           C
ATOM    671  O   LYS A  68      52.160  43.520  43.980  1.00  0.00           O
ATOM    672  N   GLY A  69      50.510  42.060  43.680  1.00  0.00           N
ATOM    673  H   GLY A  69      49.870  41.420  44.100  1.00  0.00           H
ATOM    674  CA  GLY A  69      50.250  42.370  42.280  1.00  0.00           C
ATOM    675  C   GLY A  69      51.230  41.730  41.340  1.00  0.00           C
ATOM    676  O   GLY A  69      52.020  40.840  41.730  1.00  0.00           O
ATOM    677  N   PRO A  70      50.880  41.850  40.040  1.00  0.00           N
ATOM    678  CA  PRO A  70      51.440  40.950  39.060  1.00  0.00           C
ATOM    679  CB  PRO A  70      50.570  41.110  37.810  1.00  0.00           C
ATOM    680  CG  PRO A  70      50.130  42.570  37.840  1.00  0.00           C
ATOM    681  CD  PRO A  70      49.940  42.790  39.380  1.00  0.00           C
ATOM    682  C   PRO A  70      52.940  41.070  38.750  1.00  0.00           C
ATOM    683  O   PRO A  70      53.680  42.060  38.950  1.00  0.00           O
ATOM    684  N   GLU A  71      53.510  39.940  38.290  1.00  0.00           N
ATOM    685  H   GLU A  71      52.960  39.110  38.240  1.00  0.00           H
ATOM    686  CA  GLU A  71      54.930  39.910  37.920  1.00  0.00           C
ATOM    687  CB  GLU A  71      55.810  38.810  38.630  1.00  0.00           C
ATOM    688  CG  GLU A  71      55.380  37.360  38.440  1.00  0.00           C
ATOM    689  CD  GLU A  71      55.890  36.310  39.420  1.00  0.00           C
ATOM    690  OE1 GLU A  71      56.480  36.750  40.420  1.00  0.00           O
ATOM    691  OE2 GLU A  71      55.590  35.130  39.320  1.00  0.00           O
ATOM    692  C   GLU A  71      55.180  39.650  36.400  1.00  0.00           C
ATOM    693  O   GLU A  71      54.340  39.130  35.710  1.00  0.00           O
ATOM    694  N   ILE A  72      56.370  40.120  35.960  1.00  0.00           N
ATOM    695  H   ILE A  72      57.070  40.650  36.440  1.00  0.00           H
ATOM    696  CA  ILE A  72      56.740  39.790  34.540  1.00  0.00           C
ATOM    697  CB  ILE A  72      57.170  41.040  33.730  1.00  0.00           C
ATOM    698  CG1 ILE A  72      56.160  42.100  33.920  1.00  0.00           C
ATOM    699  CG2 ILE A  72      57.390  40.740  32.210  1.00  0.00           C
ATOM    700  CD  ILE A  72      56.530  43.470  33.250  1.00  0.00           C
ATOM    701  C   ILE A  72      57.800  38.690  34.540  1.00  0.00           C
ATOM    702  O   ILE A  72      58.960  38.970  34.950  1.00  0.00           O
ATOM    703  N   ARG A  73      57.560  37.620  33.830  1.00  0.00           N
ATOM    704  H   ARG A  73      56.840  37.560  33.130  1.00  0.00           H
ATOM    705  CA  ARG A  73      58.530  36.470  33.700  1.00  0.00           C
ATOM    706  CB  ARG A  73      58.270  35.120  34.430  1.00  0.00           C
ATOM    707  CG  ARG A  73      58.340  35.330  35.970  1.00  0.00           C
ATOM    708  CD  ARG A  73      58.100  33.990  36.700  1.00  0.00           C
ATOM    709  NE  ARG A  73      57.990  34.160  38.110  1.00  0.00           N
ATOM    710  HE  ARG A  73      57.090  34.540  38.310  1.00  0.00           H
ATOM    711  CZ  ARG A  73      58.950  33.920  39.070  1.00  0.00           C
ATOM    712  NH1 ARG A  73      60.100  33.300  38.850  1.00  0.00           N
ATOM    713 1HH1 ARG A  73      60.340  32.970  37.940  1.00  0.00           H
ATOM    714 2HH1 ARG A  73      60.750  32.980  39.550  1.00  0.00           H
ATOM    715  NH2 ARG A  73      58.630  34.400  40.270  1.00  0.00           N
ATOM    716 1HH2 ARG A  73      57.810  34.910  40.520  1.00  0.00           H
ATOM    717 2HH2 ARG A  73      59.130  34.280  41.120  1.00  0.00           H
ATOM    718  C   ARG A  73      58.890  36.070  32.260  1.00  0.00           C
ATOM    719  O   ARG A  73      58.150  36.300  31.280  1.00  0.00           O
ATOM    720  N   THR A  74      60.030  35.380  32.120  1.00  0.00           N
ATOM    721  H   THR A  74      60.710  35.340  32.850  1.00  0.00           H
ATOM    722  CA  THR A  74      60.420  34.580  30.880  1.00  0.00           C
ATOM    723  CB  THR A  74      61.930  34.460  30.900  1.00  0.00           C
ATOM    724  OG1 THR A  74      62.290  33.660  32.020  1.00  0.00           O
ATOM    725  HG1 THR A  74      62.990  33.000  31.720  1.00  0.00           H
ATOM    726  CG2 THR A  74      62.700  35.770  30.980  1.00  0.00           C
ATOM    727  C   THR A  74      59.820  33.210  30.690  1.00  0.00           C
ATOM    728  O   THR A  74      59.290  32.740  31.700  1.00  0.00           O
ATOM    729  N   MET A  75      59.950  32.620  29.500  1.00  0.00           N
ATOM    730  H   MET A  75      60.390  33.140  28.760  1.00  0.00           H
ATOM    731  CA  MET A  75      59.340  31.280  29.240  1.00  0.00           C
ATOM    732  CB  MET A  75      58.560  31.350  27.960  1.00  0.00           C
ATOM    733  CG  MET A  75      57.270  32.050  28.130  1.00  0.00           C
ATOM    734  SD  MET A  75      56.120  31.920  26.720  1.00  0.00           S
ATOM    735  CE  MET A  75      54.560  32.440  27.500  1.00  0.00           C
ATOM    736  C   MET A  75      60.550  30.330  29.080  1.00  0.00           C
ATOM    737  O   MET A  75      61.670  30.690  28.700  1.00  0.00           O
ATOM    738  N   LYS A  76      60.180  29.070  29.040  1.00  0.00           N
ATOM    739  H   LYS A  76      59.410  28.900  28.420  1.00  0.00           H
ATOM    740  CA  LYS A  76      61.110  27.960  29.270  1.00  0.00           C
ATOM    741  CB  LYS A  76      60.280  26.680  29.470  1.00  0.00           C
ATOM    742  CG  LYS A  76      59.290  26.810  30.610  1.00  0.00           C
ATOM    743  CD  LYS A  76      58.440  25.590  30.970  1.00  0.00           C
ATOM    744  CE  LYS A  76      59.400  24.510  31.550  1.00  0.00           C
ATOM    745  NZ  LYS A  76      59.800  24.980  32.870  1.00  0.00           N
ATOM    746  HZ1 LYS A  76      59.820  25.980  32.890  1.00  0.00           H
ATOM    747  HZ2 LYS A  76      59.240  24.620  33.610  1.00  0.00           H
ATOM    748  HZ3 LYS A  76      60.740  24.690  33.060  1.00  0.00           H
ATOM    749  C   LYS A  76      62.350  27.870  28.320  1.00  0.00           C
ATOM    750  O   LYS A  76      62.420  28.340  27.190  1.00  0.00           O
ATOM    751  N   LEU A  77      63.350  27.130  28.830  1.00  0.00           N
ATOM    752  H   LEU A  77      63.090  26.560  29.620  1.00  0.00           H
ATOM    753  CA  LEU A  77      64.650  26.940  28.250  1.00  0.00           C
ATOM    754  CB  LEU A  77      65.570  26.740  29.450  1.00  0.00           C
ATOM    755  CG  LEU A  77      66.870  27.540  29.560  1.00  0.00           C
ATOM    756  CD1 LEU A  77      66.660  29.030  29.340  1.00  0.00           C
ATOM    757  CD2 LEU A  77      67.510  27.340  30.900  1.00  0.00           C
ATOM    758  C   LEU A  77      64.900  25.830  27.190  1.00  0.00           C
ATOM    759  O   LEU A  77      64.550  24.700  27.410  1.00  0.00           O
ATOM    760  N   GLU A  78      65.760  26.190  26.220  1.00  0.00           N
ATOM    761  H   GLU A  78      66.240  27.070  26.240  1.00  0.00           H
ATOM    762  CA  GLU A  78      66.320  25.250  25.220  1.00  0.00           C
ATOM    763  CB  GLU A  78      66.970  26.110  24.080  1.00  0.00           C
ATOM    764  CG  GLU A  78      67.150  25.380  22.720  1.00  0.00           C
ATOM    765  CD  GLU A  78      67.710  26.250  21.590  1.00  0.00           C
ATOM    766  OE1 GLU A  78      66.990  26.570  20.660  1.00  0.00           O
ATOM    767  OE2 GLU A  78      68.880  26.700  21.770  1.00  0.00           O
ATOM    768  C   GLU A  78      67.480  24.440  25.820  1.00  0.00           C
ATOM    769  O   GLU A  78      68.410  24.900  26.410  1.00  0.00           O
ATOM    770  N   GLY A  79      67.180  23.130  25.720  1.00  0.00           N
ATOM    771  H   GLY A  79      66.400  22.750  25.220  1.00  0.00           H
ATOM    772  CA  GLY A  79      68.030  21.970  26.230  1.00  0.00           C
ATOM    773  C   GLY A  79      67.790  21.550  27.670  1.00  0.00           C
ATOM    774  O   GLY A  79      68.720  21.040  28.300  1.00  0.00           O
ATOM    775  N   GLY A  80      66.680  21.990  28.270  1.00  0.00           N
ATOM    776  H   GLY A  80      65.970  22.290  27.640  1.00  0.00           H
ATOM    777  CA  GLY A  80      66.320  21.750  29.680  1.00  0.00           C
ATOM    778  C   GLY A  80      67.140  22.520  30.730  1.00  0.00           C
ATOM    779  O   GLY A  80      66.600  23.380  31.420  1.00  0.00           O
ATOM    780  N   ASN A  81      68.320  22.070  31.040  1.00  0.00           N
ATOM    781  H   ASN A  81      68.610  21.190  30.660  1.00  0.00           H
ATOM    782  CA  ASN A  81      69.330  22.620  31.960  1.00  0.00           C
ATOM    783  CB  ASN A  81      70.550  21.730  32.140  1.00  0.00           C
ATOM    784  CG  ASN A  81      70.010  20.360  32.500  1.00  0.00           C
ATOM    785  OD1 ASN A  81      69.560  19.570  31.650  1.00  0.00           O
ATOM    786  ND2 ASN A  81      70.070  20.020  33.770  1.00  0.00           N
ATOM    787 1HD2 ASN A  81      70.360  20.780  34.360  1.00  0.00           H
ATOM    788 2HD2 ASN A  81      69.600  19.200  34.090  1.00  0.00           H
ATOM    789  C   ASN A  81      69.720  24.040  31.680  1.00  0.00           C
ATOM    790  O   ASN A  81      69.810  24.520  30.550  1.00  0.00           O
ATOM    791  N   ASP A  82      70.060  24.750  32.790  1.00  0.00           N
ATOM    792  H   ASP A  82      69.960  24.350  33.700  1.00  0.00           H
ATOM    793  CA  ASP A  82      70.480  26.160  32.810  1.00  0.00           C
ATOM    794  CB  ASP A  82      70.810  26.700  34.250  1.00  0.00           C
ATOM    795  CG  ASP A  82      71.560  25.770  35.190  1.00  0.00           C
ATOM    796  OD1 ASP A  82      70.840  24.900  35.720  1.00  0.00           O
ATOM    797  OD2 ASP A  82      72.760  25.710  35.220  1.00  0.00           O
ATOM    798  C   ASP A  82      71.580  26.520  31.770  1.00  0.00           C
ATOM    799  O   ASP A  82      72.570  25.760  31.630  1.00  0.00           O
ATOM    800  N   VAL A  83      71.500  27.660  31.050  1.00  0.00           N
ATOM    801  H   VAL A  83      70.720  28.240  31.270  1.00  0.00           H
ATOM    802  CA  VAL A  83      72.470  28.190  30.050  1.00  0.00           C
ATOM    803  CB  VAL A  83      71.870  28.360  28.620  1.00  0.00           C
ATOM    804  CG1 VAL A  83      71.150  27.110  28.050  1.00  0.00           C
ATOM    805  CG2 VAL A  83      70.900  29.480  28.720  1.00  0.00           C
ATOM    806  C   VAL A  83      73.260  29.450  30.470  1.00  0.00           C
ATOM    807  O   VAL A  83      72.660  30.330  31.050  1.00  0.00           O
ATOM    808  N   SER A  84      74.550  29.560  30.080  1.00  0.00           N
ATOM    809  H   SER A  84      74.930  28.780  29.590  1.00  0.00           H
ATOM    810  CA  SER A  84      75.520  30.670  30.570  1.00  0.00           C
ATOM    811  CB  SER A  84      76.950  30.150  30.630  1.00  0.00           C
ATOM    812  OG  SER A  84      77.760  31.120  31.360  1.00  0.00           O
ATOM    813  HG  SER A  84      77.600  31.240  32.340  1.00  0.00           H
ATOM    814  C   SER A  84      75.440  31.890  29.650  1.00  0.00           C
ATOM    815  O   SER A  84      75.590  31.730  28.450  1.00  0.00           O
ATOM    816  N   LEU A  85      75.480  33.100  30.240  1.00  0.00           N
ATOM    817  H   LEU A  85      75.410  33.230  31.230  1.00  0.00           H
ATOM    818  CA  LEU A  85      75.340  34.420  29.530  1.00  0.00           C
ATOM    819  CB  LEU A  85      74.110  35.170  30.020  1.00  0.00           C
ATOM    820  CG  LEU A  85      72.900  34.890  29.130  1.00  0.00           C
ATOM    821  CD1 LEU A  85      71.710  35.410  29.840  1.00  0.00           C
ATOM    822  CD2 LEU A  85      72.960  35.480  27.760  1.00  0.00           C
ATOM    823  C   LEU A  85      76.510  35.310  29.830  1.00  0.00           C
ATOM    824  O   LEU A  85      77.040  35.360  30.970  1.00  0.00           O
ATOM    825  N   LYS A  86      77.010  36.020  28.760  1.00  0.00           N
ATOM    826  H   LYS A  86      76.640  35.970  27.830  1.00  0.00           H
ATOM    827  CA  LYS A  86      78.260  36.710  29.000  1.00  0.00           C
ATOM    828  CB  LYS A  86      79.430  35.830  28.630  1.00  0.00           C
ATOM    829  CG  LYS A  86      79.700  35.690  27.170  1.00  0.00           C
ATOM    830  CD  LYS A  86      80.760  34.580  27.100  1.00  0.00           C
ATOM    831  CE  LYS A  86      80.840  34.040  25.670  1.00  0.00           C
ATOM    832  NZ  LYS A  86      81.640  32.830  25.510  1.00  0.00           N
ATOM    833  HZ1 LYS A  86      81.150  32.030  25.860  1.00  0.00           H
ATOM    834  HZ2 LYS A  86      81.780  32.630  24.540  1.00  0.00           H
ATOM    835  HZ3 LYS A  86      82.490  32.850  26.040  1.00  0.00           H
ATOM    836  C   LYS A  86      78.320  38.220  28.570  1.00  0.00           C
ATOM    837  O   LYS A  86      77.480  38.760  27.810  1.00  0.00           O
ATOM    838  N   ALA A  87      79.330  38.900  29.100  1.00  0.00           N
ATOM    839  H   ALA A  87      79.780  38.520  29.910  1.00  0.00           H
ATOM    840  CA  ALA A  87      79.460  40.310  28.880  1.00  0.00           C
ATOM    841  CB  ALA A  87      80.520  40.880  29.850  1.00  0.00           C
ATOM    842  C   ALA A  87      79.610  40.880  27.490  1.00  0.00           C
ATOM    843  O   ALA A  87      80.330  40.290  26.720  1.00  0.00           O
ATOM    844  N   GLY A  88      78.810  41.890  27.190  1.00  0.00           N
ATOM    845  H   GLY A  88      77.990  41.990  27.760  1.00  0.00           H
ATOM    846  CA  GLY A  88      78.720  42.740  25.960  1.00  0.00           C
ATOM    847  C   GLY A  88      78.010  42.100  24.740  1.00  0.00           C
ATOM    848  O   GLY A  88      77.640  42.810  23.790  1.00  0.00           O
ATOM    849  N   GLN A  89      78.010  40.790  24.730  1.00  0.00           N
ATOM    850  H   GLN A  89      78.260  40.340  25.590  1.00  0.00           H
ATOM    851  CA  GLN A  89      77.270  40.010  23.730  1.00  0.00           C
ATOM    852  CB  GLN A  89      77.740  38.590  23.850  1.00  0.00           C
ATOM    853  CG  GLN A  89      79.250  38.380  23.620  1.00  0.00           C
ATOM    854  CD  GLN A  89      79.620  36.870  23.510  1.00  0.00           C
ATOM    855  OE1 GLN A  89      80.730  36.540  23.810  1.00  0.00           O
ATOM    856  NE2 GLN A  89      78.820  35.970  23.050  1.00  0.00           N
ATOM    857 1HE2 GLN A  89      77.900  36.250  22.810  1.00  0.00           H
ATOM    858 2HE2 GLN A  89      79.270  35.120  22.760  1.00  0.00           H
ATOM    859  C   GLN A  89      75.720  40.170  23.810  1.00  0.00           C
ATOM    860  O   GLN A  89      75.110  40.530  24.820  1.00  0.00           O
ATOM    861  N   THR A  90      75.250  40.360  22.610  1.00  0.00           N
ATOM    862  H   THR A  90      75.750  40.240  21.750  1.00  0.00           H
ATOM    863  CA  THR A  90      73.840  40.710  22.240  1.00  0.00           C
ATOM    864  CB  THR A  90      73.680  41.330  20.770  1.00  0.00           C
ATOM    865  OG1 THR A  90      74.220  40.390  19.770  1.00  0.00           O
ATOM    866  HG1 THR A  90      73.440  40.050  19.240  1.00  0.00           H
ATOM    867  CG2 THR A  90      74.530  42.670  20.660  1.00  0.00           C
ATOM    868  C   THR A  90      72.710  39.700  22.460  1.00  0.00           C
ATOM    869  O   THR A  90      72.910  38.470  22.570  1.00  0.00           O
ATOM    870  N   PHE A  91      71.600  40.130  23.040  1.00  0.00           N
ATOM    871  H   PHE A  91      71.540  41.040  23.480  1.00  0.00           H
ATOM    872  CA  PHE A  91      70.420  39.200  23.420  1.00  0.00           C
ATOM    873  CB  PHE A  91      70.280  39.060  24.900  1.00  0.00           C
ATOM    874  CG  PHE A  91      69.370  38.050  25.560  1.00  0.00           C
ATOM    875  CD1 PHE A  91      69.840  36.830  25.920  1.00  0.00           C
ATOM    876  HD1 PHE A  91      70.920  36.680  25.920  1.00  0.00           H
ATOM    877  CD2 PHE A  91      68.020  38.400  25.720  1.00  0.00           C
ATOM    878  HD2 PHE A  91      67.800  39.470  25.730  1.00  0.00           H
ATOM    879  CE1 PHE A  91      68.970  35.930  26.510  1.00  0.00           C
ATOM    880  HE1 PHE A  91      69.390  34.960  26.790  1.00  0.00           H
ATOM    881  CE2 PHE A  91      67.160  37.490  26.260  1.00  0.00           C
ATOM    882  HE2 PHE A  91      66.090  37.700  26.210  1.00  0.00           H
ATOM    883  CZ  PHE A  91      67.570  36.230  26.680  1.00  0.00           C
ATOM    884  HZ  PHE A  91      66.820  35.690  27.260  1.00  0.00           H
ATOM    885  C   PHE A  91      69.070  39.660  22.870  1.00  0.00           C
ATOM    886  O   PHE A  91      68.880  40.880  22.780  1.00  0.00           O
ATOM    887  N   THR A  92      68.150  38.750  22.520  1.00  0.00           N
ATOM    888  H   THR A  92      68.360  37.770  22.590  1.00  0.00           H
ATOM    889  CA  THR A  92      66.930  39.090  21.830  1.00  0.00           C
ATOM    890  CB  THR A  92      66.770  38.490  20.440  1.00  0.00           C
ATOM    891  OG1 THR A  92      67.980  37.940  19.920  1.00  0.00           O
ATOM    892  HG1 THR A  92      68.370  37.240  20.520  1.00  0.00           H
ATOM    893  CG2 THR A  92      66.270  39.590  19.520  1.00  0.00           C
ATOM    894  C   THR A  92      65.710  38.640  22.510  1.00  0.00           C
ATOM    895  O   THR A  92      65.560  37.460  22.820  1.00  0.00           O
ATOM    896  N   PHE A  93      65.080  39.650  23.080  1.00  0.00           N
ATOM    897  H   PHE A  93      65.460  40.570  23.250  1.00  0.00           H
ATOM    898  CA  PHE A  93      63.710  39.490  23.640  1.00  0.00           C
ATOM    899  CB  PHE A  93      63.480  40.550  24.650  1.00  0.00           C
ATOM    900  CG  PHE A  93      63.620  39.840  25.970  1.00  0.00           C
ATOM    901  CD1 PHE A  93      64.720  40.100  26.750  1.00  0.00           C
ATOM    902  HD1 PHE A  93      65.540  40.660  26.310  1.00  0.00           H
ATOM    903  CD2 PHE A  93      62.550  39.230  26.540  1.00  0.00           C
ATOM    904  HD2 PHE A  93      61.570  39.340  26.080  1.00  0.00           H
ATOM    905  CE1 PHE A  93      64.760  39.860  28.060  1.00  0.00           C
ATOM    906  HE1 PHE A  93      65.630  40.190  28.620  1.00  0.00           H
ATOM    907  CE2 PHE A  93      62.590  38.800  27.870  1.00  0.00           C
ATOM    908  HE2 PHE A  93      61.660  38.520  28.370  1.00  0.00           H
ATOM    909  CZ  PHE A  93      63.740  39.180  28.630  1.00  0.00           C
ATOM    910  HZ  PHE A  93      63.780  38.900  29.690  1.00  0.00           H
ATOM    911  C   PHE A  93      62.630  39.770  22.600  1.00  0.00           C
ATOM    912  O   PHE A  93      62.730  40.570  21.700  1.00  0.00           O
ATOM    913  N   THR A  94      61.800  38.710  22.550  1.00  0.00           N
ATOM    914  H   THR A  94      62.010  38.030  23.260  1.00  0.00           H
ATOM    915  CA  THR A  94      60.660  38.450  21.650  1.00  0.00           C
ATOM    916  CB  THR A  94      60.950  37.220  20.810  1.00  0.00           C
ATOM    917  OG1 THR A  94      59.880  37.060  19.850  1.00  0.00           O
ATOM    918  HG1 THR A  94      59.960  36.240  19.280  1.00  0.00           H
ATOM    919  CG2 THR A  94      61.240  35.920  21.590  1.00  0.00           C
ATOM    920  C   THR A  94      59.330  38.340  22.470  1.00  0.00           C
ATOM    921  O   THR A  94      59.280  38.000  23.630  1.00  0.00           O
ATOM    922  N   THR A  95      58.290  38.710  21.770  1.00  0.00           N
ATOM    923  H   THR A  95      58.370  39.390  21.030  1.00  0.00           H
ATOM    924  CA  THR A  95      56.960  38.660  22.390  1.00  0.00           C
ATOM    925  CB  THR A  95      56.070  39.870  21.950  1.00  0.00           C
ATOM    926  OG1 THR A  95      56.560  40.320  20.680  1.00  0.00           O
ATOM    927  HG1 THR A  95      56.180  41.250  20.580  1.00  0.00           H
ATOM    928  CG2 THR A  95      55.990  40.900  23.070  1.00  0.00           C
ATOM    929  C   THR A  95      56.190  37.340  22.220  1.00  0.00           C
ATOM    930  O   THR A  95      55.310  37.080  23.010  1.00  0.00           O
ATOM    931  N   ASP A  96      56.440  36.660  21.100  1.00  0.00           N
ATOM    932  H   ASP A  96      56.930  37.100  20.350  1.00  0.00           H
ATOM    933  CA  ASP A  96      55.810  35.390  20.690  1.00  0.00           C
ATOM    934  CB  ASP A  96      56.430  34.910  19.420  1.00  0.00           C
ATOM    935  CG  ASP A  96      55.650  33.850  18.680  1.00  0.00           C
ATOM    936  OD1 ASP A  96      55.030  34.330  17.690  1.00  0.00           O
ATOM    937  OD2 ASP A  96      55.280  32.770  19.170  1.00  0.00           O
ATOM    938  C   ASP A  96      56.080  34.260  21.690  1.00  0.00           C
ATOM    939  O   ASP A  96      57.230  33.870  21.920  1.00  0.00           O
ATOM    940  N   LYS A  97      55.010  33.540  22.050  1.00  0.00           N
ATOM    941  H   LYS A  97      54.120  33.750  21.660  1.00  0.00           H
ATOM    942  CA  LYS A  97      54.920  32.470  23.030  1.00  0.00           C
ATOM    943  CB  LYS A  97      53.510  32.300  23.560  1.00  0.00           C
ATOM    944  CG  LYS A  97      52.430  31.870  22.500  1.00  0.00           C
ATOM    945  CD  LYS A  97      51.040  31.840  23.130  1.00  0.00           C
ATOM    946  CE  LYS A  97      49.930  31.000  22.430  1.00  0.00           C
ATOM    947  NZ  LYS A  97      49.740  31.350  21.040  1.00  0.00           N
ATOM    948  HZ1 LYS A  97      49.700  32.340  20.950  1.00  0.00           H
ATOM    949  HZ2 LYS A  97      50.520  31.020  20.510  1.00  0.00           H
ATOM    950  HZ3 LYS A  97      48.990  30.810  20.660  1.00  0.00           H
ATOM    951  C   LYS A  97      55.610  31.120  22.590  1.00  0.00           C
ATOM    952  O   LYS A  97      55.990  30.330  23.460  1.00  0.00           O
ATOM    953  N   SER A  98      55.660  30.880  21.300  1.00  0.00           N
ATOM    954  H   SER A  98      55.430  31.650  20.710  1.00  0.00           H
ATOM    955  CA  SER A  98      56.060  29.550  20.690  1.00  0.00           C
ATOM    956  CB  SER A  98      55.540  29.340  19.280  1.00  0.00           C
ATOM    957  OG  SER A  98      55.900  30.280  18.220  1.00  0.00           O
ATOM    958  HG  SER A  98      55.600  31.200  18.470  1.00  0.00           H
ATOM    959  C   SER A  98      57.530  29.110  20.870  1.00  0.00           C
ATOM    960  O   SER A  98      57.700  27.940  21.200  1.00  0.00           O
ATOM    961  N   VAL A  99      58.390  30.080  20.990  1.00  0.00           N
ATOM    962  H   VAL A  99      58.140  31.030  20.770  1.00  0.00           H
ATOM    963  CA  VAL A  99      59.850  29.810  21.050  1.00  0.00           C
ATOM    964  CB  VAL A  99      60.800  31.030  20.890  1.00  0.00           C
ATOM    965  CG1 VAL A  99      62.060  30.460  20.280  1.00  0.00           C
ATOM    966  CG2 VAL A  99      60.150  32.090  20.030  1.00  0.00           C
ATOM    967  C   VAL A  99      60.270  29.280  22.500  1.00  0.00           C
ATOM    968  O   VAL A  99      59.950  29.960  23.450  1.00  0.00           O
ATOM    969  N   ILE A 100      61.170  28.350  22.590  1.00  0.00           N
ATOM    970  H   ILE A 100      61.390  27.760  21.810  1.00  0.00           H
ATOM    971  CA  ILE A 100      61.980  27.930  23.810  1.00  0.00           C
ATOM    972  CB  ILE A 100      62.230  26.400  23.800  1.00  0.00           C
ATOM    973  CG1 ILE A 100      62.610  25.920  22.420  1.00  0.00           C
ATOM    974  CG2 ILE A 100      60.900  25.720  24.240  1.00  0.00           C
ATOM    975  CD  ILE A 100      63.210  24.540  22.460  1.00  0.00           C
ATOM    976  C   ILE A 100      63.340  28.690  23.860  1.00  0.00           C
ATOM    977  O   ILE A 100      64.140  28.700  22.920  1.00  0.00           O
ATOM    978  N   GLY A 101      63.510  29.260  25.060  1.00  0.00           N
ATOM    979  H   GLY A 101      63.050  29.020  25.910  1.00  0.00           H
ATOM    980  CA  GLY A 101      64.640  30.180  25.280  1.00  0.00           C
ATOM    981  C   GLY A 101      65.980  29.570  25.480  1.00  0.00           C
ATOM    982  O   GLY A 101      66.330  28.710  26.320  1.00  0.00           O
ATOM    983  N   ASN A 102      66.900  30.300  24.900  1.00  0.00           N
ATOM    984  H   ASN A 102      66.590  31.140  24.460  1.00  0.00           H
ATOM    985  CA  ASN A 102      68.330  30.000  25.050  1.00  0.00           C
ATOM    986  CB  ASN A 102      68.920  29.380  23.750  1.00  0.00           C
ATOM    987  CG  ASN A 102      68.660  30.230  22.530  1.00  0.00           C
ATOM    988  OD1 ASN A 102      68.750  31.430  22.410  1.00  0.00           O
ATOM    989  ND2 ASN A 102      68.340  29.560  21.490  1.00  0.00           N
ATOM    990 1HD2 ASN A 102      68.380  28.560  21.480  1.00  0.00           H
ATOM    991 2HD2 ASN A 102      67.980  30.080  20.720  1.00  0.00           H
ATOM    992  C   ASN A 102      69.230  31.080  25.460  1.00  0.00           C
ATOM    993  O   ASN A 102      68.830  32.240  25.580  1.00  0.00           O
ATOM    994  N   SER A 103      70.550  30.880  25.480  1.00  0.00           N
ATOM    995  H   SER A 103      70.900  29.970  25.270  1.00  0.00           H
ATOM    996  CA  SER A 103      71.580  31.940  25.690  1.00  0.00           C
ATOM    997  CB  SER A 103      73.000  31.410  25.750  1.00  0.00           C
ATOM    998  OG  SER A 103      73.360  30.700  24.550  1.00  0.00           O
ATOM    999  HG  SER A 103      73.220  31.300  23.770  1.00  0.00           H
ATOM   1000  C   SER A 103      71.550  33.150  24.760  1.00  0.00           C
ATOM   1001  O   SER A 103      72.520  33.850  24.820  1.00  0.00           O
ATOM   1002  N   GLU A 104      70.580  33.330  23.940  1.00  0.00           N
ATOM   1003  H   GLU A 104      69.900  32.600  23.860  1.00  0.00           H
ATOM   1004  CA  GLU A 104      70.450  34.410  22.910  1.00  0.00           C
ATOM   1005  CB  GLU A 104      70.930  33.920  21.550  1.00  0.00           C
ATOM   1006  CG  GLU A 104      72.440  34.060  21.410  1.00  0.00           C
ATOM   1007  CD  GLU A 104      73.220  32.760  21.250  1.00  0.00           C
ATOM   1008  OE1 GLU A 104      73.800  32.530  20.180  1.00  0.00           O
ATOM   1009  OE2 GLU A 104      73.430  32.160  22.340  1.00  0.00           O
ATOM   1010  C   GLU A 104      69.060  35.060  22.700  1.00  0.00           C
ATOM   1011  O   GLU A 104      68.940  36.110  22.140  1.00  0.00           O
ATOM   1012  N   MET A 105      68.060  34.190  22.950  1.00  0.00           N
ATOM   1013  H   MET A 105      68.380  33.260  22.910  1.00  0.00           H
ATOM   1014  CA  MET A 105      66.650  34.590  22.810  1.00  0.00           C
ATOM   1015  CB  MET A 105      66.160  34.300  21.410  1.00  0.00           C
ATOM   1016  CG  MET A 105      64.890  34.960  20.900  1.00  0.00           C
ATOM   1017  SD  MET A 105      64.570  34.960  19.110  1.00  0.00           S
ATOM   1018  CE  MET A 105      63.830  33.380  19.090  1.00  0.00           C
ATOM   1019  C   MET A 105      65.680  33.800  23.670  1.00  0.00           C
ATOM   1020  O   MET A 105      65.810  32.600  23.910  1.00  0.00           O
ATOM   1021  N   VAL A 106      64.850  34.530  24.370  1.00  0.00           N
ATOM   1022  H   VAL A 106      64.970  35.520  24.420  1.00  0.00           H
ATOM   1023  CA  VAL A 106      63.710  34.090  25.190  1.00  0.00           C
ATOM   1024  CB  VAL A 106      63.930  34.330  26.710  1.00  0.00           C
ATOM   1025  CG1 VAL A 106      65.080  33.450  27.220  1.00  0.00           C
ATOM   1026  CG2 VAL A 106      63.950  35.840  27.000  1.00  0.00           C
ATOM   1027  C   VAL A 106      62.380  34.850  24.800  1.00  0.00           C
ATOM   1028  O   VAL A 106      62.420  35.980  24.410  1.00  0.00           O
ATOM   1029  N   ALA A 107      61.200  34.200  25.070  1.00  0.00           N
ATOM   1030  H   ALA A 107      61.200  33.210  25.020  1.00  0.00           H
ATOM   1031  CA  ALA A 107      59.910  34.910  25.150  1.00  0.00           C
ATOM   1032  CB  ALA A 107      58.880  33.890  24.700  1.00  0.00           C
ATOM   1033  C   ALA A 107      59.570  35.340  26.610  1.00  0.00           C
ATOM   1034  O   ALA A 107      60.160  34.910  27.600  1.00  0.00           O
ATOM   1035  N   VAL A 108      58.700  36.380  26.620  1.00  0.00           N
ATOM   1036  H   VAL A 108      58.390  36.800  25.770  1.00  0.00           H
ATOM   1037  CA  VAL A 108      58.220  37.110  27.750  1.00  0.00           C
ATOM   1038  CB  VAL A 108      58.530  38.660  27.700  1.00  0.00           C
ATOM   1039  CG1 VAL A 108      57.690  39.330  26.570  1.00  0.00           C
ATOM   1040  CG2 VAL A 108      58.490  39.460  28.990  1.00  0.00           C
ATOM   1041  C   VAL A 108      56.740  36.870  27.980  1.00  0.00           C
ATOM   1042  O   VAL A 108      55.910  36.650  27.070  1.00  0.00           O
ATOM   1043  N   THR A 109      56.280  36.780  29.230  1.00  0.00           N
ATOM   1044  H   THR A 109      56.910  36.750  30.000  1.00  0.00           H
ATOM   1045  CA  THR A 109      54.840  36.580  29.520  1.00  0.00           C
ATOM   1046  CB  THR A 109      54.590  36.300  31.000  1.00  0.00           C
ATOM   1047  OG1 THR A 109      55.110  37.300  31.800  1.00  0.00           O
ATOM   1048  HG1 THR A 109      54.380  37.910  32.130  1.00  0.00           H
ATOM   1049  CG2 THR A 109      55.030  34.870  31.430  1.00  0.00           C
ATOM   1050  C   THR A 109      53.920  37.790  29.100  1.00  0.00           C
ATOM   1051  O   THR A 109      52.790  37.620  28.650  1.00  0.00           O
ATOM   1052  N   TYR A 110      54.360  38.950  29.560  1.00  0.00           N
ATOM   1053  H   TYR A 110      55.050  38.920  30.290  1.00  0.00           H
ATOM   1054  CA  TYR A 110      53.620  40.200  29.290  1.00  0.00           C
ATOM   1055  CB  TYR A 110      53.990  41.140  30.390  1.00  0.00           C
ATOM   1056  CG  TYR A 110      53.580  42.620  30.200  1.00  0.00           C
ATOM   1057  CD1 TYR A 110      52.240  42.930  30.030  1.00  0.00           C
ATOM   1058  HD1 TYR A 110      51.450  42.200  30.240  1.00  0.00           H
ATOM   1059  CD2 TYR A 110      54.570  43.550  30.130  1.00  0.00           C
ATOM   1060  HD2 TYR A 110      55.610  43.240  30.220  1.00  0.00           H
ATOM   1061  CE1 TYR A 110      51.960  44.250  29.720  1.00  0.00           C
ATOM   1062  HE1 TYR A 110      50.900  44.530  29.800  1.00  0.00           H
ATOM   1063  CE2 TYR A 110      54.250  44.840  29.810  1.00  0.00           C
ATOM   1064  HE2 TYR A 110      55.000  45.640  29.750  1.00  0.00           H
ATOM   1065  CZ  TYR A 110      52.930  45.240  29.650  1.00  0.00           C
ATOM   1066  OH  TYR A 110      52.530  46.370  29.130  1.00  0.00           O
ATOM   1067  HH  TYR A 110      53.220  47.080  29.330  1.00  0.00           H
ATOM   1068  C   TYR A 110      53.720  40.720  27.870  1.00  0.00           C
ATOM   1069  O   TYR A 110      54.810  40.990  27.340  1.00  0.00           O
ATOM   1070  N   GLU A 111      52.560  40.900  27.220  1.00  0.00           N
ATOM   1071  H   GLU A 111      51.730  40.660  27.720  1.00  0.00           H
ATOM   1072  CA  GLU A 111      52.530  41.280  25.770  1.00  0.00           C
ATOM   1073  CB  GLU A 111      51.180  40.740  25.240  1.00  0.00           C
ATOM   1074  CG  GLU A 111      51.040  39.230  25.240  1.00  0.00           C
ATOM   1075  CD  GLU A 111      49.630  38.830  24.770  1.00  0.00           C
ATOM   1076  OE1 GLU A 111      48.900  38.280  25.600  1.00  0.00           O
ATOM   1077  OE2 GLU A 111      49.190  39.210  23.620  1.00  0.00           O
ATOM   1078  C   GLU A 111      52.780  42.700  25.310  1.00  0.00           C
ATOM   1079  O   GLU A 111      53.470  42.930  24.310  1.00  0.00           O
ATOM   1080  N   GLY A 112      52.450  43.680  26.160  1.00  0.00           N
ATOM   1081  H   GLY A 112      51.850  43.450  26.930  1.00  0.00           H
ATOM   1082  CA  GLY A 112      52.670  45.150  25.960  1.00  0.00           C
ATOM   1083  C   GLY A 112      54.160  45.590  25.990  1.00  0.00           C
ATOM   1084  O   GLY A 112      54.510  46.770  25.840  1.00  0.00           O
ATOM   1085  N   PHE A 113      55.060  44.680  26.290  1.00  0.00           N
ATOM   1086  H   PHE A 113      54.790  43.730  26.230  1.00  0.00           H
ATOM   1087  CA  PHE A 113      56.470  44.910  26.540  1.00  0.00           C
ATOM   1088  CB  PHE A 113      57.090  43.490  26.840  1.00  0.00           C
ATOM   1089  CG  PHE A 113      58.580  43.420  27.210  1.00  0.00           C
ATOM   1090  CD1 PHE A 113      58.980  43.780  28.470  1.00  0.00           C
ATOM   1091  HD1 PHE A 113      58.240  44.090  29.210  1.00  0.00           H
ATOM   1092  CD2 PHE A 113      59.430  42.760  26.330  1.00  0.00           C
ATOM   1093  HD2 PHE A 113      59.260  42.500  25.280  1.00  0.00           H
ATOM   1094  CE1 PHE A 113      60.230  43.380  28.920  1.00  0.00           C
ATOM   1095  HE1 PHE A 113      60.570  43.570  29.940  1.00  0.00           H
ATOM   1096  CE2 PHE A 113      60.660  42.370  26.810  1.00  0.00           C
ATOM   1097  HE2 PHE A 113      61.340  41.850  26.140  1.00  0.00           H
ATOM   1098  CZ  PHE A 113      61.070  42.620  28.060  1.00  0.00           C
ATOM   1099  HZ  PHE A 113      62.050  42.340  28.420  1.00  0.00           H
ATOM   1100  C   PHE A 113      57.200  45.720  25.510  1.00  0.00           C
ATOM   1101  O   PHE A 113      57.660  46.770  25.900  1.00  0.00           O
ATOM   1102  N   THR A 114      56.790  45.590  24.250  1.00  0.00           N
ATOM   1103  H   THR A 114      56.140  44.860  24.080  1.00  0.00           H
ATOM   1104  CA  THR A 114      57.310  46.230  23.050  1.00  0.00           C
ATOM   1105  CB  THR A 114      56.890  45.500  21.810  1.00  0.00           C
ATOM   1106  OG1 THR A 114      55.530  45.100  21.860  1.00  0.00           O
ATOM   1107  HG1 THR A 114      55.290  44.350  21.240  1.00  0.00           H
ATOM   1108  CG2 THR A 114      57.870  44.410  21.430  1.00  0.00           C
ATOM   1109  C   THR A 114      56.840  47.740  22.970  1.00  0.00           C
ATOM   1110  O   THR A 114      57.570  48.470  22.340  1.00  0.00           O
ATOM   1111  N   THR A 115      55.780  48.140  23.680  1.00  0.00           N
ATOM   1112  H   THR A 115      55.200  47.430  24.110  1.00  0.00           H
ATOM   1113  CA  THR A 115      55.230  49.510  23.790  1.00  0.00           C
ATOM   1114  CB  THR A 115      53.700  49.600  23.690  1.00  0.00           C
ATOM   1115  OG1 THR A 115      53.050  48.450  24.170  1.00  0.00           O
ATOM   1116  HG1 THR A 115      52.960  47.830  23.380  1.00  0.00           H
ATOM   1117  CG2 THR A 115      53.340  49.870  22.250  1.00  0.00           C
ATOM   1118  C   THR A 115      55.610  50.260  25.090  1.00  0.00           C
ATOM   1119  O   THR A 115      55.450  51.490  25.100  1.00  0.00           O
ATOM   1120  N   ASP A 116      55.960  49.460  26.140  1.00  0.00           N
ATOM   1121  H   ASP A 116      55.570  48.540  26.190  1.00  0.00           H
ATOM   1122  CA  ASP A 116      56.560  49.870  27.440  1.00  0.00           C
ATOM   1123  CB  ASP A 116      56.300  48.800  28.550  1.00  0.00           C
ATOM   1124  CG  ASP A 116      54.860  48.900  29.130  1.00  0.00           C
ATOM   1125  OD1 ASP A 116      54.230  50.000  29.140  1.00  0.00           O
ATOM   1126  OD2 ASP A 116      54.520  47.930  29.820  1.00  0.00           O
ATOM   1127  C   ASP A 116      58.040  50.190  27.450  1.00  0.00           C
ATOM   1128  O   ASP A 116      58.530  51.120  28.060  1.00  0.00           O
ATOM   1129  N   LEU A 117      58.770  49.440  26.640  1.00  0.00           N
ATOM   1130  H   LEU A 117      58.350  48.590  26.330  1.00  0.00           H
ATOM   1131  CA  LEU A 117      60.170  49.610  26.330  1.00  0.00           C
ATOM   1132  CB  LEU A 117      60.960  48.420  25.940  1.00  0.00           C
ATOM   1133  CG  LEU A 117      61.390  47.630  27.170  1.00  0.00           C
ATOM   1134  CD1 LEU A 117      61.840  46.230  26.930  1.00  0.00           C
ATOM   1135  CD2 LEU A 117      62.440  48.400  28.000  1.00  0.00           C
ATOM   1136  C   LEU A 117      60.470  50.660  25.230  1.00  0.00           C
ATOM   1137  O   LEU A 117      59.590  50.760  24.360  1.00  0.00           O
ATOM   1138  N   SER A 118      61.700  51.260  25.300  1.00  0.00           N
ATOM   1139  H   SER A 118      62.340  51.160  26.060  1.00  0.00           H
ATOM   1140  CA  SER A 118      62.120  52.200  24.280  1.00  0.00           C
ATOM   1141  CB  SER A 118      61.670  53.640  24.590  1.00  0.00           C
ATOM   1142  OG  SER A 118      61.710  54.490  23.450  1.00  0.00           O
ATOM   1143  HG  SER A 118      61.400  55.410  23.620  1.00  0.00           H
ATOM   1144  C   SER A 118      63.610  52.150  24.270  1.00  0.00           C
ATOM   1145  O   SER A 118      64.170  51.350  25.050  1.00  0.00           O
ATOM   1146  N   VAL A 119      64.230  53.070  23.520  1.00  0.00           N
ATOM   1147  H   VAL A 119      63.700  53.760  23.010  1.00  0.00           H
ATOM   1148  CA  VAL A 119      65.670  53.160  23.450  1.00  0.00           C
ATOM   1149  CB  VAL A 119      66.000  53.680  22.020  1.00  0.00           C
ATOM   1150  CG1 VAL A 119      67.470  53.990  21.740  1.00  0.00           C
ATOM   1151  CG2 VAL A 119      65.460  52.740  20.920  1.00  0.00           C
ATOM   1152  C   VAL A 119      66.530  53.850  24.540  1.00  0.00           C
ATOM   1153  O   VAL A 119      66.010  54.860  25.050  1.00  0.00           O
ATOM   1154  N   GLY A 120      67.530  53.210  25.120  1.00  0.00           N
ATOM   1155  H   GLY A 120      67.780  52.290  24.800  1.00  0.00           H
ATOM   1156  CA  GLY A 120      68.370  53.610  26.250  1.00  0.00           C
ATOM   1157  C   GLY A 120      67.890  53.190  27.670  1.00  0.00           C
ATOM   1158  O   GLY A 120      68.400  53.830  28.600  1.00  0.00           O
ATOM   1159  N   ASN A 121      66.850  52.360  27.690  1.00  0.00           N
ATOM   1160  H   ASN A 121      66.280  52.410  26.880  1.00  0.00           H
ATOM   1161  CA  ASN A 121      66.190  51.700  28.880  1.00  0.00           C
ATOM   1162  CB  ASN A 121      64.750  51.330  28.450  1.00  0.00           C
ATOM   1163  CG  ASN A 121      63.860  52.530  28.610  1.00  0.00           C
ATOM   1164  OD1 ASN A 121      63.580  53.240  27.660  1.00  0.00           O
ATOM   1165  ND2 ASN A 121      63.330  52.670  29.870  1.00  0.00           N
ATOM   1166 1HD2 ASN A 121      63.410  52.010  30.630  1.00  0.00           H
ATOM   1167 2HD2 ASN A 121      62.860  53.500  30.170  1.00  0.00           H
ATOM   1168  C   ASN A 121      66.780  50.410  29.370  1.00  0.00           C
ATOM   1169  O   ASN A 121      67.110  49.580  28.580  1.00  0.00           O
ATOM   1170  N   THR A 122      66.940  50.380  30.700  1.00  0.00           N
ATOM   1171  H   THR A 122      66.930  51.210  31.250  1.00  0.00           H
ATOM   1172  CA  THR A 122      67.340  49.130  31.360  1.00  0.00           C
ATOM   1173  CB  THR A 122      68.340  49.320  32.510  1.00  0.00           C
ATOM   1174  OG1 THR A 122      68.030  50.550  33.240  1.00  0.00           O
ATOM   1175  HG1 THR A 122      68.390  50.430  34.160  1.00  0.00           H
ATOM   1176  CG2 THR A 122      69.790  49.350  32.100  1.00  0.00           C
ATOM   1177  C   THR A 122      66.210  48.210  31.840  1.00  0.00           C
ATOM   1178  O   THR A 122      65.160  48.570  32.410  1.00  0.00           O
ATOM   1179  N   VAL A 123      66.710  46.960  31.800  1.00  0.00           N
ATOM   1180  H   VAL A 123      67.580  46.730  31.360  1.00  0.00           H
ATOM   1181  CA  VAL A 123      65.930  45.780  32.100  1.00  0.00           C
ATOM   1182  CB  VAL A 123      65.630  45.010  30.770  1.00  0.00           C
ATOM   1183  CG1 VAL A 123      64.800  43.750  30.960  1.00  0.00           C
ATOM   1184  CG2 VAL A 123      64.960  45.900  29.720  1.00  0.00           C
ATOM   1185  C   VAL A 123      66.780  44.840  33.070  1.00  0.00           C
ATOM   1186  O   VAL A 123      67.880  44.420  32.650  1.00  0.00           O
ATOM   1187  N   LEU A 124      66.320  44.670  34.300  1.00  0.00           N
ATOM   1188  H   LEU A 124      65.420  44.980  34.590  1.00  0.00           H
ATOM   1189  CA  LEU A 124      67.080  43.760  35.210  1.00  0.00           C
ATOM   1190  CB  LEU A 124      67.330  44.390  36.590  1.00  0.00           C
ATOM   1191  CG  LEU A 124      68.100  45.670  36.560  1.00  0.00           C
ATOM   1192  CD1 LEU A 124      68.160  46.210  37.960  1.00  0.00           C
ATOM   1193  CD2 LEU A 124      69.430  45.620  35.810  1.00  0.00           C
ATOM   1194  C   LEU A 124      66.320  42.430  35.300  1.00  0.00           C
ATOM   1195  O   LEU A 124      65.220  42.320  35.820  1.00  0.00           O
ATOM   1196  N   VAL A 125      67.110  41.400  34.950  1.00  0.00           N
ATOM   1197  H   VAL A 125      68.010  41.490  34.520  1.00  0.00           H
ATOM   1198  CA  VAL A 125      66.610  40.010  34.910  1.00  0.00           C
ATOM   1199  CB  VAL A 125      66.920  39.230  33.650  1.00  0.00           C
ATOM   1200  CG1 VAL A 125      66.130  37.880  33.660  1.00  0.00           C
ATOM   1201  CG2 VAL A 125      66.390  40.100  32.440  1.00  0.00           C
ATOM   1202  C   VAL A 125      67.140  39.280  36.160  1.00  0.00           C
ATOM   1203  O   VAL A 125      68.320  38.900  36.210  1.00  0.00           O
ATOM   1204  N   ASP A 126      66.170  39.130  37.030  1.00  0.00           N
ATOM   1205  H   ASP A 126      65.290  39.590  36.880  1.00  0.00           H
ATOM   1206  CA  ASP A 126      66.260  38.520  38.330  1.00  0.00           C
ATOM   1207  CB  ASP A 126      66.250  36.970  38.060  1.00  0.00           C
ATOM   1208  CG  ASP A 126      65.290  36.320  39.150  1.00  0.00           C
ATOM   1209  OD1 ASP A 126      64.040  36.240  38.980  1.00  0.00           O
ATOM   1210  OD2 ASP A 126      65.830  35.830  40.140  1.00  0.00           O
ATOM   1211  C   ASP A 126      67.280  38.970  39.390  1.00  0.00           C
ATOM   1212  O   ASP A 126      68.340  39.580  39.010  1.00  0.00           O
ATOM   1213  N   ASP A 127      67.070  38.470  40.560  1.00  0.00           N
ATOM   1214  H   ASP A 127      66.530  37.650  40.750  1.00  0.00           H
ATOM   1215  CA  ASP A 127      67.770  38.940  41.770  1.00  0.00           C
ATOM   1216  CB  ASP A 127      67.400  38.210  43.010  1.00  0.00           C
ATOM   1217  CG  ASP A 127      67.610  39.130  44.230  1.00  0.00           C
ATOM   1218  OD1 ASP A 127      68.730  39.230  44.810  1.00  0.00           O
ATOM   1219  OD2 ASP A 127      66.640  39.840  44.660  1.00  0.00           O
ATOM   1220  C   ASP A 127      69.290  38.830  41.710  1.00  0.00           C
ATOM   1221  O   ASP A 127      69.800  37.720  41.670  1.00  0.00           O
ATOM   1222  N   GLY A 128      69.970  39.980  41.460  1.00  0.00           N
ATOM   1223  H   GLY A 128      69.390  40.780  41.470  1.00  0.00           H
ATOM   1224  CA  GLY A 128      71.400  40.150  41.350  1.00  0.00           C
ATOM   1225  C   GLY A 128      72.050  39.350  40.170  1.00  0.00           C
ATOM   1226  O   GLY A 128      73.220  38.970  40.340  1.00  0.00           O
ATOM   1227  N   LEU A 129      71.300  39.150  39.070  1.00  0.00           N
ATOM   1228  H   LEU A 129      70.330  39.370  39.140  1.00  0.00           H
ATOM   1229  CA  LEU A 129      71.800  38.380  37.950  1.00  0.00           C
ATOM   1230  CB  LEU A 129      70.750  37.270  37.670  1.00  0.00           C
ATOM   1231  CG  LEU A 129      70.860  36.070  38.640  1.00  0.00           C
ATOM   1232  CD1 LEU A 129      69.650  35.120  38.540  1.00  0.00           C
ATOM   1233  CD2 LEU A 129      72.080  35.240  38.200  1.00  0.00           C
ATOM   1234  C   LEU A 129      72.170  39.250  36.790  1.00  0.00           C
ATOM   1235  O   LEU A 129      73.150  39.890  36.730  1.00  0.00           O
ATOM   1236  N   ILE A 130      71.270  39.300  35.790  1.00  0.00           N
ATOM   1237  H   ILE A 130      70.350  38.920  35.880  1.00  0.00           H
ATOM   1238  CA  ILE A 130      71.570  39.720  34.430  1.00  0.00           C
ATOM   1239  CB  ILE A 130      71.210  38.750  33.310  1.00  0.00           C
ATOM   1240  CG1 ILE A 130      71.780  37.340  33.630  1.00  0.00           C
ATOM   1241  CG2 ILE A 130      71.730  39.210  31.960  1.00  0.00           C
ATOM   1242  CD  ILE A 130      73.310  37.040  33.830  1.00  0.00           C
ATOM   1243  C   ILE A 130      71.020  41.110  34.160  1.00  0.00           C
ATOM   1244  O   ILE A 130      69.830  41.380  34.090  1.00  0.00           O
ATOM   1245  N   GLY A 131      71.960  42.030  34.160  1.00  0.00           N
ATOM   1246  H   GLY A 131      72.890  41.910  34.520  1.00  0.00           H
ATOM   1247  CA  GLY A 131      71.720  43.330  33.680  1.00  0.00           C
ATOM   1248  C   GLY A 131      71.600  43.400  32.110  1.00  0.00           C
ATOM   1249  O   GLY A 131      72.400  42.700  31.500  1.00  0.00           O
ATOM   1250  N   MET A 132      70.660  44.110  31.570  1.00  0.00           N
ATOM   1251  H   MET A 132      69.940  44.510  32.150  1.00  0.00           H
ATOM   1252  CA  MET A 132      70.470  44.320  30.140  1.00  0.00           C
ATOM   1253  CB  MET A 132      69.210  43.690  29.620  1.00  0.00           C
ATOM   1254  CG  MET A 132      69.440  42.150  29.490  1.00  0.00           C
ATOM   1255  SD  MET A 132      67.960  41.230  28.850  1.00  0.00           S
ATOM   1256  CE  MET A 132      68.620  39.630  29.230  1.00  0.00           C
ATOM   1257  C   MET A 132      70.260  45.830  29.860  1.00  0.00           C
ATOM   1258  O   MET A 132      69.420  46.400  30.500  1.00  0.00           O
ATOM   1259  N   GLU A 133      71.000  46.420  28.870  1.00  0.00           N
ATOM   1260  H   GLU A 133      71.790  45.930  28.490  1.00  0.00           H
ATOM   1261  CA  GLU A 133      70.670  47.690  28.240  1.00  0.00           C
ATOM   1262  CB  GLU A 133      71.950  48.540  28.140  1.00  0.00           C
ATOM   1263  CG  GLU A 133      72.500  49.090  29.430  1.00  0.00           C
ATOM   1264  CD  GLU A 133      73.330  50.360  29.140  1.00  0.00           C
ATOM   1265  OE1 GLU A 133      73.080  51.470  29.610  1.00  0.00           O
ATOM   1266  OE2 GLU A 133      74.500  50.260  28.780  1.00  0.00           O
ATOM   1267  C   GLU A 133      70.000  47.600  26.880  1.00  0.00           C
ATOM   1268  O   GLU A 133      70.480  46.840  26.040  1.00  0.00           O
ATOM   1269  N   VAL A 134      68.790  48.160  26.700  1.00  0.00           N
ATOM   1270  H   VAL A 134      68.250  48.610  27.410  1.00  0.00           H
ATOM   1271  CA  VAL A 134      68.070  48.120  25.380  1.00  0.00           C
ATOM   1272  CB  VAL A 134      66.560  48.280  25.540  1.00  0.00           C
ATOM   1273  CG1 VAL A 134      65.710  48.120  24.230  1.00  0.00           C
ATOM   1274  CG2 VAL A 134      66.180  47.200  26.470  1.00  0.00           C
ATOM   1275  C   VAL A 134      68.700  48.970  24.230  1.00  0.00           C
ATOM   1276  O   VAL A 134      68.750  50.240  24.280  1.00  0.00           O
ATOM   1277  N   THR A 135      69.410  48.190  23.400  1.00  0.00           N
ATOM   1278  H   THR A 135      69.310  47.200  23.320  1.00  0.00           H
ATOM   1279  CA  THR A 135      70.070  48.750  22.220  1.00  0.00           C
ATOM   1280  CB  THR A 135      71.300  47.910  21.920  1.00  0.00           C
ATOM   1281  OG1 THR A 135      70.820  46.630  21.470  1.00  0.00           O
ATOM   1282  HG1 THR A 135      70.880  46.630  20.470  1.00  0.00           H
ATOM   1283  CG2 THR A 135      72.240  47.830  23.140  1.00  0.00           C
ATOM   1284  C   THR A 135      69.260  49.150  20.940  1.00  0.00           C
ATOM   1285  O   THR A 135      69.400  50.220  20.360  1.00  0.00           O
ATOM   1286  N   ALA A 136      68.340  48.240  20.590  1.00  0.00           N
ATOM   1287  H   ALA A 136      68.640  47.320  20.870  1.00  0.00           H
ATOM   1288  CA  ALA A 136      67.230  48.520  19.610  1.00  0.00           C
ATOM   1289  CB  ALA A 136      67.670  48.730  18.160  1.00  0.00           C
ATOM   1290  C   ALA A 136      65.960  47.740  19.660  1.00  0.00           C
ATOM   1291  O   ALA A 136      66.020  46.590  19.990  1.00  0.00           O
ATOM   1292  N   ILE A 137      64.760  48.280  19.310  1.00  0.00           N
ATOM   1293  H   ILE A 137      64.720  49.270  19.170  1.00  0.00           H
ATOM   1294  CA  ILE A 137      63.490  47.530  19.050  1.00  0.00           C
ATOM   1295  CB  ILE A 137      62.240  48.000  19.890  1.00  0.00           C
ATOM   1296  CG1 ILE A 137      62.570  48.470  21.380  1.00  0.00           C
ATOM   1297  CG2 ILE A 137      61.270  46.820  19.960  1.00  0.00           C
ATOM   1298  CD  ILE A 137      61.320  49.110  22.050  1.00  0.00           C
ATOM   1299  C   ILE A 137      63.110  47.580  17.590  1.00  0.00           C
ATOM   1300  O   ILE A 137      63.350  48.620  16.940  1.00  0.00           O
ATOM   1301  N   GLU A 138      62.790  46.400  17.050  1.00  0.00           N
ATOM   1302  H   GLU A 138      62.920  45.520  17.510  1.00  0.00           H
ATOM   1303  CA  GLU A 138      62.450  46.300  15.600  1.00  0.00           C
ATOM   1304  CB  GLU A 138      63.640  45.740  14.820  1.00  0.00           C
ATOM   1305  CG  GLU A 138      64.950  46.470  15.010  1.00  0.00           C
ATOM   1306  CD  GLU A 138      65.970  45.880  14.060  1.00  0.00           C
ATOM   1307  OE1 GLU A 138      65.990  44.650  13.830  1.00  0.00           O
ATOM   1308  OE2 GLU A 138      66.700  46.610  13.350  1.00  0.00           O
ATOM   1309  C   GLU A 138      61.290  45.260  15.510  1.00  0.00           C
ATOM   1310  O   GLU A 138      61.470  44.020  15.600  1.00  0.00           O
ATOM   1311  N   GLY A 139      60.100  45.780  15.380  1.00  0.00           N
ATOM   1312  H   GLY A 139      59.990  46.750  15.260  1.00  0.00           H
ATOM   1313  CA  GLY A 139      58.880  44.910  15.530  1.00  0.00           C
ATOM   1314  C   GLY A 139      58.750  44.300  16.940  1.00  0.00           C
ATOM   1315  O   GLY A 139      59.000  44.930  17.970  1.00  0.00           O
ATOM   1316  N   ASN A 140      58.490  43.020  16.960  1.00  0.00           N
ATOM   1317  H   ASN A 140      58.020  42.620  16.170  1.00  0.00           H
ATOM   1318  CA  ASN A 140      58.590  42.110  18.100  1.00  0.00           C
ATOM   1319  CB  ASN A 140      58.220  40.670  17.820  1.00  0.00           C
ATOM   1320  CG  ASN A 140      59.130  39.860  17.010  1.00  0.00           C
ATOM   1321  OD1 ASN A 140      59.820  40.250  16.020  1.00  0.00           O
ATOM   1322  ND2 ASN A 140      59.350  38.660  17.420  1.00  0.00           N
ATOM   1323 1HD2 ASN A 140      59.050  38.400  18.340  1.00  0.00           H
ATOM   1324 2HD2 ASN A 140      59.870  38.050  16.830  1.00  0.00           H
ATOM   1325  C   ASN A 140      59.940  41.970  18.850  1.00  0.00           C
ATOM   1326  O   ASN A 140      59.960  41.650  20.050  1.00  0.00           O
ATOM   1327  N   LYS A 141      60.920  42.270  18.110  1.00  0.00           N
ATOM   1328  H   LYS A 141      60.740  42.880  17.340  1.00  0.00           H
ATOM   1329  CA  LYS A 141      62.270  42.040  18.540  1.00  0.00           C
ATOM   1330  CB  LYS A 141      63.210  41.610  17.430  1.00  0.00           C
ATOM   1331  CG  LYS A 141      63.040  40.290  16.890  1.00  0.00           C
ATOM   1332  CD  LYS A 141      62.890  39.040  17.730  1.00  0.00           C
ATOM   1333  CE  LYS A 141      62.990  37.650  17.080  1.00  0.00           C
ATOM   1334  NZ  LYS A 141      63.960  37.600  16.000  1.00  0.00           N
ATOM   1335  HZ1 LYS A 141      63.560  37.830  15.100  1.00  0.00           H
ATOM   1336  HZ2 LYS A 141      64.560  38.360  16.250  1.00  0.00           H
ATOM   1337  HZ3 LYS A 141      64.360  36.680  15.880  1.00  0.00           H
ATOM   1338  C   LYS A 141      62.900  43.240  19.260  1.00  0.00           C
ATOM   1339  O   LYS A 141      63.080  44.300  18.660  1.00  0.00           O
ATOM   1340  N   VAL A 142      62.920  43.160  20.610  1.00  0.00           N
ATOM   1341  H   VAL A 142      62.560  42.370  21.120  1.00  0.00           H
ATOM   1342  CA  VAL A 142      63.750  43.990  21.540  1.00  0.00           C
ATOM   1343  CB  VAL A 142      62.990  43.990  22.860  1.00  0.00           C
ATOM   1344  CG1 VAL A 142      63.800  44.840  23.870  1.00  0.00           C
ATOM   1345  CG2 VAL A 142      61.510  44.440  22.810  1.00  0.00           C
ATOM   1346  C   VAL A 142      65.140  43.490  21.560  1.00  0.00           C
ATOM   1347  O   VAL A 142      65.390  42.410  22.060  1.00  0.00           O
ATOM   1348  N   ILE A 143      66.120  44.230  21.030  1.00  0.00           N
ATOM   1349  H   ILE A 143      65.950  45.050  20.500  1.00  0.00           H
ATOM   1350  CA  ILE A 143      67.550  43.710  21.080  1.00  0.00           C
ATOM   1351  CB  ILE A 143      68.300  43.620  19.750  1.00  0.00           C
ATOM   1352  CG1 ILE A 143      67.500  42.950  18.650  1.00  0.00           C
ATOM   1353  CG2 ILE A 143      69.660  42.950  19.940  1.00  0.00           C
ATOM   1354  CD  ILE A 143      66.880  44.040  17.750  1.00  0.00           C
ATOM   1355  C   ILE A 143      68.320  44.410  22.210  1.00  0.00           C
ATOM   1356  O   ILE A 143      68.400  45.600  22.270  1.00  0.00           O
ATOM   1357  N   CYS A 144      68.700  43.610  23.190  1.00  0.00           N
ATOM   1358  H   CYS A 144      68.950  42.650  23.070  1.00  0.00           H
ATOM   1359  CA  CYS A 144      69.360  44.180  24.360  1.00  0.00           C
ATOM   1360  CB  CYS A 144      68.440  43.800  25.510  1.00  0.00           C
ATOM   1361  SG  CYS A 144      68.430  42.010  25.740  1.00  0.00           S
ATOM   1362  HG  CYS A 144      68.690  41.990  27.040  1.00  0.00           H
ATOM   1363  C   CYS A 144      70.770  43.660  24.510  1.00  0.00           C
ATOM   1364  O   CYS A 144      71.100  42.570  24.100  1.00  0.00           O
ATOM   1365  N   LYS A 145      71.650  44.460  25.100  1.00  0.00           N
ATOM   1366  H   LYS A 145      71.390  45.410  25.210  1.00  0.00           H
ATOM   1367  CA  LYS A 145      73.040  44.150  25.560  1.00  0.00           C
ATOM   1368  CB  LYS A 145      73.980  45.330  25.220  1.00  0.00           C
ATOM   1369  CG  LYS A 145      75.480  45.100  25.560  1.00  0.00           C
ATOM   1370  CD  LYS A 145      76.400  46.160  24.940  1.00  0.00           C
ATOM   1371  CE  LYS A 145      76.290  46.140  23.400  1.00  0.00           C
ATOM   1372  NZ  LYS A 145      77.300  47.130  22.960  1.00  0.00           N
ATOM   1373  HZ1 LYS A 145      77.080  47.620  22.110  1.00  0.00           H
ATOM   1374  HZ2 LYS A 145      77.400  47.830  23.660  1.00  0.00           H
ATOM   1375  HZ3 LYS A 145      78.190  46.680  22.820  1.00  0.00           H
ATOM   1376  C   LYS A 145      73.180  43.450  26.960  1.00  0.00           C
ATOM   1377  O   LYS A 145      72.880  44.180  27.880  1.00  0.00           O
ATOM   1378  N   VAL A 146      73.830  42.340  27.060  1.00  0.00           N
ATOM   1379  H   VAL A 146      74.240  41.940  26.250  1.00  0.00           H
ATOM   1380  CA  VAL A 146      74.110  41.730  28.380  1.00  0.00           C
ATOM   1381  CB  VAL A 146      74.270  40.240  28.170  1.00  0.00           C
ATOM   1382  CG1 VAL A 146      74.530  39.510  29.530  1.00  0.00           C
ATOM   1383  CG2 VAL A 146      73.220  39.470  27.350  1.00  0.00           C
ATOM   1384  C   VAL A 146      75.320  42.370  29.060  1.00  0.00           C
ATOM   1385  O   VAL A 146      76.380  42.600  28.500  1.00  0.00           O
ATOM   1386  N   LEU A 147      74.960  43.050  30.190  1.00  0.00           N
ATOM   1387  H   LEU A 147      74.030  42.950  30.520  1.00  0.00           H
ATOM   1388  CA  LEU A 147      75.920  43.750  31.080  1.00  0.00           C
ATOM   1389  CB  LEU A 147      75.140  44.560  32.130  1.00  0.00           C
ATOM   1390  CG  LEU A 147      74.620  45.860  31.600  1.00  0.00           C
ATOM   1391  CD1 LEU A 147      73.950  46.630  32.780  1.00  0.00           C
ATOM   1392  CD2 LEU A 147      75.720  46.660  30.880  1.00  0.00           C
ATOM   1393  C   LEU A 147      77.060  43.050  31.770  1.00  0.00           C
ATOM   1394  O   LEU A 147      78.190  43.570  31.700  1.00  0.00           O
ATOM   1395  N   ASN A 148      76.890  41.700  32.030  1.00  0.00           N
ATOM   1396  H   ASN A 148      76.150  41.250  31.550  1.00  0.00           H
ATOM   1397  CA  ASN A 148      77.610  40.880  33.000  1.00  0.00           C
ATOM   1398  CB  ASN A 148      77.250  41.490  34.320  1.00  0.00           C
ATOM   1399  CG  ASN A 148      75.820  41.230  34.860  1.00  0.00           C
ATOM   1400  OD1 ASN A 148      74.850  41.630  34.260  1.00  0.00           O
ATOM   1401  ND2 ASN A 148      75.640  40.860  36.080  1.00  0.00           N
ATOM   1402 1HD2 ASN A 148      76.350  40.690  36.760  1.00  0.00           H
ATOM   1403 2HD2 ASN A 148      74.670  40.660  36.250  1.00  0.00           H
ATOM   1404  C   ASN A 148      77.310  39.370  32.880  1.00  0.00           C
ATOM   1405  O   ASN A 148      76.500  38.780  32.130  1.00  0.00           O
ATOM   1406  N   ASN A 149      78.220  38.670  33.500  1.00  0.00           N
ATOM   1407  H   ASN A 149      78.830  39.140  34.140  1.00  0.00           H
ATOM   1408  CA  ASN A 149      78.390  37.200  33.420  1.00  0.00           C
ATOM   1409  CB  ASN A 149      79.870  36.910  33.370  1.00  0.00           C
ATOM   1410  CG  ASN A 149      80.590  37.290  32.050  1.00  0.00           C
ATOM   1411  OD1 ASN A 149      80.410  38.380  31.590  1.00  0.00           O
ATOM   1412  ND2 ASN A 149      81.220  36.400  31.290  1.00  0.00           N
ATOM   1413 1HD2 ASN A 149      81.300  35.480  31.680  1.00  0.00           H
ATOM   1414 2HD2 ASN A 149      81.710  36.640  30.450  1.00  0.00           H
ATOM   1415  C   ASN A 149      77.720  36.440  34.540  1.00  0.00           C
ATOM   1416  O   ASN A 149      77.980  36.560  35.750  1.00  0.00           O
ATOM   1417  N   GLY A 150      76.850  35.550  34.050  1.00  0.00           N
ATOM   1418  H   GLY A 150      76.800  35.400  33.060  1.00  0.00           H
ATOM   1419  CA  GLY A 150      76.050  34.700  34.850  1.00  0.00           C
ATOM   1420  C   GLY A 150      75.150  33.820  33.990  1.00  0.00           C
ATOM   1421  O   GLY A 150      75.300  33.640  32.810  1.00  0.00           O
ATOM   1422  N   ASP A 151      74.430  33.060  34.800  1.00  0.00           N
ATOM   1423  H   ASP A 151      74.490  33.260  35.780  1.00  0.00           H
ATOM   1424  CA  ASP A 151      73.420  32.080  34.400  1.00  0.00           C
ATOM   1425  CB  ASP A 151      73.070  31.110  35.520  1.00  0.00           C
ATOM   1426  CG  ASP A 151      74.360  30.390  35.890  1.00  0.00           C
ATOM   1427  OD1 ASP A 151      74.590  30.310  37.070  1.00  0.00           O
ATOM   1428  OD2 ASP A 151      75.100  29.810  35.120  1.00  0.00           O
ATOM   1429  C   ASP A 151      72.050  32.660  33.970  1.00  0.00           C
ATOM   1430  O   ASP A 151      71.580  33.710  34.480  1.00  0.00           O
ATOM   1431  N   LEU A 152      71.360  31.840  33.170  1.00  0.00           N
ATOM   1432  H   LEU A 152      71.900  31.220  32.600  1.00  0.00           H
ATOM   1433  CA  LEU A 152      69.960  32.000  32.830  1.00  0.00           C
ATOM   1434  CB  LEU A 152      69.870  32.570  31.410  1.00  0.00           C
ATOM   1435  CG  LEU A 152      68.480  32.840  30.830  1.00  0.00           C
ATOM   1436  CD1 LEU A 152      68.010  34.320  31.050  1.00  0.00           C
ATOM   1437  CD2 LEU A 152      68.520  32.480  29.340  1.00  0.00           C
ATOM   1438  C   LEU A 152      69.150  30.670  32.920  1.00  0.00           C
ATOM   1439  O   LEU A 152      69.740  29.660  32.520  1.00  0.00           O
ATOM   1440  N   GLY A 153      68.200  30.650  33.830  1.00  0.00           N
ATOM   1441  H   GLY A 153      68.210  31.370  34.530  1.00  0.00           H
ATOM   1442  CA  GLY A 153      67.500  29.430  34.140  1.00  0.00           C
ATOM   1443  C   GLY A 153      66.130  29.470  33.440  1.00  0.00           C
ATOM   1444  O   GLY A 153      65.990  30.250  32.480  1.00  0.00           O
ATOM   1445  N   GLU A 154      65.260  28.570  33.750  1.00  0.00           N
ATOM   1446  H   GLU A 154      65.320  27.910  34.500  1.00  0.00           H
ATOM   1447  CA  GLU A 154      63.870  28.660  33.280  1.00  0.00           C
ATOM   1448  CB  GLU A 154      63.090  27.380  33.340  1.00  0.00           C
ATOM   1449  CG  GLU A 154      63.940  26.270  32.600  1.00  0.00           C
ATOM   1450  CD  GLU A 154      63.000  25.090  32.160  1.00  0.00           C
ATOM   1451  OE1 GLU A 154      62.860  24.150  32.970  1.00  0.00           O
ATOM   1452  OE2 GLU A 154      62.570  25.080  31.040  1.00  0.00           O
ATOM   1453  C   GLU A 154      63.050  29.690  34.100  1.00  0.00           C
ATOM   1454  O   GLU A 154      63.110  29.600  35.330  1.00  0.00           O
ATOM   1455  N   ASN A 155      62.170  30.440  33.430  1.00  0.00           N
ATOM   1456  H   ASN A 155      62.220  30.580  32.440  1.00  0.00           H
ATOM   1457  CA  ASN A 155      61.040  31.110  34.190  1.00  0.00           C
ATOM   1458  CB  ASN A 155      60.100  30.090  34.760  1.00  0.00           C
ATOM   1459  CG  ASN A 155      59.540  29.090  33.710  1.00  0.00           C
ATOM   1460  OD1 ASN A 155      60.020  27.980  33.480  1.00  0.00           O
ATOM   1461  ND2 ASN A 155      58.530  29.410  32.910  1.00  0.00           N
ATOM   1462 1HD2 ASN A 155      58.240  30.360  32.750  1.00  0.00           H
ATOM   1463 2HD2 ASN A 155      58.060  28.650  32.480  1.00  0.00           H
ATOM   1464  C   ASN A 155      61.380  32.260  35.190  1.00  0.00           C
ATOM   1465  O   ASN A 155      60.810  32.370  36.310  1.00  0.00           O
ATOM   1466  N   LYS A 156      62.230  33.140  34.720  1.00  0.00           N
ATOM   1467  H   LYS A 156      62.470  33.270  33.750  1.00  0.00           H
ATOM   1468  CA  LYS A 156      62.880  34.180  35.580  1.00  0.00           C
ATOM   1469  CB  LYS A 156      64.380  34.220  35.240  1.00  0.00           C
ATOM   1470  CG  LYS A 156      65.160  32.920  35.170  1.00  0.00           C
ATOM   1471  CD  LYS A 156      65.210  32.020  36.430  1.00  0.00           C
ATOM   1472  CE  LYS A 156      65.630  32.830  37.700  1.00  0.00           C
ATOM   1473  NZ  LYS A 156      66.110  31.990  38.780  1.00  0.00           N
ATOM   1474  HZ1 LYS A 156      65.480  31.230  38.950  1.00  0.00           H
ATOM   1475  HZ2 LYS A 156      66.940  31.570  38.420  1.00  0.00           H
ATOM   1476  HZ3 LYS A 156      66.240  32.490  39.640  1.00  0.00           H
ATOM   1477  C   LYS A 156      62.280  35.590  35.460  1.00  0.00           C
ATOM   1478  O   LYS A 156      61.840  36.050  34.410  1.00  0.00           O
ATOM   1479  N   GLY A 157      62.280  36.310  36.620  1.00  0.00           N
ATOM   1480  H   GLY A 157      62.880  36.110  37.400  1.00  0.00           H
ATOM   1481  CA  GLY A 157      61.660  37.690  36.760  1.00  0.00           C
ATOM   1482  C   GLY A 157      62.440  38.760  35.970  1.00  0.00           C
ATOM   1483  O   GLY A 157      63.480  39.260  36.400  1.00  0.00           O
ATOM   1484  N   VAL A 158      61.640  39.510  35.210  1.00  0.00           N
ATOM   1485  H   VAL A 158      60.660  39.580  35.420  1.00  0.00           H
ATOM   1486  CA  VAL A 158      62.030  40.600  34.240  1.00  0.00           C
ATOM   1487  CB  VAL A 158      61.330  40.520  32.860  1.00  0.00           C
ATOM   1488  CG1 VAL A 158      62.120  41.370  31.960  1.00  0.00           C
ATOM   1489  CG2 VAL A 158      61.380  39.080  32.420  1.00  0.00           C
ATOM   1490  C   VAL A 158      61.530  41.910  34.860  1.00  0.00           C
ATOM   1491  O   VAL A 158      60.380  42.340  34.690  1.00  0.00           O
ATOM   1492  N   ASN A 159      62.400  42.620  35.590  1.00  0.00           N
ATOM   1493  H   ASN A 159      63.190  42.220  36.060  1.00  0.00           H
ATOM   1494  CA  ASN A 159      62.120  43.970  36.050  1.00  0.00           C
ATOM   1495  CB  ASN A 159      63.010  44.230  37.300  1.00  0.00           C
ATOM   1496  CG  ASN A 159      62.650  43.260  38.490  1.00  0.00           C
ATOM   1497  OD1 ASN A 159      62.850  42.080  38.520  1.00  0.00           O
ATOM   1498  ND2 ASN A 159      61.700  43.780  39.290  1.00  0.00           N
ATOM   1499 1HD2 ASN A 159      61.520  44.740  39.190  1.00  0.00           H
ATOM   1500 2HD2 ASN A 159      61.190  43.310  40.010  1.00  0.00           H
ATOM   1501  C   ASN A 159      62.440  45.050  34.970  1.00  0.00           C
ATOM   1502  O   ASN A 159      63.430  44.910  34.260  1.00  0.00           O
ATOM   1503  N   LEU A 160      61.520  46.050  34.860  1.00  0.00           N
ATOM   1504  H   LEU A 160      60.600  45.970  35.230  1.00  0.00           H
ATOM   1505  CA  LEU A 160      61.770  47.290  34.150  1.00  0.00           C
ATOM   1506  CB  LEU A 160      60.690  47.460  33.030  1.00  0.00           C
ATOM   1507  CG  LEU A 160      60.670  46.350  31.980  1.00  0.00           C
ATOM   1508  CD1 LEU A 160      59.860  45.100  32.400  1.00  0.00           C
ATOM   1509  CD2 LEU A 160      60.210  46.800  30.630  1.00  0.00           C
ATOM   1510  C   LEU A 160      61.750  48.590  34.980  1.00  0.00           C
ATOM   1511  O   LEU A 160      60.660  49.130  35.330  1.00  0.00           O
ATOM   1512  N   PRO A 161      62.830  49.020  35.540  1.00  0.00           N
ATOM   1513  CA  PRO A 161      63.100  50.240  36.310  1.00  0.00           C
ATOM   1514  CB  PRO A 161      64.420  49.930  37.050  1.00  0.00           C
ATOM   1515  CG  PRO A 161      65.180  49.040  36.120  1.00  0.00           C
ATOM   1516  CD  PRO A 161      64.080  48.220  35.370  1.00  0.00           C
ATOM   1517  C   PRO A 161      63.130  51.560  35.460  1.00  0.00           C
ATOM   1518  O   PRO A 161      63.490  51.400  34.300  1.00  0.00           O
ATOM   1519  N   GLY A 162      62.700  52.650  36.100  1.00  0.00           N
ATOM   1520  H   GLY A 162      62.610  52.510  37.090  1.00  0.00           H
ATOM   1521  CA  GLY A 162      62.660  54.010  35.550  1.00  0.00           C
ATOM   1522  C   GLY A 162      61.600  54.270  34.490  1.00  0.00           C
ATOM   1523  O   GLY A 162      61.620  55.360  33.940  1.00  0.00           O
ATOM   1524  N   VAL A 163      60.580  53.400  34.420  1.00  0.00           N
ATOM   1525  H   VAL A 163      60.410  52.840  35.220  1.00  0.00           H
ATOM   1526  CA  VAL A 163      59.610  53.520  33.290  1.00  0.00           C
ATOM   1527  CB  VAL A 163      60.000  52.570  32.170  1.00  0.00           C
ATOM   1528  CG1 VAL A 163      59.870  51.140  32.420  1.00  0.00           C
ATOM   1529  CG2 VAL A 163      59.510  52.960  30.750  1.00  0.00           C
ATOM   1530  C   VAL A 163      58.110  53.520  33.560  1.00  0.00           C
ATOM   1531  O   VAL A 163      57.300  54.040  32.810  1.00  0.00           O
ATOM   1532  N   SER A 164      57.760  53.170  34.820  1.00  0.00           N
ATOM   1533  H   SER A 164      58.400  53.350  35.570  1.00  0.00           H
ATOM   1534  CA  SER A 164      56.440  52.480  35.120  1.00  0.00           C
ATOM   1535  CB  SER A 164      55.340  53.400  35.720  1.00  0.00           C
ATOM   1536  OG  SER A 164      55.590  53.710  37.060  1.00  0.00           O
ATOM   1537  HG  SER A 164      56.560  53.680  37.290  1.00  0.00           H
ATOM   1538  C   SER A 164      55.810  51.650  34.030  1.00  0.00           C
ATOM   1539  O   SER A 164      55.220  52.180  33.070  1.00  0.00           O
ATOM   1540  N   ILE A 165      55.730  50.330  34.340  1.00  0.00           N
ATOM   1541  H   ILE A 165      55.760  49.980  35.280  1.00  0.00           H
ATOM   1542  CA  ILE A 165      55.120  49.390  33.310  1.00  0.00           C
ATOM   1543  CB  ILE A 165      55.550  48.000  33.530  1.00  0.00           C
ATOM   1544  CG1 ILE A 165      56.010  47.650  34.960  1.00  0.00           C
ATOM   1545  CG2 ILE A 165      56.680  47.720  32.500  1.00  0.00           C
ATOM   1546  CD  ILE A 165      56.350  46.160  35.050  1.00  0.00           C
ATOM   1547  C   ILE A 165      53.590  49.320  33.310  1.00  0.00           C
ATOM   1548  O   ILE A 165      53.010  49.440  34.440  1.00  0.00           O
ATOM   1549  N   ALA A 166      52.950  48.750  32.280  1.00  0.00           N
ATOM   1550  H   ALA A 166      53.390  48.360  31.470  1.00  0.00           H
ATOM   1551  CA  ALA A 166      51.470  48.750  32.110  1.00  0.00           C
ATOM   1552  CB  ALA A 166      51.130  48.870  30.660  1.00  0.00           C
ATOM   1553  C   ALA A 166      50.760  47.580  32.800  1.00  0.00           C
ATOM   1554  O   ALA A 166      49.710  47.170  32.320  1.00  0.00           O
ATOM   1555  N   LEU A 167      51.320  46.960  33.840  1.00  0.00           N
ATOM   1556  H   LEU A 167      52.250  47.220  34.110  1.00  0.00           H
ATOM   1557  CA  LEU A 167      50.670  45.900  34.640  1.00  0.00           C
ATOM   1558  CB  LEU A 167      51.650  45.430  35.750  1.00  0.00           C
ATOM   1559  CG  LEU A 167      52.740  44.580  35.090  1.00  0.00           C
ATOM   1560  CD1 LEU A 167      53.620  43.920  36.180  1.00  0.00           C
ATOM   1561  CD2 LEU A 167      52.180  43.450  34.270  1.00  0.00           C
ATOM   1562  C   LEU A 167      49.320  46.250  35.320  1.00  0.00           C
ATOM   1563  O   LEU A 167      49.230  47.200  36.050  1.00  0.00           O
ATOM   1564  N   PRO A 168      48.290  45.450  35.010  1.00  0.00           N
ATOM   1565  CA  PRO A 168      46.940  45.620  35.560  1.00  0.00           C
ATOM   1566  CB  PRO A 168      46.050  44.630  34.820  1.00  0.00           C
ATOM   1567  CG  PRO A 168      46.930  43.990  33.720  1.00  0.00           C
ATOM   1568  CD  PRO A 168      48.370  44.270  34.150  1.00  0.00           C
ATOM   1569  C   PRO A 168      46.920  45.360  37.120  1.00  0.00           C
ATOM   1570  O   PRO A 168      47.390  44.300  37.570  1.00  0.00           O
ATOM   1571  N   ALA A 169      46.060  46.040  37.750  1.00  0.00           N
ATOM   1572  H   ALA A 169      45.590  46.840  37.360  1.00  0.00           H
ATOM   1573  CA  ALA A 169      45.920  46.000  39.220  1.00  0.00           C
ATOM   1574  CB  ALA A 169      44.890  47.080  39.670  1.00  0.00           C
ATOM   1575  C   ALA A 169      45.520  44.630  39.770  1.00  0.00           C
ATOM   1576  O   ALA A 169      44.630  44.080  39.160  1.00  0.00           O
ATOM   1577  N   LEU A 170      46.210  44.060  40.780  1.00  0.00           N
ATOM   1578  H   LEU A 170      47.020  44.540  41.070  1.00  0.00           H
ATOM   1579  CA  LEU A 170      45.910  42.790  41.510  1.00  0.00           C
ATOM   1580  CB  LEU A 170      44.680  42.830  42.370  1.00  0.00           C
ATOM   1581  CG  LEU A 170      44.710  43.920  43.440  1.00  0.00           C
ATOM   1582  CD1 LEU A 170      43.340  43.850  44.150  1.00  0.00           C
ATOM   1583  CD2 LEU A 170      45.920  44.040  44.330  1.00  0.00           C
ATOM   1584  C   LEU A 170      45.770  41.490  40.680  1.00  0.00           C
ATOM   1585  O   LEU A 170      44.970  41.350  39.730  1.00  0.00           O
ATOM   1586  N   ALA A 171      46.530  40.500  41.180  1.00  0.00           N
ATOM   1587  H   ALA A 171      47.130  40.710  41.960  1.00  0.00           H
ATOM   1588  CA  ALA A 171      46.580  39.160  40.590  1.00  0.00           C
ATOM   1589  CB  ALA A 171      48.070  38.730  40.590  1.00  0.00           C
ATOM   1590  C   ALA A 171      45.730  38.080  41.250  1.00  0.00           C
ATOM   1591  O   ALA A 171      44.880  38.410  42.040  1.00  0.00           O
ATOM   1592  N   GLU A 172      46.010  36.800  40.920  1.00  0.00           N
ATOM   1593  H   GLU A 172      46.940  36.560  40.660  1.00  0.00           H
ATOM   1594  CA  GLU A 172      45.100  35.690  41.250  1.00  0.00           C
ATOM   1595  CB  GLU A 172      45.270  34.420  40.350  1.00  0.00           C
ATOM   1596  CG  GLU A 172      46.610  33.670  40.290  1.00  0.00           C
ATOM   1597  CD  GLU A 172      47.770  34.560  39.940  1.00  0.00           C
ATOM   1598  OE1 GLU A 172      47.900  34.910  38.810  1.00  0.00           O
ATOM   1599  OE2 GLU A 172      48.270  35.080  40.940  1.00  0.00           O
ATOM   1600  C   GLU A 172      45.080  35.430  42.700  1.00  0.00           C
ATOM   1601  O   GLU A 172      44.140  35.480  43.460  1.00  0.00           O
ATOM   1602  N   LYS A 173      46.360  35.260  43.120  1.00  0.00           N
ATOM   1603  H   LYS A 173      47.070  35.060  42.450  1.00  0.00           H
ATOM   1604  CA  LYS A 173      46.740  35.120  44.500  1.00  0.00           C
ATOM   1605  CB  LYS A 173      48.260  34.960  44.540  1.00  0.00           C
ATOM   1606  CG  LYS A 173      48.740  33.570  43.980  1.00  0.00           C
ATOM   1607  CD  LYS A 173      50.280  33.540  43.990  1.00  0.00           C
ATOM   1608  CE  LYS A 173      50.870  33.560  45.380  1.00  0.00           C
ATOM   1609  NZ  LYS A 173      52.340  33.430  45.360  1.00  0.00           N
ATOM   1610  HZ1 LYS A 173      52.610  32.470  45.280  1.00  0.00           H
ATOM   1611  HZ2 LYS A 173      52.790  33.970  44.630  1.00  0.00           H
ATOM   1612  HZ3 LYS A 173      52.650  33.740  46.260  1.00  0.00           H
ATOM   1613  C   LYS A 173      46.200  36.300  45.360  1.00  0.00           C
ATOM   1614  O   LYS A 173      45.590  36.110  46.400  1.00  0.00           O
ATOM   1615  N   ASP A 174      46.470  37.530  44.900  1.00  0.00           N
ATOM   1616  H   ASP A 174      47.140  37.700  44.180  1.00  0.00           H
ATOM   1617  CA  ASP A 174      45.830  38.780  45.520  1.00  0.00           C
ATOM   1618  CB  ASP A 174      46.230  40.050  44.690  1.00  0.00           C
ATOM   1619  CG  ASP A 174      47.740  40.170  44.530  1.00  0.00           C
ATOM   1620  OD1 ASP A 174      48.260  40.220  43.390  1.00  0.00           O
ATOM   1621  OD2 ASP A 174      48.530  40.080  45.490  1.00  0.00           O
ATOM   1622  C   ASP A 174      44.300  38.730  45.560  1.00  0.00           C
ATOM   1623  O   ASP A 174      43.650  39.010  46.570  1.00  0.00           O
ATOM   1624  N   LYS A 175      43.640  38.230  44.520  1.00  0.00           N
ATOM   1625  H   LYS A 175      44.080  38.090  43.640  1.00  0.00           H
ATOM   1626  CA  LYS A 175      42.150  38.000  44.580  1.00  0.00           C
ATOM   1627  CB  LYS A 175      41.770  37.700  43.160  1.00  0.00           C
ATOM   1628  CG  LYS A 175      41.610  38.990  42.360  1.00  0.00           C
ATOM   1629  CD  LYS A 175      41.730  38.750  40.890  1.00  0.00           C
ATOM   1630  CE  LYS A 175      41.420  40.070  40.140  1.00  0.00           C
ATOM   1631  NZ  LYS A 175      41.590  39.990  38.690  1.00  0.00           N
ATOM   1632  HZ1 LYS A 175      40.880  39.410  38.280  1.00  0.00           H
ATOM   1633  HZ2 LYS A 175      41.500  40.930  38.350  1.00  0.00           H
ATOM   1634  HZ3 LYS A 175      42.510  39.680  38.450  1.00  0.00           H
ATOM   1635  C   LYS A 175      41.500  37.040  45.560  1.00  0.00           C
ATOM   1636  O   LYS A 175      40.450  37.290  46.180  1.00  0.00           O
ATOM   1637  N   GLN A 176      42.290  35.950  45.720  1.00  0.00           N
ATOM   1638  H   GLN A 176      43.050  35.850  45.080  1.00  0.00           H
ATOM   1639  CA  GLN A 176      42.080  34.890  46.800  1.00  0.00           C
ATOM   1640  CB  GLN A 176      42.980  33.640  46.690  1.00  0.00           C
ATOM   1641  CG  GLN A 176      42.660  32.930  45.370  1.00  0.00           C
ATOM   1642  CD  GLN A 176      43.620  31.700  45.370  1.00  0.00           C
ATOM   1643  OE1 GLN A 176      44.680  31.730  44.770  1.00  0.00           O
ATOM   1644  NE2 GLN A 176      43.440  30.760  46.260  1.00  0.00           N
ATOM   1645 1HE2 GLN A 176      42.660  30.860  46.890  1.00  0.00           H
ATOM   1646 2HE2 GLN A 176      43.920  29.900  46.100  1.00  0.00           H
ATOM   1647  C   GLN A 176      42.230  35.480  48.220  1.00  0.00           C
ATOM   1648  O   GLN A 176      41.240  35.600  48.960  1.00  0.00           O
ATOM   1649  N   ASP A 177      43.290  36.230  48.390  1.00  0.00           N
ATOM   1650  H   ASP A 177      44.020  36.020  47.730  1.00  0.00           H
ATOM   1651  CA  ASP A 177      43.600  37.080  49.580  1.00  0.00           C
ATOM   1652  CB  ASP A 177      45.000  37.700  49.440  1.00  0.00           C
ATOM   1653  CG  ASP A 177      46.280  36.870  49.530  1.00  0.00           C
ATOM   1654  OD1 ASP A 177      47.320  37.270  48.960  1.00  0.00           O
ATOM   1655  OD2 ASP A 177      46.320  36.120  50.470  1.00  0.00           O
ATOM   1656  C   ASP A 177      42.470  38.080  49.890  1.00  0.00           C
ATOM   1657  O   ASP A 177      42.030  38.260  51.020  1.00  0.00           O
ATOM   1658  N   LEU A 178      42.160  38.810  48.800  1.00  0.00           N
ATOM   1659  H   LEU A 178      42.770  38.850  48.010  1.00  0.00           H
ATOM   1660  CA  LEU A 178      41.170  39.840  48.760  1.00  0.00           C
ATOM   1661  CB  LEU A 178      41.060  40.440  47.370  1.00  0.00           C
ATOM   1662  CG  LEU A 178      40.390  41.770  47.530  1.00  0.00           C
ATOM   1663  CD1 LEU A 178      41.520  42.740  47.500  1.00  0.00           C
ATOM   1664  CD2 LEU A 178      39.320  41.960  46.500  1.00  0.00           C
ATOM   1665  C   LEU A 178      39.790  39.370  49.180  1.00  0.00           C
ATOM   1666  O   LEU A 178      39.320  39.910  50.120  1.00  0.00           O
ATOM   1667  N   ILE A 179      39.310  38.290  48.610  1.00  0.00           N
ATOM   1668  H   ILE A 179      39.590  38.070  47.670  1.00  0.00           H
ATOM   1669  CA  ILE A 179      38.000  37.690  49.060  1.00  0.00           C
ATOM   1670  CB  ILE A 179      37.400  36.710  48.010  1.00  0.00           C
ATOM   1671  CG1 ILE A 179      37.240  37.480  46.710  1.00  0.00           C
ATOM   1672  CG2 ILE A 179      36.050  36.370  48.520  1.00  0.00           C
ATOM   1673  CD  ILE A 179      36.710  36.680  45.500  1.00  0.00           C
ATOM   1674  C   ILE A 179      38.170  37.020  50.450  1.00  0.00           C
ATOM   1675  O   ILE A 179      37.290  37.310  51.230  1.00  0.00           O
ATOM   1676  N   PHE A 180      39.180  36.240  50.760  1.00  0.00           N
ATOM   1677  H   PHE A 180      39.980  36.020  50.200  1.00  0.00           H
ATOM   1678  CA  PHE A 180      39.230  35.720  52.180  1.00  0.00           C
ATOM   1679  CB  PHE A 180      40.510  34.890  52.250  1.00  0.00           C
ATOM   1680  CG  PHE A 180      40.290  33.710  53.220  1.00  0.00           C
ATOM   1681  CD1 PHE A 180      40.740  33.870  54.520  1.00  0.00           C
ATOM   1682  HD1 PHE A 180      41.290  34.720  54.900  1.00  0.00           H
ATOM   1683  CD2 PHE A 180      39.700  32.540  52.850  1.00  0.00           C
ATOM   1684  HD2 PHE A 180      39.290  32.440  51.840  1.00  0.00           H
ATOM   1685  CE1 PHE A 180      40.550  32.870  55.500  1.00  0.00           C
ATOM   1686  HE1 PHE A 180      40.790  33.020  56.550  1.00  0.00           H
ATOM   1687  CE2 PHE A 180      39.530  31.510  53.790  1.00  0.00           C
ATOM   1688  HE2 PHE A 180      38.990  30.580  53.650  1.00  0.00           H
ATOM   1689  CZ  PHE A 180      39.930  31.690  55.110  1.00  0.00           C
ATOM   1690  HZ  PHE A 180      39.710  30.860  55.790  1.00  0.00           H
ATOM   1691  C   PHE A 180      39.360  36.850  53.180  1.00  0.00           C
ATOM   1692  O   PHE A 180      38.820  36.680  54.230  1.00  0.00           O
ATOM   1693  N   GLY A 181      40.020  37.980  52.880  1.00  0.00           N
ATOM   1694  H   GLY A 181      40.760  37.950  52.210  1.00  0.00           H
ATOM   1695  CA  GLY A 181      39.970  39.190  53.750  1.00  0.00           C
ATOM   1696  C   GLY A 181      38.590  39.790  53.890  1.00  0.00           C
ATOM   1697  O   GLY A 181      38.330  40.270  54.990  1.00  0.00           O
ATOM   1698  N   CYS A 182      37.680  39.630  52.900  1.00  0.00           N
ATOM   1699  H   CYS A 182      38.030  39.060  52.160  1.00  0.00           H
ATOM   1700  CA  CYS A 182      36.250  40.050  52.930  1.00  0.00           C
ATOM   1701  CB  CYS A 182      35.840  40.430  51.560  1.00  0.00           C
ATOM   1702  SG  CYS A 182      36.760  41.650  50.590  1.00  0.00           S
ATOM   1703  HG  CYS A 182      37.840  40.910  50.380  1.00  0.00           H
ATOM   1704  C   CYS A 182      35.270  39.130  53.680  1.00  0.00           C
ATOM   1705  O   CYS A 182      34.310  39.580  54.350  1.00  0.00           O
ATOM   1706  N   GLU A 183      35.570  37.810  53.660  1.00  0.00           N
ATOM   1707  H   GLU A 183      36.360  37.530  53.120  1.00  0.00           H
ATOM   1708  CA  GLU A 183      34.820  36.800  54.530  1.00  0.00           C
ATOM   1709  CB  GLU A 183      34.800  35.290  54.240  1.00  0.00           C
ATOM   1710  CG  GLU A 183      33.890  35.030  53.010  1.00  0.00           C
ATOM   1711  CD  GLU A 183      33.300  33.620  53.120  1.00  0.00           C
ATOM   1712  OE1 GLU A 183      33.450  32.830  52.180  1.00  0.00           O
ATOM   1713  OE2 GLU A 183      32.770  33.330  54.260  1.00  0.00           O
ATOM   1714  C   GLU A 183      35.270  36.980  55.990  1.00  0.00           C
ATOM   1715  O   GLU A 183      34.420  37.110  56.850  1.00  0.00           O
ATOM   1716  N   GLN A 184      36.610  36.990  56.220  1.00  0.00           N
ATOM   1717  H   GLN A 184      37.200  36.730  55.460  1.00  0.00           H
ATOM   1718  CA  GLN A 184      37.300  37.440  57.500  1.00  0.00           C
ATOM   1719  CB  GLN A 184      38.820  37.350  57.400  1.00  0.00           C
ATOM   1720  CG  GLN A 184      39.340  35.850  57.220  1.00  0.00           C
ATOM   1721  CD  GLN A 184      38.840  34.860  58.270  1.00  0.00           C
ATOM   1722  OE1 GLN A 184      39.280  34.820  59.440  1.00  0.00           O
ATOM   1723  NE2 GLN A 184      37.960  33.920  57.940  1.00  0.00           N
ATOM   1724 1HE2 GLN A 184      37.820  33.710  56.970  1.00  0.00           H
ATOM   1725 2HE2 GLN A 184      37.490  33.400  58.650  1.00  0.00           H
ATOM   1726  C   GLN A 184      36.890  38.820  58.070  1.00  0.00           C
ATOM   1727  O   GLN A 184      36.910  39.010  59.320  1.00  0.00           O
ATOM   1728  N   GLY A 185      36.710  39.750  57.200  1.00  0.00           N
ATOM   1729  H   GLY A 185      36.950  39.580  56.240  1.00  0.00           H
ATOM   1730  CA  GLY A 185      36.230  41.140  57.410  1.00  0.00           C
ATOM   1731  C   GLY A 185      37.290  41.990  57.990  1.00  0.00           C
ATOM   1732  O   GLY A 185      37.240  42.290  59.170  1.00  0.00           O
ATOM   1733  N   VAL A 186      38.380  42.130  57.170  1.00  0.00           N
ATOM   1734  H   VAL A 186      38.430  41.680  56.270  1.00  0.00           H
ATOM   1735  CA  VAL A 186      39.640  42.810  57.540  1.00  0.00           C
ATOM   1736  CB  VAL A 186      40.830  42.100  56.880  1.00  0.00           C
ATOM   1737  CG1 VAL A 186      40.850  40.620  57.320  1.00  0.00           C
ATOM   1738  CG2 VAL A 186      40.850  42.340  55.370  1.00  0.00           C
ATOM   1739  C   VAL A 186      39.630  44.320  57.470  1.00  0.00           C
ATOM   1740  O   VAL A 186      39.210  44.960  56.520  1.00  0.00           O
ATOM   1741  N   ASP A 187      40.320  44.890  58.410  1.00  0.00           N
ATOM   1742  H   ASP A 187      40.790  44.320  59.090  1.00  0.00           H
ATOM   1743  CA  ASP A 187      40.350  46.400  58.710  1.00  0.00           C
ATOM   1744  CB  ASP A 187      40.930  46.730  60.070  1.00  0.00           C
ATOM   1745  CG  ASP A 187      40.350  46.040  61.250  1.00  0.00           C
ATOM   1746  OD1 ASP A 187      41.180  45.780  62.110  1.00  0.00           O
ATOM   1747  OD2 ASP A 187      39.150  45.660  61.290  1.00  0.00           O
ATOM   1748  C   ASP A 187      40.940  47.200  57.540  1.00  0.00           C
ATOM   1749  O   ASP A 187      40.180  47.840  56.830  1.00  0.00           O
ATOM   1750  N   PHE A 188      42.220  47.130  57.290  1.00  0.00           N
ATOM   1751  H   PHE A 188      42.780  46.440  57.750  1.00  0.00           H
ATOM   1752  CA  PHE A 188      42.780  47.880  56.130  1.00  0.00           C
ATOM   1753  CB  PHE A 188      43.830  48.940  56.630  1.00  0.00           C
ATOM   1754  CG  PHE A 188      43.280  50.070  57.410  1.00  0.00           C
ATOM   1755  CD1 PHE A 188      42.940  51.260  56.750  1.00  0.00           C
ATOM   1756  HD1 PHE A 188      43.210  51.370  55.700  1.00  0.00           H
ATOM   1757  CD2 PHE A 188      43.130  50.000  58.750  1.00  0.00           C
ATOM   1758  HD2 PHE A 188      43.410  49.110  59.320  1.00  0.00           H
ATOM   1759  CE1 PHE A 188      42.350  52.340  57.390  1.00  0.00           C
ATOM   1760  HE1 PHE A 188      41.810  53.050  56.760  1.00  0.00           H
ATOM   1761  CE2 PHE A 188      42.550  51.070  59.400  1.00  0.00           C
ATOM   1762  HE2 PHE A 188      42.340  50.930  60.460  1.00  0.00           H
ATOM   1763  CZ  PHE A 188      42.130  52.200  58.730  1.00  0.00           C
ATOM   1764  HZ  PHE A 188      41.640  53.020  59.270  1.00  0.00           H
ATOM   1765  C   PHE A 188      43.440  47.040  55.080  1.00  0.00           C
ATOM   1766  O   PHE A 188      43.980  46.000  55.360  1.00  0.00           O
ATOM   1767  N   VAL A 189      43.160  47.480  53.920  1.00  0.00           N
ATOM   1768  H   VAL A 189      42.370  48.050  53.720  1.00  0.00           H
ATOM   1769  CA  VAL A 189      43.820  46.840  52.770  1.00  0.00           C
ATOM   1770  CB  VAL A 189      42.830  46.070  51.780  1.00  0.00           C
ATOM   1771  CG1 VAL A 189      43.720  45.030  51.130  1.00  0.00           C
ATOM   1772  CG2 VAL A 189      41.680  45.330  52.490  1.00  0.00           C
ATOM   1773  C   VAL A 189      44.700  47.810  51.880  1.00  0.00           C
ATOM   1774  O   VAL A 189      44.220  48.780  51.270  1.00  0.00           O
ATOM   1775  N   ALA A 190      45.900  47.320  51.720  1.00  0.00           N
ATOM   1776  H   ALA A 190      46.130  46.470  52.190  1.00  0.00           H
ATOM   1777  CA  ALA A 190      47.050  47.950  51.030  1.00  0.00           C
ATOM   1778  CB  ALA A 190      48.310  47.930  51.920  1.00  0.00           C
ATOM   1779  C   ALA A 190      47.330  47.410  49.620  1.00  0.00           C
ATOM   1780  O   ALA A 190      47.860  46.260  49.520  1.00  0.00           O
ATOM   1781  N   ALA A 191      46.640  48.090  48.740  1.00  0.00           N
ATOM   1782  H   ALA A 191      46.120  48.920  48.960  1.00  0.00           H
ATOM   1783  CA  ALA A 191      46.510  47.760  47.280  1.00  0.00           C
ATOM   1784  CB  ALA A 191      45.160  48.420  46.840  1.00  0.00           C
ATOM   1785  C   ALA A 191      47.780  48.190  46.470  1.00  0.00           C
ATOM   1786  O   ALA A 191      48.080  49.370  46.370  1.00  0.00           O
ATOM   1787  N   SER A 192      48.450  47.130  46.010  1.00  0.00           N
ATOM   1788  H   SER A 192      48.160  46.230  46.300  1.00  0.00           H
ATOM   1789  CA  SER A 192      49.540  47.110  45.030  1.00  0.00           C
ATOM   1790  CB  SER A 192      50.410  45.860  44.830  1.00  0.00           C
ATOM   1791  OG  SER A 192      51.440  45.990  45.880  1.00  0.00           O
ATOM   1792  HG  SER A 192      52.090  46.630  45.450  1.00  0.00           H
ATOM   1793  C   SER A 192      49.090  47.430  43.530  1.00  0.00           C
ATOM   1794  O   SER A 192      47.950  47.060  43.250  1.00  0.00           O
ATOM   1795  N   PHE A 193      49.990  48.090  42.770  1.00  0.00           N
ATOM   1796  H   PHE A 193      50.740  48.490  43.300  1.00  0.00           H
ATOM   1797  CA  PHE A 193      49.840  48.540  41.320  1.00  0.00           C
ATOM   1798  CB  PHE A 193      49.650  47.320  40.480  1.00  0.00           C
ATOM   1799  CG  PHE A 193      50.960  46.580  40.270  1.00  0.00           C
ATOM   1800  CD1 PHE A 193      51.350  45.500  41.070  1.00  0.00           C
ATOM   1801  HD1 PHE A 193      50.900  45.410  42.060  1.00  0.00           H
ATOM   1802  CD2 PHE A 193      51.800  46.990  39.250  1.00  0.00           C
ATOM   1803  HD2 PHE A 193      51.530  47.880  38.660  1.00  0.00           H
ATOM   1804  CE1 PHE A 193      52.540  44.890  40.810  1.00  0.00           C
ATOM   1805  HE1 PHE A 193      52.890  44.160  41.530  1.00  0.00           H
ATOM   1806  CE2 PHE A 193      53.030  46.330  38.990  1.00  0.00           C
ATOM   1807  HE2 PHE A 193      53.590  46.560  38.080  1.00  0.00           H
ATOM   1808  CZ  PHE A 193      53.400  45.240  39.750  1.00  0.00           C
ATOM   1809  HZ  PHE A 193      54.450  44.940  39.630  1.00  0.00           H
ATOM   1810  C   PHE A 193      48.740  49.600  41.040  1.00  0.00           C
ATOM   1811  O   PHE A 193      48.140  49.630  40.000  1.00  0.00           O
ATOM   1812  N   ILE A 194      48.520  50.410  42.060  1.00  0.00           N
ATOM   1813  H   ILE A 194      49.250  50.600  42.710  1.00  0.00           H
ATOM   1814  CA  ILE A 194      47.660  51.590  41.950  1.00  0.00           C
ATOM   1815  CB  ILE A 194      47.130  52.110  43.320  1.00  0.00           C
ATOM   1816  CG1 ILE A 194      46.420  51.070  44.180  1.00  0.00           C
ATOM   1817  CG2 ILE A 194      46.330  53.400  43.080  1.00  0.00           C
ATOM   1818  CD  ILE A 194      44.980  50.760  43.790  1.00  0.00           C
ATOM   1819  C   ILE A 194      48.330  52.770  41.200  1.00  0.00           C
ATOM   1820  O   ILE A 194      49.110  53.520  41.770  1.00  0.00           O
ATOM   1821  N   ARG A 195      47.980  52.950  39.920  1.00  0.00           N
ATOM   1822  H   ARG A 195      47.240  52.360  39.590  1.00  0.00           H
ATOM   1823  CA  ARG A 195      48.560  53.940  39.000  1.00  0.00           C
ATOM   1824  CB  ARG A 195      48.910  53.220  37.700  1.00  0.00           C
ATOM   1825  CG  ARG A 195      50.110  52.250  37.720  1.00  0.00           C
ATOM   1826  CD  ARG A 195      50.250  51.680  36.280  1.00  0.00           C
ATOM   1827  NE  ARG A 195      49.140  50.830  35.860  1.00  0.00           N
ATOM   1828  HE  ARG A 195      48.490  50.590  36.580  1.00  0.00           H
ATOM   1829  CZ  ARG A 195      48.820  50.480  34.630  1.00  0.00           C
ATOM   1830  NH1 ARG A 195      47.890  49.510  34.430  1.00  0.00           N
ATOM   1831 1HH1 ARG A 195      47.290  49.210  35.180  1.00  0.00           H
ATOM   1832 2HH1 ARG A 195      47.800  49.090  33.530  1.00  0.00           H
ATOM   1833  NH2 ARG A 195      49.360  51.000  33.520  1.00  0.00           N
ATOM   1834 1HH2 ARG A 195      50.030  51.750  33.460  1.00  0.00           H
ATOM   1835 2HH2 ARG A 195      48.910  50.880  32.640  1.00  0.00           H
ATOM   1836  C   ARG A 195      47.710  55.220  38.680  1.00  0.00           C
ATOM   1837  O   ARG A 195      48.240  56.350  38.630  1.00  0.00           O
ATOM   1838  N   LYS A 196      46.390  54.980  38.460  1.00  0.00           N
ATOM   1839  H   LYS A 196      45.970  54.090  38.550  1.00  0.00           H
ATOM   1840  CA  LYS A 196      45.360  55.970  38.150  1.00  0.00           C
ATOM   1841  CB  LYS A 196      44.910  55.830  36.740  1.00  0.00           C
ATOM   1842  CG  LYS A 196      45.820  56.610  35.800  1.00  0.00           C
ATOM   1843  CD  LYS A 196      45.210  56.680  34.390  1.00  0.00           C
ATOM   1844  CE  LYS A 196      45.160  55.340  33.660  1.00  0.00           C
ATOM   1845  NZ  LYS A 196      46.570  54.940  33.420  1.00  0.00           N
ATOM   1846  HZ1 LYS A 196      47.050  55.620  32.860  1.00  0.00           H
ATOM   1847  HZ2 LYS A 196      47.070  54.790  34.270  1.00  0.00           H
ATOM   1848  HZ3 LYS A 196      46.530  54.090  32.920  1.00  0.00           H
ATOM   1849  C   LYS A 196      44.160  55.850  39.080  1.00  0.00           C
ATOM   1850  O   LYS A 196      44.000  54.890  39.790  1.00  0.00           O
ATOM   1851  N   ARG A 197      43.130  56.750  38.880  1.00  0.00           N
ATOM   1852  H   ARG A 197      43.270  57.550  38.300  1.00  0.00           H
ATOM   1853  CA  ARG A 197      41.940  56.820  39.740  1.00  0.00           C
ATOM   1854  CB  ARG A 197      41.160  58.170  39.680  1.00  0.00           C
ATOM   1855  CG  ARG A 197      40.080  58.400  40.740  1.00  0.00           C
ATOM   1856  CD  ARG A 197      39.120  59.440  40.110  1.00  0.00           C
ATOM   1857  NE  ARG A 197      38.020  59.880  40.940  1.00  0.00           N
ATOM   1858  HE  ARG A 197      38.300  60.160  41.860  1.00  0.00           H
ATOM   1859  CZ  ARG A 197      36.720  59.650  40.840  1.00  0.00           C
ATOM   1860  NH1 ARG A 197      36.290  58.970  39.770  1.00  0.00           N
ATOM   1861 1HH1 ARG A 197      36.940  58.570  39.130  1.00  0.00           H
ATOM   1862 2HH1 ARG A 197      35.380  59.160  39.400  1.00  0.00           H
ATOM   1863  NH2 ARG A 197      35.870  59.900  41.830  1.00  0.00           N
ATOM   1864 1HH2 ARG A 197      36.180  60.250  42.720  1.00  0.00           H
ATOM   1865 2HH2 ARG A 197      34.880  59.910  41.730  1.00  0.00           H
ATOM   1866  C   ARG A 197      40.980  55.620  39.570  1.00  0.00           C
ATOM   1867  O   ARG A 197      40.460  55.120  40.560  1.00  0.00           O
ATOM   1868  N   SER A 198      40.960  55.080  38.430  1.00  0.00           N
ATOM   1869  H   SER A 198      41.620  55.330  37.720  1.00  0.00           H
ATOM   1870  CA  SER A 198      40.190  53.880  38.090  1.00  0.00           C
ATOM   1871  CB  SER A 198      40.510  53.550  36.650  1.00  0.00           C
ATOM   1872  OG  SER A 198      41.890  53.520  36.390  1.00  0.00           O
ATOM   1873  HG  SER A 198      42.100  52.600  36.080  1.00  0.00           H
ATOM   1874  C   SER A 198      40.520  52.600  38.920  1.00  0.00           C
ATOM   1875  O   SER A 198      39.650  52.110  39.610  1.00  0.00           O
ATOM   1876  N   ASP A 199      41.800  52.360  39.080  1.00  0.00           N
ATOM   1877  H   ASP A 199      42.500  52.910  38.630  1.00  0.00           H
ATOM   1878  CA  ASP A 199      42.340  51.280  39.950  1.00  0.00           C
ATOM   1879  CB  ASP A 199      43.860  51.320  40.010  1.00  0.00           C
ATOM   1880  CG  ASP A 199      44.710  51.180  38.730  1.00  0.00           C
ATOM   1881  OD1 ASP A 199      44.500  50.270  37.920  1.00  0.00           O
ATOM   1882  OD2 ASP A 199      45.410  52.180  38.440  1.00  0.00           O
ATOM   1883  C   ASP A 199      41.830  51.330  41.430  1.00  0.00           C
ATOM   1884  O   ASP A 199      41.160  50.380  41.910  1.00  0.00           O
ATOM   1885  N   VAL A 200      42.070  52.530  42.020  1.00  0.00           N
ATOM   1886  H   VAL A 200      42.350  53.380  41.550  1.00  0.00           H
ATOM   1887  CA  VAL A 200      41.530  52.670  43.370  1.00  0.00           C
ATOM   1888  CB  VAL A 200      42.060  53.870  44.140  1.00  0.00           C
ATOM   1889  CG1 VAL A 200      41.470  55.240  43.650  1.00  0.00           C
ATOM   1890  CG2 VAL A 200      41.850  53.830  45.640  1.00  0.00           C
ATOM   1891  C   VAL A 200      39.970  52.530  43.500  1.00  0.00           C
ATOM   1892  O   VAL A 200      39.520  51.680  44.220  1.00  0.00           O
ATOM   1893  N   ILE A 201      39.170  53.090  42.590  1.00  0.00           N
ATOM   1894  H   ILE A 201      39.620  53.430  41.760  1.00  0.00           H
ATOM   1895  CA  ILE A 201      37.720  53.120  42.670  1.00  0.00           C
ATOM   1896  CB  ILE A 201      37.220  54.320  41.950  1.00  0.00           C
ATOM   1897  CG1 ILE A 201      35.960  54.750  42.650  1.00  0.00           C
ATOM   1898  CG2 ILE A 201      36.850  54.230  40.460  1.00  0.00           C
ATOM   1899  CD  ILE A 201      35.930  56.300  42.670  1.00  0.00           C
ATOM   1900  C   ILE A 201      37.070  51.730  42.340  1.00  0.00           C
ATOM   1901  O   ILE A 201      36.210  51.350  43.150  1.00  0.00           O
ATOM   1902  N   GLU A 202      37.610  50.950  41.480  1.00  0.00           N
ATOM   1903  H   GLU A 202      38.300  51.230  40.810  1.00  0.00           H
ATOM   1904  CA  GLU A 202      37.050  49.610  41.100  1.00  0.00           C
ATOM   1905  CB  GLU A 202      37.900  49.250  39.850  1.00  0.00           C
ATOM   1906  CG  GLU A 202      37.400  47.930  39.230  1.00  0.00           C
ATOM   1907  CD  GLU A 202      37.830  47.720  37.720  1.00  0.00           C
ATOM   1908  OE1 GLU A 202      37.670  48.730  36.990  1.00  0.00           O
ATOM   1909  OE2 GLU A 202      38.180  46.590  37.240  1.00  0.00           O
ATOM   1910  C   GLU A 202      37.280  48.620  42.260  1.00  0.00           C
ATOM   1911  O   GLU A 202      36.320  48.100  42.890  1.00  0.00           O
ATOM   1912  N   ILE A 203      38.500  48.470  42.740  1.00  0.00           N
ATOM   1913  H   ILE A 203      39.240  49.110  42.520  1.00  0.00           H
ATOM   1914  CA  ILE A 203      38.890  47.600  43.870  1.00  0.00           C
ATOM   1915  CB  ILE A 203      40.430  47.530  44.050  1.00  0.00           C
ATOM   1916  CG1 ILE A 203      41.230  47.300  42.720  1.00  0.00           C
ATOM   1917  CG2 ILE A 203      40.790  46.520  45.170  1.00  0.00           C
ATOM   1918  CD  ILE A 203      42.770  47.500  42.890  1.00  0.00           C
ATOM   1919  C   ILE A 203      38.250  48.020  45.260  1.00  0.00           C
ATOM   1920  O   ILE A 203      37.680  47.150  45.950  1.00  0.00           O
ATOM   1921  N   ARG A 204      37.920  49.270  45.370  1.00  0.00           N
ATOM   1922  H   ARG A 204      38.320  50.000  44.800  1.00  0.00           H
ATOM   1923  CA  ARG A 204      37.060  49.790  46.460  1.00  0.00           C
ATOM   1924  CB  ARG A 204      37.040  51.350  46.330  1.00  0.00           C
ATOM   1925  CG  ARG A 204      36.790  52.220  47.600  1.00  0.00           C
ATOM   1926  CD  ARG A 204      36.710  53.640  47.180  1.00  0.00           C
ATOM   1927  NE  ARG A 204      36.530  54.540  48.370  1.00  0.00           N
ATOM   1928  HE  ARG A 204      37.140  54.250  49.110  1.00  0.00           H
ATOM   1929  CZ  ARG A 204      35.650  55.500  48.620  1.00  0.00           C
ATOM   1930  NH1 ARG A 204      34.670  55.900  47.840  1.00  0.00           N
ATOM   1931 1HH1 ARG A 204      34.450  55.340  47.040  1.00  0.00           H
ATOM   1932 2HH1 ARG A 204      34.260  56.800  47.960  1.00  0.00           H
ATOM   1933  NH2 ARG A 204      35.910  56.180  49.730  1.00  0.00           N
ATOM   1934 1HH2 ARG A 204      36.700  55.930  50.290  1.00  0.00           H
ATOM   1935 2HH2 ARG A 204      35.180  56.700  50.160  1.00  0.00           H
ATOM   1936  C   ARG A 204      35.570  49.270  46.390  1.00  0.00           C
ATOM   1937  O   ARG A 204      35.090  48.850  47.470  1.00  0.00           O
ATOM   1938  N   GLU A 205      35.010  49.110  45.190  1.00  0.00           N
ATOM   1939  H   GLU A 205      35.420  49.280  44.300  1.00  0.00           H
ATOM   1940  CA  GLU A 205      33.670  48.550  45.160  1.00  0.00           C
ATOM   1941  CB  GLU A 205      33.090  48.870  43.790  1.00  0.00           C
ATOM   1942  CG  GLU A 205      31.620  48.820  43.640  1.00  0.00           C
ATOM   1943  CD  GLU A 205      30.930  50.070  44.160  1.00  0.00           C
ATOM   1944  OE1 GLU A 205      31.080  51.090  43.530  1.00  0.00           O
ATOM   1945  OE2 GLU A 205      30.180  50.000  45.230  1.00  0.00           O
ATOM   1946  C   GLU A 205      33.720  46.990  45.310  1.00  0.00           C
ATOM   1947  O   GLU A 205      32.920  46.440  46.080  1.00  0.00           O
ATOM   1948  N   HIS A 206      34.890  46.380  44.990  1.00  0.00           N
ATOM   1949  H   HIS A 206      35.770  46.800  44.750  1.00  0.00           H
ATOM   1950  CA  HIS A 206      35.080  44.890  45.140  1.00  0.00           C
ATOM   1951  CB  HIS A 206      36.350  44.460  44.430  1.00  0.00           C
ATOM   1952  CG  HIS A 206      36.270  44.750  42.910  1.00  0.00           C
ATOM   1953  ND1 HIS A 206      37.130  44.300  42.040  1.00  0.00           N
ATOM   1954  HD1 HIS A 206      37.910  43.710  42.270  1.00  0.00           H
ATOM   1955  CD2 HIS A 206      35.190  45.310  42.310  1.00  0.00           C
ATOM   1956  HD2 HIS A 206      34.250  45.740  42.680  1.00  0.00           H
ATOM   1957  CE1 HIS A 206      36.660  44.670  40.860  1.00  0.00           C
ATOM   1958  HE1 HIS A 206      37.180  44.340  39.960  1.00  0.00           H
ATOM   1959  NE2 HIS A 206      35.390  45.220  40.970  1.00  0.00           N
ATOM   1960  C   HIS A 206      35.080  44.530  46.650  1.00  0.00           C
ATOM   1961  O   HIS A 206      34.330  43.660  46.970  1.00  0.00           O
ATOM   1962  N   LEU A 207      35.670  45.430  47.470  1.00  0.00           N
ATOM   1963  H   LEU A 207      36.030  46.300  47.180  1.00  0.00           H
ATOM   1964  CA  LEU A 207      35.600  45.270  48.960  1.00  0.00           C
ATOM   1965  CB  LEU A 207      36.380  46.520  49.530  1.00  0.00           C
ATOM   1966  CG  LEU A 207      37.870  46.420  49.280  1.00  0.00           C
ATOM   1967  CD1 LEU A 207      38.440  47.630  50.020  1.00  0.00           C
ATOM   1968  CD2 LEU A 207      38.630  45.150  49.720  1.00  0.00           C
ATOM   1969  C   LEU A 207      34.130  45.330  49.360  1.00  0.00           C
ATOM   1970  O   LEU A 207      33.600  44.300  49.900  1.00  0.00           O
ATOM   1971  N   LYS A 208      33.370  46.440  49.070  1.00  0.00           N
ATOM   1972  H   LYS A 208      33.750  47.290  48.720  1.00  0.00           H
ATOM   1973  CA  LYS A 208      31.940  46.510  49.340  1.00  0.00           C
ATOM   1974  CB  LYS A 208      31.420  47.790  48.720  1.00  0.00           C
ATOM   1975  CG  LYS A 208      29.990  48.160  49.270  1.00  0.00           C
ATOM   1976  CD  LYS A 208      29.460  49.490  48.760  1.00  0.00           C
ATOM   1977  CE  LYS A 208      28.180  49.860  49.450  1.00  0.00           C
ATOM   1978  NZ  LYS A 208      27.710  51.160  48.990  1.00  0.00           N
ATOM   1979  HZ1 LYS A 208      26.900  51.560  49.410  1.00  0.00           H
ATOM   1980  HZ2 LYS A 208      28.430  51.850  49.040  1.00  0.00           H
ATOM   1981  HZ3 LYS A 208      27.560  51.070  48.010  1.00  0.00           H
ATOM   1982  C   LYS A 208      31.130  45.270  48.790  1.00  0.00           C
ATOM   1983  O   LYS A 208      30.390  44.680  49.550  1.00  0.00           O
ATOM   1984  N   ALA A 209      31.300  44.980  47.480  1.00  0.00           N
ATOM   1985  H   ALA A 209      31.780  45.590  46.850  1.00  0.00           H
ATOM   1986  CA  ALA A 209      30.670  43.800  46.900  1.00  0.00           C
ATOM   1987  CB  ALA A 209      30.920  43.940  45.410  1.00  0.00           C
ATOM   1988  C   ALA A 209      31.040  42.410  47.390  1.00  0.00           C
ATOM   1989  O   ALA A 209      30.140  41.580  47.470  1.00  0.00           O
ATOM   1990  N   HIS A 210      32.330  42.110  47.680  1.00  0.00           N
ATOM   1991  H   HIS A 210      33.000  42.860  47.620  1.00  0.00           H
ATOM   1992  CA  HIS A 210      32.840  40.810  48.240  1.00  0.00           C
ATOM   1993  CB  HIS A 210      34.350  40.640  47.960  1.00  0.00           C
ATOM   1994  CG  HIS A 210      34.610  40.260  46.500  1.00  0.00           C
ATOM   1995  ND1 HIS A 210      33.910  39.370  45.840  1.00  0.00           N
ATOM   1996  CD2 HIS A 210      35.660  40.690  45.730  1.00  0.00           C
ATOM   1997  HD2 HIS A 210      36.410  41.420  46.040  1.00  0.00           H
ATOM   1998  CE1 HIS A 210      34.520  39.250  44.690  1.00  0.00           C
ATOM   1999  HE1 HIS A 210      34.210  38.600  43.880  1.00  0.00           H
ATOM   2000  NE2 HIS A 210      35.550  40.050  44.570  1.00  0.00           N
ATOM   2001  HE2 HIS A 210      36.230  40.100  43.840  1.00  0.00           H
ATOM   2002  C   HIS A 210      32.500  40.480  49.760  1.00  0.00           C
ATOM   2003  O   HIS A 210      32.310  39.320  49.960  1.00  0.00           O
ATOM   2004  N   GLY A 211      32.580  41.370  50.760  1.00  0.00           N
ATOM   2005  H   GLY A 211      33.120  42.200  50.690  1.00  0.00           H
ATOM   2006  CA  GLY A 211      31.760  41.330  51.970  1.00  0.00           C
ATOM   2007  C   GLY A 211      31.660  42.550  52.980  1.00  0.00           C
ATOM   2008  O   GLY A 211      31.130  42.270  54.060  1.00  0.00           O
ATOM   2009  N   GLY A 212      32.000  43.780  52.620  1.00  0.00           N
ATOM   2010  H   GLY A 212      32.630  43.850  51.850  1.00  0.00           H
ATOM   2011  CA  GLY A 212      31.730  44.960  53.490  1.00  0.00           C
ATOM   2012  C   GLY A 212      32.360  46.330  53.120  1.00  0.00           C
ATOM   2013  O   GLY A 212      33.540  46.490  53.130  1.00  0.00           O
ATOM   2014  N   GLU A 213      31.490  47.300  52.970  1.00  0.00           N
ATOM   2015  H   GLU A 213      30.510  47.150  52.940  1.00  0.00           H
ATOM   2016  CA  GLU A 213      31.960  48.730  52.930  1.00  0.00           C
ATOM   2017  CB  GLU A 213      30.720  49.630  53.120  1.00  0.00           C
ATOM   2018  CG  GLU A 213      30.700  50.920  52.390  1.00  0.00           C
ATOM   2019  CD  GLU A 213      29.430  51.660  52.710  1.00  0.00           C
ATOM   2020  OE1 GLU A 213      28.410  51.090  52.250  1.00  0.00           O
ATOM   2021  OE2 GLU A 213      29.430  52.390  53.730  1.00  0.00           O
ATOM   2022  C   GLU A 213      33.000  49.280  53.950  1.00  0.00           C
ATOM   2023  O   GLU A 213      33.950  50.030  53.740  1.00  0.00           O
ATOM   2024  N   ASN A 214      32.900  48.690  55.150  1.00  0.00           N
ATOM   2025  H   ASN A 214      32.190  48.000  55.260  1.00  0.00           H
ATOM   2026  CA  ASN A 214      33.800  48.900  56.330  1.00  0.00           C
ATOM   2027  CB  ASN A 214      33.270  48.210  57.590  1.00  0.00           C
ATOM   2028  CG  ASN A 214      32.820  46.820  57.340  1.00  0.00           C
ATOM   2029  OD1 ASN A 214      31.820  46.630  56.720  1.00  0.00           O
ATOM   2030  ND2 ASN A 214      33.550  45.810  57.690  1.00  0.00           N
ATOM   2031 1HD2 ASN A 214      34.380  45.850  58.250  1.00  0.00           H
ATOM   2032 2HD2 ASN A 214      33.210  44.930  57.340  1.00  0.00           H
ATOM   2033  C   ASN A 214      35.270  48.620  56.020  1.00  0.00           C
ATOM   2034  O   ASN A 214      36.130  49.280  56.600  1.00  0.00           O
ATOM   2035  N   ILE A 215      35.500  47.790  55.000  1.00  0.00           N
ATOM   2036  H   ILE A 215      34.760  47.270  54.580  1.00  0.00           H
ATOM   2037  CA  ILE A 215      36.920  47.530  54.640  1.00  0.00           C
ATOM   2038  CB  ILE A 215      37.070  46.210  53.890  1.00  0.00           C
ATOM   2039  CG1 ILE A 215      36.600  45.070  54.820  1.00  0.00           C
ATOM   2040  CG2 ILE A 215      38.480  45.830  53.320  1.00  0.00           C
ATOM   2041  CD  ILE A 215      35.870  44.040  53.980  1.00  0.00           C
ATOM   2042  C   ILE A 215      37.490  48.800  53.900  1.00  0.00           C
ATOM   2043  O   ILE A 215      37.000  49.200  52.850  1.00  0.00           O
ATOM   2044  N   HIS A 216      38.550  49.320  54.520  1.00  0.00           N
ATOM   2045  H   HIS A 216      38.810  48.990  55.420  1.00  0.00           H
ATOM   2046  CA  HIS A 216      39.330  50.550  54.080  1.00  0.00           C
ATOM   2047  CB  HIS A 216      39.900  51.330  55.260  1.00  0.00           C
ATOM   2048  CG  HIS A 216      39.030  51.540  56.520  1.00  0.00           C
ATOM   2049  ND1 HIS A 216      37.870  52.200  56.570  1.00  0.00           N
ATOM   2050  CD2 HIS A 216      39.180  51.040  57.730  1.00  0.00           C
ATOM   2051  HD2 HIS A 216      40.000  50.430  58.080  1.00  0.00           H
ATOM   2052  CE1 HIS A 216      37.380  52.150  57.740  1.00  0.00           C
ATOM   2053  HE1 HIS A 216      36.400  52.510  58.060  1.00  0.00           H
ATOM   2054  NE2 HIS A 216      38.210  51.420  58.520  1.00  0.00           N
ATOM   2055  HE2 HIS A 216      38.020  51.040  59.430  1.00  0.00           H
ATOM   2056  C   HIS A 216      40.420  50.240  53.070  1.00  0.00           C
ATOM   2057  O   HIS A 216      41.200  49.250  53.260  1.00  0.00           O
ATOM   2058  N   ILE A 217      40.610  51.180  52.130  1.00  0.00           N
ATOM   2059  H   ILE A 217      40.260  52.100  52.270  1.00  0.00           H
ATOM   2060  CA  ILE A 217      41.470  50.970  50.910  1.00  0.00           C
ATOM   2061  CB  ILE A 217      40.690  51.020  49.560  1.00  0.00           C
ATOM   2062  CG1 ILE A 217      41.570  50.760  48.340  1.00  0.00           C
ATOM   2063  CG2 ILE A 217      39.850  52.220  49.280  1.00  0.00           C
ATOM   2064  CD  ILE A 217      42.020  49.320  48.250  1.00  0.00           C
ATOM   2065  C   ILE A 217      42.560  52.040  50.840  1.00  0.00           C
ATOM   2066  O   ILE A 217      42.270  53.240  50.650  1.00  0.00           O
ATOM   2067  N   ILE A 218      43.780  51.590  51.160  1.00  0.00           N
ATOM   2068  H   ILE A 218      43.940  50.710  51.590  1.00  0.00           H
ATOM   2069  CA  ILE A 218      45.040  52.410  51.050  1.00  0.00           C
ATOM   2070  CB  ILE A 218      45.900  51.940  52.200  1.00  0.00           C
ATOM   2071  CG1 ILE A 218      45.480  52.600  53.550  1.00  0.00           C
ATOM   2072  CG2 ILE A 218      47.390  52.080  52.000  1.00  0.00           C
ATOM   2073  CD  ILE A 218      46.010  51.940  54.810  1.00  0.00           C
ATOM   2074  C   ILE A 218      45.790  52.200  49.730  1.00  0.00           C
ATOM   2075  O   ILE A 218      45.940  51.110  49.280  1.00  0.00           O
ATOM   2076  N   SER A 219      46.130  53.330  49.110  1.00  0.00           N
ATOM   2077  H   SER A 219      46.150  54.210  49.560  1.00  0.00           H
ATOM   2078  CA  SER A 219      46.940  53.360  47.850  1.00  0.00           C
ATOM   2079  CB  SER A 219      46.700  54.740  47.230  1.00  0.00           C
ATOM   2080  OG  SER A 219      46.750  55.830  48.130  1.00  0.00           O
ATOM   2081  HG  SER A 219      46.860  56.750  47.750  1.00  0.00           H
ATOM   2082  C   SER A 219      48.400  53.190  48.310  1.00  0.00           C
ATOM   2083  O   SER A 219      48.980  53.870  49.150  1.00  0.00           O
ATOM   2084  N   LYS A 220      49.090  52.220  47.680  1.00  0.00           N
ATOM   2085  H   LYS A 220      48.630  51.490  47.150  1.00  0.00           H
ATOM   2086  CA  LYS A 220      50.600  51.990  47.670  1.00  0.00           C
ATOM   2087  CB  LYS A 220      51.010  50.530  47.620  1.00  0.00           C
ATOM   2088  CG  LYS A 220      50.680  49.750  48.850  1.00  0.00           C
ATOM   2089  CD  LYS A 220      50.900  48.310  48.410  1.00  0.00           C
ATOM   2090  CE  LYS A 220      50.920  47.270  49.500  1.00  0.00           C
ATOM   2091  NZ  LYS A 220      51.970  46.180  49.380  1.00  0.00           N
ATOM   2092  HZ1 LYS A 220      51.950  45.570  50.170  1.00  0.00           H
ATOM   2093  HZ2 LYS A 220      51.760  45.690  48.530  1.00  0.00           H
ATOM   2094  HZ3 LYS A 220      52.890  46.560  49.340  1.00  0.00           H
ATOM   2095  C   LYS A 220      51.340  52.720  46.600  1.00  0.00           C
ATOM   2096  O   LYS A 220      51.180  52.580  45.400  1.00  0.00           O
ATOM   2097  N   ILE A 221      52.430  53.380  47.030  1.00  0.00           N
ATOM   2098  H   ILE A 221      52.670  53.280  47.990  1.00  0.00           H
ATOM   2099  CA  ILE A 221      53.260  54.270  46.180  1.00  0.00           C
ATOM   2100  CB  ILE A 221      53.620  55.690  46.600  1.00  0.00           C
ATOM   2101  CG1 ILE A 221      52.480  56.510  47.150  1.00  0.00           C
ATOM   2102  CG2 ILE A 221      54.300  56.400  45.400  1.00  0.00           C
ATOM   2103  CD  ILE A 221      52.960  57.960  47.430  1.00  0.00           C
ATOM   2104  C   ILE A 221      54.550  53.500  45.980  1.00  0.00           C
ATOM   2105  O   ILE A 221      55.440  53.470  46.810  1.00  0.00           O
ATOM   2106  N   GLU A 222      54.430  52.630  44.940  1.00  0.00           N
ATOM   2107  H   GLU A 222      53.640  52.720  44.340  1.00  0.00           H
ATOM   2108  CA  GLU A 222      55.440  51.750  44.360  1.00  0.00           C
ATOM   2109  CB  GLU A 222      54.720  50.430  43.950  1.00  0.00           C
ATOM   2110  CG  GLU A 222      54.280  49.580  45.180  1.00  0.00           C
ATOM   2111  CD  GLU A 222      53.390  48.420  44.730  1.00  0.00           C
ATOM   2112  OE1 GLU A 222      53.730  47.290  45.050  1.00  0.00           O
ATOM   2113  OE2 GLU A 222      52.550  48.660  43.910  1.00  0.00           O
ATOM   2114  C   GLU A 222      56.190  52.340  43.080  1.00  0.00           C
ATOM   2115  O   GLU A 222      57.390  52.570  43.070  1.00  0.00           O
ATOM   2116  N   ASN A 223      55.330  53.030  42.240  1.00  0.00           N
ATOM   2117  H   ASN A 223      54.420  53.260  42.580  1.00  0.00           H
ATOM   2118  CA  ASN A 223      55.750  53.680  41.020  1.00  0.00           C
ATOM   2119  CB  ASN A 223      55.060  52.900  39.840  1.00  0.00           C
ATOM   2120  CG  ASN A 223      53.520  53.090  39.710  1.00  0.00           C
ATOM   2121  OD1 ASN A 223      52.990  54.110  39.940  1.00  0.00           O
ATOM   2122  ND2 ASN A 223      52.870  52.080  39.220  1.00  0.00           N
ATOM   2123 1HD2 ASN A 223      53.230  51.180  38.940  1.00  0.00           H
ATOM   2124 2HD2 ASN A 223      51.870  52.180  39.250  1.00  0.00           H
ATOM   2125  C   ASN A 223      55.580  55.200  40.900  1.00  0.00           C
ATOM   2126  O   ASN A 223      54.700  55.790  41.530  1.00  0.00           O
ATOM   2127  N   GLN A 224      56.230  55.830  39.870  1.00  0.00           N
ATOM   2128  H   GLN A 224      56.620  55.330  39.110  1.00  0.00           H
ATOM   2129  CA  GLN A 224      56.210  57.270  39.490  1.00  0.00           C
ATOM   2130  CB  GLN A 224      57.350  57.650  38.500  1.00  0.00           C
ATOM   2131  CG  GLN A 224      57.260  56.800  37.260  1.00  0.00           C
ATOM   2132  CD  GLN A 224      58.580  56.990  36.400  1.00  0.00           C
ATOM   2133  OE1 GLN A 224      58.730  57.980  35.730  1.00  0.00           O
ATOM   2134  NE2 GLN A 224      59.430  55.990  36.380  1.00  0.00           N
ATOM   2135 1HE2 GLN A 224      59.270  55.080  36.770  1.00  0.00           H
ATOM   2136 2HE2 GLN A 224      60.310  56.180  35.940  1.00  0.00           H
ATOM   2137  C   GLN A 224      54.820  57.700  38.970  1.00  0.00           C
ATOM   2138  O   GLN A 224      54.390  58.830  39.150  1.00  0.00           O
ATOM   2139  N   GLU A 225      54.120  56.850  38.230  1.00  0.00           N
ATOM   2140  H   GLU A 225      54.340  55.970  37.800  1.00  0.00           H
ATOM   2141  CA  GLU A 225      52.740  57.320  37.820  1.00  0.00           C
ATOM   2142  CB  GLU A 225      52.140  56.330  36.890  1.00  0.00           C
ATOM   2143  CG  GLU A 225      52.740  56.300  35.500  1.00  0.00           C
ATOM   2144  CD  GLU A 225      52.060  57.390  34.630  1.00  0.00           C
ATOM   2145  OE1 GLU A 225      52.830  58.050  33.920  1.00  0.00           O
ATOM   2146  OE2 GLU A 225      50.840  57.460  34.480  1.00  0.00           O
ATOM   2147  C   GLU A 225      51.760  57.500  38.980  1.00  0.00           C
ATOM   2148  O   GLU A 225      51.010  58.450  39.040  1.00  0.00           O
ATOM   2149  N   GLY A 226      51.900  56.680  40.010  1.00  0.00           N
ATOM   2150  H   GLY A 226      52.280  55.760  39.890  1.00  0.00           H
ATOM   2151  CA  GLY A 226      51.210  56.820  41.290  1.00  0.00           C
ATOM   2152  C   GLY A 226      51.530  58.220  41.950  1.00  0.00           C
ATOM   2153  O   GLY A 226      50.650  58.660  42.670  1.00  0.00           O
ATOM   2154  N   LEU A 227      52.700  58.730  41.690  1.00  0.00           N
ATOM   2155  H   LEU A 227      53.420  58.120  41.390  1.00  0.00           H
ATOM   2156  CA  LEU A 227      53.090  60.140  42.010  1.00  0.00           C
ATOM   2157  CB  LEU A 227      54.610  60.300  42.000  1.00  0.00           C
ATOM   2158  CG  LEU A 227      55.320  59.460  43.090  1.00  0.00           C
ATOM   2159  CD1 LEU A 227      56.710  59.080  42.650  1.00  0.00           C
ATOM   2160  CD2 LEU A 227      55.600  60.260  44.360  1.00  0.00           C
ATOM   2161  C   LEU A 227      52.430  61.180  41.100  1.00  0.00           C
ATOM   2162  O   LEU A 227      52.060  62.210  41.650  1.00  0.00           O
ATOM   2163  N   ASN A 228      52.330  60.860  39.820  1.00  0.00           N
ATOM   2164  H   ASN A 228      53.000  60.230  39.420  1.00  0.00           H
ATOM   2165  CA  ASN A 228      51.780  61.740  38.790  1.00  0.00           C
ATOM   2166  CB  ASN A 228      52.040  61.220  37.380  1.00  0.00           C
ATOM   2167  CG  ASN A 228      53.530  61.040  36.880  1.00  0.00           C
ATOM   2168  OD1 ASN A 228      54.390  61.860  37.210  1.00  0.00           O
ATOM   2169  ND2 ASN A 228      53.760  60.100  35.960  1.00  0.00           N
ATOM   2170 1HD2 ASN A 228      53.190  59.370  35.600  1.00  0.00           H
ATOM   2171 2HD2 ASN A 228      54.690  60.110  35.570  1.00  0.00           H
ATOM   2172  C   ASN A 228      50.270  61.960  39.000  1.00  0.00           C
ATOM   2173  O   ASN A 228      49.810  63.090  38.890  1.00  0.00           O
ATOM   2174  N   ASN A 229      49.550  60.850  39.040  1.00  0.00           N
ATOM   2175  H   ASN A 229      49.920  59.930  38.940  1.00  0.00           H
ATOM   2176  CA  ASN A 229      48.070  60.860  39.180  1.00  0.00           C
ATOM   2177  CB  ASN A 229      47.600  59.610  38.380  1.00  0.00           C
ATOM   2178  CG  ASN A 229      48.130  59.610  36.930  1.00  0.00           C
ATOM   2179  OD1 ASN A 229      48.130  60.520  36.140  1.00  0.00           O
ATOM   2180  ND2 ASN A 229      48.820  58.470  36.750  1.00  0.00           N
ATOM   2181 1HD2 ASN A 229      48.880  57.690  37.380  1.00  0.00           H
ATOM   2182 2HD2 ASN A 229      49.520  58.540  36.040  1.00  0.00           H
ATOM   2183  C   ASN A 229      47.690  60.900  40.640  1.00  0.00           C
ATOM   2184  O   ASN A 229      46.570  60.510  41.030  1.00  0.00           O
ATOM   2185  N   PHE A 230      48.540  61.350  41.540  1.00  0.00           N
ATOM   2186  H   PHE A 230      49.240  62.010  41.270  1.00  0.00           H
ATOM   2187  CA  PHE A 230      48.410  61.310  43.040  1.00  0.00           C
ATOM   2188  CB  PHE A 230      49.600  62.040  43.620  1.00  0.00           C
ATOM   2189  CG  PHE A 230      49.680  61.790  45.090  1.00  0.00           C
ATOM   2190  CD1 PHE A 230      50.340  60.700  45.600  1.00  0.00           C
ATOM   2191  HD1 PHE A 230      50.830  60.000  44.920  1.00  0.00           H
ATOM   2192  CD2 PHE A 230      48.920  62.590  45.970  1.00  0.00           C
ATOM   2193  HD2 PHE A 230      48.420  63.500  45.630  1.00  0.00           H
ATOM   2194  CE1 PHE A 230      50.200  60.410  46.900  1.00  0.00           C
ATOM   2195  HE1 PHE A 230      50.340  59.370  47.210  1.00  0.00           H
ATOM   2196  CE2 PHE A 230      48.770  62.290  47.310  1.00  0.00           C
ATOM   2197  HE2 PHE A 230      48.100  62.900  47.930  1.00  0.00           H
ATOM   2198  CZ  PHE A 230      49.460  61.190  47.780  1.00  0.00           C
ATOM   2199  HZ  PHE A 230      49.100  60.880  48.770  1.00  0.00           H
ATOM   2200  C   PHE A 230      47.140  61.930  43.720  1.00  0.00           C
ATOM   2201  O   PHE A 230      46.440  61.210  44.440  1.00  0.00           O
ATOM   2202  N   ASP A 231      46.720  63.130  43.400  1.00  0.00           N
ATOM   2203  H   ASP A 231      47.300  63.720  42.840  1.00  0.00           H
ATOM   2204  CA  ASP A 231      45.560  63.800  44.020  1.00  0.00           C
ATOM   2205  CB  ASP A 231      45.660  65.380  43.860  1.00  0.00           C
ATOM   2206  CG  ASP A 231      47.000  65.950  44.400  1.00  0.00           C
ATOM   2207  OD1 ASP A 231      47.520  66.880  43.820  1.00  0.00           O
ATOM   2208  OD2 ASP A 231      47.430  65.540  45.530  1.00  0.00           O
ATOM   2209  C   ASP A 231      44.150  63.310  43.540  1.00  0.00           C
ATOM   2210  O   ASP A 231      43.340  63.100  44.390  1.00  0.00           O
ATOM   2211  N   GLU A 232      44.040  62.820  42.280  1.00  0.00           N
ATOM   2212  H   GLU A 232      44.790  63.030  41.650  1.00  0.00           H
ATOM   2213  CA  GLU A 232      42.890  62.060  41.880  1.00  0.00           C
ATOM   2214  CB  GLU A 232      42.980  61.790  40.390  1.00  0.00           C
ATOM   2215  CG  GLU A 232      41.730  62.180  39.610  1.00  0.00           C
ATOM   2216  CD  GLU A 232      41.870  61.720  38.150  1.00  0.00           C
ATOM   2217  OE1 GLU A 232      42.140  62.680  37.360  1.00  0.00           O
ATOM   2218  OE2 GLU A 232      41.310  60.700  37.690  1.00  0.00           O
ATOM   2219  C   GLU A 232      42.690  60.750  42.710  1.00  0.00           C
ATOM   2220  O   GLU A 232      41.620  60.510  43.170  1.00  0.00           O
ATOM   2221  N   ILE A 233      43.770  60.000  42.950  1.00  0.00           N
ATOM   2222  H   ILE A 233      44.570  59.920  42.360  1.00  0.00           H
ATOM   2223  CA  ILE A 233      43.750  58.820  43.850  1.00  0.00           C
ATOM   2224  CB  ILE A 233      45.080  58.030  43.800  1.00  0.00           C
ATOM   2225  CG1 ILE A 233      45.650  57.600  42.400  1.00  0.00           C
ATOM   2226  CG2 ILE A 233      44.880  56.820  44.670  1.00  0.00           C
ATOM   2227  CD  ILE A 233      47.190  57.320  42.510  1.00  0.00           C
ATOM   2228  C   ILE A 233      43.450  59.210  45.300  1.00  0.00           C
ATOM   2229  O   ILE A 233      42.470  58.660  45.790  1.00  0.00           O
ATOM   2230  N   LEU A 234      44.200  60.160  45.880  1.00  0.00           N
ATOM   2231  H   LEU A 234      44.810  60.740  45.350  1.00  0.00           H
ATOM   2232  CA  LEU A 234      44.040  60.600  47.340  1.00  0.00           C
ATOM   2233  CB  LEU A 234      44.960  61.800  47.610  1.00  0.00           C
ATOM   2234  CG  LEU A 234      45.480  61.550  49.090  1.00  0.00           C
ATOM   2235  CD1 LEU A 234      46.330  60.330  49.190  1.00  0.00           C
ATOM   2236  CD2 LEU A 234      46.050  62.780  49.830  1.00  0.00           C
ATOM   2237  C   LEU A 234      42.640  61.070  47.830  1.00  0.00           C
ATOM   2238  O   LEU A 234      42.050  60.660  48.880  1.00  0.00           O
ATOM   2239  N   GLU A 235      41.900  61.540  46.850  1.00  0.00           N
ATOM   2240  H   GLU A 235      42.260  62.000  46.040  1.00  0.00           H
ATOM   2241  CA  GLU A 235      40.450  61.870  47.020  1.00  0.00           C
ATOM   2242  CB  GLU A 235      40.070  62.850  45.920  1.00  0.00           C
ATOM   2243  CG  GLU A 235      40.170  64.270  46.330  1.00  0.00           C
ATOM   2244  CD  GLU A 235      38.890  65.100  46.020  1.00  0.00           C
ATOM   2245  OE1 GLU A 235      38.990  65.680  44.930  1.00  0.00           O
ATOM   2246  OE2 GLU A 235      37.910  65.170  46.860  1.00  0.00           O
ATOM   2247  C   GLU A 235      39.430  60.670  47.100  1.00  0.00           C
ATOM   2248  O   GLU A 235      38.410  60.770  47.780  1.00  0.00           O
ATOM   2249  N   ALA A 236      39.840  59.580  46.550  1.00  0.00           N
ATOM   2250  H   ALA A 236      40.570  59.510  45.870  1.00  0.00           H
ATOM   2251  CA  ALA A 236      39.150  58.280  46.790  1.00  0.00           C
ATOM   2252  CB  ALA A 236      38.870  57.530  45.590  1.00  0.00           C
ATOM   2253  C   ALA A 236      39.720  57.360  47.880  1.00  0.00           C
ATOM   2254  O   ALA A 236      39.060  57.100  48.880  1.00  0.00           O
ATOM   2255  N   SER A 237      41.080  57.340  47.910  1.00  0.00           N
ATOM   2256  H   SER A 237      41.670  57.690  47.190  1.00  0.00           H
ATOM   2257  CA  SER A 237      41.950  56.630  48.920  1.00  0.00           C
ATOM   2258  CB  SER A 237      43.500  56.850  48.700  1.00  0.00           C
ATOM   2259  OG  SER A 237      44.360  56.110  49.640  1.00  0.00           O
ATOM   2260  HG  SER A 237      45.310  56.000  49.360  1.00  0.00           H
ATOM   2261  C   SER A 237      41.650  57.080  50.370  1.00  0.00           C
ATOM   2262  O   SER A 237      41.230  58.190  50.710  1.00  0.00           O
ATOM   2263  N   ASP A 238      41.870  56.110  51.220  1.00  0.00           N
ATOM   2264  H   ASP A 238      42.050  55.170  50.930  1.00  0.00           H
ATOM   2265  CA  ASP A 238      42.130  56.320  52.700  1.00  0.00           C
ATOM   2266  CB  ASP A 238      41.810  55.080  53.550  1.00  0.00           C
ATOM   2267  CG  ASP A 238      40.290  54.890  53.340  1.00  0.00           C
ATOM   2268  OD1 ASP A 238      39.860  53.970  52.600  1.00  0.00           O
ATOM   2269  OD2 ASP A 238      39.460  55.500  54.100  1.00  0.00           O
ATOM   2270  C   ASP A 238      43.520  56.770  53.250  1.00  0.00           C
ATOM   2271  O   ASP A 238      43.530  57.370  54.360  1.00  0.00           O
ATOM   2272  N   GLY A 239      44.600  56.650  52.420  1.00  0.00           N
ATOM   2273  H   GLY A 239      44.510  56.190  51.540  1.00  0.00           H
ATOM   2274  CA  GLY A 239      45.990  56.890  52.770  1.00  0.00           C
ATOM   2275  C   GLY A 239      46.990  56.280  51.800  1.00  0.00           C
ATOM   2276  O   GLY A 239      46.690  55.360  51.040  1.00  0.00           O
ATOM   2277  N   ILE A 240      48.230  56.470  52.240  1.00  0.00           N
ATOM   2278  H   ILE A 240      48.480  56.920  53.090  1.00  0.00           H
ATOM   2279  CA  ILE A 240      49.410  55.950  51.510  1.00  0.00           C
ATOM   2280  CB  ILE A 240      50.130  57.060  50.750  1.00  0.00           C
ATOM   2281  CG1 ILE A 240      50.550  58.260  51.440  1.00  0.00           C
ATOM   2282  CG2 ILE A 240      49.490  57.340  49.380  1.00  0.00           C
ATOM   2283  CD  ILE A 240      51.450  59.230  50.610  1.00  0.00           C
ATOM   2284  C   ILE A 240      50.360  55.080  52.260  1.00  0.00           C
ATOM   2285  O   ILE A 240      50.560  55.290  53.480  1.00  0.00           O
ATOM   2286  N   MET A 241      50.940  54.130  51.530  1.00  0.00           N
ATOM   2287  H   MET A 241      50.570  53.940  50.620  1.00  0.00           H
ATOM   2288  CA  MET A 241      52.030  53.240  51.840  1.00  0.00           C
ATOM   2289  CB  MET A 241      51.600  51.730  51.920  1.00  0.00           C
ATOM   2290  CG  MET A 241      52.610  50.640  52.340  1.00  0.00           C
ATOM   2291  SD  MET A 241      51.690  49.130  52.700  1.00  0.00           S
ATOM   2292  CE  MET A 241      51.170  49.600  54.350  1.00  0.00           C
ATOM   2293  C   MET A 241      53.310  53.400  50.980  1.00  0.00           C
ATOM   2294  O   MET A 241      53.180  53.160  49.800  1.00  0.00           O
ATOM   2295  N   VAL A 242      54.230  54.300  51.420  1.00  0.00           N
ATOM   2296  H   VAL A 242      54.320  54.560  52.380  1.00  0.00           H
ATOM   2297  CA  VAL A 242      55.330  54.650  50.520  1.00  0.00           C
ATOM   2298  CB  VAL A 242      55.770  56.070  50.780  1.00  0.00           C
ATOM   2299  CG1 VAL A 242      56.470  56.650  49.510  1.00  0.00           C
ATOM   2300  CG2 VAL A 242      54.550  56.920  51.070  1.00  0.00           C
ATOM   2301  C   VAL A 242      56.540  53.710  50.540  1.00  0.00           C
ATOM   2302  O   VAL A 242      57.130  53.470  51.540  1.00  0.00           O
ATOM   2303  N   ALA A 243      56.750  53.050  49.390  1.00  0.00           N
ATOM   2304  H   ALA A 243      56.320  53.220  48.510  1.00  0.00           H
ATOM   2305  CA  ALA A 243      57.840  52.080  49.230  1.00  0.00           C
ATOM   2306  CB  ALA A 243      57.370  50.850  48.490  1.00  0.00           C
ATOM   2307  C   ALA A 243      59.200  52.570  48.660  1.00  0.00           C
ATOM   2308  O   ALA A 243      59.510  52.530  47.430  1.00  0.00           O
ATOM   2309  N   ARG A 244      60.120  53.000  49.560  1.00  0.00           N
ATOM   2310  H   ARG A 244      59.830  52.830  50.500  1.00  0.00           H
ATOM   2311  CA  ARG A 244      61.400  53.590  49.150  1.00  0.00           C
ATOM   2312  CB  ARG A 244      62.220  54.010  50.360  1.00  0.00           C
ATOM   2313  CG  ARG A 244      61.980  55.430  50.720  1.00  0.00           C
ATOM   2314  CD  ARG A 244      63.120  56.050  51.520  1.00  0.00           C
ATOM   2315  NE  ARG A 244      62.810  57.440  51.950  1.00  0.00           N
ATOM   2316  HE  ARG A 244      61.880  57.720  51.710  1.00  0.00           H
ATOM   2317  CZ  ARG A 244      63.700  58.400  52.410  1.00  0.00           C
ATOM   2318  NH1 ARG A 244      64.960  58.050  52.490  1.00  0.00           N
ATOM   2319 1HH1 ARG A 244      65.390  57.220  52.150  1.00  0.00           H
ATOM   2320 2HH1 ARG A 244      65.630  58.690  52.870  1.00  0.00           H
ATOM   2321  NH2 ARG A 244      63.180  59.580  52.810  1.00  0.00           N
ATOM   2322 1HH2 ARG A 244      62.190  59.700  52.680  1.00  0.00           H
ATOM   2323 2HH2 ARG A 244      63.670  60.310  53.260  1.00  0.00           H
ATOM   2324  C   ARG A 244      62.190  52.650  48.190  1.00  0.00           C
ATOM   2325  O   ARG A 244      62.790  53.160  47.270  1.00  0.00           O
ATOM   2326  N   GLY A 245      62.350  51.370  48.490  1.00  0.00           N
ATOM   2327  H   GLY A 245      61.930  50.970  49.300  1.00  0.00           H
ATOM   2328  CA  GLY A 245      63.160  50.410  47.720  1.00  0.00           C
ATOM   2329  C   GLY A 245      62.740  50.260  46.240  1.00  0.00           C
ATOM   2330  O   GLY A 245      63.590  50.190  45.310  1.00  0.00           O
ATOM   2331  N   ASP A 246      61.430  50.010  46.140  1.00  0.00           N
ATOM   2332  H   ASP A 246      60.980  49.530  46.890  1.00  0.00           H
ATOM   2333  CA  ASP A 246      60.690  50.190  44.840  1.00  0.00           C
ATOM   2334  CB  ASP A 246      59.290  49.940  45.270  1.00  0.00           C
ATOM   2335  CG  ASP A 246      59.040  48.570  45.790  1.00  0.00           C
ATOM   2336  OD1 ASP A 246      58.280  47.830  45.130  1.00  0.00           O
ATOM   2337  OD2 ASP A 246      59.600  48.120  46.810  1.00  0.00           O
ATOM   2338  C   ASP A 246      60.810  51.610  44.240  1.00  0.00           C
ATOM   2339  O   ASP A 246      60.920  51.700  43.010  1.00  0.00           O
ATOM   2340  N   LEU A 247      60.600  52.690  44.980  1.00  0.00           N
ATOM   2341  H   LEU A 247      60.030  52.700  45.800  1.00  0.00           H
ATOM   2342  CA  LEU A 247      60.840  54.110  44.450  1.00  0.00           C
ATOM   2343  CB  LEU A 247      60.140  55.270  45.230  1.00  0.00           C
ATOM   2344  CG  LEU A 247      58.590  55.190  45.190  1.00  0.00           C
ATOM   2345  CD1 LEU A 247      58.110  56.090  46.290  1.00  0.00           C
ATOM   2346  CD2 LEU A 247      58.050  55.690  43.850  1.00  0.00           C
ATOM   2347  C   LEU A 247      62.240  54.460  43.960  1.00  0.00           C
ATOM   2348  O   LEU A 247      62.350  54.960  42.800  1.00  0.00           O
ATOM   2349  N   GLY A 248      63.160  53.970  44.720  1.00  0.00           N
ATOM   2350  H   GLY A 248      62.890  53.830  45.670  1.00  0.00           H
ATOM   2351  CA  GLY A 248      64.620  53.920  44.380  1.00  0.00           C
ATOM   2352  C   GLY A 248      65.030  53.290  43.030  1.00  0.00           C
ATOM   2353  O   GLY A 248      65.930  53.830  42.350  1.00  0.00           O
ATOM   2354  N   VAL A 249      64.380  52.200  42.610  1.00  0.00           N
ATOM   2355  H   VAL A 249      64.000  51.510  43.230  1.00  0.00           H
ATOM   2356  CA  VAL A 249      64.490  51.710  41.180  1.00  0.00           C
ATOM   2357  CB  VAL A 249      64.170  50.200  41.340  1.00  0.00           C
ATOM   2358  CG1 VAL A 249      62.780  49.840  40.810  1.00  0.00           C
ATOM   2359  CG2 VAL A 249      65.200  49.370  40.610  1.00  0.00           C
ATOM   2360  C   VAL A 249      63.870  52.650  40.130  1.00  0.00           C
ATOM   2361  O   VAL A 249      64.520  52.790  39.040  1.00  0.00           O
ATOM   2362  N   GLU A 250      62.690  53.160  40.370  1.00  0.00           N
ATOM   2363  H   GLU A 250      62.170  52.720  41.100  1.00  0.00           H
ATOM   2364  CA  GLU A 250      61.950  54.160  39.530  1.00  0.00           C
ATOM   2365  CB  GLU A 250      60.520  54.180  39.920  1.00  0.00           C
ATOM   2366  CG  GLU A 250      59.660  52.980  39.470  1.00  0.00           C
ATOM   2367  CD  GLU A 250      59.340  53.160  37.940  1.00  0.00           C
ATOM   2368  OE1 GLU A 250      59.910  52.530  37.060  1.00  0.00           O
ATOM   2369  OE2 GLU A 250      58.260  53.830  37.690  1.00  0.00           O
ATOM   2370  C   GLU A 250      62.430  55.640  39.340  1.00  0.00           C
ATOM   2371  O   GLU A 250      62.140  56.210  38.290  1.00  0.00           O
ATOM   2372  N   ILE A 251      62.990  56.210  40.420  1.00  0.00           N
ATOM   2373  H   ILE A 251      62.880  55.710  41.270  1.00  0.00           H
ATOM   2374  CA  ILE A 251      63.530  57.620  40.510  1.00  0.00           C
ATOM   2375  CB  ILE A 251      62.420  58.570  41.060  1.00  0.00           C
ATOM   2376  CG1 ILE A 251      61.480  57.860  42.050  1.00  0.00           C
ATOM   2377  CG2 ILE A 251      61.920  59.470  39.940  1.00  0.00           C
ATOM   2378  CD  ILE A 251      60.130  58.570  42.280  1.00  0.00           C
ATOM   2379  C   ILE A 251      64.830  57.670  41.380  1.00  0.00           C
ATOM   2380  O   ILE A 251      65.110  57.040  42.420  1.00  0.00           O
ATOM   2381  N   PRO A 252      65.740  58.520  40.820  1.00  0.00           N
ATOM   2382  CA  PRO A 252      66.980  58.900  41.450  1.00  0.00           C
ATOM   2383  CB  PRO A 252      67.740  59.680  40.440  1.00  0.00           C
ATOM   2384  CG  PRO A 252      67.410  58.900  39.180  1.00  0.00           C
ATOM   2385  CD  PRO A 252      65.920  58.710  39.350  1.00  0.00           C
ATOM   2386  C   PRO A 252      66.780  59.670  42.790  1.00  0.00           C
ATOM   2387  O   PRO A 252      65.740  60.240  43.040  1.00  0.00           O
ATOM   2388  N   VAL A 253      67.870  59.930  43.520  1.00  0.00           N
ATOM   2389  H   VAL A 253      68.790  59.630  43.290  1.00  0.00           H
ATOM   2390  CA  VAL A 253      67.650  60.200  44.970  1.00  0.00           C
ATOM   2391  CB  VAL A 253      68.970  60.130  45.820  1.00  0.00           C
ATOM   2392  CG1 VAL A 253      68.720  60.460  47.290  1.00  0.00           C
ATOM   2393  CG2 VAL A 253      69.550  58.780  45.730  1.00  0.00           C
ATOM   2394  C   VAL A 253      66.940  61.570  45.200  1.00  0.00           C
ATOM   2395  O   VAL A 253      65.960  61.560  45.920  1.00  0.00           O
ATOM   2396  N   GLU A 254      67.600  62.660  44.780  1.00  0.00           N
ATOM   2397  H   GLU A 254      68.450  62.630  44.240  1.00  0.00           H
ATOM   2398  CA  GLU A 254      66.890  63.980  44.870  1.00  0.00           C
ATOM   2399  CB  GLU A 254      67.800  65.150  44.380  1.00  0.00           C
ATOM   2400  CG  GLU A 254      68.750  65.620  45.530  1.00  0.00           C
ATOM   2401  CD  GLU A 254      69.700  66.740  45.060  1.00  0.00           C
ATOM   2402  OE1 GLU A 254      69.310  67.890  44.800  1.00  0.00           O
ATOM   2403  OE2 GLU A 254      70.890  66.410  44.950  1.00  0.00           O
ATOM   2404  C   GLU A 254      65.450  64.030  44.360  1.00  0.00           C
ATOM   2405  O   GLU A 254      64.580  64.530  45.080  1.00  0.00           O
ATOM   2406  N   GLU A 255      65.230  63.340  43.250  1.00  0.00           N
ATOM   2407  H   GLU A 255      65.940  63.230  42.570  1.00  0.00           H
ATOM   2408  CA  GLU A 255      63.820  63.120  42.830  1.00  0.00           C
ATOM   2409  CB  GLU A 255      63.660  62.420  41.450  1.00  0.00           C
ATOM   2410  CG  GLU A 255      64.170  63.470  40.440  1.00  0.00           C
ATOM   2411  CD  GLU A 255      63.310  64.710  40.340  1.00  0.00           C
ATOM   2412  OE1 GLU A 255      63.900  65.830  40.340  1.00  0.00           O
ATOM   2413  OE2 GLU A 255      62.070  64.700  40.320  1.00  0.00           O
ATOM   2414  C   GLU A 255      62.960  62.390  43.900  1.00  0.00           C
ATOM   2415  O   GLU A 255      61.880  62.950  44.190  1.00  0.00           O
ATOM   2416  N   VAL A 256      63.370  61.250  44.480  1.00  0.00           N
ATOM   2417  H   VAL A 256      64.280  60.880  44.270  1.00  0.00           H
ATOM   2418  CA  VAL A 256      62.560  60.570  45.550  1.00  0.00           C
ATOM   2419  CB  VAL A 256      63.270  59.280  46.080  1.00  0.00           C
ATOM   2420  CG1 VAL A 256      62.270  58.380  46.750  1.00  0.00           C
ATOM   2421  CG2 VAL A 256      64.020  58.520  45.010  1.00  0.00           C
ATOM   2422  C   VAL A 256      62.300  61.390  46.780  1.00  0.00           C
ATOM   2423  O   VAL A 256      61.150  61.440  47.180  1.00  0.00           O
ATOM   2424  N   ILE A 257      63.350  61.870  47.400  1.00  0.00           N
ATOM   2425  H   ILE A 257      64.220  61.500  47.060  1.00  0.00           H
ATOM   2426  CA  ILE A 257      63.210  62.820  48.580  1.00  0.00           C
ATOM   2427  CB  ILE A 257      64.680  63.310  48.890  1.00  0.00           C
ATOM   2428  CG1 ILE A 257      65.550  62.100  49.340  1.00  0.00           C
ATOM   2429  CG2 ILE A 257      64.700  64.530  49.880  1.00  0.00           C
ATOM   2430  CD  ILE A 257      65.020  61.370  50.610  1.00  0.00           C
ATOM   2431  C   ILE A 257      62.240  63.970  48.310  1.00  0.00           C
ATOM   2432  O   ILE A 257      61.340  64.010  49.110  1.00  0.00           O
ATOM   2433  N   PHE A 258      62.420  64.640  47.160  1.00  0.00           N
ATOM   2434  H   PHE A 258      63.230  64.520  46.590  1.00  0.00           H
ATOM   2435  CA  PHE A 258      61.430  65.640  46.620  1.00  0.00           C
ATOM   2436  CB  PHE A 258      61.980  66.410  45.360  1.00  0.00           C
ATOM   2437  CG  PHE A 258      62.810  67.660  45.860  1.00  0.00           C
ATOM   2438  CD1 PHE A 258      62.050  68.830  46.160  1.00  0.00           C
ATOM   2439  HD1 PHE A 258      61.010  68.870  45.820  1.00  0.00           H
ATOM   2440  CD2 PHE A 258      64.220  67.660  46.090  1.00  0.00           C
ATOM   2441  HD2 PHE A 258      64.880  66.950  45.590  1.00  0.00           H
ATOM   2442  CE1 PHE A 258      62.720  69.870  46.750  1.00  0.00           C
ATOM   2443  HE1 PHE A 258      62.180  70.760  47.070  1.00  0.00           H
ATOM   2444  CE2 PHE A 258      64.790  68.750  46.780  1.00  0.00           C
ATOM   2445  HE2 PHE A 258      65.850  68.770  47.040  1.00  0.00           H
ATOM   2446  CZ  PHE A 258      64.040  69.860  47.090  1.00  0.00           C
ATOM   2447  HZ  PHE A 258      64.590  70.770  47.310  1.00  0.00           H
ATOM   2448  C   PHE A 258      60.000  65.220  46.350  1.00  0.00           C
ATOM   2449  O   PHE A 258      59.000  65.880  46.720  1.00  0.00           O
ATOM   2450  N   ALA A 259      59.890  64.010  45.730  1.00  0.00           N
ATOM   2451  H   ALA A 259      60.610  63.670  45.140  1.00  0.00           H
ATOM   2452  CA  ALA A 259      58.670  63.180  45.720  1.00  0.00           C
ATOM   2453  CB  ALA A 259      58.860  61.940  44.860  1.00  0.00           C
ATOM   2454  C   ALA A 259      57.990  62.800  47.090  1.00  0.00           C
ATOM   2455  O   ALA A 259      56.860  63.200  47.350  1.00  0.00           O
ATOM   2456  N   GLN A 260      58.790  62.210  47.940  1.00  0.00           N
ATOM   2457  H   GLN A 260      59.730  62.000  47.680  1.00  0.00           H
ATOM   2458  CA  GLN A 260      58.430  61.940  49.350  1.00  0.00           C
ATOM   2459  CB  GLN A 260      59.500  61.170  50.090  1.00  0.00           C
ATOM   2460  CG  GLN A 260      58.830  60.330  51.220  1.00  0.00           C
ATOM   2461  CD  GLN A 260      59.880  59.840  52.260  1.00  0.00           C
ATOM   2462  OE1 GLN A 260      60.450  58.710  52.270  1.00  0.00           O
ATOM   2463  NE2 GLN A 260      60.210  60.700  53.190  1.00  0.00           N
ATOM   2464 1HE2 GLN A 260      59.830  61.620  53.240  1.00  0.00           H
ATOM   2465 2HE2 GLN A 260      60.810  60.480  53.960  1.00  0.00           H
ATOM   2466  C   GLN A 260      57.820  63.090  50.130  1.00  0.00           C
ATOM   2467  O   GLN A 260      56.640  63.090  50.460  1.00  0.00           O
ATOM   2468  N   LYS A 261      58.620  64.160  50.080  1.00  0.00           N
ATOM   2469  H   LYS A 261      59.550  64.020  49.740  1.00  0.00           H
ATOM   2470  CA  LYS A 261      58.290  65.470  50.620  1.00  0.00           C
ATOM   2471  CB  LYS A 261      59.240  66.660  50.370  1.00  0.00           C
ATOM   2472  CG  LYS A 261      60.470  66.710  51.280  1.00  0.00           C
ATOM   2473  CD  LYS A 261      61.420  67.840  51.240  1.00  0.00           C
ATOM   2474  CE  LYS A 261      62.320  67.840  50.000  1.00  0.00           C
ATOM   2475  NZ  LYS A 261      63.270  68.950  50.020  1.00  0.00           N
ATOM   2476  HZ1 LYS A 261      63.880  68.890  49.230  1.00  0.00           H
ATOM   2477  HZ2 LYS A 261      62.880  69.870  49.960  1.00  0.00           H
ATOM   2478  HZ3 LYS A 261      63.750  68.840  50.890  1.00  0.00           H
ATOM   2479  C   LYS A 261      56.900  65.960  50.080  1.00  0.00           C
ATOM   2480  O   LYS A 261      56.020  65.980  50.960  1.00  0.00           O
ATOM   2481  N   MET A 262      56.720  66.150  48.780  1.00  0.00           N
ATOM   2482  H   MET A 262      57.440  66.050  48.100  1.00  0.00           H
ATOM   2483  CA  MET A 262      55.390  66.430  48.200  1.00  0.00           C
ATOM   2484  CB  MET A 262      55.490  66.480  46.730  1.00  0.00           C
ATOM   2485  CG  MET A 262      55.500  67.890  46.260  1.00  0.00           C
ATOM   2486  SD  MET A 262      56.940  68.910  46.850  1.00  0.00           S
ATOM   2487  CE  MET A 262      56.300  70.390  47.480  1.00  0.00           C
ATOM   2488  C   MET A 262      54.190  65.550  48.630  1.00  0.00           C
ATOM   2489  O   MET A 262      53.350  66.090  49.340  1.00  0.00           O
ATOM   2490  N   MET A 263      54.330  64.270  48.580  1.00  0.00           N
ATOM   2491  H   MET A 263      55.140  63.820  48.220  1.00  0.00           H
ATOM   2492  CA  MET A 263      53.270  63.280  48.810  1.00  0.00           C
ATOM   2493  CB  MET A 263      53.730  61.930  48.240  1.00  0.00           C
ATOM   2494  CG  MET A 263      53.620  61.850  46.710  1.00  0.00           C
ATOM   2495  SD  MET A 263      54.220  63.290  45.780  1.00  0.00           S
ATOM   2496  CE  MET A 263      53.020  63.330  44.440  1.00  0.00           C
ATOM   2497  C   MET A 263      52.820  63.200  50.280  1.00  0.00           C
ATOM   2498  O   MET A 263      51.620  63.170  50.620  1.00  0.00           O
ATOM   2499  N   ILE A 264      53.800  63.290  51.190  1.00  0.00           N
ATOM   2500  H   ILE A 264      54.730  63.350  50.850  1.00  0.00           H
ATOM   2501  CA  ILE A 264      53.600  63.360  52.690  1.00  0.00           C
ATOM   2502  CB  ILE A 264      54.880  63.090  53.530  1.00  0.00           C
ATOM   2503  CG1 ILE A 264      55.350  61.620  53.340  1.00  0.00           C
ATOM   2504  CG2 ILE A 264      54.600  63.320  55.000  1.00  0.00           C
ATOM   2505  CD  ILE A 264      56.790  61.340  53.850  1.00  0.00           C
ATOM   2506  C   ILE A 264      53.050  64.710  53.160  1.00  0.00           C
ATOM   2507  O   ILE A 264      51.950  64.680  53.680  1.00  0.00           O
ATOM   2508  N   GLU A 265      53.540  65.770  52.620  1.00  0.00           N
ATOM   2509  H   GLU A 265      54.420  65.750  52.150  1.00  0.00           H
ATOM   2510  CA  GLU A 265      52.840  67.040  52.840  1.00  0.00           C
ATOM   2511  CB  GLU A 265      53.650  68.240  52.420  1.00  0.00           C
ATOM   2512  CG  GLU A 265      53.130  69.540  52.950  1.00  0.00           C
ATOM   2513  CD  GLU A 265      53.770  70.750  52.260  1.00  0.00           C
ATOM   2514  OE1 GLU A 265      54.740  71.280  52.810  1.00  0.00           O
ATOM   2515  OE2 GLU A 265      53.320  71.180  51.160  1.00  0.00           O
ATOM   2516  C   GLU A 265      51.380  67.120  52.310  1.00  0.00           C
ATOM   2517  O   GLU A 265      50.520  67.290  53.130  1.00  0.00           O
ATOM   2518  N   LYS A 266      51.130  66.700  51.070  1.00  0.00           N
ATOM   2519  H   LYS A 266      51.890  66.560  50.440  1.00  0.00           H
ATOM   2520  CA  LYS A 266      49.780  66.660  50.460  1.00  0.00           C
ATOM   2521  CB  LYS A 266      49.760  65.970  49.100  1.00  0.00           C
ATOM   2522  CG  LYS A 266      50.450  66.700  48.020  1.00  0.00           C
ATOM   2523  CD  LYS A 266      50.510  65.890  46.770  1.00  0.00           C
ATOM   2524  CE  LYS A 266      50.830  66.760  45.520  1.00  0.00           C
ATOM   2525  NZ  LYS A 266      49.920  67.980  45.340  1.00  0.00           N
ATOM   2526  HZ1 LYS A 266      48.980  67.640  45.380  1.00  0.00           H
ATOM   2527  HZ2 LYS A 266      50.100  68.630  46.080  1.00  0.00           H
ATOM   2528  HZ3 LYS A 266      50.020  68.430  44.460  1.00  0.00           H
ATOM   2529  C   LYS A 266      48.790  65.790  51.280  1.00  0.00           C
ATOM   2530  O   LYS A 266      47.680  66.260  51.600  1.00  0.00           O
ATOM   2531  N   CYS A 267      49.200  64.680  51.750  1.00  0.00           N
ATOM   2532  H   CYS A 267      50.120  64.390  51.490  1.00  0.00           H
ATOM   2533  CA  CYS A 267      48.400  63.870  52.780  1.00  0.00           C
ATOM   2534  CB  CYS A 267      48.860  62.460  52.880  1.00  0.00           C
ATOM   2535  SG  CYS A 267      49.180  61.800  51.230  1.00  0.00           S
ATOM   2536  HG  CYS A 267      50.390  62.310  51.060  1.00  0.00           H
ATOM   2537  C   CYS A 267      48.150  64.540  54.100  1.00  0.00           C
ATOM   2538  O   CYS A 267      47.000  64.570  54.530  1.00  0.00           O
ATOM   2539  N   ILE A 268      49.210  65.190  54.730  1.00  0.00           N
ATOM   2540  H   ILE A 268      50.180  65.050  54.510  1.00  0.00           H
ATOM   2541  CA  ILE A 268      49.060  66.080  55.950  1.00  0.00           C
ATOM   2542  CB  ILE A 268      50.490  66.400  56.460  1.00  0.00           C
ATOM   2543  CG1 ILE A 268      51.340  65.190  56.890  1.00  0.00           C
ATOM   2544  CG2 ILE A 268      50.580  67.630  57.430  1.00  0.00           C
ATOM   2545  CD  ILE A 268      52.830  65.540  56.760  1.00  0.00           C
ATOM   2546  C   ILE A 268      48.190  67.290  55.670  1.00  0.00           C
ATOM   2547  O   ILE A 268      47.320  67.660  56.410  1.00  0.00           O
ATOM   2548  N   ARG A 269      48.330  67.870  54.500  1.00  0.00           N
ATOM   2549  H   ARG A 269      49.090  67.540  53.940  1.00  0.00           H
ATOM   2550  CA  ARG A 269      47.440  68.940  53.910  1.00  0.00           C
ATOM   2551  CB  ARG A 269      48.100  69.370  52.600  1.00  0.00           C
ATOM   2552  CG  ARG A 269      47.610  70.700  51.990  1.00  0.00           C
ATOM   2553  CD  ARG A 269      48.340  70.850  50.680  1.00  0.00           C
ATOM   2554  NE  ARG A 269      47.670  71.770  49.760  1.00  0.00           N
ATOM   2555  HE  ARG A 269      46.810  71.400  49.430  1.00  0.00           H
ATOM   2556  CZ  ARG A 269      48.150  72.900  49.290  1.00  0.00           C
ATOM   2557  NH1 ARG A 269      49.330  73.420  49.680  1.00  0.00           N
ATOM   2558 1HH1 ARG A 269      49.890  73.160  50.470  1.00  0.00           H
ATOM   2559 2HH1 ARG A 269      49.720  74.180  49.170  1.00  0.00           H
ATOM   2560  NH2 ARG A 269      47.440  73.600  48.470  1.00  0.00           N
ATOM   2561 1HH2 ARG A 269      46.550  73.340  48.100  1.00  0.00           H
ATOM   2562 2HH2 ARG A 269      47.730  74.500  48.140  1.00  0.00           H
ATOM   2563  C   ARG A 269      45.920  68.510  53.750  1.00  0.00           C
ATOM   2564  O   ARG A 269      44.980  69.160  54.170  1.00  0.00           O
ATOM   2565  N   ALA A 270      45.690  67.290  53.370  1.00  0.00           N
ATOM   2566  H   ALA A 270      46.460  66.690  53.170  1.00  0.00           H
ATOM   2567  CA  ALA A 270      44.330  66.620  53.250  1.00  0.00           C
ATOM   2568  CB  ALA A 270      44.160  66.040  51.820  1.00  0.00           C
ATOM   2569  C   ALA A 270      43.940  65.560  54.360  1.00  0.00           C
ATOM   2570  O   ALA A 270      42.950  64.840  54.260  1.00  0.00           O
ATOM   2571  N   ARG A 271      44.600  65.690  55.500  1.00  0.00           N
ATOM   2572  H   ARG A 271      45.270  66.410  55.670  1.00  0.00           H
ATOM   2573  CA  ARG A 271      44.380  64.940  56.760  1.00  0.00           C
ATOM   2574  CB  ARG A 271      42.990  65.330  57.380  1.00  0.00           C
ATOM   2575  CG  ARG A 271      42.900  66.810  57.780  1.00  0.00           C
ATOM   2576  CD  ARG A 271      41.500  67.180  58.390  1.00  0.00           C
ATOM   2577  NE  ARG A 271      40.470  66.960  57.390  1.00  0.00           N
ATOM   2578  HE  ARG A 271      40.840  66.680  56.500  1.00  0.00           H
ATOM   2579  CZ  ARG A 271      39.250  67.410  57.470  1.00  0.00           C
ATOM   2580  NH1 ARG A 271      38.810  68.040  58.580  1.00  0.00           N
ATOM   2581 1HH1 ARG A 271      39.430  68.320  59.310  1.00  0.00           H
ATOM   2582 2HH1 ARG A 271      37.860  68.360  58.630  1.00  0.00           H
ATOM   2583  NH2 ARG A 271      38.440  67.140  56.520  1.00  0.00           N
ATOM   2584 1HH2 ARG A 271      38.640  66.460  55.820  1.00  0.00           H
ATOM   2585 2HH2 ARG A 271      37.480  67.360  56.670  1.00  0.00           H
ATOM   2586  C   ARG A 271      44.600  63.430  56.820  1.00  0.00           C
ATOM   2587  O   ARG A 271      44.140  62.820  57.780  1.00  0.00           O
ATOM   2588  N   LYS A 272      45.280  62.850  55.800  1.00  0.00           N
ATOM   2589  H   LYS A 272      45.710  63.460  55.130  1.00  0.00           H
ATOM   2590  CA  LYS A 272      45.400  61.380  55.630  1.00  0.00           C
ATOM   2591  CB  LYS A 272      45.150  60.960  54.160  1.00  0.00           C
ATOM   2592  CG  LYS A 272      43.680  60.950  53.960  1.00  0.00           C
ATOM   2593  CD  LYS A 272      43.010  60.780  52.660  1.00  0.00           C
ATOM   2594  CE  LYS A 272      41.530  60.990  52.730  1.00  0.00           C
ATOM   2595  NZ  LYS A 272      40.830  61.100  51.430  1.00  0.00           N
ATOM   2596  HZ1 LYS A 272      40.800  62.070  51.190  1.00  0.00           H
ATOM   2597  HZ2 LYS A 272      41.390  60.640  50.740  1.00  0.00           H
ATOM   2598  HZ3 LYS A 272      39.880  60.770  51.420  1.00  0.00           H
ATOM   2599  C   LYS A 272      46.770  60.770  56.000  1.00  0.00           C
ATOM   2600  O   LYS A 272      47.770  61.450  55.900  1.00  0.00           O
ATOM   2601  N   VAL A 273      46.780  59.560  56.480  1.00  0.00           N
ATOM   2602  H   VAL A 273      45.860  59.250  56.730  1.00  0.00           H
ATOM   2603  CA  VAL A 273      47.960  58.760  56.860  1.00  0.00           C
ATOM   2604  CB  VAL A 273      47.680  57.480  57.650  1.00  0.00           C
ATOM   2605  CG1 VAL A 273      47.020  57.830  58.990  1.00  0.00           C
ATOM   2606  CG2 VAL A 273      46.910  56.370  56.990  1.00  0.00           C
ATOM   2607  C   VAL A 273      49.030  58.360  55.780  1.00  0.00           C
ATOM   2608  O   VAL A 273      48.630  57.930  54.670  1.00  0.00           O
ATOM   2609  N   VAL A 274      50.290  58.330  56.270  1.00  0.00           N
ATOM   2610  H   VAL A 274      50.410  58.550  57.240  1.00  0.00           H
ATOM   2611  CA  VAL A 274      51.520  57.880  55.550  1.00  0.00           C
ATOM   2612  CB  VAL A 274      52.550  59.040  55.200  1.00  0.00           C
ATOM   2613  CG1 VAL A 274      53.550  58.610  54.150  1.00  0.00           C
ATOM   2614  CG2 VAL A 274      51.840  60.400  54.910  1.00  0.00           C
ATOM   2615  C   VAL A 274      52.240  56.770  56.330  1.00  0.00           C
ATOM   2616  O   VAL A 274      52.470  56.890  57.520  1.00  0.00           O
ATOM   2617  N   ILE A 275      52.270  55.590  55.720  1.00  0.00           N
ATOM   2618  H   ILE A 275      51.500  55.360  55.120  1.00  0.00           H
ATOM   2619  CA  ILE A 275      52.970  54.410  56.260  1.00  0.00           C
ATOM   2620  CB  ILE A 275      52.040  53.220  56.310  1.00  0.00           C
ATOM   2621  CG1 ILE A 275      50.790  53.500  57.210  1.00  0.00           C
ATOM   2622  CG2 ILE A 275      52.800  52.030  56.800  1.00  0.00           C
ATOM   2623  CD  ILE A 275      49.660  52.500  56.910  1.00  0.00           C
ATOM   2624  C   ILE A 275      54.250  54.160  55.310  1.00  0.00           C
ATOM   2625  O   ILE A 275      54.050  54.110  54.070  1.00  0.00           O
ATOM   2626  N   THR A 276      55.420  53.970  55.840  1.00  0.00           N
ATOM   2627  H   THR A 276      55.510  53.760  56.810  1.00  0.00           H
ATOM   2628  CA  THR A 276      56.610  53.780  55.020  1.00  0.00           C
ATOM   2629  CB  THR A 276      57.760  54.580  55.610  1.00  0.00           C
ATOM   2630  OG1 THR A 276      57.410  56.020  55.610  1.00  0.00           O
ATOM   2631  HG1 THR A 276      58.170  56.660  55.460  1.00  0.00           H
ATOM   2632  CG2 THR A 276      59.070  54.560  54.840  1.00  0.00           C
ATOM   2633  C   THR A 276      56.960  52.270  54.900  1.00  0.00           C
ATOM   2634  O   THR A 276      56.960  51.560  55.890  1.00  0.00           O
ATOM   2635  N   ALA A 277      57.100  51.820  53.620  1.00  0.00           N
ATOM   2636  H   ALA A 277      56.760  52.390  52.870  1.00  0.00           H
ATOM   2637  CA  ALA A 277      57.700  50.450  53.350  1.00  0.00           C
ATOM   2638  CB  ALA A 277      56.910  49.610  52.310  1.00  0.00           C
ATOM   2639  C   ALA A 277      59.190  50.500  52.960  1.00  0.00           C
ATOM   2640  O   ALA A 277      59.560  51.400  52.190  1.00  0.00           O
ATOM   2641  N   THR A 278      60.030  49.530  53.290  1.00  0.00           N
ATOM   2642  H   THR A 278      59.540  48.760  53.730  1.00  0.00           H
ATOM   2643  CA  THR A 278      61.460  49.420  53.040  1.00  0.00           C
ATOM   2644  CB  THR A 278      61.920  49.470  51.540  1.00  0.00           C
ATOM   2645  OG1 THR A 278      61.750  50.740  51.030  1.00  0.00           O
ATOM   2646  HG1 THR A 278      61.080  51.230  51.600  1.00  0.00           H
ATOM   2647  CG2 THR A 278      61.090  48.570  50.610  1.00  0.00           C
ATOM   2648  C   THR A 278      62.360  50.330  53.820  1.00  0.00           C
ATOM   2649  O   THR A 278      61.860  51.330  54.290  1.00  0.00           O
ATOM   2650  N   GLN A 279      63.620  49.840  53.960  1.00  0.00           N
ATOM   2651  H   GLN A 279      63.870  49.160  53.290  1.00  0.00           H
ATOM   2652  CA  GLN A 279      64.580  50.380  54.950  1.00  0.00           C
ATOM   2653  CB  GLN A 279      65.040  51.840  54.530  1.00  0.00           C
ATOM   2654  CG  GLN A 279      65.830  51.800  53.220  1.00  0.00           C
ATOM   2655  CD  GLN A 279      66.260  53.140  52.840  1.00  0.00           C
ATOM   2656  OE1 GLN A 279      65.590  53.660  51.920  1.00  0.00           O
ATOM   2657  NE2 GLN A 279      67.340  53.610  53.460  1.00  0.00           N
ATOM   2658 1HE2 GLN A 279      67.760  53.030  54.170  1.00  0.00           H
ATOM   2659 2HE2 GLN A 279      67.690  54.540  53.330  1.00  0.00           H
ATOM   2660  C   GLN A 279      63.870  50.480  56.310  1.00  0.00           C
ATOM   2661  O   GLN A 279      63.830  51.470  57.020  1.00  0.00           O
ATOM   2662  N   MET A 280      63.510  49.250  56.750  1.00  0.00           N
ATOM   2663  H   MET A 280      63.680  48.400  56.250  1.00  0.00           H
ATOM   2664  CA  MET A 280      62.710  48.970  57.970  1.00  0.00           C
ATOM   2665  CB  MET A 280      61.350  48.400  57.570  1.00  0.00           C
ATOM   2666  CG  MET A 280      60.540  49.580  57.020  1.00  0.00           C
ATOM   2667  SD  MET A 280      60.120  50.830  58.260  1.00  0.00           S
ATOM   2668  CE  MET A 280      60.400  52.320  57.340  1.00  0.00           C
ATOM   2669  C   MET A 280      63.440  47.930  58.880  1.00  0.00           C
ATOM   2670  O   MET A 280      64.540  47.440  58.500  1.00  0.00           O
ATOM   2671  N   LEU A 281      62.880  47.580  60.040  1.00  0.00           N
ATOM   2672  H   LEU A 281      61.900  47.720  60.160  1.00  0.00           H
ATOM   2673  CA  LEU A 281      63.490  46.660  61.080  1.00  0.00           C
ATOM   2674  CB  LEU A 281      62.850  47.010  62.410  1.00  0.00           C
ATOM   2675  CG  LEU A 281      63.940  47.040  63.460  1.00  0.00           C
ATOM   2676  CD1 LEU A 281      64.930  48.160  63.170  1.00  0.00           C
ATOM   2677  CD2 LEU A 281      63.460  47.240  64.900  1.00  0.00           C
ATOM   2678  C   LEU A 281      63.560  45.150  60.770  1.00  0.00           C
ATOM   2679  O   LEU A 281      62.560  44.410  60.810  1.00  0.00           O
ATOM   2680  N   ASP A 282      64.750  44.700  60.370  1.00  0.00           N
ATOM   2681  H   ASP A 282      65.550  45.310  60.370  1.00  0.00           H
ATOM   2682  CA  ASP A 282      65.000  43.280  60.000  1.00  0.00           C
ATOM   2683  CB  ASP A 282      65.110  43.430  58.530  1.00  0.00           C
ATOM   2684  CG  ASP A 282      64.850  42.150  57.740  1.00  0.00           C
ATOM   2685  OD1 ASP A 282      65.870  41.560  57.370  1.00  0.00           O
ATOM   2686  OD2 ASP A 282      63.720  41.920  57.340  1.00  0.00           O
ATOM   2687  C   ASP A 282      66.180  42.600  60.700  1.00  0.00           C
ATOM   2688  O   ASP A 282      65.940  41.710  61.500  1.00  0.00           O
ATOM   2689  N   SER A 283      67.360  43.210  60.630  1.00  0.00           N
ATOM   2690  H   SER A 283      67.440  44.160  60.390  1.00  0.00           H
ATOM   2691  CA  SER A 283      68.660  42.740  61.100  1.00  0.00           C
ATOM   2692  CB  SER A 283      69.690  42.880  59.980  1.00  0.00           C
ATOM   2693  OG  SER A 283      70.120  44.280  59.780  1.00  0.00           O
ATOM   2694  HG  SER A 283      69.480  44.870  59.280  1.00  0.00           H
ATOM   2695  C   SER A 283      69.090  43.330  62.440  1.00  0.00           C
ATOM   2696  O   SER A 283      69.370  42.550  63.340  1.00  0.00           O
ATOM   2697  N   MET A 284      68.780  44.600  62.710  1.00  0.00           N
ATOM   2698  H   MET A 284      68.260  45.190  62.090  1.00  0.00           H
ATOM   2699  CA  MET A 284      69.160  45.190  64.000  1.00  0.00           C
ATOM   2700  CB  MET A 284      69.580  46.560  63.640  1.00  0.00           C
ATOM   2701  CG  MET A 284      70.500  47.180  64.700  1.00  0.00           C
ATOM   2702  SD  MET A 284      72.120  46.280  64.680  1.00  0.00           S
ATOM   2703  CE  MET A 284      72.800  46.820  63.130  1.00  0.00           C
ATOM   2704  C   MET A 284      68.270  45.050  65.250  1.00  0.00           C
ATOM   2705  O   MET A 284      68.540  45.550  66.320  1.00  0.00           O
ATOM   2706  N   ILE A 285      67.430  44.010  65.150  1.00  0.00           N
ATOM   2707  H   ILE A 285      67.600  43.470  64.320  1.00  0.00           H
ATOM   2708  CA  ILE A 285      66.270  43.680  66.050  1.00  0.00           C
ATOM   2709  CB  ILE A 285      65.250  42.690  65.380  1.00  0.00           C
ATOM   2710  CG1 ILE A 285      66.060  41.400  65.210  1.00  0.00           C
ATOM   2711  CG2 ILE A 285      64.560  43.260  64.150  1.00  0.00           C
ATOM   2712  CD  ILE A 285      65.020  40.380  64.700  1.00  0.00           C
ATOM   2713  C   ILE A 285      66.570  43.280  67.550  1.00  0.00           C
ATOM   2714  O   ILE A 285      65.690  43.090  68.280  1.00  0.00           O
ATOM   2715  N   LYS A 286      67.850  43.170  67.910  1.00  0.00           N
ATOM   2716  H   LYS A 286      68.600  42.980  67.290  1.00  0.00           H
ATOM   2717  CA  LYS A 286      68.300  43.070  69.340  1.00  0.00           C
ATOM   2718  CB  LYS A 286      69.500  42.130  69.440  1.00  0.00           C
ATOM   2719  CG  LYS A 286      69.310  40.600  69.370  1.00  0.00           C
ATOM   2720  CD  LYS A 286      67.920  40.170  69.920  1.00  0.00           C
ATOM   2721  CE  LYS A 286      67.530  38.730  69.550  1.00  0.00           C
ATOM   2722  NZ  LYS A 286      66.250  38.450  70.140  1.00  0.00           N
ATOM   2723  HZ1 LYS A 286      66.450  38.270  71.110  1.00  0.00           H
ATOM   2724  HZ2 LYS A 286      65.560  39.160  70.030  1.00  0.00           H
ATOM   2725  HZ3 LYS A 286      65.910  37.580  69.780  1.00  0.00           H
ATOM   2726  C   LYS A 286      68.800  44.420  69.870  1.00  0.00           C
ATOM   2727  O   LYS A 286      68.970  44.470  71.080  1.00  0.00           O
ATOM   2728  N   ASN A 287      68.930  45.530  69.080  1.00  0.00           N
ATOM   2729  H   ASN A 287      68.650  45.590  68.120  1.00  0.00           H
ATOM   2730  CA  ASN A 287      69.600  46.650  69.690  1.00  0.00           C
ATOM   2731  CB  ASN A 287      70.580  47.250  68.750  1.00  0.00           C
ATOM   2732  CG  ASN A 287      71.580  48.290  69.240  1.00  0.00           C
ATOM   2733  OD1 ASN A 287      71.570  48.780  70.330  1.00  0.00           O
ATOM   2734  ND2 ASN A 287      72.670  48.310  68.520  1.00  0.00           N
ATOM   2735 1HD2 ASN A 287      72.900  47.690  67.770  1.00  0.00           H
ATOM   2736 2HD2 ASN A 287      73.480  48.800  68.850  1.00  0.00           H
ATOM   2737  C   ASN A 287      68.650  47.770  70.270  1.00  0.00           C
ATOM   2738  O   ASN A 287      67.820  48.240  69.510  1.00  0.00           O
ATOM   2739  N   PRO A 288      68.660  48.020  71.580  1.00  0.00           N
ATOM   2740  CA  PRO A 288      67.990  49.230  72.130  1.00  0.00           C
ATOM   2741  CB  PRO A 288      68.130  49.010  73.590  1.00  0.00           C
ATOM   2742  CG  PRO A 288      68.360  47.500  73.760  1.00  0.00           C
ATOM   2743  CD  PRO A 288      69.310  47.200  72.630  1.00  0.00           C
ATOM   2744  C   PRO A 288      68.400  50.620  71.710  1.00  0.00           C
ATOM   2745  O   PRO A 288      67.540  51.470  71.930  1.00  0.00           O
ATOM   2746  N   ARG A 289      69.580  50.830  71.150  1.00  0.00           N
ATOM   2747  H   ARG A 289      70.300  50.150  71.250  1.00  0.00           H
ATOM   2748  CA  ARG A 289      70.090  52.080  70.500  1.00  0.00           C
ATOM   2749  CB  ARG A 289      71.570  52.270  70.900  1.00  0.00           C
ATOM   2750  CG  ARG A 289      71.570  52.700  72.270  1.00  0.00           C
ATOM   2751  CD  ARG A 289      73.020  52.810  72.740  1.00  0.00           C
ATOM   2752  NE  ARG A 289      73.790  54.010  72.250  1.00  0.00           N
ATOM   2753  HE  ARG A 289      74.090  54.010  71.290  1.00  0.00           H
ATOM   2754  CZ  ARG A 289      74.220  55.010  73.020  1.00  0.00           C
ATOM   2755  NH1 ARG A 289      75.260  55.780  72.630  1.00  0.00           N
ATOM   2756 1HH1 ARG A 289      75.800  55.670  71.800  1.00  0.00           H
ATOM   2757 2HH1 ARG A 289      75.500  56.630  73.120  1.00  0.00           H
ATOM   2758  NH2 ARG A 289      73.380  55.450  73.960  1.00  0.00           N
ATOM   2759 1HH2 ARG A 289      72.470  55.080  74.150  1.00  0.00           H
ATOM   2760 2HH2 ARG A 289      73.710  56.180  74.550  1.00  0.00           H
ATOM   2761  C   ARG A 289      69.880  52.040  68.950  1.00  0.00           C
ATOM   2762  O   ARG A 289      70.400  51.140  68.250  1.00  0.00           O
ATOM   2763  N   PRO A 290      69.480  53.190  68.360  1.00  0.00           N
ATOM   2764  CA  PRO A 290      69.580  53.310  66.870  1.00  0.00           C
ATOM   2765  CB  PRO A 290      68.370  54.230  66.480  1.00  0.00           C
ATOM   2766  CG  PRO A 290      68.310  55.100  67.740  1.00  0.00           C
ATOM   2767  CD  PRO A 290      68.480  54.040  68.870  1.00  0.00           C
ATOM   2768  C   PRO A 290      71.020  53.760  66.480  1.00  0.00           C
ATOM   2769  O   PRO A 290      71.360  54.930  66.310  1.00  0.00           O
ATOM   2770  N   THR A 291      71.830  52.740  66.300  1.00  0.00           N
ATOM   2771  H   THR A 291      71.650  51.820  66.640  1.00  0.00           H
ATOM   2772  CA  THR A 291      73.120  52.790  65.520  1.00  0.00           C
ATOM   2773  CB  THR A 291      74.130  51.630  65.820  1.00  0.00           C
ATOM   2774  OG1 THR A 291      75.380  52.040  65.230  1.00  0.00           O
ATOM   2775  HG1 THR A 291      76.090  51.590  65.760  1.00  0.00           H
ATOM   2776  CG2 THR A 291      73.600  50.260  65.290  1.00  0.00           C
ATOM   2777  C   THR A 291      72.860  52.980  64.030  1.00  0.00           C
ATOM   2778  O   THR A 291      71.770  52.760  63.520  1.00  0.00           O
ATOM   2779  N   ARG A 292      73.930  53.310  63.270  1.00  0.00           N
ATOM   2780  H   ARG A 292      74.820  53.430  63.700  1.00  0.00           H
ATOM   2781  CA  ARG A 292      73.980  53.750  61.800  1.00  0.00           C
ATOM   2782  CB  ARG A 292      75.440  54.150  61.410  1.00  0.00           C
ATOM   2783  CG  ARG A 292      75.940  55.340  62.250  1.00  0.00           C
ATOM   2784  CD  ARG A 292      77.430  55.570  62.020  1.00  0.00           C
ATOM   2785  NE  ARG A 292      78.210  54.390  62.400  1.00  0.00           N
ATOM   2786  HE  ARG A 292      78.520  53.800  61.640  1.00  0.00           H
ATOM   2787  CZ  ARG A 292      78.740  54.180  63.630  1.00  0.00           C
ATOM   2788  NH1 ARG A 292      78.640  55.070  64.600  1.00  0.00           N
ATOM   2789 1HH1 ARG A 292      78.030  55.850  64.480  1.00  0.00           H
ATOM   2790 2HH1 ARG A 292      79.210  54.870  65.400  1.00  0.00           H
ATOM   2791  NH2 ARG A 292      79.530  53.100  63.810  1.00  0.00           N
ATOM   2792 1HH2 ARG A 292      79.690  52.430  63.090  1.00  0.00           H
ATOM   2793 2HH2 ARG A 292      80.030  52.980  64.660  1.00  0.00           H
ATOM   2794  C   ARG A 292      73.490  52.690  60.810  1.00  0.00           C
ATOM   2795  O   ARG A 292      72.480  52.910  60.160  1.00  0.00           O
ATOM   2796  N   ALA A 293      73.930  51.420  60.960  1.00  0.00           N
ATOM   2797  H   ALA A 293      74.860  51.230  61.250  1.00  0.00           H
ATOM   2798  CA  ALA A 293      73.370  50.310  60.250  1.00  0.00           C
ATOM   2799  CB  ALA A 293      74.270  49.060  60.260  1.00  0.00           C
ATOM   2800  C   ALA A 293      71.920  50.000  60.520  1.00  0.00           C
ATOM   2801  O   ALA A 293      71.480  49.630  61.580  1.00  0.00           O
ATOM   2802  N   GLU A 294      71.140  50.150  59.390  1.00  0.00           N
ATOM   2803  H   GLU A 294      71.510  50.400  58.490  1.00  0.00           H
ATOM   2804  CA  GLU A 294      69.710  49.750  59.380  1.00  0.00           C
ATOM   2805  CB  GLU A 294      69.450  48.220  59.490  1.00  0.00           C
ATOM   2806  CG  GLU A 294      67.970  47.830  59.260  1.00  0.00           C
ATOM   2807  CD  GLU A 294      67.830  46.370  59.470  1.00  0.00           C
ATOM   2808  OE1 GLU A 294      67.250  45.880  60.460  1.00  0.00           O
ATOM   2809  OE2 GLU A 294      68.250  45.660  58.500  1.00  0.00           O
ATOM   2810  C   GLU A 294      68.830  50.590  60.280  1.00  0.00           C
ATOM   2811  O   GLU A 294      67.890  51.230  59.800  1.00  0.00           O
ATOM   2812  N   ALA A 295      69.060  50.550  61.590  1.00  0.00           N
ATOM   2813  H   ALA A 295      69.890  50.100  61.920  1.00  0.00           H
ATOM   2814  CA  ALA A 295      68.420  51.350  62.650  1.00  0.00           C
ATOM   2815  CB  ALA A 295      69.040  50.970  63.990  1.00  0.00           C
ATOM   2816  C   ALA A 295      68.550  52.900  62.420  1.00  0.00           C
ATOM   2817  O   ALA A 295      67.600  53.540  62.790  1.00  0.00           O
ATOM   2818  N   GLY A 296      69.620  53.210  61.660  1.00  0.00           N
ATOM   2819  H   GLY A 296      70.360  52.550  61.540  1.00  0.00           H
ATOM   2820  CA  GLY A 296      69.870  54.650  61.240  1.00  0.00           C
ATOM   2821  C   GLY A 296      68.860  55.170  60.270  1.00  0.00           C
ATOM   2822  O   GLY A 296      68.060  56.090  60.490  1.00  0.00           O
ATOM   2823  N   ASP A 297      68.650  54.320  59.240  1.00  0.00           N
ATOM   2824  H   ASP A 297      69.340  53.690  58.900  1.00  0.00           H
ATOM   2825  CA  ASP A 297      67.620  54.560  58.180  1.00  0.00           C
ATOM   2826  CB  ASP A 297      67.750  53.450  57.120  1.00  0.00           C
ATOM   2827  CG  ASP A 297      68.910  53.800  56.210  1.00  0.00           C
ATOM   2828  OD1 ASP A 297      69.360  52.860  55.500  1.00  0.00           O
ATOM   2829  OD2 ASP A 297      69.500  54.870  56.140  1.00  0.00           O
ATOM   2830  C   ASP A 297      66.180  54.600  58.830  1.00  0.00           C
ATOM   2831  O   ASP A 297      65.390  55.460  58.410  1.00  0.00           O
ATOM   2832  N   VAL A 298      65.910  53.680  59.750  1.00  0.00           N
ATOM   2833  H   VAL A 298      66.530  52.910  59.880  1.00  0.00           H
ATOM   2834  CA  VAL A 298      64.640  53.710  60.600  1.00  0.00           C
ATOM   2835  CB  VAL A 298      64.320  52.410  61.270  1.00  0.00           C
ATOM   2836  CG1 VAL A 298      64.700  52.240  62.650  1.00  0.00           C
ATOM   2837  CG2 VAL A 298      62.910  51.850  61.030  1.00  0.00           C
ATOM   2838  C   VAL A 298      64.350  54.960  61.460  1.00  0.00           C
ATOM   2839  O   VAL A 298      63.360  55.660  61.220  1.00  0.00           O
ATOM   2840  N   ALA A 299      65.420  55.340  62.170  1.00  0.00           N
ATOM   2841  H   ALA A 299      66.160  54.680  62.320  1.00  0.00           H
ATOM   2842  CA  ALA A 299      65.610  56.610  62.840  1.00  0.00           C
ATOM   2843  CB  ALA A 299      67.120  56.780  63.300  1.00  0.00           C
ATOM   2844  C   ALA A 299      65.220  57.770  61.900  1.00  0.00           C
ATOM   2845  O   ALA A 299      64.520  58.660  62.310  1.00  0.00           O
ATOM   2846  N   ASN A 300      65.800  57.790  60.700  1.00  0.00           N
ATOM   2847  H   ASN A 300      66.590  57.180  60.540  1.00  0.00           H
ATOM   2848  CA  ASN A 300      65.570  58.760  59.600  1.00  0.00           C
ATOM   2849  CB  ASN A 300      66.460  58.450  58.380  1.00  0.00           C
ATOM   2850  CG  ASN A 300      67.940  58.760  58.570  1.00  0.00           C
ATOM   2851  OD1 ASN A 300      68.350  59.740  59.150  1.00  0.00           O
ATOM   2852  ND2 ASN A 300      68.820  58.020  57.930  1.00  0.00           N
ATOM   2853 1HD2 ASN A 300      68.560  57.250  57.350  1.00  0.00           H
ATOM   2854 2HD2 ASN A 300      69.750  58.380  57.990  1.00  0.00           H
ATOM   2855  C   ASN A 300      64.060  58.940  59.220  1.00  0.00           C
ATOM   2856  O   ASN A 300      63.630  60.060  59.000  1.00  0.00           O
ATOM   2857  N   ALA A 301      63.320  57.790  59.170  1.00  0.00           N
ATOM   2858  H   ALA A 301      63.850  56.940  59.140  1.00  0.00           H
ATOM   2859  CA  ALA A 301      61.830  57.720  59.050  1.00  0.00           C
ATOM   2860  CB  ALA A 301      61.350  56.260  58.750  1.00  0.00           C
ATOM   2861  C   ALA A 301      61.060  58.120  60.310  1.00  0.00           C
ATOM   2862  O   ALA A 301      60.280  59.080  60.190  1.00  0.00           O
ATOM   2863  N   ILE A 302      61.500  57.580  61.490  1.00  0.00           N
ATOM   2864  H   ILE A 302      62.180  56.850  61.460  1.00  0.00           H
ATOM   2865  CA  ILE A 302      60.930  57.980  62.790  1.00  0.00           C
ATOM   2866  CB  ILE A 302      61.320  56.960  63.930  1.00  0.00           C
ATOM   2867  CG1 ILE A 302      60.640  55.640  63.570  1.00  0.00           C
ATOM   2868  CG2 ILE A 302      60.750  57.340  65.240  1.00  0.00           C
ATOM   2869  CD  ILE A 302      61.120  54.560  64.550  1.00  0.00           C
ATOM   2870  C   ILE A 302      61.030  59.440  63.160  1.00  0.00           C
ATOM   2871  O   ILE A 302      60.000  60.100  63.290  1.00  0.00           O
ATOM   2872  N   LEU A 303      62.150  60.010  62.800  1.00  0.00           N
ATOM   2873  H   LEU A 303      62.940  59.490  62.470  1.00  0.00           H
ATOM   2874  CA  LEU A 303      62.440  61.480  62.800  1.00  0.00           C
ATOM   2875  CB  LEU A 303      63.960  61.780  62.850  1.00  0.00           C
ATOM   2876  CG  LEU A 303      64.310  62.240  64.230  1.00  0.00           C
ATOM   2877  CD1 LEU A 303      65.850  62.560  64.250  1.00  0.00           C
ATOM   2878  CD2 LEU A 303      63.600  63.520  64.670  1.00  0.00           C
ATOM   2879  C   LEU A 303      61.820  62.400  61.750  1.00  0.00           C
ATOM   2880  O   LEU A 303      61.730  63.590  61.940  1.00  0.00           O
ATOM   2881  N   ASP A 304      61.210  61.830  60.750  1.00  0.00           N
ATOM   2882  H   ASP A 304      61.020  60.850  60.700  1.00  0.00           H
ATOM   2883  CA  ASP A 304      60.580  62.640  59.640  1.00  0.00           C
ATOM   2884  CB  ASP A 304      61.110  62.050  58.310  1.00  0.00           C
ATOM   2885  CG  ASP A 304      60.870  62.820  57.000  1.00  0.00           C
ATOM   2886  OD1 ASP A 304      61.740  62.590  56.130  1.00  0.00           O
ATOM   2887  OD2 ASP A 304      60.080  63.800  56.890  1.00  0.00           O
ATOM   2888  C   ASP A 304      59.060  62.570  59.880  1.00  0.00           C
ATOM   2889  O   ASP A 304      58.570  62.110  60.890  1.00  0.00           O
ATOM   2890  N   GLY A 305      58.330  63.080  58.920  1.00  0.00           N
ATOM   2891  H   GLY A 305      58.710  63.410  58.050  1.00  0.00           H
ATOM   2892  CA  GLY A 305      56.820  63.150  58.880  1.00  0.00           C
ATOM   2893  C   GLY A 305      55.980  61.850  58.630  1.00  0.00           C
ATOM   2894  O   GLY A 305      54.770  61.890  58.790  1.00  0.00           O
ATOM   2895  N   THR A 306      56.540  60.660  58.520  1.00  0.00           N
ATOM   2896  H   THR A 306      57.460  60.600  58.140  1.00  0.00           H
ATOM   2897  CA  THR A 306      55.780  59.390  58.340  1.00  0.00           C
ATOM   2898  CB  THR A 306      56.590  58.240  57.730  1.00  0.00           C
ATOM   2899  OG1 THR A 306      55.720  57.180  57.480  1.00  0.00           O
ATOM   2900  HG1 THR A 306      56.210  56.540  56.910  1.00  0.00           H
ATOM   2901  CG2 THR A 306      57.850  58.070  58.520  1.00  0.00           C
ATOM   2902  C   THR A 306      55.110  58.870  59.610  1.00  0.00           C
ATOM   2903  O   THR A 306      55.730  58.940  60.730  1.00  0.00           O
ATOM   2904  N   ASP A 307      53.780  58.610  59.480  1.00  0.00           N
ATOM   2905  H   ASP A 307      53.370  58.820  58.590  1.00  0.00           H
ATOM   2906  CA  ASP A 307      52.930  57.980  60.490  1.00  0.00           C
ATOM   2907  CB  ASP A 307      51.380  57.980  60.230  1.00  0.00           C
ATOM   2908  CG  ASP A 307      50.880  59.350  59.900  1.00  0.00           C
ATOM   2909  OD1 ASP A 307      50.290  60.000  60.790  1.00  0.00           O
ATOM   2910  OD2 ASP A 307      50.950  59.860  58.780  1.00  0.00           O
ATOM   2911  C   ASP A 307      53.320  56.610  61.140  1.00  0.00           C
ATOM   2912  O   ASP A 307      53.210  56.490  62.330  1.00  0.00           O
ATOM   2913  N   ALA A 308      54.030  55.830  60.350  1.00  0.00           N
ATOM   2914  H   ALA A 308      54.310  56.140  59.440  1.00  0.00           H
ATOM   2915  CA  ALA A 308      54.170  54.440  60.750  1.00  0.00           C
ATOM   2916  CB  ALA A 308      52.920  53.610  60.390  1.00  0.00           C
ATOM   2917  C   ALA A 308      55.270  53.690  60.040  1.00  0.00           C
ATOM   2918  O   ALA A 308      55.500  53.800  58.820  1.00  0.00           O
ATOM   2919  N   VAL A 309      55.840  52.760  60.800  1.00  0.00           N
ATOM   2920  H   VAL A 309      55.490  52.430  61.690  1.00  0.00           H
ATOM   2921  CA  VAL A 309      57.070  52.010  60.440  1.00  0.00           C
ATOM   2922  CB  VAL A 309      58.280  52.580  61.200  1.00  0.00           C
ATOM   2923  CG1 VAL A 309      58.710  53.830  60.500  1.00  0.00           C
ATOM   2924  CG2 VAL A 309      58.010  52.880  62.650  1.00  0.00           C
ATOM   2925  C   VAL A 309      57.050  50.480  60.600  1.00  0.00           C
ATOM   2926  O   VAL A 309      56.550  49.890  61.550  1.00  0.00           O
ATOM   2927  N   MET A 310      57.770  49.750  59.770  1.00  0.00           N
ATOM   2928  H   MET A 310      58.370  50.220  59.130  1.00  0.00           H
ATOM   2929  CA  MET A 310      57.630  48.280  59.590  1.00  0.00           C
ATOM   2930  CB  MET A 310      57.540  47.960  58.100  1.00  0.00           C
ATOM   2931  CG  MET A 310      56.450  47.110  57.630  1.00  0.00           C
ATOM   2932  SD  MET A 310      56.620  45.330  58.030  1.00  0.00           S
ATOM   2933  CE  MET A 310      57.910  44.910  56.910  1.00  0.00           C
ATOM   2934  C   MET A 310      58.680  47.410  60.280  1.00  0.00           C
ATOM   2935  O   MET A 310      59.880  47.740  60.460  1.00  0.00           O
ATOM   2936  N   LEU A 311      58.090  46.380  60.890  1.00  0.00           N
ATOM   2937  H   LEU A 311      57.100  46.350  60.950  1.00  0.00           H
ATOM   2938  CA  LEU A 311      58.790  45.220  61.450  1.00  0.00           C
ATOM   2939  CB  LEU A 311      58.230  45.100  62.890  1.00  0.00           C
ATOM   2940  CG  LEU A 311      59.110  44.370  63.850  1.00  0.00           C
ATOM   2941  CD1 LEU A 311      59.720  45.460  64.740  1.00  0.00           C
ATOM   2942  CD2 LEU A 311      58.180  43.470  64.750  1.00  0.00           C
ATOM   2943  C   LEU A 311      58.650  43.880  60.680  1.00  0.00           C
ATOM   2944  O   LEU A 311      57.550  43.380  60.480  1.00  0.00           O
ATOM   2945  N   SER A 312      59.820  43.280  60.480  1.00  0.00           N
ATOM   2946  H   SER A 312      60.690  43.760  60.600  1.00  0.00           H
ATOM   2947  CA  SER A 312      59.980  41.890  59.870  1.00  0.00           C
ATOM   2948  CB  SER A 312      60.430  42.060  58.440  1.00  0.00           C
ATOM   2949  OG  SER A 312      61.530  42.960  58.400  1.00  0.00           O
ATOM   2950  HG  SER A 312      62.380  42.530  58.090  1.00  0.00           H
ATOM   2951  C   SER A 312      60.760  40.760  60.550  1.00  0.00           C
ATOM   2952  O   SER A 312      60.540  39.580  60.250  1.00  0.00           O
ATOM   2953  N   GLY A 313      61.700  41.110  61.380  1.00  0.00           N
ATOM   2954  H   GLY A 313      61.960  42.080  61.420  1.00  0.00           H
ATOM   2955  CA  GLY A 313      62.570  40.170  62.210  1.00  0.00           C
ATOM   2956  C   GLY A 313      61.670  39.540  63.300  1.00  0.00           C
ATOM   2957  O   GLY A 313      60.770  40.150  63.870  1.00  0.00           O
ATOM   2958  N   GLU A 314      62.090  38.410  63.740  1.00  0.00           N
ATOM   2959  H   GLU A 314      62.800  38.030  63.150  1.00  0.00           H
ATOM   2960  CA  GLU A 314      61.500  37.600  64.880  1.00  0.00           C
ATOM   2961  CB  GLU A 314      61.610  38.340  66.170  1.00  0.00           C
ATOM   2962  CG  GLU A 314      62.970  38.260  66.890  1.00  0.00           C
ATOM   2963  CD  GLU A 314      63.380  36.870  67.400  1.00  0.00           C
ATOM   2964  OE1 GLU A 314      62.700  36.370  68.320  1.00  0.00           O
ATOM   2965  OE2 GLU A 314      64.130  36.160  66.690  1.00  0.00           O
ATOM   2966  C   GLU A 314      60.030  37.110  64.770  1.00  0.00           C
ATOM   2967  O   GLU A 314      59.810  35.920  64.920  1.00  0.00           O
ATOM   2968  N   SER A 315      59.140  37.980  64.280  1.00  0.00           N
ATOM   2969  H   SER A 315      59.430  38.940  64.340  1.00  0.00           H
ATOM   2970  CA  SER A 315      57.670  37.830  64.190  1.00  0.00           C
ATOM   2971  CB  SER A 315      56.930  39.190  64.140  1.00  0.00           C
ATOM   2972  OG  SER A 315      57.330  39.890  62.970  1.00  0.00           O
ATOM   2973  HG  SER A 315      56.570  39.910  62.310  1.00  0.00           H
ATOM   2974  C   SER A 315      57.220  37.080  62.930  1.00  0.00           C
ATOM   2975  O   SER A 315      56.050  36.630  62.940  1.00  0.00           O
ATOM   2976  N   ALA A 316      58.050  36.920  61.910  1.00  0.00           N
ATOM   2977  H   ALA A 316      58.830  37.550  62.000  1.00  0.00           H
ATOM   2978  CA  ALA A 316      57.720  36.060  60.810  1.00  0.00           C
ATOM   2979  CB  ALA A 316      57.990  36.660  59.420  1.00  0.00           C
ATOM   2980  C   ALA A 316      58.390  34.650  60.880  1.00  0.00           C
ATOM   2981  O   ALA A 316      58.010  33.680  60.150  1.00  0.00           O
ATOM   2982  N   LYS A 317      59.470  34.560  61.620  1.00  0.00           N
ATOM   2983  H   LYS A 317      59.810  35.220  62.280  1.00  0.00           H
ATOM   2984  CA  LYS A 317      60.420  33.380  61.720  1.00  0.00           C
ATOM   2985  CB  LYS A 317      61.180  33.330  60.390  1.00  0.00           C
ATOM   2986  CG  LYS A 317      61.840  31.970  60.190  1.00  0.00           C
ATOM   2987  CD  LYS A 317      62.460  31.790  58.820  1.00  0.00           C
ATOM   2988  CE  LYS A 317      62.460  30.370  58.470  1.00  0.00           C
ATOM   2989  NZ  LYS A 317      63.210  30.240  57.200  1.00  0.00           N
ATOM   2990  HZ1 LYS A 317      63.820  31.000  57.000  1.00  0.00           H
ATOM   2991  HZ2 LYS A 317      63.790  29.430  57.250  1.00  0.00           H
ATOM   2992  HZ3 LYS A 317      62.650  30.110  56.380  1.00  0.00           H
ATOM   2993  C   LYS A 317      61.480  33.590  62.870  1.00  0.00           C
ATOM   2994  O   LYS A 317      62.470  34.320  62.610  1.00  0.00           O
ATOM   2995  N   GLY A 318      61.160  33.340  64.190  1.00  0.00           N
ATOM   2996  H   GLY A 318      60.210  33.120  64.400  1.00  0.00           H
ATOM   2997  CA  GLY A 318      62.190  33.410  65.280  1.00  0.00           C
ATOM   2998  C   GLY A 318      61.750  32.770  66.520  1.00  0.00           C
ATOM   2999  O   GLY A 318      60.750  32.070  66.660  1.00  0.00           O
ATOM   3000  N   LYS A 319      62.420  33.190  67.600  1.00  0.00           N
ATOM   3001  H   LYS A 319      63.100  33.920  67.500  1.00  0.00           H
ATOM   3002  CA  LYS A 319      62.160  32.670  68.970  1.00  0.00           C
ATOM   3003  CB  LYS A 319      63.360  32.830  69.890  1.00  0.00           C
ATOM   3004  CG  LYS A 319      64.460  31.800  69.840  1.00  0.00           C
ATOM   3005  CD  LYS A 319      65.330  32.190  71.020  1.00  0.00           C
ATOM   3006  CE  LYS A 319      66.750  31.610  70.970  1.00  0.00           C
ATOM   3007  NZ  LYS A 319      66.710  30.120  71.070  1.00  0.00           N
ATOM   3008  HZ1 LYS A 319      66.200  29.960  71.910  1.00  0.00           H
ATOM   3009  HZ2 LYS A 319      66.280  29.610  70.320  1.00  0.00           H
ATOM   3010  HZ3 LYS A 319      67.660  29.850  71.260  1.00  0.00           H
ATOM   3011  C   LYS A 319      60.900  33.340  69.530  1.00  0.00           C
ATOM   3012  O   LYS A 319      59.960  32.620  69.900  1.00  0.00           O
ATOM   3013  N   TYR A 320      60.880  34.680  69.580  1.00  0.00           N
ATOM   3014  H   TYR A 320      61.480  35.250  69.010  1.00  0.00           H
ATOM   3015  CA  TYR A 320      59.740  35.390  70.200  1.00  0.00           C
ATOM   3016  CB  TYR A 320      59.840  35.480  71.740  1.00  0.00           C
ATOM   3017  CG  TYR A 320      58.720  34.960  72.670  1.00  0.00           C
ATOM   3018  CD1 TYR A 320      58.490  35.690  73.800  1.00  0.00           C
ATOM   3019  HD1 TYR A 320      58.930  36.680  73.820  1.00  0.00           H
ATOM   3020  CD2 TYR A 320      58.000  33.750  72.480  1.00  0.00           C
ATOM   3021  HD2 TYR A 320      58.130  33.260  71.520  1.00  0.00           H
ATOM   3022  CE1 TYR A 320      57.600  35.170  74.720  1.00  0.00           C
ATOM   3023  HE1 TYR A 320      57.360  35.850  75.530  1.00  0.00           H
ATOM   3024  CE2 TYR A 320      57.080  33.190  73.430  1.00  0.00           C
ATOM   3025  HE2 TYR A 320      56.310  32.460  73.180  1.00  0.00           H
ATOM   3026  CZ  TYR A 320      56.940  33.970  74.590  1.00  0.00           C
ATOM   3027  OH  TYR A 320      56.750  33.070  75.660  1.00  0.00           O
ATOM   3028  HH  TYR A 320      57.430  33.260  76.370  1.00  0.00           H
ATOM   3029  C   TYR A 320      59.480  36.840  69.700  1.00  0.00           C
ATOM   3030  O   TYR A 320      60.190  37.750  70.030  1.00  0.00           O
ATOM   3031  N   PRO A 321      58.390  37.080  69.000  1.00  0.00           N
ATOM   3032  CA  PRO A 321      57.950  38.400  68.530  1.00  0.00           C
ATOM   3033  CB  PRO A 321      56.640  38.240  67.850  1.00  0.00           C
ATOM   3034  CG  PRO A 321      56.610  36.750  67.520  1.00  0.00           C
ATOM   3035  CD  PRO A 321      57.330  36.100  68.710  1.00  0.00           C
ATOM   3036  C   PRO A 321      57.920  39.560  69.580  1.00  0.00           C
ATOM   3037  O   PRO A 321      58.160  40.690  69.250  1.00  0.00           O
ATOM   3038  N   LEU A 322      57.760  39.260  70.850  1.00  0.00           N
ATOM   3039  H   LEU A 322      58.140  38.380  71.120  1.00  0.00           H
ATOM   3040  CA  LEU A 322      57.540  40.290  71.910  1.00  0.00           C
ATOM   3041  CB  LEU A 322      57.470  39.480  73.170  1.00  0.00           C
ATOM   3042  CG  LEU A 322      56.170  39.650  74.010  1.00  0.00           C
ATOM   3043  CD1 LEU A 322      56.430  39.110  75.420  1.00  0.00           C
ATOM   3044  CD2 LEU A 322      55.960  41.140  74.180  1.00  0.00           C
ATOM   3045  C   LEU A 322      58.650  41.300  72.010  1.00  0.00           C
ATOM   3046  O   LEU A 322      58.310  42.440  71.680  1.00  0.00           O
ATOM   3047  N   GLU A 323      59.860  40.900  72.200  1.00  0.00           N
ATOM   3048  H   GLU A 323      60.030  39.960  72.470  1.00  0.00           H
ATOM   3049  CA  GLU A 323      61.050  41.870  72.330  1.00  0.00           C
ATOM   3050  CB  GLU A 323      62.320  41.300  72.960  1.00  0.00           C
ATOM   3051  CG  GLU A 323      61.990  40.690  74.400  1.00  0.00           C
ATOM   3052  CD  GLU A 323      61.630  39.130  74.370  1.00  0.00           C
ATOM   3053  OE1 GLU A 323      60.720  38.640  73.640  1.00  0.00           O
ATOM   3054  OE2 GLU A 323      62.330  38.410  75.110  1.00  0.00           O
ATOM   3055  C   GLU A 323      61.380  42.620  71.080  1.00  0.00           C
ATOM   3056  O   GLU A 323      61.770  43.780  71.140  1.00  0.00           O
ATOM   3057  N   ALA A 324      61.170  42.030  69.880  1.00  0.00           N
ATOM   3058  H   ALA A 324      60.770  41.110  69.870  1.00  0.00           H
ATOM   3059  CA  ALA A 324      61.330  42.740  68.630  1.00  0.00           C
ATOM   3060  CB  ALA A 324      61.180  41.850  67.400  1.00  0.00           C
ATOM   3061  C   ALA A 324      60.390  43.970  68.560  1.00  0.00           C
ATOM   3062  O   ALA A 324      60.700  44.960  67.890  1.00  0.00           O
ATOM   3063  N   VAL A 325      59.150  43.870  69.100  1.00  0.00           N
ATOM   3064  H   VAL A 325      58.630  43.070  69.410  1.00  0.00           H
ATOM   3065  CA  VAL A 325      58.230  45.050  69.160  1.00  0.00           C
ATOM   3066  CB  VAL A 325      56.820  44.510  69.430  1.00  0.00           C
ATOM   3067  CG1 VAL A 325      55.850  45.660  69.550  1.00  0.00           C
ATOM   3068  CG2 VAL A 325      56.360  43.540  68.310  1.00  0.00           C
ATOM   3069  C   VAL A 325      58.760  46.000  70.230  1.00  0.00           C
ATOM   3070  O   VAL A 325      58.900  47.180  69.870  1.00  0.00           O
ATOM   3071  N   SER A 326      59.170  45.550  71.380  1.00  0.00           N
ATOM   3072  H   SER A 326      59.000  44.600  71.650  1.00  0.00           H
ATOM   3073  CA  SER A 326      59.920  46.420  72.330  1.00  0.00           C
ATOM   3074  CB  SER A 326      60.190  45.640  73.640  1.00  0.00           C
ATOM   3075  OG  SER A 326      61.080  46.400  74.520  1.00  0.00           O
ATOM   3076  HG  SER A 326      60.560  47.060  75.070  1.00  0.00           H
ATOM   3077  C   SER A 326      61.160  47.180  71.730  1.00  0.00           C
ATOM   3078  O   SER A 326      61.330  48.350  72.100  1.00  0.00           O
ATOM   3079  N   ILE A 327      62.130  46.450  71.190  1.00  0.00           N
ATOM   3080  H   ILE A 327      61.990  45.480  71.120  1.00  0.00           H
ATOM   3081  CA  ILE A 327      63.400  47.060  70.610  1.00  0.00           C
ATOM   3082  CB  ILE A 327      64.280  45.950  69.970  1.00  0.00           C
ATOM   3083  CG1 ILE A 327      64.700  45.000  71.140  1.00  0.00           C
ATOM   3084  CG2 ILE A 327      65.490  46.440  69.150  1.00  0.00           C
ATOM   3085  CD  ILE A 327      65.740  45.480  72.190  1.00  0.00           C
ATOM   3086  C   ILE A 327      62.930  48.190  69.590  1.00  0.00           C
ATOM   3087  O   ILE A 327      63.380  49.280  69.740  1.00  0.00           O
ATOM   3088  N   MET A 328      61.880  47.980  68.810  1.00  0.00           N
ATOM   3089  H   MET A 328      61.590  47.060  68.600  1.00  0.00           H
ATOM   3090  CA  MET A 328      61.290  49.020  68.000  1.00  0.00           C
ATOM   3091  CB  MET A 328      60.370  48.360  66.930  1.00  0.00           C
ATOM   3092  CG  MET A 328      59.780  49.390  65.940  1.00  0.00           C
ATOM   3093  SD  MET A 328      61.090  50.100  64.940  1.00  0.00           S
ATOM   3094  CE  MET A 328      60.300  50.120  63.360  1.00  0.00           C
ATOM   3095  C   MET A 328      60.530  50.100  68.760  1.00  0.00           C
ATOM   3096  O   MET A 328      60.680  51.280  68.340  1.00  0.00           O
ATOM   3097  N   ALA A 329      59.880  49.820  69.880  1.00  0.00           N
ATOM   3098  H   ALA A 329      59.600  48.870  69.990  1.00  0.00           H
ATOM   3099  CA  ALA A 329      59.280  50.830  70.740  1.00  0.00           C
ATOM   3100  CB  ALA A 329      58.330  50.200  71.730  1.00  0.00           C
ATOM   3101  C   ALA A 329      60.340  51.710  71.400  1.00  0.00           C
ATOM   3102  O   ALA A 329      60.070  52.860  71.570  1.00  0.00           O
ATOM   3103  N   THR A 330      61.450  51.140  71.840  1.00  0.00           N
ATOM   3104  H   THR A 330      61.460  50.130  71.960  1.00  0.00           H
ATOM   3105  CA  THR A 330      62.620  51.780  72.460  1.00  0.00           C
ATOM   3106  CB  THR A 330      63.410  50.860  73.360  1.00  0.00           C
ATOM   3107  OG1 THR A 330      62.510  50.290  74.360  1.00  0.00           O
ATOM   3108  HG1 THR A 330      63.050  49.680  74.950  1.00  0.00           H
ATOM   3109  CG2 THR A 330      64.570  51.560  74.080  1.00  0.00           C
ATOM   3110  C   THR A 330      63.520  52.620  71.470  1.00  0.00           C
ATOM   3111  O   THR A 330      63.760  53.820  71.750  1.00  0.00           O
ATOM   3112  N   ILE A 331      63.580  52.150  70.230  1.00  0.00           N
ATOM   3113  H   ILE A 331      63.580  51.160  70.020  1.00  0.00           H
ATOM   3114  CA  ILE A 331      64.120  52.930  69.040  1.00  0.00           C
ATOM   3115  CB  ILE A 331      64.460  52.010  67.800  1.00  0.00           C
ATOM   3116  CG1 ILE A 331      65.650  51.140  68.080  1.00  0.00           C
ATOM   3117  CG2 ILE A 331      64.510  52.720  66.450  1.00  0.00           C
ATOM   3118  CD  ILE A 331      65.970  49.980  67.060  1.00  0.00           C
ATOM   3119  C   ILE A 331      63.190  54.160  68.850  1.00  0.00           C
ATOM   3120  O   ILE A 331      63.700  55.270  68.690  1.00  0.00           O
ATOM   3121  N   CYS A 332      61.870  53.920  68.860  1.00  0.00           N
ATOM   3122  H   CYS A 332      61.500  53.020  68.640  1.00  0.00           H
ATOM   3123  CA  CYS A 332      60.900  55.010  68.860  1.00  0.00           C
ATOM   3124  CB  CYS A 332      59.480  54.490  68.640  1.00  0.00           C
ATOM   3125  SG  CYS A 332      58.150  55.620  69.090  1.00  0.00           S
ATOM   3126  HG  CYS A 332      58.540  56.660  68.360  1.00  0.00           H
ATOM   3127  C   CYS A 332      60.960  55.930  70.120  1.00  0.00           C
ATOM   3128  O   CYS A 332      61.350  57.060  69.850  1.00  0.00           O
ATOM   3129  N   GLU A 333      61.100  55.430  71.330  1.00  0.00           N
ATOM   3130  H   GLU A 333      61.000  54.460  71.530  1.00  0.00           H
ATOM   3131  CA  GLU A 333      61.230  56.300  72.480  1.00  0.00           C
ATOM   3132  CB  GLU A 333      61.000  55.450  73.730  1.00  0.00           C
ATOM   3133  CG  GLU A 333      60.070  56.090  74.750  1.00  0.00           C
ATOM   3134  CD  GLU A 333      59.890  55.200  75.960  1.00  0.00           C
ATOM   3135  OE1 GLU A 333      60.610  55.430  76.930  1.00  0.00           O
ATOM   3136  OE2 GLU A 333      59.050  54.270  76.100  1.00  0.00           O
ATOM   3137  C   GLU A 333      62.530  57.150  72.590  1.00  0.00           C
ATOM   3138  O   GLU A 333      62.430  58.220  73.180  1.00  0.00           O
ATOM   3139  N   ARG A 334      63.650  56.650  72.030  1.00  0.00           N
ATOM   3140  H   ARG A 334      63.710  55.690  71.780  1.00  0.00           H
ATOM   3141  CA  ARG A 334      64.850  57.510  71.860  1.00  0.00           C
ATOM   3142  CB  ARG A 334      66.080  56.610  71.650  1.00  0.00           C
ATOM   3143  CG  ARG A 334      66.470  55.830  72.910  1.00  0.00           C
ATOM   3144  CD  ARG A 334      67.040  56.660  74.030  1.00  0.00           C
ATOM   3145  NE  ARG A 334      67.410  55.740  75.100  1.00  0.00           N
ATOM   3146  HE  ARG A 334      67.690  54.820  74.800  1.00  0.00           H
ATOM   3147  CZ  ARG A 334      67.080  55.880  76.410  1.00  0.00           C
ATOM   3148  NH1 ARG A 334      66.270  56.850  76.900  1.00  0.00           N
ATOM   3149 1HH1 ARG A 334      65.830  57.510  76.290  1.00  0.00           H
ATOM   3150 2HH1 ARG A 334      66.220  56.960  77.900  1.00  0.00           H
ATOM   3151  NH2 ARG A 334      67.480  54.940  77.320  1.00  0.00           N
ATOM   3152 1HH2 ARG A 334      67.930  54.080  77.120  1.00  0.00           H
ATOM   3153 2HH2 ARG A 334      67.160  54.980  78.260  1.00  0.00           H
ATOM   3154  C   ARG A 334      64.700  58.520  70.720  1.00  0.00           C
ATOM   3155  O   ARG A 334      64.600  59.750  71.020  1.00  0.00           O
ATOM   3156  N   THR A 335      64.550  58.050  69.480  1.00  0.00           N
ATOM   3157  H   THR A 335      64.510  57.080  69.230  1.00  0.00           H
ATOM   3158  CA  THR A 335      64.460  59.020  68.310  1.00  0.00           C
ATOM   3159  CB  THR A 335      64.770  58.360  66.910  1.00  0.00           C
ATOM   3160  OG1 THR A 335      63.950  57.270  66.450  1.00  0.00           O
ATOM   3161  HG1 THR A 335      64.110  56.490  67.050  1.00  0.00           H
ATOM   3162  CG2 THR A 335      66.270  57.950  67.000  1.00  0.00           C
ATOM   3163  C   THR A 335      63.220  59.920  68.220  1.00  0.00           C
ATOM   3164  O   THR A 335      63.380  61.050  67.780  1.00  0.00           O
ATOM   3165  N   ASP A 336      62.070  59.560  68.680  1.00  0.00           N
ATOM   3166  H   ASP A 336      61.920  58.640  69.010  1.00  0.00           H
ATOM   3167  CA  ASP A 336      60.830  60.430  68.780  1.00  0.00           C
ATOM   3168  CB  ASP A 336      59.510  59.700  69.190  1.00  0.00           C
ATOM   3169  CG  ASP A 336      58.660  59.230  68.020  1.00  0.00           C
ATOM   3170  OD1 ASP A 336      58.490  60.050  67.100  1.00  0.00           O
ATOM   3171  OD2 ASP A 336      58.180  58.070  67.920  1.00  0.00           O
ATOM   3172  C   ASP A 336      60.980  61.710  69.670  1.00  0.00           C
ATOM   3173  O   ASP A 336      60.500  61.810  70.760  1.00  0.00           O
ATOM   3174  N   ARG A 337      61.750  62.620  69.120  1.00  0.00           N
ATOM   3175  H   ARG A 337      62.040  62.560  68.170  1.00  0.00           H
ATOM   3176  CA  ARG A 337      62.020  63.980  69.710  1.00  0.00           C
ATOM   3177  CB  ARG A 337      63.530  64.270  69.700  1.00  0.00           C
ATOM   3178  CG  ARG A 337      64.080  64.300  68.330  1.00  0.00           C
ATOM   3179  CD  ARG A 337      65.510  64.830  68.250  1.00  0.00           C
ATOM   3180  NE  ARG A 337      65.810  65.760  67.160  1.00  0.00           N
ATOM   3181  HE  ARG A 337      65.490  66.700  67.300  1.00  0.00           H
ATOM   3182  CZ  ARG A 337      66.750  65.550  66.260  1.00  0.00           C
ATOM   3183  NH1 ARG A 337      67.610  64.560  66.270  1.00  0.00           N
ATOM   3184 1HH1 ARG A 337      67.500  63.780  66.890  1.00  0.00           H
ATOM   3185 2HH1 ARG A 337      68.520  64.700  65.870  1.00  0.00           H
ATOM   3186  NH2 ARG A 337      66.530  66.050  65.110  1.00  0.00           N
ATOM   3187 1HH2 ARG A 337      65.690  66.530  64.870  1.00  0.00           H
ATOM   3188 2HH2 ARG A 337      67.140  65.740  64.380  1.00  0.00           H
ATOM   3189  C   ARG A 337      61.080  65.060  69.070  1.00  0.00           C
ATOM   3190  O   ARG A 337      60.140  64.730  68.400  1.00  0.00           O
ATOM   3191  N   VAL A 338      61.320  66.230  69.650  1.00  0.00           N
ATOM   3192  H   VAL A 338      61.930  66.390  70.430  1.00  0.00           H
ATOM   3193  CA  VAL A 338      60.510  67.440  69.130  1.00  0.00           C
ATOM   3194  CB  VAL A 338      60.680  68.600  70.080  1.00  0.00           C
ATOM   3195  CG1 VAL A 338      59.950  69.850  69.630  1.00  0.00           C
ATOM   3196  CG2 VAL A 338      60.350  68.190  71.530  1.00  0.00           C
ATOM   3197  C   VAL A 338      60.860  67.780  67.630  1.00  0.00           C
ATOM   3198  O   VAL A 338      61.900  68.350  67.420  1.00  0.00           O
ATOM   3199  N   MET A 339      59.850  67.670  66.740  1.00  0.00           N
ATOM   3200  H   MET A 339      58.970  67.370  67.090  1.00  0.00           H
ATOM   3201  CA  MET A 339      59.820  68.000  65.270  1.00  0.00           C
ATOM   3202  CB  MET A 339      58.940  66.970  64.480  1.00  0.00           C
ATOM   3203  CG  MET A 339      59.270  65.490  64.800  1.00  0.00           C
ATOM   3204  SD  MET A 339      58.240  64.310  63.810  1.00  0.00           S
ATOM   3205  CE  MET A 339      58.500  64.940  62.170  1.00  0.00           C
ATOM   3206  C   MET A 339      59.200  69.400  64.990  1.00  0.00           C
ATOM   3207  O   MET A 339      59.580  70.070  64.020  1.00  0.00           O
ATOM   3208  N   ASN A 340      58.520  69.930  66.020  1.00  0.00           N
ATOM   3209  H   ASN A 340      58.260  69.470  66.870  1.00  0.00           H
ATOM   3210  CA  ASN A 340      57.870  71.250  65.990  1.00  0.00           C
ATOM   3211  CB  ASN A 340      58.730  72.520  65.630  1.00  0.00           C
ATOM   3212  CG  ASN A 340      59.610  72.910  66.770  1.00  0.00           C
ATOM   3213  OD1 ASN A 340      60.770  72.630  66.850  1.00  0.00           O
ATOM   3214  ND2 ASN A 340      59.000  73.410  67.820  1.00  0.00           N
ATOM   3215 1HD2 ASN A 340      58.000  73.430  67.850  1.00  0.00           H
ATOM   3216 2HD2 ASN A 340      59.600  73.790  68.520  1.00  0.00           H
ATOM   3217  C   ASN A 340      56.610  71.310  65.160  1.00  0.00           C
ATOM   3218  O   ASN A 340      56.590  70.810  64.000  1.00  0.00           O
ATOM   3219  N   SER A 341      55.620  72.020  65.780  1.00  0.00           N
ATOM   3220  H   SER A 341      55.770  72.600  66.580  1.00  0.00           H
ATOM   3221  CA  SER A 341      54.320  72.040  65.050  1.00  0.00           C
ATOM   3222  CB  SER A 341      53.200  72.440  66.040  1.00  0.00           C
ATOM   3223  OG  SER A 341      53.360  73.790  66.310  1.00  0.00           O
ATOM   3224  HG  SER A 341      53.850  73.920  67.180  1.00  0.00           H
ATOM   3225  C   SER A 341      54.230  72.780  63.790  1.00  0.00           C
ATOM   3226  O   SER A 341      55.020  73.710  63.520  1.00  0.00           O
ATOM   3227  N   ARG A 342      53.310  72.390  62.940  1.00  0.00           N
ATOM   3228  H   ARG A 342      52.600  71.710  63.120  1.00  0.00           H
ATOM   3229  CA  ARG A 342      53.240  72.960  61.610  1.00  0.00           C
ATOM   3230  CB  ARG A 342      53.230  71.890  60.500  1.00  0.00           C
ATOM   3231  CG  ARG A 342      54.550  71.090  60.460  1.00  0.00           C
ATOM   3232  CD  ARG A 342      54.620  70.040  59.260  1.00  0.00           C
ATOM   3233  NE  ARG A 342      55.890  69.300  59.260  1.00  0.00           N
ATOM   3234  HE  ARG A 342      56.510  69.430  60.040  1.00  0.00           H
ATOM   3235  CZ  ARG A 342      56.390  68.580  58.290  1.00  0.00           C
ATOM   3236  NH1 ARG A 342      55.940  68.670  56.990  1.00  0.00           N
ATOM   3237 1HH1 ARG A 342      55.210  69.330  56.780  1.00  0.00           H
ATOM   3238 2HH1 ARG A 342      56.510  68.390  56.220  1.00  0.00           H
ATOM   3239  NH2 ARG A 342      57.330  67.680  58.650  1.00  0.00           N
ATOM   3240 1HH2 ARG A 342      57.580  67.510  59.610  1.00  0.00           H
ATOM   3241 2HH2 ARG A 342      57.950  67.290  57.970  1.00  0.00           H
ATOM   3242  C   ARG A 342      52.060  73.930  61.380  1.00  0.00           C
ATOM   3243  O   ARG A 342      51.010  73.510  60.940  1.00  0.00           O
ATOM   3244  N   LEU A 343      52.210  75.200  61.880  1.00  0.00           N
ATOM   3245  H   LEU A 343      52.860  75.490  62.590  1.00  0.00           H
ATOM   3246  CA  LEU A 343      51.130  76.190  61.540  1.00  0.00           C
ATOM   3247  CB  LEU A 343      51.080  77.440  62.400  1.00  0.00           C
ATOM   3248  CG  LEU A 343      51.270  77.270  63.910  1.00  0.00           C
ATOM   3249  CD1 LEU A 343      51.260  78.650  64.550  1.00  0.00           C
ATOM   3250  CD2 LEU A 343      50.130  76.510  64.580  1.00  0.00           C
ATOM   3251  C   LEU A 343      50.890  76.670  60.110  1.00  0.00           C
ATOM   3252  O   LEU A 343      49.780  77.030  59.660  1.00  0.00           O
ATOM   3253  N   GLU A 344      51.980  76.820  59.300  1.00  0.00           N
ATOM   3254  H   GLU A 344      52.910  76.740  59.650  1.00  0.00           H
ATOM   3255  CA  GLU A 344      51.730  77.360  57.930  1.00  0.00           C
ATOM   3256  CB  GLU A 344      53.090  77.710  57.320  1.00  0.00           C
ATOM   3257  CG  GLU A 344      53.720  78.940  58.030  1.00  0.00           C
ATOM   3258  CD  GLU A 344      52.960  80.330  57.750  1.00  0.00           C
ATOM   3259  OE1 GLU A 344      51.970  80.680  58.290  1.00  0.00           O
ATOM   3260  OE2 GLU A 344      53.360  81.010  56.770  1.00  0.00           O
ATOM   3261  C   GLU A 344      50.930  76.550  56.970  1.00  0.00           C
ATOM   3262  O   GLU A 344      51.420  75.500  56.570  1.00  0.00           O
ATOM   3263  N   PHE A 345      49.770  76.980  56.500  1.00  0.00           N
ATOM   3264  H   PHE A 345      49.440  77.880  56.800  1.00  0.00           H
ATOM   3265  CA  PHE A 345      48.930  76.270  55.460  1.00  0.00           C
ATOM   3266  CB  PHE A 345      48.050  75.210  56.130  1.00  0.00           C
ATOM   3267  CG  PHE A 345      48.790  73.890  56.340  1.00  0.00           C
ATOM   3268  CD1 PHE A 345      49.080  73.070  55.330  1.00  0.00           C
ATOM   3269  HD1 PHE A 345      48.940  73.250  54.260  1.00  0.00           H
ATOM   3270  CD2 PHE A 345      49.010  73.410  57.660  1.00  0.00           C
ATOM   3271  HD2 PHE A 345      49.000  74.100  58.500  1.00  0.00           H
ATOM   3272  CE1 PHE A 345      49.550  71.810  55.530  1.00  0.00           C
ATOM   3273  HE1 PHE A 345      50.060  71.350  54.680  1.00  0.00           H
ATOM   3274  CE2 PHE A 345      49.480  72.070  57.840  1.00  0.00           C
ATOM   3275  HE2 PHE A 345      49.860  71.710  58.800  1.00  0.00           H
ATOM   3276  CZ  PHE A 345      49.720  71.260  56.810  1.00  0.00           C
ATOM   3277  HZ  PHE A 345      50.080  70.240  56.970  1.00  0.00           H
ATOM   3278  C   PHE A 345      47.960  77.310  54.720  1.00  0.00           C
ATOM   3279  O1  PHE A 345      46.890  76.860  54.170  1.00  0.00           O
ATOM   3280  O2  PHE A 345      48.190  78.490  54.960  1.00  0.00           O
ATOM   3281  N   LYS B 351      38.780  83.640  56.800  1.00  0.00           N
ATOM   3282  H1  LYS B 351      38.990  84.550  56.450  1.00  0.00           H
ATOM   3283  H2  LYS B 351      38.920  83.010  56.020  1.00  0.00           H
ATOM   3284  H3  LYS B 351      37.790  83.550  56.840  1.00  0.00           H
ATOM   3285  CA  LYS B 351      39.490  83.320  58.050  1.00  0.00           C
ATOM   3286  CB  LYS B 351      38.690  84.090  59.070  1.00  0.00           C
ATOM   3287  CG  LYS B 351      39.110  85.550  59.220  1.00  0.00           C
ATOM   3288  CD  LYS B 351      38.450  86.400  60.300  1.00  0.00           C
ATOM   3289  CE  LYS B 351      38.750  85.900  61.690  1.00  0.00           C
ATOM   3290  NZ  LYS B 351      38.040  86.580  62.820  1.00  0.00           N
ATOM   3291  HZ1 LYS B 351      37.080  86.340  62.640  1.00  0.00           H
ATOM   3292  HZ2 LYS B 351      38.320  86.230  63.710  1.00  0.00           H
ATOM   3293  HZ3 LYS B 351      38.150  87.570  62.820  1.00  0.00           H
ATOM   3294  C   LYS B 351      39.350  81.760  58.260  1.00  0.00           C
ATOM   3295  O   LYS B 351      38.920  80.970  57.400  1.00  0.00           O
ATOM   3296  N   LEU B 352      39.810  81.230  59.350  1.00  0.00           N
ATOM   3297  H   LEU B 352      39.970  81.850  60.110  1.00  0.00           H
ATOM   3298  CA  LEU B 352      39.960  79.810  59.740  1.00  0.00           C
ATOM   3299  CB  LEU B 352      40.910  79.640  60.920  1.00  0.00           C
ATOM   3300  CG  LEU B 352      42.400  79.880  60.580  1.00  0.00           C
ATOM   3301  CD1 LEU B 352      43.280  79.900  61.860  1.00  0.00           C
ATOM   3302  CD2 LEU B 352      42.870  78.880  59.500  1.00  0.00           C
ATOM   3303  C   LEU B 352      38.640  79.190  60.150  1.00  0.00           C
ATOM   3304  O   LEU B 352      37.920  79.750  61.010  1.00  0.00           O
ATOM   3305  N   ARG B 353      38.550  77.880  59.930  1.00  0.00           N
ATOM   3306  H   ARG B 353      39.170  77.380  59.310  1.00  0.00           H
ATOM   3307  CA  ARG B 353      37.500  77.010  60.540  1.00  0.00           C
ATOM   3308  CB  ARG B 353      37.570  75.620  59.980  1.00  0.00           C
ATOM   3309  CG  ARG B 353      37.110  75.700  58.530  1.00  0.00           C
ATOM   3310  CD  ARG B 353      37.370  74.360  57.860  1.00  0.00           C
ATOM   3311  NE  ARG B 353      36.760  74.570  56.580  1.00  0.00           N
ATOM   3312  HE  ARG B 353      35.770  74.550  56.490  1.00  0.00           H
ATOM   3313  CZ  ARG B 353      37.430  74.760  55.430  1.00  0.00           C
ATOM   3314  NH1 ARG B 353      38.660  75.220  55.430  1.00  0.00           N
ATOM   3315 1HH1 ARG B 353      39.200  75.360  56.260  1.00  0.00           H
ATOM   3316 2HH1 ARG B 353      39.140  75.330  54.560  1.00  0.00           H
ATOM   3317  NH2 ARG B 353      37.080  74.080  54.330  1.00  0.00           N
ATOM   3318 1HH2 ARG B 353      36.280  73.490  54.420  1.00  0.00           H
ATOM   3319 2HH2 ARG B 353      37.590  74.190  53.470  1.00  0.00           H
ATOM   3320  C   ARG B 353      37.670  76.890  62.040  1.00  0.00           C
ATOM   3321  O   ARG B 353      38.830  76.800  62.470  1.00  0.00           O
ATOM   3322  N   ILE B 354      36.590  76.890  62.830  1.00  0.00           N
ATOM   3323  H   ILE B 354      35.750  77.300  62.490  1.00  0.00           H
ATOM   3324  CA  ILE B 354      36.760  76.720  64.300  1.00  0.00           C
ATOM   3325  CB  ILE B 354      35.360  76.940  65.080  1.00  0.00           C
ATOM   3326  CG1 ILE B 354      35.670  77.600  66.460  1.00  0.00           C
ATOM   3327  CG2 ILE B 354      34.400  75.690  65.130  1.00  0.00           C
ATOM   3328  CD  ILE B 354      34.400  77.690  67.320  1.00  0.00           C
ATOM   3329  C   ILE B 354      37.540  75.410  64.750  1.00  0.00           C
ATOM   3330  O   ILE B 354      38.460  75.520  65.580  1.00  0.00           O
ATOM   3331  N   THR B 355      37.550  74.440  63.800  1.00  0.00           N
ATOM   3332  H   THR B 355      36.840  74.440  63.100  1.00  0.00           H
ATOM   3333  CA  THR B 355      38.350  73.200  64.010  1.00  0.00           C
ATOM   3334  CB  THR B 355      38.070  72.090  63.000  1.00  0.00           C
ATOM   3335  OG1 THR B 355      38.440  72.560  61.710  1.00  0.00           O
ATOM   3336  HG1 THR B 355      38.840  71.760  61.250  1.00  0.00           H
ATOM   3337  CG2 THR B 355      36.700  71.460  63.130  1.00  0.00           C
ATOM   3338  C   THR B 355      39.800  73.530  63.980  1.00  0.00           C
ATOM   3339  O   THR B 355      40.630  73.100  64.760  1.00  0.00           O
ATOM   3340  N   GLU B 356      40.210  74.230  62.960  1.00  0.00           N
ATOM   3341  H   GLU B 356      39.570  74.440  62.220  1.00  0.00           H
ATOM   3342  CA  GLU B 356      41.570  74.560  62.770  1.00  0.00           C
ATOM   3343  CB  GLU B 356      42.030  74.940  61.410  1.00  0.00           C
ATOM   3344  CG  GLU B 356      41.480  74.020  60.320  1.00  0.00           C
ATOM   3345  CD  GLU B 356      42.280  74.000  59.070  1.00  0.00           C
ATOM   3346  OE1 GLU B 356      43.340  73.350  59.080  1.00  0.00           O
ATOM   3347  OE2 GLU B 356      42.110  74.770  58.140  1.00  0.00           O
ATOM   3348  C   GLU B 356      42.120  75.710  63.650  1.00  0.00           C
ATOM   3349  O   GLU B 356      43.150  75.510  64.300  1.00  0.00           O
ATOM   3350  N   ALA B 357      41.150  76.570  64.010  1.00  0.00           N
ATOM   3351  H   ALA B 357      40.180  76.370  63.860  1.00  0.00           H
ATOM   3352  CA  ALA B 357      41.320  77.700  64.960  1.00  0.00           C
ATOM   3353  CB  ALA B 357      40.000  78.410  65.030  1.00  0.00           C
ATOM   3354  C   ALA B 357      41.700  77.200  66.380  1.00  0.00           C
ATOM   3355  O   ALA B 357      42.830  77.410  66.900  1.00  0.00           O
ATOM   3356  N   VAL B 358      40.820  76.310  66.970  1.00  0.00           N
ATOM   3357  H   VAL B 358      40.070  75.840  66.510  1.00  0.00           H
ATOM   3358  CA  VAL B 358      41.090  75.740  68.290  1.00  0.00           C
ATOM   3359  CB  VAL B 358      39.910  74.960  68.730  1.00  0.00           C
ATOM   3360  CG1 VAL B 358      40.120  74.420  70.130  1.00  0.00           C
ATOM   3361  CG2 VAL B 358      38.630  75.770  68.740  1.00  0.00           C
ATOM   3362  C   VAL B 358      42.320  74.830  68.180  1.00  0.00           C
ATOM   3363  O   VAL B 358      43.190  74.940  69.010  1.00  0.00           O
ATOM   3364  N   CYS B 359      42.520  73.950  67.160  1.00  0.00           N
ATOM   3365  H   CYS B 359      41.930  73.910  66.360  1.00  0.00           H
ATOM   3366  CA  CYS B 359      43.810  73.190  67.090  1.00  0.00           C
ATOM   3367  CB  CYS B 359      43.890  72.380  65.790  1.00  0.00           C
ATOM   3368  SG  CYS B 359      42.650  71.060  65.480  1.00  0.00           S
ATOM   3369  HG  CYS B 359      41.630  71.670  64.890  1.00  0.00           H
ATOM   3370  C   CYS B 359      45.090  74.140  67.160  1.00  0.00           C
ATOM   3371  O   CYS B 359      45.930  74.020  68.070  1.00  0.00           O
ATOM   3372  N   ARG B 360      45.120  75.180  66.300  1.00  0.00           N
ATOM   3373  H   ARG B 360      44.230  75.380  65.880  1.00  0.00           H
ATOM   3374  CA  ARG B 360      46.230  76.050  66.110  1.00  0.00           C
ATOM   3375  CB  ARG B 360      46.000  77.150  65.040  1.00  0.00           C
ATOM   3376  CG  ARG B 360      46.260  76.650  63.590  1.00  0.00           C
ATOM   3377  CD  ARG B 360      45.940  77.740  62.610  1.00  0.00           C
ATOM   3378  NE  ARG B 360      45.830  77.210  61.210  1.00  0.00           N
ATOM   3379  HE  ARG B 360      45.550  76.270  61.020  1.00  0.00           H
ATOM   3380  CZ  ARG B 360      46.160  77.810  60.080  1.00  0.00           C
ATOM   3381  NH1 ARG B 360      46.470  79.090  60.130  1.00  0.00           N
ATOM   3382 1HH1 ARG B 360      46.430  79.650  60.960  1.00  0.00           H
ATOM   3383 2HH1 ARG B 360      46.790  79.610  59.340  1.00  0.00           H
ATOM   3384  NH2 ARG B 360      46.160  77.310  58.910  1.00  0.00           N
ATOM   3385 1HH2 ARG B 360      45.920  76.340  58.790  1.00  0.00           H
ATOM   3386 2HH2 ARG B 360      46.080  77.990  58.180  1.00  0.00           H
ATOM   3387  C   ARG B 360      46.650  76.690  67.450  1.00  0.00           C
ATOM   3388  O   ARG B 360      47.870  76.520  67.800  1.00  0.00           O
ATOM   3389  N   GLY B 361      45.650  77.140  68.220  1.00  0.00           N
ATOM   3390  H   GLY B 361      44.750  77.180  67.790  1.00  0.00           H
ATOM   3391  CA  GLY B 361      45.540  77.690  69.580  1.00  0.00           C
ATOM   3392  C   GLY B 361      46.130  76.820  70.620  1.00  0.00           C
ATOM   3393  O   GLY B 361      46.690  77.360  71.600  1.00  0.00           O
ATOM   3394  N   ALA B 362      45.630  75.610  70.600  1.00  0.00           N
ATOM   3395  H   ALA B 362      44.710  75.500  70.230  1.00  0.00           H
ATOM   3396  CA  ALA B 362      46.020  74.570  71.570  1.00  0.00           C
ATOM   3397  CB  ALA B 362      44.990  73.390  71.450  1.00  0.00           C
ATOM   3398  C   ALA B 362      47.470  74.080  71.470  1.00  0.00           C
ATOM   3399  O   ALA B 362      48.140  74.120  72.500  1.00  0.00           O
ATOM   3400  N   VAL B 363      47.980  73.870  70.250  1.00  0.00           N
ATOM   3401  H   VAL B 363      47.460  73.810  69.390  1.00  0.00           H
ATOM   3402  CA  VAL B 363      49.430  73.590  70.060  1.00  0.00           C
ATOM   3403  CB  VAL B 363      49.760  72.760  68.840  1.00  0.00           C
ATOM   3404  CG1 VAL B 363      48.870  71.520  68.770  1.00  0.00           C
ATOM   3405  CG2 VAL B 363      49.560  73.610  67.540  1.00  0.00           C
ATOM   3406  C   VAL B 363      50.370  74.750  70.200  1.00  0.00           C
ATOM   3407  O   VAL B 363      51.520  74.630  70.600  1.00  0.00           O
ATOM   3408  N   GLU B 364      49.900  75.960  69.910  1.00  0.00           N
ATOM   3409  H   GLU B 364      49.040  76.000  69.410  1.00  0.00           H
ATOM   3410  CA  GLU B 364      50.630  77.210  70.230  1.00  0.00           C
ATOM   3411  CB  GLU B 364      49.830  78.420  69.670  1.00  0.00           C
ATOM   3412  CG  GLU B 364      50.200  78.820  68.260  1.00  0.00           C
ATOM   3413  CD  GLU B 364      50.590  80.320  68.310  1.00  0.00           C
ATOM   3414  OE1 GLU B 364      49.620  81.090  68.510  1.00  0.00           O
ATOM   3415  OE2 GLU B 364      51.790  80.680  68.230  1.00  0.00           O
ATOM   3416  C   GLU B 364      50.960  77.170  71.750  1.00  0.00           C
ATOM   3417  O   GLU B 364      52.120  77.130  72.120  1.00  0.00           O
ATOM   3418  N   THR B 365      49.900  77.000  72.580  1.00  0.00           N
ATOM   3419  H   THR B 365      48.980  76.910  72.200  1.00  0.00           H
ATOM   3420  CA  THR B 365      49.940  76.890  74.050  1.00  0.00           C
ATOM   3421  CB  THR B 365      48.570  77.010  74.730  1.00  0.00           C
ATOM   3422  OG1 THR B 365      48.030  78.320  74.410  1.00  0.00           O
ATOM   3423  HG1 THR B 365      47.720  78.620  75.310  1.00  0.00           H
ATOM   3424  CG2 THR B 365      48.660  76.700  76.180  1.00  0.00           C
ATOM   3425  C   THR B 365      50.880  75.700  74.380  1.00  0.00           C
ATOM   3426  O   THR B 365      51.950  75.930  74.950  1.00  0.00           O
ATOM   3427  N   ALA B 366      50.550  74.550  73.840  1.00  0.00           N
ATOM   3428  H   ALA B 366      49.680  74.420  73.360  1.00  0.00           H
ATOM   3429  CA  ALA B 366      51.210  73.230  74.090  1.00  0.00           C
ATOM   3430  CB  ALA B 366      50.550  71.980  73.330  1.00  0.00           C
ATOM   3431  C   ALA B 366      52.650  73.270  73.740  1.00  0.00           C
ATOM   3432  O   ALA B 366      53.400  72.770  74.590  1.00  0.00           O
ATOM   3433  N   GLU B 367      53.120  73.900  72.650  1.00  0.00           N
ATOM   3434  H   GLU B 367      52.460  74.210  71.970  1.00  0.00           H
ATOM   3435  CA  GLU B 367      54.590  74.060  72.450  1.00  0.00           C
ATOM   3436  CB  GLU B 367      54.890  74.490  71.060  1.00  0.00           C
ATOM   3437  CG  GLU B 367      54.600  73.420  69.940  1.00  0.00           C
ATOM   3438  CD  GLU B 367      55.310  73.870  68.690  1.00  0.00           C
ATOM   3439  OE1 GLU B 367      56.210  73.160  68.280  1.00  0.00           O
ATOM   3440  OE2 GLU B 367      55.050  74.950  68.180  1.00  0.00           O
ATOM   3441  C   GLU B 367      55.230  75.130  73.360  1.00  0.00           C
ATOM   3442  O   GLU B 367      56.330  74.870  73.800  1.00  0.00           O
ATOM   3443  N   LYS B 368      54.530  76.210  73.620  1.00  0.00           N
ATOM   3444  H   LYS B 368      53.760  76.500  73.060  1.00  0.00           H
ATOM   3445  CA  LYS B 368      55.110  77.290  74.490  1.00  0.00           C
ATOM   3446  CB  LYS B 368      54.410  78.630  74.410  1.00  0.00           C
ATOM   3447  CG  LYS B 368      54.400  79.090  72.930  1.00  0.00           C
ATOM   3448  CD  LYS B 368      53.520  80.380  72.770  1.00  0.00           C
ATOM   3449  CE  LYS B 368      53.670  80.770  71.310  1.00  0.00           C
ATOM   3450  NZ  LYS B 368      53.110  82.090  70.930  1.00  0.00           N
ATOM   3451  HZ1 LYS B 368      53.600  82.710  71.550  1.00  0.00           H
ATOM   3452  HZ2 LYS B 368      53.320  82.320  69.980  1.00  0.00           H
ATOM   3453  HZ3 LYS B 368      52.120  81.980  71.020  1.00  0.00           H
ATOM   3454  C   LYS B 368      55.360  76.910  75.980  1.00  0.00           C
ATOM   3455  O   LYS B 368      56.470  77.240  76.460  1.00  0.00           O
ATOM   3456  N   LEU B 369      54.590  75.980  76.410  1.00  0.00           N
ATOM   3457  H   LEU B 369      53.810  75.770  75.810  1.00  0.00           H
ATOM   3458  CA  LEU B 369      54.800  75.260  77.720  1.00  0.00           C
ATOM   3459  CB  LEU B 369      53.490  75.300  78.480  1.00  0.00           C
ATOM   3460  CG  LEU B 369      53.240  76.670  79.170  1.00  0.00           C
ATOM   3461  CD1 LEU B 369      51.740  76.820  79.330  1.00  0.00           C
ATOM   3462  CD2 LEU B 369      54.030  76.860  80.460  1.00  0.00           C
ATOM   3463  C   LEU B 369      55.440  73.830  77.740  1.00  0.00           C
ATOM   3464  O   LEU B 369      55.310  73.160  78.740  1.00  0.00           O
ATOM   3465  N   ASP B 370      55.820  73.240  76.590  1.00  0.00           N
ATOM   3466  H   ASP B 370      55.500  73.470  75.670  1.00  0.00           H
ATOM   3467  CA  ASP B 370      56.450  71.890  76.550  1.00  0.00           C
ATOM   3468  CB  ASP B 370      57.780  71.960  77.240  1.00  0.00           C
ATOM   3469  CG  ASP B 370      58.950  71.940  76.270  1.00  0.00           C
ATOM   3470  OD1 ASP B 370      59.530  70.860  76.070  1.00  0.00           O
ATOM   3471  OD2 ASP B 370      59.150  72.950  75.550  1.00  0.00           O
ATOM   3472  C   ASP B 370      55.570  70.760  77.000  1.00  0.00           C
ATOM   3473  O   ASP B 370      56.060  69.800  77.540  1.00  0.00           O
ATOM   3474  N   ALA B 371      54.300  70.660  76.460  1.00  0.00           N
ATOM   3475  H   ALA B 371      53.980  71.150  75.650  1.00  0.00           H
ATOM   3476  CA  ALA B 371      53.300  69.690  76.940  1.00  0.00           C
ATOM   3477  CB  ALA B 371      51.940  69.880  76.310  1.00  0.00           C
ATOM   3478  C   ALA B 371      53.790  68.300  76.470  1.00  0.00           C
ATOM   3479  O   ALA B 371      53.880  68.030  75.270  1.00  0.00           O
ATOM   3480  N   PRO B 372      53.740  67.290  77.360  1.00  0.00           N
ATOM   3481  CA  PRO B 372      53.770  65.850  76.920  1.00  0.00           C
ATOM   3482  CB  PRO B 372      54.250  65.010  78.180  1.00  0.00           C
ATOM   3483  CG  PRO B 372      53.740  65.920  79.290  1.00  0.00           C
ATOM   3484  CD  PRO B 372      53.740  67.370  78.820  1.00  0.00           C
ATOM   3485  C   PRO B 372      52.470  65.290  76.300  1.00  0.00           C
ATOM   3486  O   PRO B 372      52.500  64.330  75.530  1.00  0.00           O
ATOM   3487  N   LEU B 373      51.370  65.680  77.010  1.00  0.00           N
ATOM   3488  H   LEU B 373      51.480  66.260  77.820  1.00  0.00           H
ATOM   3489  CA  LEU B 373      49.990  65.400  76.550  1.00  0.00           C
ATOM   3490  CB  LEU B 373      49.050  64.960  77.640  1.00  0.00           C
ATOM   3491  CG  LEU B 373      49.300  63.530  77.880  1.00  0.00           C
ATOM   3492  CD1 LEU B 373      50.350  63.310  78.960  1.00  0.00           C
ATOM   3493  CD2 LEU B 373      47.970  62.850  78.210  1.00  0.00           C
ATOM   3494  C   LEU B 373      49.240  66.600  75.880  1.00  0.00           C
ATOM   3495  O   LEU B 373      49.480  67.750  76.130  1.00  0.00           O
ATOM   3496  N   ILE B 374      48.460  66.260  74.910  1.00  0.00           N
ATOM   3497  H   ILE B 374      48.570  65.390  74.430  1.00  0.00           H
ATOM   3498  CA  ILE B 374      47.170  66.980  74.520  1.00  0.00           C
ATOM   3499  CB  ILE B 374      47.340  67.620  73.110  1.00  0.00           C
ATOM   3500  CG1 ILE B 374      46.030  68.410  72.900  1.00  0.00           C
ATOM   3501  CG2 ILE B 374      47.700  66.600  72.080  1.00  0.00           C
ATOM   3502  CD  ILE B 374      46.130  69.400  71.730  1.00  0.00           C
ATOM   3503  C   ILE B 374      45.950  66.010  74.630  1.00  0.00           C
ATOM   3504  O   ILE B 374      45.910  64.940  74.000  1.00  0.00           O
ATOM   3505  N   VAL B 375      44.910  66.420  75.310  1.00  0.00           N
ATOM   3506  H   VAL B 375      44.960  67.330  75.720  1.00  0.00           H
ATOM   3507  CA  VAL B 375      43.740  65.540  75.510  1.00  0.00           C
ATOM   3508  CB  VAL B 375      43.520  65.490  77.040  1.00  0.00           C
ATOM   3509  CG1 VAL B 375      42.220  64.780  77.440  1.00  0.00           C
ATOM   3510  CG2 VAL B 375      44.720  64.970  77.870  1.00  0.00           C
ATOM   3511  C   VAL B 375      42.460  65.960  74.800  1.00  0.00           C
ATOM   3512  O   VAL B 375      41.860  66.960  75.180  1.00  0.00           O
ATOM   3513  N   VAL B 376      42.250  65.280  73.660  1.00  0.00           N
ATOM   3514  H   VAL B 376      42.610  64.360  73.510  1.00  0.00           H
ATOM   3515  CA  VAL B 376      41.280  65.770  72.700  1.00  0.00           C
ATOM   3516  CB  VAL B 376      42.070  65.800  71.370  1.00  0.00           C
ATOM   3517  CG1 VAL B 376      41.360  66.140  70.070  1.00  0.00           C
ATOM   3518  CG2 VAL B 376      43.310  66.740  71.380  1.00  0.00           C
ATOM   3519  C   VAL B 376      40.100  64.790  72.610  1.00  0.00           C
ATOM   3520  O   VAL B 376      40.320  63.580  72.840  1.00  0.00           O
ATOM   3521  N   ALA B 377      38.920  65.370  72.800  1.00  0.00           N
ATOM   3522  H   ALA B 377      38.890  66.220  73.320  1.00  0.00           H
ATOM   3523  CA  ALA B 377      37.590  64.730  72.580  1.00  0.00           C
ATOM   3524  CB  ALA B 377      36.420  65.560  73.060  1.00  0.00           C
ATOM   3525  C   ALA B 377      37.340  64.400  71.080  1.00  0.00           C
ATOM   3526  O   ALA B 377      37.800  65.230  70.300  1.00  0.00           O
ATOM   3527  N   THR B 378      36.780  63.220  70.790  1.00  0.00           N
ATOM   3528  H   THR B 378      36.670  62.460  71.440  1.00  0.00           H
ATOM   3529  CA  THR B 378      36.320  62.880  69.400  1.00  0.00           C
ATOM   3530  CB  THR B 378      37.430  62.580  68.290  1.00  0.00           C
ATOM   3531  OG1 THR B 378      36.790  62.710  66.990  1.00  0.00           O
ATOM   3532  HG1 THR B 378      36.880  63.670  66.710  1.00  0.00           H
ATOM   3533  CG2 THR B 378      38.010  61.140  68.490  1.00  0.00           C
ATOM   3534  C   THR B 378      35.180  61.880  69.480  1.00  0.00           C
ATOM   3535  O   THR B 378      34.600  61.590  70.600  1.00  0.00           O
ATOM   3536  N   GLN B 379      34.470  61.900  68.370  1.00  0.00           N
ATOM   3537  H   GLN B 379      34.610  62.580  67.660  1.00  0.00           H
ATOM   3538  CA  GLN B 379      33.410  60.930  68.050  1.00  0.00           C
ATOM   3539  CB  GLN B 379      32.010  61.510  68.310  1.00  0.00           C
ATOM   3540  CG  GLN B 379      30.930  60.430  68.220  1.00  0.00           C
ATOM   3541  CD  GLN B 379      29.550  60.990  68.480  1.00  0.00           C
ATOM   3542  OE1 GLN B 379      29.370  61.950  69.240  1.00  0.00           O
ATOM   3543  NE2 GLN B 379      28.650  60.100  68.110  1.00  0.00           N
ATOM   3544 1HE2 GLN B 379      28.860  59.200  67.740  1.00  0.00           H
ATOM   3545 2HE2 GLN B 379      27.700  60.410  68.100  1.00  0.00           H
ATOM   3546  C   GLN B 379      33.550  60.420  66.550  1.00  0.00           C
ATOM   3547  O   GLN B 379      34.010  59.320  66.420  1.00  0.00           O
ATOM   3548  N   GLY B 380      33.620  61.310  65.520  1.00  0.00           N
ATOM   3549  H   GLY B 380      33.150  62.190  65.570  1.00  0.00           H
ATOM   3550  CA  GLY B 380      33.970  60.900  64.120  1.00  0.00           C
ATOM   3551  C   GLY B 380      35.280  61.250  63.430  1.00  0.00           C
ATOM   3552  O   GLY B 380      35.260  61.790  62.350  1.00  0.00           O
ATOM   3553  N   GLY B 381      36.330  61.310  64.220  1.00  0.00           N
ATOM   3554  H   GLY B 381      36.240  61.280  65.210  1.00  0.00           H
ATOM   3555  CA  GLY B 381      37.750  61.450  63.740  1.00  0.00           C
ATOM   3556  C   GLY B 381      38.390  62.810  63.310  1.00  0.00           C
ATOM   3557  O   GLY B 381      39.590  62.870  63.400  1.00  0.00           O
ATOM   3558  N   KL2 B 382      37.600  63.880  62.980  1.00  0.00           N
ATOM   3559  H   KL2 B 382      36.680  63.940  63.350  1.00  0.00           H
ATOM   3560  CA  KL2 B 382      38.060  65.140  62.290  1.00  0.00           C
ATOM   3561  CB  KL2 B 382      36.970  65.730  61.420  1.00  0.00           C
ATOM   3562  CG  KL2 B 382      36.640  64.920  60.170  1.00  0.00           C
ATOM   3563  CD  KL2 B 382      37.830  64.490  59.240  1.00  0.00           C
ATOM   3564  CE  KL2 B 382      37.310  63.450  58.230  1.00  0.00           C
ATOM   3565  NZ  KL2 B 382      38.280  62.870  57.310  1.00  0.00           N
ATOM   3566  HZ  KL2 B 382      38.260  63.140  56.350  1.00  0.00           H
ATOM   3567  CH  KL2 B 382      39.000  61.760  57.630  1.00  0.00           C
ATOM   3568  OT2 KL2 B 382      39.180  61.380  58.820  1.00  0.00           O
ATOM   3569  CT1 KL2 B 382      39.950  61.250  56.520  1.00  0.00           C
ATOM   3570  OI1 KL2 B 382      39.320  60.780  55.300  1.00  0.00           O
ATOM   3571  HI1 KL2 B 382      39.460  59.790  55.230  1.00  0.00           H
ATOM   3572  CI2 KL2 B 382      41.060  62.280  56.320  1.00  0.00           C
ATOM   3573  C   KL2 B 382      38.810  66.150  63.250  1.00  0.00           C
ATOM   3574  O   KL2 B 382      39.710  66.840  62.790  1.00  0.00           O
ATOM   3575  N   SER B 383      38.540  66.030  64.510  1.00  0.00           N
ATOM   3576  H   SER B 383      37.620  65.870  64.860  1.00  0.00           H
ATOM   3577  CA  SER B 383      39.370  66.770  65.520  1.00  0.00           C
ATOM   3578  CB  SER B 383      38.760  66.780  66.950  1.00  0.00           C
ATOM   3579  OG  SER B 383      38.390  65.500  67.390  1.00  0.00           O
ATOM   3580  HG  SER B 383      38.500  65.450  68.380  1.00  0.00           H
ATOM   3581  C   SER B 383      40.850  66.290  65.700  1.00  0.00           C
ATOM   3582  O   SER B 383      41.790  67.050  65.560  1.00  0.00           O
ATOM   3583  N   ALA B 384      40.920  64.990  65.690  1.00  0.00           N
ATOM   3584  H   ALA B 384      40.080  64.460  65.770  1.00  0.00           H
ATOM   3585  CA  ALA B 384      42.130  64.140  65.740  1.00  0.00           C
ATOM   3586  CB  ALA B 384      41.710  62.690  66.000  1.00  0.00           C
ATOM   3587  C   ALA B 384      42.850  64.280  64.340  1.00  0.00           C
ATOM   3588  O   ALA B 384      44.090  64.240  64.330  1.00  0.00           O
ATOM   3589  N   ARG B 385      42.030  64.350  63.280  1.00  0.00           N
ATOM   3590  H   ARG B 385      41.100  63.970  63.280  1.00  0.00           H
ATOM   3591  CA  ARG B 385      42.630  64.640  61.990  1.00  0.00           C
ATOM   3592  CB  ARG B 385      41.710  64.120  60.870  1.00  0.00           C
ATOM   3593  CG  ARG B 385      41.860  62.750  60.320  1.00  0.00           C
ATOM   3594  CD  ARG B 385      41.430  61.550  61.190  1.00  0.00           C
ATOM   3595  NE  ARG B 385      42.120  60.370  60.750  1.00  0.00           N
ATOM   3596  HE  ARG B 385      43.110  60.480  60.690  1.00  0.00           H
ATOM   3597  CZ  ARG B 385      41.420  59.300  60.280  1.00  0.00           C
ATOM   3598  NH1 ARG B 385      40.070  59.250  60.030  1.00  0.00           N
ATOM   3599 1HH1 ARG B 385      39.570  60.090  59.850  1.00  0.00           H
ATOM   3600 2HH1 ARG B 385      39.480  58.450  60.000  1.00  0.00           H
ATOM   3601  NH2 ARG B 385      42.050  58.120  60.070  1.00  0.00           N
ATOM   3602 1HH2 ARG B 385      43.010  58.100  60.350  1.00  0.00           H
ATOM   3603 2HH2 ARG B 385      41.610  57.440  59.500  1.00  0.00           H
ATOM   3604  C   ARG B 385      43.160  66.100  61.810  1.00  0.00           C
ATOM   3605  O   ARG B 385      44.160  66.310  61.110  1.00  0.00           O
ATOM   3606  N   ALA B 386      42.410  67.080  62.330  1.00  0.00           N
ATOM   3607  H   ALA B 386      41.430  66.980  62.500  1.00  0.00           H
ATOM   3608  CA  ALA B 386      42.890  68.480  62.450  1.00  0.00           C
ATOM   3609  CB  ALA B 386      41.770  69.460  62.540  1.00  0.00           C
ATOM   3610  C   ALA B 386      44.110  68.740  63.330  1.00  0.00           C
ATOM   3611  O   ALA B 386      45.130  69.190  62.750  1.00  0.00           O
ATOM   3612  N   VAL B 387      44.140  68.120  64.520  1.00  0.00           N
ATOM   3613  H   VAL B 387      43.250  67.870  64.900  1.00  0.00           H
ATOM   3614  CA  VAL B 387      45.390  68.070  65.380  1.00  0.00           C
ATOM   3615  CB  VAL B 387      45.120  67.450  66.760  1.00  0.00           C
ATOM   3616  CG1 VAL B 387      46.380  67.520  67.660  1.00  0.00           C
ATOM   3617  CG2 VAL B 387      44.060  68.170  67.550  1.00  0.00           C
ATOM   3618  C   VAL B 387      46.520  67.250  64.650  1.00  0.00           C
ATOM   3619  O   VAL B 387      47.620  67.820  64.630  1.00  0.00           O
ATOM   3620  N   ARG B 388      46.300  66.150  63.920  1.00  0.00           N
ATOM   3621  H   ARG B 388      45.530  65.540  64.120  1.00  0.00           H
ATOM   3622  CA  ARG B 388      47.320  65.450  63.140  1.00  0.00           C
ATOM   3623  CB  ARG B 388      46.870  64.020  62.770  1.00  0.00           C
ATOM   3624  CG  ARG B 388      47.420  62.970  63.760  1.00  0.00           C
ATOM   3625  CD  ARG B 388      48.900  62.880  63.760  1.00  0.00           C
ATOM   3626  NE  ARG B 388      49.700  62.440  62.580  1.00  0.00           N
ATOM   3627  HE  ARG B 388      49.330  61.790  61.910  1.00  0.00           H
ATOM   3628  CZ  ARG B 388      50.790  63.070  62.200  1.00  0.00           C
ATOM   3629  NH1 ARG B 388      51.280  64.200  62.700  1.00  0.00           N
ATOM   3630 1HH1 ARG B 388      50.750  64.640  63.420  1.00  0.00           H
ATOM   3631 2HH1 ARG B 388      52.210  64.560  62.560  1.00  0.00           H
ATOM   3632  NH2 ARG B 388      51.400  62.650  61.110  1.00  0.00           N
ATOM   3633 1HH2 ARG B 388      51.020  61.800  60.750  1.00  0.00           H
ATOM   3634 2HH2 ARG B 388      52.300  62.990  60.830  1.00  0.00           H
ATOM   3635  C   ARG B 388      47.970  66.320  61.990  1.00  0.00           C
ATOM   3636  O   ARG B 388      49.180  66.250  61.720  1.00  0.00           O
ATOM   3637  N   LYS B 389      47.110  67.010  61.230  1.00  0.00           N
ATOM   3638  H   LYS B 389      46.120  66.850  61.290  1.00  0.00           H
ATOM   3639  CA  LYS B 389      47.550  68.030  60.210  1.00  0.00           C
ATOM   3640  CB  LYS B 389      46.250  68.510  59.460  1.00  0.00           C
ATOM   3641  CG  LYS B 389      46.510  69.620  58.460  1.00  0.00           C
ATOM   3642  CD  LYS B 389      45.220  70.310  58.030  1.00  0.00           C
ATOM   3643  CE  LYS B 389      45.690  71.510  57.150  1.00  0.00           C
ATOM   3644  NZ  LYS B 389      44.640  72.340  56.560  1.00  0.00           N
ATOM   3645  HZ1 LYS B 389      45.010  73.010  55.920  1.00  0.00           H
ATOM   3646  HZ2 LYS B 389      43.930  71.800  56.100  1.00  0.00           H
ATOM   3647  HZ3 LYS B 389      44.220  72.880  57.290  1.00  0.00           H
ATOM   3648  C   LYS B 389      48.520  69.140  60.770  1.00  0.00           C
ATOM   3649  O   LYS B 389      49.480  69.500  60.150  1.00  0.00           O
ATOM   3650  N   TYR B 390      48.210  69.630  61.950  1.00  0.00           N
ATOM   3651  H   TYR B 390      47.400  69.400  62.490  1.00  0.00           H
ATOM   3652  CA  TYR B 390      49.090  70.590  62.720  1.00  0.00           C
ATOM   3653  CB  TYR B 390      48.450  71.500  63.780  1.00  0.00           C
ATOM   3654  CG  TYR B 390      47.510  72.440  63.100  1.00  0.00           C
ATOM   3655  CD1 TYR B 390      48.080  73.490  62.480  1.00  0.00           C
ATOM   3656  HD1 TYR B 390      49.020  73.920  62.820  1.00  0.00           H
ATOM   3657  CD2 TYR B 390      46.150  72.140  62.790  1.00  0.00           C
ATOM   3658  HD2 TYR B 390      45.670  71.310  63.310  1.00  0.00           H
ATOM   3659  CE1 TYR B 390      47.460  74.170  61.420  1.00  0.00           C
ATOM   3660  HE1 TYR B 390      48.110  74.780  60.800  1.00  0.00           H
ATOM   3661  CE2 TYR B 390      45.460  72.820  61.820  1.00  0.00           C
ATOM   3662  HE2 TYR B 390      44.420  72.570  61.600  1.00  0.00           H
ATOM   3663  CZ  TYR B 390      46.150  73.820  61.090  1.00  0.00           C
ATOM   3664  OH  TYR B 390      45.420  74.620  60.270  1.00  0.00           O
ATOM   3665  HH  TYR B 390      44.620  74.120  59.910  1.00  0.00           H
ATOM   3666  C   TYR B 390      50.430  70.030  63.280  1.00  0.00           C
ATOM   3667  O   TYR B 390      51.310  70.870  63.600  1.00  0.00           O
ATOM   3668  N   PHE B 391      50.640  68.680  63.260  1.00  0.00           N
ATOM   3669  H   PHE B 391      49.830  68.100  63.110  1.00  0.00           H
ATOM   3670  CA  PHE B 391      51.940  67.980  63.620  1.00  0.00           C
ATOM   3671  CB  PHE B 391      53.050  68.210  62.590  1.00  0.00           C
ATOM   3672  CG  PHE B 391      53.410  66.920  61.940  1.00  0.00           C
ATOM   3673  CD1 PHE B 391      54.360  66.090  62.420  1.00  0.00           C
ATOM   3674  HD1 PHE B 391      55.000  66.340  63.270  1.00  0.00           H
ATOM   3675  CD2 PHE B 391      52.770  66.560  60.700  1.00  0.00           C
ATOM   3676  HD2 PHE B 391      52.000  67.170  60.210  1.00  0.00           H
ATOM   3677  CE1 PHE B 391      54.580  64.870  61.810  1.00  0.00           C
ATOM   3678  HE1 PHE B 391      55.370  64.170  62.110  1.00  0.00           H
ATOM   3679  CE2 PHE B 391      52.980  65.360  60.130  1.00  0.00           C
ATOM   3680  HE2 PHE B 391      52.230  65.070  59.390  1.00  0.00           H
ATOM   3681  CZ  PHE B 391      53.920  64.470  60.670  1.00  0.00           C
ATOM   3682  HZ  PHE B 391      53.960  63.410  60.400  1.00  0.00           H
ATOM   3683  C   PHE B 391      52.440  68.280  65.010  1.00  0.00           C
ATOM   3684  O   PHE B 391      53.520  68.890  65.210  1.00  0.00           O
ATOM   3685  N   PRO B 392      51.660  67.980  66.120  1.00  0.00           N
ATOM   3686  CA  PRO B 392      52.170  68.300  67.500  1.00  0.00           C
ATOM   3687  CB  PRO B 392      50.850  68.360  68.330  1.00  0.00           C
ATOM   3688  CG  PRO B 392      49.960  67.470  67.580  1.00  0.00           C
ATOM   3689  CD  PRO B 392      50.290  67.520  66.070  1.00  0.00           C
ATOM   3690  C   PRO B 392      53.060  67.190  67.960  1.00  0.00           C
ATOM   3691  O   PRO B 392      52.820  65.990  67.650  1.00  0.00           O
ATOM   3692  N   ASP B 393      54.070  67.520  68.650  1.00  0.00           N
ATOM   3693  H   ASP B 393      54.500  68.430  68.720  1.00  0.00           H
ATOM   3694  CA  ASP B 393      54.870  66.550  69.400  1.00  0.00           C
ATOM   3695  CB  ASP B 393      56.280  67.110  69.630  1.00  0.00           C
ATOM   3696  CG  ASP B 393      56.880  67.360  68.300  1.00  0.00           C
ATOM   3697  OD1 ASP B 393      57.310  66.460  67.560  1.00  0.00           O
ATOM   3698  OD2 ASP B 393      57.360  68.460  68.120  1.00  0.00           O
ATOM   3699  C   ASP B 393      54.200  66.100  70.700  1.00  0.00           C
ATOM   3700  O   ASP B 393      54.660  65.170  71.330  1.00  0.00           O
ATOM   3701  N   ALA B 394      53.270  66.830  71.300  1.00  0.00           N
ATOM   3702  H   ALA B 394      53.170  67.790  71.040  1.00  0.00           H
ATOM   3703  CA  ALA B 394      52.350  66.310  72.290  1.00  0.00           C
ATOM   3704  CB  ALA B 394      51.370  67.450  72.550  1.00  0.00           C
ATOM   3705  C   ALA B 394      51.690  64.980  71.820  1.00  0.00           C
ATOM   3706  O   ALA B 394      51.050  64.960  70.750  1.00  0.00           O
ATOM   3707  N   THR B 395      51.530  63.990  72.710  1.00  0.00           N
ATOM   3708  H   THR B 395      51.850  64.070  73.650  1.00  0.00           H
ATOM   3709  CA  THR B 395      50.920  62.740  72.410  1.00  0.00           C
ATOM   3710  CB  THR B 395      51.340  61.640  73.400  1.00  0.00           C
ATOM   3711  OG1 THR B 395      52.700  61.350  73.150  1.00  0.00           O
ATOM   3712  HG1 THR B 395      52.900  60.390  73.000  1.00  0.00           H
ATOM   3713  CG2 THR B 395      50.500  60.350  73.270  1.00  0.00           C
ATOM   3714  C   THR B 395      49.390  62.950  72.470  1.00  0.00           C
ATOM   3715  O   THR B 395      48.850  63.450  73.460  1.00  0.00           O
ATOM   3716  N   ILE B 396      48.740  62.630  71.380  1.00  0.00           N
ATOM   3717  H   ILE B 396      49.210  62.070  70.700  1.00  0.00           H
ATOM   3718  CA  ILE B 396      47.280  62.890  71.260  1.00  0.00           C
ATOM   3719  CB  ILE B 396      46.960  62.950  69.720  1.00  0.00           C
ATOM   3720  CG1 ILE B 396      47.920  63.970  69.050  1.00  0.00           C
ATOM   3721  CG2 ILE B 396      45.480  63.430  69.470  1.00  0.00           C
ATOM   3722  CD  ILE B 396      47.810  63.820  67.510  1.00  0.00           C
ATOM   3723  C   ILE B 396      46.430  61.870  72.050  1.00  0.00           C
ATOM   3724  O   ILE B 396      46.240  60.730  71.600  1.00  0.00           O
ATOM   3725  N   LEU B 397      45.980  62.210  73.260  1.00  0.00           N
ATOM   3726  H   LEU B 397      46.070  63.110  73.680  1.00  0.00           H
ATOM   3727  CA  LEU B 397      45.090  61.420  74.090  1.00  0.00           C
ATOM   3728  CB  LEU B 397      45.220  61.750  75.580  1.00  0.00           C
ATOM   3729  CG  LEU B 397      44.460  60.750  76.500  1.00  0.00           C
ATOM   3730  CD1 LEU B 397      45.100  59.370  76.370  1.00  0.00           C
ATOM   3731  CD2 LEU B 397      44.480  61.260  77.940  1.00  0.00           C
ATOM   3732  C   LEU B 397      43.660  61.550  73.560  1.00  0.00           C
ATOM   3733  O   LEU B 397      42.830  62.310  73.990  1.00  0.00           O
ATOM   3734  N   ALA B 398      43.380  60.810  72.470  1.00  0.00           N
ATOM   3735  H   ALA B 398      44.070  60.180  72.110  1.00  0.00           H
ATOM   3736  CA  ALA B 398      42.010  60.830  71.870  1.00  0.00           C
ATOM   3737  CB  ALA B 398      41.930  60.560  70.370  1.00  0.00           C
ATOM   3738  C   ALA B 398      40.860  60.050  72.590  1.00  0.00           C
ATOM   3739  O   ALA B 398      40.650  58.800  72.570  1.00  0.00           O
ATOM   3740  N   LEU B 399      40.070  60.870  73.340  1.00  0.00           N
ATOM   3741  H   LEU B 399      40.300  61.840  73.310  1.00  0.00           H
ATOM   3742  CA  LEU B 399      38.860  60.480  74.090  1.00  0.00           C
ATOM   3743  CB  LEU B 399      38.490  61.420  75.250  1.00  0.00           C
ATOM   3744  CG  LEU B 399      39.670  61.480  76.210  1.00  0.00           C
ATOM   3745  CD1 LEU B 399      39.530  62.260  77.520  1.00  0.00           C
ATOM   3746  CD2 LEU B 399      40.160  60.070  76.400  1.00  0.00           C
ATOM   3747  C   LEU B 399      37.580  60.190  73.390  1.00  0.00           C
ATOM   3748  O   LEU B 399      36.980  61.120  72.910  1.00  0.00           O
ATOM   3749  N   THR B 400      37.520  59.040  72.780  1.00  0.00           N
ATOM   3750  H   THR B 400      38.160  58.290  72.990  1.00  0.00           H
ATOM   3751  CA  THR B 400      36.330  58.610  71.970  1.00  0.00           C
ATOM   3752  CB  THR B 400      36.850  58.070  70.590  1.00  0.00           C
ATOM   3753  OG1 THR B 400      35.730  57.810  69.680  1.00  0.00           O
ATOM   3754  HG1 THR B 400      36.140  57.770  68.770  1.00  0.00           H
ATOM   3755  CG2 THR B 400      37.830  56.890  70.640  1.00  0.00           C
ATOM   3756  C   THR B 400      35.540  57.480  72.660  1.00  0.00           C
ATOM   3757  O   THR B 400      36.080  56.850  73.560  1.00  0.00           O
ATOM   3758  N   THR B 401      34.340  57.360  72.340  1.00  0.00           N
ATOM   3759  H   THR B 401      33.940  58.020  71.700  1.00  0.00           H
ATOM   3760  CA  THR B 401      33.440  56.250  72.530  1.00  0.00           C
ATOM   3761  CB  THR B 401      32.030  56.750  72.950  1.00  0.00           C
ATOM   3762  OG1 THR B 401      31.670  57.790  71.950  1.00  0.00           O
ATOM   3763  HG1 THR B 401      31.390  58.690  72.300  1.00  0.00           H
ATOM   3764  CG2 THR B 401      31.980  57.320  74.400  1.00  0.00           C
ATOM   3765  C   THR B 401      33.150  55.410  71.240  1.00  0.00           C
ATOM   3766  O   THR B 401      32.230  54.560  71.260  1.00  0.00           O
ATOM   3767  N   ASN B 402      33.790  55.790  70.100  1.00  0.00           N
ATOM   3768  H   ASN B 402      34.350  56.630  70.090  1.00  0.00           H
ATOM   3769  CA  ASN B 402      33.660  55.050  68.800  1.00  0.00           C
ATOM   3770  CB  ASN B 402      33.270  56.110  67.710  1.00  0.00           C
ATOM   3771  CG  ASN B 402      32.870  55.380  66.420  1.00  0.00           C
ATOM   3772  OD1 ASN B 402      33.630  55.100  65.550  1.00  0.00           O
ATOM   3773  ND2 ASN B 402      31.590  54.960  66.480  1.00  0.00           N
ATOM   3774 1HD2 ASN B 402      30.970  55.170  67.230  1.00  0.00           H
ATOM   3775 2HD2 ASN B 402      31.240  54.390  65.750  1.00  0.00           H
ATOM   3776  C   ASN B 402      34.930  54.160  68.400  1.00  0.00           C
ATOM   3777  O   ASN B 402      36.050  54.700  68.200  1.00  0.00           O
ATOM   3778  N   GLU B 403      34.670  52.880  68.370  1.00  0.00           N
ATOM   3779  H   GLU B 403      33.900  52.530  68.900  1.00  0.00           H
ATOM   3780  CA  GLU B 403      35.580  51.840  67.990  1.00  0.00           C
ATOM   3781  CB  GLU B 403      35.030  50.400  68.130  1.00  0.00           C
ATOM   3782  CG  GLU B 403      36.080  49.320  67.950  1.00  0.00           C
ATOM   3783  CD  GLU B 403      35.340  47.930  68.090  1.00  0.00           C
ATOM   3784  OE1 GLU B 403      35.330  47.300  69.120  1.00  0.00           O
ATOM   3785  OE2 GLU B 403      34.770  47.410  67.090  1.00  0.00           O
ATOM   3786  C   GLU B 403      36.110  52.060  66.560  1.00  0.00           C
ATOM   3787  O   GLU B 403      37.350  51.940  66.430  1.00  0.00           O
ATOM   3788  N   LYS B 404      35.270  52.200  65.520  1.00  0.00           N
ATOM   3789  H   LYS B 404      34.280  52.240  65.650  1.00  0.00           H
ATOM   3790  CA  LYS B 404      35.730  52.410  64.080  1.00  0.00           C
ATOM   3791  CB  LYS B 404      34.630  52.290  62.990  1.00  0.00           C
ATOM   3792  CG  LYS B 404      34.030  50.880  62.790  1.00  0.00           C
ATOM   3793  CD  LYS B 404      34.970  49.740  63.080  1.00  0.00           C
ATOM   3794  CE  LYS B 404      34.380  48.360  62.570  1.00  0.00           C
ATOM   3795  NZ  LYS B 404      34.970  47.200  63.110  1.00  0.00           N
ATOM   3796  HZ1 LYS B 404      34.660  46.330  62.730  1.00  0.00           H
ATOM   3797  HZ2 LYS B 404      35.930  47.150  62.830  1.00  0.00           H
ATOM   3798  HZ3 LYS B 404      34.770  47.170  64.090  1.00  0.00           H
ATOM   3799  C   LYS B 404      36.670  53.620  63.870  1.00  0.00           C
ATOM   3800  O   LYS B 404      37.490  53.490  62.940  1.00  0.00           O
ATOM   3801  N   THR B 405      36.380  54.740  64.550  1.00  0.00           N
ATOM   3802  H   THR B 405      35.550  54.890  65.080  1.00  0.00           H
ATOM   3803  CA  THR B 405      37.340  55.830  64.550  1.00  0.00           C
ATOM   3804  CB  THR B 405      36.700  57.180  64.930  1.00  0.00           C
ATOM   3805  OG1 THR B 405      36.070  57.130  66.220  1.00  0.00           O
ATOM   3806  HG1 THR B 405      35.190  57.600  66.260  1.00  0.00           H
ATOM   3807  CG2 THR B 405      35.710  57.500  63.880  1.00  0.00           C
ATOM   3808  C   THR B 405      38.650  55.690  65.340  1.00  0.00           C
ATOM   3809  O   THR B 405      39.650  56.110  64.820  1.00  0.00           O
ATOM   3810  N   ALA B 406      38.600  54.940  66.480  1.00  0.00           N
ATOM   3811  H   ALA B 406      37.690  54.820  66.860  1.00  0.00           H
ATOM   3812  CA  ALA B 406      39.740  54.370  67.220  1.00  0.00           C
ATOM   3813  CB  ALA B 406      39.220  53.690  68.460  1.00  0.00           C
ATOM   3814  C   ALA B 406      40.640  53.380  66.430  1.00  0.00           C
ATOM   3815  O   ALA B 406      41.850  53.760  66.350  1.00  0.00           O
ATOM   3816  N   HIS B 407      40.140  52.370  65.730  1.00  0.00           N
ATOM   3817  H   HIS B 407      39.230  51.990  65.840  1.00  0.00           H
ATOM   3818  CA  HIS B 407      40.920  51.590  64.760  1.00  0.00           C
ATOM   3819  CB  HIS B 407      39.950  50.550  64.120  1.00  0.00           C
ATOM   3820  CG  HIS B 407      39.880  49.180  64.760  1.00  0.00           C
ATOM   3821  ND1 HIS B 407      39.040  48.830  65.700  1.00  0.00           N
ATOM   3822  CD2 HIS B 407      40.590  48.140  64.260  1.00  0.00           C
ATOM   3823  HD2 HIS B 407      41.100  48.100  63.300  1.00  0.00           H
ATOM   3824  CE1 HIS B 407      39.310  47.510  65.900  1.00  0.00           C
ATOM   3825  HE1 HIS B 407      38.990  46.920  66.760  1.00  0.00           H
ATOM   3826  NE2 HIS B 407      40.270  47.100  65.010  1.00  0.00           N
ATOM   3827  HE2 HIS B 407      40.630  46.160  64.880  1.00  0.00           H
ATOM   3828  C   HIS B 407      41.560  52.290  63.550  1.00  0.00           C
ATOM   3829  O   HIS B 407      42.510  51.750  62.970  1.00  0.00           O
ATOM   3830  N   GLN B 408      40.990  53.400  63.100  1.00  0.00           N
ATOM   3831  H   GLN B 408      40.080  53.690  63.390  1.00  0.00           H
ATOM   3832  CA  GLN B 408      41.590  54.320  62.190  1.00  0.00           C
ATOM   3833  CB  GLN B 408      40.530  55.340  61.680  1.00  0.00           C
ATOM   3834  CG  GLN B 408      39.610  54.560  60.680  1.00  0.00           C
ATOM   3835  CD  GLN B 408      38.610  55.620  60.260  1.00  0.00           C
ATOM   3836  OE1 GLN B 408      38.920  56.770  59.950  1.00  0.00           O
ATOM   3837  NE2 GLN B 408      37.350  55.270  60.440  1.00  0.00           N
ATOM   3838 1HE2 GLN B 408      37.030  54.350  60.630  1.00  0.00           H
ATOM   3839 2HE2 GLN B 408      36.670  55.990  60.280  1.00  0.00           H
ATOM   3840  C   GLN B 408      42.860  55.030  62.830  1.00  0.00           C
ATOM   3841  O   GLN B 408      43.930  54.940  62.210  1.00  0.00           O
ATOM   3842  N   LEU B 409      42.680  55.690  63.980  1.00  0.00           N
ATOM   3843  H   LEU B 409      41.760  55.880  64.320  1.00  0.00           H
ATOM   3844  CA  LEU B 409      43.640  56.650  64.590  1.00  0.00           C
ATOM   3845  CB  LEU B 409      43.070  57.480  65.780  1.00  0.00           C
ATOM   3846  CG  LEU B 409      42.290  58.660  65.110  1.00  0.00           C
ATOM   3847  CD1 LEU B 409      41.410  59.230  66.250  1.00  0.00           C
ATOM   3848  CD2 LEU B 409      43.190  59.670  64.370  1.00  0.00           C
ATOM   3849  C   LEU B 409      44.910  55.970  65.010  1.00  0.00           C
ATOM   3850  O   LEU B 409      45.950  56.590  65.160  1.00  0.00           O
ATOM   3851  N   VAL B 410      44.870  54.630  65.150  1.00  0.00           N
ATOM   3852  H   VAL B 410      44.040  54.090  65.270  1.00  0.00           H
ATOM   3853  CA  VAL B 410      46.050  53.830  65.500  1.00  0.00           C
ATOM   3854  CB  VAL B 410      45.660  52.390  65.970  1.00  0.00           C
ATOM   3855  CG1 VAL B 410      44.940  52.460  67.300  1.00  0.00           C
ATOM   3856  CG2 VAL B 410      44.940  51.540  64.970  1.00  0.00           C
ATOM   3857  C   VAL B 410      47.210  53.870  64.470  1.00  0.00           C
ATOM   3858  O   VAL B 410      48.360  53.730  64.900  1.00  0.00           O
ATOM   3859  N   LEU B 411      46.870  54.230  63.220  1.00  0.00           N
ATOM   3860  H   LEU B 411      45.900  54.350  63.060  1.00  0.00           H
ATOM   3861  CA  LEU B 411      47.760  54.600  62.120  1.00  0.00           C
ATOM   3862  CB  LEU B 411      46.880  54.600  60.820  1.00  0.00           C
ATOM   3863  CG  LEU B 411      46.290  53.190  60.420  1.00  0.00           C
ATOM   3864  CD1 LEU B 411      45.430  53.280  59.160  1.00  0.00           C
ATOM   3865  CD2 LEU B 411      47.450  52.270  60.010  1.00  0.00           C
ATOM   3866  C   LEU B 411      48.560  55.970  62.250  1.00  0.00           C
ATOM   3867  O   LEU B 411      49.620  56.140  61.650  1.00  0.00           O
ATOM   3868  N   SER B 412      48.030  56.870  63.060  1.00  0.00           N
ATOM   3869  H   SER B 412      47.340  56.650  63.740  1.00  0.00           H
ATOM   3870  CA  SER B 412      48.470  58.280  62.990  1.00  0.00           C
ATOM   3871  CB  SER B 412      47.400  59.350  63.370  1.00  0.00           C
ATOM   3872  OG  SER B 412      46.420  59.440  62.300  1.00  0.00           O
ATOM   3873  HG  SER B 412      46.800  60.020  61.580  1.00  0.00           H
ATOM   3874  C   SER B 412      49.640  58.470  63.940  1.00  0.00           C
ATOM   3875  O   SER B 412      49.560  58.090  65.100  1.00  0.00           O
ATOM   3876  N   LYS B 413      50.670  59.080  63.460  1.00  0.00           N
ATOM   3877  H   LYS B 413      50.770  59.270  62.490  1.00  0.00           H
ATOM   3878  CA  LYS B 413      51.860  59.460  64.310  1.00  0.00           C
ATOM   3879  CB  LYS B 413      52.830  60.230  63.420  1.00  0.00           C
ATOM   3880  CG  LYS B 413      54.220  60.520  63.970  1.00  0.00           C
ATOM   3881  CD  LYS B 413      55.120  61.310  63.000  1.00  0.00           C
ATOM   3882  CE  LYS B 413      56.590  61.210  63.330  1.00  0.00           C
ATOM   3883  NZ  LYS B 413      57.220  59.940  62.820  1.00  0.00           N
ATOM   3884  HZ1 LYS B 413      57.300  59.340  63.610  1.00  0.00           H
ATOM   3885  HZ2 LYS B 413      56.740  59.390  62.130  1.00  0.00           H
ATOM   3886  HZ3 LYS B 413      58.160  60.180  62.610  1.00  0.00           H
ATOM   3887  C   LYS B 413      51.550  60.270  65.610  1.00  0.00           C
ATOM   3888  O   LYS B 413      51.320  61.450  65.550  1.00  0.00           O
ATOM   3889  N   GLY B 414      51.370  59.530  66.670  1.00  0.00           N
ATOM   3890  H   GLY B 414      51.760  58.610  66.650  1.00  0.00           H
ATOM   3891  CA  GLY B 414      51.210  60.210  67.970  1.00  0.00           C
ATOM   3892  C   GLY B 414      49.860  60.040  68.660  1.00  0.00           C
ATOM   3893  O   GLY B 414      49.620  60.720  69.650  1.00  0.00           O
ATOM   3894  N   VAL B 415      48.850  59.530  67.900  1.00  0.00           N
ATOM   3895  H   VAL B 415      49.000  59.060  67.040  1.00  0.00           H
ATOM   3896  CA  VAL B 415      47.560  59.300  68.590  1.00  0.00           C
ATOM   3897  CB  VAL B 415      46.410  59.280  67.560  1.00  0.00           C
ATOM   3898  CG1 VAL B 415      45.020  59.440  68.170  1.00  0.00           C
ATOM   3899  CG2 VAL B 415      46.540  60.450  66.610  1.00  0.00           C
ATOM   3900  C   VAL B 415      47.410  58.020  69.430  1.00  0.00           C
ATOM   3901  O   VAL B 415      47.630  56.890  69.060  1.00  0.00           O
ATOM   3902  N   VAL B 416      46.840  58.190  70.610  1.00  0.00           N
ATOM   3903  H   VAL B 416      46.560  59.110  70.910  1.00  0.00           H
ATOM   3904  CA  VAL B 416      46.470  57.040  71.490  1.00  0.00           C
ATOM   3905  CB  VAL B 416      47.170  56.890  72.870  1.00  0.00           C
ATOM   3906  CG1 VAL B 416      47.250  58.190  73.640  1.00  0.00           C
ATOM   3907  CG2 VAL B 416      46.360  55.970  73.780  1.00  0.00           C
ATOM   3908  C   VAL B 416      44.930  57.220  71.600  1.00  0.00           C
ATOM   3909  O   VAL B 416      44.430  58.170  72.190  1.00  0.00           O
ATOM   3910  N   PRO B 417      44.140  56.320  70.930  1.00  0.00           N
ATOM   3911  CA  PRO B 417      42.670  56.370  71.110  1.00  0.00           C
ATOM   3912  CB  PRO B 417      42.090  56.020  69.700  1.00  0.00           C
ATOM   3913  CG  PRO B 417      43.180  55.100  69.120  1.00  0.00           C
ATOM   3914  CD  PRO B 417      44.510  55.640  69.660  1.00  0.00           C
ATOM   3915  C   PRO B 417      42.190  55.460  72.200  1.00  0.00           C
ATOM   3916  O   PRO B 417      42.070  54.230  72.160  1.00  0.00           O
ATOM   3917  N   GLN B 418      41.710  56.230  73.160  1.00  0.00           N
ATOM   3918  H   GLN B 418      41.360  57.130  72.920  1.00  0.00           H
ATOM   3919  CA  GLN B 418      41.210  55.760  74.390  1.00  0.00           C
ATOM   3920  CB  GLN B 418      41.700  56.730  75.470  1.00  0.00           C
ATOM   3921  CG  GLN B 418      41.560  56.070  76.890  1.00  0.00           C
ATOM   3922  CD  GLN B 418      42.480  54.840  77.200  1.00  0.00           C
ATOM   3923  OE1 GLN B 418      43.400  54.560  76.440  1.00  0.00           O
ATOM   3924  NE2 GLN B 418      42.090  54.060  78.210  1.00  0.00           N
ATOM   3925 1HE2 GLN B 418      41.170  54.300  78.510  1.00  0.00           H
ATOM   3926 2HE2 GLN B 418      42.610  53.280  78.570  1.00  0.00           H
ATOM   3927  C   GLN B 418      39.700  55.710  74.330  1.00  0.00           C
ATOM   3928  O   GLN B 418      38.990  56.680  74.140  1.00  0.00           O
ATOM   3929  N   LEU B 419      39.240  54.420  74.310  1.00  0.00           N
ATOM   3930  H   LEU B 419      39.880  53.640  74.280  1.00  0.00           H
ATOM   3931  CA  LEU B 419      37.830  54.130  74.530  1.00  0.00           C
ATOM   3932  CB  LEU B 419      37.310  52.760  73.940  1.00  0.00           C
ATOM   3933  CG  LEU B 419      37.570  52.530  72.470  1.00  0.00           C
ATOM   3934  CD1 LEU B 419      36.970  51.180  72.130  1.00  0.00           C
ATOM   3935  CD2 LEU B 419      37.010  53.710  71.580  1.00  0.00           C
ATOM   3936  C   LEU B 419      37.290  54.250  75.930  1.00  0.00           C
ATOM   3937  O   LEU B 419      37.530  53.400  76.770  1.00  0.00           O
ATOM   3938  N   VAL B 420      36.700  55.410  76.100  1.00  0.00           N
ATOM   3939  H   VAL B 420      36.580  56.020  75.300  1.00  0.00           H
ATOM   3940  CA  VAL B 420      36.050  55.810  77.350  1.00  0.00           C
ATOM   3941  CB  VAL B 420      36.580  57.240  77.740  1.00  0.00           C
ATOM   3942  CG1 VAL B 420      38.100  57.180  78.100  1.00  0.00           C
ATOM   3943  CG2 VAL B 420      36.320  58.430  76.730  1.00  0.00           C
ATOM   3944  C   VAL B 420      34.580  55.660  77.350  1.00  0.00           C
ATOM   3945  O   VAL B 420      33.960  55.010  76.440  1.00  0.00           O
ATOM   3946  N   LYS B 421      34.010  55.850  78.490  1.00  0.00           N
ATOM   3947  H   LYS B 421      34.540  55.810  79.340  1.00  0.00           H
ATOM   3948  CA  LYS B 421      32.570  56.070  78.610  1.00  0.00           C
ATOM   3949  CB  LYS B 421      32.090  55.710  80.050  1.00  0.00           C
ATOM   3950  CG  LYS B 421      31.910  54.210  80.300  1.00  0.00           C
ATOM   3951  CD  LYS B 421      31.500  53.900  81.770  1.00  0.00           C
ATOM   3952  CE  LYS B 421      31.350  52.410  82.010  1.00  0.00           C
ATOM   3953  NZ  LYS B 421      32.680  51.960  82.340  1.00  0.00           N
ATOM   3954  HZ1 LYS B 421      33.100  52.550  83.030  1.00  0.00           H
ATOM   3955  HZ2 LYS B 421      32.710  51.040  82.710  1.00  0.00           H
ATOM   3956  HZ3 LYS B 421      33.240  52.110  81.520  1.00  0.00           H
ATOM   3957  C   LYS B 421      32.220  57.550  78.230  1.00  0.00           C
ATOM   3958  O   LYS B 421      33.080  58.290  77.750  1.00  0.00           O
ATOM   3959  N   GLU B 422      30.910  57.840  78.320  1.00  0.00           N
ATOM   3960  H   GLU B 422      30.270  57.130  78.600  1.00  0.00           H
ATOM   3961  CA  GLU B 422      30.260  59.160  77.950  1.00  0.00           C
ATOM   3962  CB  GLU B 422      28.860  59.280  78.540  1.00  0.00           C
ATOM   3963  CG  GLU B 422      27.840  59.560  77.430  1.00  0.00           C
ATOM   3964  CD  GLU B 422      27.870  61.040  77.040  1.00  0.00           C
ATOM   3965  OE1 GLU B 422      27.190  61.810  77.690  1.00  0.00           O
ATOM   3966  OE2 GLU B 422      28.600  61.470  76.110  1.00  0.00           O
ATOM   3967  C   GLU B 422      31.140  60.380  78.370  1.00  0.00           C
ATOM   3968  O   GLU B 422      31.550  60.410  79.540  1.00  0.00           O
ATOM   3969  N   ILE B 423      31.050  61.350  77.500  1.00  0.00           N
ATOM   3970  H   ILE B 423      30.190  61.400  77.000  1.00  0.00           H
ATOM   3971  CA  ILE B 423      31.930  62.520  77.400  1.00  0.00           C
ATOM   3972  CB  ILE B 423      33.200  62.120  76.540  1.00  0.00           C
ATOM   3973  CG1 ILE B 423      32.980  61.380  75.230  1.00  0.00           C
ATOM   3974  CG2 ILE B 423      34.400  61.750  77.430  1.00  0.00           C
ATOM   3975  CD  ILE B 423      34.210  60.750  74.560  1.00  0.00           C
ATOM   3976  C   ILE B 423      31.370  63.910  76.910  1.00  0.00           C
ATOM   3977  O   ILE B 423      32.190  64.840  76.650  1.00  0.00           O
ATOM   3978  N   THR B 424      30.070  63.900  76.780  1.00  0.00           N
ATOM   3979  H   THR B 424      29.490  63.090  76.860  1.00  0.00           H
ATOM   3980  CA  THR B 424      29.390  65.160  76.410  1.00  0.00           C
ATOM   3981  CB  THR B 424      27.890  65.040  76.280  1.00  0.00           C
ATOM   3982  OG1 THR B 424      27.370  64.490  77.520  1.00  0.00           O
ATOM   3983  HG1 THR B 424      27.520  63.510  77.500  1.00  0.00           H
ATOM   3984  CG2 THR B 424      27.540  64.270  75.010  1.00  0.00           C
ATOM   3985  C   THR B 424      29.490  66.310  77.420  1.00  0.00           C
ATOM   3986  O   THR B 424      29.670  67.480  77.100  1.00  0.00           O
ATOM   3987  N   SER B 425      29.560  65.960  78.710  1.00  0.00           N
ATOM   3988  H   SER B 425      29.250  65.030  78.910  1.00  0.00           H
ATOM   3989  CA  SER B 425      29.750  66.830  79.930  1.00  0.00           C
ATOM   3990  CB  SER B 425      29.310  66.160  81.190  1.00  0.00           C
ATOM   3991  OG  SER B 425      29.200  67.060  82.290  1.00  0.00           O
ATOM   3992  HG  SER B 425      29.470  66.520  83.090  1.00  0.00           H
ATOM   3993  C   SER B 425      31.230  67.170  80.030  1.00  0.00           C
ATOM   3994  O   SER B 425      32.100  66.360  80.390  1.00  0.00           O
ATOM   3995  N   THR B 426      31.570  68.460  79.920  1.00  0.00           N
ATOM   3996  H   THR B 426      31.030  69.260  79.680  1.00  0.00           H
ATOM   3997  CA  THR B 426      32.950  69.030  80.090  1.00  0.00           C
ATOM   3998  CB  THR B 426      32.840  70.510  80.040  1.00  0.00           C
ATOM   3999  OG1 THR B 426      31.530  71.000  80.390  1.00  0.00           O
ATOM   4000  HG1 THR B 426      31.520  71.070  81.390  1.00  0.00           H
ATOM   4001  CG2 THR B 426      33.450  71.070  78.750  1.00  0.00           C
ATOM   4002  C   THR B 426      33.640  68.520  81.320  1.00  0.00           C
ATOM   4003  O   THR B 426      34.810  68.070  81.300  1.00  0.00           O
ATOM   4004  N   ASP B 427      32.960  68.630  82.420  1.00  0.00           N
ATOM   4005  H   ASP B 427      32.170  69.230  82.570  1.00  0.00           H
ATOM   4006  CA  ASP B 427      33.530  68.210  83.700  1.00  0.00           C
ATOM   4007  CB  ASP B 427      32.620  68.620  84.850  1.00  0.00           C
ATOM   4008  CG  ASP B 427      33.210  69.880  85.570  1.00  0.00           C
ATOM   4009  OD1 ASP B 427      33.880  70.700  84.900  1.00  0.00           O
ATOM   4010  OD2 ASP B 427      32.960  69.980  86.770  1.00  0.00           O
ATOM   4011  C   ASP B 427      33.910  66.710  83.830  1.00  0.00           C
ATOM   4012  O   ASP B 427      35.020  66.460  84.310  1.00  0.00           O
ATOM   4013  N   ASP B 428      33.070  65.810  83.320  1.00  0.00           N
ATOM   4014  H   ASP B 428      32.100  66.020  83.440  1.00  0.00           H
ATOM   4015  CA  ASP B 428      33.300  64.380  83.140  1.00  0.00           C
ATOM   4016  CB  ASP B 428      32.030  63.740  82.570  1.00  0.00           C
ATOM   4017  CG  ASP B 428      30.760  63.980  83.360  1.00  0.00           C
ATOM   4018  OD1 ASP B 428      29.970  63.070  83.560  1.00  0.00           O
ATOM   4019  OD2 ASP B 428      30.390  65.150  83.740  1.00  0.00           O
ATOM   4020  C   ASP B 428      34.470  64.070  82.170  1.00  0.00           C
ATOM   4021  O   ASP B 428      35.490  63.490  82.550  1.00  0.00           O
ATOM   4022  N   PHE B 429      34.480  64.860  81.050  1.00  0.00           N
ATOM   4023  H   PHE B 429      33.780  65.560  80.890  1.00  0.00           H
ATOM   4024  CA  PHE B 429      35.660  64.970  80.130  1.00  0.00           C
ATOM   4025  CB  PHE B 429      35.310  65.790  78.950  1.00  0.00           C
ATOM   4026  CG  PHE B 429      36.510  66.050  78.090  1.00  0.00           C
ATOM   4027  CD1 PHE B 429      36.820  65.150  77.070  1.00  0.00           C
ATOM   4028  HD1 PHE B 429      36.140  64.320  76.860  1.00  0.00           H
ATOM   4029  CD2 PHE B 429      37.390  67.140  78.380  1.00  0.00           C
ATOM   4030  HD2 PHE B 429      37.050  67.980  78.980  1.00  0.00           H
ATOM   4031  CE1 PHE B 429      38.000  65.250  76.410  1.00  0.00           C
ATOM   4032  HE1 PHE B 429      38.250  64.520  75.640  1.00  0.00           H
ATOM   4033  CE2 PHE B 429      38.620  67.160  77.680  1.00  0.00           C
ATOM   4034  HE2 PHE B 429      39.250  68.050  77.760  1.00  0.00           H
ATOM   4035  CZ  PHE B 429      38.880  66.260  76.690  1.00  0.00           C
ATOM   4036  HZ  PHE B 429      39.870  66.120  76.260  1.00  0.00           H
ATOM   4037  C   PHE B 429      36.970  65.310  80.860  1.00  0.00           C
ATOM   4038  O   PHE B 429      37.920  64.550  80.830  1.00  0.00           O
ATOM   4039  N   TYR B 430      37.020  66.460  81.580  1.00  0.00           N
ATOM   4040  H   TYR B 430      36.230  67.080  81.550  1.00  0.00           H
ATOM   4041  CA  TYR B 430      38.270  66.910  82.240  1.00  0.00           C
ATOM   4042  CB  TYR B 430      37.960  68.400  82.720  1.00  0.00           C
ATOM   4043  CG  TYR B 430      37.570  69.510  81.720  1.00  0.00           C
ATOM   4044  CD1 TYR B 430      36.610  70.500  82.060  1.00  0.00           C
ATOM   4045  HD1 TYR B 430      35.810  70.270  82.760  1.00  0.00           H
ATOM   4046  CD2 TYR B 430      38.300  69.760  80.550  1.00  0.00           C
ATOM   4047  HD2 TYR B 430      39.000  69.000  80.190  1.00  0.00           H
ATOM   4048  CE1 TYR B 430      36.380  71.640  81.270  1.00  0.00           C
ATOM   4049  HE1 TYR B 430      35.680  72.370  81.690  1.00  0.00           H
ATOM   4050  CE2 TYR B 430      38.010  70.850  79.780  1.00  0.00           C
ATOM   4051  HE2 TYR B 430      38.720  71.080  78.990  1.00  0.00           H
ATOM   4052  CZ  TYR B 430      37.090  71.830  80.090  1.00  0.00           C
ATOM   4053  OH  TYR B 430      36.890  72.830  79.230  1.00  0.00           O
ATOM   4054  HH  TYR B 430      36.970  72.520  78.280  1.00  0.00           H
ATOM   4055  C   TYR B 430      38.820  66.000  83.330  1.00  0.00           C
ATOM   4056  O   TYR B 430      40.020  65.960  83.450  1.00  0.00           O
ATOM   4057  N   ARG B 431      37.870  65.470  84.120  1.00  0.00           N
ATOM   4058  H   ARG B 431      36.920  65.760  84.230  1.00  0.00           H
ATOM   4059  CA  ARG B 431      38.140  64.310  85.060  1.00  0.00           C
ATOM   4060  CB  ARG B 431      36.850  63.810  85.680  1.00  0.00           C
ATOM   4061  CG  ARG B 431      36.080  64.730  86.660  1.00  0.00           C
ATOM   4062  CD  ARG B 431      35.060  63.980  87.460  1.00  0.00           C
ATOM   4063  NE  ARG B 431      35.110  64.770  88.680  1.00  0.00           N
ATOM   4064  HE  ARG B 431      35.980  64.740  89.180  1.00  0.00           H
ATOM   4065  CZ  ARG B 431      34.330  65.720  89.130  1.00  0.00           C
ATOM   4066  NH1 ARG B 431      33.220  66.100  88.600  1.00  0.00           N
ATOM   4067 1HH1 ARG B 431      32.800  65.610  87.840  1.00  0.00           H
ATOM   4068 2HH1 ARG B 431      32.800  66.940  88.950  1.00  0.00           H
ATOM   4069  NH2 ARG B 431      34.490  66.120  90.440  1.00  0.00           N
ATOM   4070 1HH2 ARG B 431      35.080  65.670  91.110  1.00  0.00           H
ATOM   4071 2HH2 ARG B 431      33.890  66.880  90.710  1.00  0.00           H
ATOM   4072  C   ARG B 431      38.910  63.170  84.320  1.00  0.00           C
ATOM   4073  O   ARG B 431      40.010  62.800  84.730  1.00  0.00           O
ATOM   4074  N   LEU B 432      38.300  62.680  83.260  1.00  0.00           N
ATOM   4075  H   LEU B 432      37.330  62.750  83.040  1.00  0.00           H
ATOM   4076  CA  LEU B 432      38.940  61.640  82.360  1.00  0.00           C
ATOM   4077  CB  LEU B 432      38.020  61.280  81.160  1.00  0.00           C
ATOM   4078  CG  LEU B 432      36.970  60.190  81.470  1.00  0.00           C
ATOM   4079  CD1 LEU B 432      35.920  60.300  80.470  1.00  0.00           C
ATOM   4080  CD2 LEU B 432      37.470  58.760  81.680  1.00  0.00           C
ATOM   4081  C   LEU B 432      40.200  62.130  81.740  1.00  0.00           C
ATOM   4082  O   LEU B 432      41.200  61.460  81.860  1.00  0.00           O
ATOM   4083  N   GLY B 433      40.350  63.430  81.410  1.00  0.00           N
ATOM   4084  H   GLY B 433      39.550  63.880  81.010  1.00  0.00           H
ATOM   4085  CA  GLY B 433      41.580  64.090  81.020  1.00  0.00           C
ATOM   4086  C   GLY B 433      42.760  63.890  81.990  1.00  0.00           C
ATOM   4087  O   GLY B 433      43.560  62.990  81.800  1.00  0.00           O
ATOM   4088  N   LYS B 434      42.760  64.490  83.170  1.00  0.00           N
ATOM   4089  H   LYS B 434      42.030  65.110  83.440  1.00  0.00           H
ATOM   4090  CA  LYS B 434      43.690  64.330  84.280  1.00  0.00           C
ATOM   4091  CB  LYS B 434      43.090  65.210  85.400  1.00  0.00           C
ATOM   4092  CG  LYS B 434      43.060  66.750  85.240  1.00  0.00           C
ATOM   4093  CD  LYS B 434      42.180  67.320  86.330  1.00  0.00           C
ATOM   4094  CE  LYS B 434      42.110  68.820  86.190  1.00  0.00           C
ATOM   4095  NZ  LYS B 434      41.010  69.490  86.770  1.00  0.00           N
ATOM   4096  HZ1 LYS B 434      40.990  69.470  87.770  1.00  0.00           H
ATOM   4097  HZ2 LYS B 434      40.890  70.440  86.490  1.00  0.00           H
ATOM   4098  HZ3 LYS B 434      40.190  68.970  86.520  1.00  0.00           H
ATOM   4099  C   LYS B 434      43.910  62.920  84.810  1.00  0.00           C
ATOM   4100  O   LYS B 434      45.020  62.450  84.670  1.00  0.00           O
ATOM   4101  N   GLU B 435      42.840  62.140  85.130  1.00  0.00           N
ATOM   4102  H   GLU B 435      41.900  62.450  84.990  1.00  0.00           H
ATOM   4103  CA  GLU B 435      42.860  60.640  85.500  1.00  0.00           C
ATOM   4104  CB  GLU B 435      41.480  60.150  85.630  1.00  0.00           C
ATOM   4105  CG  GLU B 435      40.680  60.720  86.780  1.00  0.00           C
ATOM   4106  CD  GLU B 435      40.970  59.930  88.060  1.00  0.00           C
ATOM   4107  OE1 GLU B 435      41.440  60.520  89.030  1.00  0.00           O
ATOM   4108  OE2 GLU B 435      40.530  58.780  88.250  1.00  0.00           O
ATOM   4109  C   GLU B 435      43.570  59.680  84.580  1.00  0.00           C
ATOM   4110  O   GLU B 435      44.730  59.530  84.920  1.00  0.00           O
ATOM   4111  N   LEU B 436      43.240  59.750  83.280  1.00  0.00           N
ATOM   4112  H   LEU B 436      42.580  60.410  82.940  1.00  0.00           H
ATOM   4113  CA  LEU B 436      43.810  58.920  82.270  1.00  0.00           C
ATOM   4114  CB  LEU B 436      43.040  58.920  80.960  1.00  0.00           C
ATOM   4115  CG  LEU B 436      41.900  57.950  80.770  1.00  0.00           C
ATOM   4116  CD1 LEU B 436      42.380  56.540  80.860  1.00  0.00           C
ATOM   4117  CD2 LEU B 436      40.880  58.090  81.900  1.00  0.00           C
ATOM   4118  C   LEU B 436      45.220  59.230  81.910  1.00  0.00           C
ATOM   4119  O   LEU B 436      46.000  58.380  81.590  1.00  0.00           O
ATOM   4120  N   ALA B 437      45.650  60.520  82.000  1.00  0.00           N
ATOM   4121  H   ALA B 437      44.950  61.220  82.110  1.00  0.00           H
ATOM   4122  CA  ALA B 437      47.090  60.950  81.830  1.00  0.00           C
ATOM   4123  CB  ALA B 437      47.100  62.500  81.970  1.00  0.00           C
ATOM   4124  C   ALA B 437      47.940  60.250  82.900  1.00  0.00           C
ATOM   4125  O   ALA B 437      48.970  59.630  82.680  1.00  0.00           O
ATOM   4126  N   LEU B 438      47.550  60.500  84.140  1.00  0.00           N
ATOM   4127  H   LEU B 438      46.820  61.180  84.220  1.00  0.00           H
ATOM   4128  CA  LEU B 438      48.150  59.860  85.350  1.00  0.00           C
ATOM   4129  CB  LEU B 438      47.670  60.510  86.570  1.00  0.00           C
ATOM   4130  CG  LEU B 438      48.130  61.910  86.800  1.00  0.00           C
ATOM   4131  CD1 LEU B 438      47.330  62.530  88.000  1.00  0.00           C
ATOM   4132  CD2 LEU B 438      49.610  61.820  87.150  1.00  0.00           C
ATOM   4133  C   LEU B 438      47.930  58.310  85.530  1.00  0.00           C
ATOM   4134  O   LEU B 438      48.870  57.550  85.860  1.00  0.00           O
ATOM   4135  N   GLN B 439      46.710  57.790  85.190  1.00  0.00           N
ATOM   4136  H   GLN B 439      45.960  58.430  85.220  1.00  0.00           H
ATOM   4137  CA  GLN B 439      46.360  56.350  85.200  1.00  0.00           C
ATOM   4138  CB  GLN B 439      44.880  56.160  85.120  1.00  0.00           C
ATOM   4139  CG  GLN B 439      44.370  54.770  85.240  1.00  0.00           C
ATOM   4140  CD  GLN B 439      42.930  54.700  84.680  1.00  0.00           C
ATOM   4141  OE1 GLN B 439      42.610  54.130  83.570  1.00  0.00           O
ATOM   4142  NE2 GLN B 439      42.050  55.410  85.380  1.00  0.00           N
ATOM   4143 1HE2 GLN B 439      42.360  55.900  86.190  1.00  0.00           H
ATOM   4144 2HE2 GLN B 439      41.090  55.380  85.100  1.00  0.00           H
ATOM   4145  C   GLN B 439      47.140  55.660  84.050  1.00  0.00           C
ATOM   4146  O   GLN B 439      48.050  54.930  84.470  1.00  0.00           O
ATOM   4147  N   SER B 440      47.080  56.070  82.770  1.00  0.00           N
ATOM   4148  H   SER B 440      46.500  56.820  82.430  1.00  0.00           H
ATOM   4149  CA  SER B 440      47.980  55.520  81.730  1.00  0.00           C
ATOM   4150  CB  SER B 440      47.610  55.720  80.290  1.00  0.00           C
ATOM   4151  OG  SER B 440      46.260  55.290  80.000  1.00  0.00           O
ATOM   4152  HG  SER B 440      45.730  55.100  80.820  1.00  0.00           H
ATOM   4153  C   SER B 440      49.470  55.900  81.850  1.00  0.00           C
ATOM   4154  O   SER B 440      50.190  55.620  80.900  1.00  0.00           O
ATOM   4155  N   GLY B 441      49.980  56.520  82.920  1.00  0.00           N
ATOM   4156  H   GLY B 441      49.460  56.820  83.720  1.00  0.00           H
ATOM   4157  CA  GLY B 441      51.400  56.870  83.180  1.00  0.00           C
ATOM   4158  C   GLY B 441      52.060  57.930  82.330  1.00  0.00           C
ATOM   4159  O   GLY B 441      53.270  58.120  82.410  1.00  0.00           O
ATOM   4160  N   LEU B 442      51.270  58.590  81.470  1.00  0.00           N
ATOM   4161  H   LEU B 442      50.280  58.450  81.500  1.00  0.00           H
ATOM   4162  CA  LEU B 442      51.670  59.530  80.350  1.00  0.00           C
ATOM   4163  CB  LEU B 442      50.530  59.800  79.370  1.00  0.00           C
ATOM   4164  CG  LEU B 442      50.100  58.590  78.580  1.00  0.00           C
ATOM   4165  CD1 LEU B 442      49.090  59.010  77.530  1.00  0.00           C
ATOM   4166  CD2 LEU B 442      51.260  57.790  78.030  1.00  0.00           C
ATOM   4167  C   LEU B 442      52.400  60.820  80.830  1.00  0.00           C
ATOM   4168  O   LEU B 442      53.380  61.180  80.150  1.00  0.00           O
ATOM   4169  N   ALA B 443      51.830  61.470  81.820  1.00  0.00           N
ATOM   4170  H   ALA B 443      51.150  60.910  82.290  1.00  0.00           H
ATOM   4171  CA  ALA B 443      52.630  62.520  82.540  1.00  0.00           C
ATOM   4172  CB  ALA B 443      51.780  63.790  82.350  1.00  0.00           C
ATOM   4173  C   ALA B 443      52.640  62.210  84.060  1.00  0.00           C
ATOM   4174  O   ALA B 443      52.120  61.180  84.540  1.00  0.00           O
ATOM   4175  N   HIS B 444      53.070  63.180  84.820  1.00  0.00           N
ATOM   4176  H   HIS B 444      53.470  63.960  84.350  1.00  0.00           H
ATOM   4177  CA  HIS B 444      53.180  63.140  86.320  1.00  0.00           C
ATOM   4178  CB  HIS B 444      54.540  62.490  86.670  1.00  0.00           C
ATOM   4179  CG  HIS B 444      54.920  62.200  88.150  1.00  0.00           C
ATOM   4180  ND1 HIS B 444      54.130  61.730  89.120  1.00  0.00           N
ATOM   4181  CD2 HIS B 444      56.100  62.390  88.700  1.00  0.00           C
ATOM   4182  HD2 HIS B 444      56.980  62.570  88.080  1.00  0.00           H
ATOM   4183  CE1 HIS B 444      54.890  61.480  90.200  1.00  0.00           C
ATOM   4184  HE1 HIS B 444      54.700  60.860  91.070  1.00  0.00           H
ATOM   4185  NE2 HIS B 444      56.120  61.930  89.940  1.00  0.00           N
ATOM   4186  HE2 HIS B 444      56.910  62.000  90.560  1.00  0.00           H
ATOM   4187  C   HIS B 444      52.760  64.470  87.060  1.00  0.00           C
ATOM   4188  O   HIS B 444      52.280  65.390  86.390  1.00  0.00           O
ATOM   4189  N   LYS B 445      52.860  64.480  88.390  1.00  0.00           N
ATOM   4190  H   LYS B 445      52.900  63.550  88.760  1.00  0.00           H
ATOM   4191  CA  LYS B 445      52.800  65.690  89.230  1.00  0.00           C
ATOM   4192  CB  LYS B 445      53.180  65.370  90.680  1.00  0.00           C
ATOM   4193  CG  LYS B 445      52.260  64.340  91.310  1.00  0.00           C
ATOM   4194  CD  LYS B 445      52.550  64.250  92.840  1.00  0.00           C
ATOM   4195  CE  LYS B 445      51.380  63.490  93.390  1.00  0.00           C
ATOM   4196  NZ  LYS B 445      51.480  62.090  92.980  1.00  0.00           N
ATOM   4197  HZ1 LYS B 445      52.370  61.730  93.250  1.00  0.00           H
ATOM   4198  HZ2 LYS B 445      50.850  61.470  93.430  1.00  0.00           H
ATOM   4199  HZ3 LYS B 445      51.350  61.990  91.990  1.00  0.00           H
ATOM   4200  C   LYS B 445      53.590  66.920  88.690  1.00  0.00           C
ATOM   4201  O   LYS B 445      54.830  66.870  88.630  1.00  0.00           O
ATOM   4202  N   GLY B 446      52.890  68.030  88.420  1.00  0.00           N
ATOM   4203  H   GLY B 446      51.890  68.090  88.370  1.00  0.00           H
ATOM   4204  CA  GLY B 446      53.540  69.270  87.970  1.00  0.00           C
ATOM   4205  C   GLY B 446      53.630  69.430  86.480  1.00  0.00           C
ATOM   4206  O   GLY B 446      53.900  70.600  86.090  1.00  0.00           O
ATOM   4207  N   ASP B 447      53.550  68.390  85.660  1.00  0.00           N
ATOM   4208  H   ASP B 447      53.750  67.460  85.980  1.00  0.00           H
ATOM   4209  CA  ASP B 447      53.340  68.430  84.190  1.00  0.00           C
ATOM   4210  CB  ASP B 447      53.310  66.980  83.610  1.00  0.00           C
ATOM   4211  CG  ASP B 447      54.690  66.430  83.240  1.00  0.00           C
ATOM   4212  OD1 ASP B 447      55.600  67.240  82.830  1.00  0.00           O
ATOM   4213  OD2 ASP B 447      54.970  65.300  83.590  1.00  0.00           O
ATOM   4214  C   ASP B 447      52.170  69.210  83.560  1.00  0.00           C
ATOM   4215  O   ASP B 447      51.120  69.170  84.150  1.00  0.00           O
ATOM   4216  N   VAL B 448      52.400  69.800  82.400  1.00  0.00           N
ATOM   4217  H   VAL B 448      53.300  69.720  81.980  1.00  0.00           H
ATOM   4218  CA  VAL B 448      51.420  70.620  81.720  1.00  0.00           C
ATOM   4219  CB  VAL B 448      52.030  71.870  81.010  1.00  0.00           C
ATOM   4220  CG1 VAL B 448      50.910  72.750  80.550  1.00  0.00           C
ATOM   4221  CG2 VAL B 448      52.940  72.680  81.940  1.00  0.00           C
ATOM   4222  C   VAL B 448      50.610  69.690  80.800  1.00  0.00           C
ATOM   4223  O   VAL B 448      51.140  68.920  80.000  1.00  0.00           O
ATOM   4224  N   VAL B 449      49.310  69.750  80.930  1.00  0.00           N
ATOM   4225  H   VAL B 449      48.910  70.040  81.800  1.00  0.00           H
ATOM   4226  CA  VAL B 449      48.360  68.940  80.170  1.00  0.00           C
ATOM   4227  CB  VAL B 449      47.940  67.800  81.100  1.00  0.00           C
ATOM   4228  CG1 VAL B 449      46.670  67.010  80.590  1.00  0.00           C
ATOM   4229  CG2 VAL B 449      49.040  66.740  81.230  1.00  0.00           C
ATOM   4230  C   VAL B 449      47.180  69.730  79.630  1.00  0.00           C
ATOM   4231  O   VAL B 449      46.350  70.340  80.300  1.00  0.00           O
ATOM   4232  N   VAL B 450      47.180  69.930  78.280  1.00  0.00           N
ATOM   4233  H   VAL B 450      47.910  69.490  77.760  1.00  0.00           H
ATOM   4234  CA  VAL B 450      46.210  70.700  77.490  1.00  0.00           C
ATOM   4235  CB  VAL B 450      46.850  71.390  76.290  1.00  0.00           C
ATOM   4236  CG1 VAL B 450      45.900  72.220  75.430  1.00  0.00           C
ATOM   4237  CG2 VAL B 450      48.010  72.250  76.760  1.00  0.00           C
ATOM   4238  C   VAL B 450      44.920  69.790  77.220  1.00  0.00           C
ATOM   4239  O   VAL B 450      45.140  68.680  76.720  1.00  0.00           O
ATOM   4240  N   MET B 451      43.750  70.160  77.780  1.00  0.00           N
ATOM   4241  H   MET B 451      43.630  71.000  78.310  1.00  0.00           H
ATOM   4242  CA  MET B 451      42.530  69.340  77.600  1.00  0.00           C
ATOM   4243  CB  MET B 451      41.740  69.050  78.900  1.00  0.00           C
ATOM   4244  CG  MET B 451      42.540  68.270  79.910  1.00  0.00           C
ATOM   4245  SD  MET B 451      41.910  68.550  81.650  1.00  0.00           S
ATOM   4246  CE  MET B 451      42.140  70.330  81.810  1.00  0.00           C
ATOM   4247  C   MET B 451      41.560  70.060  76.600  1.00  0.00           C
ATOM   4248  O   MET B 451      41.270  71.220  76.860  1.00  0.00           O
ATOM   4249  N   VAL B 452      41.220  69.470  75.450  1.00  0.00           N
ATOM   4250  H   VAL B 452      41.490  68.510  75.420  1.00  0.00           H
ATOM   4251  CA  VAL B 452      40.410  70.060  74.320  1.00  0.00           C
ATOM   4252  CB  VAL B 452      41.250  69.970  73.040  1.00  0.00           C
ATOM   4253  CG1 VAL B 452      40.580  70.860  71.990  1.00  0.00           C
ATOM   4254  CG2 VAL B 452      42.660  70.440  73.290  1.00  0.00           C
ATOM   4255  C   VAL B 452      39.040  69.390  74.170  1.00  0.00           C
ATOM   4256  O   VAL B 452      38.880  68.200  73.790  1.00  0.00           O
ATOM   4257  N   SER B 453      38.120  70.120  74.780  1.00  0.00           N
ATOM   4258  H   SER B 453      38.300  71.070  75.010  1.00  0.00           H
ATOM   4259  CA  SER B 453      36.760  69.580  74.990  1.00  0.00           C
ATOM   4260  CB  SER B 453      36.230  69.950  76.400  1.00  0.00           C
ATOM   4261  OG  SER B 453      36.590  71.300  76.820  1.00  0.00           O
ATOM   4262  HG  SER B 453      36.110  71.970  76.250  1.00  0.00           H
ATOM   4263  C   SER B 453      35.760  70.060  73.940  1.00  0.00           C
ATOM   4264  O   SER B 453      36.100  70.920  73.110  1.00  0.00           O
ATOM   4265  N   GLY B 454      34.740  69.230  73.740  1.00  0.00           N
ATOM   4266  H   GLY B 454      34.620  68.310  74.110  1.00  0.00           H
ATOM   4267  CA  GLY B 454      33.710  69.650  72.760  1.00  0.00           C
ATOM   4268  C   GLY B 454      32.370  69.940  73.400  1.00  0.00           C
ATOM   4269  O   GLY B 454      32.270  69.820  74.630  1.00  0.00           O
ATOM   4270  N   ALA B 455      31.390  70.100  72.490  1.00  0.00           N
ATOM   4271  H   ALA B 455      31.660  69.980  71.540  1.00  0.00           H
ATOM   4272  CA  ALA B 455      30.050  70.380  72.810  1.00  0.00           C
ATOM   4273  CB  ALA B 455      29.220  70.560  71.530  1.00  0.00           C
ATOM   4274  C   ALA B 455      29.370  69.350  73.640  1.00  0.00           C
ATOM   4275  O   ALA B 455      29.700  68.170  73.710  1.00  0.00           O
ATOM   4276  N   LEU B 456      28.220  69.890  74.170  1.00  0.00           N
ATOM   4277  H   LEU B 456      27.960  70.840  74.010  1.00  0.00           H
ATOM   4278  CA  LEU B 456      27.350  69.170  75.100  1.00  0.00           C
ATOM   4279  CB  LEU B 456      26.500  70.290  75.810  1.00  0.00           C
ATOM   4280  CG  LEU B 456      25.760  69.840  77.110  1.00  0.00           C
ATOM   4281  CD1 LEU B 456      26.850  69.300  78.070  1.00  0.00           C
ATOM   4282  CD2 LEU B 456      24.970  70.970  77.800  1.00  0.00           C
ATOM   4283  C   LEU B 456      26.460  68.260  74.290  1.00  0.00           C
ATOM   4284  O   LEU B 456      25.960  67.320  74.840  1.00  0.00           O
ATOM   4285  N   VAL B 457      26.150  68.690  73.090  1.00  0.00           N
ATOM   4286  H   VAL B 457      26.500  69.570  72.760  1.00  0.00           H
ATOM   4287  CA  VAL B 457      25.490  67.880  72.080  1.00  0.00           C
ATOM   4288  CB  VAL B 457      24.730  68.820  71.090  1.00  0.00           C
ATOM   4289  CG1 VAL B 457      25.640  69.840  70.540  1.00  0.00           C
ATOM   4290  CG2 VAL B 457      24.290  68.030  69.870  1.00  0.00           C
ATOM   4291  C   VAL B 457      26.470  66.880  71.380  1.00  0.00           C
ATOM   4292  O   VAL B 457      27.670  67.170  71.130  1.00  0.00           O
ATOM   4293  N   PRO B 458      26.040  65.630  71.180  1.00  0.00           N
ATOM   4294  CA  PRO B 458      26.850  64.620  70.510  1.00  0.00           C
ATOM   4295  CB  PRO B 458      25.980  63.350  70.730  1.00  0.00           C
ATOM   4296  CG  PRO B 458      25.460  63.550  72.160  1.00  0.00           C
ATOM   4297  CD  PRO B 458      24.960  65.000  71.910  1.00  0.00           C
ATOM   4298  C   PRO B 458      27.020  65.020  68.990  1.00  0.00           C
ATOM   4299  O   PRO B 458      26.340  65.910  68.490  1.00  0.00           O
ATOM   4300  N   SER B 459      28.180  64.660  68.470  1.00  0.00           N
ATOM   4301  H   SER B 459      28.700  63.890  68.820  1.00  0.00           H
ATOM   4302  CA  SER B 459      28.610  65.030  67.070  1.00  0.00           C
ATOM   4303  CB  SER B 459      27.870  64.380  65.910  1.00  0.00           C
ATOM   4304  OG  SER B 459      27.610  63.040  66.300  1.00  0.00           O
ATOM   4305  HG  SER B 459      27.680  62.370  65.550  1.00  0.00           H
ATOM   4306  C   SER B 459      28.880  66.520  66.840  1.00  0.00           C
ATOM   4307  O   SER B 459      28.630  67.030  65.740  1.00  0.00           O
ATOM   4308  N   GLY B 460      28.790  67.270  67.880  1.00  0.00           N
ATOM   4309  H   GLY B 460      28.040  67.130  68.530  1.00  0.00           H
ATOM   4310  CA  GLY B 460      29.240  68.660  67.920  1.00  0.00           C
ATOM   4311  C   GLY B 460      30.730  68.950  67.810  1.00  0.00           C
ATOM   4312  O   GLY B 460      31.460  67.970  67.570  1.00  0.00           O
ATOM   4313  N   THR B 461      31.110  70.200  67.510  1.00  0.00           N
ATOM   4314  H   THR B 461      30.460  70.940  67.350  1.00  0.00           H
ATOM   4315  CA  THR B 461      32.500  70.720  67.320  1.00  0.00           C
ATOM   4316  CB  THR B 461      32.380  72.130  66.750  1.00  0.00           C
ATOM   4317  OG1 THR B 461      31.370  72.910  67.410  1.00  0.00           O
ATOM   4318  HG1 THR B 461      31.070  73.600  66.750  1.00  0.00           H
ATOM   4319  CG2 THR B 461      32.060  72.200  65.270  1.00  0.00           C
ATOM   4320  C   THR B 461      33.390  70.850  68.570  1.00  0.00           C
ATOM   4321  O   THR B 461      32.860  70.680  69.680  1.00  0.00           O
ATOM   4322  N   THR B 462      34.680  70.600  68.340  1.00  0.00           N
ATOM   4323  H   THR B 462      34.980  70.020  67.580  1.00  0.00           H
ATOM   4324  CA  THR B 462      35.750  70.820  69.400  1.00  0.00           C
ATOM   4325  CB  THR B 462      37.090  70.260  69.000  1.00  0.00           C
ATOM   4326  OG1 THR B 462      37.260  70.520  67.640  1.00  0.00           O
ATOM   4327  HG1 THR B 462      37.440  71.500  67.500  1.00  0.00           H
ATOM   4328  CG2 THR B 462      37.200  68.870  69.240  1.00  0.00           C
ATOM   4329  C   THR B 462      35.920  72.380  69.720  1.00  0.00           C
ATOM   4330  O   THR B 462      36.670  73.070  69.020  1.00  0.00           O
ATOM   4331  N   ASN B 463      35.130  72.890  70.640  1.00  0.00           N
ATOM   4332  H   ASN B 463      34.310  72.430  70.980  1.00  0.00           H
ATOM   4333  CA  ASN B 463      35.150  74.290  70.990  1.00  0.00           C
ATOM   4334  CB  ASN B 463      33.700  74.800  71.170  1.00  0.00           C
ATOM   4335  CG  ASN B 463      32.920  74.140  72.280  1.00  0.00           C
ATOM   4336  OD1 ASN B 463      33.140  73.010  72.720  1.00  0.00           O
ATOM   4337  ND2 ASN B 463      32.240  74.990  73.020  1.00  0.00           N
ATOM   4338 1HD2 ASN B 463      32.250  75.970  72.850  1.00  0.00           H
ATOM   4339 2HD2 ASN B 463      31.640  74.620  73.730  1.00  0.00           H
ATOM   4340  C   ASN B 463      35.980  74.900  72.110  1.00  0.00           C
ATOM   4341  O   ASN B 463      36.450  76.010  72.040  1.00  0.00           O
ATOM   4342  N   THR B 464      36.170  74.050  73.070  1.00  0.00           N
ATOM   4343  H   THR B 464      36.090  73.060  72.930  1.00  0.00           H
ATOM   4344  CA  THR B 464      36.870  74.600  74.280  1.00  0.00           C
ATOM   4345  CB  THR B 464      35.950  74.480  75.550  1.00  0.00           C
ATOM   4346  OG1 THR B 464      35.420  73.140  75.690  1.00  0.00           O
ATOM   4347  HG1 THR B 464      34.430  73.200  75.680  1.00  0.00           H
ATOM   4348  CG2 THR B 464      34.810  75.500  75.320  1.00  0.00           C
ATOM   4349  C   THR B 464      38.220  73.990  74.560  1.00  0.00           C
ATOM   4350  O   THR B 464      38.320  72.810  74.890  1.00  0.00           O
ATOM   4351  N   ALA B 465      39.280  74.750  74.430  1.00  0.00           N
ATOM   4352  H   ALA B 465      39.250  75.670  74.040  1.00  0.00           H
ATOM   4353  CA  ALA B 465      40.610  74.420  74.970  1.00  0.00           C
ATOM   4354  CB  ALA B 465      41.650  75.120  74.130  1.00  0.00           C
ATOM   4355  C   ALA B 465      40.770  74.840  76.450  1.00  0.00           C
ATOM   4356  O   ALA B 465      40.420  75.940  76.750  1.00  0.00           O
ATOM   4357  N   SER B 466      41.420  74.010  77.290  1.00  0.00           N
ATOM   4358  H   SER B 466      41.580  73.050  77.070  1.00  0.00           H
ATOM   4359  CA  SER B 466      41.860  74.350  78.650  1.00  0.00           C
ATOM   4360  CB  SER B 466      40.720  74.030  79.640  1.00  0.00           C
ATOM   4361  OG  SER B 466      39.920  75.220  80.010  1.00  0.00           O
ATOM   4362  HG  SER B 466      39.060  75.250  79.500  1.00  0.00           H
ATOM   4363  C   SER B 466      43.050  73.610  79.140  1.00  0.00           C
ATOM   4364  O   SER B 466      43.100  72.370  79.060  1.00  0.00           O
ATOM   4365  N   VAL B 467      43.870  74.210  79.940  1.00  0.00           N
ATOM   4366  H   VAL B 467      43.680  75.150  80.220  1.00  0.00           H
ATOM   4367  CA  VAL B 467      45.200  73.720  80.390  1.00  0.00           C
ATOM   4368  CB  VAL B 467      46.330  74.740  80.040  1.00  0.00           C
ATOM   4369  CG1 VAL B 467      46.220  75.180  78.530  1.00  0.00           C
ATOM   4370  CG2 VAL B 467      46.290  76.020  80.850  1.00  0.00           C
ATOM   4371  C   VAL B 467      45.140  73.360  81.890  1.00  0.00           C
ATOM   4372  O   VAL B 467      44.140  73.740  82.490  1.00  0.00           O
ATOM   4373  N   HIS B 468      45.950  72.400  82.400  1.00  0.00           N
ATOM   4374  H   HIS B 468      46.370  71.750  81.770  1.00  0.00           H
ATOM   4375  CA  HIS B 468      46.170  72.160  83.870  1.00  0.00           C
ATOM   4376  CB  HIS B 468      45.220  71.090  84.250  1.00  0.00           C
ATOM   4377  CG  HIS B 468      45.320  70.790  85.760  1.00  0.00           C
ATOM   4378  ND1 HIS B 468      45.010  71.750  86.690  1.00  0.00           N
ATOM   4379  CD2 HIS B 468      45.820  69.700  86.380  1.00  0.00           C
ATOM   4380  HD2 HIS B 468      46.470  68.950  85.930  1.00  0.00           H
ATOM   4381  CE1 HIS B 468      45.230  71.180  87.880  1.00  0.00           C
ATOM   4382  HE1 HIS B 468      45.130  71.690  88.840  1.00  0.00           H
ATOM   4383  NE2 HIS B 468      45.810  69.970  87.670  1.00  0.00           N
ATOM   4384  HE2 HIS B 468      46.130  69.290  88.330  1.00  0.00           H
ATOM   4385  C   HIS B 468      47.580  71.650  84.110  1.00  0.00           C
ATOM   4386  O   HIS B 468      48.180  70.780  83.440  1.00  0.00           O
ATOM   4387  N   VAL B 469      48.200  72.350  85.090  1.00  0.00           N
ATOM   4388  H   VAL B 469      47.790  73.120  85.570  1.00  0.00           H
ATOM   4389  CA  VAL B 469      49.480  72.020  85.640  1.00  0.00           C
ATOM   4390  CB  VAL B 469      50.290  73.330  85.950  1.00  0.00           C
ATOM   4391  CG1 VAL B 469      51.680  72.950  86.510  1.00  0.00           C
ATOM   4392  CG2 VAL B 469      50.480  74.230  84.770  1.00  0.00           C
ATOM   4393  C   VAL B 469      49.290  71.110  86.890  1.00  0.00           C
ATOM   4394  O   VAL B 469      48.560  71.520  87.780  1.00  0.00           O
ATOM   4395  N   LEU B 470      49.480  69.860  86.580  1.00  0.00           N
ATOM   4396  H   LEU B 470      49.880  69.700  85.680  1.00  0.00           H
ATOM   4397  CA  LEU B 470      48.960  68.680  87.310  1.00  0.00           C
ATOM   4398  CB  LEU B 470      49.410  67.380  86.700  1.00  0.00           C
ATOM   4399  CG  LEU B 470      48.990  67.020  85.340  1.00  0.00           C
ATOM   4400  CD1 LEU B 470      49.700  65.810  84.770  1.00  0.00           C
ATOM   4401  CD2 LEU B 470      47.530  66.700  85.200  1.00  0.00           C
ATOM   4402  C   LEU B 470      49.180  68.590  88.830  1.00  0.00           C
ATOM   4403  O1  LEU B 470      50.240  69.010  89.380  1.00  0.00           O
ATOM   4404  O2  LEU B 470      48.230  68.170  89.520  1.00  0.00           O
ATOM   4405  H34 fbp C 471      29.210  60.730  74.710  1.00  0.00            
ATOM   4406  O20 fbp C 471      29.760  60.400  73.980  1.00  0.00            
ATOM   4407  P17 fbp C 471      29.380  61.110  72.730  1.00  0.00           P
ATOM   4408  O18 fbp C 471      28.040  61.560  72.430  1.00  0.00           O
ATOM   4409  O19 fbp C 471      30.170  60.260  71.770  1.00  0.00            
ATOM   4410  H33 fbp C 471      30.120  60.540  70.870  1.00  0.00            
ATOM   4411  O16 fbp C 471      30.240  62.380  73.080  1.00  0.00            
ATOM   4412  C15 fbp C 471      30.170  63.450  72.180  1.00  0.00           C
ATOM   4413  C1  fbp C 471      31.600  63.860  71.740  1.00  0.00           C
ATOM   4414  H21 fbp C 471      32.080  63.050  71.140  1.00  0.00           H
ATOM   4415  C2  fbp C 471      32.500  64.360  72.890  1.00  0.00           C
ATOM   4416  H22 fbp C 471      32.070  64.120  73.900  1.00  0.00           H
ATOM   4417  O14 fbp C 471      33.780  63.850  72.750  1.00  0.00            
ATOM   4418  H30 fbp C 471      33.780  62.900  72.960  1.00  0.00            
ATOM   4419  C3  fbp C 471      32.560  65.880  72.730  1.00  0.00           C
ATOM   4420  H23 fbp C 471      33.610  66.270  72.730  1.00  0.00           H
ATOM   4421  O13 fbp C 471      31.890  66.480  73.840  1.00  0.00            
ATOM   4422  H29 fbp C 471      31.230  67.120  73.530  1.00  0.00           H
ATOM   4423  C4  fbp C 471      31.850  66.180  71.330  1.00  0.00            
ATOM   4424  O5  fbp C 471      31.400  64.930  70.790  1.00  0.00           O
ATOM   4425  O6  fbp C 471      30.750  67.010  71.440  1.00  0.00            
ATOM   4426  H24 fbp C 471      30.060  66.660  72.030  1.00  0.00            
ATOM   4427  C7  fbp C 471      32.820  66.890  70.370  1.00  0.00           C
ATOM   4428  O8  fbp C 471      33.650  66.060  69.730  1.00  0.00            
ATOM   4429  P9  fbp C 471      33.550  66.420  68.250  1.00  0.00           P
ATOM   4430  O11 fbp C 471      34.310  67.570  67.670  1.00  0.00           O
ATOM   4431  O10 fbp C 471      33.080  65.240  67.320  1.00  0.00            
ATOM   4432  H27 fbp C 471      32.780  65.430  66.410  1.00  0.00            
ATOM   4433  O12 fbp C 471      34.860  65.700  68.090  1.00  0.00            
ATOM   4434  H28 fbp C 471      35.570  66.090  68.560  1.00  0.00            
ATOM   4435  OW  SOL   472    -131.960  63.650 127.490  1.00  0.00           O
ATOM   4436  HW1 SOL   472    -132.050  62.810 128.020  1.00  0.00           H
ATOM   4437  HW2 SOL   472    -132.840  63.890 127.090  1.00  0.00           H
ATOM   4438  OW  SOL   473     436.980  97.410 357.450  1.00  0.00           O
ATOM   4439  HW1 SOL   473     437.880  97.720 357.750  1.00  0.00           H
ATOM   4440  HW2 SOL   473     436.790  97.740 356.530  1.00  0.00           H
ATOM   4441  OW  SOL   474      42.530 503.850  95.080  1.00  0.00           O
ATOM   4442  HW1 SOL   474      42.380 503.020  94.550  1.00  0.00           H
ATOM   4443  HW2 SOL   474      43.320 503.730  95.680  1.00  0.00           H
ATOM   4444  OW  SOL   475    -259.540-256.240 299.840  1.00  0.00           O
ATOM   4445  HW1 SOL   475    -260.230-255.550 300.040  1.00  0.00           H
ATOM   4446  HW2 SOL   475    -258.690-256.020 300.320  1.00  0.00           H
ATOM   4447  OW  SOL   476     233.170 198.440 131.550  1.00  0.00           O
ATOM   4448  HW1 SOL   476     233.000 199.040 132.320  1.00  0.00           H
ATOM   4449  HW2 SOL   476     233.620 197.600 131.870  1.00  0.00           H
ATOM   4450  OW  SOL   477     391.760-239.160 309.140  1.00  0.00           O
ATOM   4451  HW1 SOL   477     391.090-238.510 308.790  1.00  0.00           H
ATOM   4452  HW2 SOL   477     391.290-239.940 309.550  1.00  0.00           H
ATOM   4453  OW  SOL   478     254.740 -79.120 624.280  1.00  0.00           O
ATOM   4454  HW1 SOL   478     255.100 -79.710 623.560  1.00  0.00           H
ATOM   4455  HW2 SOL   478     254.370 -78.280 623.860  1.00  0.00           H
ATOM   4456  OW  SOL   479     223.560 -61.980 164.040  1.00  0.00           O
ATOM   4457  HW1 SOL   479     224.470 -62.170 163.690  1.00  0.00           H
ATOM   4458  HW2 SOL   479     222.880 -62.130 163.320  1.00  0.00           H
ATOM   4459  OW  SOL   480     -73.990-106.570 -76.650  1.00  0.00           O
ATOM   4460  HW1 SOL   480     -74.090-106.020 -77.480  1.00  0.00           H
ATOM   4461  HW2 SOL   480     -73.030-106.860 -76.570  1.00  0.00           H
ATOM   4462  OW  SOL   481     259.830 210.610 157.670  1.00  0.00           O
ATOM   4463  HW1 SOL   481     260.310 210.780 158.540  1.00  0.00           H
ATOM   4464  HW2 SOL   481     259.750 211.470  50.390  1.00  0.00           H
ATOM   4465  OW  SOL   482       7.080  53.680-160.740  1.00  0.00           O
ATOM   4466  HW1 SOL   482       7.400  54.370-160.100  1.00  0.00           H
ATOM   4467  HW2 SOL   482       7.360  52.770-160.400  1.00  0.00           H
ATOM   4468  OW  SOL   483     139.170 132.320  57.160  1.00  0.00           O
ATOM   4469  HW1 SOL   483     139.920 132.890  56.840  1.00  0.00           H
ATOM   4470  HW2 SOL   483     139.250 131.400  56.770  1.00  0.00           H
ATOM   4471  OW  SOL   484     278.500 114.850 444.850  1.00  0.00           O
ATOM   4472  HW1 SOL   484     278.750 113.900 444.630  1.00  0.00           H
ATOM   4473  HW2 SOL   484     278.670 115.020 445.820  1.00  0.00           H
ATOM   4474  OW  SOL   485     125.450  46.300   2.880  1.00  0.00           O
ATOM   4475  HW1 SOL   485     126.040  46.370   2.080  1.00  0.00           H
ATOM   4476  HW2 SOL   485     124.900  45.480   2.830  1.00  0.00           H
ATOM   4477  OW  SOL   486      25.620-265.430-325.880  1.00  0.00           O
ATOM   4478  HW1 SOL   486      24.840-265.490-326.500  1.00  0.00           H
ATOM   4479  HW2 SOL   486      26.110-266.300-325.880  1.00  0.00           H
ATOM   4480  OW  SOL   487     208.950-396.440 -43.470  1.00  0.00           O
ATOM   4481  HW1 SOL   487     208.150-396.540 -42.890  1.00  0.00           H
ATOM   4482  HW2 SOL   487     209.650-395.920 -42.990  1.00  0.00           H
ATOM   4483  OW  SOL   488     211.360 373.290 212.300  1.00  0.00           O
ATOM   4484  HW1 SOL   488     211.520 373.710 211.410  1.00  0.00           H
ATOM   4485  HW2 SOL   488     210.800 372.470 212.190  1.00  0.00           H
ATOM   4486  OW  SOL   489    -156.430 -81.940 198.400  1.00  0.00           O
ATOM   4487  HW1 SOL   489    -156.940 -82.760 198.150  1.00  0.00           H
ATOM   4488  HW2 SOL   489    -155.670 -82.200 199.010  1.00  0.00           H
ATOM   4489  OW  SOL   490     497.160-365.150 -43.300  1.00  0.00           O
ATOM   4490  HW1 SOL   490     497.410-364.510 -42.570  1.00  0.00           H
ATOM   4491  HW2 SOL   490     496.950-364.640 -44.140  1.00  0.00           H
ATOM   4492  OW  SOL   491     121.120 -92.800-158.250  1.00  0.00           O
ATOM   4493  HW1 SOL   491     121.580 -93.680-158.180  1.00  0.00           H
ATOM   4494  HW2 SOL   491     120.980 -92.570-159.210  1.00  0.00           H
ATOM   4495  OW  SOL   492    -197.980 127.650 157.910  1.00  0.00           O
ATOM   4496  HW1 SOL   492    -198.900 127.390 157.620  1.00  0.00           H
ATOM   4497  HW2 SOL   492    -197.550 128.220 157.210  1.00  0.00           H
ATOM   4498  OW  SOL   493    -127.300-205.710-463.300  1.00  0.00           O
ATOM   4499  HW1 SOL   493    -126.540-205.570-463.940  1.00  0.00           H
ATOM   4500  HW2 SOL   493    -128.010-205.020-463.480  1.00  0.00           H
ATOM   4501  OW  SOL   494     263.240-194.910-335.730  1.00  0.00           O
ATOM   4502  HW1 SOL   494     262.270-195.140-335.840  1.00  0.00           H
ATOM   4503  HW2 SOL   494     263.590-195.320-334.890  1.00  0.00           H
ATOM   4504  OW  SOL   495      11.900-348.980  71.720  1.00  0.00           O
ATOM   4505  HW1 SOL   495      12.650-349.620  71.850  1.00  0.00           H
ATOM   4506  HW2 SOL   495      12.170-348.280  71.070  1.00  0.00           H
ATOM   4507  OW  SOL   496    -141.650 232.260 -22.120  1.00  0.00           O
ATOM   4508  HW1 SOL   496    -141.060 231.860 -21.430  1.00  0.00           H
ATOM   4509  HW2 SOL   496    -141.140 232.330 -22.980  1.00  0.00           H
ATOM   4510  OW  SOL   497      55.870   7.320-261.960  1.00  0.00           O
ATOM   4511  HW1 SOL   497      56.100   6.440-261.540  1.00  0.00           H
ATOM   4512  HW2 SOL   497      55.120   7.190-262.610  1.00  0.00           H
ATOM   4513  OW  SOL   498     -12.530 383.630  62.630  1.00  0.00           O
ATOM   4514  HW1 SOL   498     -13.500 383.470  62.440  1.00  0.00           H
ATOM   4515  HW2 SOL   498     -12.280 384.540  62.300  1.00  0.00           H
ATOM   4516  OW  SOL   499      -3.950  -2.500 166.440  1.00  0.00           O
ATOM   4517  HW1 SOL   499      -4.190  -2.240 167.370  1.00  0.00           H
ATOM   4518  HW2 SOL   499      -3.380  -1.790 166.030  1.00  0.00           H
ATOM   4519  OW  SOL   500    -260.840-358.750 167.630  1.00  0.00           O
ATOM   4520  HW1 SOL   500    -260.390-359.620 167.820  1.00  0.00           H
ATOM   4521  HW2 SOL   500    -260.150-358.030 167.520  1.00  0.00           H
ATOM   4522  OW  SOL   501      93.160 -82.160-266.820  1.00  0.00           O
ATOM   4523  HW1 SOL   501      93.820 -82.370-267.540  1.00  0.00           H
ATOM   4524  HW2 SOL   501      93.640 -81.880-266.000  1.00  0.00           H
ATOM   4525  OW  SOL   502      19.470  71.880  47.030  1.00  0.00           O
ATOM   4526  HW1 SOL   502      19.720  72.850  46.980  1.00  0.00           H
ATOM   4527  HW2 SOL   502      18.630  71.780  47.560  1.00  0.00           H
ATOM   4528  OW  SOL   503    -155.040   7.230 105.050  1.00  0.00           O
ATOM   4529  HW1 SOL   503    -154.490   7.840 104.480  1.00  0.00           H
ATOM   4530  HW2 SOL   503    -155.400   6.480 104.500  1.00  0.00           H
ATOM   4531  OW  SOL   504      62.060  -8.910 307.160  1.00  0.00           O
ATOM   4532  HW1 SOL   504      62.070  -8.070 306.610  1.00  0.00           H
ATOM   4533  HW2 SOL   504      62.120  -8.670 308.130  1.00  0.00           H
ATOM   4534  OW  SOL   505      44.440 283.500  17.530  1.00  0.00           O
ATOM   4535  HW1 SOL   505      43.640 282.930  17.380  1.00  0.00           H
ATOM   4536  HW2 SOL   505      45.240 283.050  17.130  1.00  0.00           H
ATOM   4537  OW  SOL   506     -85.530 380.210-448.860  1.00  0.00           O
ATOM   4538  HW1 SOL   506     -85.470 381.000-449.480  1.00  0.00           H
ATOM   4539  HW2 SOL   506     -86.140 380.430-448.100  1.00  0.00           H
ATOM   4540  OW  SOL   507    -150.790 418.040 140.440  1.00  0.00           O
ATOM   4541  HW1 SOL   507    -151.330 418.820 140.150  1.00  0.00           H
ATOM   4542  HW2 SOL   507    -151.260 417.190 140.180  1.00  0.00           H
ATOM   4543  OW  SOL   508    -242.610 -63.250-118.940  1.00  0.00           O
ATOM   4544  HW1 SOL   508    -242.980 -62.390-118.570  1.00  0.00           H
ATOM   4545  HW2 SOL   508    -241.640 -63.130-119.130  1.00  0.00           H
ATOM   4546  OW  SOL   509     144.680-134.890  92.900  1.00  0.00           O
ATOM   4547  HW1 SOL   509     144.260-135.700  92.480  1.00  0.00           H
ATOM   4548  HW2 SOL   509     144.330-134.760  93.820  1.00  0.00           H
ATOM   4549  OW  SOL   510     159.840 530.630 185.810  1.00  0.00           O
ATOM   4550  HW1 SOL   510     160.160 530.680 186.760  1.00  0.00           H
ATOM   4551  HW2 SOL   510     160.260 531.370 185.280  1.00  0.00           H
ATOM   4552  OW  SOL   511     366.470 -89.430 312.950  1.00  0.00           O
ATOM   4553  HW1 SOL   511     366.690 -90.410 312.920  1.00  0.00           H
ATOM   4554  HW2 SOL   511     367.090 -88.970 313.600  1.00  0.00           H
ATOM   4555  OW  SOL   512    -108.150-254.600 -49.010  1.00  0.00           O
ATOM   4556  HW1 SOL   512    -108.230-254.080 -49.870  1.00  0.00           H
ATOM   4557  HW2 SOL   512    -107.310-255.140 -49.050  1.00  0.00           H
ATOM   4558  OW  SOL   513     219.720-425.170-168.840  1.00  0.00           O
ATOM   4559  HW1 SOL   513     219.800-424.540-169.620  1.00  0.00           H
ATOM   4560  HW2 SOL   513     218.760-425.380-168.680  1.00  0.00           H
ATOM   4561  OW  SOL   514     388.200-356.000 436.050  1.00  0.00           O
ATOM   4562  HW1 SOL   514     387.650-355.840 436.870  1.00  0.00           H
ATOM   4563  HW2 SOL   514     387.660-355.810 435.230  1.00  0.00           H
ATOM   4564  OW  SOL   515      15.720   3.340   9.820  1.00  0.00           O
ATOM   4565  HW1 SOL   515      16.480   3.990   9.840  1.00  0.00           H
ATOM   4566  HW2 SOL   515      15.900   2.600  10.470  1.00  0.00           H
ATOM   4567  OW  SOL   516     -20.550 332.020-119.840  1.00  0.00           O
ATOM   4568  HW1 SOL   516     -21.490 331.830-119.530  1.00  0.00           H
ATOM   4569  HW2 SOL   516     -20.340 332.980-119.660  1.00  0.00           H
ATOM   4570  OW  SOL   517       1.620  19.530-119.700  1.00  0.00           O
ATOM   4571  HW1 SOL   517       2.030  18.640-119.510  1.00  0.00           H
ATOM   4572  HW2 SOL   517       0.690  19.390-120.050  1.00  0.00           H
ATOM   4573  OW  SOL   518     -70.170  31.680-107.880  1.00  0.00           O
ATOM   4574  HW1 SOL   518     -69.620  31.470-107.070  1.00  0.00           H
ATOM   4575  HW2 SOL   518     -71.050  32.060-107.590  1.00  0.00           H
ATOM   4576  OW  SOL   519      72.600-184.340   2.570  1.00  0.00           O
ATOM   4577  HW1 SOL   519      73.520-184.480   2.200  1.00  0.00           H
ATOM   4578  HW2 SOL   519      72.250-185.200   2.930  1.00  0.00           H
ATOM   4579  OW  SOL   520     -66.310  55.810  23.620  1.00  0.00           O
ATOM   4580  HW1 SOL   520     -65.550  56.050  24.220  1.00  0.00           H
ATOM   4581  HW2 SOL   520     -66.110  54.940  23.160  1.00  0.00           H
ATOM   4582  OW  SOL   521     310.570  55.460 438.830  1.00  0.00           O
ATOM   4583  HW1 SOL   521     310.420  56.210 439.460  1.00  0.00           H
ATOM   4584  HW2 SOL   521     311.520  55.480 438.520  1.00  0.00           H
ATOM   4585  OW  SOL   522     238.160-472.430 298.460  1.00  0.00           O
ATOM   4586  HW1 SOL   522     237.470-473.110 298.700  1.00  0.00           H
ATOM   4587  HW2 SOL   522     238.140-472.280 297.470  1.00  0.00           H
ATOM   4588  OW  SOL   523      51.850  33.500 351.690  1.00  0.00           O
ATOM   4589  HW1 SOL   523      52.520  32.780 351.870  1.00  0.00           H
ATOM   4590  HW2 SOL   523      51.260  33.610 352.500  1.00  0.00           H
ATOM   4591  OW  SOL   524      68.190  63.730 -84.200  1.00  0.00           O
ATOM   4592  HW1 SOL   524      67.200  63.660 -84.060  1.00  0.00           H
ATOM   4593  HW2 SOL   524      68.670  63.390 -83.400  1.00  0.00           H
ATOM   4594  OW  SOL   525     -77.160-322.660 128.520  1.00  0.00           O
ATOM   4595  HW1 SOL   525     -77.590-323.450 128.080  1.00  0.00           H
ATOM   4596  HW2 SOL   525     -76.890-322.900 129.450  1.00  0.00           H
ATOM   4597  OW  SOL   526     313.250-261.040 138.240  1.00  0.00           O
ATOM   4598  HW1 SOL   526     312.840-261.410 139.070  1.00  0.00           H
ATOM   4599  HW2 SOL   526     313.470-261.780 137.610  1.00  0.00           H
ATOM   4600  OW  SOL   527      78.130 239.710 -50.420  1.00  0.00           O
ATOM   4601  HW1 SOL   527      78.840 239.970 -49.760  1.00  0.00           H
ATOM   4602  HW2 SOL   527      77.410 240.410 -50.420  1.00  0.00           H
ATOM   4603  OW  SOL   528    -176.860 154.560 165.670  1.00  0.00           O
ATOM   4604  HW1 SOL   528    -176.790 153.590 165.880  1.00  0.00           H
ATOM   4605  HW2 SOL   528    -177.060 154.680 164.690  1.00  0.00           H
ATOM   4606  OW  SOL   529    -246.000 272.480-365.640  1.00  0.00           O
ATOM   4607  HW1 SOL   529    -245.770 272.700-364.690  1.00  0.00           H
ATOM   4608  HW2 SOL   529    -246.870 272.910-365.880  1.00  0.00           H
ATOM   4609  OW  SOL   530     443.970 209.430-588.590  1.00  0.00           O
ATOM   4610  HW1 SOL   530     444.870 209.060-588.840  1.00  0.00           H
ATOM   4611  HW2 SOL   530     443.870 210.340-588.990  1.00  0.00           H
ATOM   4612  OW  SOL   531     317.160  -0.180-283.800  1.00  0.00           O
ATOM   4613  HW1 SOL   531     316.980  -0.260-282.820  1.00  0.00           H
ATOM   4614  HW2 SOL   531     316.690   0.620-284.160  1.00  0.00           H
ATOM   4615  OW  SOL   532    -220.520-186.230-175.250  1.00  0.00           O
ATOM   4616  HW1 SOL   532    -220.260-186.870-174.540  1.00  0.00           H
ATOM   4617  HW2 SOL   532    -219.730-186.010-175.820  1.00  0.00           H
ATOM   4618  OW  SOL   533    -207.650 -44.180 561.490  1.00  0.00           O
ATOM   4619  HW1 SOL   533    -206.690 -44.480 561.560  1.00  0.00           H
ATOM   4620  HW2 SOL   533    -208.180 -44.880 561.020  1.00  0.00           H
ATOM   4621  OW  SOL   534     192.700-415.690  45.440  1.00  0.00           O
ATOM   4622  HW1 SOL   534     193.140-414.790  45.490  1.00  0.00           H
ATOM   4623  HW2 SOL   534     193.410-416.390  45.300  1.00  0.00           H
ATOM   4624  OW  SOL   535    -182.670-167.000 146.420  1.00  0.00           O
ATOM   4625  HW1 SOL   535    -183.240-167.440 145.720  1.00  0.00           H
ATOM   4626  HW2 SOL   535    -182.040-166.350 145.980  1.00  0.00           H
ATOM   4627  OW  SOL   536    -263.470 112.350 380.500  1.00  0.00           O
ATOM   4628  HW1 SOL   536    -263.590 111.660 381.210  1.00  0.00           H
ATOM   4629  HW2 SOL   536    -262.620 112.850 380.650  1.00  0.00           H
ATOM   4630  OW  SOL   537      69.100-144.660  73.100  1.00  0.00           O
ATOM   4631  HW1 SOL   537      68.120-144.790  72.960  1.00  0.00           H
ATOM   4632  HW2 SOL   537      69.540-145.560  73.180  1.00  0.00           H
ATOM   4633  OW  SOL   538    -181.860 365.030 274.350  1.00  0.00           O
ATOM   4634  HW1 SOL   538    -182.640 365.090 274.970  1.00  0.00           H
ATOM   4635  HW2 SOL   538    -182.150 365.290 273.420  1.00  0.00           H
ATOM   4636  OW  SOL   539    -131.740-293.180 317.740  1.00  0.00           O
ATOM   4637  HW1 SOL   539    -132.300-292.770 318.460  1.00  0.00           H
ATOM   4638  HW2 SOL   539    -132.160-293.010 316.850  1.00  0.00           H
ATOM   4639  OW  SOL   540      35.890-153.150 114.210  1.00  0.00           O
ATOM   4640  HW1 SOL   540      35.090-152.940 113.650  1.00  0.00           H
ATOM   4641  HW2 SOL   540      35.660-153.880 114.850  1.00  0.00           H
ATOM   4642  OW  SOL   541     200.840 210.020 133.570  1.00  0.00           O
ATOM   4643  HW1 SOL   541     200.160 210.710 133.840  1.00  0.00           H
ATOM   4644  HW2 SOL   541     201.650 210.480 133.200  1.00  0.00           H
ATOM   4645  OW  SOL   542     -80.680 -68.690 -51.030  1.00  0.00           O
ATOM   4646  HW1 SOL   542     -79.840 -68.190 -50.820  1.00  0.00           H
ATOM   4647  HW2 SOL   542     -80.590 -69.160 -51.910  1.00  0.00           H
ATOM   4648  OW  SOL   543      55.990   4.260 246.390  1.00  0.00           O
ATOM   4649  HW1 SOL   543      55.230   4.350 245.750  1.00  0.00           H
ATOM   4650  HW2 SOL   543      55.680   4.490 247.320  1.00  0.00           H
ATOM   4651  OW  SOL   544     241.720 385.010  23.150  1.00  0.00           O
ATOM   4652  HW1 SOL   544     240.790 385.370  23.230  1.00  0.00           H
ATOM   4653  HW2 SOL   544     242.370 385.670  23.520  1.00  0.00           H
ATOM   4654  OW  SOL   545      74.110 -85.550 -96.420  1.00  0.00           O
ATOM   4655  HW1 SOL   545      73.900 -86.090 -97.240  1.00  0.00           H
ATOM   4656  HW2 SOL   545      74.490 -86.140 -95.720  1.00  0.00           H
ATOM   4657  OW  SOL   546      53.000-127.380  43.240  1.00  0.00           O
ATOM   4658  HW1 SOL   546      52.150-126.970  42.900  1.00  0.00           H
ATOM   4659  HW2 SOL   546      53.350-128.020  42.570  1.00  0.00           H
ATOM   4660  OW  SOL   547    -169.270-119.480 174.240  1.00  0.00           O
ATOM   4661  HW1 SOL   547    -168.830-120.210 174.760  1.00  0.00           H
ATOM   4662  HW2 SOL   547    -169.070-119.590 173.270  1.00  0.00           H
ATOM   4663  OW  SOL   548      67.760 251.970 101.060  1.00  0.00           O
ATOM   4664  HW1 SOL   548      67.380 252.440 101.860  1.00  0.00           H
ATOM   4665  HW2 SOL   548      68.540 252.480 100.710  1.00  0.00           H
ATOM   4666  OW  SOL   549     310.930 122.290-135.930  1.00  0.00           O
ATOM   4667  HW1 SOL   549     310.240 121.790-135.400  1.00  0.00           H
ATOM   4668  HW2 SOL   549     311.670 122.580-135.320  1.00  0.00           H
ATOM   4669  OW  SOL   550     216.870 204.700-267.840  1.00  0.00           O
ATOM   4670  HW1 SOL   550     217.540 205.330-267.450  1.00  0.00           H
ATOM   4671  HW2 SOL   550     216.400 204.220-267.090  1.00  0.00           H
ATOM   4672  OW  SOL   551       5.610 417.370-157.720  1.00  0.00           O
ATOM   4673  HW1 SOL   551       6.270 417.920-157.210  1.00  0.00           H
ATOM   4674  HW2 SOL   551       6.040 417.000-158.540  1.00  0.00           H
ATOM   4675  OW  SOL   552     -26.270-107.890 139.130  1.00  0.00           O
ATOM   4676  HW1 SOL   552      81.040-107.430 138.420  1.00  0.00           H
ATOM   4677  HW2 SOL   552     -27.120-107.380 139.290  1.00  0.00           H
ATOM   4678  OW  SOL   553    -110.160 186.410 117.600  1.00  0.00           O
ATOM   4679  HW1 SOL   553    -109.960 186.660 118.550  1.00  0.00           H
ATOM   4680  HW2 SOL   553    -111.070 186.750 117.360  1.00  0.00           H
ATOM   4681  OW  SOL   554     -24.660-181.090 -59.940  1.00  0.00           O
ATOM   4682  HW1 SOL   554     -24.980-180.290 -59.430  1.00  0.00           H
ATOM   4683  HW2 SOL   554     -23.900-180.820 -60.540  1.00  0.00           H
ATOM   4684  OW  SOL   555    -427.870 256.510 309.630  1.00  0.00           O
ATOM   4685  HW1 SOL   555    -428.570 256.970 309.080  1.00  0.00           H
ATOM   4686  HW2 SOL   555    -320.970 257.000 310.490  1.00  0.00           H
ATOM   4687  OW  SOL   556      13.430-335.730 -24.950  1.00  0.00           O
ATOM   4688  HW1 SOL   556      12.580-335.220 -25.050  1.00  0.00           H
ATOM   4689  HW2 SOL   556      13.320-336.640 -25.340  1.00  0.00           H
ATOM   4690  OW  SOL   557    -172.110 184.240-173.530  1.00  0.00           O
ATOM   4691  HW1 SOL   557    -172.300 183.260-173.590  1.00  0.00           H
ATOM   4692  HW2 SOL   557    -171.450 184.490-174.230  1.00  0.00           H
ATOM   4693  OW  SOL   558     383.750  50.860 352.100  1.00  0.00           O
ATOM   4694  HW1 SOL   558     384.410  50.120 352.030  1.00  0.00           H
ATOM   4695  HW2 SOL   558     383.780  51.260 353.020  1.00  0.00           H
ATOM   4696  OW  SOL   559    -116.580-231.980 -22.370  1.00  0.00           O
ATOM   4697  HW1 SOL   559    -116.520-231.310 -23.100  1.00  0.00           H
ATOM   4698  HW2 SOL   559    -116.700-232.890 -22.760  1.00  0.00           H
ATOM   4699  OW  SOL   560     312.380 158.220 447.610  1.00  0.00           O
ATOM   4700  HW1 SOL   560     311.820 158.800 448.200  1.00  0.00           H
ATOM   4701  HW2 SOL   560     311.790 157.570 447.130  1.00  0.00           H
ATOM   4702  OW  SOL   561      81.020-173.900-106.730  1.00  0.00           O
ATOM   4703  HW1 SOL   561      80.080-173.780-106.420  1.00  0.00           H
ATOM   4704  HW2 SOL   561      81.650-173.660-106.000  1.00  0.00           H
ATOM   4705  OW  SOL   562    -149.500  -1.780  36.730  1.00  0.00           O
ATOM   4706  HW1 SOL   562    -150.250  -1.180  37.010  1.00  0.00           H
ATOM   4707  HW2 SOL   562    -149.300  -1.620  35.760  1.00  0.00           H
ATOM   4708  OW  SOL   563       9.610-334.290-138.170  1.00  0.00           O
ATOM   4709  HW1 SOL   563       9.160-333.410-138.260  1.00  0.00           H
ATOM   4710  HW2 SOL   563       9.350-334.880-138.940  1.00  0.00           H
ATOM   4711  OW  SOL   564    -118.240 348.370 226.990  1.00  0.00           O
ATOM   4712  HW1 SOL   564    -118.770 348.530 227.830  1.00  0.00           H
ATOM   4713  HW2 SOL   564    -118.280 349.180 226.410  1.00  0.00           H
ATOM   4714  OW  SOL   565     -92.170  99.690 514.300  1.00  0.00           O
ATOM   4715  HW1 SOL   565     -91.500 100.370 514.010  1.00  0.00           H
ATOM   4716  HW2 SOL   565     -93.080 100.110 514.320  1.00  0.00           H
ATOM   4717  OW  SOL   566     297.830-196.650 330.420  1.00  0.00           O
ATOM   4718  HW1 SOL   566     297.130-197.360 330.500  1.00  0.00           H
ATOM   4719  HW2 SOL   566     297.410-195.820 330.020  1.00  0.00           H
ATOM   4720  OW  SOL   567     218.550 -33.760 -53.960  1.00  0.00           O
ATOM   4721  HW1 SOL   567     219.100 -33.870 -53.150  1.00  0.00           H
ATOM   4722  HW2 SOL   567     218.960 -33.060 -54.550  1.00  0.00           H
ATOM   4723  OW  SOL   568     -37.390-196.350  12.010  1.00  0.00           O
ATOM   4724  HW1 SOL   568     -36.660-196.120  12.650  1.00  0.00           H
ATOM   4725  HW2 SOL   568     -37.490-197.350  11.980  1.00  0.00           H
ATOM   4726  OW  SOL   569     225.690 170.540  73.890  1.00  0.00           O
ATOM   4727  HW1 SOL   569     226.620 170.900  73.800  1.00  0.00           H
ATOM   4728  HW2 SOL   569     225.680 169.830  74.600  1.00  0.00           H
ATOM   4729  OW  SOL   570    -248.080-104.010  97.970  1.00  0.00           O
ATOM   4730  HW1 SOL   570    -249.050-103.820  97.840  1.00  0.00           H
ATOM   4731  HW2 SOL   570    -247.770-103.550  98.800  1.00  0.00           H
ATOM   4732  OW  SOL   571     -10.870 440.710-106.690  1.00  0.00           O
ATOM   4733  HW1 SOL   571     -10.670 440.140-107.480  1.00  0.00           H
ATOM   4734  HW2 SOL   571     -11.360 440.180-106.000  1.00  0.00           H
ATOM   4735  OW  SOL   572    -254.570 -51.280 243.080  1.00  0.00           O
ATOM   4736  HW1 SOL   572    -254.660 -52.180 242.650  1.00  0.00           H
ATOM   4737  HW2 SOL   572    -253.640 -51.190 243.460  1.00  0.00           H
ATOM   4738  OW  SOL   573      21.060 -41.770-267.440  1.00  0.00           O
ATOM   4739  HW1 SOL   573      21.880 -41.190-267.370  1.00  0.00           H
ATOM   4740  HW2 SOL   573      20.340 -41.260-267.900  1.00  0.00           H
ATOM   4741  OW  SOL   574     171.530 223.700   7.740  1.00  0.00           O
ATOM   4742  HW1 SOL   574     170.920 223.080   8.230  1.00  0.00           H
ATOM   4743  HW2 SOL   574     171.900 223.230   6.920  1.00  0.00           H
ATOM   4744  OW  SOL   575      48.520-234.220-156.080  1.00  0.00           O
ATOM   4745  HW1 SOL   575     154.760-234.610-156.820  1.00  0.00           H
ATOM   4746  HW2 SOL   575      49.280-234.830-155.870  1.00  0.00           H
ATOM   4747  OW  SOL   576      97.520-111.600  47.430  1.00  0.00           O
ATOM   4748  HW1 SOL   576      97.870-111.760  48.350  1.00  0.00           H
ATOM   4749  HW2 SOL   576      96.980-110.760  47.420  1.00  0.00           H
ATOM   4750  OW  SOL   577    -214.540  25.370 180.100  1.00  0.00           O
ATOM   4751  HW1 SOL   577    -213.560  25.360 180.290  1.00  0.00           H
ATOM   4752  HW2 SOL   577    -215.000  26.030 180.690  1.00  0.00           H
ATOM   4753  OW  SOL   578     386.560 308.930 -24.540  1.00  0.00           O
ATOM   4754  HW1 SOL   578     386.620 307.940 -24.420  1.00  0.00           H
ATOM   4755  HW2 SOL   578     387.300 309.230 -25.150  1.00  0.00           H
ATOM   4756  OW  SOL   579     -41.330 -11.030 -16.710  1.00  0.00           O
ATOM   4757  HW1 SOL   579     -41.990 -11.120 -17.440  1.00  0.00           H
ATOM   4758  HW2 SOL   579     -41.790 -10.750 -15.860  1.00  0.00           H
ATOM   4759  OW  SOL   580     -91.330 159.960-147.270  1.00  0.00           O
ATOM   4760  HW1 SOL   580     -91.640 160.840-146.920  1.00  0.00           H
ATOM   4761  HW2 SOL   580     -90.360 160.010-147.490  1.00  0.00           H
ATOM   4762  OW  SOL   581     208.560 357.860 192.680  1.00  0.00           O
ATOM   4763  HW1 SOL   581     208.480 357.560 193.630  1.00  0.00           H
ATOM   4764  HW2 SOL   581     207.830 357.450 192.140  1.00  0.00           H
ATOM   4765  OW  SOL   582      67.280  71.810-157.040  1.00  0.00           O
ATOM   4766  HW1 SOL   582      67.200  71.890-156.050  1.00  0.00           H
ATOM   4767  HW2 SOL   582      66.810  72.570-157.490  1.00  0.00           H
ATOM   4768  OW  SOL   583     160.370-263.980 231.510  1.00  0.00           O
ATOM   4769  HW1 SOL   583     161.350-263.990 231.710  1.00  0.00           H
ATOM   4770  HW2 SOL   583     160.110-264.860 231.100  1.00  0.00           H
ATOM   4771  OW  SOL   584     -30.380-167.910 261.620  1.00  0.00           O
ATOM   4772  HW1 SOL   584     -31.330-168.200 261.480  1.00  0.00           H
ATOM   4773  HW2 SOL   584     -30.290-166.940 261.400  1.00  0.00           H
ATOM   4774  OW  SOL   585      81.970 263.960 494.450  1.00  0.00           O
ATOM   4775  HW1 SOL   585      82.800 263.620 494.880  1.00  0.00           H
ATOM   4776  HW2 SOL   585      81.380 263.190 494.200  1.00  0.00           H
ATOM   4777  OW  SOL   586      77.230-259.730 -32.600  1.00  0.00           O
ATOM   4778  HW1 SOL   586      77.500-259.630 -31.640  1.00  0.00           H
ATOM   4779  HW2 SOL   586      77.310-258.850 -33.060  1.00  0.00           H
ATOM   4780  OW  SOL   587    -230.460-100.820 -95.430  1.00  0.00           O
ATOM   4781  HW1 SOL   587    -229.830-100.050 -95.340  1.00  0.00           H
ATOM   4782  HW2 SOL   587    -230.250-101.330 -96.260  1.00  0.00           H
ATOM   4783  OW  SOL   588      59.220-163.740 210.190  1.00  0.00           O
ATOM   4784  HW1 SOL   588      59.960-164.180 209.670  1.00  0.00           H
ATOM   4785  HW2 SOL   588      58.370-164.230 210.030  1.00  0.00           H
ATOM   4786  OW  SOL   589     -26.690 340.850  74.510  1.00  0.00           O
ATOM   4787  HW1 SOL   589     -26.750 340.640  73.540  1.00  0.00           H
ATOM   4788  HW2 SOL   589     -26.350 341.780  74.630  1.00  0.00           H
ATOM   4789  OW  SOL   590     538.220-244.770-351.860  1.00  0.00           O
ATOM   4790  HW1 SOL   590     538.190-244.060-352.570  1.00  0.00           H
ATOM   4791  HW2 SOL   590     537.920-245.640-352.260  1.00  0.00           H
ATOM   4792  OW  SOL   591     233.550 -91.910 -11.870  1.00  0.00           O
ATOM   4793  HW1 SOL   591     232.790 -91.250 -11.850  1.00  0.00           H
ATOM   4794  HW2 SOL   591     234.180 -91.660 -12.610  1.00  0.00           H
ATOM   4795  OW  SOL   592      18.360  13.900 -20.710  1.00  0.00           O
ATOM   4796  HW1 SOL   592      18.270  13.910 -21.710  1.00  0.00           H
ATOM   4797  HW2 SOL   592      18.110  14.790 -20.340  1.00  0.00           H
ATOM   4798  OW  SOL   593     136.760 193.690 -41.040  1.00  0.00           O
ATOM   4799  HW1 SOL   593     136.260 193.690 -41.910  1.00  0.00           H
ATOM   4800  HW2 SOL   593     136.700 194.600 -40.620  1.00  0.00           H
ATOM   4801  OW  SOL   594    -127.180 173.920-276.930  1.00  0.00           O
ATOM   4802  HW1 SOL   594    -127.130 173.510-277.850  1.00  0.00           H
ATOM   4803  HW2 SOL   594    -127.540 174.850-277.000  1.00  0.00           H
ATOM   4804  OW  SOL   595     205.510 -89.380 181.150  1.00  0.00           O
ATOM   4805  HW1 SOL   595     205.510 -90.300 181.550  1.00  0.00           H
ATOM   4806  HW2 SOL   595     205.480 -88.700 181.880  1.00  0.00           H
ATOM   4807  OW  SOL   596    -425.540 -81.360  -2.700  1.00  0.00           O
ATOM   4808  HW1 SOL   596    -425.010 -82.140  -2.370  1.00  0.00           H
ATOM   4809  HW2 SOL   596    -426.430 -81.670  -3.030  1.00  0.00           H
ATOM   4810  OW  SOL   597     300.340  57.930 113.510  1.00  0.00           O
ATOM   4811  HW1 SOL   597     300.350  58.190 114.480  1.00  0.00           H
ATOM   4812  HW2 SOL   597     300.440  56.940 113.430  1.00  0.00           H
ATOM   4813  OW  SOL   598    -145.650 382.750  67.950  1.00  0.00           O
ATOM   4814  HW1 SOL   598    -144.800 382.240  68.060  1.00  0.00           H
ATOM   4815  HW2 SOL   598    -146.290 382.510  68.680  1.00  0.00           H
ATOM   4816  OW  SOL   599    -111.320  59.510-107.420  1.00  0.00           O
ATOM   4817  HW1 SOL   599    -110.690  58.820-107.060  1.00  0.00           H
ATOM   4818  HW2 SOL   599    -110.960  60.410-107.210  1.00  0.00           H
ATOM   4819  OW  SOL   600     -46.850-111.380 282.920  1.00  0.00           O
ATOM   4820  HW1 SOL   600     -47.230-112.230 282.550  1.00  0.00           H
ATOM   4821  HW2 SOL   600     -47.220-111.230 283.840  1.00  0.00           H
ATOM   4822  OW  SOL   601     127.180 -88.540 136.310  1.00  0.00           O
ATOM   4823  HW1 SOL   601     128.150 -88.420 136.140  1.00  0.00           H
ATOM   4824  HW2 SOL   601     126.720 -88.790 135.450  1.00  0.00           H
ATOM   4825  OW  SOL   602     388.850 192.880 101.450  1.00  0.00           O
ATOM   4826  HW1 SOL   602     388.270 192.590 100.690  1.00  0.00           H
ATOM   4827  HW2 SOL   602     388.390 192.660 102.310  1.00  0.00           H
ATOM   4828  OW  SOL   603      84.930  63.570 -37.960  1.00  0.00           O
ATOM   4829  HW1 SOL   603      85.070  62.890 -37.230  1.00  0.00           H
ATOM   4830  HW2 SOL   603      85.820  63.800 -38.370  1.00  0.00           H
ATOM   4831  OW  SOL   604    -228.810 -30.890   8.620  1.00  0.00           O
ATOM   4832  HW1 SOL   604    -228.910 -30.740   7.640  1.00  0.00           H
ATOM   4833  HW2 SOL   604    -227.960 -30.470   8.940  1.00  0.00           H
ATOM   4834  OW  SOL   605     -78.280 150.860 114.480  1.00  0.00           O
ATOM   4835  HW1 SOL   605     -77.350 151.200 114.310  1.00  0.00           H
ATOM   4836  HW2 SOL   605     -78.250 149.880 114.660  1.00  0.00           H
ATOM   4837  OW  SOL   606     -84.650 119.440  99.330  1.00  0.00           O
ATOM   4838  HW1 SOL   606     -84.090 119.520  98.510  1.00  0.00           H
ATOM   4839  HW2 SOL   606     -84.060 119.430 100.140  1.00  0.00           H
ATOM   4840  OW  SOL   607      18.900 403.790 182.920  1.00  0.00           O
ATOM   4841  HW1 SOL   607      19.000 403.970 181.940  1.00  0.00           H
ATOM   4842  HW2 SOL   607      19.780 403.930 183.380  1.00  0.00           H
ATOM   4843  OW  SOL   608    -545.160 415.870  38.550  1.00  0.00           O
ATOM   4844  HW1 SOL   608    -545.820 415.290  38.080  1.00  0.00           H
ATOM   4845  HW2 SOL   608    -544.860 416.600  37.950  1.00  0.00           H
ATOM   4846  OW  SOL   609     383.800-261.210-195.200  1.00  0.00           O
ATOM   4847  HW1 SOL   609     383.060-260.630-194.860  1.00  0.00           H
ATOM   4848  HW2 SOL   609     384.680-260.730-195.100  1.00  0.00           H
ATOM   4849  OW  SOL   610    -111.210-192.500 345.380  1.00  0.00           O
ATOM   4850  HW1 SOL   610    -111.300-193.490 345.330  1.00  0.00           H
ATOM   4851  HW2 SOL   610    -112.020-192.060 345.000  1.00  0.00           H
ATOM   4852  OW  SOL   611     139.790 140.660 462.990  1.00  0.00           O
ATOM   4853  HW1 SOL   611     140.390 141.180 462.380  1.00  0.00           H
ATOM   4854  HW2 SOL   611     138.930 140.460 462.530  1.00  0.00           H
ATOM   4855  OW  SOL   612     178.850 -11.520  69.650  1.00  0.00           O
ATOM   4856  HW1 SOL   612     178.400 -10.940  70.340  1.00  0.00           H
ATOM   4857  HW2 SOL   612     179.210 -12.340  70.080  1.00  0.00           H
ATOM   4858  OW  SOL   613     276.800  20.380  95.120  1.00  0.00           O
ATOM   4859  HW1 SOL   613     276.630  19.690  95.830  1.00  0.00           H
ATOM   4860  HW2 SOL   613     277.790  20.500  95.000  1.00  0.00           H
ATOM   4861  OW  SOL   614     100.890 -55.330 139.740  1.00  0.00           O
ATOM   4862  HW1 SOL   614     100.360 -56.170 139.580  1.00  0.00           H
ATOM   4863  HW2 SOL   614     100.950 -55.160 140.720  1.00  0.00           H
ATOM   4864  OW  SOL   615     206.040-136.660 121.770  1.00  0.00           O
ATOM   4865  HW1 SOL   615     205.780-137.300 121.050  1.00  0.00           H
ATOM   4866  HW2 SOL   615     205.380-135.910 121.810  1.00  0.00           H
ATOM   4867  OW  SOL   616    -160.260 159.710 241.130  1.00  0.00           O
ATOM   4868  HW1 SOL   616    -160.810 159.990 241.910  1.00  0.00           H
ATOM   4869  HW2 SOL   616    -159.730 158.900 241.370  1.00  0.00           H
ATOM   4870  OW  SOL   617     390.560  73.010 251.710  1.00  0.00           O
ATOM   4871  HW1 SOL   617     390.720  73.210 250.740  1.00  0.00           H
ATOM   4872  HW2 SOL   617     391.250  72.370 252.040  1.00  0.00           H
ATOM   4873  OW  SOL   618    -210.410 107.430 -30.640  1.00  0.00           O
ATOM   4874  HW1 SOL   618    -210.070 107.890 -29.820  1.00  0.00           H
ATOM   4875  HW2 SOL   618    -210.990 106.660 -30.380  1.00  0.00           H
ATOM   4876  OW  SOL   619     388.620  92.530  39.050  1.00  0.00           O
ATOM   4877  HW1 SOL   619     389.220  93.290  39.320  1.00  0.00           H
ATOM   4878  HW2 SOL   619     387.950  92.370  39.780  1.00  0.00           H
ATOM   4879  OW  SOL   620      26.640 232.600-279.920  1.00  0.00           O
ATOM   4880  HW1 SOL   620      26.090 231.780-279.780  1.00  0.00           H
ATOM   4881  HW2 SOL   620      26.450 232.980-280.830  1.00  0.00           H
ATOM   4882  OW  SOL   621     -15.190  -3.380  71.300  1.00  0.00           O
ATOM   4883  HW1 SOL   621     -16.030  -3.490  71.820  1.00  0.00           H
ATOM   4884  HW2 SOL   621     -14.840  -2.450  71.420  1.00  0.00           H
ATOM   4885  OW  SOL   622     219.570 -24.000 271.050  1.00  0.00           O
ATOM   4886  HW1 SOL   622     219.650 -24.030 272.050  1.00  0.00           H
ATOM   4887  HW2 SOL   622     218.860 -23.340 270.790  1.00  0.00           H
ATOM   4888  OW  SOL   623     134.940 345.070 -89.230  1.00  0.00           O
ATOM   4889  HW1 SOL   623     134.300 344.410 -88.850  1.00  0.00           H
ATOM   4890  HW2 SOL   623     135.590 344.590 -89.820  1.00  0.00           H
ATOM   4891  OW  SOL   624      35.970 418.390 539.020  1.00  0.00           O
ATOM   4892  HW1 SOL   624      35.090 417.950 539.190  1.00  0.00           H
ATOM   4893  HW2 SOL   624      36.600 418.180 539.770  1.00  0.00           H
ATOM   4894  OW  SOL   625      32.460 190.590-162.950  1.00  0.00           O
ATOM   4895  HW1 SOL   625      32.640 191.440-163.440  1.00  0.00           H
ATOM   4896  HW2 SOL   625      31.830 190.770-162.200  1.00  0.00           H
ATOM   4897  OW  SOL   626     295.160   0.380  94.930  1.00  0.00           O
ATOM   4898  HW1 SOL   626     294.970   1.360  94.910  1.00  0.00           H
ATOM   4899  HW2 SOL   626     296.030   0.210  95.400  1.00  0.00           H
ATOM   4900  OW  SOL   627    -248.330 103.490  20.950  1.00  0.00           O
ATOM   4901  HW1 SOL   627    -248.640 104.440  20.860  1.00  0.00           H
ATOM   4902  HW2 SOL   627    -247.460 103.470  21.460  1.00  0.00           H
ATOM   4903  OW  SOL   628     109.750-129.590 -23.670  1.00  0.00           O
ATOM   4904  HW1 SOL   628     108.770-129.590 -23.890  1.00  0.00           H
ATOM   4905  HW2 SOL   628     109.990-128.730 -23.230  1.00  0.00           H
ATOM   4906  OW  SOL   629     120.320 -25.890-203.550  1.00  0.00           O
ATOM   4907  HW1 SOL   629     120.620 -26.480-204.290  1.00  0.00           H
ATOM   4908  HW2 SOL   629     119.370 -26.100-203.320  1.00  0.00           H
ATOM   4909  OW  SOL   630    -181.960  46.090 -13.080  1.00  0.00           O
ATOM   4910  HW1 SOL   630    -182.850  46.490 -13.290  1.00  0.00           H
ATOM   4911  HW2 SOL   630    -182.050  45.100 -12.980  1.00  0.00           H
ATOM   4912  OW  SOL   631    -202.920-232.930 502.510  1.00  0.00           O
ATOM   4913  HW1 SOL   631    -202.380-233.310 501.750  1.00  0.00           H
ATOM   4914  HW2 SOL   631    -202.440-232.140 502.890  1.00  0.00           H
ATOM   4915  OW  SOL   632    -137.280 224.880 345.310  1.00  0.00           O
ATOM   4916  HW1 SOL   632    -136.570 224.280 344.930  1.00  0.00           H
ATOM   4917  HW2 SOL   632    -138.170 224.430 345.240  1.00  0.00           H
ATOM   4918  OW  SOL   633     230.130 136.100 -71.700  1.00  0.00           O
ATOM   4919  HW1 SOL   633     230.840 136.780 -71.530  1.00  0.00           H
ATOM   4920  HW2 SOL   633     229.990 136.000 -72.680  1.00  0.00           H
ATOM   4921  OW  SOL   634     287.240 -72.970-154.820  1.00  0.00           O
ATOM   4922  HW1 SOL   634     287.750 -73.840-154.820  1.00  0.00           H
ATOM   4923  HW2 SOL   634     287.850 -72.230-155.110  1.00  0.00           H
ATOM   4924  OW  SOL   635      73.610  26.070 407.930  1.00  0.00           O
ATOM   4925  HW1 SOL   635      72.940  25.750 407.260  1.00  0.00           H
ATOM   4926  HW2 SOL   635      73.450  25.620 408.800  1.00  0.00           H
ATOM   4927  OW  SOL   636     305.080-188.030 -74.130  1.00  0.00           O
ATOM   4928  HW1 SOL   636     304.190-188.220 -73.700  1.00  0.00           H
ATOM   4929  HW2 SOL   636     305.620-188.870 -74.170  1.00  0.00           H
ATOM   4930  OW  SOL   637    -240.430-246.520 195.770  1.00  0.00           O
ATOM   4931  HW1 SOL   637    -241.170-247.190 195.890  1.00  0.00           H
ATOM   4932  HW2 SOL   637    -239.600-246.850 196.210  1.00  0.00           H
ATOM   4933  OW  SOL   638    -378.990  -0.310-520.850  1.00  0.00           O
ATOM   4934  HW1 SOL   638    -379.270  -1.240-521.110  1.00  0.00           H
ATOM   4935  HW2 SOL   638    -379.670   0.350-521.180  1.00  0.00           H
ATOM   4936  OW  SOL   639    -265.000  14.850 419.380  1.00  0.00           O
ATOM   4937  HW1 SOL   639    -265.670  15.030 420.100  1.00  0.00           H
ATOM   4938  HW2 SOL   639    -265.250  14.010 418.900  1.00  0.00           H
ATOM   4939  OW  SOL   640     151.420-219.390  75.230  1.00  0.00           O
ATOM   4940  HW1 SOL   640     151.080-220.310  75.400  1.00  0.00           H
ATOM   4941  HW2 SOL   640     151.020-218.750  75.880  1.00  0.00           H
ATOM   4942  OW  SOL   641    -129.800  15.910 622.990  1.00  0.00           O
ATOM   4943  HW1 SOL   641    -130.370  16.540 622.460  1.00  0.00           H
ATOM   4944  HW2 SOL   641    -129.570  15.120 622.430  1.00  0.00           H
ATOM   4945  OW  SOL   642     115.130  -5.140 368.530  1.00  0.00           O
ATOM   4946  HW1 SOL   642     114.220  -5.370 368.190  1.00  0.00           H
ATOM   4947  HW2 SOL   642     115.370  -5.760 369.280  1.00  0.00           H
ATOM   4948  OW  SOL   643      31.400-154.840-228.440  1.00  0.00           O
ATOM   4949  HW1 SOL   643      30.570-154.770-121.100  1.00  0.00           H
ATOM   4950  HW2 SOL   643      32.130-154.300-228.030  1.00  0.00           H
ATOM   4951  OW  SOL   644     418.430-198.990 238.730  1.00  0.00           O
ATOM   4952  HW1 SOL   644     417.440-198.960 238.590  1.00  0.00           H
ATOM   4953  HW2 SOL   644     418.660-199.750 239.340  1.00  0.00           H
ATOM   4954  OW  SOL   645    -378.160  12.740-101.890  1.00  0.00           O
ATOM   4955  HW1 SOL   645    -378.180  13.710-101.640  1.00  0.00           H
ATOM   4956  HW2 SOL   645    -377.210  12.460-102.050  1.00  0.00           H
ATOM   4957  OW  SOL   646     201.090 -47.060 356.910  1.00  0.00           O
ATOM   4958  HW1 SOL   646     201.900 -47.630 357.070  1.00  0.00           H
ATOM   4959  HW2 SOL   646     200.630 -47.370 356.080  1.00  0.00           H
ATOM   4960  OW  SOL   647     544.730 -20.250 -61.020  1.00  0.00           O
ATOM   4961  HW1 SOL   647     545.500 -19.970 -61.600  1.00  0.00           H
ATOM   4962  HW2 SOL   647     545.080 -20.550 -60.130  1.00  0.00           H
ATOM   4963  OW  SOL   648     292.070-148.120 587.680  1.00  0.00           O
ATOM   4964  HW1 SOL   648     293.040-147.920 587.840  1.00  0.00           H
ATOM   4965  HW2 SOL   648     292.000-148.860 587.010  1.00  0.00           H
ATOM   4966  OW  SOL   649    -279.790 417.980 -54.940  1.00  0.00           O
ATOM   4967  HW1 SOL   649    -280.140 417.480 -55.730  1.00  0.00           H
ATOM   4968  HW2 SOL   649    -279.100 418.640 -55.240  1.00  0.00           H
ATOM   4969  OW  SOL   650     -92.930-104.550 260.570  1.00  0.00           O
ATOM   4970  HW1 SOL   650     -93.620-104.560 259.850  1.00  0.00           H
ATOM   4971  HW2 SOL   650     -92.710-103.600 260.800  1.00  0.00           H
ATOM   4972  OW  SOL   651     -92.610-158.890-257.330  1.00  0.00           O
ATOM   4973  HW1 SOL   651     -92.460-159.280-258.240  1.00  0.00           H
ATOM   4974  HW2 SOL   651     -93.510-159.160-256.990  1.00  0.00           H
ATOM   4975  OW  SOL   652      31.490 -99.470  18.440  1.00  0.00           O
ATOM   4976  HW1 SOL   652      30.770 -99.280  17.770  1.00  0.00           H
ATOM   4977  HW2 SOL   652      31.790 -98.620  18.870  1.00  0.00           H
ATOM   4978  OW  SOL   653      19.270-126.690-172.700  1.00  0.00           O
ATOM   4979  HW1 SOL   653      18.790-127.090-173.480  1.00  0.00           H
ATOM   4980  HW2 SOL   653      18.820-126.950-171.850  1.00  0.00           H
ATOM   4981  OW  SOL   654     -46.580 160.120 221.170  1.00  0.00           O
ATOM   4982  HW1 SOL   654     -46.200 159.440 221.800  1.00  0.00           H
ATOM   4983  HW2 SOL   654     -47.490 159.840 220.890  1.00  0.00           H
ATOM   4984  OW  SOL   655     123.560-349.830-171.100  1.00  0.00           O
ATOM   4985  HW1 SOL   655     123.590-350.390-171.930  1.00  0.00           H
ATOM   4986  HW2 SOL   655     124.290-349.150-171.130  1.00  0.00           H
ATOM   4987  OW  SOL   656     226.790  76.430 215.520  1.00  0.00           O
ATOM   4988  HW1 SOL   656     227.530  75.760 215.620  1.00  0.00           H
ATOM   4989  HW2 SOL   656     226.610  76.860 216.400  1.00  0.00           H
ATOM   4990  OW  SOL   657     256.300  44.530 230.520  1.00  0.00           O
ATOM   4991  HW1 SOL   657     257.110  44.060 230.180  1.00  0.00           H
ATOM   4992  HW2 SOL   657     256.570  45.260 231.140  1.00  0.00           H
ATOM   4993  OW  SOL   658    -269.920 -84.780 -90.140  1.00  0.00           O
ATOM   4994  HW1 SOL   658    -269.390 -84.240 -90.790  1.00  0.00           H
ATOM   4995  HW2 SOL   658    -270.890 -84.600 -90.260  1.00  0.00           H
ATOM   4996  OW  SOL   659     -63.880  65.890  25.360  1.00  0.00           O
ATOM   4997  HW1 SOL   659     -63.050  65.490  24.970  1.00  0.00           H
ATOM   4998  HW2 SOL   659     -64.580  65.190  25.440  1.00  0.00           H
ATOM   4999  OW  SOL   660     151.200 308.210 233.320  1.00  0.00           O
ATOM   5000  HW1 SOL   660     151.480 309.140 233.100  1.00  0.00           H
ATOM   5001  HW2 SOL   660     151.270 307.640 232.500  1.00  0.00           H
ATOM   5002  OW  SOL   661     106.100 -56.000 -29.480  1.00  0.00           O
ATOM   5003  HW1 SOL   661     105.600 -55.960 -28.610  1.00  0.00           H
ATOM   5004  HW2 SOL   661     106.140 -55.090 -29.880  1.00  0.00           H
ATOM   5005  OW  SOL   662    -125.640-346.020 339.820  1.00  0.00           O
ATOM   5006  HW1 SOL   662    -125.870-346.520 338.980  1.00  0.00           H
ATOM   5007  HW2 SOL   662    -126.270-345.250 339.940  1.00  0.00           H
ATOM   5008  OW  SOL   663    -208.260-353.120 295.330  1.00  0.00           O
ATOM   5009  HW1 SOL   663    -207.370-353.210 294.890  1.00  0.00           H
ATOM   5010  HW2 SOL   663    -208.260-352.290 295.900  1.00  0.00           H
ATOM   5011  OW  SOL   664     163.880 528.350 179.910  1.00  0.00           O
ATOM   5012  HW1 SOL   664     163.620 527.490 180.360  1.00  0.00           H
ATOM   5013  HW2 SOL   664     163.940 529.080 180.590  1.00  0.00           H
ATOM   5014  OW  SOL   665     346.250  38.000 154.990  1.00  0.00           O
ATOM   5015  HW1 SOL   665     345.670  38.800 155.160  1.00  0.00           H
ATOM   5016  HW2 SOL   665     346.970  37.950 155.680  1.00  0.00           H
ATOM   5017  OW  SOL   666     -20.050 -13.440-227.670  1.00  0.00           O
ATOM   5018  HW1 SOL   666     -20.150 -13.370-228.670  1.00  0.00           H
ATOM   5019  HW2 SOL   666     -19.460 -14.210-227.450  1.00  0.00           H
ATOM   5020  OW  SOL   667     173.790-547.300  63.730  1.00  0.00           O
ATOM   5021  HW1 SOL   667     173.890-547.250  62.740  1.00  0.00           H
ATOM   5022  HW2 SOL   667     174.140-548.170  64.060  1.00  0.00           H
ATOM   5023  OW  SOL   668      -6.110 272.970 131.040  1.00  0.00           O
ATOM   5024  HW1 SOL   668      -5.670 273.520 131.750  1.00  0.00           H
ATOM   5025  HW2 SOL   668      -5.490 272.880 130.260  1.00  0.00           H
ATOM   5026  OW  SOL   669    -155.550-103.320 -17.320  1.00  0.00           O
ATOM   5027  HW1 SOL   669    -155.020-103.750 -18.070  1.00  0.00           H
ATOM   5028  HW2 SOL   669    -155.120-103.520 -16.450  1.00  0.00           H
ATOM   5029  OW  SOL   670     119.680-345.790 150.200  1.00  0.00           O
ATOM   5030  HW1 SOL   670     119.570-345.440 149.270  1.00  0.00           H
ATOM   5031  HW2 SOL   670     119.200-346.670 150.280  1.00  0.00           H
ATOM   5032  OW  SOL   671      89.340 274.520  98.860  1.00  0.00           O
ATOM   5033  HW1 SOL   671      89.850 273.680  98.650  1.00  0.00           H
ATOM   5034  HW2 SOL   671      88.980 274.910  98.010  1.00  0.00           H
ATOM   5035  OW  SOL   672     137.210  43.290 -96.310  1.00  0.00           O
ATOM   5036  HW1 SOL   672     136.570  42.980 -97.010  1.00  0.00           H
ATOM   5037  HW2 SOL   672     138.110  43.470 -96.720  1.00  0.00           H
ATOM   5038  OW  SOL   673    -152.160-244.170-131.700  1.00  0.00           O
ATOM   5039  HW1 SOL   673    -152.390-245.060-131.320  1.00  0.00           H
ATOM   5040  HW2 SOL   673    -152.400-244.160-132.680  1.00  0.00           H
ATOM   5041  OW  SOL   674      88.170  12.610 115.370  1.00  0.00           O
ATOM   5042  HW1 SOL   674      87.610  13.240 115.910  1.00  0.00           H
ATOM   5043  HW2 SOL   674      88.120  12.850 114.400  1.00  0.00           H
ATOM   5044  OW  SOL   675    -129.330 -20.990  48.920  1.00  0.00           O
ATOM   5045  HW1 SOL   675    -128.770 -20.990  48.090  1.00  0.00           H
ATOM   5046  HW2 SOL   675    -130.260 -21.290  48.690  1.00  0.00           H
ATOM   5047  OW  SOL   676      11.870 -20.940 295.620  1.00  0.00           O
ATOM   5048  HW1 SOL   676      12.160 -21.870 295.860  1.00  0.00           H
ATOM   5049  HW2 SOL   676      12.140 -20.310 296.360  1.00  0.00           H
ATOM   5050  OW  SOL   677     -52.250 128.240 370.040  1.00  0.00           O
ATOM   5051  HW1 SOL   677     -53.160 128.030 369.700  1.00  0.00           H
ATOM   5052  HW2 SOL   677     -51.960 129.130 369.700  1.00  0.00           H
ATOM   5053  OW  SOL   678     275.270  24.240-129.090  1.00  0.00           O
ATOM   5054  HW1 SOL   678     275.780  24.280-129.950  1.00  0.00           H
ATOM   5055  HW2 SOL   678     274.750  25.090-128.980  1.00  0.00           H
ATOM   5056  OW  SOL   679    -252.140 235.320-100.870  1.00  0.00           O
ATOM   5057  HW1 SOL   679    -252.040 234.330-100.970  1.00  0.00           H
ATOM   5058  HW2 SOL   679    -252.890 235.640-101.450  1.00  0.00           H
ATOM   5059  OW  SOL   680     157.770   4.630 223.920  1.00  0.00           O
ATOM   5060  HW1 SOL   680     158.690   4.320 224.180  1.00  0.00           H
[truncated: 8,789,315 more chars]
