# Supplementary material for: YiaC and CobB regulate lysine lactylation in Escherichia coli
Source: Nat Commun. 2022 Nov 4;13:6628. doi: 10.1038/s41467-022-34399-y (PMC9636275; doi:10.1038/s41467-022-34399-y)
Supplement: Supplementary file 10 — Source Data [file 41467_2022_34399_MOESM10_ESM.zip › Source Data/MD simulation source data/PykFK382la_FBP_MD/README.md]

# MD simulation instructions

## Software requirements:

- `GROMACS (2019.6-sp-gcc8.4-mvapich2.3-cuda10.2)`  

## Gain protein and ligand structure

We must download the protein structure file we will be working with.  We will utilize PykF  (PDB code 1PKY). 

protein PDB ID：1PKY

ligand structure：https://atb.uq.edu.au

## Workflow

There are 7 conventional sequential steps in the workflow:

1. Generate Topology

2. Define box and Solvate

3. Add Ions

4. Energy Minimization

5. Equilibration

6. Production MD

7. Analysis

## Step 1: Generate Topology

There should now be a "gromos54a8.ff" subdirectory in your working directory. The gromos54a8.ff includes force field of modified protein,Vienna PTM added PykFK382la for us. 

```sh
Generate PykF.pdb
#protein gro and itp file

#The PykFK382la_protein file includes PykFK382la.gro, PykFK382la.itp PykFK382la.pdb and PykFK382la.top files
```

ligand gro file anf itp file

```sh
#ligand gro file
gmx editconf -f FBP.pdb -o FBP.gro

#ligand itp file
(downloaded From website https://atb.uq.edu.au)
```


### Build the Topology

Including the parameters for the ``` FBP``` ligand in the system topology . Just insert a line that says `#include "FBP.itp"` into topol.top after the position restraint file is included. The inclusion of position restraints indicates the end of the "Protein" moleculetype section.

```sh
; Include Position restraint file
#ifdef POSRES
#include "posre_Protein_chain_A.itp"
#include "posre_Protein_chain_A2.itp"
#endif

; Include water topology
#include "./gromos54a7.ff/spc.itp"
```

becomes...

```sh
; Include Position restraint file
#ifdef POSRES
#include "posre_Protein_chain_A.itp"
#include "posre_Protein_chain_A2.itp"
#endif

; Include ligand topology
#include "FBP.itp"

; Include water topology
#include "./gromos54a7_atb.ff/spc.itp"
```

The last adjustment to be made is in the `[ molecules ]` directive. To account for the fact that there is a new molecule in complex.gro, we have to add it here, like so:

```sh
[ molecules ]
; Compound        #mols
Protein_chain_A     1
Protein_chain_A2    1
FBP                 1
```

The topology and coordinate file are now in agreement with respect to the contents of the system.

## Step 2: Define box and Solvate

At this point, the workflow is just like any other MD simulation. We will define the unit cell and fill it with water.

```sh
gmx_mpi editconf -f PykFK382la_FBP.gro -o newbox.gro -bt cubic -d 1.0
gmx_mpi solvate -cp newbox.gro -cs spc216.gro -p topol.top -o solv.gro
vmd solv.gro
```

## Step 3: Add Ions

Use grompp to assemble a .tpr file, using any .mdp file.  ``` ions.mdp ```

```sh
gmx_mpi grompp -f ions.mdp -c solv.gro -p topol.top -o ions.tpr -maxwarn 1
```

We now pass our .tpr file to genion:

```sh
gmx_mpi genion -s ions.tpr -o solv_ions.gro -p topol.top -pname NA -nname CL -np 10
```

The names of the ions specified with -pname and -nname were force field-specific in previous versions of GROMACS, but were standardized in version 4.5. The specified atom names are always the elemental symbol in all capital letters, along with the `[ moleculetype ]`. Residue names may or may not append the sign of the charge (+/-). Refer to ions.itp for proper nomenclature if you encounter difficulties.

Your `[ molecules ]` directive should now look like:

```sh
[ molecules ]
; Compound        #mols
Protein_chain_A       1
Protein_chain_A2      1
FBP                 1
SOL             38062
NA               10
```

## Step 4: Energy Minimization

Now that the system is assembled, create the binary input using grompp using ``` em.mdp``` input parameter file:

```sh
gmx grompp -f em.mdp -c solv_ions.gro -p topol.top -o em.tpr 
```

We are now ready to invoke mdrun to carry out the EM:

```sh
gmx mdrun -v -deffnm em
```

## Step 5: Equilibration

### Restraining the Ligand

To restrain the ligand, we will need to generate a position restraint topology for it. First, create an index group for FBP that contains only its non-hydrogen atoms:

```
gmx make_ndx -f FBP.gro -o index_lig.ndx
...
 > 0 & ! a H*
 > q
```

Then, execute the genrestr module and select this newly created index group (which will be group 3 in the index_FBP.ndx file):

```
gmx genrestr -f FBP.gro -n index_lig.ndx -o posre_FBP.itp -fc 1000 1000 1000
```

Now, we need to include this information in our topology. We can do this in several ways, depending upon the conditions we wish to use. If we simply want to restrain the ligand whenever the protein is also restrained, add the following lines to your topology in the location indicated:

```
; Include Position restraint file
#ifdef POSRES
#include "posre_Protein_chain_A.itp"
#include "posre_Protein_chain_A2.itp"
#endif

; Include ligand topology
#include "FBP.itp"

; Ligand position restraints
#ifdef POSRES
#include "posre_FBP.itp"
#endif

; Include water topology
#include "./gromos54a7_atb.ff/spc.itp"
```

### Thermostats

Proper control of temperature coupling is a sensitive issue. Coupling every moleculetype to its own thermostatting group is a bad idea. For instance, if you do the following:

```
tc-grps = Protein Non-Protein
```

Here, I am using em.gro, the output (minimized) structure of our system:

```
gmx make_ndx -f em.gro -o index.ndx
  0 System              : 116317 atoms
  1 Protein             :  4404 atoms
  2 Protein-H           :  3507 atoms
  3 C-alpha             :   465 atoms
  4 Backbone            :  1395 atoms
  5 MainChain           :  1862 atoms
  6 MainChain+Cb        :  2287 atoms
  7 MainChain+H         :  2319 atoms
  8 SideChain           :  2085 atoms
  9 SideChain-H         :  1645 atoms
 10 Prot-Masses         :  4404 atoms
 11 non-Protein         : 111913 atoms
 12 Other               : 111913 atoms
 13 FBP                 :    30 atoms
 14 SOL                 : 111873 atoms
 15 NA                  :    10 atoms

```

Merge the "Protein" and "FBP" groups with the following, where ">" indicates the make_ndx prompt:

```
> 1 | 13 （ligand)
> q
```

Proceed with *NVT* equilibration using ``` nvt.mdp```  file.

```sh
gmx_mpi grompp -f nvt.mdp -c em.gro -r em.gro -p topol.top -n index.ndx -o nvt.tpr -maxwarn 2
gmx_mpi mdrun -v -deffnm nvt
```

Once the *NVT* simulation is complete, proceed to *NPT* with ``` npt.mdp``` file

```sh
gmx_mpi grompp -f npt.mdp -c nvt.gro -t nvt.cpt -r nvt.gro -p topol.top -n index.ndx -o npt.tpr -maxwarn 2
gmx_mpi mdrun -v -deffnm npt
```

## Step 6: Production MD

Upon completion of the two equilibration phases, the system is now well-equilibrated at the desired temperature and pressure. We are now ready to release the position restraints and run production MD for data collection. The process is just like we have seen before, as we will make use of the checkpoint file (which in this case now contains preserve pressure coupling information) to grompp. We will run a 100-ns MD simulation, the script for which can be found ``` md.mdp```

```sh
gmx_mpi grompp -f md.mdp -c npt.gro -t npt.cpt -p topol.top  -o md_0_10.tpr -maxwarn 2
gmx_mpi mdrun -v -deffnm md_0_10
```

## Step 7: Analysis

**Recentering and Rewrapping Coordinates**

As in any simulation conducted with periodic boundary conditions, molecules may appear "broken" or may "jump" back and forth across the box. To recenter the protein and rewrap the molecules within the unit cell to recover the desired rhombic dodecahedral shape, invoke trjconv:

```sh
 gmx_mpi trjconv -s md_0_10.tpr -f md_0_10.xtc -o md_0_10_center.xtc -center -pbc mol -ur compact
 gmx_mpi trjconv -s md_0_10.tpr -f md_0_10_center.xtc -o md_0_10_fit.xtc -fit rot+trans
```

**Analyzing Protein-Ligand Interactions and Ligand Dynamics**

```sh
gmx_mpi rms -s md_0_10.tpr -f md_0_10_center.xtc -o RMSD_pro.xvg -tu ns
xmgrace RMSD_pro.xvg
```

**Extract Structure** 

```sh
gmx_mpi trjconv -s md_0_10.tpr -f md_0_10_center.xtc -o PykFK382la_FBP_0ns.pdb -dump 0
gmx_mpi trjconv -s md_0_10.tpr -f md_0_10_center.xtc -o PykFK382la_FBP_100ns.pdb -dump 100000
```
