# Supplementary material for: YiaC and CobB regulate lysine lactylation in Escherichia coli
Source: Nat Commun. 2022 Nov 4;13:6628. doi: 10.1038/s41467-022-34399-y (PMC9636275; doi:10.1038/s41467-022-34399-y)
Supplement: Supplementary file 10 — Source Data [file 41467_2022_34399_MOESM10_ESM.zip › Source Data/MD simulation source data/PykFK382la_FBP_MD/gromos54a7_atb.ff/aminoacids.c.tdb]

[ None ]

[ COO- ]
[ replace ]
C	C	C	12.011	0.27
O	O1	OM	15.9994	-0.635
OXT	O2	OM	15.9994	-0.635
[ add ]
2	8	O	C	CA	N
	OM	15.9994	-0.635
[ bonds ]
C	O1	gb_6
C	O2	gb_6
[ angles ]
O1	C	O2	ga_38
CA	C	O1	ga_22
CA	C	O2	ga_22
[ dihedrals ]
N	CA	C	O2	gd_45
N       CA      C       O2      gd_42
[ impropers ]
C	CA	O2	O1	gi_1

[ COOH ]
[ replace ]
C	C	C	12.011	0.33
O	O	OA	15.9994	-0.288
OXT	OT	O	15.9994	-0.45
[ add ]
1	2	OT	C	CA	N
	O	15.9994	-0.45
1	2	HO	O	C	CA
	H	1.008	0.408
[ bonds ]
C	O	gb_13
C	OT	gb_5
O	HO	gb_1
[ angles ]
O	C	OT	ga_33
C	O	HO	ga_12
CA	C	O	ga_19
CA	C	OT	ga_30
[ dihedrals ]
N	CA	C	O	gd_45
N	CA	C	O	gd_42
CA	C	O	HO	gd_12
[ impropers ]
C	CA	OT	O	gi_1
