# Supplementary material for: YiaC and CobB regulate lysine lactylation in Escherichia coli
Source: Nat Commun. 2022 Nov 4;13:6628. doi: 10.1038/s41467-022-34399-y (PMC9636275; doi:10.1038/s41467-022-34399-y)
Supplement: Supplementary file 10 — Source Data [file 41467_2022_34399_MOESM10_ESM.zip › Source Data/MD simulation source data/PykFK382la_FBP_MD/gromos54a7_atb.ff/aminoacids.n.tdb]

[ None ]

[ NH3+ ]
[ replace ]
N		NL	14.0067	0.129
CA		CH1	13.019	0.127	0
[ add ]
3	4	H	N	CA	C
	H	1.008	0.248
[ delete ]
H
[ bonds ]
N	H1	gb_2
N	H2	gb_2
N	H3	gb_2
[ angles ]
H1	N	H2	ga_10
H2	N	H3	ga_10
H3	N	H1	ga_10
CA	N	H1	ga_11
CA	N	H2	ga_11
CA	N	H3	ga_11
[ dihedrals ]
H1	N	CA	C	gd_39

[ NH2 ]
[ replace ]
N		NL	14.0067	-0.66
CA		CH1	13.019	-0.22   0
[ add ]
2	4	H	N	CA	C
	H	1.008	0.44
[ delete ]
H
[ bonds ]
N	H1	gb_2
N	H2	gb_2
[ angles ]
H1	N	H2	ga_10
CA	N	H1	ga_11
CA	N	H2	ga_11
[ dihedrals ]
H1	N	CA	C	gd_39

[ PRO-NH2+ ]
[ replace ]
N		NT	14.0067	0.128
CA		CH1	13.019	0.188
CD		CH2r	14.027	0.188
[ add ]
2	4	H	N	CA	C
	H	1.008	0.248
[ bonds ]
N	H1	gb_2
N	H2	gb_2
[ angles ]
H1	N	H2	ga_10
CA	N	H1	ga_11
CA	N	H2	ga_11
CD	N	H1	ga_11
CD	N	H2	ga_11
[ dihedrals ]
CD	N	CA	C	gd_39

[ PRO-NH ]
[ replace ]
N		N	14.0067	-0.31
[ add ]
1	4	H	N	CA	C
	H	1.008	0.31
[ bonds ]
N	H	gb_2
[ angles ]
CA	N	H	ga_11
CD	N	H	ga_11
[ dihedrals ]
CD      N       CA      C       gd_39

[ GLY-NH3+ ]
[ replace ]
N		NL	14.0067	0.129
CA		CH2	14.027	0.127	0
[ add ]
3	4	H	N	CA	C
	H	1.008	0.248
[ delete ]
H
[ bonds ]
N	H1	gb_2
N	H2	gb_2
N	H3	gb_2
[ angles ]
H1	N	H2	ga_10
H2	N	H3	ga_10
H3	N	H1	ga_10
CA	N	H1	ga_11
CA	N	H2	ga_11
CA	N	H3	ga_11
[ dihedrals ]
H1	N	CA	C	gd_39
