# Supplementary material for: YiaC and CobB regulate lysine lactylation in Escherichia coli
Source: Nat Commun. 2022 Nov 4;13:6628. doi: 10.1038/s41467-022-34399-y (PMC9636275; doi:10.1038/s41467-022-34399-y)
Supplement: Supplementary file 10 — Source Data [file 41467_2022_34399_MOESM10_ESM.zip › Source Data/MD simulation source data/PykF_FBP_md/PykF.gro]

Gravel Rubs Often Many Awfully Cauterized Sores
 4397
    1MET      N    1   3.717   5.747   6.707
    1MET     H1    2   3.648   5.815   6.734
    1MET     H2    3   3.793   5.794   6.662
    1MET     H3    4   3.677   5.681   6.644
    1MET     CA    5   3.767   5.677   6.828
    1MET     CB    6   3.651   5.609   6.901
    1MET     CG    7   3.548   5.705   6.958
    1MET     SD    8   3.415   5.624   7.049
    1MET     CE    9   3.500   5.570   7.196
    1MET      C   10   3.873   5.573   6.791
    1MET      O   11   3.926   5.504   6.877
    2LYS      N   12   3.903   5.564   6.661
    2LYS      H   13   3.854   5.621   6.596
    2LYS     CA   14   4.006   5.473   6.613
    2LYS     CB   15   3.980   5.429   6.469
    2LYS     CG   16   4.003   5.537   6.365
    2LYS     CD   17   3.981   5.481   6.225
    2LYS     CE   18   4.007   5.585   6.119
    2LYS     NZ   19   4.150   5.625   6.117
    2LYS    HZ1   20   4.165   5.694   6.047
    2LYS    HZ2   21   4.175   5.663   6.207
    2LYS    HZ3   22   4.207   5.545   6.099
    2LYS      C   23   4.143   5.539   6.624
    2LYS      O   24   4.154   5.662   6.617
    3LYS      N   25   4.246   5.457   6.639
    3LYS      H   26   4.230   5.359   6.643
    3LYS     CA   27   4.383   5.506   6.651
    3LYS     CB   28   4.450   5.438   6.770
    3LYS     CG   29   4.394   5.485   6.903
    3LYS     CD   30   4.479   5.437   7.018
    3LYS     CE   31   4.470   5.286   7.030
    3LYS     NZ   32   4.508   5.237   7.166
    3LYS    HZ1   33   4.501   5.137   7.169
    3LYS    HZ2   34   4.603   5.264   7.185
    3LYS    HZ3   35   4.447   5.277   7.234
    3LYS      C   36   4.462   5.482   6.523
    3LYS      O   37   4.539   5.568   6.479
    4THR      N   38   4.443   5.365   6.462
    4THR      H   39   4.380   5.299   6.503
    4THR     CA   40   4.511   5.332   6.338
    4THR     CB   41   4.487   5.186   6.297
    4THR    OG1   42   4.540   5.098   6.398
    4THR    HG1   43   4.524   5.003   6.372
    4THR    CG2   44   4.554   5.155   6.164
    4THR      C   45   4.463   5.425   6.227
    4THR      O   46   4.343   5.449   6.214
    5LYS      N   47   4.556   5.476   6.148
    5LYS      H   48   4.651   5.446   6.159
    5LYS     CA   49   4.524   5.575   6.046
    5LYS     CB   50   4.635   5.680   6.037
    5LYS     CG   51   4.668   5.745   6.171
    5LYS     CD   52   4.548   5.822   6.226
    5LYS     CE   53   4.582   5.893   6.356
    5LYS     NZ   54   4.683   6.000   6.339
    5LYS    HZ1   55   4.701   6.043   6.427
    5LYS    HZ2   56   4.768   5.960   6.303
    5LYS    HZ3   57   4.649   6.069   6.275
    5LYS      C   58   4.503   5.508   5.910
    5LYS      O   59   4.551   5.398   5.886
    6ILE      N   60   4.430   5.576   5.822
    6ILE      H   61   4.397   5.668   5.846
    6ILE     CA   62   4.395   5.521   5.692
    6ILE     CB   63   4.242   5.511   5.676
    6ILE    CG1   64   4.182   5.422   5.785
    6ILE    CG2   65   4.206   5.457   5.537
    6ILE     CD   66   4.031   5.418   5.787
    6ILE      C   67   4.451   5.604   5.578
    6ILE      O   68   4.416   5.722   5.562
    7VAL      N   69   4.538   5.543   5.498
    7VAL      H   70   4.571   5.452   5.523
    7VAL     CA   71   4.588   5.605   5.376
    7VAL     CB   72   4.736   5.570   5.350
    7VAL    CG1   73   4.787   5.648   5.230
    7VAL    CG2   74   4.820   5.600   5.473
    7VAL      C   75   4.503   5.557   5.258
    7VAL      O   76   4.483   5.437   5.240
    8CYS      N   77   4.451   5.651   5.180
    8CYS      H   78   4.472   5.747   5.198
    8CYS     CA   79   4.366   5.618   5.066
    8CYS     CB   80   4.225   5.675   5.086
    8CYS     SG   81   4.134   5.603   5.223
    8CYS     HG   82   4.044   5.646   5.229
    8CYS      C   83   4.424   5.669   4.935
    8CYS      O   84   4.450   5.788   4.920
    9THR      N   85   4.442   5.578   4.840
    9THR      H   86   4.427   5.482   4.861
    9THR     CA   87   4.484   5.616   4.706
    9THR     CB   88   4.537   5.495   4.626
    9THR    OG1   89   4.637   5.427   4.704
    9THR    HG1   90   4.671   5.348   4.652
    9THR    CG2   91   4.598   5.540   4.494
    9THR      C   92   4.365   5.677   4.633
    9THR      O   93   4.261   5.612   4.616
   10ILE      N   94   4.380   5.802   4.591
   10ILE      H   95   4.469   5.846   4.601
   10ILE     CA   96   4.271   5.877   4.529
   10ILE     CB   97   4.275   6.025   4.571
   10ILE    CG1   98   4.256   6.038   4.723
   10ILE    CG2   99   4.168   6.105   4.499
   10ILE     CD  100   4.124   5.986   4.775
   10ILE      C  101   4.275   5.869   4.377
   10ILE      O  102   4.381   5.879   4.315
   11GLY      N  103   4.157   5.850   4.318
   11GLY      H  104   4.076   5.840   4.375
   11GLY     CA  105   4.143   5.842   4.174
   11GLY      C  106   4.025   5.926   4.128
   11GLY      O  107   3.972   6.006   4.205
   12PRO      N  108   3.983   5.908   4.002
   12PRO     CA  109   3.873   5.986   3.942
   12PRO     CB  110   3.855   5.921   3.805
   12PRO     CG  111   3.987   5.862   3.773
   12PRO     CD  112   4.045   5.817   3.904
   12PRO      C  113   3.742   5.983   4.021
   12PRO      O  114   3.670   6.082   4.021
   13LYS      N  115   3.712   5.871   4.086
   13LYS      H  116   3.777   5.795   4.086
   13LYS     CA  117   3.585   5.857   4.158
   13LYS     CB  118   3.547   5.711   4.177
   13LYS     CG  119   3.507   5.640   4.048
   13LYS     CD  120   3.460   5.497   4.071
   13LYS     CE  121   3.334   5.492   4.158
   13LYS     NZ  122   3.296   5.354   4.198
   13LYS    HZ1  123   3.214   5.357   4.254
   13LYS    HZ2  124   3.280   5.299   4.116
   13LYS    HZ3  125   3.371   5.313   4.250
   13LYS      C  126   3.589   5.926   4.294
   13LYS      O  127   3.486   5.947   4.356
   14THR      N  128   3.710   5.960   4.339
   14THR      H  129   3.789   5.947   4.280
   14THR     CA  130   3.729   6.016   4.472
   14THR     CB  131   3.799   5.915   4.565
   14THR    OG1  132   3.918   5.866   4.502
   14THR    HG1  133   3.963   5.801   4.562
   14THR    CG2  134   3.707   5.798   4.596
   14THR      C  135   3.813   6.143   4.465
   14THR      O  136   3.868   6.188   4.565
   15GLU      N  137   3.822   6.201   4.345
   15GLU      H  138   3.771   6.161   4.268
   15GLU     CA  139   3.903   6.319   4.322
   15GLU     CB  140   3.947   6.324   4.175
   15GLU     CG  141   4.017   6.452   4.133
   15GLU     CD  142   4.090   6.437   4.001
   15GLU    OE1  143   4.050   6.350   3.921
   15GLU    OE2  144   4.187   6.511   3.978
   15GLU      C  145   3.828   6.447   4.358
   15GLU      O  146   3.889   6.549   4.389
   16SER      N  147   3.695   6.441   4.356
   16SER      H  148   3.651   6.354   4.333
   16SER     CA  149   3.611   6.557   4.386
   16SER     CB  150   3.466   6.530   4.344
   16SER     OG  151   3.410   6.423   4.418
   16SER     HG  152   3.316   6.408   4.389
   16SER      C  153   3.617   6.594   4.534
   16SER      O  154   3.647   6.510   4.619
   17GLU      N  155   3.588   6.720   4.564
   17GLU      H  156   3.565   6.784   4.491
   17GLU     CA  157   3.590   6.768   4.702
   17GLU     CB  158   3.569   6.920   4.707
   17GLU     CG  159   3.681   7.000   4.642
   17GLU     CD  160   3.663   7.149   4.658
   17GLU    OE1  161   3.572   7.191   4.733
   17GLU    OE2  162   3.741   7.226   4.597
   17GLU      C  163   3.483   6.698   4.785
   17GLU      O  164   3.504   6.669   4.903
   18GLU      N  165   3.368   6.672   4.723
   18GLU      H  166   3.357   6.698   4.627
   18GLU     CA  167   3.258   6.605   4.791
   18GLU     CB  168   3.137   6.593   4.698
   18GLU     CG  169   3.011   6.544   4.767
   18GLU     CD  170   2.895   6.525   4.670
   18GLU    OE1  171   2.914   6.549   4.549
   18GLU    OE2  172   2.786   6.485   4.715
   18GLU      C  173   3.298   6.466   4.840
   18GLU      O  174   3.278   6.432   4.957
   19MET      N  175   3.355   6.387   4.750
   19MET      H  176   3.367   6.420   4.657
   19MET     CA  177   3.399   6.252   4.783
   19MET     CB  178   3.438   6.176   4.656
   19MET     CG  179   3.316   6.125   4.578
   19MET     SD  180   3.226   5.995   4.666
   19MET     CE  181   3.354   5.871   4.686
   19MET      C  182   3.514   6.256   4.883
   19MET      O  183   3.518   6.178   4.977
   20LEU      N  184   3.608   6.350   4.863
   20LEU      H  185   3.602   6.409   4.783
   20LEU     CA  186   3.718   6.366   4.957
   20LEU     CB  187   3.813   6.478   4.911
   20LEU     CG  188   3.912   6.446   4.799
   20LEU    CD1  189   3.985   6.572   4.753
   20LEU    CD2  190   4.011   6.341   4.846
   20LEU      C  191   3.666   6.397   5.097
   20LEU      O  192   3.715   6.342   5.196
   21ALA      N  193   3.566   6.484   5.106
   21ALA      H  194   3.533   6.529   5.023
   21ALA     CA  195   3.503   6.516   5.233
   21ALA     CB  196   3.397   6.624   5.216
   21ALA      C  197   3.441   6.390   5.293
   21ALA      O  198   3.460   6.360   5.411
   22LYS      N  199   3.366   6.317   5.210
   22LYS      H  200   3.349   6.351   5.118
   22LYS     CA  201   3.307   6.189   5.251
   22LYS     CB  202   3.225   6.128   5.137
   22LYS     CG  203   3.090   6.194   5.113
   22LYS     CD  204   3.018   6.128   4.996
   22LYS     CE  205   2.873   6.172   4.987
   22LYS     NZ  206   2.859   6.320   4.975
   22LYS    HZ1  207   2.761   6.343   4.969
   22LYS    HZ2  208   2.899   6.364   5.055
   22LYS    HZ3  209   2.905   6.351   4.892
   22LYS      C  210   3.414   6.090   5.295
   22LYS      O  211   3.395   6.015   5.391
   23MET      N  212   3.526   6.089   5.223
   23MET      H  213   3.534   6.152   5.146
   23MET     CA  214   3.635   5.998   5.253
   23MET     CB  215   3.738   6.001   5.140
   23MET     CG  216   3.689   5.934   5.012
   23MET     SD  217   3.716   5.756   5.010
   23MET     CE  218   3.892   5.749   4.975
   23MET      C  219   3.698   6.035   5.387
   23MET      O  220   3.731   5.947   5.467
   24LEU      N  221   3.715   6.164   5.412
   24LEU      H  222   3.693   6.231   5.340
   24LEU     CA  223   3.764   6.213   5.541
   24LEU     CB  224   3.785   6.364   5.536
   24LEU     CG  225   3.902   6.416   5.453
   24LEU    CD1  226   3.896   6.567   5.441
   24LEU    CD2  227   4.035   6.373   5.515
   24LEU      C  228   3.669   6.178   5.655
   24LEU      O  229   3.711   6.134   5.761
   25ASP      N  230   3.539   6.197   5.630
   25ASP      H  231   3.512   6.237   5.543
   25ASP     CA  232   3.436   6.161   5.727
   25ASP     CB  233   3.298   6.205   5.678
   25ASP     CG  234   3.279   6.356   5.685
   25ASP    OD1  235   3.374   6.427   5.722
   25ASP    OD2  236   3.168   6.403   5.653
   25ASP      C  237   3.436   6.011   5.755
   25ASP      O  238   3.415   5.968   5.869
   26ALA      N  239   3.458   5.932   5.651
   26ALA      H  240   3.477   5.973   5.561
   26ALA     CA  241   3.457   5.786   5.663
   26ALA     CB  242   3.458   5.722   5.525
   26ALA      C  243   3.574   5.736   5.747
   26ALA      O  244   3.565   5.631   5.809
   27GLY      N  245   3.684   5.812   5.747
   27GLY      H  246   3.686   5.894   5.690
   27GLY     CA  247   3.799   5.779   5.828
   27GLY      C  248   3.934   5.796   5.760
   27GLY      O  249   4.037   5.762   5.819
   28MET      N  250   3.934   5.847   5.638
   28MET      H  251   3.847   5.869   5.594
   28MET     CA  252   4.059   5.872   5.567
   28MET     CB  253   4.034   5.918   5.423
   28MET     CG  254   4.162   5.953   5.347
   28MET     SD  255   4.137   6.011   5.179
   28MET     CE  256   4.068   6.173   5.209
   28MET      C  257   4.141   5.977   5.641
   28MET      O  258   4.085   6.075   5.691
   29ASN      N  259   4.272   5.956   5.648
   29ASN      H  260   4.310   5.875   5.604
   29ASN     CA  261   4.362   6.048   5.716
   29ASN     CB  262   4.429   5.979   5.835
   29ASN     CG  263   4.328   5.926   5.936
   29ASN    OD1  264   4.316   5.805   5.955
   29ASN    ND2  265   4.257   6.016   6.002
   29ASN   HD21  266   4.271   6.114   5.984
   29ASN   HD22  267   4.190   5.987   6.069
   29ASN      C  268   4.468   6.103   5.622
   29ASN      O  269   4.510   6.218   5.634
   30VAL      N  270   4.512   6.020   5.528
   30VAL      H  271   4.471   5.929   5.520
   30VAL     CA  272   4.619   6.057   5.436
   30VAL     CB  273   4.751   5.987   5.472
   30VAL    CG1  274   4.864   6.036   5.384
   30VAL    CG2  275   4.784   6.009   5.619
   30VAL      C  276   4.582   6.022   5.292
   30VAL      O  277   4.525   5.916   5.265
   31MET      N  278   4.615   6.112   5.200
   31MET      H  279   4.656   6.199   5.229
   31MET     CA  280   4.592   6.090   5.057
   31MET     CB  281   4.545   6.218   4.990
   31MET     CG  282   4.535   6.208   4.838
   31MET     SD  283   4.448   6.346   4.763
   31MET     CE  284   4.574   6.472   4.769
   31MET      C  285   4.719   6.040   4.989
   31MET      O  286   4.823   6.104   4.994
   32ARG      N  287   4.708   5.924   4.924
   32ARG      H  288   4.622   5.872   4.930
   32ARG     CA  289   4.819   5.869   4.846
   32ARG     CB  290   4.828   5.717   4.864
   32ARG     CG  291   4.922   5.649   4.764
   32ARG     CD  292   4.952   5.506   4.807
   32ARG     NE  293   5.037   5.435   4.711
   32ARG     HE  294   5.136   5.442   4.722
   32ARG     CZ  295   4.991   5.361   4.609
   32ARG    NH1  296   4.861   5.347   4.589
   32ARG   HH11  297   4.796   5.392   4.650
   32ARG   HH12  298   4.828   5.291   4.513
   32ARG    NH2  299   5.077   5.301   4.528
   32ARG   HH21  300   5.175   5.311   4.543
   32ARG   HH22  301   5.043   5.246   4.452
   32ARG      C  302   4.800   5.904   4.699
   32ARG      O  303   4.693   5.882   4.642
   33LEU      N  304   4.905   5.959   4.639
   33LEU      H  305   4.986   5.981   4.694
   33LEU     CA  306   4.906   5.990   4.497
   33LEU     CB  307   4.946   6.136   4.472
   33LEU     CG  308   4.857   6.243   4.535
   33LEU    CD1  309   4.916   6.381   4.514
   33LEU    CD2  310   4.715   6.236   4.478
   33LEU      C  311   5.001   5.896   4.425
   33LEU      O  312   5.123   5.913   4.430
   34ASN      N  313   4.944   5.795   4.360
   34ASN      H  314   4.845   5.787   4.360
   34ASN     CA  315   5.023   5.695   4.288
   34ASN     CB  316   4.942   5.566   4.272
   34ASN     CG  317   5.023   5.453   4.212
   34ASN    OD1  318   4.969   5.354   4.163
   34ASN    ND2  319   5.155   5.469   4.213
   34ASN   HD21  320   5.196   5.551   4.253
   34ASN   HD22  321   5.214   5.398   4.174
   34ASN      C  322   5.066   5.749   4.152
   34ASN      O  323   4.985   5.757   4.060
   35PHE      N  324   5.194   5.784   4.140
   35PHE      H  325   5.256   5.769   4.217
   35PHE     CA  326   5.246   5.843   4.017
   35PHE     CB  327   5.367   5.931   4.049
   35PHE     CG  328   5.331   6.076   4.071
   35PHE    CD1  329   5.271   6.116   4.189
   35PHE    HD1  330   5.251   6.049   4.260
   35PHE    CD2  331   5.358   6.170   3.974
   35PHE    HD2  332   5.402   6.142   3.889
   35PHE    CE1  333   5.238   6.249   4.209
   35PHE    HE1  334   5.194   6.277   4.295
   35PHE    CE2  335   5.326   6.303   3.994
   35PHE    HE2  336   5.346   6.371   3.923
   35PHE     CZ  337   5.266   6.343   4.112
   35PHE     HZ  338   5.243   6.439   4.126
   35PHE      C  339   5.282   5.737   3.914
   35PHE      O  340   5.348   5.766   3.814
   36SER      N  341   5.238   5.614   3.938
   36SER      H  342   5.200   5.592   4.028
   36SER     CA  343   5.241   5.510   3.836
   36SER     CB  344   5.217   5.372   3.897
   36SER     OG  345   5.232   5.270   3.800
   36SER     HG  346   5.215   5.181   3.842
   36SER      C  347   5.135   5.542   3.731
   36SER      O  348   5.140   5.492   3.618
   37HIS      N  349   5.040   5.627   3.769
   37HIS      H  350   5.043   5.663   3.862
   37HIS     CA  351   4.932   5.670   3.681
   37HIS     CB  352   4.805   5.588   3.706
   37HIS     CG  353   4.828   5.440   3.714
   37HIS    ND1  354   4.850   5.362   3.603
   37HIS    CD2  355   4.830   5.357   3.820
   37HIS    HD2  356   4.817   5.382   3.916
   37HIS    CE1  357   4.865   5.236   3.641
   37HIS    HE1  358   4.883   5.159   3.580
   37HIS    NE2  359   4.854   5.230   3.772
   37HIS    HE2  360   4.862   5.147   3.827
   37HIS      C  361   4.899   5.817   3.704
   37HIS      O  362   4.910   5.867   3.817
   38GLY      N  363   4.861   5.886   3.598
   38GLY      H  364   4.864   5.842   3.508
   38GLY     CA  365   4.816   6.023   3.607
   38GLY      C  366   4.918   6.120   3.550
   38GLY      O  367   5.031   6.083   3.520
   39ASP      N  368   4.876   6.246   3.536
   39ASP      H  369   4.780   6.268   3.554
   39ASP     CA  370   4.966   6.352   3.493
   39ASP     CB  371   4.923   6.409   3.357
   39ASP     CG  372   4.781   6.461   3.355
   39ASP    OD1  373   4.747   6.547   3.440
   39ASP    OD2  374   4.702   6.416   3.270
   39ASP      C  375   4.968   6.460   3.601
   39ASP      O  376   4.892   6.453   3.698
   40TYR      N  377   5.054   6.560   3.583
   40TYR      H  378   5.105   6.565   3.497
   40TYR     CA  379   5.077   6.661   3.686
   40TYR     CB  380   5.193   6.750   3.644
   40TYR     CG  381   5.323   6.674   3.631
   40TYR    CD1  382   5.387   6.623   3.742
   40TYR    HD1  383   5.347   6.637   3.833
   40TYR    CD2  384   5.380   6.652   3.506
   40TYR    HD2  385   5.335   6.688   3.424
   40TYR    CE1  386   5.505   6.552   3.731
   40TYR    HE1  387   5.551   6.516   3.812
   40TYR    CE2  388   5.498   6.582   3.493
   40TYR    HE2  389   5.539   6.567   3.403
   40TYR     CZ  390   5.561   6.532   3.606
   40TYR     OH  391   5.678   6.462   3.594
   40TYR     HH  392   5.704   6.457   3.497
   40TYR      C  393   4.953   6.746   3.714
   40TYR      O  394   4.929   6.784   3.829
   41ALA      N  395   4.877   6.777   3.610
   41ALA      H  396   4.902   6.745   3.519
   41ALA     CA  397   4.756   6.857   3.626
   41ALA     CB  398   4.693   6.886   3.491
   41ALA      C  399   4.656   6.786   3.717
   41ALA      O  400   4.597   6.846   3.806
   42GLU      N  401   4.637   6.657   3.692
   42GLU      H  402   4.687   6.615   3.616
   42GLU     CA  403   4.546   6.575   3.770
   42GLU     CB  404   4.543   6.432   3.715
   42GLU     CG  405   4.475   6.421   3.579
   42GLU     CD  406   4.477   6.280   3.524
   42GLU    OE1  407   4.540   6.192   3.587
   42GLU    OE2  408   4.417   6.256   3.417
   42GLU      C  409   4.586   6.573   3.917
   42GLU      O  410   4.508   6.612   4.004
   43HIS      N  411   4.708   6.527   3.945
   43HIS      H  412   4.766   6.496   3.870
   43HIS     CA  413   4.758   6.520   4.082
   43HIS     CB  414   4.902   6.468   4.084
   43HIS     CG  415   4.916   6.326   4.039
   43HIS    ND1  416   4.857   6.221   4.106
   43HIS    CD2  417   4.982   6.272   3.935
   43HIS    HD2  418   5.036   6.321   3.866
   43HIS    CE1  419   4.886   6.108   4.044
   43HIS    HE1  420   4.855   6.017   4.072
   43HIS    NE2  421   4.962   6.136   3.940
   43HIS    HE2  422   4.999   6.069   3.875
   43HIS      C  423   4.751   6.655   4.151
   43HIS      O  424   4.711   6.665   4.267
   44GLY      N  425   4.789   6.760   4.079
   44GLY      H  426   4.827   6.744   3.987
   44GLY     CA  427   4.779   6.895   4.129
   44GLY      C  428   4.636   6.928   4.167
   44GLY      O  429   4.610   6.988   4.272
   45GLN      N  430   4.542   6.889   4.081
   45GLN      H  431   4.570   6.843   3.996
   45GLN     CA  432   4.400   6.910   4.107
   45GLN     CB  433   4.317   6.870   3.985
   45GLN     CG  434   4.172   6.915   3.992
   45GLN     CD  435   4.157   7.065   4.001
   45GLN    OE1  436   4.214   7.139   3.919
   45GLN    NE2  437   4.083   7.112   4.100
   45GLN   HE21  438   4.040   7.049   4.164
   45GLN   HE22  439   4.070   7.211   4.110
   45GLN      C  440   4.354   6.833   4.230
   45GLN      O  441   4.277   6.886   4.311
   46ARG      N  442   4.399   6.709   4.245
   46ARG      H  443   4.457   6.669   4.173
   46ARG     CA  444   4.367   6.630   4.363
   46ARG     CB  445   4.427   6.489   4.355
   46ARG     CG  446   4.379   6.407   4.235
   46ARG     CD  447   4.419   6.261   4.250
   46ARG     NE  448   4.353   6.176   4.150
   46ARG     HE  449   4.255   6.162   4.159
   46ARG     CZ  450   4.414   6.116   4.048
   46ARG    NH1  451   4.545   6.129   4.028
   46ARG   HH11  452   4.599   6.184   4.091
   46ARG   HH12  453   4.589   6.083   3.951
   46ARG    NH2  454   4.343   6.042   3.964
   46ARG   HH21  455   4.244   6.032   3.978
   46ARG   HH22  456   4.387   5.997   3.887
   46ARG      C  457   4.416   6.699   4.490
   46ARG      O  458   4.343   6.713   4.588
   47ILE      N  459   4.542   6.742   4.486
   47ILE      H  460   4.598   6.723   4.406
   47ILE     CA  461   4.602   6.817   4.597
   47ILE     CB  462   4.746   6.859   4.563
   47ILE    CG1  463   4.835   6.735   4.554
   47ILE    CG2  464   4.799   6.956   4.668
   47ILE     CD  465   4.971   6.761   4.491
   47ILE      C  466   4.517   6.940   4.630
   47ILE      O  467   4.481   6.961   4.745
   48GLN      N  468   4.488   7.020   4.528
   48GLN      H  469   4.522   6.997   4.437
   48GLN     CA  470   4.408   7.140   4.545
   48GLN     CB  471   4.388   7.212   4.411
   48GLN     CG  472   4.464   7.343   4.400
   48GLN     CD  473   4.419   7.444   4.503
   48GLN    OE1  474   4.300   7.470   4.519
   48GLN    NE2  475   4.515   7.502   4.575
   48GLN   HE21  476   4.611   7.478   4.559
   48GLN   HE22  477   4.492   7.570   4.644
   48GLN      C  478   4.272   7.108   4.606
   48GLN      O  479   4.226   7.176   4.698
   49ASN      N  480   4.207   7.005   4.554
   49ASN      H  481   4.248   6.955   4.478
   49ASN     CA  482   4.077   6.961   4.604
   49ASN     CB  483   4.027   6.842   4.523
   49ASN     CG  484   3.985   6.880   4.383
   49ASN    OD1  485   3.994   6.996   4.343
   49ASN    ND2  486   3.941   6.781   4.305
   49ASN   HD21  487   3.937   6.688   4.341
   49ASN   HD22  488   3.912   6.801   4.212
   49ASN      C  489   4.082   6.925   4.753
   49ASN      O  490   3.999   6.971   4.831
   50LEU      N  491   4.179   6.842   4.790
   50LEU      H  492   4.241   6.805   4.721
   50LEU     CA  493   4.197   6.804   4.930
   50LEU     CB  494   4.313   6.705   4.945
   50LEU     CG  495   4.335   6.653   5.087
   50LEU    CD1  496   4.218   6.567   5.133
   50LEU    CD2  497   4.464   6.574   5.095
   50LEU      C  498   4.220   6.927   5.017
   50LEU      O  499   4.159   6.942   5.122
   51ARG      N  500   4.310   7.015   4.972
   51ARG      H  501   4.356   6.997   4.885
   51ARG     CA  502   4.343   7.135   5.047
   51ARG     CB  503   4.457   7.212   4.978
   51ARG     CG  504   4.594   7.146   4.987
   51ARG     CD  505   4.701   7.233   4.923
   51ARG     NE  506   4.831   7.166   4.914
   51ARG     HE  507   4.856   7.126   4.825
   51ARG     CZ  508   4.917   7.154   5.014
   51ARG    NH1  509   5.032   7.091   4.994
   51ARG   HH11  510   5.054   7.053   4.904
   51ARG   HH12  511   5.098   7.081   5.069
   51ARG    NH2  512   4.890   7.204   5.134
   51ARG   HH21  513   4.804   7.252   5.149
   51ARG   HH22  514   4.956   7.194   5.208
   51ARG      C  515   4.221   7.225   5.062
   51ARG      O  516   4.202   7.289   5.165
   52ASN      N  517   4.137   7.230   4.958
   52ASN      H  518   4.162   7.182   4.874
   52ASN     CA  519   4.011   7.303   4.965
   52ASN     CB  520   3.942   7.305   4.829
   52ASN     CG  521   4.008   7.401   4.731
   52ASN    OD1  522   4.076   7.496   4.771
   52ASN    ND2  523   3.987   7.377   4.602
   52ASN   HD21  524   3.930   7.300   4.574
   52ASN   HD22  525   4.028   7.436   4.533
   52ASN      C  526   3.915   7.244   5.069
   52ASN      O  527   3.858   7.317   5.149
   53VAL      N  528   3.897   7.112   5.065
   53VAL      H  529   3.942   7.059   4.994
   53VAL     CA  530   3.812   7.044   5.163
   53VAL     CB  531   3.806   6.892   5.137
   53VAL    CG1  532   3.733   6.822   5.251
   53VAL    CG2  533   3.737   6.864   5.004
   53VAL      C  534   3.864   7.069   5.305
   53VAL      O  535   3.787   7.098   5.396
   54MET      N  536   3.996   7.058   5.321
   54MET      H  537   4.052   7.031   5.243
   54MET     CA  538   4.060   7.083   5.450
   54MET     CB  539   4.210   7.056   5.441
   54MET     CG  540   4.244   6.908   5.432
   54MET     SD  541   4.419   6.878   5.399
   54MET     CE  542   4.497   6.967   5.534
   54MET      C  543   4.036   7.227   5.496
   54MET      O  544   4.002   7.251   5.612
   55SER      N  545   4.054   7.321   5.405
   55SER      H  546   4.081   7.295   5.312
   55SER     CA  547   4.035   7.463   5.435
   55SER     CB  548   4.076   7.549   5.316
   55SER     OG  549   4.215   7.538   5.290
   55SER     HG  550   4.239   7.596   5.212
   55SER      C  551   3.891   7.492   5.473
   55SER      O  552   3.864   7.566   5.568
   56LYS      N  553   3.797   7.433   5.399
   56LYS      H  554   3.825   7.370   5.327
   56LYS     CA  555   3.655   7.457   5.420
   56LYS     CB  556   3.575   7.405   5.301
   56LYS     CG  557   3.589   7.489   5.176
   56LYS     CD  558   3.523   7.423   5.057
   56LYS     CE  559   3.527   7.513   4.934
   56LYS     NZ  560   3.460   7.450   4.817
   56LYS    HZ1  561   3.465   7.512   4.739
   56LYS    HZ2  562   3.506   7.364   4.795
   56LYS    HZ3  563   3.364   7.431   4.840
   56LYS      C  564   3.602   7.395   5.549
   56LYS      O  565   3.534   7.462   5.627
   57THR      N  566   3.634   7.268   5.573
   57THR      H  567   3.695   7.221   5.510
   57THR     CA  568   3.580   7.196   5.688
   57THR     CB  569   3.573   7.044   5.662
   57THR    OG1  570   3.704   6.993   5.635
   57THR    HG1  571   3.698   6.895   5.618
   57THR    CG2  572   3.481   7.015   5.545
   57THR      C  573   3.665   7.221   5.812
   57THR      O  574   3.615   7.215   5.925
   58GLY      N  575   3.793   7.249   5.791
   58GLY      H  576   3.827   7.254   5.697
   58GLY     CA  577   3.885   7.273   5.900
   58GLY      C  578   3.946   7.145   5.956
   58GLY      O  579   4.001   7.146   6.066
   59LYS      N  580   3.935   7.036   5.881
   59LYS      H  581   3.887   7.041   5.794
   59LYS     CA  582   3.993   6.909   5.924
   59LYS     CB  583   3.911   6.788   5.878
   59LYS     CG  584   3.772   6.779   5.939
   59LYS     CD  585   3.700   6.654   5.891
   59LYS     CE  586   3.752   6.532   5.965
   59LYS     NZ  587   3.678   6.406   5.935
   59LYS    HZ1  588   3.718   6.331   5.987
   59LYS    HZ2  589   3.582   6.417   5.959
   59LYS    HZ3  590   3.686   6.386   5.837
   59LYS      C  591   4.135   6.898   5.871
   59LYS      O  592   4.171   6.963   5.773
   60THR      N  593   4.216   6.816   5.938
   60THR      H  594   4.179   6.764   6.014
   60THR     CA  595   4.356   6.800   5.902
   60THR     CB  596   4.446   6.807   6.027
   60THR    OG1  597   4.405   6.917   6.109
   60THR    HG1  598   4.463   6.921   6.190
   60THR    CG2  599   4.592   6.824   5.988
   60THR      C  600   4.379   6.668   5.830
   60THR      O  601   4.312   6.568   5.858
   61ALA      N  602   4.474   6.669   5.738
   61ALA      H  603   4.523   6.754   5.720
   61ALA     CA  604   4.508   6.551   5.660
   61ALA     CB  605   4.406   6.527   5.550
   61ALA      C  606   4.648   6.567   5.601
   61ALA      O  607   4.701   6.678   5.597
   62ALA      N  608   4.706   6.457   5.555
   62ALA      H  609   4.657   6.370   5.563
   62ALA     CA  610   4.838   6.458   5.495
   62ALA     CB  611   4.932   6.368   5.572
   62ALA      C  612   4.833   6.415   5.349
   62ALA      O  613   4.737   6.351   5.305
   63ILE      N  614   4.937   6.451   5.274
   63ILE      H  615   5.010   6.505   5.316
   63ILE     CA  616   4.949   6.414   5.133
   63ILE     CB  617   4.948   6.538   5.042
   63ILE    CG1  618   4.818   6.618   5.062
   63ILE    CG2  619   4.961   6.497   4.896
   63ILE     CD  620   4.814   6.751   4.990
   63ILE      C  621   5.077   6.335   5.110
   63ILE      O  622   5.186   6.381   5.143
   64LEU      N  623   5.062   6.215   5.054
   64LEU      H  624   4.970   6.185   5.029
   64LEU     CA  625   5.174   6.125   5.029
   64LEU     CB  626   5.154   5.993   5.104
   64LEU     CG  627   5.261   5.885   5.084
   64LEU    CD1  628   5.280   5.806   5.213
   64LEU    CD2  629   5.224   5.791   4.970
   64LEU      C  630   5.191   6.099   4.880
   64LEU      O  631   5.096   6.062   4.812
   65LEU      N  632   5.313   6.118   4.830
   65LEU      H  633   5.385   6.151   4.891
   65LEU     CA  634   5.345   6.094   4.690
   65LEU     CB  635   5.432   6.207   4.635
   65LEU     CG  636   5.451   6.213   4.483
   65LEU    CD1  637   5.482   6.356   4.440
   65LEU    CD2  638   5.560   6.118   4.436
   65LEU      C  639   5.416   5.960   4.674
   65LEU      O  640   5.526   5.941   4.725
   66ASP      N  641   5.353   5.867   4.602
   66ASP      H  642   5.263   5.888   4.564
   66ASP     CA  643   5.410   5.734   4.580
   66ASP     CB  644   5.304   5.626   4.601
   66ASP     CG  645   5.364   5.489   4.624
   66ASP    OD1  646   5.475   5.463   4.574
   66ASP    OD2  647   5.299   5.407   4.693
   66ASP      C  648   5.469   5.724   4.439
   66ASP      O  649   5.397   5.734   4.339
   67THR      N  650   5.600   5.704   4.432
   67THR      H  651   5.652   5.694   4.516
   67THR     CA  652   5.671   5.695   4.304
   67THR     CB  653   5.822   5.717   4.323
   67THR    OG1  654   5.876   5.611   4.404
   67THR    HG1  655   5.974   5.625   4.415
   67THR    CG2  656   5.850   5.851   4.389
   67THR      C  657   5.649   5.562   4.234
   67THR      O  658   5.623   5.460   4.298
   68LYS      N  659   5.661   5.563   4.101
   68LYS      H  660   5.676   5.650   4.054
   68LYS     CA  661   5.652   5.440   4.022
   68LYS     CB  662   5.638   5.472   3.873
   68LYS     CG  663   5.622   5.349   3.785
   68LYS     CD  664   5.607   5.387   3.638
   68LYS     CE  665   5.576   5.266   3.552
   68LYS     NZ  666   5.556   5.302   3.409
   68LYS    HZ1  667   5.536   5.220   3.356
   68LYS    HZ2  668   5.479   5.366   3.401
   68LYS    HZ3  669   5.638   5.346   3.373
   68LYS      C  670   5.774   5.352   4.043
   68LYS      O  671   5.762   5.231   4.063
   69GLY      N  672   5.893   5.412   4.039
   69GLY      H  673   5.897   5.511   4.024
   69GLY     CA  674   6.016   5.337   4.056
   69GLY      C  675   6.053   5.267   3.927
   69GLY      O  676   5.976   5.267   3.831
   70PRO      N  677   6.173   5.207   3.922
   70PRO     CA  678   6.220   5.133   3.805
   70PRO     CB  679   6.369   5.114   3.833
   70PRO     CG  680   6.376   5.107   3.982
   70PRO     CD  681   6.270   5.202   4.033
   70PRO      C  682   6.150   4.998   3.793
   70PRO      O  683   6.104   4.944   3.894
   71GLU      N  684   6.140   4.945   3.671
   71GLU      H  685   6.181   4.993   3.594
   71GLU     CA  686   6.072   4.818   3.650
   71GLU     CB  687   5.924   4.843   3.619
   71GLU     CG  688   5.844   4.907   3.731
   71GLU     CD  689   5.698   4.929   3.694
   71GLU    OE1  690   5.615   4.946   3.786
   71GLU    OE2  691   5.667   4.928   3.573
   71GLU      C  692   6.133   4.738   3.535
   71GLU      O  693   6.179   4.795   3.436
   72ILE      N  694   6.133   4.606   3.552
   72ILE      H  695   6.108   4.569   3.641
   72ILE     CA  696   6.168   4.514   3.445
   72ILE     CB  697   6.260   4.401   3.494
   72ILE    CG1  698   6.386   4.459   3.559
   72ILE    CG2  699   6.298   4.309   3.378
   72ILE     CD  700   6.475   4.356   3.625
   72ILE      C  701   6.039   4.455   3.389
   72ILE      O  702   5.967   4.386   3.460
   73ARG      N  703   6.011   4.484   3.262
   73ARG      H  704   6.074   4.541   3.210
   73ARG     CA  705   5.889   4.434   3.199
   73ARG     CB  706   5.793   4.550   3.175
   73ARG     CG  707   5.754   4.625   3.301
   73ARG     CD  708   5.644   4.727   3.274
   73ARG     NE  709   5.512   4.666   3.266
   73ARG     HE  710   5.479   4.638   3.176
   73ARG     CZ  711   5.432   4.645   3.370
   73ARG    NH1  712   5.470   4.680   3.493
   73ARG   HH11  713   5.559   4.722   3.507
   73ARG   HH12  714   5.409   4.664   3.570
   73ARG    NH2  715   5.313   4.589   3.352
   73ARG   HH21  716   5.284   4.562   3.260
   73ARG   HH22  717   5.253   4.573   3.430
   73ARG      C  718   5.921   4.365   3.067
   73ARG      O  719   6.019   4.399   3.001
   74THR      N  720   5.839   4.268   3.030
   74THR      H  721   5.769   4.234   3.093
   74THR     CA  722   5.849   4.209   2.897
   74THR     CB  723   5.778   4.073   2.887
   74THR    OG1  724   5.639   4.088   2.919
   74THR    HG1  725   5.593   4.000   2.912
   74THR    CG2  726   5.841   3.973   2.984
   74THR      C  727   5.788   4.310   2.801
   74THR      O  728   5.725   4.406   2.846
   75MET      N  729   5.803   4.289   2.671
   75MET      H  730   5.848   4.205   2.639
   75MET     CA  731   5.755   4.386   2.573
   75MET     CB  732   5.873   4.445   2.497
   75MET     CG  733   5.972   4.515   2.590
   75MET     SD  734   6.094   4.620   2.509
   75MET     CE  735   5.990   4.758   2.462
   75MET      C  736   5.651   4.325   2.479
   75MET      O  737   5.591   4.222   2.511
   76LYS      N  738   5.631   4.386   2.363
   76LYS      H  739   5.692   4.462   2.336
   76LYS     CA  740   5.523   4.347   2.273
   76LYS     CB  741   5.503   4.454   2.166
   76LYS     CG  742   5.446   4.583   2.221
   76LYS     CD  743   5.452   4.697   2.121
   76LYS     CE  744   5.591   4.755   2.113
   76LYS     NZ  745   5.597   4.865   2.013
   76LYS    HZ1  746   5.690   4.901   2.009
   76LYS    HZ2  747   5.572   4.829   1.923
   76LYS    HZ3  748   5.534   4.937   2.039
   76LYS      C  749   5.543   4.212   2.207
   76LYS      O  750   5.655   4.164   2.191
   77LEU      N  751   5.430   4.150   2.169
   77LEU      H  752   5.343   4.197   2.182
   77LEU     CA  753   5.430   4.018   2.109
   77LEU     CB  754   5.348   3.922   2.195
   77LEU     CG  755   5.400   3.899   2.337
   77LEU    CD1  756   5.301   3.813   2.414
   77LEU    CD2  757   5.539   3.837   2.342
   77LEU      C  758   5.374   4.019   1.966
   77LEU      O  759   5.321   4.120   1.920
   78GLU      N  760   5.388   3.906   1.897
   78GLU      H  761   5.431   3.827   1.941
   78GLU     CA  762   5.341   3.893   1.759
   78GLU     CB  763   5.380   3.756   1.702
   78GLU     CG  764   5.528   3.741   1.670
   78GLU     CD  765   5.563   3.602   1.620
   78GLU    OE1  766   5.680   3.579   1.583
   78GLU    OE2  767   5.474   3.514   1.618
   78GLU      C  768   5.190   3.911   1.748
   78GLU      O  769   5.113   3.834   1.806
   79GLY      N  770   5.148   4.013   1.674
   79GLY      H  771   5.216   4.074   1.634
   79GLY     CA  772   5.007   4.037   1.649
   79GLY      C  773   4.929   4.087   1.769
   79GLY      O  774   4.806   4.094   1.765
   80GLY      N  775   5.000   4.122   1.875
   80GLY      H  776   5.100   4.114   1.872
   80GLY     CA  777   4.937   4.171   1.997
   80GLY      C  778   4.852   4.066   2.066
   80GLY      O  779   4.760   4.099   2.141
   81ASN      N  780   4.886   3.940   2.041
   81ASN      H  781   4.964   3.921   1.981
   81ASN     CA  782   4.813   3.828   2.098
   81ASN     CB  783   4.779   3.724   1.991
   81ASN     CG  784   4.679   3.777   1.889
   81ASN    OD1  785   4.586   3.850   1.924
   81ASN    ND2  786   4.698   3.741   1.763
   81ASN   HD21  787   4.775   3.682   1.738
   81ASN   HD22  788   4.636   3.773   1.691
   81ASN      C  789   4.895   3.763   2.207
   81ASN      O  790   5.018   3.757   2.199
   82ASP      N  791   4.828   3.714   2.310
   82ASP      H  792   4.728   3.726   2.316
   82ASP     CA  793   4.897   3.642   2.416
   82ASP     CB  794   4.805   3.611   2.534
   82ASP     CG  795   4.747   3.736   2.598
   82ASP    OD1  796   4.786   3.847   2.557
   82ASP    OD2  797   4.663   3.722   2.689
   82ASP      C  798   4.950   3.515   2.354
   82ASP      O  799   4.898   3.468   2.253
   83VAL      N  800   5.054   3.459   2.414
   83VAL      H  801   5.095   3.505   2.493
   83VAL     CA  802   5.107   3.332   2.368
   83VAL     CB  803   5.251   3.346   2.313
   83VAL    CG1  804   5.253   3.431   2.187
   83VAL    CG2  805   5.344   3.406   2.419
   83VAL      C  806   5.103   3.239   2.487
   83VAL      O  807   5.104   3.284   2.602
   84SER      N  808   5.101   3.109   2.460
   84SER      H  809   5.108   3.079   2.365
   84SER     CA  810   5.088   3.010   2.565
   84SER     CB  811   4.972   2.914   2.537
   84SER     OG  812   4.849   2.984   2.528
   84SER     HG  813   4.775   2.919   2.510
   84SER      C  814   5.219   2.935   2.573
   84SER      O  815   5.271   2.888   2.472
   85LEU      N  816   5.271   2.926   2.694
   85LEU      H  817   5.219   2.961   2.772
   85LEU     CA  818   5.400   2.864   2.717
   85LEU     CB  819   5.486   2.954   2.806
   85LEU     CG  820   5.514   3.095   2.752
   85LEU    CD1  821   5.609   3.169   2.845
   85LEU    CD2  822   5.565   3.094   2.609
   85LEU      C  823   5.376   2.730   2.782
   85LEU      O  824   5.282   2.714   2.859
   86LYS      N  825   5.463   2.634   2.752
   86LYS      H  826   5.539   2.653   2.691
   86LYS     CA  827   5.448   2.500   2.807
   86LYS     CB  828   5.441   2.395   2.695
   86LYS     CG  829   5.326   2.413   2.598
   86LYS     CD  830   5.325   2.306   2.490
   86LYS     CE  831   5.211   2.322   2.393
   86LYS     NZ  832   5.215   2.216   2.290
   86LYS    HZ1  833   5.139   2.228   2.226
   86LYS    HZ2  834   5.301   2.220   2.240
   86LYS    HZ3  835   5.207   2.126   2.334
   86LYS      C  836   5.566   2.475   2.898
   86LYS      O  837   5.672   2.533   2.878
   87ALA      N  838   5.549   2.387   2.996
   87ALA      H  839   5.462   2.338   3.003
   87ALA     CA  840   5.653   2.360   3.093
   87ALA     CB  841   5.594   2.301   3.220
   87ALA      C  842   5.761   2.268   3.036
   87ALA      O  843   5.730   2.172   2.966
   88GLY      N  844   5.886   2.298   3.068
   88GLY      H  845   5.904   2.380   3.123
   88GLY     CA  846   5.998   2.217   3.024
   88GLY      C  847   6.055   2.261   2.891
   88GLY      O  848   6.153   2.204   2.843
   89GLN      N  849   5.993   2.362   2.831
   89GLN      H  850   5.915   2.405   2.876
   89GLN     CA  851   6.036   2.411   2.701
   89GLN     CB  852   5.920   2.485   2.633
   89GLN     CG  853   5.899   2.628   2.679
   89GLN     CD  854   5.783   2.695   2.608
   89GLN    OE1  855   5.683   2.631   2.576
   89GLN    NE2  856   5.795   2.825   2.583
   89GLN   HE21  857   5.878   2.873   2.611
   89GLN   HE22  858   5.722   2.874   2.537
   89GLN      C  859   6.157   2.502   2.715
   89GLN      O  860   6.209   2.520   2.825
   90THR      N  861   6.202   2.559   2.604
   90THR      H  862   6.158   2.538   2.517
   90THR     CA  863   6.314   2.653   2.605
   90THR     CB  864   6.423   2.612   2.504
   90THR    OG1  865   6.467   2.478   2.531
   90THR    HG1  866   6.537   2.452   2.466
   90THR    CG2  867   6.542   2.707   2.512
   90THR      C  868   6.271   2.796   2.573
   90THR      O  869   6.264   2.835   2.457
   91PHE      N  870   6.243   2.873   2.678
   91PHE      H  871   6.247   2.834   2.770
   91PHE     CA  872   6.207   3.013   2.662
   91PHE     CB  873   6.097   3.053   2.762
   91PHE     CG  874   6.028   3.182   2.729
   91PHE    CD1  875   6.080   3.303   2.772
   91PHE    HD1  876   6.165   3.304   2.825
   91PHE    CD2  877   5.911   3.182   2.657
   91PHE    HD2  878   5.871   3.096   2.626
   91PHE    CE1  879   6.017   3.422   2.742
   91PHE    HE1  880   6.056   3.509   2.773
   91PHE    CE2  881   5.846   3.302   2.628
   91PHE    HE2  882   5.761   3.300   2.575
   91PHE     CZ  883   5.899   3.421   2.669
   91PHE     HZ  884   5.853   3.507   2.647
   91PHE      C  885   6.331   3.099   2.683
   91PHE      O  886   6.412   3.070   2.771
   92THR      N  887   6.346   3.202   2.601
   92THR      H  888   6.276   3.221   2.533
   92THR     CA  889   6.464   3.289   2.607
   92THR     CB  890   6.554   3.270   2.484
   92THR    OG1  891   6.584   3.131   2.467
   92THR    HG1  892   6.643   3.119   2.387
   92THR    CG2  893   6.683   3.348   2.499
   92THR      C  894   6.424   3.436   2.618
   92THR      O  895   6.332   3.481   2.550
   93PHE      N  896   6.494   3.510   2.703
   93PHE      H  897   6.563   3.465   2.760
   93PHE     CA  898   6.474   3.654   2.716
   93PHE     CB  899   6.466   3.695   2.863
   93PHE     CG  900   6.344   3.643   2.934
   93PHE    CD1  901   6.223   3.710   2.924
   93PHE    HD1  902   6.217   3.793   2.868
   93PHE    CD2  903   6.350   3.528   3.012
   93PHE    HD2  904   6.437   3.479   3.020
   93PHE    CE1  905   6.111   3.663   2.989
   93PHE    HE1  906   6.024   3.712   2.981
   93PHE    CE2  907   6.238   3.481   3.077
   93PHE    HE2  908   6.244   3.398   3.133
   93PHE     CZ  909   6.118   3.548   3.066
   93PHE     HZ  910   6.037   3.514   3.113
   93PHE      C  911   6.589   3.726   2.647
   93PHE      O  912   6.705   3.694   2.671
   94THR      N  913   6.555   3.823   2.563
   94THR      H  914   6.459   3.846   2.552
   94THR     CA  915   6.654   3.900   2.487
   94THR     CB  916   6.627   3.889   2.335
   94THR    OG1  917   6.727   3.964   2.263
   94THR    HG1  918   6.709   3.957   2.165
   94THR    CG2  919   6.489   3.942   2.300
   94THR      C  920   6.657   4.047   2.526
   94THR      O  921   6.555   4.104   2.565
   95THR      N  922   6.776   4.108   2.518
   95THR      H  923   6.855   4.056   2.487
   95THR     CA  924   6.793   4.249   2.552
   95THR     CB  925   6.937   4.275   2.603
   95THR    OG1  926   6.962   4.194   2.718
   95THR    HG1  927   7.055   4.210   2.751
   95THR    CG2  928   6.958   4.422   2.641
   95THR      C  929   6.765   4.342   2.434
   95THR      O  930   6.753   4.464   2.452
   96ASP      N  931   6.746   4.287   2.315
   96ASP      H  932   6.751   4.187   2.305
   96ASP     CA  933   6.717   4.371   2.201
   96ASP     CB  934   6.753   4.302   2.069
   96ASP     CG  935   6.739   4.394   1.949
   96ASP    OD1  936   6.694   4.510   1.966
   96ASP    OD2  937   6.771   4.350   1.836
   96ASP      C  938   6.569   4.402   2.207
   96ASP      O  939   6.484   4.313   2.190
   97LYS      N  940   6.538   4.528   2.233
   97LYS      H  941   6.611   4.596   2.236
   97LYS     CA  942   6.401   4.571   2.257
   97LYS     CB  943   6.397   4.713   2.312
   97LYS     CG  944   6.465   4.721   2.450
   97LYS     CD  945   6.470   4.861   2.508
   97LYS     CE  946   6.595   4.881   2.594
   97LYS     NZ  947   6.621   4.771   2.692
   97LYS    HZ1  948   6.704   4.792   2.744
   97LYS    HZ2  949   6.543   4.763   2.754
   97LYS    HZ3  950   6.633   4.685   2.642
   97LYS      C  951   6.324   4.556   2.126
   97LYS      O  952   6.225   4.484   2.121
   98SER      N  953   6.368   4.627   2.022
   98SER      H  954   6.444   4.690   2.036
   98SER     CA  955   6.311   4.617   1.886
   98SER     CB  956   6.417   4.658   1.783
   98SER     OG  957   6.524   4.565   1.780
   98SER     HG  958   6.591   4.594   1.712
   98SER      C  959   6.257   4.479   1.844
   98SER      O  960   6.185   4.468   1.744
   99VAL      N  961   6.291   4.374   1.919
   99VAL      H  962   6.350   4.389   1.998
   99VAL     CA  963   6.245   4.240   1.890
   99VAL     CB  964   6.332   4.133   1.961
   99VAL    CG1  965   6.278   3.994   1.933
   99VAL    CG2  966   6.476   4.144   1.916
   99VAL      C  967   6.101   4.221   1.933
   99VAL      O  968   6.064   4.252   2.046
  100ILE      N  969   6.020   4.170   1.841
  100ILE      H  970   6.055   4.155   1.748
  100ILE     CA  971   5.882   4.135   1.870
  100ILE     CB  972   5.790   4.146   1.747
  100ILE    CG1  973   5.799   4.286   1.686
  100ILE    CG2  974   5.646   4.116   1.786
  100ILE     CD  975   5.896   4.298   1.571
  100ILE      C  976   5.890   3.991   1.919
  100ILE      O  977   5.970   3.913   1.868
  101GLY      N  978   5.806   3.956   2.016
  101GLY      H  979   5.728   4.014   2.038
  101GLY     CA  980   5.828   3.834   2.091
  101GLY      C  981   5.714   3.737   2.076
  101GLY      O  982   5.598   3.774   2.066
  102ASN      N  983   5.750   3.609   2.070
  102ASN      H  984   5.847   3.586   2.079
  102ASN     CA  985   5.654   3.503   2.051
  102ASN     CB  986   5.684   3.438   1.915
  102ASN     CG  987   5.831   3.402   1.901
  102ASN    OD1  988   5.900   3.377   1.999
  102ASN    ND2  989   5.881   3.405   1.778
  102ASN   HD21  990   5.822   3.430   1.701
  102ASN   HD22  991   5.977   3.382   1.762
  102ASN      C  992   5.656   3.400   2.163
  102ASN      O  993   5.689   3.432   2.278
  103SER      N  994   5.618   3.277   2.130
  103SER      H  995   5.580   3.261   2.039
  103SER     CA  996   5.631   3.163   2.220
  103SER     CB  997   5.583   3.035   2.152
  103SER     OG  998   5.661   3.005   2.038
  103SER     HG  999   5.628   2.921   1.995
  103SER      C 1000   5.775   3.151   2.266
  103SER      O 1001   5.806   3.166   2.383
  104GLU      N 1002   5.864   3.119   2.172
  104GLU      H 1003   5.832   3.111   2.077
  104GLU     CA 1004   6.005   3.095   2.201
  104GLU     CB 1005   6.078   3.068   2.069
  104GLU     CG 1006   6.024   2.949   1.992
  104GLU     CD 1007   6.097   2.925   1.861
  104GLU    OE1 1008   6.050   2.842   1.781
  104GLU    OE2 1009   6.202   2.988   1.839
  104GLU      C 1010   6.079   3.207   2.276
  104GLU      O 1011   6.168   3.178   2.356
  105MET      N 1012   6.045   3.334   2.251
  105MET      H 1013   5.966   3.353   2.193
  105MET     CA 1014   6.122   3.444   2.309
  105MET     CB 1015   6.254   3.460   2.233
  105MET     CG 1016   6.239   3.490   2.084
  105MET     SD 1017   6.217   3.665   2.047
  105MET     CE 1018   6.163   3.656   1.877
  105MET      C 1019   6.049   3.579   2.312
  105MET      O 1020   5.958   3.603   2.233
  106VAL      N 1021   6.091   3.665   2.405
  106VAL      H 1022   6.160   3.636   2.470
  106VAL     CA 1023   6.038   3.801   2.415
  106VAL     CB 1024   5.915   3.809   2.507
  106VAL    CG1 1025   5.956   3.793   2.653
  106VAL    CG2 1026   5.840   3.940   2.487
  106VAL      C 1027   6.147   3.895   2.467
  106VAL      O 1028   6.241   3.850   2.533
  107ALA      N 1029   6.133   4.024   2.440
  107ALA      H 1030   6.053   4.055   2.388
  107ALA     CA 1031   6.233   4.123   2.482
  107ALA     CB 1032   6.248   4.231   2.376
  107ALA      C 1033   6.197   4.186   2.616
  107ALA      O 1034   6.080   4.201   2.650
  108VAL      N 1035   6.300   4.223   2.692
  108VAL      H 1036   6.393   4.202   2.660
  108VAL     CA 1037   6.284   4.292   2.820
  108VAL     CB 1038   6.345   4.211   2.937
  108VAL    CG1 1039   6.264   4.084   2.960
  108VAL    CG2 1040   6.491   4.180   2.911
  108VAL      C 1041   6.349   4.430   2.815
  108VAL      O 1042   6.438   4.455   2.733
  109THR      N 1043   6.304   4.519   2.903
  109THR      H 1044   6.237   4.490   2.972
  109THR     CA 1045   6.350   4.658   2.903
  109THR     CB 1046   6.248   4.748   2.975
  109THR    OG1 1047   6.227   4.700   3.109
  109THR    HG1 1048   6.161   4.759   3.156
  109THR    CG2 1049   6.116   4.750   2.901
  109THR      C 1050   6.488   4.678   2.968
  109THR      O 1051   6.556   4.776   2.939
  110TYR      N 1052   6.528   4.585   3.054
  110TYR      H 1053   6.472   4.503   3.066
  110TYR     CA 1054   6.650   4.601   3.133
  110TYR     CB 1055   6.627   4.545   3.274
  110TYR     CG 1056   6.745   4.557   3.366
  110TYR    CD1 1057   6.811   4.678   3.383
  110TYR    HD1 1058   6.779   4.758   3.333
  110TYR    CD2 1059   6.790   4.448   3.439
  110TYR    HD2 1060   6.744   4.360   3.430
  110TYR    CE1 1061   6.918   4.690   3.469
  110TYR    HE1 1062   6.964   4.778   3.479
  110TYR    CE2 1063   6.898   4.459   3.525
  110TYR    HE2 1064   6.929   4.379   3.577
  110TYR     CZ 1065   6.961   4.580   3.540
  110TYR     OH 1066   7.068   4.592   3.625
  110TYR     HH 1067   7.086   4.504   3.668
  110TYR      C 1068   6.773   4.534   3.068
  110TYR      O 1069   6.773   4.414   3.045
  111GLU      N 1070   6.876   4.614   3.040
  111GLU      H 1071   6.871   4.710   3.065
  111GLU     CA 1072   6.998   4.565   2.973
  111GLU     CB 1073   7.077   4.682   2.914
  111GLU     CG 1074   7.009   4.757   2.802
  111GLU     CD 1075   7.096   4.870   2.749
  111GLU    OE1 1076   7.208   4.888   2.802
  111GLU    OE2 1077   7.053   4.940   2.655
  111GLU      C 1078   7.094   4.485   3.060
  111GLU      O 1079   7.204   4.451   3.015
  112GLY      N 1080   7.054   4.452   3.182
  112GLY      H 1081   6.960   4.473   3.210
  112GLY     CA 1082   7.142   4.385   3.276
  112GLY      C 1083   7.075   4.259   3.323
  112GLY      O 1084   7.107   4.203   3.428
  113PHE      N 1085   6.979   4.215   3.242
  113PHE      H 1086   6.959   4.267   3.159
  113PHE     CA 1087   6.902   4.096   3.269
  113PHE     CB 1088   6.790   4.084   3.166
  113PHE     CG 1089   6.676   3.997   3.208
  113PHE    CD1 1090   6.584   4.042   3.301
  113PHE    HD1 1091   6.594   4.134   3.340
  113PHE    CD2 1092   6.660   3.870   3.155
  113PHE    HD2 1093   6.725   3.836   3.087
  113PHE    CE1 1094   6.479   3.964   3.341
  113PHE    HE1 1095   6.413   3.998   3.408
  113PHE    CE2 1096   6.554   3.790   3.195
  113PHE    HE2 1097   6.543   3.699   3.156
  113PHE     CZ 1098   6.463   3.837   3.288
  113PHE     HZ 1099   6.387   3.780   3.317
  113PHE      C 1100   6.993   3.973   3.265
  113PHE      O 1101   6.974   3.878   3.340
  114THR      N 1102   7.092   3.978   3.176
  114THR      H 1103   7.100   4.058   3.117
  114THR     CA 1104   7.190   3.870   3.163
  114THR     CB 1105   7.263   3.876   3.026
  114THR    OG1 1106   7.321   4.005   3.007
  114THR    HG1 1107   7.368   4.008   2.919
  114THR    CG2 1108   7.166   3.847   2.913
  114THR      C 1109   7.295   3.876   3.273
  114THR      O 1110   7.344   3.773   3.319
  115THR      N 1111   7.330   3.997   3.315
  115THR      H 1112   7.281   4.077   3.279
  115THR     CA 1113   7.437   4.018   3.411
  115THR     CB 1114   7.485   4.165   3.412
  115THR    OG1 1115   7.515   4.206   3.278
  115THR    HG1 1116   7.546   4.302   3.279
  115THR    CG2 1117   7.608   4.181   3.499
  115THR      C 1118   7.395   3.980   3.552
  115THR      O 1119   7.466   3.906   3.621
  116ASP      N 1120   7.280   4.031   3.595
  116ASP      H 1121   7.223   4.084   3.531
  116ASP     CA 1122   7.234   4.011   3.732
  116ASP     CB 1123   7.117   4.104   3.762
  116ASP     CG 1124   7.155   4.251   3.753
  116ASP    OD1 1125   7.252   4.283   3.682
  116ASP    OD2 1126   7.088   4.334   3.818
  116ASP      C 1127   7.194   3.866   3.758
  116ASP      O 1128   7.219   3.813   3.866
  117LEU      N 1129   7.131   3.803   3.659
  117LEU      H 1130   7.116   3.850   3.573
  117LEU     CA 1131   7.085   3.665   3.676
  117LEU     CB 1132   6.976   3.631   3.574
  117LEU     CG 1133   6.834   3.682   3.601
  117LEU    CD1 1134   6.740   3.643   3.487
  117LEU    CD2 1135   6.782   3.632   3.735
  117LEU      C 1136   7.200   3.566   3.663
  117LEU      O 1137   7.300   3.593   3.598
  118SER      N 1138   7.183   3.451   3.727
  118SER      H 1139   7.100   3.438   3.781
  118SER     CA 1140   7.280   3.342   3.721
  118SER     CB 1141   7.355   3.329   3.853
  118SER     OG 1142   7.426   3.448   3.884
  118SER     HG 1143   7.475   3.437   3.970
  118SER      C 1144   7.207   3.213   3.688
  118SER      O 1145   7.084   3.206   3.695
  119VAL      N 1146   7.282   3.109   3.652
  119VAL      H 1147   7.381   3.120   3.646
  119VAL     CA 1148   7.222   2.980   3.621
  119VAL     CB 1149   7.326   2.884   3.559
  119VAL    CG1 1150   7.260   2.750   3.526
  119VAL    CG2 1151   7.388   2.945   3.434
  119VAL      C 1152   7.164   2.919   3.747
  119VAL      O 1153   7.233   2.905   3.848
  120GLY      N 1154   7.036   2.883   3.741
  120GLY      H 1155   6.986   2.896   3.656
  120GLY     CA 1156   6.966   2.826   3.855
  120GLY      C 1157   6.862   2.919   3.914
  120GLY      O 1158   6.771   2.875   3.984
  121ASN      N 1159   6.876   3.049   3.887
  121ASN      H 1160   6.953   3.079   3.830
  121ASN     CA 1161   6.781   3.148   3.937
  121ASN     CB 1162   6.830   3.290   3.907
  121ASN     CG 1163   6.958   3.325   3.980
  121ASN    OD1 1164   7.048   3.387   3.924
  121ASN    ND2 1165   6.965   3.289   4.108
  121ASN   HD21 1166   6.888   3.241   4.151
  121ASN   HD22 1167   7.047   3.310   4.161
  121ASN      C 1168   6.642   3.129   3.879
  121ASN      O 1169   6.626   3.070   3.772
  122THR      N 1170   6.542   3.178   3.950
  122THR      H 1171   6.562   3.223   4.037
  122THR     CA 1172   6.404   3.170   3.905
  122THR     CB 1173   6.308   3.135   4.021
  122THR    OG1 1174   6.352   3.013   4.084
  122THR    HG1 1175   6.290   2.991   4.159
  122THR    CG2 1176   6.166   3.117   3.970
  122THR      C 1177   6.359   3.302   3.843
  122THR      O 1178   6.390   3.409   3.895
  123VAL      N 1179   6.287   3.292   3.732
  123VAL      H 1180   6.272   3.202   3.692
  123VAL     CA 1181   6.230   3.409   3.665
  123VAL     CB 1182   6.284   3.425   3.522
  123VAL    CG1 1183   6.222   3.548   3.455
  123VAL    CG2 1184   6.436   3.434   3.521
  123VAL      C 1185   6.079   3.397   3.663
  123VAL      O 1186   6.023   3.303   3.605
  124LEU      N 1187   6.013   3.494   3.725
  124LEU      H 1188   6.066   3.566   3.770
  124LEU     CA 1189   5.867   3.500   3.731
  124LEU     CB 1190   5.821   3.523   3.875
  124LEU     CG 1191   5.853   3.413   3.977
  124LEU    CD1 1192   5.814   3.455   4.118
  124LEU    CD2 1193   5.777   3.288   3.938
  124LEU      C 1194   5.815   3.609   3.639
  124LEU      O 1195   5.877   3.714   3.625
  125VAL      N 1196   5.700   3.584   3.578
  125VAL      H 1197   5.652   3.498   3.597
  125VAL     CA 1198   5.640   3.678   3.484
  125VAL     CB 1199   5.657   3.630   3.338
  125VAL    CG1 1200   5.607   3.736   3.241
  125VAL    CG2 1201   5.802   3.596   3.309
  125VAL      C 1202   5.492   3.699   3.514
  125VAL      O 1203   5.418   3.604   3.538
  126ASP      N 1204   5.451   3.826   3.513
  126ASP      H 1205   5.519   3.898   3.495
  126ASP     CA 1206   5.313   3.865   3.536
  126ASP     CB 1207   5.221   3.802   3.431
  126ASP     CG 1208   5.082   3.865   3.428
  126ASP    OD1 1209   5.056   3.956   3.510
  126ASP    OD2 1210   5.000   3.823   3.345
  126ASP      C 1211   5.267   3.827   3.677
  126ASP      O 1212   5.178   3.744   3.694
  127ASP      N 1213   5.329   3.889   3.777
  127ASP      H 1214   5.403   3.953   3.755
  127ASP     CA 1215   5.294   3.867   3.917
  127ASP     CB 1216   5.156   3.926   3.947
  127ASP     CG 1217   5.151   4.076   3.927
  127ASP    OD1 1218   5.256   4.136   3.895
  127ASP    OD2 1219   5.042   4.135   3.944
  127ASP      C 1220   5.297   3.720   3.956
  127ASP      O 1221   5.208   3.671   4.025
  128GLY      N 1222   5.401   3.649   3.912
  128GLY      H 1223   5.468   3.694   3.853
  128GLY     CA 1224   5.419   3.510   3.947
  128GLY      C 1225   5.325   3.416   3.873
  128GLY      O 1226   5.306   3.302   3.914
  129LEU      N 1227   5.265   3.465   3.765
  129LEU      H 1228   5.281   3.560   3.739
  129LEU     CA 1229   5.176   3.383   3.684
  129LEU     CB 1230   5.106   3.467   3.578
  129LEU     CG 1231   5.008   3.391   3.487
  129LEU    CD1 1232   4.887   3.343   3.565
  129LEU    CD2 1233   4.966   3.477   3.368
  129LEU      C 1234   5.254   3.272   3.615
  129LEU      O 1235   5.215   3.155   3.619
  130ILE      N 1236   5.366   3.309   3.554
  130ILE      H 1237   5.392   3.406   3.556
  130ILE     CA 1238   5.452   3.215   3.484
  130ILE     CB 1239   5.468   3.253   3.335
  130ILE    CG1 1240   5.331   3.269   3.269
  130ILE    CG2 1241   5.550   3.147   3.262
  130ILE     CD 1242   5.336   3.322   3.127
  130ILE      C 1243   5.589   3.211   3.549
  130ILE      O 1244   5.652   3.315   3.569
  131GLY      N 1245   5.634   3.090   3.582
  131GLY      H 1246   5.576   3.011   3.563
  131GLY     CA 1247   5.763   3.070   3.645
  131GLY      C 1248   5.858   3.001   3.550
  131GLY      O 1249   5.817   2.915   3.472
  132MET      N 1250   5.985   3.039   3.557
  132MET      H 1251   6.010   3.110   3.623
  132MET     CA 1252   6.088   2.980   3.472
  132MET     CB 1253   6.112   3.067   3.349
  132MET     CG 1254   5.986   3.102   3.271
  132MET     SD 1255   6.019   3.199   3.123
  132MET     CE 1256   5.852   3.241   3.073
  132MET      C 1257   6.218   2.964   3.550
  132MET      O 1258   6.247   3.041   3.641
  133GLU      N 1259   6.295   2.863   3.512
  133GLU      H 1260   6.263   2.801   3.441
  133GLU     CA 1261   6.425   2.839   3.572
  133GLU     CB 1262   6.436   2.694   3.622
  133GLU     CG 1263   6.562   2.663   3.700
  133GLU     CD 1264   6.569   2.518   3.745
  133GLU    OE1 1265   6.670   2.480   3.808
  133GLU    OE2 1266   6.472   2.443   3.719
  133GLU      C 1267   6.534   2.868   3.470
  133GLU      O 1268   6.529   2.817   3.358
  134VAL      N 1269   6.631   2.951   3.507
  134VAL      H 1270   6.630   2.988   3.600
  134VAL     CA 1271   6.738   2.988   3.415
  134VAL     CB 1272   6.824   3.103   3.471
  134VAL    CG1 1273   6.937   3.137   3.375
  134VAL    CG2 1274   6.738   3.225   3.499
  134VAL      C 1275   6.826   2.867   3.386
  134VAL      O 1276   6.885   2.809   3.477
  135THR      N 1277   6.834   2.830   3.259
  135THR      H 1278   6.785   2.882   3.190
  135THR     CA 1279   6.914   2.715   3.216
  135THR     CB 1280   6.839   2.631   3.111
  135THR    OG1 1281   6.804   2.714   2.999
  135THR    HG1 1282   6.755   2.659   2.932
  135THR    CG2 1283   6.713   2.571   3.172
  135THR      C 1284   7.049   2.759   3.159
  135THR      O 1285   7.150   2.691   3.179
  136ALA      N 1286   7.049   2.870   3.087
  136ALA      H 1287   6.964   2.920   3.073
  136ALA     CA 1288   7.172   2.922   3.027
  136ALA     CB 1289   7.203   2.847   2.899
  136ALA      C 1290   7.164   3.072   3.000
  136ALA      O 1291   7.056   3.127   2.981
  137ILE      N 1292   7.281   3.136   3.000
  137ILE      H 1293   7.364   3.083   3.021
  137ILE     CA 1294   7.294   3.278   2.972
  137ILE     CB 1295   7.335   3.359   3.096
  137ILE    CG1 1296   7.232   3.340   3.208
  137ILE    CG2 1297   7.348   3.507   3.062
  137ILE     CD 1298   7.276   3.395   3.342
  137ILE      C 1299   7.398   3.299   2.862
  137ILE      O 1300   7.517   3.273   2.884
  138GLU      N 1301   7.354   3.345   2.746
  138GLU      H 1302   7.258   3.367   2.735
  138GLU     CA 1303   7.445   3.363   2.633
  138GLU     CB 1304   7.420   3.256   2.527
  138GLU     CG 1305   7.443   3.114   2.574
  138GLU     CD 1306   7.404   3.011   2.469
  138GLU    OE1 1307   7.360   3.052   2.359
  138GLU    OE2 1308   7.415   2.890   2.497
  138GLU      C 1309   7.425   3.500   2.570
  138GLU      O 1310   7.313   3.536   2.533
  139GLY      N 1311   7.534   3.576   2.557
  139GLY      H 1312   7.621   3.543   2.593
  139GLY     CA 1313   7.528   3.705   2.492
  139GLY      C 1314   7.427   3.796   2.558
  139GLY      O 1315   7.435   3.825   2.678
  140ASN      N 1316   7.331   3.841   2.478
  140ASN      H 1317   7.333   3.814   2.382
  140ASN     CA 1318   7.223   3.926   2.525
  140ASN     CB 1319   7.187   4.031   2.419
  140ASN     CG 1320   7.151   3.970   2.286
  140ASN    OD1 1321   7.194   3.860   2.253
  140ASN    ND2 1322   7.072   4.043   2.208
  140ASN   HD21 1323   7.039   4.132   2.238
  140ASN   HD22 1324   7.044   4.007   2.118
  140ASN      C 1325   7.099   3.844   2.562
  140ASN      O 1326   6.995   3.900   2.597
  141LYS      N 1327   7.111   3.711   2.555
  141LYS      H 1328   7.200   3.672   2.529
  141LYS     CA 1329   6.999   3.622   2.583
  141LYS     CB 1330   6.984   3.516   2.473
  141LYS     CG 1331   6.904   3.555   2.350
  141LYS     CD 1332   6.973   3.655   2.260
  141LYS     CE 1333   6.893   3.670   2.131
  141LYS     NZ 1334   6.945   3.774   2.039
  141LYS    HZ1 1335   6.887   3.778   1.957
  141LYS    HZ2 1336   6.943   3.863   2.085
  141LYS    HZ3 1337   7.039   3.752   2.013
  141LYS      C 1338   7.011   3.551   2.717
  141LYS      O 1339   7.121   3.525   2.766
  142VAL      N 1340   6.895   3.522   2.775
  142VAL      H 1341   6.811   3.556   2.733
  142VAL     CA 1342   6.884   3.443   2.897
  142VAL     CB 1343   6.827   3.525   3.015
  142VAL    CG1 1344   6.814   3.438   3.139
  142VAL    CG2 1345   6.914   3.646   3.043
  142VAL      C 1346   6.793   3.324   2.867
  142VAL      O 1347   6.672   3.340   2.858
  143ILE      N 1348   6.852   3.206   2.855
  143ILE      H 1349   6.951   3.199   2.869
  143ILE     CA 1350   6.776   3.087   2.821
  143ILE     CB 1351   6.863   2.984   2.746
  143ILE    CG1 1352   6.927   3.049   2.623
  143ILE    CG2 1353   6.779   2.866   2.701
  143ILE     CD 1354   7.069   3.100   2.645
  143ILE      C 1355   6.719   3.025   2.948
  143ILE      O 1356   6.793   3.000   3.044
  144CYS      N 1357   6.589   3.000   2.948
  144CYS      H 1358   6.536   3.015   2.864
  144CYS     CA 1359   6.519   2.950   3.066
  144CYS     CB 1360   6.436   3.061   3.130
  144CYS     SG 1361   6.526   3.213   3.164
  144CYS     HG 1362   6.464   3.280   3.205
  144CYS      C 1363   6.430   2.831   3.035
  144CYS      O 1364   6.393   2.807   2.920
  145LYS      N 1365   6.395   2.756   3.139
  145LYS      H 1366   6.436   2.776   3.229
  145LYS     CA 1367   6.301   2.646   3.128
  145LYS     CB 1368   6.360   2.518   3.188
  145LYS     CG 1369   6.264   2.399   3.195
  145LYS     CD 1370   6.265   2.336   3.333
  145LYS     CE 1371   6.162   2.225   3.345
  145LYS     NZ 1372   6.168   2.155   3.476
  145LYS    HZ1 1373   6.099   2.083   3.479
  145LYS    HZ2 1374   6.259   2.115   3.488
  145LYS    HZ3 1375   6.151   2.221   3.550
  145LYS      C 1376   6.172   2.684   3.200
  145LYS      O 1377   6.174   2.720   3.317
  146VAL      N 1378   6.060   2.673   3.130
  146VAL      H 1379   6.065   2.641   3.035
  146VAL     CA 1380   5.931   2.708   3.186
  146VAL     CB 1381   5.824   2.723   3.076
  146VAL    CG1 1382   5.689   2.761   3.136
  146VAL    CG2 1383   5.869   2.826   2.973
  146VAL      C 1384   5.888   2.601   3.287
  146VAL      O 1385   5.898   2.482   3.259
  147LEU      N 1386   5.841   2.645   3.403
  147LEU      H 1387   5.829   2.743   3.417
  147LEU     CA 1388   5.807   2.553   3.512
  147LEU     CB 1389   5.850   2.612   3.646
  147LEU     CG 1390   5.999   2.645   3.658
  147LEU    CD1 1391   6.028   2.712   3.792
  147LEU    CD2 1392   6.083   2.519   3.642
  147LEU      C 1393   5.658   2.520   3.516
  147LEU      O 1394   5.619   2.413   3.563
  148ASN      N 1395   5.576   2.612   3.467
  148ASN      H 1396   5.614   2.697   3.430
  148ASN     CA 1397   5.431   2.593   3.467
  148ASN     CB 1398   5.371   2.650   3.596
  148ASN     CG 1399   5.400   2.798   3.614
  148ASN    OD1 1400   5.515   2.841   3.605
  148ASN    ND2 1401   5.296   2.877   3.639
  148ASN   HD21 1402   5.204   2.838   3.645
  148ASN   HD22 1403   5.310   2.975   3.651
  148ASN      C 1404   5.368   2.659   3.345
  148ASN      O 1405   5.418   2.760   3.296
  149ASN      N 1406   5.258   2.602   3.298
  149ASN      H 1407   5.222   2.520   3.342
  149ASN     CA 1408   5.189   2.657   3.182
  149ASN     CB 1409   5.089   2.557   3.124
  149ASN     CG 1410   5.156   2.433   3.069
  149ASN    OD1 1411   5.090   2.340   3.024
  149ASN    ND2 1412   5.289   2.428   3.078
  149ASN   HD21 1413   5.339   2.504   3.119
  149ASN   HD22 1414   5.338   2.349   3.043
  149ASN      C 1415   5.119   2.788   3.216
  149ASN      O 1416   5.072   2.807   3.328
  150GLY      N 1417   5.112   2.877   3.118
  150GLY      H 1418   5.155   2.856   3.030
  150GLY     CA 1419   5.045   3.004   3.136
  150GLY      C 1420   5.049   3.085   3.008
  150GLY      O 1421   5.129   3.058   2.919
  151ASP      N 1422   4.963   3.186   3.000
  151ASP      H 1423   4.900   3.203   3.076
  151ASP     CA 1424   4.956   3.271   2.882
  151ASP     CB 1425   4.811   3.303   2.846
  151ASP     CG 1426   4.735   3.182   2.795
  151ASP    OD1 1427   4.796   3.074   2.785
  151ASP    OD2 1428   4.615   3.197   2.764
  151ASP      C 1429   5.034   3.400   2.907
  151ASP      O 1430   5.002   3.477   2.997
  152LEU      N 1431   5.136   3.421   2.825
  152LEU      H 1432   5.158   3.353   2.755
  152LEU     CA 1433   5.218   3.541   2.834
  152LEU     CB 1434   5.362   3.512   2.791
  152LEU     CG 1435   5.458   3.631   2.786
  152LEU    CD1 1436   5.481   3.691   2.923
  152LEU    CD2 1437   5.591   3.587   2.724
  152LEU      C 1438   5.156   3.649   2.747
  152LEU      O 1439   5.119   3.624   2.632
  153GLY      N 1440   5.147   3.770   2.801
  153GLY      H 1441   5.179   3.784   2.895
  153GLY     CA 1442   5.091   3.882   2.729
  153GLY      C 1443   5.190   3.996   2.713
  153GLY      O 1444   5.309   3.980   2.740
  154GLU      N 1445   5.139   4.110   2.670
  154GLU      H 1446   5.041   4.115   2.652
  154GLU     CA 1447   5.220   4.228   2.647
  154GLU     CB 1448   5.164   4.310   2.531
  154GLU     CG 1449   5.197   4.249   2.396
  154GLU     CD 1450   5.168   4.342   2.281
  154GLU    OE1 1451   5.148   4.463   2.305
  154GLU    OE2 1452   5.174   4.297   2.165
  154GLU      C 1453   5.233   4.316   2.771
  154GLU      O 1454   5.136   4.337   2.844
  155ASN      N 1455   5.354   4.366   2.794
  155ASN      H 1456   5.429   4.339   2.734
  155ASN     CA 1457   5.381   4.459   2.903
  155ASN     CB 1458   5.301   4.588   2.882
  155ASN     CG 1459   5.345   4.700   2.974
  155ASN    OD1 1460   5.265   4.785   3.013
  155ASN    ND2 1461   5.473   4.701   3.009
  155ASN   HD21 1462   5.535   4.630   2.975
  155ASN   HD22 1463   5.508   4.772   3.070
  155ASN      C 1464   5.347   4.398   3.038
  155ASN      O 1465   5.262   4.449   3.111
  156LYS      N 1466   5.415   4.288   3.071
  156LYS      H 1467   5.483   4.252   3.007
  156LYS     CA 1468   5.394   4.219   3.197
  156LYS     CB 1469   5.363   4.071   3.171
  156LYS     CG 1470   5.246   4.050   3.076
  156LYS     CD 1471   5.118   4.113   3.128
  156LYS     CE 1472   5.001   4.087   3.035
  156LYS     NZ 1473   4.878   4.157   3.079
  156LYS    HZ1 1474   4.803   4.138   3.016
  156LYS    HZ2 1475   4.853   4.126   3.171
  156LYS    HZ3 1476   4.895   4.256   3.082
  156LYS      C 1477   5.515   4.234   3.289
  156LYS      O 1478   5.629   4.236   3.242
  157GLY      N 1479   5.490   4.244   3.419
  157GLY      H 1480   5.396   4.239   3.450
  157GLY     CA 1481   5.597   4.261   3.516
  157GLY      C 1482   5.684   4.138   3.530
  157GLY      O 1483   5.637   4.026   3.512
  158VAL      N 1484   5.811   4.159   3.564
  158VAL      H 1485   5.842   4.253   3.576
  158VAL     CA 1486   5.906   4.050   3.582
  158VAL     CB 1487   6.022   4.058   3.481
  158VAL    CG1 1488   6.118   3.941   3.500
  158VAL    CG2 1489   5.970   4.061   3.339
  158VAL      C 1490   5.961   4.053   3.724
  158VAL      O 1491   6.008   4.157   3.771
  159ASN      N 1492   5.955   3.939   3.792
  159ASN      H 1493   5.914   3.859   3.748
  159ASN     CA 1494   6.005   3.927   3.929
  159ASN     CB 1495   5.891   3.890   4.024
  159ASN     CG 1496   5.786   3.999   4.034
  159ASN    OD1 1497   5.689   4.001   3.960
  159ASN    ND2 1498   5.807   4.093   4.127
  159ASN   HD21 1499   5.889   4.088   4.185
  159ASN   HD22 1500   5.742   4.167   4.138
  159ASN      C 1501   6.116   3.824   3.940
  159ASN      O 1502   6.108   3.715   3.883
  160LEU      N 1503   6.220   3.860   4.015
  160LEU      H 1504   6.217   3.949   4.061
  160LEU     CA 1505   6.337   3.776   4.033
  160LEU     CB 1506   6.460   3.844   3.973
  160LEU     CG 1507   6.450   3.882   3.825
  160LEU    CD1 1508   6.576   3.954   3.776
  160LEU    CD2 1509   6.418   3.760   3.739
  160LEU      C 1510   6.362   3.745   4.181
  160LEU      O 1511   6.435   3.817   4.248
  161PRO      N 1512   6.300   3.637   4.233
  161PRO     CA 1513   6.314   3.603   4.375
  161PRO     CB 1514   6.237   3.471   4.387
  161PRO     CG 1515   6.137   3.476   4.277
  161PRO     CD 1516   6.204   3.548   4.165
  161PRO      C 1517   6.459   3.585   4.421
  161PRO      O 1518   6.530   3.500   4.368
  162GLY      N 1519   6.500   3.664   4.519
  162GLY      H 1520   6.439   3.736   4.552
  162GLY     CA 1521   6.632   3.651   4.579
  162GLY      C 1522   6.747   3.706   4.496
  162GLY      O 1523   6.863   3.686   4.530
  163VAL      N 1524   6.714   3.776   4.387
  163VAL      H 1525   6.617   3.791   4.367
  163VAL     CA 1526   6.815   3.832   4.298
  163VAL     CB 1527   6.781   3.804   4.151
  163VAL    CG1 1528   6.894   3.852   4.061
  163VAL    CG2 1529   6.754   3.656   4.130
  163VAL      C 1530   6.832   3.983   4.318
  163VAL      O 1531   6.734   4.057   4.318
  164SER      N 1532   6.957   4.027   4.336
  164SER      H 1533   7.031   3.960   4.339
  164SER     CA 1534   6.988   4.169   4.351
  164SER     CB 1535   7.122   4.185   4.422
  164SER     OG 1536   7.116   4.135   4.554
  164SER     HG 1537   7.205   4.147   4.599
  164SER      C 1538   6.990   4.243   4.216
  164SER      O 1539   7.082   4.228   4.137
  165ILE      N 1540   6.886   4.324   4.194
  165ILE      H 1541   6.820   4.337   4.267
  165ILE     CA 1542   6.865   4.394   4.067
  165ILE     CB 1543   6.714   4.409   4.037
  165ILE    CG1 1544   6.648   4.271   4.037
  165ILE    CG2 1545   6.693   4.480   3.904
  165ILE     CD 1546   6.497   4.275   4.025
  165ILE      C 1547   6.930   4.533   4.058
  165ILE      O 1548   6.873   4.633   4.104
  166ALA      N 1549   7.050   4.538   4.002
  166ALA      H 1550   7.091   4.452   3.972
  166ALA     CA 1551   7.127   4.662   3.981
  166ALA     CB 1552   7.257   4.627   3.910
  166ALA      C 1553   7.058   4.777   3.905
  166ALA      O 1554   7.123   4.846   3.826
  167LEU      N 1555   6.928   4.799   3.926
  167LEU      H 1556   6.877   4.736   3.984
  167LEU     CA 1557   6.859   4.915   3.868
  167LEU     CB 1558   6.710   4.885   3.849
  167LEU     CG 1559   6.669   4.807   3.725
  167LEU    CD1 1560   6.528   4.751   3.740
  167LEU    CD2 1561   6.678   4.896   3.602
  167LEU      C 1562   6.877   5.039   3.956
  167LEU      O 1563   6.898   5.027   4.076
  168PRO      N 1564   6.868   5.160   3.896
  168PRO     CA 1565   6.884   5.283   3.973
  168PRO     CB 1566   6.884   5.392   3.866
  168PRO     CG 1567   6.806   5.334   3.753
  168PRO     CD 1568   6.836   5.187   3.754
  168PRO      C 1569   6.770   5.305   4.073
  168PRO      O 1570   6.662   5.252   4.053
  169ALA      N 1571   6.795   5.383   4.178
  169ALA      H 1572   6.886   5.423   4.188
  169ALA     CA 1573   6.694   5.411   4.280
  169ALA     CB 1574   6.756   5.484   4.397
  169ALA      C 1575   6.577   5.492   4.224
  169ALA      O 1576   6.465   5.483   4.275
  170LEU      N 1577   6.604   5.571   4.121
  170LEU      H 1578   6.696   5.568   4.081
  170LEU     CA 1579   6.505   5.661   4.063
  170LEU     CB 1580   6.533   5.806   4.104
  170LEU     CG 1581   6.512   5.850   4.249
  170LEU    CD1 1582   6.563   5.992   4.271
  170LEU    CD2 1583   6.365   5.838   4.286
  170LEU      C 1584   6.501   5.653   3.911
  170LEU      O 1585   6.603   5.662   3.845
  171ALA      N 1586   6.380   5.638   3.857
  171ALA      H 1587   6.302   5.620   3.917
  171ALA     CA 1588   6.360   5.645   3.713
  171ALA     CB 1589   6.226   5.585   3.675
  171ALA      C 1590   6.369   5.791   3.669
  171ALA      O 1591   6.369   5.881   3.753
  172GLU      N 1592   6.378   5.813   3.539
  172GLU      H 1593   6.374   5.736   3.476
  172GLU     CA 1594   6.393   5.948   3.485
  172GLU     CB 1595   6.412   5.941   3.333
  172GLU     CG 1596   6.464   6.069   3.269
  172GLU     CD 1597   6.598   6.114   3.323
  172GLU    OE1 1598   6.675   6.028   3.372
  172GLU    OE2 1599   6.627   6.235   3.317
  172GLU      C 1600   6.276   6.039   3.516
  172GLU      O 1601   6.294   6.157   3.548
  173LYS      N 1602   6.155   5.984   3.507
  173LYS      H 1603   6.147   5.889   3.479
  173LYS     CA 1604   6.034   6.060   3.537
  173LYS     CB 1605   5.910   5.986   3.487
  173LYS     CG 1606   5.786   6.073   3.486
  173LYS     CD 1607   5.667   6.001   3.425
  173LYS     CE 1608   5.540   6.083   3.438
  173LYS     NZ 1609   5.495   6.095   3.579
  173LYS    HZ1 1610   5.411   6.150   3.583
  173LYS    HZ2 1611   5.477   6.005   3.617
  173LYS    HZ3 1612   5.566   6.140   3.633
  173LYS      C 1613   6.022   6.089   3.688
  173LYS      O 1614   5.975   6.195   3.727
  174ASP      N 1615   6.065   5.993   3.770
  174ASP      H 1616   6.106   5.911   3.731
  174ASP     CA 1617   6.054   6.006   3.915
  174ASP     CB 1618   6.115   5.884   3.986
  174ASP     CG 1619   6.045   5.754   3.949
  174ASP    OD1 1620   5.938   5.759   3.885
  174ASP    OD2 1621   6.098   5.647   3.986
  174ASP      C 1622   6.119   6.133   3.969
  174ASP      O 1623   6.068   6.192   4.064
  175LYS      N 1624   6.232   6.173   3.912
  175LYS      H 1625   6.272   6.119   3.837
  175LYS     CA 1626   6.298   6.296   3.956
  175LYS     CB 1627   6.425   6.322   3.875
  175LYS     CG 1628   6.535   6.218   3.895
  175LYS     CD 1629   6.651   6.241   3.800
  175LYS     CE 1630   6.756   6.132   3.813
  175LYS     NZ 1631   6.708   6.000   3.766
  175LYS    HZ1 1632   6.781   5.932   3.776
  175LYS    HZ2 1633   6.629   5.972   3.821
  175LYS    HZ3 1634   6.682   6.006   3.670
  175LYS      C 1635   6.201   6.413   3.944
  175LYS      O 1636   6.185   6.490   4.038
  176GLN      N 1637   6.139   6.428   3.827
  176GLN      H 1638   6.161   6.366   3.752
  176GLN     CA 1639   6.040   6.533   3.806
  176GLN     CB 1640   5.999   6.541   3.659
  176GLN     CG 1641   6.094   6.621   3.572
  176GLN     CD 1642   6.102   6.766   3.617
  176GLN    OE1 1643   6.004   6.821   3.668
  176GLN    NE2 1644   6.217   6.829   3.599
  176GLN   HE21 1645   6.294   6.781   3.557
  176GLN   HE22 1646   6.227   6.924   3.627
  176GLN      C 1647   5.917   6.514   3.894
  176GLN      O 1648   5.858   6.611   3.941
  177ASP      N 1649   5.878   6.389   3.915
  177ASP      H 1650   5.926   6.314   3.870
  177ASP     CA 1651   5.765   6.359   4.003
  177ASP     CB 1652   5.735   6.209   4.005
  177ASP     CG 1653   5.688   6.157   3.870
  177ASP    OD1 1654   5.644   6.239   3.786
  177ASP    OD2 1655   5.696   6.035   3.848
  177ASP      C 1656   5.795   6.408   4.145
  177ASP      O 1657   5.708   6.463   4.213
  178LEU      N 1658   5.919   6.387   4.190
  178LEU      H 1659   5.984   6.339   4.133
  178LEU     CA 1660   5.960   6.434   4.322
  178LEU     CB 1661   6.094   6.373   4.363
  178LEU     CG 1662   6.096   6.223   4.393
  178LEU    CD1 1663   6.236   6.179   4.434
  178LEU    CD2 1664   5.995   6.186   4.501
  178LEU      C 1665   5.969   6.587   4.325
  178LEU      O 1666   5.929   6.650   4.422
  179ILE      N 1667   6.023   6.645   4.218
  179ILE      H 1668   6.060   6.588   4.145
  179ILE     CA 1669   6.028   6.790   4.204
  179ILE     CB 1670   6.095   6.832   4.072
  179ILE    CG1 1671   6.244   6.797   4.075
  179ILE    CG2 1672   6.080   6.982   4.050
  179ILE     CD 1673   6.313   6.808   3.940
  179ILE      C 1674   5.888   6.849   4.211
  179ILE      O 1675   5.865   6.948   4.280
  180PHE      N 1676   5.794   6.788   4.139
  180PHE      H 1677   5.822   6.713   4.078
  180PHE     CA 1678   5.654   6.825   4.147
  180PHE     CB 1679   5.569   6.736   4.056
  180PHE     CG 1680   5.422   6.761   4.067
  180PHE    CD1 1681   5.364   6.871   4.004
  180PHE    HD1 1682   5.421   6.933   3.951
  180PHE    CD2 1683   5.341   6.677   4.141
  180PHE    HD2 1684   5.381   6.598   4.188
  180PHE    CE1 1685   5.228   6.895   4.015
  180PHE    HE1 1686   5.188   6.973   3.968
  180PHE    CE2 1687   5.205   6.701   4.152
  180PHE    HE2 1688   5.147   6.639   4.206
  180PHE     CZ 1689   5.149   6.810   4.089
  180PHE     HZ 1690   5.050   6.827   4.096
  180PHE      C 1691   5.605   6.815   4.291
  180PHE      O 1692   5.535   6.903   4.340
  181GLY      N 1693   5.642   6.705   4.357
  181GLY      H 1694   5.695   6.636   4.308
  181GLY     CA 1695   5.609   6.684   4.496
  181GLY      C 1696   5.661   6.794   4.586
  181GLY      O 1697   5.590   6.840   4.676
  182CYS      N 1698   5.784   6.837   4.562
  182CYS      H 1699   5.838   6.794   4.490
  182CYS     CA 1700   5.843   6.946   4.639
  182CYS     CB 1701   5.992   6.961   4.605
  182CYS     SG 1702   6.096   6.827   4.667
  182CYS     HG 1703   6.191   6.845   4.641
  182CYS      C 1704   5.772   7.078   4.612
  182CYS      O 1705   5.744   7.154   4.705
  183GLU      N 1706   5.743   7.105   4.485
  183GLU      H 1707   5.773   7.042   4.414
  183GLU     CA 1708   5.670   7.225   4.446
  183GLU     CB 1709   5.654   7.232   4.294
  183GLU     CG 1710   5.785   7.260   4.221
  183GLU     CD 1711   5.774   7.243   4.070
  183GLU    OE1 1712   5.662   7.217   4.021
  183GLU    OE2 1713   5.878   7.256   4.002
  183GLU      C 1714   5.533   7.229   4.514
  183GLU      O 1715   5.493   7.332   4.568
  184GLN      N 1716   5.463   7.116   4.511
  184GLN      H 1717   5.502   7.036   4.466
  184GLN     CA 1718   5.331   7.106   4.573
  184GLN     CB 1719   5.257   6.983   4.522
  184GLN     CG 1720   5.216   6.988   4.375
  184GLN     CD 1721   5.115   7.097   4.346
  184GLN    OE1 1722   5.030   7.128   4.430
  184GLN    NE2 1723   5.121   7.153   4.226
  184GLN   HE21 1724   5.190   7.123   4.160
  184GLN   HE22 1725   5.056   7.225   4.202
  184GLN      C 1726   5.343   7.100   4.725
  184GLN      O 1727   5.244   7.120   4.796
  185GLY      N 1728   5.463   7.072   4.775
  185GLY      H 1729   5.539   7.055   4.712
  185GLY     CA 1730   5.486   7.066   4.918
  185GLY      C 1731   5.422   6.946   4.983
  185GLY      O 1732   5.352   6.959   5.084
  186VAL      N 1733   5.444   6.828   4.926
  186VAL      H 1734   5.499   6.824   4.843
  186VAL     CA 1735   5.390   6.705   4.982
  186VAL     CB 1736   5.414   6.584   4.890
  186VAL    CG1 1737   5.344   6.604   4.756
  186VAL    CG2 1738   5.564   6.561   4.869
  186VAL      C 1739   5.452   6.677   5.118
  186VAL      O 1740   5.560   6.728   5.149
  187ASP      N 1741   5.384   6.596   5.198
  187ASP      H 1742   5.300   6.554   5.164
  187ASP     CA 1743   5.428   6.566   5.333
  187ASP     CB 1744   5.307   6.548   5.424
  187ASP     CG 1745   5.215   6.668   5.423
  187ASP    OD1 1746   5.265   6.781   5.440
  187ASP    OD2 1747   5.093   6.650   5.404
  187ASP      C 1748   5.516   6.441   5.338
  187ASP      O 1749   5.610   6.433   5.417
  188PHE      N 1750   5.484   6.344   5.253
  188PHE      H 1751   5.409   6.359   5.189
  188PHE     CA 1752   5.556   6.218   5.249
  188PHE     CB 1753   5.471   6.107   5.311
  188PHE     CG 1754   5.446   6.124   5.458
  188PHE    CD1 1755   5.543   6.090   5.551
  188PHE    HD1 1756   5.631   6.054   5.520
  188PHE    CD2 1757   5.325   6.174   5.504
  188PHE    HD2 1758   5.254   6.198   5.438
  188PHE    CE1 1759   5.520   6.107   5.687
  188PHE    HE1 1760   5.591   6.082   5.753
  188PHE    CE2 1761   5.301   6.190   5.639
  188PHE    HE2 1762   5.213   6.226   5.670
  188PHE     CZ 1763   5.399   6.156   5.730
  188PHE     HZ 1764   5.382   6.168   5.828
  188PHE      C 1765   5.594   6.179   5.107
  188PHE      O 1766   5.527   6.218   5.011
  189VAL      N 1767   5.702   6.102   5.094
  189VAL      H 1768   5.759   6.085   5.174
  189VAL     CA 1769   5.740   6.043   4.966
  189VAL     CB 1770   5.869   6.108   4.909
  189VAL    CG1 1771   5.927   6.022   4.797
  189VAL    CG2 1772   5.840   6.249   4.861
  189VAL      C 1773   5.762   5.893   4.985
  189VAL      O 1774   5.857   5.851   5.050
  190ALA      N 1775   5.672   5.814   4.926
  190ALA      H 1776   5.595   5.856   4.879
  190ALA     CA 1777   5.684   5.669   4.929
  190ALA     CB 1778   5.547   5.605   4.931
  190ALA      C 1779   5.765   5.619   4.810
  190ALA      O 1780   5.716   5.617   4.697
  191ALA      N 1781   5.889   5.579   4.836
  191ALA      H 1782   5.922   5.580   4.931
  191ALA     CA 1783   5.980   5.534   4.731
  191ALA     CB 1784   6.123   5.566   4.768
  191ALA      C 1785   5.964   5.384   4.707
  191ALA      O 1786   5.975   5.305   4.801
  192SER      N 1787   5.940   5.345   4.582
  192SER      H 1788   5.940   5.413   4.509
  192SER     CA 1789   5.915   5.205   4.550
  192SER     CB 1790   5.828   5.195   4.424
  192SER     OG 1791   5.700   5.252   4.445
  192SER     HG 1792   5.646   5.244   4.362
  192SER      C 1793   6.043   5.126   4.530
  192SER      O 1794   6.142   5.178   4.478
  193PHE      N 1795   6.041   4.999   4.570
  193PHE      H 1796   5.961   4.966   4.620
  193PHE     CA 1797   6.151   4.907   4.545
  193PHE     CB 1798   6.162   4.876   4.396
  193PHE     CG 1799   6.065   4.770   4.349
  193PHE    CD1 1800   6.090   4.637   4.377
  193PHE    HD1 1801   6.172   4.611   4.427
  193PHE    CD2 1802   5.950   4.804   4.281
  193PHE    HD2 1803   5.930   4.899   4.261
  193PHE    CE1 1804   6.002   4.538   4.336
  193PHE    HE1 1805   6.021   4.442   4.357
  193PHE    CE2 1806   5.861   4.705   4.240
  193PHE    HE2 1807   5.778   4.730   4.190
  193PHE     CZ 1808   5.887   4.572   4.268
  193PHE     HZ 1809   5.824   4.501   4.238
  193PHE      C 1810   6.284   4.957   4.602
  193PHE      O 1811   6.386   4.959   4.533
  194ILE      N 1812   6.281   4.997   4.728
  194ILE      H 1813   6.194   5.003   4.776
  194ILE     CA 1814   6.404   5.033   4.798
  194ILE     CB 1815   6.377   5.117   4.924
  194ILE    CG1 1816   6.312   5.251   4.887
  194ILE    CG2 1817   6.506   5.143   4.999
  194ILE     CD 1818   6.399   5.340   4.800
  194ILE      C 1819   6.474   4.903   4.835
  194ILE      O 1820   6.417   4.817   4.901
  195ARG      N 1821   6.599   4.892   4.791
  195ARG      H 1822   6.641   4.972   4.748
  195ARG     CA 1823   6.676   4.770   4.803
  195ARG     CB 1824   6.723   4.726   4.664
  195ARG     CG 1825   6.610   4.689   4.571
  195ARG     CD 1826   6.649   4.715   4.427
  195ARG     NE 1827   6.633   4.857   4.395
  195ARG     HE 1828   6.578   4.913   4.457
  195ARG     CZ 1829   6.685   4.916   4.288
  195ARG    NH1 1830   6.665   5.046   4.267
  195ARG   HH11 1831   6.610   5.098   4.332
  195ARG   HH12 1832   6.704   5.091   4.187
  195ARG    NH2 1833   6.758   4.847   4.202
  195ARG   HH21 1834   6.774   4.749   4.217
  195ARG   HH22 1835   6.797   4.892   4.122
  195ARG      C 1836   6.795   4.790   4.895
  195ARG      O 1837   6.852   4.695   4.947
  196LYS      N 1838   6.832   4.917   4.913
  196LYS      H 1839   6.778   4.990   4.872
  196LYS     CA 1840   6.949   4.951   4.992
  196LYS     CB 1841   7.075   4.926   4.909
  196LYS     CG 1842   7.068   4.985   4.768
  196LYS     CD 1843   7.183   4.938   4.680
  196LYS     CE 1844   7.170   4.989   4.537
  196LYS     NZ 1845   7.047   4.937   4.470
  196LYS    HZ1 1846   7.043   4.974   4.377
  196LYS    HZ2 1847   7.050   4.837   4.467
  196LYS    HZ3 1848   6.966   4.967   4.521
  196LYS      C 1849   6.944   5.095   5.041
  196LYS      O 1850   6.864   5.175   4.994
  197ARG      N 1851   7.031   5.126   5.136
  197ARG      H 1852   7.097   5.057   5.165
  197ARG     CA 1853   7.035   5.257   5.200
  197ARG     CB 1854   7.134   5.256   5.316
  197ARG     CG 1855   7.278   5.228   5.275
  197ARG     CD 1856   7.367   5.213   5.398
  197ARG     NE 1857   7.370   5.333   5.481
  197ARG     HE 1858   7.308   5.337   5.559
  197ARG     CZ 1859   7.450   5.437   5.461
  197ARG    NH1 1860   7.535   5.438   5.359
  197ARG   HH11 1861   7.539   5.361   5.296
  197ARG   HH12 1862   7.595   5.517   5.344
  197ARG    NH2 1863   7.446   5.541   5.543
  197ARG   HH21 1864   7.382   5.541   5.620
  197ARG   HH22 1865   7.506   5.620   5.528
  197ARG      C 1866   7.067   5.369   5.100
  197ARG      O 1867   7.012   5.478   5.109
  198SER      N 1868   7.158   5.340   5.008
  198SER      H 1869   7.198   5.248   5.006
  198SER     CA 1870   7.201   5.438   4.909
  198SER     CB 1871   7.303   5.377   4.812
  198SER     OG 1872   7.248   5.264   4.745
  198SER     HG 1873   7.316   5.226   4.682
  198SER      C 1874   7.082   5.494   4.832
  198SER      O 1875   7.079   5.612   4.798
  199ASP      N 1876   6.984   5.408   4.805
  199ASP      H 1877   6.994   5.312   4.831
  199ASP     CA 1878   6.863   5.451   4.737
  199ASP     CB 1879   6.767   5.334   4.716
  199ASP     CG 1880   6.830   5.220   4.637
  199ASP    OD1 1881   6.928   5.246   4.564
  199ASP    OD2 1882   6.781   5.106   4.649
  199ASP      C 1883   6.793   5.561   4.817
  199ASP      O 1884   6.762   5.667   4.764
  200VAL      N 1885   6.774   5.535   4.946
  200VAL      H 1886   6.804   5.447   4.983
  200VAL     CA 1887   6.710   5.632   5.035
  200VAL     CB 1888   6.699   5.580   5.179
  200VAL    CG1 1889   6.627   5.681   5.267
  200VAL    CG2 1890   6.629   5.445   5.181
  200VAL      C 1891   6.791   5.761   5.033
  200VAL      O 1892   6.735   5.871   5.027
  201ILE      N 1893   6.923   5.746   5.040
  201ILE      H 1894   6.961   5.654   5.051
  201ILE     CA 1895   7.013   5.860   5.034
  201ILE     CB 1896   7.160   5.814   5.048
  201ILE    CG1 1897   7.183   5.752   5.187
  201ILE    CG2 1898   7.254   5.932   5.027
  201ILE     CD 1899   7.319   5.688   5.206
  201ILE      C 1900   6.994   5.936   4.902
  201ILE      O 1901   6.994   6.059   4.902
  202GLU      N 1902   6.978   5.864   4.791
  202GLU      H 1903   6.981   5.764   4.796
  202GLU     CA 1904   6.956   5.929   4.662
  202GLU     CB 1905   6.955   5.827   4.548
  202GLU     CG 1906   7.093   5.774   4.511
  202GLU     CD 1907   7.089   5.675   4.396
  202GLU    OE1 1908   6.993   5.681   4.316
  202GLU    OE2 1909   7.181   5.592   4.385
  202GLU      C 1910   6.826   6.010   4.659
  202GLU      O 1911   6.825   6.124   4.613
  203ILE      N 1912   6.716   5.951   4.706
  203ILE      H 1913   6.719   5.856   4.735
  203ILE     CA 1914   6.589   6.025   4.716
  203ILE     CB 1915   6.473   5.938   4.770
  203ILE    CG1 1916   6.424   5.839   4.664
  203ILE    CG2 1917   6.352   6.024   4.801
  203ILE     CD 1918   6.514   5.722   4.634
  203ILE      C 1919   6.603   6.148   4.806
  203ILE      O 1920   6.561   6.257   4.769
  204ARG      N 1921   6.661   6.128   4.924
  204ARG      H 1922   6.693   6.037   4.949
  204ARG     CA 1923   6.679   6.238   5.019
  204ARG     CB 1924   6.743   6.188   5.149
  204ARG     CG 1925   6.740   6.290   5.261
  204ARG     CD 1926   6.785   6.230   5.393
  204ARG     NE 1927   6.706   6.114   5.432
  204ARG     HE 1928   6.745   6.023   5.417
  204ARG     CZ 1929   6.584   6.119   5.486
  204ARG    NH1 1930   6.525   6.235   5.509
  204ARG   HH11 1931   6.572   6.321   5.485
  204ARG   HH12 1932   6.434   6.238   5.549
  204ARG    NH2 1933   6.521   6.006   5.518
  204ARG   HH21 1934   6.565   5.918   5.501
  204ARG   HH22 1935   6.430   6.010   5.558
  204ARG      C 1936   6.763   6.348   4.956
  204ARG      O 1937   6.730   6.466   4.966
  205GLU      N 1938   6.872   6.309   4.890
  205GLU      H 1939   6.893   6.212   4.884
  205GLU     CA 1940   6.961   6.405   4.826
  205GLU     CB 1941   7.085   6.335   4.769
  205GLU     CG 1942   7.188   6.293   4.874
  205GLU     CD 1943   7.267   6.410   4.929
  205GLU    OE1 1944   7.358   6.386   5.012
  205GLU    OE2 1945   7.239   6.525   4.891
  205GLU      C 1946   6.889   6.482   4.715
  205GLU      O 1947   6.904   6.603   4.702
  206HIS      N 1948   6.810   6.410   4.635
  206HIS      H 1949   6.807   6.311   4.646
  206HIS     CA 1950   6.729   6.473   4.531
  206HIS     CB 1951   6.656   6.367   4.448
  206HIS     CG 1952   6.735   6.317   4.331
  206HIS    ND1 1953   6.848   6.239   4.343
  206HIS    HD1 1954   6.887   6.208   4.430
  206HIS    CD2 1955   6.717   6.335   4.198
  206HIS    HD2 1956   6.643   6.387   4.154
  206HIS    CE1 1957   6.895   6.210   4.223
  206HIS    HE1 1958   6.976   6.155   4.204
  206HIS    NE2 1959   6.817   6.267   4.133
  206HIS      C 1960   6.626   6.572   4.586
  206HIS      O 1961   6.613   6.683   4.534
  207LEU      N 1962   6.554   6.532   4.690
  207LEU      H 1963   6.566   6.440   4.726
  207LEU     CA 1964   6.458   6.622   4.754
  207LEU     CB 1965   6.380   6.547   4.864
  207LEU     CG 1966   6.284   6.438   4.815
  207LEU    CD1 1967   6.221   6.368   4.933
  207LEU    CD2 1968   6.177   6.494   4.723
  207LEU      C 1969   6.525   6.745   4.814
  207LEU      O 1970   6.479   6.857   4.796
  208LYS      N 1971   6.635   6.721   4.885
  208LYS      H 1972   6.663   6.627   4.901
  208LYS     CA 1973   6.717   6.828   4.942
  208LYS     CB 1974   6.846   6.769   5.000
  208LYS     CG 1975   6.828   6.706   5.139
  208LYS     CD 1976   6.958   6.647   5.193
  208LYS     CE 1977   7.072   6.747   5.195
  208LYS     NZ 1978   7.156   6.740   5.072
  208LYS    HZ1 1979   7.229   6.808   5.078
  208LYS    HZ2 1980   7.196   6.649   5.064
  208LYS    HZ3 1981   7.100   6.759   4.992
  208LYS      C 1982   6.749   6.937   4.840
  208LYS      O 1983   6.753   7.056   4.873
  209ALA      N 1984   6.774   6.896   4.716
  209ALA      H 1985   6.769   6.798   4.695
  209ALA     CA 1986   6.810   6.989   4.609
  209ALA     CB 1987   6.862   6.911   4.489
  209ALA      C 1988   6.695   7.081   4.564
  209ALA      O 1989   6.720   7.182   4.499
  210HIS      N 1990   6.571   7.047   4.598
  210HIS      H 1991   6.557   6.966   4.655
  210HIS     CA 1992   6.455   7.125   4.554
  210HIS     CB 1993   6.375   7.045   4.451
  210HIS     CG 1994   6.451   7.015   4.327
  210HIS    ND1 1995   6.537   6.907   4.316
  210HIS    CD2 1996   6.456   7.078   4.207
  210HIS    HD2 1997   6.405   7.160   4.182
  210HIS    CE1 1998   6.591   6.906   4.195
  210HIS    HE1 1999   6.656   6.838   4.161
  210HIS    NE2 2000   6.543   7.008   4.127
  210HIS    HE2 2001   6.567   7.031   4.033
  210HIS      C 2002   6.364   7.168   4.669
  210HIS      O 2003   6.242   7.179   4.652
  211GLY      N 2004   6.423   7.195   4.784
  211GLY      H 2005   6.521   7.178   4.794
  211GLY     CA 2006   6.349   7.247   4.897
  211GLY      C 2007   6.253   7.146   4.956
  211GLY      O 2008   6.147   7.183   5.006
  212GLY      N 2009   6.291   7.019   4.950
  212GLY      H 2010   6.378   6.996   4.905
  212GLY     CA 2011   6.211   6.912   5.006
  212GLY      C 2012   6.286   6.840   5.116
  212GLY      O 2013   6.266   6.721   5.140
  213GLU      N 2014   6.374   6.914   5.184
  213GLU      H 2015   6.384   7.011   5.162
  213GLU     CA 2016   6.456   6.857   5.291
  213GLU     CB 2017   6.567   6.954   5.332
  213GLU     CG 2018   6.519   7.093   5.374
  213GLU     CD 2019   6.515   7.191   5.258
  213GLU    OE1 2020   6.514   7.145   5.141
  213GLU    OE2 2021   6.513   7.313   5.283
  213GLU      C 2022   6.371   6.819   5.412
  213GLU      O 2023   6.408   6.732   5.490
  214ASN      N 2024   6.256   6.886   5.426
  214ASN      H 2025   6.230   6.953   5.357
  214ASN     CA 2026   6.168   6.864   5.541
  214ASN     CB 2027   6.099   6.994   5.579
  214ASN     CG 2028   6.197   7.101   5.623
  214ASN    OD1 2029   6.224   7.196   5.549
  214ASN    ND2 2030   6.253   7.085   5.742
  214ASN   HD21 2031   6.230   7.006   5.798
  214ASN   HD22 2032   6.318   7.153   5.776
  214ASN      C 2033   6.064   6.755   5.514
  214ASN      O 2034   5.980   6.726   5.599
  215ILE      N 2035   6.069   6.696   5.394
  215ILE      H 2036   6.138   6.726   5.329
  215ILE     CA 2037   5.978   6.589   5.356
  215ILE     CB 2038   5.960   6.582   5.203
  215ILE    CG1 2039   5.911   6.716   5.149
  215ILE    CG2 2040   5.863   6.470   5.165
  215ILE     CD 2041   5.898   6.722   4.998
  215ILE      C 2042   6.025   6.453   5.407
  215ILE      O 2043   6.142   6.417   5.390
  216HIS      N 2044   5.934   6.378   5.468
  216HIS      H 2045   5.841   6.413   5.478
  216HIS     CA 2046   5.967   6.247   5.523
  216HIS     CB 2047   5.868   6.209   5.633
  216HIS     CG 2048   5.898   6.272   5.766
  216HIS    ND1 2049   5.840   6.228   5.883
  216HIS    CD2 2050   5.979   6.375   5.799
  216HIS    HD2 2051   6.035   6.429   5.737
  216HIS    CE1 2052   5.885   6.301   5.983
  216HIS    HE1 2053   5.859   6.291   6.079
  216HIS    NE2 2054   5.969   6.391   5.935
  216HIS    HE2 2055   6.018   6.460   5.989
  216HIS      C 2056   5.966   6.140   5.413
  216HIS      O 2057   5.875   6.136   5.331
  217ILE      N 2058   6.068   6.055   5.414
  217ILE      H 2059   6.137   6.064   5.486
  217ILE     CA 2060   6.082   5.949   5.315
  217ILE     CB 2061   6.227   5.942   5.263
  217ILE    CG1 2062   6.265   6.075   5.197
  217ILE    CG2 2063   6.244   5.827   5.165
  217ILE     CD 2064   6.411   6.089   5.163
  217ILE      C 2065   6.042   5.813   5.370
  217ILE      O 2066   6.102   5.763   5.465
  218ILE      N 2067   5.938   5.754   5.310
  218ILE      H 2068   5.890   5.804   5.238
  218ILE     CA 2069   5.893   5.620   5.345
  218ILE     CB 2070   5.739   5.614   5.355
  218ILE    CG1 2071   5.689   5.717   5.456
  218ILE    CG2 2072   5.694   5.474   5.396
  218ILE     CD 2073   5.539   5.737   5.456
  218ILE      C 2074   5.941   5.516   5.244
  218ILE      O 2075   5.897   5.515   5.129
  219SER      N 2076   6.032   5.429   5.286
  219SER      H 2077   6.063   5.434   5.381
  219SER     CA 2078   6.088   5.327   5.198
  219SER     CB 2079   6.225   5.282   5.248
  219SER     OG 2080   6.319   5.388   5.240
  219SER     HG 2081   6.408   5.357   5.274
  219SER      C 2082   5.995   5.207   5.185
  219SER      O 2083   5.958   5.145   5.285
  220LYS      N 2084   5.958   5.174   5.062
  220LYS      H 2085   5.991   5.229   4.985
  220LYS     CA 2086   5.872   5.059   5.034
  220LYS     CB 2087   5.789   5.083   4.909
  220LYS     CG 2088   5.695   5.203   4.918
  220LYS     CD 2089   5.632   5.238   4.783
  220LYS     CE 2090   5.546   5.126   4.729
  220LYS     NZ 2091   5.485   5.162   4.597
  220LYS    HZ1 2092   5.429   5.086   4.564
  220LYS    HZ2 2093   5.428   5.243   4.608
  220LYS    HZ3 2094   5.558   5.181   4.531
  220LYS      C 2095   5.957   4.932   5.017
  220LYS      O 2096   6.033   4.920   4.921
  221ILE      N 2097   5.942   4.839   5.111
  221ILE      H 2098   5.882   4.856   5.188
  221ILE     CA 2099   6.013   4.711   5.103
  221ILE     CB 2100   6.038   4.651   5.243
  221ILE    CG1 2101   6.103   4.755   5.335
  221ILE    CG2 2102   6.124   4.526   5.233
  221ILE     CD 2103   6.235   4.808   5.286
  221ILE      C 2104   5.931   4.613   5.020
  221ILE      O 2105   5.823   4.572   5.061
  222GLU      N 2106   5.983   4.575   4.903
  222GLU      H 2107   6.077   4.602   4.881
  222GLU     CA 2108   5.907   4.497   4.806
  222GLU     CB 2109   5.871   4.584   4.686
  222GLU     CG 2110   5.793   4.710   4.723
  222GLU     CD 2111   5.761   4.796   4.603
  222GLU    OE1 2112   5.794   4.917   4.606
  222GLU    OE2 2113   5.703   4.744   4.506
  222GLU      C 2114   5.978   4.370   4.758
  222GLU      O 2115   5.920   4.293   4.681
  223ASN      N 2116   6.102   4.348   4.801
  223ASN      H 2117   6.144   4.412   4.865
  223ASN     CA 2118   6.178   4.231   4.755
  223ASN     CB 2119   6.254   4.263   4.627
  223ASN     CG 2120   6.367   4.362   4.649
  223ASN    OD1 2121   6.468   4.361   4.578
  223ASN    ND2 2122   6.350   4.450   4.747
  223ASN   HD21 2123   6.265   4.448   4.800
  223ASN   HD22 2124   6.420   4.518   4.766
  223ASN      C 2125   6.276   4.179   4.860
  223ASN      O 2126   6.285   4.231   4.971
  224GLN      N 2127   6.350   4.074   4.821
  224GLN      H 2128   6.344   4.044   4.726
  224GLN     CA 2129   6.439   4.003   4.912
  224GLN     CB 2130   6.499   3.882   4.840
  224GLN     CG 2131   6.579   3.785   4.929
  224GLN     CD 2132   6.491   3.691   5.008
  224GLN    OE1 2133   6.418   3.608   4.950
  224GLN    NE2 2134   6.497   3.698   5.140
  224GLN   HE21 2135   6.559   3.765   5.183
  224GLN   HE22 2136   6.441   3.638   5.196
  224GLN      C 2137   6.553   4.094   4.959
  224GLN      O 2138   6.587   4.097   5.077
  225GLU      N 2139   6.611   4.168   4.865
  225GLU      H 2140   6.576   4.163   4.771
  225GLU     CA 2141   6.725   4.255   4.892
  225GLU     CB 2142   6.779   4.314   4.762
  225GLU     CG 2143   6.912   4.387   4.778
  225GLU     CD 2144   6.964   4.442   4.647
  225GLU    OE1 2145   6.892   4.436   4.546
  225GLU    OE2 2146   7.079   4.492   4.645
  225GLU      C 2147   6.690   4.366   4.990
  225GLU      O 2148   6.767   4.396   5.081
  226GLY      N 2149   6.574   4.428   4.970
  226GLY      H 2150   6.517   4.401   4.892
  226GLY     CA 2151   6.528   4.533   5.059
  226GLY      C 2152   6.502   4.479   5.199
  226GLY      O 2153   6.526   4.547   5.298
  227LEU      N 2154   6.451   4.356   5.205
  227LEU      H 2155   6.432   4.307   5.121
  227LEU     CA 2156   6.424   4.292   5.333
  227LEU     CB 2157   6.337   4.168   5.312
  227LEU     CG 2158   6.293   4.095   5.440
  227LEU    CD1 2159   6.212   4.187   5.531
  227LEU    CD2 2160   6.214   3.971   5.405
  227LEU      C 2161   6.551   4.253   5.408
  227LEU      O 2162   6.559   4.267   5.530
  228ASN      N 2163   6.650   4.205   5.335
  228ASN      H 2164   6.638   4.193   5.236
  228ASN     CA 2165   6.778   4.168   5.395
  228ASN     CB 2166   6.867   4.093   5.295
  228ASN     CG 2167   6.808   3.958   5.255
  228ASN    OD1 2168   6.712   3.911   5.316
  228ASN    ND2 2169   6.868   3.895   5.155
  228ASN   HD21 2170   6.947   3.936   5.110
  228ASN   HD22 2171   6.833   3.806   5.125
  228ASN      C 2172   6.850   4.291   5.449
  228ASN      O 2173   6.915   4.286   5.553
  229ASN      N 2174   6.838   4.402   5.377
  229ASN      H 2175   6.783   4.400   5.293
  229ASN     CA 2176   6.902   4.527   5.415
  229ASN     CB 2177   6.960   4.597   5.292
  229ASN     CG 2178   7.061   4.511   5.218
  229ASN    OD1 2179   7.140   4.439   5.279
  229ASN    ND2 2180   7.059   4.519   5.086
  229ASN   HD21 2181   6.993   4.579   5.040
  229ASN   HD22 2182   7.123   4.465   5.031
  229ASN      C 2183   6.804   4.621   5.485
  229ASN      O 2184   6.816   4.743   5.475
  230PHE      N 2185   6.707   4.565   5.556
  230PHE      H 2186   6.707   4.465   5.568
  230PHE     CA 2187   6.600   4.644   5.616
  230PHE     CB 2188   6.494   4.554   5.678
  230PHE     CG 2189   6.389   4.629   5.756
  230PHE    CD1 2190   6.288   4.696   5.690
  230PHE    HD1 2191   6.284   4.694   5.590
  230PHE    CD2 2192   6.394   4.634   5.894
  230PHE    HD2 2193   6.467   4.587   5.943
  230PHE    CE1 2194   6.192   4.766   5.760
  230PHE    HE1 2195   6.119   4.814   5.712
  230PHE    CE2 2196   6.298   4.704   5.965
  230PHE    HE2 2197   6.302   4.707   6.065
  230PHE     CZ 2198   6.197   4.770   5.898
  230PHE     HZ 2199   6.128   4.821   5.950
  230PHE      C 2200   6.648   4.742   5.724
  230PHE      O 2201   6.598   4.854   5.733
  231ASP      N 2202   6.743   4.699   5.806
  231ASP      H 2203   6.785   4.609   5.791
  231ASP     CA 2204   6.789   4.780   5.919
  231ASP     CB 2205   6.892   4.704   6.002
  231ASP     CG 2206   6.834   4.582   6.070
  231ASP    OD1 2207   6.710   4.565   6.068
  231ASP    OD2 2208   6.912   4.502   6.126
  231ASP      C 2209   6.847   4.914   5.874
  231ASP      O 2210   6.811   5.019   5.926
  232GLU      N 2211   6.938   4.909   5.777
  232GLU      H 2212   6.964   4.821   5.738
  232GLU     CA 2213   7.001   5.031   5.727
  232GLU     CB 2214   7.116   4.997   5.631
  232GLU     CG 2215   7.074   4.920   5.507
  232GLU     CD 2216   7.191   4.890   5.415
  232GLU    OE1 2217   7.306   4.883   5.464
  232GLU    OE2 2218   7.168   4.874   5.293
  232GLU      C 2219   6.899   5.120   5.657
  232GLU      O 2220   6.902   5.242   5.672
  233ILE      N 2221   6.809   5.058   5.581
  233ILE      H 2222   6.815   4.959   5.570
  233ILE     CA 2223   6.702   5.131   5.514
  233ILE     CB 2224   6.617   5.037   5.426
  233ILE    CG1 2225   6.701   4.983   5.311
  233ILE    CG2 2226   6.495   5.111   5.372
  233ILE     CD 2227   6.640   4.863   5.241
  233ILE      C 2228   6.613   5.203   5.616
  233ILE      O 2229   6.577   5.319   5.597
  234LEU      N 2230   6.579   5.133   5.724
  234LEU      H 2231   6.609   5.038   5.732
  234LEU     CA 2232   6.498   5.192   5.830
  234LEU     CB 2233   6.459   5.085   5.933
  234LEU     CG 2234   6.389   5.136   6.059
  234LEU    CD1 2235   6.262   5.214   6.026
  234LEU    CD2 2236   6.357   5.021   6.153
  234LEU      C 2237   6.572   5.305   5.899
  234LEU      O 2238   6.514   5.410   5.928
  235GLU      N 2239   6.701   5.284   5.926
  235GLU      H 2240   6.741   5.195   5.904
  235GLU     CA 2241   6.785   5.386   5.987
  235GLU     CB 2242   6.926   5.332   6.012
  235GLU     CG 2243   7.016   5.427   6.089
  235GLU     CD 2244   6.962   5.462   6.227
  235GLU    OE1 2245   6.990   5.573   6.276
  235GLU    OE2 2246   6.891   5.377   6.286
  235GLU      C 2247   6.790   5.510   5.898
  235GLU      O 2248   6.783   5.623   5.946
  236ALA      N 2249   6.803   5.487   5.767
  236ALA      H 2250   6.805   5.392   5.735
  236ALA     CA 2251   6.813   5.595   5.670
  236ALA     CB 2252   6.878   5.543   5.542
  236ALA      C 2253   6.679   5.660   5.638
  236ALA      O 2254   6.674   5.775   5.596
  237SER      N 2255   6.570   5.585   5.657
  237SER      H 2256   6.580   5.495   5.699
  237SER     CA 2257   6.437   5.633   5.619
  237SER     CB 2258   6.353   5.517   5.565
  237SER     OG 2259   6.418   5.453   5.456
  237SER     HG 2260   6.361   5.378   5.422
  237SER      C 2261   6.363   5.698   5.735
  237SER      O 2262   6.405   5.690   5.850
  238ASP      N 2263   6.252   5.764   5.703
  238ASP      H 2264   6.227   5.773   5.607
  238ASP     CA 2265   6.165   5.824   5.804
  238ASP     CB 2266   6.111   5.959   5.756
  238ASP     CG 2267   6.221   6.060   5.733
  238ASP    OD1 2268   6.270   6.118   5.832
  238ASP    OD2 2269   6.257   6.083   5.616
  238ASP      C 2270   6.049   5.730   5.837
  238ASP      O 2271   5.979   5.749   5.937
  239GLY      N 2272   6.028   5.629   5.753
  239GLY      H 2273   6.088   5.619   5.674
  239GLY     CA 2274   5.922   5.532   5.774
  239GLY      C 2275   5.933   5.416   5.677
  239GLY      O 2276   6.023   5.413   5.593
  240ILE      N 2277   5.841   5.320   5.688
  240ILE      H 2278   5.769   5.331   5.757
  240ILE     CA 2279   5.842   5.201   5.605
  240ILE     CB 2280   5.898   5.079   5.681
  240ILE    CG1 2281   6.043   5.103   5.722
  240ILE    CG2 2282   5.886   4.952   5.598
  240ILE     CD 2283   6.141   5.109   5.607
  240ILE      C 2284   5.702   5.167   5.554
  240ILE      O 2285   5.603   5.189   5.624
  241MET      N 2286   5.694   5.113   5.433
  241MET      H 2287   5.777   5.110   5.376
  241MET     CA 2288   5.570   5.058   5.380
  241MET     CB 2289   5.525   5.134   5.256
  241MET     CG 2290   5.388   5.092   5.204
  241MET     SD 2291   5.343   5.174   5.050
  241MET     CE 2292   5.345   5.345   5.100
  241MET      C 2293   5.589   4.910   5.347
  241MET      O 2294   5.669   4.875   5.260
  242VAL      N 2295   5.515   4.824   5.416
  242VAL      H 2296   5.452   4.859   5.485
  242VAL     CA 2297   5.524   4.680   5.394
  242VAL     CB 2298   5.486   4.601   5.521
  242VAL    CG1 2299   5.500   4.451   5.496
  242VAL    CG2 2300   5.573   4.644   5.638
  242VAL      C 2301   5.433   4.636   5.279
  242VAL      O 2302   5.311   4.629   5.294
  243ALA      N 2303   5.494   4.608   5.164
  243ALA      H 2304   5.593   4.619   5.158
  243ALA     CA 2305   5.420   4.561   5.047
  243ALA     CB 2306   5.485   4.614   4.920
  243ALA      C 2307   5.417   4.409   5.046
  243ALA      O 2308   5.506   4.344   4.991
  244ARG      N 2309   5.313   4.352   5.106
  244ARG      H 2310   5.239   4.410   5.140
  244ARG     CA 2311   5.305   4.207   5.125
  244ARG     CB 2312   5.182   4.171   5.209
  244ARG     CG 2313   5.186   4.224   5.352
  244ARG     CD 2314   5.106   4.353   5.367
  244ARG     NE 2315   4.968   4.334   5.323
  244ARG     HE 2316   4.942   4.371   5.234
  244ARG     CZ 2317   4.875   4.272   5.394
  244ARG    NH1 2318   4.904   4.221   5.514
  244ARG   HH11 2319   4.997   4.231   5.550
  244ARG   HH12 2320   4.834   4.174   5.567
  244ARG    NH2 2321   4.752   4.259   5.346
  244ARG   HH21 2322   4.729   4.296   5.256
  244ARG   HH22 2323   4.682   4.211   5.400
  244ARG      C 2324   5.297   4.134   4.991
  244ARG      O 2325   5.367   4.035   4.970
  245GLY      N 2326   5.210   4.182   4.903
  245GLY      H 2327   5.157   4.263   4.926
  245GLY     CA 2328   5.190   4.120   4.773
  245GLY      C 2329   5.319   4.110   4.693
  245GLY      O 2330   5.348   4.007   4.633
  246ASP      N 2331   5.395   4.219   4.691
  246ASP      H 2332   5.365   4.300   4.742
  246ASP     CA 2333   5.521   4.224   4.618
  246ASP     CB 2334   5.573   4.367   4.610
  246ASP     CG 2335   5.475   4.460   4.539
  246ASP    OD1 2336   5.425   4.423   4.431
  246ASP    OD2 2337   5.449   4.570   4.592
  246ASP      C 2338   5.625   4.133   4.683
  246ASP      O 2339   5.702   4.067   4.614
  247LEU      N 2340   5.628   4.132   4.816
  247LEU      H 2341   5.568   4.193   4.867
  247LEU     CA 2342   5.718   4.042   4.887
  247LEU     CB 2343   5.718   4.073   5.037
  247LEU     CG 2344   5.791   4.200   5.081
  247LEU    CD1 2345   5.761   4.231   5.227
  247LEU    CD2 2346   5.940   4.187   5.058
  247LEU      C 2347   5.680   3.896   4.864
  247LEU      O 2348   5.766   3.810   4.851
  248GLY      N 2349   5.549   3.870   4.856
  248GLY      H 2350   5.484   3.946   4.862
  248GLY     CA 2351   5.499   3.735   4.840
  248GLY      C 2352   5.547   3.665   4.714
  248GLY      O 2353   5.554   3.542   4.711
  249VAL      N 2354   5.579   3.742   4.611
  249VAL      H 2355   5.571   3.841   4.620
  249VAL     CA 2356   5.627   3.685   4.485
  249VAL     CB 2357   5.573   3.766   4.363
  249VAL    CG1 2358   5.640   3.901   4.350
  249VAL    CG2 2359   5.589   3.687   4.234
  249VAL      C 2360   5.780   3.680   4.485
  249VAL      O 2361   5.841   3.615   4.399
  250GLU      N 2362   5.842   3.748   4.581
  250GLU      H 2363   5.787   3.792   4.652
  250GLU     CA 2364   5.988   3.759   4.587
  250GLU     CB 2365   6.028   3.904   4.619
  250GLU     CG 2366   5.994   4.004   4.509
  250GLU     CD 2367   6.091   3.999   4.392
  250GLU    OE1 2368   6.190   3.921   4.399
  250GLU    OE2 2369   6.070   4.072   4.294
  250GLU      C 2370   6.053   3.667   4.690
  250GLU      O 2371   6.163   3.616   4.667
  251ILE      N 2372   5.987   3.645   4.804
  251ILE      H 2373   5.896   3.685   4.815
  251ILE     CA 2374   6.043   3.563   4.911
  251ILE     CB 2375   6.063   3.646   5.041
  251ILE    CG1 2376   5.929   3.683   5.106
  251ILE    CG2 2377   6.144   3.771   5.010
  251ILE     CD 2378   5.944   3.748   5.242
  251ILE      C 2379   5.953   3.443   4.939
  251ILE      O 2380   5.840   3.438   4.891
  252PRO      N 2381   6.003   3.344   5.016
  252PRO     CA 2382   5.920   3.228   5.052
  252PRO     CB 2383   6.009   3.151   5.151
  252PRO     CG 2384   6.147   3.187   5.111
  252PRO     CD 2385   6.142   3.329   5.065
  252PRO      C 2386   5.789   3.271   5.118
  252PRO      O 2387   5.788   3.365   5.198
  253VAL      N 2388   5.680   3.202   5.084
  253VAL      H 2389   5.691   3.120   5.029
  253VAL     CA 2390   5.547   3.244   5.126
  253VAL     CB 2391   5.438   3.151   5.065
  253VAL    CG1 2392   5.299   3.206   5.093
  253VAL    CG2 2393   5.460   3.136   4.915
  253VAL      C 2394   5.530   3.246   5.278
  253VAL      O 2395   5.466   3.336   5.332
  254GLU      N 2396   5.588   3.148   5.346
  254GLU      H 2397   5.643   3.080   5.297
  254GLU     CA 2398   5.574   3.136   5.491
  254GLU     CB 2399   5.617   2.997   5.539
  254GLU     CG 2400   5.766   2.965   5.522
  254GLU     CD 2401   5.802   2.919   5.382
  254GLU    OE1 2402   5.717   2.929   5.292
  254GLU    OE2 2403   5.916   2.872   5.364
  254GLU      C 2404   5.652   3.244   5.566
  254GLU      O 2405   5.637   3.260   5.687
  255GLU      N 2406   5.735   3.319   5.494
  255GLU      H 2407   5.738   3.306   5.395
  255GLU     CA 2408   5.823   3.419   5.555
  255GLU     CB 2409   5.959   3.417   5.485
  255GLU     CG 2410   6.037   3.287   5.502
  255GLU     CD 2411   6.082   3.262   5.644
  255GLU    OE1 2412   6.117   3.147   5.676
  255GLU    OE2 2413   6.084   3.358   5.724
  255GLU      C 2414   5.766   3.560   5.549
  255GLU      O 2415   5.815   3.650   5.619
  256VAL      N 2416   5.663   3.581   5.468
  256VAL      H 2417   5.618   3.503   5.424
  256VAL     CA 2418   5.613   3.716   5.442
  256VAL     CB 2419   5.503   3.715   5.334
  256VAL    CG1 2420   5.458   3.857   5.303
  256VAL    CG2 2421   5.553   3.647   5.208
  256VAL      C 2422   5.559   3.783   5.568
  256VAL      O 2423   5.594   3.898   5.597
  257ILE      N 2424   5.473   3.713   5.641
  257ILE      H 2425   5.448   3.621   5.612
  257ILE     CA 2426   5.414   3.770   5.762
  257ILE     CB 2427   5.300   3.682   5.823
  257ILE    CG1 2428   5.320   3.532   5.800
  257ILE    CG2 2429   5.168   3.717   5.757
  257ILE     CD 2430   5.417   3.467   5.892
  257ILE      C 2431   5.518   3.798   5.870
  257ILE      O 2432   5.507   3.896   5.943
  258PHE      N 2433   5.621   3.713   5.881
  258PHE      H 2434   5.627   3.634   5.820
  258PHE     CA 2435   5.723   3.734   5.983
  258PHE     CB 2436   5.803   3.607   6.010
  258PHE     CG 2437   5.725   3.500   6.081
  258PHE    CD1 2438   5.688   3.517   6.213
  258PHE    HD1 2439   5.714   3.602   6.261
  258PHE    CD2 2440   5.690   3.382   6.017
  258PHE    HD2 2441   5.718   3.368   5.922
  258PHE    CE1 2442   5.616   3.421   6.280
  258PHE    HE1 2443   5.590   3.435   6.375
  258PHE    CE2 2444   5.618   3.285   6.083
  258PHE    HE2 2445   5.593   3.201   6.036
  258PHE     CZ 2446   5.582   3.304   6.215
  258PHE     HZ 2447   5.530   3.233   6.263
  258PHE      C 2448   5.816   3.847   5.941
  258PHE      O 2449   5.880   3.911   6.025
  259ALA      N 2450   5.824   3.872   5.811
  259ALA      H 2451   5.780   3.810   5.746
  259ALA     CA 2452   5.895   3.989   5.762
  259ALA     CB 2453   5.915   3.982   5.611
  259ALA      C 2454   5.816   4.113   5.800
  259ALA      O 2455   5.872   4.211   5.850
  260GLN      N 2456   5.685   4.108   5.778
  260GLN      H 2457   5.647   4.027   5.734
  260GLN     CA 2458   5.595   4.216   5.817
  260GLN     CB 2459   5.451   4.182   5.776
  260GLN     CG 2460   5.346   4.278   5.831
  260GLN     CD 2461   5.205   4.242   5.787
  260GLN    OE1 2462   5.180   4.219   5.669
  260GLN    NE2 2463   5.113   4.237   5.882
  260GLN   HE21 2464   5.138   4.257   5.977
  260GLN   HE22 2465   5.018   4.214   5.859
  260GLN      C 2466   5.603   4.242   5.967
  260GLN      O 2467   5.624   4.355   6.010
  261LYS      N 2468   5.585   4.136   6.046
  261LYS      H 2469   5.570   4.047   6.005
  261LYS     CA 2470   5.588   4.147   6.192
  261LYS     CB 2471   5.558   4.011   6.256
  261LYS     CG 2472   5.415   3.963   6.239
  261LYS     CD 2473   5.401   3.817   6.280
  261LYS     CE 2474   5.261   3.765   6.254
  261LYS     NZ 2475   5.160   3.830   6.342
  261LYS    HZ1 2476   5.069   3.792   6.322
  261LYS    HZ2 2477   5.182   3.813   6.438
  261LYS    HZ3 2478   5.159   3.928   6.325
  261LYS      C 2479   5.722   4.200   6.242
  261LYS      O 2480   5.727   4.284   6.331
  262MET      N 2481   5.830   4.149   6.184
  262MET      H 2482   5.820   4.080   6.113
  262MET     CA 2483   5.965   4.191   6.223
  262MET     CB 2484   6.070   4.102   6.155
  262MET     CG 2485   6.214   4.142   6.183
  262MET     SD 2486   6.281   4.260   6.064
  262MET     CE 2487   6.296   4.157   5.919
  262MET      C 2488   5.988   4.338   6.189
  262MET      O 2489   6.041   4.413   6.272
  263MET      N 2490   5.950   4.378   6.069
  263MET      H 2491   5.906   4.313   6.007
  263MET     CA 2492   5.969   4.516   6.024
  263MET     CB 2493   5.937   4.528   5.874
  263MET     CG 2494   6.043   4.466   5.784
  263MET     SD 2495   6.015   4.501   5.609
  263MET     CE 2496   5.875   4.394   5.575
  263MET      C 2497   5.884   4.616   6.103
  263MET      O 2498   5.931   4.723   6.139
  264ILE      N 2499   5.759   4.580   6.129
  264ILE      H 2500   5.724   4.493   6.092
  264ILE     CA 2501   5.670   4.663   6.210
  264ILE     CB 2502   5.529   4.603   6.220
  264ILE    CG1 2503   5.457   4.615   6.086
  264ILE    CG2 2504   5.449   4.674   6.328
  264ILE     CD 2505   5.331   4.531   6.075
  264ILE      C 2506   5.727   4.683   6.350
  264ILE      O 2507   5.728   4.794   6.403
  265GLU      N 2508   5.775   4.574   6.409
  265GLU      H 2509   5.773   4.487   6.359
  265GLU     CA 2510   5.832   4.577   6.543
  265GLU     CB 2511   5.877   4.437   6.584
  265GLU     CG 2512   5.914   4.423   6.731
  265GLU     CD 2513   5.957   4.282   6.766
  265GLU    OE1 2514   5.962   4.196   6.675
  265GLU    OE2 2515   5.987   4.257   6.885
  265GLU      C 2516   5.947   4.676   6.550
  265GLU      O 2517   5.957   4.756   6.644
  266LYS      N 2518   6.035   4.671   6.450
  266LYS      H 2519   6.020   4.606   6.376
  266LYS     CA 2520   6.153   4.758   6.446
  266LYS     CB 2521   6.249   4.708   6.338
  266LYS     CG 2522   6.321   4.579   6.375
  266LYS     CD 2523   6.416   4.533   6.266
  266LYS     CE 2524   6.490   4.408   6.306
  266LYS     NZ 2525   6.575   4.354   6.196
  266LYS    HZ1 2526   6.622   4.272   6.228
  266LYS    HZ2 2527   6.517   4.331   6.118
  266LYS    HZ3 2528   6.642   4.423   6.169
  266LYS      C 2529   6.119   4.905   6.421
  266LYS      O 2530   6.185   4.994   6.474
  267CYS      N 2531   6.016   4.931   6.339
  267CYS      H 2532   5.968   4.854   6.297
  267CYS     CA 2533   5.974   5.068   6.311
  267CYS     CB 2534   5.866   5.068   6.203
  267CYS     SG 2535   5.929   5.044   6.037
  267CYS     HG 2536   5.853   5.045   5.972
  267CYS      C 2537   5.922   5.139   6.436
  267CYS      O 2538   5.954   5.255   6.460
  268ILE      N 2539   5.841   5.069   6.514
  268ILE      H 2540   5.813   4.977   6.485
  268ILE     CA 2541   5.790   5.120   6.640
  268ILE     CB 2542   5.691   5.022   6.705
  268ILE    CG1 2543   5.551   5.035   6.642
  268ILE    CG2 2544   5.670   5.055   6.851
  268ILE     CD 2545   5.547   5.053   6.491
  268ILE      C 2546   5.904   5.151   6.737
  268ILE      O 2547   5.904   5.255   6.802
  269ARG      N 2548   5.999   5.059   6.746
  269ARG      H 2549   5.992   4.976   6.690
  269ARG     CA 2550   6.113   5.076   6.834
  269ARG     CB 2551   6.200   4.950   6.831
  269ARG     CG 2552   6.263   4.914   6.965
  269ARG     CD 2553   6.225   4.771   7.002
  269ARG     NE 2554   6.251   4.679   6.891
  269ARG     HE 2555   6.301   4.713   6.812
  269ARG     CZ 2556   6.212   4.552   6.889
  269ARG    NH1 2557   6.142   4.501   6.989
  269ARG   HH11 2558   6.118   4.558   7.068
  269ARG   HH12 2559   6.113   4.405   6.986
  269ARG    NH2 2560   6.241   4.476   6.783
  269ARG   HH21 2561   6.292   4.515   6.707
  269ARG   HH22 2562   6.211   4.381   6.781
  269ARG      C 2563   6.194   5.198   6.793
  269ARG      O 2564   6.248   5.269   6.877
  270ALA      N 2565   6.201   5.221   6.662
  270ALA      H 2566   6.152   5.161   6.599
  270ALA     CA 2567   6.279   5.332   6.607
  270ALA     CB 2568   6.327   5.299   6.467
  270ALA      C 2569   6.197   5.461   6.606
  270ALA      O 2570   6.245   5.565   6.561
  271ARG      N 2571   6.074   5.454   6.656
  271ARG      H 2572   6.041   5.366   6.691
  271ARG     CA 2573   5.985   5.570   6.661
  271ARG     CB 2574   6.046   5.677   6.751
  271ARG     CG 2575   6.088   5.625   6.887
  271ARG     CD 2576   6.159   5.731   6.967
  271ARG     NE 2577   6.287   5.763   6.903
  271ARG     HE 2578   6.292   5.845   6.846
  271ARG     CZ 2579   6.398   5.690   6.915
  271ARG    NH1 2580   6.397   5.579   6.989
  271ARG   HH11 2581   6.313   5.550   7.035
  271ARG   HH12 2582   6.481   5.525   6.998
  271ARG    NH2 2583   6.508   5.726   6.853
  271ARG   HH21 2584   6.509   5.809   6.796
  271ARG   HH22 2585   6.592   5.672   6.862
  271ARG      C 2586   5.959   5.627   6.522
  271ARG      O 2587   5.951   5.749   6.505
  272LYS      N 2588   5.947   5.538   6.424
  272LYS      H 2589   5.957   5.441   6.445
  272LYS     CA 2590   5.919   5.577   6.286
  272LYS     CB 2591   6.036   5.541   6.195
  272LYS     CG 2592   6.162   5.621   6.225
  272LYS     CD 2593   6.280   5.579   6.139
  272LYS     CE 2594   6.400   5.668   6.164
  272LYS     NZ 2595   6.519   5.629   6.083
  272LYS    HZ1 2596   6.595   5.690   6.104
  272LYS    HZ2 2597   6.545   5.535   6.106
  272LYS    HZ3 2598   6.496   5.635   5.986
  272LYS      C 2599   5.790   5.510   6.238
  272LYS      O 2600   5.761   5.396   6.274
  273VAL      N 2601   5.714   5.582   6.156
  273VAL      H 2602   5.745   5.673   6.128
  273VAL     CA 2603   5.586   5.533   6.107
  273VAL     CB 2604   5.509   5.641   6.029
  273VAL    CG1 2605   5.469   5.754   6.122
  273VAL    CG2 2606   5.592   5.694   5.912
  273VAL      C 2607   5.602   5.411   6.016
  273VAL      O 2608   5.700   5.400   5.942
  274VAL      N 2609   5.505   5.320   6.023
  274VAL      H 2610   5.432   5.333   6.090
  274VAL     CA 2611   5.502   5.203   5.937
  274VAL     CB 2612   5.542   5.074   6.014
  274VAL    CG1 2613   5.448   5.051   6.133
  274VAL    CG2 2614   5.543   4.954   5.920
  274VAL      C 2615   5.364   5.186   5.877
  274VAL      O 2616   5.263   5.209   5.943
  275ILE      N 2617   5.360   5.149   5.749
  275ILE      H 2618   5.446   5.133   5.701
  275ILE     CA 2619   5.234   5.130   5.677
  275ILE     CB 2620   5.219   5.230   5.560
  275ILE    CG1 2621   5.238   5.374   5.610
  275ILE    CG2 2622   5.083   5.215   5.494
  275ILE     CD 2623   5.255   5.475   5.498
  275ILE      C 2624   5.223   4.988   5.622
  275ILE      O 2625   5.313   4.941   5.552
  276THR      N 2626   5.113   4.922   5.654
  276THR      H 2627   5.050   4.962   5.720
  276THR     CA 2628   5.080   4.792   5.597
  276THR     CB 2629   5.008   4.700   5.697
  276THR    OG1 2630   5.085   4.689   5.817
  276THR    HG1 2631   5.037   4.630   5.882
  276THR    CG2 2632   4.985   4.561   5.637
  276THR      C 2633   4.993   4.822   5.476
  276THR      O 2634   4.890   4.889   5.490
  277ALA      N 2635   5.033   4.775   5.358
  277ALA      H 2636   5.103   4.704   5.354
  277ALA     CA 2637   4.976   4.827   5.234
  277ALA     CB 2638   5.086   4.896   5.154
  277ALA      C 2639   4.905   4.723   5.146
  277ALA      O 2640   4.790   4.690   5.171
  278THR      N 2641   4.971   4.680   5.038
  278THR      H 2642   5.066   4.710   5.026
  278THR     CA 2643   4.912   4.590   4.938
  278THR     CB 2644   5.021   4.532   4.846
  278THR    OG1 2645   5.102   4.438   4.918
  278THR    HG1 2646   5.172   4.401   4.857
  278THR    CG2 2647   5.109   4.644   4.792
  278THR      C 2648   4.827   4.475   4.993
  278THR      O 2649   4.843   4.432   5.108
  279GLN      N 2650   4.740   4.425   4.906
  279GLN      H 2651   4.734   4.466   4.815
  279GLN     CA 2652   4.652   4.312   4.937
  279GLN     CB 2653   4.732   4.181   4.941
  279GLN     CG 2654   4.801   4.148   4.810
  279GLN     CD 2655   4.873   4.015   4.815
  279GLN    OE1 2656   4.889   3.955   4.921
  279GLN    NE2 2657   4.918   3.967   4.699
  279GLN   HE21 2658   4.903   4.020   4.615
  279GLN   HE22 2659   4.966   3.880   4.696
  279GLN      C 2660   4.575   4.332   5.067
  279GLN      O 2661   4.575   4.245   5.155
  280MET      N 2662   4.508   4.446   5.078
  280MET      H 2663   4.510   4.509   5.000
  280MET     CA 2664   4.433   4.484   5.197
  280MET     CB 2665   4.447   4.635   5.223
  280MET     CG 2666   4.459   4.673   5.371
  280MET     SD 2667   4.627   4.700   5.430
  280MET     CE 2668   4.694   4.536   5.407
  280MET      C 2669   4.286   4.448   5.183
  280MET      O 2670   4.236   4.358   5.251
  281LEU      N 2671   4.216   4.518   5.094
  281LEU      H 2672   4.262   4.591   5.043
  281LEU     CA 2673   4.075   4.492   5.068
  281LEU     CB 2674   3.989   4.596   5.140
  281LEU     CG 2675   4.002   4.604   5.292
  281LEU    CD1 2676   3.924   4.722   5.346
  281LEU    CD2 2677   3.955   4.476   5.359
  281LEU      C 2678   4.047   4.495   4.918
  281LEU      O 2679   3.941   4.541   4.875
  282ASP      N 2680   4.141   4.444   4.839
  282ASP      H 2681   4.221   4.400   4.881
  282ASP     CA 2682   4.133   4.450   4.693
  282ASP     CB 2683   4.251   4.376   4.629
  282ASP     CG 2684   4.382   4.451   4.644
  282ASP    OD1 2685   4.380   4.567   4.692
  282ASP    OD2 2686   4.487   4.395   4.607
  282ASP      C 2687   4.002   4.391   4.640
  282ASP      O 2688   3.950   4.437   4.539
  283SER      N 2689   3.951   4.290   4.709
  283SER      H 2690   3.998   4.257   4.790
  283SER     CA 2691   3.827   4.225   4.668
  283SER     CB 2692   3.792   4.111   4.764
  283SER     OG 2693   3.753   4.161   4.891
  283SER     HG 2694   3.731   4.084   4.952
  283SER      C 2695   3.711   4.324   4.661
  283SER      O 2696   3.612   4.301   4.592
  284MET      N 2697   3.724   4.435   4.734
  284MET      H 2698   3.808   4.449   4.787
  284MET     CA 2699   3.619   4.536   4.738
  284MET     CB 2700   3.632   4.621   4.865
  284MET     CG 2701   3.616   4.543   4.994
  284MET     SD 2702   3.590   4.649   5.138
  284MET     CE 2703   3.426   4.712   5.104
  284MET      C 2704   3.622   4.626   4.615
  284MET      O 2705   3.540   4.718   4.603
  285ILE      N 2706   3.716   4.601   4.524
  285ILE      H 2707   3.786   4.533   4.544
  285ILE     CA 2708   3.718   4.670   4.395
  285ILE     CB 2709   3.845   4.636   4.315
  285ILE    CG1 2710   3.968   4.699   4.381
  285ILE    CG2 2711   3.832   4.684   4.171
  285ILE     CD 2712   4.100   4.646   4.329
  285ILE      C 2713   3.595   4.635   4.312
  285ILE      O 2714   3.545   4.717   4.235
  286LYS      N 2715   3.546   4.512   4.329
  286LYS      H 2716   3.589   4.452   4.397
  286LYS     CA 2717   3.432   4.463   4.253
  286LYS     CB 2718   3.470   4.340   4.170
  286LYS     CG 2719   3.542   4.230   4.246
  286LYS     CD 2720   3.568   4.110   4.156
  286LYS     CE 2721   3.443   4.027   4.135
  286LYS     NZ 2722   3.411   3.941   4.252
  286LYS    HZ1 2723   3.328   3.888   4.233
  286LYS    HZ2 2724   3.487   3.878   4.269
  286LYS    HZ3 2725   3.397   3.998   4.333
  286LYS      C 2726   3.315   4.431   4.345
  286LYS      O 2727   3.199   4.435   4.303
  287ASN      N 2728   3.344   4.399   4.471
  287ASN      H 2729   3.439   4.402   4.502
  287ASN     CA 2730   3.240   4.359   4.566
  287ASN     CB 2731   3.281   4.231   4.640
  287ASN     CG 2732   3.309   4.116   4.546
  287ASN    OD1 2733   3.217   4.055   4.491
  287ASN    ND2 2734   3.437   4.085   4.527
  287ASN   HD21 2735   3.508   4.137   4.574
  287ASN   HD22 2736   3.462   4.010   4.466
  287ASN      C 2737   3.214   4.469   4.668
  287ASN      O 2738   3.302   4.550   4.697
  288PRO      N 2739   3.091   4.474   4.723
  288PRO     CA 2740   3.057   4.573   4.825
  288PRO     CB 2741   2.904   4.581   4.815
  288PRO     CG 2742   2.863   4.446   4.771
  288PRO     CD 2743   2.973   4.396   4.681
  288PRO      C 2744   3.101   4.532   4.965
  288PRO      O 2745   3.089   4.612   5.058
  289ARG      N 2746   3.152   4.410   4.979
  289ARG      H 2747   3.161   4.351   4.899
  289ARG     CA 2748   3.195   4.359   5.109
  289ARG     CB 2749   3.098   4.254   5.165
  289ARG     CG 2750   3.088   4.128   5.078
  289ARG     CD 2751   2.990   4.027   5.134
  289ARG     NE 2752   3.028   3.890   5.099
  289ARG     HE 2753   2.988   3.850   5.017
  289ARG     CZ 2754   3.112   3.815   5.170
  289ARG    NH1 2755   3.140   3.691   5.129
  289ARG   HH11 2756   3.098   3.655   5.046
  289ARG   HH12 2757   3.203   3.635   5.182
  289ARG    NH2 2758   3.168   3.862   5.280
  289ARG   HH21 2759   3.148   3.954   5.311
  289ARG   HH22 2760   3.231   3.804   5.333
  289ARG      C 2761   3.332   4.294   5.099
  289ARG      O 2762   3.366   4.237   4.995
  290PRO      N 2763   3.412   4.302   5.207
  290PRO     CA 2764   3.542   4.237   5.206
  290PRO     CB 2765   3.620   4.315   5.311
  290PRO     CG 2766   3.516   4.353   5.411
  290PRO     CD 2767   3.388   4.375   5.333
  290PRO      C 2768   3.529   4.091   5.245
  290PRO      O 2769   3.425   4.051   5.297
  291THR      N 2770   3.633   4.012   5.220
  291THR      H 2771   3.712   4.048   5.172
  291THR     CA 2772   3.633   3.873   5.263
  291THR     CB 2773   3.725   3.785   5.177
  291THR    OG1 2774   3.860   3.831   5.190
  291THR    HG1 2775   3.920   3.774   5.135
  291THR    CG2 2776   3.685   3.790   5.031
  291THR      C 2777   3.677   3.866   5.409
  291THR      O 2778   3.738   3.959   5.460
  292ARG      N 2779   3.644   3.755   5.474
  292ARG      H 2780   3.591   3.684   5.427
  292ARG     CA 2781   3.683   3.733   5.613
  292ARG     CB 2782   3.629   3.599   5.662
  292ARG     CG 2783   3.662   3.571   5.808
  292ARG     CD 2784   3.671   3.423   5.834
  292ARG     NE 2785   3.763   3.356   5.743
  292ARG     HE 2786   3.724   3.306   5.666
  292ARG     CZ 2787   3.896   3.357   5.755
  292ARG    NH1 2788   3.954   3.422   5.856
  292ARG   HH11 2789   3.897   3.471   5.923
  292ARG   HH12 2790   4.053   3.422   5.864
  292ARG    NH2 2791   3.971   3.293   5.667
  292ARG   HH21 2792   3.928   3.245   5.590
  292ARG   HH22 2793   4.071   3.294   5.676
  292ARG      C 2794   3.835   3.737   5.627
  292ARG      O 2795   3.888   3.801   5.719
  293ALA      N 2796   3.904   3.668   5.537
  293ALA      H 2797   3.854   3.621   5.464
  293ALA     CA 2798   4.049   3.658   5.541
  293ALA     CB 2799   4.099   3.573   5.426
  293ALA      C 2800   4.115   3.796   5.536
  293ALA      O 2801   4.212   3.822   5.609
  294GLU      N 2802   4.063   3.883   5.451
  294GLU      H 2803   3.986   3.855   5.394
  294GLU     CA 2804   4.115   4.019   5.439
  294GLU     CB 2805   4.045   4.094   5.325
  294GLU     CG 2806   4.093   4.051   5.187
  294GLU     CD 2807   4.013   4.113   5.075
  294GLU    OE1 2808   3.896   4.151   5.097
  294GLU    OE2 2809   4.067   4.124   4.962
  294GLU      C 2810   4.099   4.095   5.571
  294GLU      O 2811   4.194   4.156   5.620
  295ALA      N 2812   3.978   4.091   5.627
  295ALA      H 2813   3.904   4.044   5.579
  295ALA     CA 2814   3.951   4.154   5.755
  295ALA     CB 2815   3.807   4.130   5.797
  295ALA      C 2816   4.047   4.101   5.862
  295ALA      O 2817   4.100   4.177   5.943
  296GLY      N 2818   4.066   3.969   5.862
  296GLY      H 2819   4.013   3.913   5.798
  296GLY     CA 2820   4.161   3.905   5.951
  296GLY      C 2821   4.301   3.959   5.931
  296GLY      O 2822   4.372   3.988   6.028
  297ASP      N 2823   4.340   3.971   5.805
  297ASP      H 2824   4.278   3.943   5.732
  297ASP     CA 2825   4.472   4.022   5.770
  297ASP     CB 2826   4.490   4.020   5.617
  297ASP     CG 2827   4.633   4.047   5.574
  297ASP    OD1 2828   4.716   4.085   5.659
  297ASP    OD2 2829   4.662   4.031   5.454
  297ASP      C 2830   4.491   4.164   5.823
  297ASP      O 2831   4.592   4.194   5.887
  298VAL      N 2832   4.394   4.251   5.796
  298VAL      H 2833   4.316   4.221   5.741
  298VAL     CA 2834   4.399   4.389   5.845
  298VAL     CB 2835   4.275   4.469   5.800
  298VAL    CG1 2836   4.274   4.607   5.867
  298VAL    CG2 2837   4.272   4.483   5.649
  298VAL      C 2838   4.408   4.393   5.997
  298VAL      O 2839   4.494   4.462   6.052
  299ALA      N 2840   4.319   4.320   6.063
  299ALA      H 2841   4.252   4.266   6.011
  299ALA     CA 2842   4.316   4.315   6.208
  299ALA     CB 2843   4.206   4.222   6.256
  299ALA      C 2844   4.451   4.270   6.265
  299ALA      O 2845   4.505   4.334   6.355
  300ASN      N 2846   4.505   4.161   6.212
  300ASN      H 2847   4.456   4.113   6.139
  300ASN     CA 2848   4.634   4.111   6.257
  300ASN     CB 2849   4.664   3.976   6.190
  300ASN     CG 2850   4.600   3.859   6.263
  300ASN    OD1 2851   4.604   3.851   6.385
  300ASN    ND2 2852   4.540   3.769   6.187
  300ASN   HD21 2853   4.538   3.779   6.087
  300ASN   HD22 2854   4.495   3.690   6.229
  300ASN      C 2855   4.748   4.209   6.230
  300ASN      O 2856   4.837   4.225   6.313
  301ALA      N 2857   4.745   4.273   6.114
  301ALA      H 2858   4.673   4.251   6.047
  301ALA     CA 2859   4.843   4.375   6.080
  301ALA     CB 2860   4.820   4.428   5.939
  301ALA      C 2861   4.838   4.489   6.181
  301ALA      O 2862   4.942   4.541   6.223
  302ILE      N 2863   4.717   4.528   6.219
  302ILE      H 2864   4.637   4.487   6.176
  302ILE     CA 2865   4.698   4.630   6.321
  302ILE     CB 2866   4.550   4.673   6.330
  302ILE    CG1 2867   4.510   4.747   6.202
  302ILE    CG2 2868   4.527   4.761   6.451
  302ILE     CD 2869   4.361   4.772   6.188
  302ILE      C 2870   4.746   4.579   6.457
  302ILE      O 2871   4.809   4.653   6.533
  303LEU      N 2872   4.715   4.453   6.488
  303LEU      H 2873   4.662   4.399   6.423
  303LEU     CA 2874   4.758   4.392   6.614
  303LEU     CB 2875   4.696   4.253   6.631
  303LEU     CG 2876   4.547   4.245   6.664
  303LEU    CD1 2877   4.499   4.102   6.656
  303LEU    CD2 2878   4.520   4.303   6.802
  303LEU      C 2879   4.910   4.383   6.623
  303LEU      O 2880   4.966   4.389   6.732
  304ASP      N 2881   4.976   4.366   6.509
  304ASP      H 2882   4.924   4.353   6.424
  304ASP     CA 2883   5.122   4.365   6.504
  304ASP     CB 2884   5.173   4.337   6.363
  304ASP     CG 2885   5.139   4.196   6.316
  304ASP    OD1 2886   5.116   4.108   6.402
  304ASP    OD2 2887   5.136   4.173   6.193
  304ASP      C 2888   5.177   4.499   6.554
  304ASP      O 2889   5.287   4.505   6.609
  305GLY      N 2890   5.100   4.605   6.533
  305GLY      H 2891   5.017   4.594   6.479
  305GLY     CA 2892   5.133   4.737   6.585
  305GLY      C 2893   5.164   4.839   6.477
  305GLY      O 2894   5.246   4.929   6.498
  306THR      N 2895   5.097   4.827   6.363
  306THR      H 2896   5.032   4.752   6.352
  306THR     CA 2897   5.117   4.920   6.252
  306THR     CB 2898   5.058   4.864   6.121
  306THR    OG1 2899   5.095   4.726   6.108
  306THR    HG1 2900   5.056   4.690   6.023
  306THR    CG2 2901   5.109   4.940   6.000
  306THR      C 2902   5.053   5.056   6.282
  306THR      O 2903   4.948   5.063   6.346
  307ASP      N 2904   5.117   5.162   6.235
  307ASP      H 2905   5.204   5.150   6.187
  307ASP     CA 2906   5.064   5.297   6.251
  307ASP     CB 2907   5.170   5.401   6.217
  307ASP     CG 2908   5.278   5.412   6.323
  307ASP    OD1 2909   5.361   5.320   6.334
  307ASP    OD2 2910   5.278   5.514   6.396
  307ASP      C 2911   4.942   5.321   6.163
  307ASP      O 2912   4.844   5.381   6.208
  308ALA      N 2913   4.947   5.273   6.039
  308ALA      H 2914   5.025   5.217   6.012
  308ALA     CA 2915   4.842   5.301   5.942
  308ALA     CB 2916   4.876   5.426   5.863
  308ALA      C 2917   4.817   5.185   5.847
  308ALA      O 2918   4.901   5.096   5.832
  309VAL      N 2919   4.701   5.188   5.782
  309VAL      H 2920   4.636   5.260   5.804
  309VAL     CA 2921   4.664   5.089   5.681
  309VAL     CB 2922   4.546   5.002   5.727
  309VAL    CG1 2923   4.589   4.906   5.836
  309VAL    CG2 2924   4.431   5.090   5.776
  309VAL      C 2925   4.628   5.159   5.550
  309VAL      O 2926   4.571   5.268   5.551
  310MET      N 2927   4.662   5.096   5.438
  310MET      H 2928   4.698   5.003   5.444
  310MET     CA 2929   4.649   5.159   5.306
  310MET     CB 2930   4.786   5.170   5.239
  310MET     CG 2931   4.781   5.232   5.100
  310MET     SD 2932   4.944   5.251   5.026
  310MET     CE 2933   5.009   5.384   5.127
  310MET      C 2934   4.554   5.087   5.211
  310MET      O 2935   4.553   4.964   5.202
  311LEU      N 2936   4.474   5.166   5.140
  311LEU      H 2937   4.471   5.264   5.162
  311LEU     CA 2938   4.392   5.117   5.030
  311LEU     CB 2939   4.252   5.178   5.037
  311LEU     CG 2940   4.168   5.142   5.160
  311LEU    CD1 2941   4.037   5.220   5.159
  311LEU    CD2 2942   4.141   4.993   5.166
  311LEU      C 2943   4.457   5.153   4.897
  311LEU      O 2944   4.494   5.268   4.874
  312SER      N 2945   4.473   5.054   4.810
  312SER      H 2946   4.441   4.962   4.834
  312SER     CA 2947   4.535   5.075   4.679
  312SER     CB 2948   4.676   5.016   4.676
  312SER     OG 2949   4.760   5.082   4.769
  312SER     HG 2950   4.852   5.042   4.766
  312SER      C 2951   4.450   5.012   4.568
  312SER      O 2952   4.461   4.893   4.540
  313GLY      N 2953   4.366   5.095   4.505
  313GLY      H 2954   4.365   5.191   4.531
  313GLY     CA 2955   4.276   5.049   4.402
  313GLY      C 2956   4.133   5.045   4.453
  313GLY      O 2957   4.038   5.072   4.379
  314GLU      N 2958   4.118   5.011   4.581
  314GLU      H 2959   4.199   4.985   4.634
  314GLU     CA 2960   3.987   5.011   4.646
  314GLU     CB 2961   3.996   4.955   4.788
  314GLU     CG 2962   4.016   4.804   4.796
  314GLU     CD 2963   4.161   4.763   4.807
  314GLU    OE1 2964   4.248   4.835   4.753
  314GLU    OE2 2965   4.189   4.659   4.870
  314GLU      C 2966   3.931   5.152   4.649
  314GLU      O 2967   3.813   5.174   4.624
  315SER      N 2968   4.018   5.248   4.680
  315SER      H 2969   4.115   5.224   4.691
  315SER     CA 2970   3.978   5.386   4.699
  315SER     CB 2971   4.061   5.450   4.811
  315SER     OG 2972   4.199   5.429   4.790
  315SER     HG 2973   4.251   5.471   4.864
  315SER      C 2974   3.992   5.470   4.572
  315SER      O 2975   3.933   5.577   4.561
  316ALA      N 2976   4.069   5.420   4.476
  316ALA      H 2977   4.110   5.329   4.488
  316ALA     CA 2978   4.097   5.495   4.354
  316ALA     CB 2979   4.238   5.464   4.305
  316ALA      C 2980   3.997   5.466   4.242
  316ALA      O 2981   3.917   5.553   4.204
  317LYS      N 2982   4.001   5.344   4.190
  317LYS      H 2983   4.060   5.275   4.234
  317LYS     CA 2984   3.925   5.305   4.072
  317LYS     CB 2985   4.021   5.268   3.960
  317LYS     CG 2986   4.109   5.150   3.996
  317LYS     CD 2987   4.202   5.110   3.884
  317LYS     CE 2988   4.288   4.991   3.926
  317LYS     NZ 2989   4.389   4.955   3.823
  317LYS    HZ1 2990   4.442   4.877   3.855
  317LYS    HZ2 2991   4.342   4.931   3.738
  317LYS    HZ3 2992   4.449   5.033   3.807
  317LYS      C 2993   3.830   5.189   4.099
  317LYS      O 2994   3.800   5.110   4.008
  318GLY      N 2995   3.782   5.178   4.222
  318GLY      H 2996   3.805   5.248   4.289
  318GLY     CA 2997   3.697   5.067   4.261
  318GLY      C 2998   3.552   5.109   4.259
  318GLY      O 2999   3.520   5.227   4.254
  319LYS      N 3000   3.462   5.010   4.265
  319LYS      H 3001   3.494   4.916   4.277
  319LYS     CA 3002   3.320   5.037   4.255
  319LYS     CB 3003   3.246   4.915   4.201
  319LYS     CG 3004   3.289   4.870   4.063
  319LYS     CD 3005   3.211   4.748   4.016
  319LYS     CE 3006   3.253   4.702   3.878
  319LYS     NZ 3007   3.175   4.583   3.837
  319LYS    HZ1 3008   3.204   4.554   3.745
  319LYS    HZ2 3009   3.190   4.509   3.902
  319LYS    HZ3 3010   3.077   4.606   3.835
  319LYS      C 3011   3.262   5.077   4.391
  319LYS      O 3012   3.151   5.132   4.398
  320TYR      N 3013   3.336   5.050   4.497
  320TYR      H 3014   3.428   5.012   4.484
  320TYR     CA 3015   3.289   5.076   4.633
  320TYR     CB 3016   3.238   4.945   4.694
  320TYR     CG 3017   3.129   4.879   4.611
  320TYR    CD1 3018   2.998   4.924   4.617
  320TYR    HD1 3019   2.974   5.000   4.677
  320TYR    CD2 3020   3.159   4.775   4.525
  320TYR    HD2 3021   3.254   4.743   4.518
  320TYR    CE1 3022   2.899   4.864   4.541
  320TYR    HE1 3023   2.804   4.895   4.548
  320TYR    CE2 3024   3.062   4.714   4.449
  320TYR    HE2 3025   3.085   4.639   4.388
  320TYR     CZ 3026   2.931   4.759   4.457
  320TYR     OH 3027   2.833   4.700   4.381
  320TYR     HH 3028   2.874   4.627   4.326
  320TYR      C 3029   3.399   5.135   4.721
  320TYR      O 3030   3.444   5.071   4.816
  321PRO      N 3031   3.443   5.259   4.690
  321PRO     CA 3032   3.550   5.320   4.770
  321PRO     CB 3033   3.586   5.447   4.690
  321PRO     CG 3034   3.525   5.428   4.556
  321PRO     CD 3035   3.404   5.344   4.577
  321PRO      C 3036   3.506   5.357   4.911
  321PRO      O 3037   3.572   5.319   5.008
  322LEU      N 3038   3.397   5.432   4.922
  322LEU      H 3039   3.348   5.458   4.839
  322LEU     CA 3040   3.346   5.477   5.052
  322LEU     CB 3041   3.221   5.562   5.033
  322LEU     CG 3042   3.185   5.660   5.146
  322LEU    CD1 3043   3.294   5.764   5.166
  322LEU    CD2 3044   3.052   5.726   5.117
  322LEU      C 3045   3.315   5.359   5.144
  322LEU      O 3046   3.343   5.364   5.264
  323GLU      N 3047   3.257   5.254   5.088
  323GLU      H 3048   3.233   5.257   4.991
  323GLU     CA 3049   3.228   5.133   5.164
  323GLU     CB 3050   3.155   5.030   5.078
  323GLU     CG 3051   3.012   5.067   5.041
  323GLU     CD 3052   3.003   5.170   4.930
  323GLU    OE1 3053   3.109   5.218   4.884
  323GLU    OE2 3054   2.891   5.202   4.887
  323GLU      C 3055   3.357   5.073   5.219
  323GLU      O 3056   3.363   5.031   5.334
  324ALA      N 3057   3.460   5.069   5.134
  324ALA      H 3058   3.447   5.103   5.041
  324ALA     CA 3059   3.589   5.015   5.173
  324ALA     CB 3060   3.683   5.012   5.054
  324ALA      C 3061   3.651   5.096   5.287
  324ALA      O 3062   3.699   5.040   5.385
  325VAL      N 3063   3.653   5.228   5.272
  325VAL      H 3064   3.618   5.268   5.187
  325VAL     CA 3065   3.704   5.316   5.377
  325VAL     CB 3066   3.700   5.464   5.334
  325VAL    CG1 3067   3.744   5.554   5.450
  325VAL    CG2 3068   3.788   5.485   5.213
  325VAL      C 3069   3.624   5.298   5.506
  325VAL      O 3070   3.681   5.295   5.615
  326SER      N 3071   3.492   5.289   5.493
  326SER      H 3072   3.452   5.293   5.401
  326SER     CA 3073   3.405   5.273   5.609
  326SER     CB 3074   3.258   5.274   5.565
  326SER     OG 3075   3.222   5.399   5.509
  326SER     HG 3076   3.126   5.397   5.482
  326SER      C 3077   3.435   5.144   5.685
  326SER      O 3078   3.459   5.147   5.806
  327ILE      N 3079   3.433   5.031   5.615
  327ILE      H 3080   3.413   5.034   5.517
  327ILE     CA 3081   3.458   4.902   5.679
  327ILE     CB 3082   3.430   4.783   5.583
  327ILE    CG1 3083   3.437   4.650   5.659
  327ILE    CG2 3084   3.530   4.781   5.469
  327ILE     CD 3085   3.329   4.633   5.763
  327ILE      C 3086   3.601   4.897   5.730
  327ILE      O 3087   3.628   4.836   5.834
  328MET      N 3088   3.693   4.960   5.657
  328MET      H 3089   3.667   5.000   5.570
  328MET     CA 3090   3.831   4.971   5.704
  328MET     CB 3091   3.918   5.046   5.602
  328MET     CG 3092   4.061   5.065   5.649
  328MET     SD 3093   4.143   4.909   5.684
  328MET     CE 3094   4.202   4.865   5.521
  328MET      C 3095   3.835   5.043   5.839
  328MET      O 3096   3.901   4.997   5.932
  329ALA      N 3097   3.764   5.155   5.848
  329ALA      H 3098   3.715   5.188   5.768
  329ALA     CA 3099   3.756   5.230   5.973
  329ALA     CB 3100   3.676   5.358   5.953
  329ALA      C 3101   3.695   5.145   6.083
  329ALA      O 3102   3.740   5.149   6.198
  330THR      N 3103   3.591   5.070   6.049
  330THR      H 3104   3.556   5.075   5.955
  330THR     CA 3105   3.525   4.981   6.143
  330THR     CB 3106   3.405   4.910   6.079
  330THR    OG1 3107   3.309   5.008   6.036
  330THR    HG1 3108   3.231   4.962   5.994
  330THR    CG2 3109   3.338   4.815   6.177
  330THR      C 3110   3.623   4.875   6.196
  330THR      O 3111   3.630   4.851   6.317
  331ILE      N 3112   3.697   4.812   6.105
  331ILE      H 3113   3.681   4.831   6.008
  331ILE     CA 3114   3.799   4.716   6.143
  331ILE     CB 3115   3.867   4.655   6.019
  331ILE    CG1 3116   3.768   4.567   5.943
  331ILE    CG2 3117   3.988   4.572   6.061
  331ILE     CD 3118   3.811   4.531   5.803
  331ILE      C 3119   3.905   4.780   6.232
  331ILE      O 3120   3.945   4.723   6.334
  332CYS      N 3121   3.951   4.899   6.193
  332CYS      H 3122   3.918   4.937   6.107
  332CYS     CA 3123   4.049   4.974   6.271
  332CYS     CB 3124   4.079   5.109   6.205
  332CYS     SG 3125   4.188   5.098   6.061
  332CYS     HG 3126   4.203   5.190   6.024
  332CYS      C 3127   3.999   4.994   6.413
  332CYS      O 3128   4.070   4.967   6.509
  333GLU      N 3129   3.875   5.043   6.425
  333GLU      H 3130   3.824   5.065   6.342
  333GLU     CA 3131   3.813   5.064   6.555
  333GLU     CB 3132   3.674   5.126   6.536
  333GLU     CG 3133   3.597   5.151   6.665
  333GLU     CD 3134   3.527   5.026   6.718
  333GLU    OE1 3135   3.494   4.936   6.637
  333GLU    OE2 3136   3.505   5.017   6.841
  333GLU      C 3137   3.802   4.936   6.637
  333GLU      O 3138   3.842   4.933   6.754
  334ARG      N 3139   3.747   4.831   6.577
  334ARG      H 3140   3.719   4.840   6.481
  334ARG     CA 3141   3.728   4.705   6.646
  334ARG     CB 3142   3.657   4.604   6.556
  334ARG     CG 3143   3.636   4.467   6.618
  334ARG     CD 3144   3.556   4.475   6.747
  334ARG     NE 3145   3.537   4.343   6.808
  334ARG     HE 3146   3.453   4.294   6.786
  334ARG     CZ 3147   3.624   4.285   6.890
  334ARG    NH1 3148   3.737   4.346   6.923
  334ARG   HH11 3149   3.758   4.436   6.885
  334ARG   HH12 3150   3.802   4.301   6.985
  334ARG    NH2 3151   3.597   4.165   6.941
  334ARG   HH21 3152   3.512   4.119   6.916
  334ARG   HH22 3153   3.662   4.121   7.003
  334ARG      C 3154   3.861   4.647   6.695
  334ARG      O 3155   3.868   4.592   6.805
  335THR      N 3156   3.965   4.660   6.613
  335THR      H 3157   3.953   4.708   6.526
  335THR     CA 3158   4.096   4.606   6.649
  335THR     CB 3159   4.186   4.593   6.525
  335THR    OG1 3160   4.118   4.519   6.423
  335THR    HG1 3161   4.177   4.510   6.343
  335THR    CG2 3162   4.315   4.520   6.561
  335THR      C 3163   4.166   4.694   6.753
  335THR      O 3164   4.224   4.643   6.848
  336ASP      N 3165   4.161   4.826   6.733
  336ASP      H 3166   4.113   4.862   6.653
  336ASP     CA 3167   4.223   4.919   6.826
  336ASP     CB 3168   4.213   5.063   6.775
  336ASP     CG 3169   4.296   5.089   6.651
  336ASP    OD1 3170   4.393   5.013   6.628
  336ASP    OD2 3171   4.266   5.185   6.578
  336ASP      C 3172   4.161   4.909   6.965
  336ASP      O 3173   4.229   4.929   7.066
  337ARG      N 3174   4.031   4.880   6.969
  337ARG      H 3175   3.983   4.862   6.883
  337ARG     CA 3176   3.956   4.874   7.094
  337ARG     CB 3177   3.812   4.830   7.067
  337ARG     CG 3178   3.720   4.832   7.188
  337ARG     CD 3179   3.600   4.741   7.168
  337ARG     NE 3180   3.533   4.766   7.041
  337ARG     HE 3181   3.562   4.845   6.987
  337ARG     CZ 3182   3.435   4.690   6.993
  337ARG    NH1 3183   3.393   4.584   7.060
  337ARG   HH11 3184   3.435   4.561   7.148
  337ARG   HH12 3185   3.319   4.527   7.023
  337ARG    NH2 3186   3.379   4.720   6.876
  337ARG   HH21 3187   3.411   4.800   6.824
  337ARG   HH22 3188   3.305   4.663   6.840
  337ARG      C 3189   4.018   4.778   7.195
  337ARG      O 3190   4.011   4.802   7.316
  338VAL      N 3191   4.079   4.670   7.146
  338VAL      H 3192   4.092   4.662   7.047
  338VAL     CA 3193   4.127   4.563   7.233
  338VAL     CB 3194   4.083   4.425   7.180
  338VAL    CG1 3195   3.931   4.412   7.182
  338VAL    CG2 3196   4.136   4.401   7.039
  338VAL      C 3197   4.279   4.562   7.251
  338VAL      O 3198   4.333   4.469   7.310
  339MET      N 3199   4.346   4.665   7.200
  339MET      H 3200   4.297   4.737   7.151
  339MET     CA 3201   4.491   4.674   7.215
  339MET     CB 3202   4.552   4.745   7.094
  339MET     CG 3203   4.544   4.665   6.966
  339MET     SD 3204   4.618   4.747   6.824
  339MET     CE 3205   4.791   4.745   6.871
  339MET      C 3206   4.532   4.746   7.343
  339MET      O 3207   4.470   4.845   7.382
  340ASN      N 3208   4.636   4.694   7.408
  340ASN      H 3209   4.678   4.612   7.372
  340ASN     CA 3210   4.690   4.753   7.531
  340ASN     CB 3211   4.690   4.651   7.644
  340ASN     CG 3212   4.549   4.608   7.684
  340ASN    OD1 3213   4.460   4.691   7.697
  340ASN    ND2 3214   4.530   4.478   7.703
  340ASN   HD21 3215   4.605   4.414   7.691
  340ASN   HD22 3216   4.439   4.445   7.729
  340ASN      C 3217   4.830   4.810   7.509
  340ASN      O 3218   4.891   4.791   7.404
  341SER      N 3219   4.881   4.879   7.611
  341SER      H 3220   4.826   4.888   7.694
  341SER     CA 3221   5.013   4.942   7.606
  341SER     CB 3222   5.023   5.045   7.718
  341SER     OG 3223   5.002   4.986   7.845
  341SER     HG 3224   5.009   5.056   7.916
  341SER      C 3225   5.130   4.844   7.618
  341SER      O 3226   5.115   4.733   7.668
  342ARG      N 3227   5.247   4.889   7.571
  342ARG      H 3228   5.249   4.978   7.526
  342ARG     CA 3229   5.371   4.812   7.582
  342ARG     CB 3230   5.431   4.781   7.445
  342ARG     CG 3231   5.362   4.672   7.365
  342ARG     CD 3232   5.238   4.715   7.291
  342ARG     NE 3233   5.242   4.667   7.153
  342ARG     HE 3234   5.332   4.641   7.116
  342ARG     CZ 3235   5.137   4.653   7.074
  342ARG    NH1 3236   5.016   4.685   7.117
  342ARG   HH11 3237   5.003   4.718   7.211
  342ARG   HH12 3238   4.937   4.674   7.057
  342ARG    NH2 3239   5.153   4.608   6.950
  342ARG   HH21 3240   5.244   4.584   6.917
  342ARG   HH22 3241   5.074   4.598   6.890
  342ARG      C 3242   5.475   4.885   7.666
  342ARG      O 3243   5.552   4.966   7.616
  343LEU      N 3244   5.474   4.852   7.795
  343LEU      H 3245   5.407   4.785   7.826
  343LEU     CA 3246   5.565   4.910   7.893
  343LEU     CB 3247   5.488   4.944   8.021
  343LEU     CG 3248   5.377   5.046   8.000
  343LEU    CD1 3249   5.294   5.065   8.127
  343LEU    CD2 3250   5.433   5.179   7.951
  343LEU      C 3251   5.684   4.819   7.924
  343LEU      O 3252   5.675   4.736   8.014
  344GLU      N 3253   5.791   4.832   7.846
  344GLU      H 3254   5.787   4.899   7.772
  344GLU     CA 3255   5.914   4.754   7.862
  344GLU     CB 3256   6.030   4.824   7.791
  344GLU     CG 3257   6.062   4.963   7.846
  344GLU     CD 3258   6.179   5.029   7.776
  344GLU    OE1 3259   6.187   5.153   7.779
  344GLU    OE2 3260   6.262   4.956   7.718
  344GLU      C 3261   5.953   4.729   8.008
  344GLU      O 3262   5.920   4.808   8.096
  345PHE      N 3263   6.027   4.620   8.030
  345PHE      H 3264   6.070   4.575   7.952
  345PHE     CA 3265   6.049   4.562   8.163
  345PHE     CB 3266   6.177   4.621   8.224
  345PHE     CG 3267   6.161   4.763   8.267
  345PHE    CD1 3268   6.118   4.794   8.395
  345PHE    HD1 3269   6.098   4.720   8.460
  345PHE    CD2 3270   6.187   4.867   8.179
  345PHE    HD2 3271   6.218   4.846   8.086
  345PHE    CE1 3272   6.101   4.925   8.434
  345PHE    HE1 3273   6.071   4.946   8.527
  345PHE    CE2 3274   6.170   4.998   8.217
  345PHE    HE2 3275   6.190   5.072   8.153
  345PHE     CZ 3276   6.127   5.027   8.345
  345PHE     HZ 3277   6.114   5.122   8.372
  345PHE      C 3278   5.934   4.586   8.260
  345PHE      O 3279   5.882   4.492   8.321
  351LYS      N 3280   6.779   4.958   7.336
  351LYS      H 3281   6.802   4.938   7.241
  351LYS     CA 3282   6.821   5.045   7.446
  351LYS     CB 3283   6.957   5.107   7.416
  351LYS     CG 3284   6.958   5.195   7.292
  351LYS     CD 3285   7.077   5.290   7.293
  351LYS     CE 3286   7.079   5.376   7.168
  351LYS     NZ 3287   7.178   5.486   7.178
  351LYS    HZ1 3288   7.176   5.540   7.094
  351LYS    HZ2 3289   7.155   5.545   7.255
  351LYS    HZ3 3290   7.270   5.448   7.191
  351LYS      C 3291   6.718   5.155   7.471
  351LYS      O 3292   6.604   5.146   7.425
  352LEU      N 3293   6.760   5.259   7.543
  352LEU      H 3294   6.854   5.259   7.578
  352LEU     CA 3295   6.674   5.372   7.573
  352LEU     CB 3296   6.556   5.330   7.662
  352LEU     CG 3297   6.593   5.277   7.801
  352LEU    CD1 3298   6.602   5.390   7.905
  352LEU    CD2 3299   6.496   5.169   7.849
  352LEU      C 3300   6.754   5.482   7.641
  352LEU      O 3301   6.857   5.456   7.702
  353ARG      N 3302   6.707   5.606   7.628
  353ARG      H 3303   6.622   5.621   7.578
  353ARG     CA 3304   6.776   5.721   7.687
  353ARG     CB 3305   6.847   5.803   7.577
  353ARG     CG 3306   6.757   5.876   7.478
  353ARG     CD 3307   6.691   5.782   7.379
  353ARG     NE 3308   6.632   5.853   7.266
  353ARG     HE 3309   6.535   5.876   7.271
  353ARG     CZ 3310   6.700   5.891   7.158
  353ARG    NH1 3311   6.829   5.865   7.147
  353ARG   HH11 3312   6.877   5.816   7.220
  353ARG   HH12 3313   6.879   5.893   7.065
  353ARG    NH2 3314   6.637   5.956   7.061
  353ARG   HH21 3315   6.540   5.976   7.068
  353ARG   HH22 3316   6.688   5.984   6.979
  353ARG      C 3317   6.678   5.807   7.765
  353ARG      O 3318   6.581   5.756   7.821
  354ILE      N 3319   6.705   5.937   7.770
  354ILE      H 3320   6.786   5.972   7.723
  354ILE     CA 3321   6.620   6.031   7.842
  354ILE     CB 3322   6.681   6.173   7.844
  354ILE    CG1 3323   6.816   6.168   7.917
  354ILE    CG2 3324   6.589   6.272   7.914
  354ILE     CD 3325   6.899   6.294   7.907
  354ILE      C 3326   6.481   6.029   7.777
  354ILE      O 3327   6.389   5.972   7.836
  355THR      N 3328   6.465   6.096   7.663
  355THR      H 3329   6.542   6.149   7.628
  355THR     CA 3330   6.339   6.095   7.587
  355THR     CB 3331   6.366   6.111   7.436
  355THR    OG1 3332   6.446   6.228   7.413
  355THR    HG1 3333   6.462   6.238   7.315
  355THR    CG2 3334   6.234   6.124   7.360
  355THR      C 3335   6.254   5.969   7.605
  355THR      O 3336   6.135   5.978   7.636
  356GLU      N 3337   6.315   5.852   7.588
  356GLU      H 3338   6.411   5.851   7.561
  356GLU     CA 3339   6.247   5.724   7.608
  356GLU     CB 3340   6.341   5.607   7.578
  356GLU     CG 3341   6.392   5.601   7.434
  356GLU     CD 3342   6.292   5.540   7.338
  356GLU    OE1 3343   6.202   5.465   7.382
  356GLU    OE2 3344   6.304   5.565   7.216
  356GLU      C 3345   6.192   5.711   7.749
  356GLU      O 3346   6.075   5.679   7.769
  357ALA      N 3347   6.279   5.736   7.847
  357ALA      H 3348   6.371   5.766   7.824
  357ALA     CA 3349   6.242   5.723   7.988
  357ALA     CB 3350   6.363   5.751   8.076
  357ALA      C 3351   6.127   5.816   8.024
  357ALA      O 3352   6.032   5.775   8.090
  358VAL      N 3353   6.137   5.941   7.981
  358VAL      H 3354   6.217   5.968   7.927
  358VAL     CA 3355   6.035   6.041   8.010
  358VAL     CB 3356   6.079   6.181   7.965
  358VAL    CG1 3357   5.963   6.280   7.975
  358VAL    CG2 3358   6.198   6.227   8.048
  358VAL      C 3359   5.901   6.006   7.945
  358VAL      O 3360   5.797   6.010   8.010
  359CYS      N 3361   5.905   5.973   7.816
  359CYS      H 3362   5.993   5.971   7.769
  359CYS     CA 3363   5.783   5.939   7.742
  359CYS     CB 3364   5.813   5.924   7.593
  359CYS     SG 3365   5.858   6.080   7.511
  359CYS     HG 3366   5.876   6.062   7.414
  359CYS      C 3367   5.720   5.811   7.796
  359CYS      O 3368   5.598   5.804   7.814
  360ARG      N 3369   5.802   5.709   7.818
  360ARG      H 3370   5.898   5.718   7.794
  360ARG     CA 3371   5.754   5.584   7.877
  360ARG     CB 3372   5.869   5.484   7.894
  360ARG     CG 3373   5.825   5.345   7.937
  360ARG     CD 3374   5.940   5.264   7.995
  360ARG     NE 3375   5.893   5.154   8.079
  360ARG     HE 3376   5.891   5.063   8.039
  360ARG     CZ 3377   5.852   5.167   8.205
  360ARG    NH1 3378   5.852   5.286   8.264
  360ARG   HH11 3379   5.882   5.367   8.213
  360ARG   HH12 3380   5.821   5.295   8.358
  360ARG    NH2 3381   5.811   5.061   8.272
  360ARG   HH21 3382   5.811   4.971   8.228
  360ARG   HH22 3383   5.780   5.070   8.367
  360ARG      C 3384   5.690   5.614   8.012
  360ARG      O 3385   5.580   5.566   8.041
  361GLY      N 3386   5.760   5.692   8.094
  361GLY      H 3387   5.850   5.723   8.065
  361GLY     CA 3388   5.709   5.733   8.223
  361GLY      C 3389   5.579   5.811   8.211
  361GLY      O 3390   5.490   5.799   8.295
  362ALA      N 3391   5.569   5.891   8.105
  362ALA      H 3392   5.646   5.898   8.042
  362ALA     CA 3393   5.448   5.969   8.080
  362ALA     CB 3394   5.470   6.065   7.965
  362ALA      C 3395   5.329   5.878   8.052
  362ALA      O 3396   5.221   5.898   8.107
  363VAL      N 3397   5.349   5.780   7.964
  363VAL      H 3398   5.438   5.773   7.918
  363VAL     CA 3399   5.244   5.683   7.933
  363VAL     CB 3400   5.287   5.585   7.821
  363VAL    CG1 3401   5.181   5.477   7.802
  363VAL    CG2 3402   5.310   5.661   7.692
  363VAL      C 3403   5.207   5.604   8.058
  363VAL      O 3404   5.089   5.583   8.087
  364GLU      N 3405   5.309   5.558   8.130
  364GLU      H 3406   5.403   5.575   8.098
  364GLU     CA 3407   5.289   5.483   8.253
  364GLU     CB 3408   5.424   5.449   8.316
  364GLU     CG 3409   5.416   5.363   8.442
  364GLU     CD 3410   5.552   5.329   8.499
  364GLU    OE1 3411   5.569   5.337   8.622
  364GLU    OE2 3412   5.642   5.294   8.420
  364GLU      C 3413   5.205   5.562   8.352
  364GLU      O 3414   5.105   5.512   8.404
  365THR      N 3415   5.245   5.686   8.378
  365THR      H 3416   5.328   5.720   8.334
  365THR     CA 3417   5.173   5.774   8.469
  365THR     CB 3418   5.246   5.908   8.488
  365THR    OG1 3419   5.378   5.884   8.540
  365THR    HG1 3420   5.425   5.971   8.552
  365THR    CG2 3421   5.169   5.999   8.583
  365THR      C 3422   5.031   5.803   8.420
  365THR      O 3423   4.937   5.807   8.500
  366ALA      N 3424   5.016   5.824   8.290
  366ALA      H 3425   5.097   5.820   8.230
  366ALA     CA 3426   4.886   5.852   8.230
  366ALA     CB 3427   4.901   5.877   8.080
  366ALA      C 3428   4.787   5.739   8.255
  366ALA      O 3429   4.674   5.761   8.297
  367GLU      N 3430   4.832   5.617   8.227
  367GLU      H 3431   4.924   5.608   8.190
  367GLU     CA 3432   4.752   5.497   8.247
  367GLU     CB 3433   4.820   5.380   8.176
  367GLU     CG 3434   4.808   5.395   8.026
  367GLU     CD 3435   4.867   5.280   7.948
  367GLU    OE1 3436   4.925   5.188   8.009
  367GLU    OE2 3437   4.856   5.284   7.824
  367GLU      C 3438   4.730   5.470   8.395
  367GLU      O 3439   4.622   5.426   8.436
  368LYS      N 3440   4.833   5.494   8.476
  368LYS      H 3441   4.919   5.526   8.436
  368LYS     CA 3442   4.825   5.476   8.620
  368LYS     CB 3443   4.961   5.502   8.685
  368LYS     CG 3444   4.973   5.450   8.827
  368LYS     CD 3445   5.118   5.444   8.875
  368LYS     CE 3446   5.189   5.320   8.820
  368LYS     NZ 3447   5.329   5.308   8.869
  368LYS    HZ1 3448   5.371   5.225   8.831
  368LYS    HZ2 3449   5.382   5.388   8.841
  368LYS    HZ3 3450   5.329   5.301   8.969
  368LYS      C 3451   4.718   5.567   8.680
  368LYS      O 3452   4.649   5.530   8.775
  369LEU      N 3453   4.706   5.688   8.624
  369LEU      H 3454   4.763   5.710   8.545
  369LEU     CA 3455   4.612   5.789   8.674
  369LEU     CB 3456   4.680   5.926   8.681
  369LEU     CG 3457   4.800   5.937   8.774
  369LEU    CD1 3458   4.870   6.071   8.757
  369LEU    CD2 3459   4.755   5.918   8.918
  369LEU      C 3460   4.485   5.798   8.589
  369LEU      O 3461   4.407   5.892   8.604
  370ASP      N 3462   4.466   5.701   8.500
  370ASP      H 3463   4.535   5.629   8.492
  370ASP     CA 3464   4.349   5.696   8.414
  370ASP     CB 3465   4.222   5.674   8.498
  370ASP     CG 3466   4.229   5.548   8.581
  370ASP    OD1 3467   4.289   5.449   8.535
  370ASP    OD2 3468   4.174   5.548   8.693
  370ASP      C 3469   4.332   5.823   8.330
  370ASP      O 3470   4.221   5.872   8.312
  371ALA      N 3471   4.443   5.874   8.278
  371ALA      H 3472   4.531   5.831   8.299
  371ALA     CA 3473   4.440   5.992   8.193
  371ALA     CB 3474   4.576   6.059   8.189
  371ALA      C 3475   4.395   5.952   8.052
  371ALA      O 3476   4.458   5.867   7.990
  372PRO      N 3477   4.286   6.013   8.002
  372PRO     CA 3478   4.242   5.980   7.866
  372PRO     CB 3479   4.094   6.019   7.868
  372PRO     CG 3480   4.087   6.131   7.964
  372PRO     CD 3481   4.191   6.103   8.070
  372PRO      C 3482   4.317   6.057   7.757
  372PRO      O 3483   4.296   6.031   7.639
  373LEU      N 3484   4.402   6.152   7.797
  373LEU      H 3485   4.418   6.164   7.895
  373LEU     CA 3486   4.473   6.237   7.703
  373LEU     CB 3487   4.398   6.370   7.688
  373LEU     CG 3488   4.436   6.465   7.575
  373LEU    CD1 3489   4.391   6.412   7.440
  373LEU    CD2 3490   4.377   6.605   7.599
  373LEU      C 3491   4.617   6.264   7.744
  373LEU      O 3492   4.645   6.291   7.861
  374ILE      N 3493   4.708   6.256   7.647
  374ILE      H 3494   4.681   6.219   7.559
  374ILE     CA 3495   4.846   6.300   7.666
  374ILE     CB 3496   4.946   6.184   7.646
  374ILE    CG1 3497   4.922   6.075   7.752
  374ILE    CG2 3498   5.089   6.235   7.653
  374ILE     CD 3499   5.003   5.949   7.730
  374ILE      C 3500   4.880   6.412   7.568
  374ILE      O 3501   4.894   6.388   7.448
  375VAL      N 3502   4.892   6.534   7.618
  375VAL      H 3503   4.878   6.548   7.716
  375VAL     CA 3504   4.925   6.649   7.534
  375VAL     CB 3505   4.866   6.779   7.591
  375VAL    CG1 3506   4.892   6.896   7.496
  375VAL    CG2 3507   4.716   6.763   7.616
  375VAL      C 3508   5.076   6.661   7.522
  375VAL      O 3509   5.147   6.652   7.622
  376VAL      N 3510   5.126   6.681   7.400
  376VAL      H 3511   5.064   6.690   7.322
  376VAL     CA 3512   5.270   6.689   7.379
  376VAL     CB 3513   5.325   6.563   7.311
  376VAL    CG1 3514   5.477   6.566   7.314
  376VAL    CG2 3515   5.276   6.439   7.383
  376VAL      C 3516   5.307   6.811   7.294
  376VAL      O 3517   5.243   6.838   7.192
  377ALA      N 3518   5.410   6.885   7.336
  377ALA      H 3519   5.451   6.864   7.425
  377ALA     CA 3520   5.464   6.994   7.256
  377ALA     CB 3521   5.509   7.109   7.346
  377ALA      C 3522   5.582   6.946   7.172
  377ALA      O 3523   5.681   6.897   7.224
  378THR      N 3524   5.569   6.962   7.040
  378THR      H 3525   5.489   7.008   7.004
  378THR     CA 3526   5.670   6.912   6.947
  378THR     CB 3527   5.630   6.776   6.887
  378THR    OG1 3528   5.738   6.724   6.809
  378THR    HG1 3529   5.712   6.635   6.770
  378THR    CG2 3530   5.505   6.788   6.803
  378THR      C 3531   5.694   7.013   6.835
  378THR      O 3532   5.602   7.086   6.795
  379GLN      N 3533   5.817   7.018   6.786
  379GLN      H 3534   5.887   6.959   6.827
  379GLN     CA 3535   5.854   7.104   6.674
  379GLN     CB 3536   5.978   7.187   6.709
  379GLN     CG 3537   6.041   7.260   6.591
  379GLN     CD 3538   5.944   7.352   6.518
  379GLN    OE1 3539   5.941   7.354   6.395
  379GLN    NE2 3540   5.865   7.427   6.593
  379GLN   HE21 3541   5.870   7.421   6.693
  379GLN   HE22 3542   5.799   7.489   6.550
  379GLN      C 3543   5.880   7.020   6.550
  379GLN      O 3544   5.849   7.063   6.439
  380GLY      N 3545   5.939   6.902   6.570
  380GLY      H 3546   5.963   6.875   6.663
  380GLY     CA 3547   5.969   6.811   6.460
  380GLY      C 3548   5.875   6.692   6.453
  380GLY      O 3549   5.870   6.623   6.352
  381GLY      N 3550   5.802   6.667   6.562
  381GLY      H 3551   5.812   6.726   6.642
  381GLY     CA 3552   5.707   6.557   6.567
  381GLY      C 3553   5.763   6.437   6.642
  381GLY      O 3554   5.697   6.335   6.657
  382LYS      N 3555   5.887   6.451   6.690
  382LYS      H 3556   5.932   6.540   6.682
  382LYS     CA 3557   5.959   6.341   6.755
  382LYS     CB 3558   6.104   6.382   6.776
  382LYS     CG 3559   6.187   6.393   6.649
  382LYS     CD 3560   6.330   6.436   6.682
  382LYS     CE 3561   6.417   6.428   6.559
  382LYS     NZ 3562   6.435   6.284   6.524
  382LYS    HZ1 3563   6.492   6.276   6.443
  382LYS    HZ2 3564   6.479   6.236   6.600
  382LYS    HZ3 3565   6.346   6.243   6.506
  382LYS      C 3566   5.902   6.296   6.889
  382LYS      O 3567   5.896   6.176   6.917
  383SER      N 3568   5.860   6.391   6.972
  383SER      H 3569   5.865   6.486   6.942
  383SER     CA 3570   5.809   6.359   7.104
  383SER     CB 3571   5.789   6.486   7.186
  383SER     OG 3572   5.701   6.575   7.120
  383SER     HG 3573   5.689   6.657   7.176
  383SER      C 3574   5.679   6.280   7.095
  383SER      O 3575   5.658   6.185   7.169
  384ALA      N 3576   5.592   6.323   7.003
  384ALA      H 3577   5.615   6.403   6.948
  384ALA     CA 3578   5.464   6.256   6.982
  384ALA     CB 3579   5.384   6.329   6.876
  384ALA      C 3580   5.485   6.110   6.942
  384ALA      O 3581   5.418   6.021   6.994
  385ARG      N 3582   5.577   6.087   6.849
  385ARG      H 3583   5.624   6.165   6.807
  385ARG     CA 3584   5.611   5.952   6.806
  385ARG     CB 3585   5.698   5.956   6.681
  385ARG     CG 3586   5.624   6.000   6.556
  385ARG     CD 3587   5.707   5.981   6.431
  385ARG     NE 3588   5.813   6.081   6.422
  385ARG     HE 3589   5.903   6.058   6.458
  385ARG     CZ 3590   5.797   6.202   6.368
  385ARG    NH1 3591   5.679   6.239   6.319
  385ARG   HH11 3592   5.602   6.175   6.322
  385ARG   HH12 3593   5.668   6.330   6.279
  385ARG    NH2 3594   5.898   6.287   6.365
  385ARG   HH21 3595   5.987   6.260   6.402
  385ARG   HH22 3596   5.886   6.378   6.325
  385ARG      C 3597   5.681   5.874   6.916
  385ARG      O 3598   5.667   5.752   6.927
  386ALA      N 3599   5.757   5.945   6.998
  386ALA      H 3600   5.767   6.043   6.983
  386ALA     CA 3601   5.827   5.883   7.110
  386ALA     CB 3602   5.925   5.981   7.173
  386ALA      C 3603   5.726   5.834   7.213
  386ALA      O 3604   5.743   5.727   7.271
  387VAL      N 3605   5.623   5.914   7.237
  387VAL      H 3606   5.620   6.004   7.193
  387VAL     CA 3607   5.514   5.873   7.325
  387VAL     CB 3608   5.423   5.993   7.361
  387VAL    CG1 3609   5.299   5.945   7.434
  387VAL    CG2 3610   5.499   6.095   7.444
  387VAL      C 3611   5.431   5.763   7.259
  387VAL      O 3612   5.390   5.668   7.324
  388ARG      N 3613   5.407   5.778   7.129
  388ARG      H 3614   5.444   5.858   7.082
  388ARG     CA 3615   5.330   5.681   7.052
  388ARG     CB 3616   5.313   5.729   6.908
  388ARG     CG 3617   5.244   5.629   6.815
  388ARG     CD 3618   5.345   5.547   6.736
  388ARG     NE 3619   5.281   5.448   6.649
  388ARG     HE 3620   5.263   5.474   6.554
  388ARG     CZ 3621   5.244   5.327   6.689
  388ARG    NH1 3622   5.264   5.288   6.814
  388ARG   HH11 3623   5.307   5.350   6.880
  388ARG   HH12 3624   5.236   5.196   6.843
  388ARG    NH2 3625   5.186   5.244   6.603
  388ARG   HH21 3626   5.170   5.273   6.509
  388ARG   HH22 3627   5.159   5.153   6.632
  388ARG      C 3628   5.393   5.542   7.055
  388ARG      O 3629   5.323   5.441   7.047
  389LYS      N 3630   5.526   5.538   7.066
  389LYS      H 3631   5.576   5.624   7.073
  389LYS     CA 3632   5.600   5.412   7.066
  389LYS     CB 3633   5.747   5.438   7.100
  389LYS     CG 3634   5.828   5.312   7.126
  389LYS     CD 3635   5.977   5.340   7.133
  389LYS     CE 3636   6.051   5.218   7.187
  389LYS     NZ 3637   6.199   5.230   7.179
  389LYS    HZ1 3638   6.241   5.148   7.216
  389LYS    HZ2 3639   6.226   5.242   7.084
  389LYS    HZ3 3640   6.229   5.310   7.233
  389LYS      C 3641   5.546   5.308   7.164
  389LYS      O 3642   5.556   5.187   7.139
  390TYR      N 3643   5.487   5.354   7.273
  390TYR      H 3644   5.473   5.453   7.283
  390TYR     CA 3645   5.442   5.266   7.380
  390TYR     CB 3646   5.484   5.323   7.516
  390TYR     CG 3647   5.632   5.350   7.524
  390TYR    CD1 3648   5.722   5.247   7.550
  390TYR    HD1 3649   5.687   5.154   7.564
  390TYR    CD2 3650   5.684   5.477   7.505
  390TYR    HD2 3651   5.622   5.553   7.486
  390TYR    CE1 3652   5.857   5.269   7.558
  390TYR    HE1 3653   5.920   5.194   7.577
  390TYR    CE2 3654   5.820   5.501   7.513
  390TYR    HE2 3655   5.856   5.594   7.499
  390TYR     CZ 3656   5.906   5.397   7.539
  390TYR     OH 3657   6.042   5.419   7.546
  390TYR     HH 3658   6.061   5.515   7.530
  390TYR      C 3659   5.291   5.239   7.377
  390TYR      O 3660   5.235   5.187   7.474
  391PHE      N 3661   5.227   5.273   7.266
  391PHE      H 3662   5.277   5.320   7.193
  391PHE     CA 3663   5.085   5.244   7.246
  391PHE     CB 3664   5.065   5.094   7.224
  391PHE     CG 3665   5.126   5.042   7.096
  391PHE    CD1 3666   5.262   5.017   7.088
  391PHE    HD1 3667   5.321   5.033   7.167
  391PHE    CD2 3668   5.047   5.019   6.985
  391PHE    HD2 3669   4.949   5.036   6.990
  391PHE    CE1 3670   5.318   4.970   6.971
  391PHE    HE1 3671   5.417   4.952   6.966
  391PHE    CE2 3672   5.103   4.971   6.868
  391PHE    HE2 3673   5.044   4.955   6.788
  391PHE     CZ 3674   5.238   4.947   6.860
  391PHE     HZ 3675   5.278   4.912   6.776
  391PHE      C 3676   4.995   5.290   7.360
  391PHE      O 3677   4.929   5.208   7.424
  392PRO      N 3678   4.993   5.421   7.388
  392PRO     CA 3679   4.910   5.471   7.499
  392PRO     CB 3680   4.939   5.621   7.501
  392PRO     CG 3681   5.061   5.641   7.416
  392PRO     CD 3682   5.060   5.530   7.316
  392PRO      C 3683   4.761   5.446   7.476
  392PRO      O 3684   4.713   5.459   7.363
  393ASP      N 3685   4.689   5.411   7.582
  393ASP      H 3686   4.735   5.392   7.669
  393ASP     CA 3687   4.543   5.401   7.575
  393ASP     CB 3688   4.486   5.344   7.705
  393ASP     CG 3689   4.537   5.205   7.736
  393ASP    OD1 3690   4.564   5.128   7.641
  393ASP    OD2 3691   4.552   5.172   7.856
  393ASP      C 3692   4.486   5.539   7.548
  393ASP      O 3693   4.383   5.554   7.481
  394ALA      N 3694   4.555   5.640   7.600
  394ALA      H 3695   4.638   5.619   7.652
  394ALA     CA 3696   4.516   5.779   7.585
  394ALA     CB 3697   4.587   5.865   7.688
  394ALA      C 3698   4.546   5.832   7.445
  394ALA      O 3699   4.642   5.788   7.380
  395THR      N 3700   4.463   5.924   7.398
  395THR      H 3701   4.382   5.948   7.451
  395THR     CA 3702   4.489   5.992   7.272
  395THR     CB 3703   4.363   6.067   7.222
  395THR    OG1 3704   4.255   5.975   7.209
  395THR    HG1 3705   4.173   6.023   7.176
  395THR    CG2 3706   4.390   6.134   7.088
  395THR      C 3707   4.603   6.091   7.289
  395THR      O 3708   4.616   6.155   7.394
  396ILE      N 3709   4.687   6.102   7.187
  396ILE      H 3710   4.672   6.046   7.106
  396ILE     CA 3711   4.800   6.195   7.188
  396ILE     CB 3712   4.925   6.132   7.122
  396ILE    CG1 3713   4.967   6.005   7.198
  396ILE    CG2 3714   5.040   6.232   7.120
  396ILE     CD 3715   5.069   5.920   7.125
  396ILE      C 3716   4.762   6.324   7.115
  396ILE      O 3717   4.736   6.322   6.995
  397LEU      N 3718   4.760   6.434   7.189
  397LEU      H 3719   4.781   6.428   7.287
  397LEU     CA 3720   4.726   6.565   7.133
  397LEU     CB 3721   4.634   6.642   7.228
  397LEU     CG 3722   4.564   6.770   7.182
  397LEU    CD1 3723   4.655   6.870   7.113
  397LEU    CD2 3724   4.450   6.731   7.090
  397LEU      C 3725   4.854   6.643   7.105
  397LEU      O 3726   4.919   6.694   7.197
  398ALA      N 3727   4.890   6.654   6.977
  398ALA      H 3728   4.828   6.619   6.907
  398ALA     CA 3729   5.016   6.714   6.935
  398ALA     CB 3730   5.074   6.636   6.819
  398ALA      C 3731   5.003   6.861   6.898
  398ALA      O 3732   4.940   6.896   6.798
  399LEU      N 3733   5.061   6.948   6.981
  399LEU      H 3734   5.105   6.914   7.063
  399LEU     CA 3735   5.063   7.092   6.954
  399LEU     CB 3736   5.059   7.173   7.084
  399LEU     CG 3737   4.946   7.141   7.182
  399LEU    CD1 3738   4.954   7.234   7.302
  399LEU    CD2 3739   4.811   7.154   7.114
  399LEU      C 3740   5.188   7.128   6.875
  399LEU      O 3741   5.299   7.087   6.912
  400THR      N 3742   5.172   7.202   6.767
  400THR      H 3743   5.080   7.235   6.743
  400THR     CA 3744   5.284   7.239   6.681
  400THR     CB 3745   5.297   7.141   6.563
  400THR    OG1 3746   5.171   7.129   6.497
  400THR    HG1 3747   5.179   7.065   6.420
  400THR    CG2 3748   5.341   7.003   6.609
  400THR      C 3749   5.273   7.378   6.622
  400THR      O 3750   5.163   7.427   6.596
  401THR      N 3751   5.388   7.442   6.602
  401THR      H 3752   5.472   7.402   6.639
  401THR     CA 3753   5.396   7.568   6.530
  401THR     CB 3754   5.487   7.669   6.601
  401THR    OG1 3755   5.621   7.617   6.606
  401THR    HG1 3756   5.680   7.683   6.652
  401THR    CG2 3757   5.439   7.695   6.742
  401THR      C 3758   5.450   7.541   6.390
  401THR      O 3759   5.476   7.633   6.313
  402ASN      N 3760   5.466   7.412   6.359
  402ASN      H 3761   5.440   7.343   6.427
  402ASN     CA 3762   5.520   7.369   6.232
  402ASN     CB 3763   5.639   7.274   6.252
  402ASN     CG 3764   5.710   7.240   6.123
  402ASN    OD1 3765   5.648   7.202   6.024
  402ASN    ND2 3766   5.843   7.249   6.125
  402ASN   HD21 3767   5.890   7.278   6.208
  402ASN   HD22 3768   5.896   7.228   6.042
  402ASN      C 3769   5.407   7.300   6.156
  402ASN      O 3770   5.356   7.198   6.200
  403GLU      N 3771   5.371   7.356   6.042
  403GLU      H 3772   5.422   7.436   6.009
  403GLU     CA 3773   5.260   7.305   5.964
  403GLU     CB 3774   5.223   7.403   5.853
  403GLU     CG 3775   5.174   7.537   5.906
  403GLU     CD 3776   5.094   7.617   5.805
  403GLU    OE1 3777   5.034   7.556   5.714
  403GLU    OE2 3778   5.092   7.741   5.816
  403GLU      C 3779   5.293   7.168   5.907
  403GLU      O 3780   5.206   7.081   5.898
  404LYS      N 3781   5.418   7.151   5.865
  404LYS      H 3782   5.484   7.225   5.877
  404LYS     CA 3783   5.459   7.025   5.805
  404LYS     CB 3784   5.602   7.037   5.751
  404LYS     CG 3785   5.651   6.913   5.676
  404LYS     CD 3786   5.562   6.882   5.557
  404LYS     CE 3787   5.566   6.990   5.450
  404LYS     NZ 3788   5.476   6.957   5.337
  404LYS    HZ1 3789   5.480   7.030   5.268
  404LYS    HZ2 3790   5.504   6.871   5.296
  404LYS    HZ3 3791   5.382   6.949   5.370
  404LYS      C 3792   5.446   6.910   5.904
  404LYS      O 3793   5.396   6.804   5.869
  405THR      N 3794   5.491   6.930   6.028
  405THR      H 3795   5.533   7.018   6.052
  405THR     CA 3796   5.478   6.826   6.129
  405THR     CB 3797   5.555   6.860   6.258
  405THR    OG1 3798   5.495   6.973   6.322
  405THR    HG1 3799   5.546   6.995   6.406
  405THR    CG2 3800   5.700   6.887   6.227
  405THR      C 3801   5.332   6.804   6.163
  405THR      O 3802   5.289   6.692   6.190
  406ALA      N 3803   5.255   6.913   6.164
  406ALA      H 3804   5.297   7.002   6.149
  406ALA     CA 3805   5.111   6.904   6.185
  406ALA     CB 3806   5.047   7.042   6.181
  406ALA      C 3807   5.050   6.813   6.080
  406ALA      O 3808   4.964   6.731   6.110
  407HIS      N 3809   5.096   6.827   5.956
  407HIS      H 3810   5.163   6.899   5.936
  407HIS     CA 3811   5.051   6.741   5.848
  407HIS     CB 3812   5.100   6.793   5.712
  407HIS     CG 3813   5.039   6.923   5.670
  407HIS    ND1 3814   5.100   7.006   5.578
  407HIS    CD2 3815   4.924   6.984   5.707
  407HIS    HD2 3816   4.857   6.949   5.772
  407HIS    CE1 3817   5.024   7.113   5.560
  407HIS    HE1 3818   5.045   7.189   5.499
  407HIS    NE2 3819   4.917   7.102   5.637
  407HIS    HE2 3820   4.843   7.169   5.643
  407HIS      C 3821   5.102   6.598   5.866
  407HIS      O 3822   5.027   6.502   5.853
  408GLN      N 3823   5.231   6.585   5.898
  408GLN      H 3824   5.285   6.668   5.916
  408GLN     CA 3825   5.295   6.455   5.908
  408GLN     CB 3826   5.447   6.473   5.917
  408GLN     CG 3827   5.513   6.511   5.786
  408GLN     CD 3828   5.660   6.545   5.801
  408GLN    OE1 3829   5.710   6.560   5.913
  408GLN    NE2 3830   5.730   6.558   5.689
  408GLN   HE21 3831   5.685   6.545   5.600
  408GLN   HE22 3832   5.827   6.581   5.693
  408GLN      C 3833   5.248   6.369   6.025
  408GLN      O 3834   5.245   6.246   6.014
  409LEU      N 3835   5.211   6.432   6.135
  409LEU      H 3836   5.213   6.532   6.137
  409LEU     CA 3837   5.168   6.359   6.254
  409LEU     CB 3838   5.162   6.453   6.375
  409LEU     CG 3839   5.297   6.488   6.437
  409LEU    CD1 3840   5.279   6.594   6.544
  409LEU    CD2 3841   5.366   6.365   6.494
  409LEU      C 3842   5.032   6.292   6.233
  409LEU      O 3843   4.991   6.208   6.313
  410VAL      N 3844   4.963   6.330   6.126
  410VAL      H 3845   5.000   6.402   6.067
  410VAL     CA 3846   4.835   6.270   6.092
  410VAL     CB 3847   4.772   6.339   5.969
  410VAL    CG1 3848   4.644   6.267   5.926
  410VAL    CG2 3849   4.744   6.485   5.998
  410VAL      C 3850   4.849   6.120   6.063
  410VAL      O 3851   4.754   6.044   6.078
  411LEU      N 3852   4.969   6.079   6.024
  411LEU      H 3853   5.044   6.145   6.020
  411LEU     CA 3854   4.995   5.940   5.988
  411LEU     CB 3855   5.111   5.932   5.888
  411LEU     CG 3856   5.147   5.794   5.834
  411LEU    CD1 3857   5.030   5.733   5.759
  411LEU    CD2 3858   5.269   5.802   5.744
  411LEU      C 3859   5.025   5.853   6.111
  411LEU      O 3860   5.004   5.732   6.109
  412SER      N 3861   5.075   5.916   6.217
  412SER      H 3862   5.089   6.015   6.214
  412SER     CA 3863   5.110   5.842   6.338
  412SER     CB 3864   5.194   5.929   6.432
  412SER     OG 3865   5.318   5.962   6.373
  412SER     HG 3866   5.371   6.019   6.436
  412SER      C 3867   4.983   5.794   6.409
  412SER      O 3868   4.880   5.861   6.406
  413LYS      N 3869   4.992   5.679   6.474
  413LYS      H 3870   5.081   5.633   6.480
  413LYS     CA 3871   4.876   5.616   6.536
  413LYS     CB 3872   4.905   5.469   6.568
  413LYS     CG 3873   4.789   5.396   6.634
  413LYS     CD 3874   4.814   5.247   6.643
  413LYS     CE 3875   4.695   5.174   6.703
  413LYS     NZ 3876   4.711   5.026   6.698
  413LYS    HZ1 3877   4.631   4.982   6.738
  413LYS    HZ2 3878   4.721   4.997   6.603
  413LYS    HZ3 3879   4.793   4.999   6.749
  413LYS      C 3880   4.834   5.691   6.662
  413LYS      O 3881   4.917   5.722   6.747
  414GLY      N 3882   4.705   5.719   6.672
  414GLY      H 3883   4.644   5.700   6.595
  414GLY     CA 3884   4.649   5.775   6.794
  414GLY      C 3885   4.695   5.917   6.821
  414GLY      O 3886   4.691   5.962   6.936
  415VAL      N 3887   4.739   5.987   6.717
  415VAL      H 3888   4.741   5.945   6.627
  415VAL     CA 3889   4.784   6.126   6.733
  415VAL     CB 3890   4.926   6.145   6.675
  415VAL    CG1 3891   4.967   6.293   6.680
  415VAL    CG2 3892   5.026   6.060   6.751
  415VAL      C 3893   4.688   6.222   6.663
  415VAL      O 3894   4.655   6.205   6.546
  416VAL      N 3895   4.645   6.323   6.738
  416VAL      H 3896   4.669   6.324   6.835
  416VAL     CA 3897   4.565   6.433   6.685
  416VAL     CB 3898   4.440   6.459   6.772
  416VAL    CG1 3899   4.359   6.574   6.715
  416VAL    CG2 3900   4.356   6.333   6.783
  416VAL      C 3901   4.651   6.559   6.679
  416VAL      O 3902   4.680   6.619   6.782
  417PRO      N 3903   4.692   6.600   6.558
  417PRO     CA 3904   4.775   6.721   6.549
  417PRO     CB 3905   4.837   6.712   6.409
  417PRO     CG 3906   4.817   6.570   6.365
  417PRO     CD 3907   4.690   6.527   6.430
  417PRO      C 3908   4.694   6.850   6.561
  417PRO      O 3909   4.579   6.856   6.518
  418GLN      N 3910   4.756   6.952   6.621
  418GLN      H 3911   4.848   6.938   6.658
  418GLN     CA 3912   4.694   7.083   6.634
  418GLN     CB 3913   4.630   7.100   6.771
  418GLN     CG 3914   4.481   7.068   6.775
  418GLN     CD 3915   4.405   7.153   6.877
  418GLN    OE1 3916   4.429   7.273   6.889
  418GLN    NE2 3917   4.314   7.090   6.949
  418GLN   HE21 3918   4.297   6.993   6.935
  418GLN   HE22 3919   4.261   7.141   7.017
  418GLN      C 3920   4.796   7.194   6.610
  418GLN      O 3921   4.898   7.201   6.679
  419LEU      N 3922   4.767   7.280   6.513
  419LEU      H 3923   4.684   7.267   6.460
  419LEU     CA 3924   4.854   7.393   6.484
  419LEU     CB 3925   4.834   7.440   6.340
  419LEU     CG 3926   4.940   7.535   6.282
  419LEU    CD1 3927   5.073   7.464   6.267
  419LEU    CD2 3928   4.894   7.590   6.148
  419LEU      C 3929   4.824   7.504   6.584
  419LEU      O 3930   4.710   7.547   6.596
  420VAL      N 3931   4.928   7.550   6.654
  420VAL      H 3932   5.018   7.510   6.639
  420VAL     CA 3933   4.913   7.656   6.753
  420VAL     CB 3934   4.958   7.612   6.894
  420VAL    CG1 3935   4.875   7.494   6.942
  420VAL    CG2 3936   5.106   7.576   6.895
  420VAL      C 3937   4.994   7.777   6.710
  420VAL      O 3938   5.079   7.768   6.622
  421LYS      N 3939   4.967   7.891   6.773
  421LYS      H 3940   4.904   7.892   6.850
  421LYS     CA 3941   5.029   8.016   6.730
  421LYS     CB 3942   4.961   8.134   6.800
  421LYS     CG 3943   4.813   8.146   6.770
  421LYS     CD 3944   4.782   8.161   6.622
  421LYS     CE 3945   4.632   8.171   6.600
  421LYS     NZ 3946   4.563   8.047   6.645
  421LYS    HZ1 3947   4.465   8.056   6.630
  421LYS    HZ2 3948   4.598   7.969   6.594
  421LYS    HZ3 3949   4.580   8.032   6.743
  421LYS      C 3950   5.177   8.011   6.766
  421LYS      O 3951   5.263   8.030   6.681
  422GLU      N 3952   5.204   7.985   6.893
  422GLU      H 3953   5.128   7.971   6.957
  422GLU     CA 3954   5.340   7.977   6.944
  422GLU     CB 3955   5.410   8.113   6.943
  422GLU     CG 3956   5.559   8.106   6.975
  422GLU     CD 3957   5.634   8.010   6.883
  422GLU    OE1 3958   5.602   8.006   6.762
  422GLU    OE2 3959   5.724   7.938   6.932
  422GLU      C 3960   5.336   7.918   7.085
  422GLU      O 3961   5.231   7.920   7.150
  423ILE      N 3962   5.449   7.865   7.131
  423ILE      H 3963   5.527   7.857   7.070
  423ILE     CA 3964   5.462   7.820   7.269
  423ILE     CB 3965   5.476   7.666   7.278
  423ILE    CG1 3966   5.352   7.598   7.221
  423ILE    CG2 3967   5.498   7.624   7.423
  423ILE     CD 3968   5.364   7.447   7.211
  423ILE      C 3969   5.582   7.888   7.332
  423ILE      O 3970   5.697   7.852   7.304
  424THR      N 3971   5.554   7.986   7.416
  424THR      H 3972   5.459   8.000   7.443
  424THR     CA 3973   5.657   8.074   7.471
  424THR     CB 3974   5.595   8.208   7.516
  424THR    OG1 3975   5.485   8.184   7.605
  424THR    HG1 3976   5.445   8.271   7.634
  424THR    CG2 3977   5.546   8.287   7.396
  424THR      C 3978   5.730   8.012   7.590
  424THR      O 3979   5.848   8.040   7.611
  425SER      N 3980   5.661   7.927   7.666
  425SER      H 3981   5.566   7.907   7.643
  425SER     CA 3982   5.723   7.864   7.782
  425SER     CB 3983   5.722   7.960   7.901
  425SER     OG 3984   5.589   7.986   7.945
  425SER     HG 3985   5.592   8.049   8.023
  425SER      C 3986   5.653   7.734   7.820
  425SER      O 3987   5.556   7.693   7.756
  426THR      N 3988   5.703   7.670   7.925
  426THR      H 3989   5.781   7.711   7.973
  426THR     CA 3990   5.650   7.543   7.972
  426THR     CB 3991   5.748   7.474   8.068
  426THR    OG1 3992   5.876   7.461   8.004
  426THR    HG1 3993   5.940   7.416   8.067
  426THR    CG2 3994   5.696   7.337   8.107
  426THR      C 3995   5.515   7.562   8.042
  426THR      O 3996   5.421   7.486   8.019
  427ASP      N 3997   5.508   7.662   8.129
  427ASP      H 3998   5.590   7.716   8.149
  427ASP     CA 3999   5.383   7.694   8.197
  427ASP     CB 4000   5.405   7.804   8.302
  427ASP     CG 4001   5.497   7.759   8.414
  427ASP    OD1 4002   5.497   7.638   8.446
  427ASP    OD2 4003   5.569   7.844   8.469
  427ASP      C 4004   5.279   7.739   8.095
  427ASP      O 4005   5.161   7.704   8.105
  428ASP      N 4006   5.324   7.818   7.997
  428ASP      H 4007   5.419   7.848   7.999
  428ASP     CA 4008   5.238   7.861   7.888
  428ASP     CB 4009   5.314   7.957   7.795
  428ASP     CG 4010   5.228   8.007   7.681
  428ASP    OD1 4011   5.129   8.078   7.707
  428ASP    OD2 4012   5.261   7.974   7.564
  428ASP      C 4013   5.188   7.740   7.810
  428ASP      O 4014   5.072   7.735   7.768
  429PHE      N 4015   5.277   7.642   7.789
  429PHE      H 4016   5.371   7.655   7.820
  429PHE     CA 4017   5.240   7.518   7.722
  429PHE     CB 4018   5.363   7.430   7.700
  429PHE     CG 4019   5.331   7.285   7.680
  429PHE    CD1 4020   5.252   7.244   7.573
  429PHE    HD1 4021   5.216   7.313   7.509
  429PHE    CD2 4022   5.380   7.189   7.767
  429PHE    HD2 4023   5.437   7.217   7.844
  429PHE    CE1 4024   5.222   7.111   7.555
  429PHE    HE1 4025   5.164   7.083   7.478
  429PHE    CE2 4026   5.350   7.055   7.748
  429PHE    HE2 4027   5.386   6.987   7.812
  429PHE     CZ 4028   5.271   7.016   7.642
  429PHE     HZ 4029   5.250   6.919   7.629
  429PHE      C 4030   5.135   7.440   7.801
  429PHE      O 4031   5.041   7.386   7.744
  430TYR      N 4032   5.151   7.435   7.933
  430TYR      H 4033   5.232   7.478   7.974
  430TYR     CA 4034   5.054   7.369   8.019
  430TYR     CB 4035   5.103   7.366   8.165
  430TYR     CG 4036   5.230   7.287   8.186
  430TYR    CD1 4037   5.270   7.188   8.097
  430TYR    HD1 4038   5.213   7.169   8.016
  430TYR    CD2 4039   5.310   7.309   8.298
  430TYR    HD2 4040   5.283   7.379   8.364
  430TYR    CE1 4041   5.386   7.115   8.117
  430TYR    HE1 4042   5.413   7.045   8.051
  430TYR    CE2 4043   5.426   7.237   8.318
  430TYR    HE2 4044   5.483   7.255   8.399
  430TYR     CZ 4045   5.463   7.140   8.228
  430TYR     OH 4046   5.579   7.068   8.248
  430TYR     HH 4047   5.623   7.099   8.333
  430TYR      C 4048   4.919   7.439   8.009
  430TYR      O 4049   4.816   7.374   7.991
  431ARG      N 4050   4.921   7.571   8.022
  431ARG      H 4051   5.007   7.617   8.040
  431ARG     CA 4052   4.799   7.651   8.009
  431ARG     CB 4053   4.833   7.799   8.024
  431ARG     CG 4054   4.714   7.894   8.012
  431ARG     CD 4055   4.760   8.036   7.982
  431ARG     NE 4056   4.840   8.044   7.860
  431ARG     HE 4057   4.939   8.048   7.870
  431ARG     CZ 4058   4.790   8.047   7.736
  431ARG    NH1 4059   4.659   8.043   7.716
  431ARG   HH11 4060   4.597   8.037   7.794
  431ARG   HH12 4061   4.623   8.045   7.623
  431ARG    NH2 4062   4.872   8.055   7.633
  431ARG   HH21 4063   4.971   8.058   7.647
  431ARG   HH22 4064   4.836   8.057   7.540
  431ARG      C 4065   4.730   7.626   7.875
  431ARG      O 4066   4.614   7.586   7.871
  432LEU      N 4067   4.802   7.651   7.766
  432LEU      H 4068   4.896   7.683   7.776
  432LEU     CA 4069   4.748   7.632   7.632
  432LEU     CB 4070   4.853   7.671   7.528
  432LEU     CG 4071   4.812   7.658   7.381
  432LEU    CD1 4072   4.702   7.757   7.346
  432LEU    CD2 4073   4.933   7.677   7.291
  432LEU      C 4074   4.701   7.489   7.608
  432LEU      O 4075   4.595   7.467   7.549
  433GLY      N 4076   4.780   7.392   7.653
  433GLY      H 4077   4.864   7.417   7.701
  433GLY     CA 4078   4.748   7.252   7.635
  433GLY      C 4079   4.620   7.214   7.708
  433GLY      O 4080   4.536   7.142   7.654
  434LYS      N 4081   4.607   7.261   7.831
  434LYS      H 4082   4.683   7.313   7.871
  434LYS     CA 4083   4.487   7.240   7.911
  434LYS     CB 4084   4.504   7.302   8.049
  434LYS     CG 4085   4.601   7.225   8.139
  434LYS     CD 4086   4.643   7.307   8.260
  434LYS     CE 4087   4.530   7.325   8.360
  434LYS     NZ 4088   4.578   7.398   8.481
  434LYS    HZ1 4089   4.502   7.409   8.545
  434LYS    HZ2 4090   4.652   7.347   8.524
  434LYS    HZ3 4091   4.611   7.488   8.454
  434LYS      C 4092   4.365   7.300   7.840
  434LYS      O 4093   4.260   7.237   7.829
  435GLU      N 4094   4.380   7.425   7.796
  435GLU      H 4095   4.466   7.472   7.814
  435GLU     CA 4096   4.275   7.494   7.722
  435GLU     CB 4097   4.323   7.633   7.680
  435GLU     CG 4098   4.216   7.718   7.612
  435GLU     CD 4099   4.267   7.855   7.572
  435GLU    OE1 4100   4.210   7.914   7.478
  435GLU    OE2 4101   4.363   7.903   7.634
  435GLU      C 4102   4.232   7.414   7.599
  435GLU      O 4103   4.114   7.387   7.579
  436LEU      N 4104   4.330   7.377   7.516
  436LEU      H 4105   4.424   7.401   7.539
  436LEU     CA 4106   4.302   7.304   7.393
  436LEU     CB 4107   4.427   7.297   7.305
  436LEU     CG 4108   4.478   7.431   7.251
  436LEU    CD1 4109   4.608   7.410   7.175
  436LEU    CD2 4110   4.374   7.499   7.163
  436LEU      C 4111   4.252   7.163   7.424
  436LEU      O 4112   4.175   7.106   7.347
  437ALA      N 4113   4.296   7.107   7.536
  437ALA      H 4114   4.363   7.156   7.592
  437ALA     CA 4115   4.247   6.977   7.580
  437ALA     CB 4116   4.322   6.931   7.705
  437ALA      C 4117   4.098   6.984   7.606
  437ALA      O 4118   4.022   6.895   7.568
  438LEU      N 4119   4.055   7.091   7.673
  438LEU      H 4120   4.122   7.157   7.708
  438LEU     CA 4121   3.913   7.116   7.695
  438LEU     CB 4122   3.892   7.233   7.791
  438LEU     CG 4123   3.916   7.204   7.940
  438LEU    CD1 4124   3.917   7.333   8.021
  438LEU    CD2 4125   3.811   7.108   7.993
  438LEU      C 4126   3.842   7.142   7.562
  438LEU      O 4127   3.734   7.089   7.538
  439GLN      N 4128   3.903   7.224   7.476
  439GLN      H 4129   3.992   7.262   7.500
  439GLN     CA 4130   3.843   7.258   7.347
  439GLN     CB 4131   3.923   7.368   7.277
  439GLN     CG 4132   3.905   7.508   7.334
  439GLN     CD 4133   3.983   7.612   7.256
  439GLN    OE1 4134   4.011   7.595   7.137
  439GLN    NE2 4135   4.016   7.723   7.322
  439GLN   HE21 4136   3.990   7.734   7.418
  439GLN   HE22 4137   4.068   7.795   7.276
  439GLN      C 4138   3.829   7.140   7.252
  439GLN      O 4139   3.737   7.136   7.171
  440SER      N 4140   3.920   7.043   7.261
  440SER      H 4141   3.989   7.048   7.333
  440SER     CA 4142   3.920   6.931   7.168
  440SER     CB 4143   4.047   6.847   7.186
  440SER     OG 4144   4.047   6.780   7.311
  440SER     HG 4145   4.131   6.727   7.320
  440SER      C 4146   3.797   6.841   7.184
  440SER      O 4147   3.754   6.777   7.088
  441GLY      N 4148   3.742   6.838   7.305
  441GLY      H 4149   3.782   6.892   7.378
  441GLY     CA 4150   3.625   6.756   7.333
  441GLY      C 4151   3.660   6.610   7.356
  441GLY      O 4152   3.572   6.528   7.383
  442LEU      N 4153   3.788   6.578   7.344
  442LEU      H 4154   3.853   6.649   7.318
  442LEU     CA 4155   3.838   6.443   7.368
  442LEU     CB 4156   3.966   6.416   7.288
  442LEU     CG 4157   3.944   6.418   7.136
  442LEU    CD1 4158   4.076   6.410   7.059
  442LEU    CD2 4159   3.850   6.305   7.094
  442LEU      C 4160   3.860   6.423   7.517
  442LEU      O 4161   3.872   6.310   7.565
  443ALA      N 4162   3.865   6.534   7.590
  443ALA      H 4163   3.861   6.623   7.543
  443ALA     CA 4164   3.877   6.532   7.735
  443ALA     CB 4165   4.019   6.564   7.778
  443ALA      C 4166   3.779   6.632   7.795
  443ALA      O 4167   3.736   6.726   7.728
  444HIS      N 4168   3.744   6.611   7.922
  444HIS      H 4169   3.788   6.536   7.971
  444HIS     CA 4170   3.645   6.693   7.991
  444HIS     CB 4171   3.516   6.613   8.012
  444HIS     CG 4172   3.452   6.564   7.885
  444HIS    ND1 4173   3.491   6.448   7.821
  444HIS    CD2 4174   3.350   6.614   7.812
  444HIS    HD2 4175   3.297   6.697   7.832
  444HIS    CE1 4176   3.417   6.430   7.714
  444HIS    HE1 4177   3.425   6.355   7.649
  444HIS    NE2 4178   3.330   6.530   7.706
  444HIS    HE2 4179   3.262   6.541   7.634
  444HIS      C 4180   3.694   6.743   8.126
  444HIS      O 4181   3.803   6.707   8.171
  445LYS      N 4182   3.612   6.826   8.189
  445LYS      H 4183   3.528   6.854   8.143
  445LYS     CA 4184   3.640   6.878   8.323
  445LYS     CB 4185   3.529   6.974   8.365
  445LYS     CG 4186   3.560   7.060   8.485
  445LYS     CD 4187   3.450   7.163   8.506
  445LYS     CE 4188   3.463   7.237   8.639
  445LYS     NZ 4189   3.450   7.144   8.755
  445LYS    HZ1 4190   3.459   7.196   8.840
  445LYS    HZ2 4191   3.360   7.100   8.752
  445LYS    HZ3 4192   3.522   7.075   8.750
  445LYS      C 4193   3.654   6.766   8.425
  445LYS      O 4194   3.568   6.678   8.435
  446GLY      N 4195   3.764   6.769   8.500
  446GLY      H 4196   3.830   6.842   8.486
  446GLY     CA 4197   3.789   6.669   8.603
  446GLY      C 4198   3.889   6.564   8.559
  446GLY      O 4199   3.954   6.500   8.642
  447ASP      N 4200   3.902   6.546   8.428
  447ASP      H 4201   3.848   6.602   8.365
  447ASP     CA 4202   3.993   6.446   8.373
  447ASP     CB 4203   3.966   6.426   8.223
  447ASP     CG 4204   3.829   6.366   8.197
  447ASP    OD1 4205   3.776   6.296   8.286
  447ASP    OD2 4206   3.775   6.388   8.087
  447ASP      C 4207   4.139   6.485   8.392
  447ASP      O 4208   4.175   6.602   8.384
  448VAL      N 4209   4.222   6.385   8.419
  448VAL      H 4210   4.185   6.293   8.431
  448VAL     CA 4211   4.366   6.405   8.433
  448VAL     CB 4212   4.430   6.297   8.522
  448VAL    CG1 4213   4.581   6.320   8.534
  448VAL    CG2 4214   4.365   6.295   8.659
  448VAL      C 4215   4.431   6.402   8.295
  448VAL      O 4216   4.397   6.318   8.212
  449VAL      N 4217   4.525   6.493   8.271
  449VAL      H 4218   4.545   6.561   8.341
  449VAL     CA 4219   4.600   6.495   8.146
  449VAL     CB 4220   4.558   6.614   8.057
  449VAL    CG1 4221   4.415   6.596   8.009
  449VAL    CG2 4222   4.576   6.746   8.130
  449VAL      C 4223   4.749   6.502   8.175
  449VAL      O 4224   4.793   6.578   8.261
  450VAL      N 4225   4.826   6.421   8.103
  450VAL      H 4226   4.783   6.356   8.040
  450VAL     CA 4227   4.971   6.424   8.114
  450VAL     CB 4228   5.032   6.283   8.106
  450VAL    CG1 4229   5.183   6.289   8.120
  450VAL    CG2 4230   4.972   6.193   8.212
  450VAL      C 4231   5.025   6.511   8.002
  450VAL      O 4232   4.984   6.499   7.887
  451MET      N 4233   5.118   6.599   8.037
  451MET      H 4234   5.156   6.597   8.130
  451MET     CA 4235   5.168   6.699   7.943
  451MET     CB 4236   5.130   6.839   7.991
  451MET     CG 4237   4.982   6.849   8.024
  451MET     SD 4238   4.915   7.015   8.046
  451MET     CE 4239   4.906   7.070   7.876
  451MET      C 4240   5.318   6.684   7.929
  451MET      O 4241   5.393   6.699   8.026
  452VAL      N 4242   5.361   6.655   7.807
  452VAL      H 4243   5.297   6.659   7.731
  452VAL     CA 4244   5.500   6.619   7.780
  452VAL     CB 4245   5.509   6.478   7.718
  452VAL    CG1 4246   5.654   6.439   7.697
  452VAL    CG2 4247   5.438   6.376   7.806
  452VAL      C 4248   5.565   6.721   7.687
  452VAL      O 4249   5.504   6.764   7.589
  453SER      N 4250   5.688   6.761   7.718
  453SER      H 4251   5.734   6.722   7.798
  453SER     CA 4252   5.756   6.860   7.637
  453SER     CB 4253   5.697   6.999   7.663
  453SER     OG 4254   5.718   7.039   7.797
  453SER     HG 4255   5.679   7.130   7.812
  453SER      C 4256   5.907   6.864   7.663
  453SER      O 4257   5.958   6.791   7.747
  454GLY      N 4258   5.976   6.950   7.588
  454GLY      H 4259   5.927   7.003   7.518
  454GLY     CA 4260   6.118   6.970   7.604
  454GLY      C 4261   6.148   7.105   7.667
  454GLY      O 4262   6.114   7.209   7.611
  455ALA      N 4263   6.211   7.102   7.784
  455ALA      H 4264   6.239   7.014   7.822
  455ALA     CA 4265   6.241   7.224   7.860
  455ALA     CB 4266   6.188   7.211   8.002
  455ALA      C 4267   6.391   7.254   7.863
  455ALA      O 4268   6.472   7.169   7.901
  456LEU      N 4269   6.426   7.375   7.821
  456LEU      H 4270   6.354   7.437   7.790
  456LEU     CA 4271   6.564   7.423   7.819
  456LEU     CB 4272   6.617   7.437   7.962
  456LEU     CG 4273   6.544   7.536   8.054
  456LEU    CD1 4274   6.621   7.553   8.184
  456LEU    CD2 4275   6.522   7.670   7.986
  456LEU      C 4276   6.656   7.331   7.739
  456LEU      O 4277   6.771   7.308   7.776
  457VAL      N 4278   6.604   7.277   7.629
  457VAL      H 4279   6.507   7.294   7.608
  457VAL     CA 4280   6.682   7.195   7.536
  457VAL     CB 4281   6.669   7.045   7.568
  457VAL    CG1 4282   6.741   7.011   7.697
  457VAL    CG2 4283   6.523   7.003   7.574
  457VAL      C 4284   6.634   7.223   7.394
  457VAL      O 4285   6.520   7.266   7.375
  458PRO      N 4286   6.720   7.199   7.294
  458PRO     CA 4287   6.671   7.224   7.158
  458PRO     CB 4288   6.797   7.207   7.072
  458PRO     CG 4289   6.885   7.116   7.151
  458PRO     CD 4290   6.859   7.149   7.295
  458PRO      C 4291   6.562   7.126   7.115
  458PRO      O 4292   6.535   7.027   7.184
  459SER      N 4293   6.499   7.155   7.001
  459SER      H 4294   6.528   7.235   6.950
  459SER     CA 4295   6.391   7.073   6.948
  459SER     CB 4296   6.320   7.149   6.837
  459SER     OG 4297   6.262   7.269   6.886
  459SER     HG 4298   6.216   7.318   6.812
  459SER      C 4299   6.432   6.935   6.896
  459SER      O 4300   6.411   6.905   6.779
  460GLY      N 4301   6.490   6.852   6.982
  460GLY      H 4302   6.508   6.882   7.075
  460GLY     CA 4303   6.526   6.717   6.942
  460GLY      C 4304   6.526   6.617   7.057
  460GLY      O 4305   6.547   6.498   7.036
  461THR      N 4306   6.503   6.667   7.178
  461THR      H 4307   6.491   6.766   7.187
  461THR     CA 4308   6.495   6.584   7.298
  461THR     CB 4309   6.623   6.595   7.382
  461THR    OG1 4310   6.665   6.732   7.392
  461THR    HG1 4311   6.748   6.737   7.447
  461THR    CG2 4312   6.733   6.512   7.319
  461THR      C 4313   6.373   6.622   7.382
  461THR      O 4314   6.339   6.739   7.395
  462THR      N 4315   6.307   6.520   7.438
  462THR      H 4316   6.337   6.427   7.418
  462THR     CA 4317   6.192   6.540   7.526
  462THR     CB 4318   6.072   6.457   7.480
  462THR    OG1 4319   6.056   6.470   7.338
  462THR    HG1 4320   5.977   6.416   7.308
  462THR    CG2 4321   5.945   6.502   7.550
  462THR      C 4322   6.228   6.501   7.668
  462THR      O 4323   6.273   6.389   7.693
  463ASN      N 4324   6.210   6.594   7.762
  463ASN      H 4325   6.161   6.677   7.740
  463ASN     CA 4326   6.262   6.574   7.898
  463ASN     CB 4327   6.391   6.656   7.913
  463ASN     CG 4328   6.365   6.806   7.919
  463ASN    OD1 4329   6.263   6.854   7.870
  463ASN    ND2 4330   6.460   6.879   7.976
  463ASN   HD21 4331   6.542   6.836   8.012
  463ASN   HD22 4332   6.449   6.979   7.982
  463ASN      C 4333   6.167   6.609   8.012
  463ASN      O 4334   6.201   6.584   8.128
  464THR      N 4335   6.051   6.666   7.982
  464THR      H 4336   6.028   6.684   7.887
  464THR     CA 4337   5.956   6.704   8.087
  464THR     CB 4338   5.936   6.856   8.092
  464THR    OG1 4339   6.062   6.920   8.111
  464THR    HG1 4340   6.049   7.019   8.114
  464THR    CG2 4341   5.843   6.895   8.208
  464THR      C 4342   5.819   6.638   8.071
  464THR      O 4343   5.767   6.628   7.960
  465ALA      N 4344   5.764   6.593   8.183
  465ALA      H 4345   5.817   6.598   8.267
  465ALA     CA 4346   5.630   6.536   8.188
  465ALA     CB 4347   5.635   6.384   8.192
  465ALA      C 4348   5.557   6.591   8.311
  465ALA      O 4349   5.609   6.583   8.422
  466SER      N 4350   5.438   6.646   8.290
  466SER      H 4351   5.399   6.643   8.198
  466SER     CA 4352   5.363   6.712   8.396
  466SER     CB 4353   5.370   6.864   8.381
  466SER     OG 4354   5.296   6.929   8.483
  466SER     HG 4355   5.302   7.028   8.470
  466SER      C 4356   5.218   6.665   8.397
  466SER      O 4357   5.157   6.648   8.292
  467VAL      N 4358   5.164   6.645   8.517
  467VAL      H 4359   5.218   6.664   8.598
  467VAL     CA 4360   5.027   6.596   8.532
  467VAL     CB 4361   5.020   6.483   8.637
  467VAL    CG1 4362   4.880   6.423   8.641
  467VAL    CG2 4363   5.122   6.375   8.605
  467VAL      C 4364   4.935   6.711   8.574
  467VAL      O 4365   4.963   6.783   8.669
  468HIS      N 4366   4.825   6.727   8.501
  468HIS      H 4367   4.806   6.663   8.427
  468HIS     CA 4368   4.730   6.835   8.526
  468HIS     CB 4369   4.745   6.944   8.420
  468HIS     CG 4370   4.875   7.018   8.427
  468HIS    ND1 4371   4.887   7.142   8.487
  468HIS    CD2 4372   4.998   6.986   8.381
  468HIS    HD2 4373   5.023   6.903   8.333
  468HIS    CE1 4374   5.012   7.183   8.477
  468HIS    HE1 4375   5.048   7.269   8.512
  468HIS    NE2 4376   5.082   7.090   8.414
  468HIS    HE2 4377   5.179   7.095   8.393
  468HIS      C 4378   4.587   6.784   8.528
  468HIS      O 4379   4.555   6.683   8.465
  469VAL      N 4380   4.502   6.854   8.602
  469VAL      H 4381   4.536   6.931   8.656
  469VAL     CA 4382   4.359   6.824   8.607
  469VAL     CB 4383   4.309   6.814   8.752
  469VAL    CG1 4384   4.162   6.776   8.756
  469VAL    CG2 4385   4.392   6.714   8.830
  469VAL      C 4386   4.280   6.930   8.533
  469VAL      O 4387   4.296   7.050   8.557
  470LEU      N 4388   4.193   6.886   8.441
  470LEU      H 4389   4.184   6.788   8.427
  470LEU     CA 4390   4.112   6.977   8.362
  470LEU     CB 4391   4.064   6.909   8.234
  470LEU     CG 4392   4.172   6.851   8.142
  470LEU    CD1 4393   4.108   6.785   8.021
  470LEU    CD2 4394   4.269   6.959   8.099
  470LEU      C 4395   3.993   7.029   8.442
  470LEU     O1 4396   3.944   6.961   8.532
  470LEU     O2 4397   3.944   7.139   8.419
   4.85961   6.20471   7.39850
