# Supplementary material for: YiaC and CobB regulate lysine lactylation in Escherichia coli
Source: Nat Commun. 2022 Nov 4;13:6628. doi: 10.1038/s41467-022-34399-y (PMC9636275; doi:10.1038/s41467-022-34399-y)
Supplement: Supplementary file 10 — Source Data [file 41467_2022_34399_MOESM10_ESM.zip › Source Data/MD simulation source data/PykF_FBP_md/PykF.pdb]

ATOM      1  N   MET     1      37.173  57.474  67.073  0.00  0.00           N  
ATOM      2  CA  MET     1      37.674  56.768  68.284  0.00  0.00           C  
ATOM      3  C   MET     1      38.732  55.734  67.907  0.00  0.00           C  
ATOM      4  O   MET     1      39.264  55.037  68.771  0.00  0.00           O  
ATOM      5  CB  MET     1      36.509  56.086  69.008  0.00  0.00           C  
ATOM      6  CG  MET     1      35.483  57.054  69.578  0.00  0.00           C  
ATOM      7  SD  MET     1      34.152  56.242  70.487  0.00  0.00           S  
ATOM      8  CE  MET     1      35.001  55.701  71.965  0.00  0.00           C  
ATOM      9  H   MET     1      37.176  56.843  66.301  0.00  0.00           H  
ATOM     10  HA  MET     1      38.099  57.454  68.878  0.00  0.00           H  
ATOM     11  HB2 MET     1      36.041  55.469  68.363  0.00  0.00           H  
ATOM     12  HB3 MET     1      36.877  55.529  69.764  0.00  0.00           H  
ATOM     13  HG2 MET     1      35.975  57.729  70.180  0.00  0.00           H  
ATOM     14  HG3 MET     1      35.103  57.617  68.804  0.00  0.00           H  
ATOM     15  HE1 MET     1      34.335  55.535  72.695  0.00  0.00           H  
ATOM     16  HE2 MET     1      35.501  54.854  71.776  0.00  0.00           H  
ATOM     17  HE3 MET     1      35.647  56.407  72.261  0.00  0.00           H  
ATOM     18  H2  MET     1      36.244  57.796  67.242  0.00  0.00           H  
ATOM     19  H3  MET     1      37.768  58.250  66.876  0.00  0.00           H  
ATOM     20  N   LYS     2      39.034  55.642  66.614  0.00  0.00           N  
ATOM     21  CA  LYS     2      40.063  54.727  66.132  0.00  0.00           C  
ATOM     22  C   LYS     2      41.429  55.390  66.236  0.00  0.00           C  
ATOM     23  O   LYS     2      41.539  56.616  66.172  0.00  0.00           O  
ATOM     24  CB  LYS     2      39.795  54.293  64.691  0.00  0.00           C  
ATOM     25  CG  LYS     2      40.032  55.366  63.645  0.00  0.00           C  
ATOM     26  CD  LYS     2      39.806  54.809  62.251  0.00  0.00           C  
ATOM     27  CE  LYS     2      40.070  55.855  61.185  0.00  0.00           C  
ATOM     28  NZ  LYS     2      41.505  56.253  61.175  0.00  0.00           N1+
ATOM     29  H   LYS     2      38.484  56.265  65.992  0.00  0.00           H  
ATOM     30  HA  LYS     2      40.059  53.903  66.703  0.00  0.00           H  
ATOM     31  HB2 LYS     2      40.392  53.515  64.484  0.00  0.00           H  
ATOM     32  HB3 LYS     2      38.839  53.997  64.628  0.00  0.00           H  
ATOM     33  HG2 LYS     2      39.397  56.119  63.799  0.00  0.00           H  
ATOM     34  HG3 LYS     2      40.971  55.691  63.716  0.00  0.00           H  
ATOM     35  HD2 LYS     2      40.425  54.043  62.106  0.00  0.00           H  
ATOM     36  HD3 LYS     2      38.861  54.507  62.173  0.00  0.00           H  
ATOM     37  HE2 LYS     2      39.827  55.479  60.291  0.00  0.00           H  
ATOM     38  HE3 LYS     2      39.507  56.661  61.371  0.00  0.00           H  
ATOM     39  HZ1 LYS     2      41.796  56.419  60.233  0.00  0.00           H  
ATOM     40  HZ2 LYS     2      41.621  57.087  61.714  0.00  0.00           H  
ATOM     41  HZ3 LYS     2      42.055  55.518  61.571  0.00  0.00           H  
ATOM     42  N   LYS     3      42.464  54.573  66.392  0.00  0.00           N  
ATOM     43  CA  LYS     3      43.830  55.062  66.510  0.00  0.00           C  
ATOM     44  C   LYS     3      44.620  54.822  65.228  0.00  0.00           C  
ATOM     45  O   LYS     3      45.387  55.682  64.794  0.00  0.00           O  
ATOM     46  CB  LYS     3      44.504  54.385  67.697  0.00  0.00           C  
ATOM     47  CG  LYS     3      43.945  54.848  69.027  0.00  0.00           C  
ATOM     48  CD  LYS     3      44.794  54.369  70.183  0.00  0.00           C  
ATOM     49  CE  LYS     3      44.701  52.855  70.305  0.00  0.00           C  
ATOM     50  NZ  LYS     3      45.082  52.371  71.657  0.00  0.00           N1+
ATOM     51  H   LYS     3      42.215  53.560  66.422  0.00  0.00           H  
ATOM     52  HA  LYS     3      43.808  56.055  66.693  0.00  0.00           H  
ATOM     53  HB2 LYS     3      44.363  53.405  67.620  0.00  0.00           H  
ATOM     54  HB3 LYS     3      45.474  54.600  67.670  0.00  0.00           H  
ATOM     55  HG2 LYS     3      43.915  55.850  69.038  0.00  0.00           H  
ATOM     56  HG3 LYS     3      43.016  54.490  69.134  0.00  0.00           H  
ATOM     57  HD2 LYS     3      45.738  54.614  70.017  0.00  0.00           H  
ATOM     58  HD3 LYS     3      44.461  54.773  71.022  0.00  0.00           H  
ATOM     59  HE2 LYS     3      43.756  52.572  70.106  0.00  0.00           H  
ATOM     60  HE3 LYS     3      45.309  52.437  69.621  0.00  0.00           H  
ATOM     61  HZ1 LYS     3      46.064  52.182  71.678  0.00  0.00           H  
ATOM     62  HZ2 LYS     3      44.862  53.072  72.336  0.00  0.00           H  
ATOM     63  HZ3 LYS     3      44.576  51.534  71.866  0.00  0.00           H  
ATOM     64  N   THR     4      44.429  53.653  64.623  0.00  0.00           N  
ATOM     65  CA  THR     4      45.113  53.323  63.380  0.00  0.00           C  
ATOM     66  C   THR     4      44.626  54.251  62.274  0.00  0.00           C  
ATOM     67  O   THR     4      43.426  54.488  62.138  0.00  0.00           O  
ATOM     68  CB  THR     4      44.874  51.855  62.974  0.00  0.00           C  
ATOM     69  CG2 THR     4      45.538  51.546  61.639  0.00  0.00           C  
ATOM     70  OG1 THR     4      45.396  50.982  63.983  0.00  0.00           O  
ATOM     71  H   THR     4      43.768  53.015  65.102  0.00  0.00           H  
ATOM     72  HA  THR     4      46.095  53.470  63.505  0.00  0.00           H  
ATOM     73  HB  THR     4      43.869  51.694  62.902  0.00  0.00           H  
ATOM     74 HG21 THR     4      45.987  50.651  61.682  0.00  0.00           H  
ATOM     75 HG22 THR     4      44.848  51.532  60.912  0.00  0.00           H  
ATOM     76 HG23 THR     4      46.222  52.248  61.430  0.00  0.00           H  
ATOM     77  HG1 THR     4      44.712  50.833  64.704  0.00  0.00           H  
ATOM     78  N   LYS     5      45.562  54.763  61.480  0.00  0.00           N  
ATOM     79  CA  LYS     5      45.242  55.752  60.456  0.00  0.00           C  
ATOM     80  C   LYS     5      45.025  55.083  59.104  0.00  0.00           C  
ATOM     81  O   LYS     5      45.509  53.978  58.865  0.00  0.00           O  
ATOM     82  CB  LYS     5      46.351  56.802  60.369  0.00  0.00           C  
ATOM     83  CG  LYS     5      46.675  57.452  61.709  0.00  0.00           C  
ATOM     84  CD  LYS     5      45.481  58.219  62.262  0.00  0.00           C  
ATOM     85  CE  LYS     5      45.815  58.929  63.564  0.00  0.00           C  
ATOM     86  NZ  LYS     5      46.831  60.001  63.388  0.00  0.00           N1+
ATOM     87  H   LYS     5      46.522  54.404  61.649  0.00  0.00           H  
ATOM     88  HA  LYS     5      44.396  56.231  60.718  0.00  0.00           H  
ATOM     89  HB2 LYS     5      47.175  56.360  60.029  0.00  0.00           H  
ATOM     90  HB3 LYS     5      46.058  57.514  59.738  0.00  0.00           H  
ATOM     91  HG2 LYS     5      46.932  56.740  62.362  0.00  0.00           H  
ATOM     92  HG3 LYS     5      47.439  58.086  61.588  0.00  0.00           H  
ATOM     93  HD2 LYS     5      45.199  58.900  61.591  0.00  0.00           H  
ATOM     94  HD3 LYS     5      44.737  57.578  62.431  0.00  0.00           H  
ATOM     95  HE2 LYS     5      44.972  59.332  63.940  0.00  0.00           H  
ATOM     96  HE3 LYS     5      46.162  58.252  64.224  0.00  0.00           H  
ATOM     97  HZ1 LYS     5      47.664  59.585  63.012  0.00  0.00           H  
ATOM     98  HZ2 LYS     5      46.484  60.687  62.756  0.00  0.00           H  
ATOM     99  N   ILE     6      44.295  55.762  58.224  0.00  0.00           N  
ATOM    100  CA  ILE     6      43.948  55.209  56.920  0.00  0.00           C  
ATOM    101  C   ILE     6      44.510  56.045  55.777  0.00  0.00           C  
ATOM    102  O   ILE     6      44.163  57.216  55.622  0.00  0.00           O  
ATOM    103  CB  ILE     6      42.416  55.110  56.756  0.00  0.00           C  
ATOM    104  CG1 ILE     6      41.825  54.217  57.850  0.00  0.00           C  
ATOM    105  CG2 ILE     6      42.059  54.573  55.374  0.00  0.00           C  
ATOM    106  CD1 ILE     6      40.311  54.178  57.866  0.00  0.00           C  
ATOM    107  H   ILE     6      43.998  56.707  58.542  0.00  0.00           H  
ATOM    108  HA  ILE     6      44.398  54.308  56.866  0.00  0.00           H  
ATOM    109  HB  ILE     6      42.038  56.021  56.864  0.00  0.00           H  
ATOM    110 HG12 ILE     6      42.172  53.288  57.721  0.00  0.00           H  
ATOM    111 HG13 ILE     6      42.146  54.555  58.736  0.00  0.00           H  
ATOM    112 HG21 ILE     6      41.066  54.551  55.273  0.00  0.00           H  
ATOM    113 HG22 ILE     6      42.452  55.167  54.675  0.00  0.00           H  
ATOM    114 HG23 ILE     6      42.425  53.650  55.272  0.00  0.00           H  
ATOM    115 HD11 ILE     6      39.980  53.830  56.990  0.00  0.00           H  
ATOM    116 HD12 ILE     6      40.004  53.578  58.603  0.00  0.00           H  
ATOM    117 HD13 ILE     6      39.958  55.100  58.015  0.00  0.00           H  
ATOM    118  N   VAL     7      45.382  55.432  54.982  0.00  0.00           N  
ATOM    119  CA  VAL     7      45.879  56.046  53.757  0.00  0.00           C  
ATOM    120  C   VAL     7      45.025  55.569  52.584  0.00  0.00           C  
ATOM    121  O   VAL     7      44.833  54.367  52.402  0.00  0.00           O  
ATOM    122  CB  VAL     7      47.356  55.699  53.497  0.00  0.00           C  
ATOM    123  CG1 VAL     7      47.875  56.484  52.298  0.00  0.00           C  
ATOM    124  CG2 VAL     7      48.199  55.996  54.731  0.00  0.00           C  
ATOM    125  H   VAL     7      45.675  54.487  55.307  0.00  0.00           H  
ATOM    126  HA  VAL     7      45.770  57.036  53.834  0.00  0.00           H  
ATOM    127  HB  VAL     7      47.404  54.737  53.256  0.00  0.00           H  
ATOM    128 HG11 VAL     7      48.484  57.210  52.614  0.00  0.00           H  
ATOM    129 HG12 VAL     7      48.376  55.870  51.689  0.00  0.00           H  
ATOM    130 HG13 VAL     7      47.104  56.886  51.805  0.00  0.00           H  
ATOM    131 HG21 VAL     7      48.740  56.821  54.570  0.00  0.00           H  
ATOM    132 HG22 VAL     7      47.596  56.136  55.516  0.00  0.00           H  
ATOM    133 HG23 VAL     7      48.808  55.223  54.908  0.00  0.00           H  
ATOM    134  N   CYS     8      44.514  56.509  51.795  0.00  0.00           N  
ATOM    135  CA  CYS     8      43.657  56.179  50.659  0.00  0.00           C  
ATOM    136  C   CYS     8      44.235  56.692  49.348  0.00  0.00           C  
ATOM    137  O   CYS     8      44.503  57.884  49.202  0.00  0.00           O  
ATOM    138  CB  CYS     8      42.254  56.752  50.858  0.00  0.00           C  
ATOM    139  SG  CYS     8      41.339  56.031  52.233  0.00  0.00           S  
ATOM    140  H   CYS     8      44.772  57.482  52.052  0.00  0.00           H  
ATOM    141  HA  CYS     8      43.587  55.173  50.599  0.00  0.00           H  
ATOM    142  HB2 CYS     8      42.341  57.735  51.017  0.00  0.00           H  
ATOM    143  HB3 CYS     8      41.735  56.596  50.017  0.00  0.00           H  
ATOM    144  HG  CYS     8      41.265  56.699  52.975  0.00  0.00           H  
ATOM    145  N   THR     9      44.421  55.782  48.399  0.00  0.00           N  
ATOM    146  CA  THR     9      44.840  56.156  47.057  0.00  0.00           C  
ATOM    147  C   THR     9      43.647  56.768  46.333  0.00  0.00           C  
ATOM    148  O   THR     9      42.615  56.122  46.165  0.00  0.00           O  
ATOM    149  CB  THR     9      45.375  54.950  46.264  0.00  0.00           C  
ATOM    150  CG2 THR     9      45.984  55.401  44.942  0.00  0.00           C  
ATOM    151  OG1 THR     9      46.368  54.267  47.037  0.00  0.00           O  
ATOM    152  H   THR     9      44.245  54.802  48.693  0.00  0.00           H  
ATOM    153  HA  THR     9      45.556  56.847  47.124  0.00  0.00           H  
ATOM    154  HB  THR     9      44.605  54.303  46.091  0.00  0.00           H  
ATOM    155 HG21 THR     9      46.628  54.708  44.612  0.00  0.00           H  
ATOM    156 HG22 THR     9      45.260  55.528  44.261  0.00  0.00           H  
ATOM    157 HG23 THR     9      46.470  56.268  45.071  0.00  0.00           H  
ATOM    158  HG1 THR     9      46.576  54.783  47.875  0.00  0.00           H  
ATOM    159  N   ILE    10      43.802  58.018  45.907  0.00  0.00           N  
ATOM    160  CA  ILE    10      42.712  58.766  45.288  0.00  0.00           C  
ATOM    161  C   ILE    10      42.751  58.689  43.768  0.00  0.00           C  
ATOM    162  O   ILE    10      43.813  58.795  43.154  0.00  0.00           O  
ATOM    163  CB  ILE    10      42.752  60.248  45.713  0.00  0.00           C  
ATOM    164  CG1 ILE    10      42.565  60.376  47.230  0.00  0.00           C  
ATOM    165  CG2 ILE    10      41.679  61.048  44.988  0.00  0.00           C  
ATOM    166  CD1 ILE    10      41.237  59.858  47.753  0.00  0.00           C  
ATOM    167  H   ILE    10      44.755  58.411  46.051  0.00  0.00           H  
ATOM    168  HA  ILE    10      41.858  58.312  45.578  0.00  0.00           H  
ATOM    169  HB  ILE    10      43.649  60.609  45.482  0.00  0.00           H  
ATOM    170 HG12 ILE    10      43.307  59.877  47.682  0.00  0.00           H  
ATOM    171 HG13 ILE    10      42.648  61.345  47.473  0.00  0.00           H  
ATOM    172 HG21 ILE    10      41.748  62.010  45.248  0.00  0.00           H  
ATOM    173 HG22 ILE    10      41.807  60.960  44.002  0.00  0.00           H  
ATOM    174 HG23 ILE    10      40.777  60.700  45.238  0.00  0.00           H  
ATOM    175 HD11 ILE    10      41.152  58.889  47.531  0.00  0.00           H  
ATOM    176 HD12 ILE    10      41.203  59.981  48.743  0.00  0.00           H  
ATOM    177 HD13 ILE    10      40.494  60.368  47.325  0.00  0.00           H  
ATOM    178  N   GLY    11      41.575  58.496  43.178  0.00  0.00           N  
ATOM    179  CA  GLY    11      41.427  58.423  41.737  0.00  0.00           C  
ATOM    180  C   GLY    11      40.249  59.261  41.278  0.00  0.00           C  
ATOM    181  O   GLY    11      39.721  60.059  42.050  0.00  0.00           O  
ATOM    182  H   GLY    11      40.772  58.402  43.842  0.00  0.00           H  
ATOM    183  HA2 GLY    11      42.267  58.757  41.293  0.00  0.00           H  
ATOM    184  HA3 GLY    11      41.283  57.466  41.460  0.00  0.00           H  
ATOM    185  N   PRO    12      39.828  59.084  40.016  0.00  0.00           N  
ATOM    186  CA  PRO    12      38.733  59.863  39.424  0.00  0.00           C  
ATOM    187  C   PRO    12      37.421  59.825  40.210  0.00  0.00           C  
ATOM    188  O   PRO    12      36.698  60.821  40.212  0.00  0.00           O  
ATOM    189  CB  PRO    12      38.546  59.208  38.052  0.00  0.00           C  
ATOM    190  CG  PRO    12      39.870  58.622  37.729  0.00  0.00           C  
ATOM    191  CD  PRO    12      40.451  58.174  39.037  0.00  0.00           C  
ATOM    192  HA  PRO    12      39.029  60.831  39.275  0.00  0.00           H  
ATOM    193  HB2 PRO    12      37.835  58.499  38.096  0.00  0.00           H  
ATOM    194  HB3 PRO    12      38.274  59.893  37.369  0.00  0.00           H  
ATOM    195  HG2 PRO    12      39.770  57.843  37.096  0.00  0.00           H  
ATOM    196  HG3 PRO    12      40.465  59.308  37.289  0.00  0.00           H  
ATOM    197  HD2 PRO    12      40.211  57.224  39.241  0.00  0.00           H  
ATOM    198  HD3 PRO    12      41.448  58.274  39.052  0.00  0.00           H  
ATOM    199  N   LYS    13      37.119  58.706  40.863  0.00  0.00           N  
ATOM    200  CA  LYS    13      35.853  58.572  41.579  0.00  0.00           C  
ATOM    201  C   LYS    13      35.894  59.264  42.936  0.00  0.00           C  
ATOM    202  O   LYS    13      34.856  59.473  43.559  0.00  0.00           O  
ATOM    203  CB  LYS    13      35.467  57.106  41.771  0.00  0.00           C  
ATOM    204  CG  LYS    13      35.073  56.399  40.480  0.00  0.00           C  
ATOM    205  CD  LYS    13      34.598  54.967  40.712  0.00  0.00           C  
ATOM    206  CE  LYS    13      33.336  54.918  41.578  0.00  0.00           C  
ATOM    207  NZ  LYS    13      32.965  53.540  41.978  0.00  0.00           N1+
ATOM    208  H   LYS    13      37.836  57.964  40.820  0.00  0.00           H  
ATOM    209  HA  LYS    13      35.120  58.992  41.024  0.00  0.00           H  
ATOM    210  HB2 LYS    13      36.247  56.626  42.164  0.00  0.00           H  
ATOM    211  HB3 LYS    13      34.692  57.066  42.398  0.00  0.00           H  
ATOM    212  HG2 LYS    13      34.333  56.915  40.038  0.00  0.00           H  
ATOM    213  HG3 LYS    13      35.865  56.379  39.863  0.00  0.00           H  
ATOM    214  HD2 LYS    13      34.392  54.550  39.833  0.00  0.00           H  
ATOM    215  HD3 LYS    13      35.317  54.460  41.176  0.00  0.00           H  
ATOM    216  HE2 LYS    13      33.494  55.475  42.403  0.00  0.00           H  
ATOM    217  HE3 LYS    13      32.577  55.331  41.059  0.00  0.00           H  
ATOM    218  HZ1 LYS    13      33.005  52.938  41.180  0.00  0.00           H  
ATOM    219  HZ2 LYS    13      33.603  53.211  42.675  0.00  0.00           H  
ATOM    220  HZ3 LYS    13      32.036  53.538  42.350  0.00  0.00           H  
ATOM    221  N   THR    14      37.097  59.605  43.389  0.00  0.00           N  
ATOM    222  CA  THR    14      37.293  60.164  44.720  0.00  0.00           C  
ATOM    223  C   THR    14      38.131  61.433  44.646  0.00  0.00           C  
ATOM    224  O   THR    14      38.684  61.885  45.650  0.00  0.00           O  
ATOM    225  CB  THR    14      37.991  59.153  45.651  0.00  0.00           C  
ATOM    226  CG2 THR    14      37.072  57.982  45.965  0.00  0.00           C  
ATOM    227  OG1 THR    14      39.179  58.663  45.018  0.00  0.00           O  
ATOM    228  H   THR    14      37.876  59.439  42.717  0.00  0.00           H  
ATOM    229  HA  THR    14      36.394  60.400  45.104  0.00  0.00           H  
ATOM    230  HB  THR    14      38.261  59.631  46.510  0.00  0.00           H  
ATOM    231 HG21 THR    14      36.126  58.304  46.044  0.00  0.00           H  
ATOM    232 HG22 THR    14      37.126  57.301  45.231  0.00  0.00           H  
ATOM    233 HG23 THR    14      37.347  57.556  46.830  0.00  0.00           H  
ATOM    234  HG1 THR    14      39.278  57.675  45.176  0.00  0.00           H  
ATOM    235  N   GLU    15      38.216  62.006  43.449  0.00  0.00           N  
ATOM    236  CA  GLU    15      39.028  63.194  43.220  0.00  0.00           C  
ATOM    237  C   GLU    15      38.276  64.474  43.582  0.00  0.00           C  
ATOM    238  O   GLU    15      38.889  65.494  43.888  0.00  0.00           O  
ATOM    239  CB  GLU    15      39.472  63.236  41.754  0.00  0.00           C  
ATOM    240  CG  GLU    15      40.167  64.516  41.334  0.00  0.00           C  
ATOM    241  CD  GLU    15      40.898  64.367  40.013  0.00  0.00           C  
ATOM    242  OE1 GLU    15      40.504  63.495  39.210  0.00  0.00           O  
ATOM    243  OE2 GLU    15      41.871  65.115  39.779  0.00  0.00           O1-
ATOM    244  H   GLU    15      37.661  61.539  42.703  0.00  0.00           H  
ATOM    245  HA  GLU    15      39.874  63.139  43.769  0.00  0.00           H  
ATOM    246  HB2 GLU    15      40.105  62.490  41.614  0.00  0.00           H  
ATOM    247  HB3 GLU    15      38.664  63.135  41.195  0.00  0.00           H  
ATOM    248  HG2 GLU    15      39.488  65.215  41.219  0.00  0.00           H  
ATOM    249  HG3 GLU    15      40.834  64.747  42.016  0.00  0.00           H  
ATOM    250  N   SER    16      36.948  64.408  43.560  0.00  0.00           N  
ATOM    251  CA  SER    16      36.111  65.566  43.861  0.00  0.00           C  
ATOM    252  C   SER    16      36.169  65.938  45.339  0.00  0.00           C  
ATOM    253  O   SER    16      36.469  65.097  46.186  0.00  0.00           O  
ATOM    254  CB  SER    16      34.662  65.301  43.444  0.00  0.00           C  
ATOM    255  OG  SER    16      34.103  64.229  44.181  0.00  0.00           O  
ATOM    256  H   SER    16      36.563  63.474  43.313  0.00  0.00           H  
ATOM    257  HA  SER    16      36.461  66.351  43.331  0.00  0.00           H  
ATOM    258  HB2 SER    16      34.126  66.124  43.609  0.00  0.00           H  
ATOM    259  HB3 SER    16      34.645  65.072  42.474  0.00  0.00           H  
ATOM    260  HG  SER    16      34.698  63.429  44.110  0.00  0.00           H  
ATOM    261  N   GLU    17      35.881  67.201  45.643  0.00  0.00           N  
ATOM    262  CA  GLU    17      35.898  67.683  47.020  0.00  0.00           C  
ATOM    263  C   GLU    17      34.828  66.980  47.852  0.00  0.00           C  
ATOM    264  O   GLU    17      35.037  66.690  49.029  0.00  0.00           O  
ATOM    265  CB  GLU    17      35.688  69.198  47.071  0.00  0.00           C  
ATOM    266  CG  GLU    17      36.805  69.997  46.417  0.00  0.00           C  
ATOM    267  CD  GLU    17      36.629  71.494  46.581  0.00  0.00           C  
ATOM    268  OE1 GLU    17      35.716  71.913  47.325  0.00  0.00           O  
ATOM    269  OE2 GLU    17      37.406  72.256  45.967  0.00  0.00           O1-
ATOM    270  H   GLU    17      35.647  67.802  44.829  0.00  0.00           H  
ATOM    271  HA  GLU    17      36.802  67.514  47.427  0.00  0.00           H  
ATOM    272  HB2 GLU    17      34.855  69.401  46.589  0.00  0.00           H  
ATOM    273  HB3 GLU    17      35.646  69.463  48.016  0.00  0.00           H  
ATOM    274  HG2 GLU    17      37.653  69.748  46.846  0.00  0.00           H  
ATOM    275  HG3 GLU    17      36.802  69.801  45.454  0.00  0.00           H  
ATOM    276  N   GLU    18      33.681  66.716  47.232  0.00  0.00           N  
ATOM    277  CA  GLU    18      32.576  66.047  47.914  0.00  0.00           C  
ATOM    278  C   GLU    18      32.984  64.661  48.404  0.00  0.00           C  
ATOM    279  O   GLU    18      32.784  64.317  49.571  0.00  0.00           O  
ATOM    280  CB  GLU    18      31.370  65.925  46.981  0.00  0.00           C  
ATOM    281  CG  GLU    18      30.107  65.440  47.669  0.00  0.00           C  
ATOM    282  CD  GLU    18      28.954  65.250  46.704  0.00  0.00           C  
ATOM    283  OE1 GLU    18      29.144  65.491  45.493  0.00  0.00           O  
ATOM    284  OE2 GLU    18      27.860  64.849  47.154  0.00  0.00           O1-
ATOM    285  H   GLU    18      33.641  67.021  46.241  0.00  0.00           H  
ATOM    286  HA  GLU    18      32.276  66.605  48.699  0.00  0.00           H  
ATOM    287  HB2 GLU    18      31.186  66.818  46.612  0.00  0.00           H  
ATOM    288  HB3 GLU    18      31.598  65.274  46.280  0.00  0.00           H  
ATOM    289  HG2 GLU    18      30.295  64.569  48.082  0.00  0.00           H  
ATOM    290  HG3 GLU    18      29.834  66.115  48.329  0.00  0.00           H  
ATOM    291  N   MET    19      33.548  63.867  47.502  0.00  0.00           N  
ATOM    292  CA  MET    19      33.988  62.521  47.831  0.00  0.00           C  
ATOM    293  C   MET    19      35.144  62.565  48.826  0.00  0.00           C  
ATOM    294  O   MET    19      35.179  61.776  49.766  0.00  0.00           O  
ATOM    295  CB  MET    19      34.375  61.763  46.558  0.00  0.00           C  
ATOM    296  CG  MET    19      33.161  61.251  45.780  0.00  0.00           C  
ATOM    297  SD  MET    19      32.264  59.953  46.662  0.00  0.00           S  
ATOM    298  CE  MET    19      33.538  58.706  46.859  0.00  0.00           C  
ATOM    299  H   MET    19      33.646  64.287  46.554  0.00  0.00           H  
ATOM    300  HA  MET    19      33.224  62.035  48.267  0.00  0.00           H  
ATOM    301  HB2 MET    19      34.899  62.372  45.959  0.00  0.00           H  
ATOM    302  HB3 MET    19      34.945  60.976  46.805  0.00  0.00           H  
ATOM    303  HG2 MET    19      32.547  62.047  45.582  0.00  0.00           H  
ATOM    304  HG3 MET    19      33.482  60.915  44.867  0.00  0.00           H  
ATOM    305  HE1 MET    19      33.507  58.071  46.086  0.00  0.00           H  
ATOM    306  HE2 MET    19      34.436  59.147  46.891  0.00  0.00           H  
ATOM    307  HE3 MET    19      33.384  58.202  47.710  0.00  0.00           H  
ATOM    308  N   LEU    20      36.076  63.498  48.634  0.00  0.00           N  
ATOM    309  CA  LEU    20      37.182  63.665  49.574  0.00  0.00           C  
ATOM    310  C   LEU    20      36.656  63.968  50.975  0.00  0.00           C  
ATOM    311  O   LEU    20      37.148  63.419  51.961  0.00  0.00           O  
ATOM    312  CB  LEU    20      38.131  64.781  49.115  0.00  0.00           C  
ATOM    313  CG  LEU    20      39.118  64.462  47.991  0.00  0.00           C  
ATOM    314  CD1 LEU    20      39.851  65.721  47.532  0.00  0.00           C  
ATOM    315  CD2 LEU    20      40.112  63.409  48.458  0.00  0.00           C  
ATOM    316  H   LEU    20      35.950  64.076  47.786  0.00  0.00           H  
ATOM    317  HA  LEU    20      37.704  62.808  49.610  0.00  0.00           H  
ATOM    318  HB2 LEU    20      37.566  65.550  48.806  0.00  0.00           H  
ATOM    319  HB3 LEU    20      38.668  65.069  49.911  0.00  0.00           H  
ATOM    320  HG  LEU    20      38.617  64.072  47.217  0.00  0.00           H  
ATOM    321 HD11 LEU    20      40.356  66.110  48.302  0.00  0.00           H  
ATOM    322 HD12 LEU    20      40.488  65.485  46.799  0.00  0.00           H  
ATOM    323 HD13 LEU    20      39.187  66.388  47.196  0.00  0.00           H  
ATOM    324 HD21 LEU    20      39.621  62.575  48.712  0.00  0.00           H  
ATOM    325 HD22 LEU    20      40.755  63.204  47.719  0.00  0.00           H  
ATOM    326 HD23 LEU    20      40.616  63.753  49.251  0.00  0.00           H  
ATOM    327  N   ALA    21      35.657  64.840  51.059  0.00  0.00           N  
ATOM    328  CA  ALA    21      35.025  65.157  52.334  0.00  0.00           C  
ATOM    329  C   ALA    21      34.408  63.896  52.929  0.00  0.00           C  
ATOM    330  O   ALA    21      34.598  63.596  54.108  0.00  0.00           O  
ATOM    331  CB  ALA    21      33.972  66.240  52.162  0.00  0.00           C  
ATOM    332  H   ALA    21      35.372  65.267  50.156  0.00  0.00           H  
ATOM    333  HA  ALA    21      35.723  65.501  52.966  0.00  0.00           H  
ATOM    334  HB1 ALA    21      33.133  65.836  51.798  0.00  0.00           H  
ATOM    335  HB2 ALA    21      33.779  66.663  53.047  0.00  0.00           H  
ATOM    336  HB3 ALA    21      34.308  66.936  51.528  0.00  0.00           H  
ATOM    337  N   LYS    22      33.657  63.169  52.105  0.00  0.00           N  
ATOM    338  CA  LYS    22      33.074  61.893  52.513  0.00  0.00           C  
ATOM    339  C   LYS    22      34.139  60.896  52.948  0.00  0.00           C  
ATOM    340  O   LYS    22      33.952  60.149  53.909  0.00  0.00           O  
ATOM    341  CB  LYS    22      32.254  61.284  51.371  0.00  0.00           C  
ATOM    342  CG  LYS    22      30.902  61.936  51.131  0.00  0.00           C  
ATOM    343  CD  LYS    22      30.181  61.277  49.964  0.00  0.00           C  
ATOM    344  CE  LYS    22      28.731  61.724  49.873  0.00  0.00           C  
ATOM    345  NZ  LYS    22      28.585  63.197  49.750  0.00  0.00           N1+
ATOM    346  H   LYS    22      33.523  63.582  51.160  0.00  0.00           H  
ATOM    347  HA  LYS    22      32.447  62.056  53.289  0.00  0.00           H  
ATOM    348  HB2 LYS    22      32.792  61.357  50.529  0.00  0.00           H  
ATOM    349  HB3 LYS    22      32.104  60.315  51.580  0.00  0.00           H  
ATOM    350  HG2 LYS    22      30.342  61.840  51.952  0.00  0.00           H  
ATOM    351  HG3 LYS    22      31.036  62.902  50.924  0.00  0.00           H  
ATOM    352  HD2 LYS    22      30.644  61.526  49.118  0.00  0.00           H  
ATOM    353  HD3 LYS    22      30.202  60.289  50.089  0.00  0.00           H  
ATOM    354  HE2 LYS    22      28.305  61.282  49.073  0.00  0.00           H  
ATOM    355  HE3 LYS    22      28.243  61.412  50.699  0.00  0.00           H  
ATOM    356  HZ1 LYS    22      28.690  63.618  50.651  0.00  0.00           H  
ATOM    357  HZ2 LYS    22      29.287  63.551  49.132  0.00  0.00           H  
ATOM    358  HZ3 LYS    22      27.680  63.413  49.384  0.00  0.00           H  
ATOM    359  N   MET    23      35.255  60.889  52.229  0.00  0.00           N  
ATOM    360  CA  MET    23      36.352  59.984  52.532  0.00  0.00           C  
ATOM    361  C   MET    23      36.984  60.348  53.875  0.00  0.00           C  
ATOM    362  O   MET    23      37.308  59.470  54.673  0.00  0.00           O  
ATOM    363  CB  MET    23      37.384  60.012  51.402  0.00  0.00           C  
ATOM    364  CG  MET    23      36.889  59.343  50.125  0.00  0.00           C  
ATOM    365  SD  MET    23      37.163  57.562  50.096  0.00  0.00           S  
ATOM    366  CE  MET    23      38.920  57.487  49.751  0.00  0.00           C  
ATOM    367  H   MET    23      35.274  61.573  51.447  0.00  0.00           H  
ATOM    368  HA  MET    23      35.984  59.053  52.608  0.00  0.00           H  
ATOM    369  HB2 MET    23      37.614  60.967  51.192  0.00  0.00           H  
ATOM    370  HB3 MET    23      38.216  59.538  51.706  0.00  0.00           H  
ATOM    371  HG2 MET    23      35.889  59.560  50.015  0.00  0.00           H  
ATOM    372  HG3 MET    23      37.350  59.796  49.324  0.00  0.00           H  
ATOM    373  HE1 MET    23      39.101  56.756  49.092  0.00  0.00           H  
ATOM    374  HE2 MET    23      39.224  58.361  49.370  0.00  0.00           H  
ATOM    375  HE3 MET    23      39.420  57.302  50.598  0.00  0.00           H  
ATOM    376  N   LEU    24      37.148  61.644  54.121  0.00  0.00           N  
ATOM    377  CA  LEU    24      37.643  62.130  55.408  0.00  0.00           C  
ATOM    378  C   LEU    24      36.686  61.776  56.545  0.00  0.00           C  
ATOM    379  O   LEU    24      37.115  61.344  57.615  0.00  0.00           O  
ATOM    380  CB  LEU    24      37.847  63.644  55.363  0.00  0.00           C  
ATOM    381  CG  LEU    24      39.025  64.158  54.533  0.00  0.00           C  
ATOM    382  CD1 LEU    24      38.956  65.672  54.408  0.00  0.00           C  
ATOM    383  CD2 LEU    24      40.347  63.733  55.152  0.00  0.00           C  
ATOM    384  H   LEU    24      36.898  62.273  53.332  0.00  0.00           H  
ATOM    385  HA  LEU    24      38.532  61.694  55.595  0.00  0.00           H  
ATOM    386  HB2 LEU    24      37.017  64.054  54.985  0.00  0.00           H  
ATOM    387  HB3 LEU    24      37.982  63.963  56.299  0.00  0.00           H  
ATOM    388  HG  LEU    24      38.986  63.747  53.625  0.00  0.00           H  
ATOM    389 HD11 LEU    24      38.992  66.085  55.318  0.00  0.00           H  
ATOM    390 HD12 LEU    24      39.730  65.999  53.864  0.00  0.00           H  
ATOM    391 HD13 LEU    24      38.101  65.932  53.959  0.00  0.00           H  
ATOM    392 HD21 LEU    24      40.393  62.734  55.192  0.00  0.00           H  
ATOM    393 HD22 LEU    24      41.104  64.078  54.596  0.00  0.00           H  
ATOM    394 HD23 LEU    24      40.419  64.106  56.078  0.00  0.00           H  
ATOM    395  N   ASP    25      35.393  61.969  56.304  0.00  0.00           N  
ATOM    396  CA  ASP    25      34.362  61.610  57.273  0.00  0.00           C  
ATOM    397  C   ASP    25      34.360  60.110  57.550  0.00  0.00           C  
ATOM    398  O   ASP    25      34.155  59.682  58.686  0.00  0.00           O  
ATOM    399  CB  ASP    25      32.982  62.052  56.776  0.00  0.00           C  
ATOM    400  CG  ASP    25      32.789  63.556  56.845  0.00  0.00           C  
ATOM    401  OD1 ASP    25      33.742  64.267  57.224  0.00  0.00           O  
ATOM    402  OD2 ASP    25      31.675  64.027  56.529  0.00  0.00           O1-
ATOM    403  H   ASP    25      35.182  62.393  55.377  0.00  0.00           H  
ATOM    404  HA  ASP    25      34.594  62.069  58.140  0.00  0.00           H  
ATOM    405  HB2 ASP    25      32.889  61.761  55.831  0.00  0.00           H  
ATOM    406  HB3 ASP    25      32.296  61.615  57.345  0.00  0.00           H  
ATOM    407  N   ALA    26      34.583  59.317  56.507  0.00  0.00           N  
ATOM    408  CA  ALA    26      34.565  57.864  56.630  0.00  0.00           C  
ATOM    409  C   ALA    26      35.740  57.362  57.466  0.00  0.00           C  
ATOM    410  O   ALA    26      35.651  56.306  58.094  0.00  0.00           O  
ATOM    411  CB  ALA    26      34.581  57.219  55.253  0.00  0.00           C  
ATOM    412  H   ALA    26      34.768  59.814  55.613  0.00  0.00           H  
ATOM    413  HA  ALA    26      33.708  57.586  57.084  0.00  0.00           H  
ATOM    414  HB1 ALA    26      35.380  57.538  54.743  0.00  0.00           H  
ATOM    415  HB2 ALA    26      34.624  56.225  55.349  0.00  0.00           H  
ATOM    416  HB3 ALA    26      33.750  57.468  54.757  0.00  0.00           H  
ATOM    417  N   GLY    27      36.837  58.120  57.470  0.00  0.00           N  
ATOM    418  CA  GLY    27      37.993  57.786  58.285  0.00  0.00           C  
ATOM    419  C   GLY    27      39.338  57.957  57.603  0.00  0.00           C  
ATOM    420  O   GLY    27      40.371  57.621  58.185  0.00  0.00           O  
ATOM    421  H   GLY    27      36.790  58.953  56.850  0.00  0.00           H  
ATOM    422  HA2 GLY    27      37.977  58.358  59.138  0.00  0.00           H  
ATOM    423  HA3 GLY    27      37.905  56.816  58.608  0.00  0.00           H  
ATOM    424  N   MET    28      39.341  58.472  56.377  0.00  0.00           N  
ATOM    425  CA  MET    28      40.591  58.719  55.665  0.00  0.00           C  
ATOM    426  C   MET    28      41.405  59.772  56.409  0.00  0.00           C  
ATOM    427  O   MET    28      40.852  60.750  56.911  0.00  0.00           O  
ATOM    428  CB  MET    28      40.338  59.182  54.228  0.00  0.00           C  
ATOM    429  CG  MET    28      41.617  59.532  53.474  0.00  0.00           C  
ATOM    430  SD  MET    28      41.368  60.107  51.785  0.00  0.00           S  
ATOM    431  CE  MET    28      40.683  61.732  52.089  0.00  0.00           C  
ATOM    432  H   MET    28      38.406  58.676  55.984  0.00  0.00           H  
ATOM    433  HA  MET    28      41.120  57.869  55.654  0.00  0.00           H  
ATOM    434  HB2 MET    28      39.865  58.451  53.727  0.00  0.00           H  
ATOM    435  HB3 MET    28      39.748  59.995  54.245  0.00  0.00           H  
ATOM    436  HG2 MET    28      42.132  60.239  54.030  0.00  0.00           H  
ATOM    437  HG3 MET    28      42.236  58.701  53.491  0.00  0.00           H  
ATOM    438  HE1 MET    28      39.894  61.656  52.701  0.00  0.00           H  
ATOM    439  HE2 MET    28      41.377  62.315  52.515  0.00  0.00           H  
ATOM    440  HE3 MET    28      40.392  62.142  51.223  0.00  0.00           H  
ATOM    441  N   ASN    29      42.716  59.562  56.476  0.00  0.00           N  
ATOM    442  CA  ASN    29      43.617  60.483  57.160  0.00  0.00           C  
ATOM    443  C   ASN    29      44.683  61.031  56.219  0.00  0.00           C  
ATOM    444  O   ASN    29      45.096  62.184  56.343  0.00  0.00           O  
ATOM    445  CB  ASN    29      44.285  59.793  58.350  0.00  0.00           C  
ATOM    446  CG  ASN    29      43.285  59.260  59.355  0.00  0.00           C  
ATOM    447  H   ASN    29      43.040  58.692  56.003  0.00  0.00           H  
ATOM    448  HA  ASN    29      43.063  61.269  57.467  0.00  0.00           H  
ATOM    449  HB2 ASN    29      44.829  59.031  58.007  0.00  0.00           H  
ATOM    450  HB3 ASN    29      44.874  60.455  58.807  0.00  0.00           H  
ATOM    451  ND2 ASN    29      42.571  60.164  60.016  0.00  0.00           N  
ATOM    452  OD1 ASN    29      43.162  58.050  59.546  0.00  0.00           O  
ATOM    453 HD22 ASN    29      42.707  61.139  59.831  0.00  0.00           H  
ATOM    454 HD21 ASN    29      41.899  59.874  60.696  0.00  0.00           H  
ATOM    455  N   VAL    30      45.121  60.199  55.279  0.00  0.00           N  
ATOM    456  CA  VAL    30      46.190  60.569  54.357  0.00  0.00           C  
ATOM    457  C   VAL    30      45.820  60.221  52.919  0.00  0.00           C  
ATOM    458  O   VAL    30      45.253  59.160  52.652  0.00  0.00           O  
ATOM    459  CB  VAL    30      47.507  59.866  54.723  0.00  0.00           C  
ATOM    460  CG1 VAL    30      48.640  60.363  53.836  0.00  0.00           C  
ATOM    461  CG2 VAL    30      47.838  60.093  56.189  0.00  0.00           C  
ATOM    462  H   VAL    30      44.643  59.275  55.258  0.00  0.00           H  
ATOM    463  HA  VAL    30      46.320  61.566  54.411  0.00  0.00           H  
ATOM    464  HB  VAL    30      47.396  58.895  54.535  0.00  0.00           H  
ATOM    465 HG11 VAL    30      49.326  60.825  54.398  0.00  0.00           H  
ATOM    466 HG12 VAL    30      49.062  59.587  53.367  0.00  0.00           H  
ATOM    467 HG13 VAL    30      48.278  61.004  53.159  0.00  0.00           H  
ATOM    468 HG21 VAL    30      47.428  60.954  56.491  0.00  0.00           H  
ATOM    469 HG22 VAL    30      47.471  59.338  56.732  0.00  0.00           H  
ATOM    470 HG23 VAL    30      48.831  60.136  56.301  0.00  0.00           H  
ATOM    471  N   MET    31      46.145  61.124  51.998  0.00  0.00           N  
ATOM    472  CA  MET    31      45.922  60.897  50.573  0.00  0.00           C  
ATOM    473  C   MET    31      47.185  60.395  49.887  0.00  0.00           C  
ATOM    474  O   MET    31      48.230  61.044  49.939  0.00  0.00           O  
ATOM    475  CB  MET    31      45.449  62.184  49.895  0.00  0.00           C  
ATOM    476  CG  MET    31      45.352  62.083  48.381  0.00  0.00           C  
ATOM    477  SD  MET    31      44.475  63.462  47.631  0.00  0.00           S  
ATOM    478  CE  MET    31      45.743  64.725  47.691  0.00  0.00           C  
ATOM    479  H   MET    31      46.568  61.997  52.377  0.00  0.00           H  
ATOM    480  HA  MET    31      45.212  60.188  50.476  0.00  0.00           H  
ATOM    481  HB2 MET    31      44.540  62.429  50.257  0.00  0.00           H  
ATOM    482  HB3 MET    31      46.090  62.928  50.124  0.00  0.00           H  
ATOM    483  HG2 MET    31      46.305  62.006  48.001  0.00  0.00           H  
ATOM    484  HG3 MET    31      44.899  61.190  48.144  0.00  0.00           H  
ATOM    485  HE1 MET    31      45.504  65.408  48.383  0.00  0.00           H  
ATOM    486  HE2 MET    31      46.622  64.308  47.927  0.00  0.00           H  
ATOM    487  HE3 MET    31      45.817  65.170  46.797  0.00  0.00           H  
ATOM    488  N   ARG    32      47.082  59.236  49.243  0.00  0.00           N  
ATOM    489  CA  ARG    32      48.185  58.691  48.461  0.00  0.00           C  
ATOM    490  C   ARG    32      48.001  59.041  46.991  0.00  0.00           C  
ATOM    491  O   ARG    32      46.934  58.820  46.420  0.00  0.00           O  
ATOM    492  CB  ARG    32      48.282  57.174  48.637  0.00  0.00           C  
ATOM    493  CG  ARG    32      49.216  56.487  47.643  0.00  0.00           C  
ATOM    494  CD  ARG    32      49.525  55.060  48.068  0.00  0.00           C  
ATOM    495  NE  ARG    32      50.367  54.350  47.106  0.00  0.00           N  
ATOM    496  CZ  ARG    32      49.913  53.613  46.095  0.00  0.00           C  
ATOM    497  NH1 ARG    32      48.610  53.471  45.890  0.00  0.00           N1+
ATOM    498  NH2 ARG    32      50.771  53.010  45.282  0.00  0.00           N  
ATOM    499  H   ARG    32      46.163  58.762  49.345  0.00  0.00           H  
ATOM    500  HA  ARG    32      49.044  59.097  48.783  0.00  0.00           H  
ATOM    501  HB2 ARG    32      48.620  56.986  49.555  0.00  0.00           H  
ATOM    502  HB3 ARG    32      47.373  56.786  48.520  0.00  0.00           H  
ATOM    503  HG2 ARG    32      48.782  56.460  46.748  0.00  0.00           H  
ATOM    504  HG3 ARG    32      50.073  56.990  47.595  0.00  0.00           H  
ATOM    505  HD2 ARG    32      49.992  55.094  48.951  0.00  0.00           H  
ATOM    506  HD3 ARG    32      48.657  54.573  48.168  0.00  0.00           H  
ATOM    507  HE  ARG    32      51.369  54.424  47.217  0.00  0.00           H  
ATOM    508 HH11 ARG    32      47.949  53.931  46.479  0.00  0.00           H  
ATOM    509 HH12 ARG    32      48.284  52.896  45.134  0.00  0.00           H  
ATOM    510 HH21 ARG    32      51.757  53.129  45.422  0.00  0.00           H  
ATOM    511 HH22 ARG    32      50.438  52.441  44.532  0.00  0.00           H  
ATOM    512  N   LEU    33      49.050  59.594  46.392  0.00  0.00           N  
ATOM    513  CA  LEU    33      49.058  59.903  44.968  0.00  0.00           C  
ATOM    514  C   LEU    33      50.009  58.955  44.252  0.00  0.00           C  
ATOM    515  O   LEU    33      51.227  59.130  44.295  0.00  0.00           O  
ATOM    516  CB  LEU    33      49.464  61.356  44.720  0.00  0.00           C  
ATOM    517  CG  LEU    33      48.566  62.426  45.347  0.00  0.00           C  
ATOM    518  CD1 LEU    33      49.163  63.808  45.138  0.00  0.00           C  
ATOM    519  CD2 LEU    33      47.154  62.357  44.785  0.00  0.00           C  
ATOM    520  H   LEU    33      49.858  59.785  47.023  0.00  0.00           H  
ATOM    521  HA  LEU    33      48.137  59.764  44.604  0.00  0.00           H  
ATOM    522  HB2 LEU    33      50.381  61.485  45.090  0.00  0.00           H  
ATOM    523  HB3 LEU    33      49.467  61.510  43.736  0.00  0.00           H  
ATOM    524  HG  LEU    33      48.481  62.244  46.326  0.00  0.00           H  
ATOM    525 HD11 LEU    33      49.251  63.991  44.158  0.00  0.00           H  
ATOM    526 HD12 LEU    33      48.567  64.497  45.552  0.00  0.00           H  
ATOM    527 HD13 LEU    33      50.067  63.851  45.566  0.00  0.00           H  
ATOM    528 HD21 LEU    33      46.760  61.457  44.978  0.00  0.00           H  
ATOM    529 HD22 LEU    33      46.589  63.065  45.211  0.00  0.00           H  
ATOM    530 HD23 LEU    33      47.180  62.503  43.795  0.00  0.00           H  
ATOM    531  N   ASN    34      49.442  57.947  43.599  0.00  0.00           N  
ATOM    532  CA  ASN    34      50.230  56.954  42.883  0.00  0.00           C  
ATOM    533  C   ASN    34      50.659  57.486  41.522  0.00  0.00           C  
ATOM    534  O   ASN    34      49.850  57.574  40.600  0.00  0.00           O  
ATOM    535  CB  ASN    34      49.424  55.662  42.722  0.00  0.00           C  
ATOM    536  CG  ASN    34      50.235  54.535  42.115  0.00  0.00           C  
ATOM    537  ND2 ASN    34      51.554  54.686  42.129  0.00  0.00           N  
ATOM    538  OD1 ASN    34      49.686  53.543  41.634  0.00  0.00           O  
ATOM    539  H   ASN    34      48.402  57.930  43.644  0.00  0.00           H  
ATOM    540  HA  ASN    34      51.069  56.798  43.415  0.00  0.00           H  
ATOM    541  HB2 ASN    34      49.106  55.377  43.623  0.00  0.00           H  
ATOM    542  HB3 ASN    34      48.645  55.850  42.129  0.00  0.00           H  
ATOM    543 HD22 ASN    34      51.960  55.508  42.531  0.00  0.00           H  
ATOM    544 HD21 ASN    34      52.145  53.980  41.738  0.00  0.00           H  
ATOM    545  N   PHE    35      51.937  57.837  41.403  0.00  0.00           N  
ATOM    546  CA  PHE    35      52.457  58.428  40.174  0.00  0.00           C  
ATOM    547  C   PHE    35      52.820  57.367  39.136  0.00  0.00           C  
ATOM    548  O   PHE    35      53.482  57.657  38.139  0.00  0.00           O  
ATOM    549  CB  PHE    35      53.667  59.314  40.489  0.00  0.00           C  
ATOM    550  CG  PHE    35      53.313  60.756  40.715  0.00  0.00           C  
ATOM    551  CD1 PHE    35      52.710  61.164  41.891  0.00  0.00           C  
ATOM    552  CD2 PHE    35      53.584  61.704  39.742  0.00  0.00           C  
ATOM    553  CE1 PHE    35      52.380  62.492  42.093  0.00  0.00           C  
ATOM    554  CE2 PHE    35      53.260  63.031  39.940  0.00  0.00           C  
ATOM    555  CZ  PHE    35      52.659  63.426  41.118  0.00  0.00           C  
ATOM    556  H   PHE    35      52.519  57.657  42.243  0.00  0.00           H  
ATOM    557  HA  PHE    35      51.712  58.981  39.775  0.00  0.00           H  
ATOM    558  HB2 PHE    35      54.087  58.968  41.313  0.00  0.00           H  
ATOM    559  HB3 PHE    35      54.284  59.266  39.719  0.00  0.00           H  
ATOM    560  HD1 PHE    35      52.510  60.497  42.605  0.00  0.00           H  
ATOM    561  HD2 PHE    35      54.021  61.421  38.886  0.00  0.00           H  
ATOM    562  HE1 PHE    35      51.935  62.768  42.955  0.00  0.00           H  
ATOM    563  HE2 PHE    35      53.465  63.712  39.215  0.00  0.00           H  
ATOM    564  HZ  PHE    35      52.425  64.389  41.267  0.00  0.00           H  
ATOM    565  N   SER    36      52.375  56.138  39.376  0.00  0.00           N  
ATOM    566  CA  SER    36      52.413  55.098  38.359  0.00  0.00           C  
ATOM    567  C   SER    36      51.355  55.423  37.306  0.00  0.00           C  
ATOM    568  O   SER    36      51.402  54.919  36.183  0.00  0.00           O  
ATOM    569  CB  SER    36      52.173  53.718  38.971  0.00  0.00           C  
ATOM    570  OG  SER    36      52.316  52.697  37.999  0.00  0.00           O  
ATOM    571  H   SER    36      52.005  55.989  40.336  0.00  0.00           H  
ATOM    572  HA  SER    36      53.304  55.124  37.915  0.00  0.00           H  
ATOM    573  HB2 SER    36      52.837  53.569  39.698  0.00  0.00           H  
ATOM    574  HB3 SER    36      51.248  53.687  39.340  0.00  0.00           H  
ATOM    575  HG  SER    36      51.413  52.403  37.689  0.00  0.00           H  
ATOM    576  N   HIS    37      50.403  56.273  37.690  0.00  0.00           N  
ATOM    577  CA  HIS    37      49.318  56.701  36.812  0.00  0.00           C  
ATOM    578  C   HIS    37      48.995  58.170  37.045  0.00  0.00           C  
ATOM    579  O   HIS    37      49.095  58.667  38.167  0.00  0.00           O  
ATOM    580  CB  HIS    37      48.050  55.880  37.057  0.00  0.00           C  
ATOM    581  CG  HIS    37      48.278  54.405  37.142  0.00  0.00           C  
ATOM    582  H   HIS    37      50.501  56.607  38.677  0.00  0.00           H  
ATOM    583  HA  HIS    37      49.617  56.590  35.859  0.00  0.00           H  
ATOM    584  HB2 HIS    37      47.625  56.185  37.920  0.00  0.00           H  
ATOM    585  HB3 HIS    37      47.398  56.057  36.308  0.00  0.00           H  
ATOM    586  CD2 HIS    37      48.304  53.568  38.205  0.00  0.00           C  
ATOM    587  ND1 HIS    37      48.496  53.620  36.030  0.00  0.00           N  
ATOM    588  CE1 HIS    37      48.654  52.363  36.407  0.00  0.00           C  
ATOM    589  NE2 HIS    37      48.544  52.304  37.720  0.00  0.00           N  
ATOM    590  HD1 HIS    37      48.530  53.952  35.088  0.00  0.00           H  
ATOM    591  HD2 HIS    37      48.173  53.818  39.160  0.00  0.00           H  
ATOM    592  HE1 HIS    37      48.826  51.591  35.801  0.00  0.00           H  
ATOM    593  N   GLY    38      48.615  58.859  35.976  0.00  0.00           N  
ATOM    594  CA  GLY    38      48.162  60.233  36.069  0.00  0.00           C  
ATOM    595  C   GLY    38      49.176  61.204  35.504  0.00  0.00           C  
ATOM    596  O   GLY    38      50.306  60.826  35.201  0.00  0.00           O  
ATOM    597  H   GLY    38      48.671  58.331  35.079  0.00  0.00           H  
ATOM    598  HA2 GLY    38      47.287  60.334  35.568  0.00  0.00           H  
ATOM    599  HA3 GLY    38      47.982  60.464  37.039  0.00  0.00           H  
ATOM    600  N   ASP    39      48.761  62.458  35.356  0.00  0.00           N  
ATOM    601  CA  ASP    39      49.656  63.524  34.929  0.00  0.00           C  
ATOM    602  C   ASP    39      49.677  64.605  36.005  0.00  0.00           C  
ATOM    603  O   ASP    39      48.925  64.535  36.977  0.00  0.00           O  
ATOM    604  CB  ASP    39      49.234  64.089  33.567  0.00  0.00           C  
ATOM    605  CG  ASP    39      47.810  64.614  33.555  0.00  0.00           C  
ATOM    606  OD1 ASP    39      47.471  65.467  34.401  0.00  0.00           O  
ATOM    607  OD2 ASP    39      47.024  64.160  32.697  0.00  0.00           O1-
ATOM    608  H   ASP    39      47.752  62.609  35.570  0.00  0.00           H  
ATOM    609  HA  ASP    39      50.577  63.141  34.882  0.00  0.00           H  
ATOM    610  HB2 ASP    39      49.852  64.835  33.341  0.00  0.00           H  
ATOM    611  HB3 ASP    39      49.312  63.360  32.896  0.00  0.00           H  
ATOM    612  N   TYR    40      50.540  65.598  35.830  0.00  0.00           N  
ATOM    613  CA  TYR    40      50.767  66.610  36.856  0.00  0.00           C  
ATOM    614  C   TYR    40      49.533  67.462  37.143  0.00  0.00           C  
ATOM    615  O   TYR    40      49.289  67.840  38.288  0.00  0.00           O  
ATOM    616  CB  TYR    40      51.932  67.502  36.439  0.00  0.00           C  
ATOM    617  CG  TYR    40      53.228  66.741  36.305  0.00  0.00           C  
ATOM    618  CD1 TYR    40      53.871  66.227  37.423  0.00  0.00           C  
ATOM    619  CD2 TYR    40      53.801  66.520  35.060  0.00  0.00           C  
ATOM    620  CE1 TYR    40      55.053  65.524  37.306  0.00  0.00           C  
ATOM    621  CE2 TYR    40      54.983  65.818  34.933  0.00  0.00           C  
ATOM    622  CZ  TYR    40      55.605  65.321  36.059  0.00  0.00           C  
ATOM    623  OH  TYR    40      56.782  64.620  35.939  0.00  0.00           O  
ATOM    624  H   TYR    40      51.032  65.593  34.914  0.00  0.00           H  
ATOM    625  HA  TYR    40      51.026  66.136  37.716  0.00  0.00           H  
ATOM    626  HB2 TYR    40      51.716  67.910  35.560  0.00  0.00           H  
ATOM    627  HB3 TYR    40      52.053  68.204  37.131  0.00  0.00           H  
ATOM    628  HD1 TYR    40      53.470  66.370  38.332  0.00  0.00           H  
ATOM    629  HD2 TYR    40      53.348  66.875  34.242  0.00  0.00           H  
ATOM    630  HE1 TYR    40      55.508  65.161  38.124  0.00  0.00           H  
ATOM    631  HE2 TYR    40      55.388  65.670  34.028  0.00  0.00           H  
ATOM    632  HH  TYR    40      56.752  63.823  36.539  0.00  0.00           H  
ATOM    633  N   ALA    41      48.767  67.773  36.103  0.00  0.00           N  
ATOM    634  CA  ALA    41      47.556  68.574  36.263  0.00  0.00           C  
ATOM    635  C   ALA    41      46.562  67.859  37.170  0.00  0.00           C  
ATOM    636  O   ALA    41      45.973  68.464  38.064  0.00  0.00           O  
ATOM    637  CB  ALA    41      46.927  68.864  34.914  0.00  0.00           C  
ATOM    638  H   ALA    41      49.095  67.407  35.191  0.00  0.00           H  
ATOM    639  HA  ALA    41      47.802  69.452  36.685  0.00  0.00           H  
ATOM    640  HB1 ALA    41      47.200  69.775  34.604  0.00  0.00           H  
ATOM    641  HB2 ALA    41      47.231  68.183  34.247  0.00  0.00           H  
ATOM    642  HB3 ALA    41      45.930  68.827  34.992  0.00  0.00           H  
ATOM    643  N   GLU    42      46.373  66.567  36.917  0.00  0.00           N  
ATOM    644  CA  GLU    42      45.462  65.745  37.700  0.00  0.00           C  
ATOM    645  C   GLU    42      45.860  65.729  39.174  0.00  0.00           C  
ATOM    646  O   GLU    42      45.077  66.123  40.038  0.00  0.00           O  
ATOM    647  CB  GLU    42      45.433  64.320  37.146  0.00  0.00           C  
ATOM    648  CG  GLU    42      44.754  64.208  35.791  0.00  0.00           C  
ATOM    649  CD  GLU    42      44.773  62.796  35.242  0.00  0.00           C  
ATOM    650  OE1 GLU    42      45.400  61.921  35.873  0.00  0.00           O  
ATOM    651  OE2 GLU    42      44.168  62.563  34.174  0.00  0.00           O1-
ATOM    652  H   GLU    42      46.930  66.198  36.115  0.00  0.00           H  
ATOM    653  HA  GLU    42      44.522  66.100  37.613  0.00  0.00           H  
ATOM    654  HB2 GLU    42      46.363  64.021  37.039  0.00  0.00           H  
ATOM    655  HB3 GLU    42      44.931  63.762  37.779  0.00  0.00           H  
ATOM    656  HG2 GLU    42      43.814  64.475  35.895  0.00  0.00           H  
ATOM    657  HG3 GLU    42      45.236  64.781  35.155  0.00  0.00           H  
ATOM    658  N   HIS    43      47.077  65.268  39.454  0.00  0.00           N  
ATOM    659  CA  HIS    43      47.581  65.196  40.824  0.00  0.00           C  
ATOM    660  C   HIS    43      47.505  66.552  41.513  0.00  0.00           C  
ATOM    661  O   HIS    43      47.112  66.645  42.675  0.00  0.00           O  
ATOM    662  CB  HIS    43      49.021  64.684  40.840  0.00  0.00           C  
ATOM    663  CG  HIS    43      49.160  63.264  40.392  0.00  0.00           C  
ATOM    664  H   HIS    43      47.630  64.968  38.626  0.00  0.00           H  
ATOM    665  HA  HIS    43      47.008  64.547  41.339  0.00  0.00           H  
ATOM    666  HB2 HIS    43      49.581  65.263  40.236  0.00  0.00           H  
ATOM    667  HB3 HIS    43      49.383  64.757  41.776  0.00  0.00           H  
ATOM    668  CD2 HIS    43      49.824  62.719  39.347  0.00  0.00           C  
ATOM    669  ND1 HIS    43      48.566  62.213  41.058  0.00  0.00           N  
ATOM    670  CE1 HIS    43      48.857  61.083  40.442  0.00  0.00           C  
ATOM    671  NE2 HIS    43      49.620  61.361  39.400  0.00  0.00           N  
ATOM    672  HD1 HIS    43      48.002  62.298  41.880  0.00  0.00           H  
ATOM    673  HD2 HIS    43      50.362  63.208  38.666  0.00  0.00           H  
ATOM    674  HE1 HIS    43      48.555  60.174  40.715  0.00  0.00           H  
ATOM    675  N   GLY    44      47.893  67.597  40.790  0.00  0.00           N  
ATOM    676  CA  GLY    44      47.789  68.952  41.294  0.00  0.00           C  
ATOM    677  C   GLY    44      46.357  69.278  41.672  0.00  0.00           C  
ATOM    678  O   GLY    44      46.100  69.876  42.716  0.00  0.00           O  
ATOM    679  H   GLY    44      48.270  67.358  39.850  0.00  0.00           H  
ATOM    680  HA2 GLY    44      48.380  69.058  42.104  0.00  0.00           H  
ATOM    681  HA3 GLY    44      48.104  69.600  40.589  0.00  0.00           H  
ATOM    682  N   GLN    45      45.423  68.886  40.810  0.00  0.00           N  
ATOM    683  CA  GLN    45      44.004  69.102  41.068  0.00  0.00           C  
ATOM    684  C   GLN    45      43.537  68.332  42.302  0.00  0.00           C  
ATOM    685  O   GLN    45      42.768  68.859  43.106  0.00  0.00           O  
ATOM    686  CB  GLN    45      43.169  68.699  39.850  0.00  0.00           C  
ATOM    687  CG  GLN    45      41.718  69.147  39.923  0.00  0.00           C  
ATOM    688  CD  GLN    45      41.575  70.654  40.005  0.00  0.00           C  
ATOM    689  H   GLN    45      45.786  68.422  39.955  0.00  0.00           H  
ATOM    690  HA  GLN    45      43.866  70.084  41.250  0.00  0.00           H  
ATOM    691  HB2 GLN    45      43.579  69.104  39.032  0.00  0.00           H  
ATOM    692  HB3 GLN    45      43.183  67.700  39.767  0.00  0.00           H  
ATOM    693  HG2 GLN    45      41.242  68.826  39.105  0.00  0.00           H  
ATOM    694  HG3 GLN    45      41.298  68.741  40.735  0.00  0.00           H  
ATOM    695  NE2 GLN    45      40.828  71.124  40.996  0.00  0.00           N  
ATOM    696  OE1 GLN    45      42.140  71.388  39.193  0.00  0.00           O  
ATOM    697 HE21 GLN    45      40.697  72.125  41.123  0.00  0.00           H  
ATOM    698 HE22 GLN    45      40.383  70.464  41.633  0.00  0.00           H  
ATOM    699  N   ARG    46      43.994  67.090  42.448  0.00  0.00           N  
ATOM    700  CA  ARG    46      43.668  66.297  43.634  0.00  0.00           C  
ATOM    701  C   ARG    46      44.162  66.994  44.895  0.00  0.00           C  
ATOM    702  O   ARG    46      43.429  67.125  45.876  0.00  0.00           O  
ATOM    703  CB  ARG    46      44.266  64.889  43.546  0.00  0.00           C  
ATOM    704  CG  ARG    46      43.794  64.068  42.355  0.00  0.00           C  
ATOM    705  CD  ARG    46      44.189  62.606  42.497  0.00  0.00           C  
ATOM    706  NE  ARG    46      43.532  61.762  41.499  0.00  0.00           N  
ATOM    707  CZ  ARG    46      44.139  61.163  40.475  0.00  0.00           C  
ATOM    708  NH1 ARG    46      45.447  61.289  40.283  0.00  0.00           N1+
ATOM    709  NH2 ARG    46      43.427  60.423  39.637  0.00  0.00           N  
ATOM    710  H   ARG    46      44.583  66.744  41.672  0.00  0.00           H  
ATOM    711  HA  ARG    46      42.670  66.196  43.691  0.00  0.00           H  
ATOM    712  HB2 ARG    46      45.259  64.976  43.487  0.00  0.00           H  
ATOM    713  HB3 ARG    46      44.021  64.395  44.378  0.00  0.00           H  
ATOM    714  HG2 ARG    46      42.801  64.117  42.290  0.00  0.00           H  
ATOM    715  HG3 ARG    46      44.210  64.422  41.522  0.00  0.00           H  
ATOM    716  HD2 ARG    46      45.176  62.539  42.385  0.00  0.00           H  
ATOM    717  HD3 ARG    46      43.926  62.302  43.409  0.00  0.00           H  
ATOM    718  HE  ARG    46      42.532  61.621  41.593  0.00  0.00           H  
ATOM    719 HH11 ARG    46      46.001  61.823  40.920  0.00  0.00           H  
ATOM    720 HH12 ARG    46      45.881  60.846  39.496  0.00  0.00           H  
ATOM    721 HH21 ARG    46      42.444  60.301  39.786  0.00  0.00           H  
ATOM    722 HH22 ARG    46      43.869  59.984  38.854  0.00  0.00           H  
ATOM    723  N   ILE    47      45.420  67.422  44.864  0.00  0.00           N  
ATOM    724  CA  ILE    47      46.016  68.166  45.966  0.00  0.00           C  
ATOM    725  C   ILE    47      45.175  69.398  46.297  0.00  0.00           C  
ATOM    726  O   ILE    47      44.807  69.614  47.451  0.00  0.00           O  
ATOM    727  CB  ILE    47      47.459  68.589  45.632  0.00  0.00           C  
ATOM    728  CG1 ILE    47      48.355  67.351  45.540  0.00  0.00           C  
ATOM    729  CG2 ILE    47      47.986  69.558  46.681  0.00  0.00           C  
ATOM    730  CD1 ILE    47      49.707  67.612  44.915  0.00  0.00           C  
ATOM    731  H   ILE    47      45.938  67.181  43.991  0.00  0.00           H  
ATOM    732  HA  ILE    47      45.972  67.567  46.769  0.00  0.00           H  
ATOM    733  HB  ILE    47      47.451  69.030  44.744  0.00  0.00           H  
ATOM    734 HG12 ILE    47      48.487  66.989  46.463  0.00  0.00           H  
ATOM    735 HG13 ILE    47      47.877  66.661  44.995  0.00  0.00           H  
ATOM    736 HG21 ILE    47      48.910  69.846  46.435  0.00  0.00           H  
ATOM    737 HG22 ILE    47      47.389  70.357  46.726  0.00  0.00           H  
ATOM    738 HG23 ILE    47      48.005  69.107  47.572  0.00  0.00           H  
ATOM    739 HD11 ILE    47      50.198  68.291  45.459  0.00  0.00           H  
ATOM    740 HD12 ILE    47      50.231  66.761  44.890  0.00  0.00           H  
ATOM    741 HD13 ILE    47      49.582  67.955  43.985  0.00  0.00           H  
ATOM    742  N   GLN    48      44.882  70.199  45.278  0.00  0.00           N  
ATOM    743  CA  GLN    48      44.076  71.404  45.449  0.00  0.00           C  
ATOM    744  C   GLN    48      42.715  71.082  46.063  0.00  0.00           C  
ATOM    745  O   GLN    48      42.263  71.764  46.981  0.00  0.00           O  
ATOM    746  CB  GLN    48      43.881  72.117  44.109  0.00  0.00           C  
ATOM    747  CG  GLN    48      44.640  73.428  43.996  0.00  0.00           C  
ATOM    748  CD  GLN    48      44.193  74.445  45.030  0.00  0.00           C  
ATOM    749  H   GLN    48      45.271  69.898  44.361  0.00  0.00           H  
ATOM    750  HA  GLN    48      44.562  72.016  46.086  0.00  0.00           H  
ATOM    751  HB2 GLN    48      44.192  71.512  43.375  0.00  0.00           H  
ATOM    752  HB3 GLN    48      42.905  72.309  43.987  0.00  0.00           H  
ATOM    753  HG2 GLN    48      45.613  73.248  44.127  0.00  0.00           H  
ATOM    754  HG3 GLN    48      44.488  73.811  43.086  0.00  0.00           H  
ATOM    755  NE2 GLN    48      45.152  75.024  45.745  0.00  0.00           N  
ATOM    756  OE1 GLN    48      43.001  74.705  45.187  0.00  0.00           O  
ATOM    757 HE21 GLN    48      44.930  75.725  46.446  0.00  0.00           H  
ATOM    758 HE22 GLN    48      46.120  74.752  45.579  0.00  0.00           H  
ATOM    759  N   ASN    49      42.067  70.047  45.540  0.00  0.00           N  
ATOM    760  CA  ASN    49      40.769  69.612  46.044  0.00  0.00           C  
ATOM    761  C   ASN    49      40.823  69.255  47.526  0.00  0.00           C  
ATOM    762  O   ASN    49      39.991  69.709  48.311  0.00  0.00           O  
ATOM    763  CB  ASN    49      40.268  68.416  45.234  0.00  0.00           C  
ATOM    764  CG  ASN    49      39.851  68.799  43.827  0.00  0.00           C  
ATOM    765  H   ASN    49      42.559  69.580  44.750  0.00  0.00           H  
ATOM    766  HA  ASN    49      40.136  70.394  45.953  0.00  0.00           H  
ATOM    767  HB2 ASN    49      41.002  67.745  45.176  0.00  0.00           H  
ATOM    768  HB3 ASN    49      39.481  68.025  45.704  0.00  0.00           H  
ATOM    769  ND2 ASN    49      39.414  67.815  43.054  0.00  0.00           N  
ATOM    770  OD1 ASN    49      39.941  69.963  43.433  0.00  0.00           O  
ATOM    771 HD22 ASN    49      39.367  66.880  43.410  0.00  0.00           H  
ATOM    772 HD21 ASN    49      39.129  68.003  42.113  0.00  0.00           H  
ATOM    773  N   LEU    50      41.788  68.422  47.902  0.00  0.00           N  
ATOM    774  CA  LEU    50      41.968  68.039  49.299  0.00  0.00           C  
ATOM    775  C   LEU    50      42.205  69.271  50.169  0.00  0.00           C  
ATOM    776  O   LEU    50      41.587  69.422  51.222  0.00  0.00           O  
ATOM    777  CB  LEU    50      43.127  67.053  49.449  0.00  0.00           C  
ATOM    778  CG  LEU    50      43.353  66.527  50.869  0.00  0.00           C  
ATOM    779  CD1 LEU    50      42.176  65.673  51.329  0.00  0.00           C  
ATOM    780  CD2 LEU    50      44.645  65.735  50.946  0.00  0.00           C  
ATOM    781  H   LEU    50      42.390  68.075  47.131  0.00  0.00           H  
ATOM    782  HA  LEU    50      41.131  67.583  49.618  0.00  0.00           H  
ATOM    783  HB2 LEU    50      42.940  66.270  48.869  0.00  0.00           H  
ATOM    784  HB3 LEU    50      43.958  67.512  49.166  0.00  0.00           H  
ATOM    785  HG  LEU    50      43.461  67.304  51.490  0.00  0.00           H  
ATOM    786 HD11 LEU    50      42.069  64.894  50.711  0.00  0.00           H  
ATOM    787 HD12 LEU    50      42.347  65.342  52.257  0.00  0.00           H  
ATOM    788 HD13 LEU    50      41.342  66.224  51.320  0.00  0.00           H  
ATOM    789 HD21 LEU    50      45.416  66.322  50.693  0.00  0.00           H  
ATOM    790 HD22 LEU    50      44.778  65.398  51.880  0.00  0.00           H  
ATOM    791 HD23 LEU    50      44.601  64.957  50.317  0.00  0.00           H  
ATOM    792  N   ARG    51      43.104  70.145  49.723  0.00  0.00           N  
ATOM    793  CA  ARG    51      43.434  71.352  50.472  0.00  0.00           C  
ATOM    794  C   ARG    51      42.206  72.251  50.617  0.00  0.00           C  
ATOM    795  O   ARG    51      42.021  72.894  51.651  0.00  0.00           O  
ATOM    796  CB  ARG    51      44.567  72.120  49.784  0.00  0.00           C  
ATOM    797  CG  ARG    51      45.938  71.455  49.870  0.00  0.00           C  
ATOM    798  CD  ARG    51      47.012  72.329  49.229  0.00  0.00           C  
ATOM    799  NE  ARG    51      48.309  71.659  49.137  0.00  0.00           N  
ATOM    800  CZ  ARG    51      49.174  71.536  50.140  0.00  0.00           C  
ATOM    801  NH1 ARG    51      50.324  70.906  49.941  0.00  0.00           N1+
ATOM    802  NH2 ARG    51      48.901  72.041  51.336  0.00  0.00           N  
ATOM    803  H   ARG    51      43.540  69.897  48.814  0.00  0.00           H  
ATOM    804  HA  ARG    51      43.748  71.090  51.391  0.00  0.00           H  
ATOM    805  HB2 ARG    51      44.334  72.220  48.818  0.00  0.00           H  
ATOM    806  HB3 ARG    51      44.636  73.021  50.208  0.00  0.00           H  
ATOM    807  HG2 ARG    51      46.180  71.316  50.823  0.00  0.00           H  
ATOM    808  HG3 ARG    51      45.916  70.588  49.386  0.00  0.00           H  
ATOM    809  HD2 ARG    51      46.702  72.574  48.311  0.00  0.00           H  
ATOM    810  HD3 ARG    51      47.106  73.155  49.783  0.00  0.00           H  
ATOM    811  HE  ARG    51      48.567  71.260  48.245  0.00  0.00           H  
ATOM    812 HH11 ARG    51      50.570  70.537  49.051  0.00  0.00           H  
ATOM    813 HH12 ARG    51      50.969  70.798  50.712  0.00  0.00           H  
ATOM    814 HH21 ARG    51      48.037  72.537  51.470  0.00  0.00           H  
ATOM    815 HH22 ARG    51      49.540  71.933  52.089  0.00  0.00           H  
ATOM    816  N   ASN    52      41.372  72.297  49.581  0.00  0.00           N  
ATOM    817  CA  ASN    52      40.108  73.026  49.653  0.00  0.00           C  
ATOM    818  C   ASN    52      39.153  72.441  50.688  0.00  0.00           C  
ATOM    819  O   ASN    52      38.582  73.174  51.494  0.00  0.00           O  
ATOM    820  CB  ASN    52      39.418  73.052  48.287  0.00  0.00           C  
ATOM    821  CG  ASN    52      40.082  74.006  47.311  0.00  0.00           C  
ATOM    822  H   ASN    52      41.690  71.783  48.740  0.00  0.00           H  
ATOM    823  HA  ASN    52      40.325  73.968  49.951  0.00  0.00           H  
ATOM    824  HB2 ASN    52      39.447  72.133  47.902  0.00  0.00           H  
ATOM    825  HB3 ASN    52      38.472  73.338  48.418  0.00  0.00           H  
ATOM    826  ND2 ASN    52      39.873  73.770  46.022  0.00  0.00           N  
ATOM    827  OD1 ASN    52      40.755  74.956  47.711  0.00  0.00           O  
ATOM    828 HD22 ASN    52      39.298  73.000  45.741  0.00  0.00           H  
ATOM    829 HD21 ASN    52      40.288  74.360  45.329  0.00  0.00           H  
ATOM    830  N   VAL    53      38.970  71.123  50.654  0.00  0.00           N  
ATOM    831  CA  VAL    53      38.125  70.444  51.632  0.00  0.00           C  
ATOM    832  C   VAL    53      38.643  70.693  53.046  0.00  0.00           C  
ATOM    833  O   VAL    53      37.870  70.976  53.963  0.00  0.00           O  
ATOM    834  CB  VAL    53      38.057  68.925  51.371  0.00  0.00           C  
ATOM    835  CG1 VAL    53      37.331  68.224  52.510  0.00  0.00           C  
ATOM    836  CG2 VAL    53      37.365  68.643  50.045  0.00  0.00           C  
ATOM    837  H   VAL    53      39.469  70.632  49.889  0.00  0.00           H  
ATOM    838  HA  VAL    53      37.200  70.830  51.569  0.00  0.00           H  
ATOM    839  HB  VAL    53      38.989  68.579  51.362  0.00  0.00           H  
ATOM    840 HG11 VAL    53      36.374  68.513  52.524  0.00  0.00           H  
ATOM    841 HG12 VAL    53      37.377  67.234  52.377  0.00  0.00           H  
ATOM    842 HG13 VAL    53      37.764  68.463  53.379  0.00  0.00           H  
ATOM    843 HG21 VAL    53      38.051  68.402  49.359  0.00  0.00           H  
ATOM    844 HG22 VAL    53      36.725  67.884  50.162  0.00  0.00           H  
ATOM    845 HG23 VAL    53      36.868  69.460  49.752  0.00  0.00           H  
ATOM    846  N   MET    54      39.956  70.577  53.213  0.00  0.00           N  
ATOM    847  CA  MET    54      40.599  70.833  54.497  0.00  0.00           C  
ATOM    848  C   MET    54      40.356  72.266  54.960  0.00  0.00           C  
ATOM    849  O   MET    54      40.018  72.505  56.118  0.00  0.00           O  
ATOM    850  CB  MET    54      42.100  70.559  54.408  0.00  0.00           C  
ATOM    851  CG  MET    54      42.444  69.083  54.320  0.00  0.00           C  
ATOM    852  SD  MET    54      44.192  68.781  53.991  0.00  0.00           S  
ATOM    853  CE  MET    54      44.966  69.673  55.338  0.00  0.00           C  
ATOM    854  H   MET    54      40.479  70.291  52.359  0.00  0.00           H  
ATOM    855  HA  MET    54      40.195  70.213  55.181  0.00  0.00           H  
ATOM    856  HB2 MET    54      42.469  71.022  53.593  0.00  0.00           H  
ATOM    857  HB3 MET    54      42.551  70.944  55.222  0.00  0.00           H  
ATOM    858  HG2 MET    54      42.157  68.629  55.196  0.00  0.00           H  
ATOM    859  HG3 MET    54      41.859  68.654  53.591  0.00  0.00           H  
ATOM    860  HE1 MET    54      45.961  69.580  55.274  0.00  0.00           H  
ATOM    861  HE2 MET    54      44.719  70.642  55.285  0.00  0.00           H  
ATOM    862  HE3 MET    54      44.653  69.299  56.212  0.00  0.00           H  
ATOM    863  N   SER    55      40.538  73.213  54.045  0.00  0.00           N  
ATOM    864  CA  SER    55      40.352  74.625  54.351  0.00  0.00           C  
ATOM    865  C   SER    55      38.905  74.916  54.735  0.00  0.00           C  
ATOM    866  O   SER    55      38.640  75.656  55.682  0.00  0.00           O  
ATOM    867  CB  SER    55      40.761  75.489  53.156  0.00  0.00           C  
ATOM    868  OG  SER    55      42.152  75.384  52.903  0.00  0.00           O  
ATOM    869  H   SER    55      40.820  72.862  53.107  0.00  0.00           H  
ATOM    870  HA  SER    55      40.933  74.854  55.141  0.00  0.00           H  
ATOM    871  HB2 SER    55      40.261  75.182  52.352  0.00  0.00           H  
ATOM    872  HB3 SER    55      40.539  76.439  53.357  0.00  0.00           H  
ATOM    873  HG  SER    55      42.343  74.514  52.450  0.00  0.00           H  
ATOM    874  N   LYS    56      37.971  74.328  53.992  0.00  0.00           N  
ATOM    875  CA  LYS    56      36.549  74.575  54.205  0.00  0.00           C  
ATOM    876  C   LYS    56      36.019  73.952  55.495  0.00  0.00           C  
ATOM    877  O   LYS    56      35.336  74.619  56.271  0.00  0.00           O  
ATOM    878  CB  LYS    56      35.750  74.045  53.013  0.00  0.00           C  
ATOM    879  CG  LYS    56      35.889  74.891  51.761  0.00  0.00           C  
ATOM    880  CD  LYS    56      35.232  74.227  50.567  0.00  0.00           C  
ATOM    881  CE  LYS    56      35.272  75.126  49.343  0.00  0.00           C  
ATOM    882  NZ  LYS    56      34.602  74.498  48.174  0.00  0.00           N1+
ATOM    883  H   LYS    56      38.337  73.688  53.259  0.00  0.00           H  
ATOM    884  HA  LYS    56      36.395  75.578  54.246  0.00  0.00           H  
ATOM    885  HB2 LYS    56      36.071  73.124  52.808  0.00  0.00           H  
ATOM    886  HB3 LYS    56      34.787  74.019  53.272  0.00  0.00           H  
ATOM    887  HG2 LYS    56      35.455  75.780  51.917  0.00  0.00           H  
ATOM    888  HG3 LYS    56      36.861  75.027  51.564  0.00  0.00           H  
ATOM    889  HD2 LYS    56      35.718  73.385  50.357  0.00  0.00           H  
ATOM    890  HD3 LYS    56      34.281  74.033  50.786  0.00  0.00           H  
ATOM    891  HE2 LYS    56      34.813  75.992  49.560  0.00  0.00           H  
ATOM    892  HE3 LYS    56      36.230  75.317  49.111  0.00  0.00           H  
ATOM    893  HZ1 LYS    56      34.331  73.564  48.408  0.00  0.00           H  
ATOM    894  HZ2 LYS    56      33.791  75.030  47.930  0.00  0.00           H  
ATOM    895  HZ3 LYS    56      35.234  74.478  47.399  0.00  0.00           H  
ATOM    896  N   THR    57      36.336  72.682  55.726  0.00  0.00           N  
ATOM    897  CA  THR    57      35.802  71.963  56.882  0.00  0.00           C  
ATOM    898  C   THR    57      36.649  72.213  58.122  0.00  0.00           C  
ATOM    899  O   THR    57      36.155  72.150  59.248  0.00  0.00           O  
ATOM    900  CB  THR    57      35.726  70.445  56.623  0.00  0.00           C  
ATOM    901  CG2 THR    57      34.807  70.147  55.446  0.00  0.00           C  
ATOM    902  OG1 THR    57      37.037  69.934  56.351  0.00  0.00           O  
ATOM    903  H   THR    57      36.978  72.256  55.034  0.00  0.00           H  
ATOM    904  HA  THR    57      34.869  72.298  57.061  0.00  0.00           H  
ATOM    905  HB  THR    57      35.373  69.986  57.464  0.00  0.00           H  
ATOM    906 HG21 THR    57      35.352  70.013  54.615  0.00  0.00           H  
ATOM    907 HG22 THR    57      34.279  69.315  55.630  0.00  0.00           H  
ATOM    908 HG23 THR    57      34.176  70.913  55.306  0.00  0.00           H  
ATOM    909  HG1 THR    57      37.368  70.275  55.465  0.00  0.00           H  
ATOM    910  N   GLY    58      37.930  72.492  57.909  0.00  0.00           N  
ATOM    911  CA  GLY    58      38.853  72.726  59.002  0.00  0.00           C  
ATOM    912  C   GLY    58      39.456  71.452  59.560  0.00  0.00           C  
ATOM    913  O   GLY    58      40.014  71.460  60.657  0.00  0.00           O  
ATOM    914  H   GLY    58      38.205  72.527  56.905  0.00  0.00           H  
ATOM    915  HA2 GLY    58      39.602  73.338  58.685  0.00  0.00           H  
ATOM    916  HA3 GLY    58      38.371  73.222  59.750  0.00  0.00           H  
ATOM    917  N   LYS    59      39.352  70.358  58.810  0.00  0.00           N  
ATOM    918  CA  LYS    59      39.931  69.091  59.242  0.00  0.00           C  
ATOM    919  C   LYS    59      41.354  68.984  58.713  0.00  0.00           C  
ATOM    920  O   LYS    59      41.708  69.628  57.725  0.00  0.00           O  
ATOM    921  CB  LYS    59      39.113  67.883  58.780  0.00  0.00           C  
ATOM    922  CG  LYS    59      37.723  67.790  59.387  0.00  0.00           C  
ATOM    923  CD  LYS    59      36.997  66.544  58.905  0.00  0.00           C  
ATOM    924  CE  LYS    59      37.517  65.319  59.655  0.00  0.00           C  
ATOM    925  NZ  LYS    59      36.782  64.061  59.348  0.00  0.00           N1+
ATOM    926  H   LYS    59      38.840  70.483  57.920  0.00  0.00           H  
ATOM    927  HA  LYS    59      39.955  69.068  60.242  0.00  0.00           H  
ATOM    928  HB2 LYS    59      39.019  67.933  57.785  0.00  0.00           H  
ATOM    929  HB3 LYS    59      39.619  67.054  59.023  0.00  0.00           H  
ATOM    930  HG2 LYS    59      37.803  67.753  60.382  0.00  0.00           H  
ATOM    931  HG3 LYS    59      37.195  68.595  59.122  0.00  0.00           H  
ATOM    932  HD2 LYS    59      36.032  66.640  59.091  0.00  0.00           H  
ATOM    933  HD3 LYS    59      37.171  66.419  57.942  0.00  0.00           H  
ATOM    934  HE2 LYS    59      38.495  65.194  59.427  0.00  0.00           H  
ATOM    935  HE3 LYS    59      37.458  65.501  60.649  0.00  0.00           H  
ATOM    936  HZ1 LYS    59      37.074  63.716  58.457  0.00  0.00           H  
ATOM    937  HZ2 LYS    59      36.981  63.381  60.052  0.00  0.00           H  
ATOM    938  HZ3 LYS    59      35.800  64.247  59.330  0.00  0.00           H  
ATOM    939  N   THR    60      42.158  68.163  59.377  0.00  0.00           N  
ATOM    940  CA  THR    60      43.561  68.002  59.021  0.00  0.00           C  
ATOM    941  C   THR    60      43.788  66.679  58.303  0.00  0.00           C  
ATOM    942  O   THR    60      43.123  65.680  58.582  0.00  0.00           O  
ATOM    943  CB  THR    60      44.459  68.066  60.270  0.00  0.00           C  
ATOM    944  CG2 THR    60      45.920  68.242  59.884  0.00  0.00           C  
ATOM    945  OG1 THR    60      44.052  69.167  61.091  0.00  0.00           O  
ATOM    946  H   THR    60      41.705  67.652  60.163  0.00  0.00           H  
ATOM    947  HA  THR    60      43.822  68.749  58.398  0.00  0.00           H  
ATOM    948  HB  THR    60      44.338  67.207  60.806  0.00  0.00           H  
ATOM    949 HG21 THR    60      46.104  69.206  59.681  0.00  0.00           H  
ATOM    950 HG22 THR    60      46.509  67.947  60.640  0.00  0.00           H  
ATOM    951 HG23 THR    60      46.126  67.691  59.072  0.00  0.00           H  
ATOM    952  HG1 THR    60      43.192  69.560  60.748  0.00  0.00           H  
ATOM    953  N   ALA    61      44.737  66.690  57.375  0.00  0.00           N  
ATOM    954  CA  ALA    61      45.084  65.506  56.601  0.00  0.00           C  
ATOM    955  C   ALA    61      46.475  65.674  56.010  0.00  0.00           C  
ATOM    956  O   ALA    61      47.011  66.782  55.974  0.00  0.00           O  
ATOM    957  CB  ALA    61      44.060  65.267  55.505  0.00  0.00           C  
ATOM    958  H   ALA    61      45.209  67.613  57.249  0.00  0.00           H  
ATOM    959  HA  ALA    61      45.087  64.709  57.209  0.00  0.00           H  
ATOM    960  HB1 ALA    61      44.493  65.381  54.610  0.00  0.00           H  
ATOM    961  HB2 ALA    61      43.697  64.338  55.581  0.00  0.00           H  
ATOM    962  HB3 ALA    61      43.311  65.923  55.597  0.00  0.00           H  
ATOM    963  N   ALA    62      47.056  64.568  55.553  0.00  0.00           N  
ATOM    964  CA  ALA    62      48.384  64.582  54.946  0.00  0.00           C  
ATOM    965  C   ALA    62      48.330  64.149  53.486  0.00  0.00           C  
ATOM    966  O   ALA    62      47.372  63.511  53.053  0.00  0.00           O  
ATOM    967  CB  ALA    62      49.322  63.682  55.724  0.00  0.00           C  
ATOM    968  H   ALA    62      46.489  63.702  55.664  0.00  0.00           H  
ATOM    969  HA  ALA    62      48.750  65.521  54.989  0.00  0.00           H  
ATOM    970  HB1 ALA    62      49.706  62.987  55.115  0.00  0.00           H  
ATOM    971  HB2 ALA    62      50.066  64.226  56.114  0.00  0.00           H  
ATOM    972  HB3 ALA    62      48.821  63.231  56.464  0.00  0.00           H  
ATOM    973  N   ILE    63      49.369  64.509  52.738  0.00  0.00           N  
ATOM    974  CA  ILE    63      49.488  64.143  51.330  0.00  0.00           C  
ATOM    975  C   ILE    63      50.770  63.349  51.101  0.00  0.00           C  
ATOM    976  O   ILE    63      51.863  63.811  51.426  0.00  0.00           O  
ATOM    977  CB  ILE    63      49.477  65.384  50.416  0.00  0.00           C  
ATOM    978  CG1 ILE    63      48.182  66.176  50.624  0.00  0.00           C  
ATOM    979  CG2 ILE    63      49.609  64.970  48.955  0.00  0.00           C  
ATOM    980  CD1 ILE    63      48.143  67.508  49.902  0.00  0.00           C  
ATOM    981  H   ILE    63      50.089  65.073  53.242  0.00  0.00           H  
ATOM    982  HA  ILE    63      48.728  63.521  51.135  0.00  0.00           H  
ATOM    983  HB  ILE    63      50.238  65.964  50.678  0.00  0.00           H  
ATOM    984 HG12 ILE    63      47.416  65.615  50.311  0.00  0.00           H  
ATOM    985 HG13 ILE    63      48.072  66.341  51.605  0.00  0.00           H  
ATOM    986 HG21 ILE    63      49.627  65.785  48.379  0.00  0.00           H  
ATOM    987 HG22 ILE    63      50.455  64.455  48.831  0.00  0.00           H  
ATOM    988 HG23 ILE    63      48.831  64.399  48.700  0.00  0.00           H  
ATOM    989 HD11 ILE    63      48.239  67.354  48.920  0.00  0.00           H  
ATOM    990 HD12 ILE    63      47.271  67.959  50.088  0.00  0.00           H  
ATOM    991 HD13 ILE    63      48.893  68.081  50.227  0.00  0.00           H  
ATOM    992  N   LEU    64      50.619  62.149  50.544  0.00  0.00           N  
ATOM    993  CA  LEU    64      51.742  61.249  50.293  0.00  0.00           C  
ATOM    994  C   LEU    64      51.912  60.987  48.799  0.00  0.00           C  
ATOM    995  O   LEU    64      50.958  60.616  48.115  0.00  0.00           O  
ATOM    996  CB  LEU    64      51.540  59.929  51.043  0.00  0.00           C  
ATOM    997  CG  LEU    64      52.606  58.849  50.843  0.00  0.00           C  
ATOM    998  CD1 LEU    64      52.797  58.060  52.129  0.00  0.00           C  
ATOM    999  CD2 LEU    64      52.239  57.912  49.699  0.00  0.00           C  
ATOM   1000  H   LEU    64      49.632  61.908  50.303  0.00  0.00           H  
ATOM   1001  HA  LEU    64      52.583  61.682  50.637  0.00  0.00           H  
ATOM   1002  HB2 LEU    64      51.507  60.136  52.020  0.00  0.00           H  
ATOM   1003  HB3 LEU    64      50.667  59.543  50.751  0.00  0.00           H  
ATOM   1004  HG  LEU    64      53.466  59.286  50.590  0.00  0.00           H  
ATOM   1005 HD11 LEU    64      51.934  57.625  52.386  0.00  0.00           H  
ATOM   1006 HD12 LEU    64      53.495  57.357  51.990  0.00  0.00           H  
ATOM   1007 HD13 LEU    64      53.089  58.677  52.860  0.00  0.00           H  
ATOM   1008 HD21 LEU    64      52.156  58.437  48.851  0.00  0.00           H  
ATOM   1009 HD22 LEU    64      52.953  57.219  49.593  0.00  0.00           H  
ATOM   1010 HD23 LEU    64      51.367  57.464  49.901  0.00  0.00           H  
ATOM   1011  N   LEU    65      53.131  61.182  48.303  0.00  0.00           N  
ATOM   1012  CA  LEU    65      53.447  60.939  46.898  0.00  0.00           C  
ATOM   1013  C   LEU    65      54.160  59.598  46.736  0.00  0.00           C  
ATOM   1014  O   LEU    65      55.264  59.413  47.246  0.00  0.00           O  
ATOM   1015  CB  LEU    65      54.316  62.074  46.348  0.00  0.00           C  
ATOM   1016  CG  LEU    65      54.508  62.130  44.830  0.00  0.00           C  
ATOM   1017  CD1 LEU    65      54.819  63.555  44.396  0.00  0.00           C  
ATOM   1018  CD2 LEU    65      55.600  61.178  44.360  0.00  0.00           C  
ATOM   1019  H   LEU    65      53.832  61.519  48.995  0.00  0.00           H  
ATOM   1020  HA  LEU    65      52.590  60.906  46.377  0.00  0.00           H  
ATOM   1021  HB2 LEU    65      53.899  62.939  46.626  0.00  0.00           H  
ATOM   1022  HB3 LEU    65      55.222  61.991  46.759  0.00  0.00           H  
ATOM   1023  HG  LEU    65      53.670  61.823  44.386  0.00  0.00           H  
ATOM   1024 HD11 LEU    65      55.657  63.866  44.845  0.00  0.00           H  
ATOM   1025 HD12 LEU    65      54.943  63.583  43.404  0.00  0.00           H  
ATOM   1026 HD13 LEU    65      54.062  64.156  44.654  0.00  0.00           H  
ATOM   1027 HD21 LEU    65      55.356  60.240  44.610  0.00  0.00           H  
ATOM   1028 HD22 LEU    65      55.695  61.243  43.366  0.00  0.00           H  
ATOM   1029 HD23 LEU    65      56.467  61.424  44.794  0.00  0.00           H  
ATOM   1030  N   ASP    66      53.526  58.669  46.025  0.00  0.00           N  
ATOM   1031  CA  ASP    66      54.099  57.343  45.796  0.00  0.00           C  
ATOM   1032  C   ASP    66      54.687  57.238  44.388  0.00  0.00           C  
ATOM   1033  O   ASP    66      53.968  57.341  43.395  0.00  0.00           O  
ATOM   1034  CB  ASP    66      53.036  56.263  46.011  0.00  0.00           C  
ATOM   1035  CG  ASP    66      53.636  54.888  46.242  0.00  0.00           C  
ATOM   1036  OD1 ASP    66      54.750  54.625  45.742  0.00  0.00           O  
ATOM   1037  OD2 ASP    66      52.992  54.066  46.927  0.00  0.00           O1-
ATOM   1038  H   ASP    66      52.601  58.963  45.651  0.00  0.00           H  
ATOM   1039  HA  ASP    66      54.862  57.233  46.442  0.00  0.00           H  
ATOM   1040  HB2 ASP    66      52.499  56.515  46.808  0.00  0.00           H  
ATOM   1041  HB3 ASP    66      52.463  56.230  45.201  0.00  0.00           H  
ATOM   1042  N   THR    67      56.000  57.037  44.316  0.00  0.00           N  
ATOM   1043  CA  THR    67      56.708  56.954  43.041  0.00  0.00           C  
ATOM   1044  C   THR    67      56.495  55.616  42.336  0.00  0.00           C  
ATOM   1045  O   THR    67      56.233  54.599  42.980  0.00  0.00           O  
ATOM   1046  CB  THR    67      58.222  57.166  43.227  0.00  0.00           C  
ATOM   1047  CG2 THR    67      58.496  58.507  43.889  0.00  0.00           C  
ATOM   1048  OG1 THR    67      58.761  56.113  44.035  0.00  0.00           O  
ATOM   1049  H   THR    67      56.475  56.945  45.239  0.00  0.00           H  
ATOM   1050  HA  THR    67      56.362  57.689  42.435  0.00  0.00           H  
ATOM   1051  HB  THR    67      58.674  57.129  42.313  0.00  0.00           H  
ATOM   1052 HG21 THR    67      57.678  59.085  43.839  0.00  0.00           H  
ATOM   1053 HG22 THR    67      58.741  58.368  44.851  0.00  0.00           H  
ATOM   1054 HG23 THR    67      59.253  58.969  43.422  0.00  0.00           H  
ATOM   1055  HG1 THR    67      58.312  56.097  44.934  0.00  0.00           H  
ATOM   1056  N   LYS    68      56.610  55.626  41.011  0.00  0.00           N  
ATOM   1057  CA  LYS    68      56.521  54.400  40.223  0.00  0.00           C  
ATOM   1058  C   LYS    68      57.744  53.515  40.430  0.00  0.00           C  
ATOM   1059  O   LYS    68      57.616  52.306  40.627  0.00  0.00           O  
ATOM   1060  CB  LYS    68      56.384  54.724  38.734  0.00  0.00           C  
ATOM   1061  CG  LYS    68      56.220  53.493  37.846  0.00  0.00           C  
ATOM   1062  CD  LYS    68      56.068  53.874  36.382  0.00  0.00           C  
ATOM   1063  CE  LYS    68      55.764  52.660  35.519  0.00  0.00           C  
ATOM   1064  NZ  LYS    68      55.557  53.023  34.089  0.00  0.00           N1+
ATOM   1065  H   LYS    68      56.766  56.564  40.594  0.00  0.00           H  
ATOM   1066  HA  LYS    68      55.700  53.888  40.509  0.00  0.00           H  
ATOM   1067  HB2 LYS    68      55.583  55.304  38.612  0.00  0.00           H  
ATOM   1068  HB3 LYS    68      57.204  55.211  38.443  0.00  0.00           H  
ATOM   1069  HG2 LYS    68      57.027  52.911  37.948  0.00  0.00           H  
ATOM   1070  HG3 LYS    68      55.407  52.989  38.137  0.00  0.00           H  
ATOM   1071  HD2 LYS    68      55.318  54.522  36.294  0.00  0.00           H  
ATOM   1072  HD3 LYS    68      56.917  54.284  36.065  0.00  0.00           H  
ATOM   1073  HE2 LYS    68      56.530  52.013  35.586  0.00  0.00           H  
ATOM   1074  HE3 LYS    68      54.934  52.212  35.868  0.00  0.00           H  
ATOM   1075  HZ1 LYS    68      55.779  52.237  33.513  0.00  0.00           H  
ATOM   1076  HZ2 LYS    68      54.602  53.283  33.949  0.00  0.00           H  
ATOM   1077  HZ3 LYS    68      56.152  53.791  33.853  0.00  0.00           H  
ATOM   1078  N   GLY    69      58.927  54.119  40.391  0.00  0.00           N  
ATOM   1079  CA  GLY    69      60.155  53.365  40.561  0.00  0.00           C  
ATOM   1080  C   GLY    69      60.531  52.671  39.265  0.00  0.00           C  
ATOM   1081  O   GLY    69      59.755  52.674  38.310  0.00  0.00           O  
ATOM   1082  H   GLY    69      58.893  55.141  40.234  0.00  0.00           H  
ATOM   1083  HA2 GLY    69      60.898  53.985  40.835  0.00  0.00           H  
ATOM   1084  HA3 GLY    69      60.032  52.677  41.284  0.00  0.00           H  
ATOM   1085  N   PRO    70      61.730  52.075  39.223  0.00  0.00           N  
ATOM   1086  CA  PRO    70      62.197  51.328  38.052  0.00  0.00           C  
ATOM   1087  C   PRO    70      61.497  49.981  37.930  0.00  0.00           C  
ATOM   1088  O   PRO    70      61.045  49.443  38.941  0.00  0.00           O  
ATOM   1089  CB  PRO    70      63.685  51.140  38.335  0.00  0.00           C  
ATOM   1090  CG  PRO    70      63.757  51.072  39.819  0.00  0.00           C  
ATOM   1091  CD  PRO    70      62.701  52.016  40.330  0.00  0.00           C  
ATOM   1092  HA  PRO    70      62.075  51.873  37.210  0.00  0.00           H  
ATOM   1093  HB2 PRO    70      64.020  50.293  37.918  0.00  0.00           H  
ATOM   1094  HB3 PRO    70      64.213  51.913  37.983  0.00  0.00           H  
ATOM   1095  HG2 PRO    70      63.581  50.133  40.141  0.00  0.00           H  
ATOM   1096  HG3 PRO    70      64.670  51.350  40.144  0.00  0.00           H  
ATOM   1097  HD2 PRO    70      62.267  51.664  41.159  0.00  0.00           H  
ATOM   1098  HD3 PRO    70      63.080  52.924  40.514  0.00  0.00           H  
ATOM   1099  N   GLU    71      61.404  49.448  36.715  0.00  0.00           N  
ATOM   1100  CA  GLU    71      60.717  48.182  36.496  0.00  0.00           C  
ATOM   1101  C   GLU    71      61.328  47.384  35.353  0.00  0.00           C  
ATOM   1102  O   GLU    71      61.788  47.947  34.360  0.00  0.00           O  
ATOM   1103  CB  GLU    71      59.236  48.426  36.188  0.00  0.00           C  
ATOM   1104  CG  GLU    71      58.440  49.072  37.311  0.00  0.00           C  
ATOM   1105  CD  GLU    71      56.984  49.286  36.939  0.00  0.00           C  
ATOM   1106  OE1 GLU    71      56.155  49.465  37.855  0.00  0.00           O  
ATOM   1107  OE2 GLU    71      56.671  49.283  35.730  0.00  0.00           O1-
ATOM   1108  H   GLU    71      61.851  49.998  35.960  0.00  0.00           H  
ATOM   1109  HA  GLU    71      60.747  47.629  37.345  0.00  0.00           H  
ATOM   1110  HB2 GLU    71      59.189  49.027  35.405  0.00  0.00           H  
ATOM   1111  HB3 GLU    71      58.823  47.550  35.994  0.00  0.00           H  
ATOM   1112  HG2 GLU    71      58.463  48.474  38.089  0.00  0.00           H  
ATOM   1113  HG3 GLU    71      58.830  49.952  37.501  0.00  0.00           H  
ATOM   1114  N   ILE    72      61.328  46.064  35.516  0.00  0.00           N  
ATOM   1115  CA  ILE    72      61.679  45.140  34.448  0.00  0.00           C  
ATOM   1116  C   ILE    72      60.393  44.553  33.890  0.00  0.00           C  
ATOM   1117  O   ILE    72      59.669  43.856  34.602  0.00  0.00           O  
ATOM   1118  CB  ILE    72      62.601  44.007  34.940  0.00  0.00           C  
ATOM   1119  CG1 ILE    72      63.856  44.592  35.595  0.00  0.00           C  
ATOM   1120  CG2 ILE    72      62.981  43.091  33.782  0.00  0.00           C  
ATOM   1121  CD1 ILE    72      64.745  43.557  36.252  0.00  0.00           C  
ATOM   1122  H   ILE    72      61.055  45.750  36.476  0.00  0.00           H  
ATOM   1123  HA  ILE    72      62.082  45.689  33.722  0.00  0.00           H  
ATOM   1124  HB  ILE    72      62.108  43.488  35.628  0.00  0.00           H  
ATOM   1125 HG12 ILE    72      64.381  45.074  34.895  0.00  0.00           H  
ATOM   1126 HG13 ILE    72      63.567  45.252  36.288  0.00  0.00           H  
ATOM   1127 HG21 ILE    72      63.548  42.343  34.122  0.00  0.00           H  
ATOM   1128 HG22 ILE    72      62.153  42.719  33.367  0.00  0.00           H  
ATOM   1129 HG23 ILE    72      63.490  43.612  33.100  0.00  0.00           H  
ATOM   1130 HD11 ILE    72      65.048  42.898  35.565  0.00  0.00           H  
ATOM   1131 HD12 ILE    72      65.538  44.011  36.655  0.00  0.00           H  
ATOM   1132 HD13 ILE    72      64.231  43.085  36.966  0.00  0.00           H  
ATOM   1133  N   ARG    73      60.107  44.838  32.624  0.00  0.00           N  
ATOM   1134  CA  ARG    73      58.894  44.339  31.990  0.00  0.00           C  
ATOM   1135  C   ARG    73      59.214  43.648  30.674  0.00  0.00           C  
ATOM   1136  O   ARG    73      60.190  43.993  30.009  0.00  0.00           O  
ATOM   1137  CB  ARG    73      57.925  45.498  31.747  0.00  0.00           C  
ATOM   1138  CG  ARG    73      57.536  46.252  33.009  0.00  0.00           C  
ATOM   1139  CD  ARG    73      56.442  47.271  32.739  0.00  0.00           C  
ATOM   1140  NE  ARG    73      55.118  46.661  32.659  0.00  0.00           N  
ATOM   1141  CZ  ARG    73      54.318  46.452  33.701  0.00  0.00           C  
ATOM   1142  NH1 ARG    73      54.699  46.797  34.925  0.00  0.00           N1+
ATOM   1143  NH2 ARG    73      53.130  45.890  33.520  0.00  0.00           N  
ATOM   1144  H   ARG    73      60.806  45.432  32.140  0.00  0.00           H  
ATOM   1145  HA  ARG    73      58.456  43.673  32.606  0.00  0.00           H  
ATOM   1146  HB2 ARG    73      58.359  46.141  31.124  0.00  0.00           H  
ATOM   1147  HB3 ARG    73      57.095  45.130  31.339  0.00  0.00           H  
ATOM   1148  HG2 ARG    73      57.200  45.607  33.691  0.00  0.00           H  
ATOM   1149  HG3 ARG    73      58.332  46.737  33.364  0.00  0.00           H  
ATOM   1150  HD2 ARG    73      56.452  47.940  33.480  0.00  0.00           H  
ATOM   1151  HD3 ARG    73      56.649  47.724  31.873  0.00  0.00           H  
ATOM   1152  HE  ARG    73      54.786  46.377  31.749  0.00  0.00           H  
ATOM   1153 HH11 ARG    73      55.581  47.236  35.081  0.00  0.00           H  
ATOM   1154 HH12 ARG    73      54.091  46.615  35.705  0.00  0.00           H  
ATOM   1155 HH21 ARG    73      52.833  45.643  32.594  0.00  0.00           H  
ATOM   1156 HH22 ARG    73      52.532  45.714  34.300  0.00  0.00           H  
ATOM   1157  N   THR    74      58.389  42.676  30.295  0.00  0.00           N  
ATOM   1158  CA  THR    74      58.492  42.089  28.967  0.00  0.00           C  
ATOM   1159  C   THR    74      57.877  43.101  28.009  0.00  0.00           C  
ATOM   1160  O   THR    74      57.253  44.065  28.458  0.00  0.00           O  
ATOM   1161  CB  THR    74      57.781  40.728  28.873  0.00  0.00           C  
ATOM   1162  CG2 THR    74      58.409  39.733  29.842  0.00  0.00           C  
ATOM   1163  OG1 THR    74      56.391  40.884  29.186  0.00  0.00           O  
ATOM   1164  H   THR    74      57.695  42.387  31.002  0.00  0.00           H  
ATOM   1165  HA  THR    74      59.448  41.980  28.737  0.00  0.00           H  
ATOM   1166  HB  THR    74      57.854  40.383  27.915  0.00  0.00           H  
ATOM   1167 HG21 THR    74      58.175  38.798  29.566  0.00  0.00           H  
ATOM   1168 HG22 THR    74      59.406  39.838  29.837  0.00  0.00           H  
ATOM   1169 HG23 THR    74      58.065  39.899  30.768  0.00  0.00           H  
ATOM   1170  HG1 THR    74      56.282  41.269  30.109  0.00  0.00           H  
ATOM   1171  N   MET    75      58.032  42.888  26.707  0.00  0.00           N  
ATOM   1172  CA  MET    75      57.548  43.863  25.732  0.00  0.00           C  
ATOM   1173  C   MET    75      56.512  43.246  24.788  0.00  0.00           C  
ATOM   1174  O   MET    75      55.907  42.222  25.109  0.00  0.00           O  
ATOM   1175  CB  MET    75      58.733  44.455  24.968  0.00  0.00           C  
ATOM   1176  CG  MET    75      59.720  45.151  25.902  0.00  0.00           C  
ATOM   1177  SD  MET    75      60.937  46.199  25.093  0.00  0.00           S  
ATOM   1178  CE  MET    75      59.902  47.584  24.624  0.00  0.00           C  
ATOM   1179  H   MET    75      58.505  42.009  26.454  0.00  0.00           H  
ATOM   1180  HA  MET    75      57.100  44.614  26.233  0.00  0.00           H  
ATOM   1181  HB2 MET    75      59.214  43.723  24.489  0.00  0.00           H  
ATOM   1182  HB3 MET    75      58.397  45.125  24.308  0.00  0.00           H  
ATOM   1183  HG2 MET    75      59.171  45.693  26.597  0.00  0.00           H  
ATOM   1184  HG3 MET    75      60.186  44.420  26.475  0.00  0.00           H  
ATOM   1185  HE1 MET    75      59.132  47.657  25.259  0.00  0.00           H  
ATOM   1186  HE2 MET    75      60.438  48.429  24.654  0.00  0.00           H  
ATOM   1187  HE3 MET    75      59.555  47.444  23.696  0.00  0.00           H  
ATOM   1188  N   LYS    76      56.310  43.865  23.627  0.00  0.00           N  
ATOM   1189  CA  LYS    76      55.227  43.475  22.727  0.00  0.00           C  
ATOM   1190  C   LYS    76      55.425  42.117  22.066  0.00  0.00           C  
ATOM   1191  O   LYS    76      56.550  41.642  21.906  0.00  0.00           O  
ATOM   1192  CB  LYS    76      55.025  44.544  21.656  0.00  0.00           C  
ATOM   1193  CG  LYS    76      54.459  45.835  22.214  0.00  0.00           C  
ATOM   1194  CD  LYS    76      54.523  46.966  21.214  0.00  0.00           C  
ATOM   1195  CE  LYS    76      55.915  47.551  21.127  0.00  0.00           C  
ATOM   1196  NZ  LYS    76      55.975  48.646  20.125  0.00  0.00           N1+
ATOM   1197  H   LYS    76      56.976  44.634  23.421  0.00  0.00           H  
ATOM   1198  HA  LYS    76      54.356  43.452  23.259  0.00  0.00           H  
ATOM   1199  HB2 LYS    76      55.906  44.740  21.240  0.00  0.00           H  
ATOM   1200  HB3 LYS    76      54.392  44.189  20.977  0.00  0.00           H  
ATOM   1201  HG2 LYS    76      53.500  45.685  22.476  0.00  0.00           H  
ATOM   1202  HG3 LYS    76      54.980  46.093  23.033  0.00  0.00           H  
ATOM   1203  HD2 LYS    76      54.266  46.619  20.315  0.00  0.00           H  
ATOM   1204  HD3 LYS    76      53.893  47.685  21.495  0.00  0.00           H  
ATOM   1205  HE2 LYS    76      56.176  47.912  22.025  0.00  0.00           H  
ATOM   1206  HE3 LYS    76      56.559  46.829  20.864  0.00  0.00           H  
ATOM   1207  HZ1 LYS    76      55.055  49.007  19.971  0.00  0.00           H  
ATOM   1208  HZ2 LYS    76      56.568  49.376  20.465  0.00  0.00           H  
ATOM   1209  HZ3 LYS    76      56.342  48.291  19.265  0.00  0.00           H  
ATOM   1210  N   LEU    77      54.303  41.503  21.687  0.00  0.00           N  
ATOM   1211  CA  LEU    77      54.302  40.176  21.085  0.00  0.00           C  
ATOM   1212  C   LEU    77      53.742  40.187  19.661  0.00  0.00           C  
ATOM   1213  O   LEU    77      53.207  41.197  19.202  0.00  0.00           O  
ATOM   1214  CB  LEU    77      53.479  39.223  21.951  0.00  0.00           C  
ATOM   1215  CG  LEU    77      54.000  38.986  23.373  0.00  0.00           C  
ATOM   1216  CD1 LEU    77      53.011  38.128  24.142  0.00  0.00           C  
ATOM   1217  CD2 LEU    77      55.388  38.369  23.416  0.00  0.00           C  
ATOM   1218  H   LEU    77      53.433  42.054  21.859  0.00  0.00           H  
ATOM   1219  HA  LEU    77      55.254  39.838  21.046  0.00  0.00           H  
ATOM   1220  HB2 LEU    77      52.560  39.598  22.032  0.00  0.00           H  
ATOM   1221  HB3 LEU    77      53.452  38.339  21.495  0.00  0.00           H  
ATOM   1222  HG  LEU    77      54.105  39.865  23.829  0.00  0.00           H  
ATOM   1223 HD11 LEU    77      52.899  37.248  23.679  0.00  0.00           H  
ATOM   1224 HD12 LEU    77      53.351  37.973  25.070  0.00  0.00           H  
ATOM   1225 HD13 LEU    77      52.126  38.593  24.187  0.00  0.00           H  
ATOM   1226 HD21 LEU    77      56.039  38.975  22.957  0.00  0.00           H  
ATOM   1227 HD22 LEU    77      55.669  38.240  24.368  0.00  0.00           H  
ATOM   1228 HD23 LEU    77      55.376  37.482  22.951  0.00  0.00           H  
ATOM   1229  N   GLU    78      53.878  39.058  18.968  0.00  0.00           N  
ATOM   1230  CA  GLU    78      53.411  38.927  17.586  0.00  0.00           C  
ATOM   1231  C   GLU    78      51.897  39.109  17.481  0.00  0.00           C  
ATOM   1232  O   GLU    78      51.129  38.341  18.060  0.00  0.00           O  
ATOM   1233  CB  GLU    78      53.801  37.560  17.017  0.00  0.00           C  
ATOM   1234  CG  GLU    78      55.281  37.407  16.699  0.00  0.00           C  
ATOM   1235  CD  GLU    78      55.630  36.017  16.197  0.00  0.00           C  
ATOM   1236  OE1 GLU    78      56.801  35.795  15.828  0.00  0.00           O  
ATOM   1237  OE2 GLU    78      54.738  35.143  16.184  0.00  0.00           O1-
ATOM   1238  H   GLU    78      54.341  38.283  19.488  0.00  0.00           H  
ATOM   1239  HA  GLU    78      53.871  39.615  17.008  0.00  0.00           H  
ATOM   1240  HB2 GLU    78      53.569  36.878  17.691  0.00  0.00           H  
ATOM   1241  HB3 GLU    78      53.301  37.431  16.178  0.00  0.00           H  
ATOM   1242  HG2 GLU    78      55.511  38.045  15.989  0.00  0.00           H  
ATOM   1243  HG3 GLU    78      55.792  37.562  17.523  0.00  0.00           H  
ATOM   1244  N   GLY    79      51.479  40.128  16.736  0.00  0.00           N  
ATOM   1245  CA  GLY    79      50.069  40.374  16.486  0.00  0.00           C  
ATOM   1246  C   GLY    79      49.291  40.872  17.689  0.00  0.00           C  
ATOM   1247  O   GLY    79      48.063  40.943  17.655  0.00  0.00           O  
ATOM   1248  H   GLY    79      52.243  40.725  16.353  0.00  0.00           H  
ATOM   1249  HA2 GLY    79      49.978  41.053  15.725  0.00  0.00           H  
ATOM   1250  HA3 GLY    79      49.635  39.513  16.142  0.00  0.00           H  
ATOM   1251  N   GLY    80      50.002  41.217  18.755  0.00  0.00           N  
ATOM   1252  CA  GLY    80      49.370  41.706  19.966  0.00  0.00           C  
ATOM   1253  C   GLY    80      48.521  40.660  20.656  0.00  0.00           C  
ATOM   1254  O   GLY    80      47.604  40.987  21.410  0.00  0.00           O  
ATOM   1255  H   GLY    80      51.030  41.108  18.646  0.00  0.00           H  
ATOM   1256  HA2 GLY    80      50.087  42.034  20.610  0.00  0.00           H  
ATOM   1257  HA3 GLY    80      48.791  42.512  19.741  0.00  0.00           H  
ATOM   1258  N   ASN    81      48.856  39.398  20.412  0.00  0.00           N  
ATOM   1259  CA  ASN    81      48.129  38.276  20.984  0.00  0.00           C  
ATOM   1260  C   ASN    81      48.950  37.627  22.074  0.00  0.00           C  
ATOM   1261  O   ASN    81      50.177  37.573  21.986  0.00  0.00           O  
ATOM   1262  CB  ASN    81      47.788  37.244  19.906  0.00  0.00           C  
ATOM   1263  CG  ASN    81      46.792  37.773  18.891  0.00  0.00           C  
ATOM   1264  H   ASN    81      49.679  39.284  19.780  0.00  0.00           H  
ATOM   1265  HA  ASN    81      47.301  38.648  21.415  0.00  0.00           H  
ATOM   1266  HB2 ASN    81      48.627  36.998  19.430  0.00  0.00           H  
ATOM   1267  HB3 ASN    81      47.396  36.444  20.350  0.00  0.00           H  
ATOM   1268  ND2 ASN    81      46.984  37.414  17.625  0.00  0.00           N  
ATOM   1269  OD1 ASN    81      45.864  38.500  19.242  0.00  0.00           O  
ATOM   1270 HD22 ASN    81      47.754  36.818  17.390  0.00  0.00           H  
ATOM   1271 HD21 ASN    81      46.365  37.735  16.912  0.00  0.00           H  
ATOM   1272  N   ASP    82      48.276  37.136  23.105  0.00  0.00           N  
ATOM   1273  CA  ASP    82      48.970  36.425  24.157  0.00  0.00           C  
ATOM   1274  C   ASP    82      49.500  35.151  23.536  0.00  0.00           C  
ATOM   1275  O   ASP    82      48.975  34.681  22.525  0.00  0.00           O  
ATOM   1276  CB  ASP    82      48.050  36.112  25.340  0.00  0.00           C  
ATOM   1277  CG  ASP    82      47.472  37.357  25.980  0.00  0.00           C  
ATOM   1278  OD1 ASP    82      47.858  38.472  25.572  0.00  0.00           O  
ATOM   1279  OD2 ASP    82      46.632  37.219  26.893  0.00  0.00           O1-
ATOM   1280  H   ASP    82      47.259  37.301  23.087  0.00  0.00           H  
ATOM   1281  HA  ASP    82      49.755  36.972  24.422  0.00  0.00           H  
ATOM   1282  HB2 ASP    82      47.304  35.547  25.006  0.00  0.00           H  
ATOM   1283  HB3 ASP    82      48.581  35.619  26.019  0.00  0.00           H  
ATOM   1284  N   VAL    83      50.535  34.589  24.140  0.00  0.00           N  
ATOM   1285  CA  VAL    83      51.072  33.322  23.682  0.00  0.00           C  
ATOM   1286  C   VAL    83      51.030  32.390  24.872  0.00  0.00           C  
ATOM   1287  O   VAL    83      51.043  32.840  26.015  0.00  0.00           O  
ATOM   1288  CB  VAL    83      52.514  33.463  23.135  0.00  0.00           C  
ATOM   1289  CG1 VAL    83      52.527  34.313  21.873  0.00  0.00           C  
ATOM   1290  CG2 VAL    83      53.441  34.059  24.192  0.00  0.00           C  
ATOM   1291  H   VAL    83      50.916  35.119  24.945  0.00  0.00           H  
ATOM   1292  HA  VAL    83      50.471  32.960  22.982  0.00  0.00           H  
ATOM   1293  HB  VAL    83      52.827  32.554  22.880  0.00  0.00           H  
ATOM   1294 HG11 VAL    83      51.842  35.037  21.951  0.00  0.00           H  
ATOM   1295 HG12 VAL    83      53.432  34.723  21.755  0.00  0.00           H  
ATOM   1296 HG13 VAL    83      52.316  33.739  21.081  0.00  0.00           H  
ATOM   1297 HG21 VAL    83      53.298  33.583  25.059  0.00  0.00           H  
ATOM   1298 HG22 VAL    83      54.389  33.948  23.897  0.00  0.00           H  
ATOM   1299 HG23 VAL    83      53.232  35.030  24.301  0.00  0.00           H  
ATOM   1300  N   SER    84      51.007  31.093  24.597  0.00  0.00           N  
ATOM   1301  CA  SER    84      50.881  30.097  25.646  0.00  0.00           C  
ATOM   1302  C   SER    84      52.189  29.355  25.727  0.00  0.00           C  
ATOM   1303  O   SER    84      52.709  28.875  24.721  0.00  0.00           O  
ATOM   1304  CB  SER    84      49.720  29.139  25.370  0.00  0.00           C  
ATOM   1305  OG  SER    84      48.487  29.841  25.279  0.00  0.00           O  
ATOM   1306  H   SER    84      51.085  30.859  23.588  0.00  0.00           H  
ATOM   1307  HA  SER    84      50.735  30.571  26.510  0.00  0.00           H  
ATOM   1308  HB2 SER    84      49.888  28.669  24.509  0.00  0.00           H  
ATOM   1309  HB3 SER    84      49.662  28.482  26.115  0.00  0.00           H  
ATOM   1310  HG  SER    84      48.229  30.175  26.184  0.00  0.00           H  
ATOM   1311  N   LEU    85      52.706  29.256  26.941  0.00  0.00           N  
ATOM   1312  CA  LEU    85      53.996  28.642  27.165  0.00  0.00           C  
ATOM   1313  C   LEU    85      53.764  27.299  27.821  0.00  0.00           C  
ATOM   1314  O   LEU    85      52.817  27.136  28.591  0.00  0.00           O  
ATOM   1315  CB  LEU    85      54.862  29.535  28.056  0.00  0.00           C  
ATOM   1316  CG  LEU    85      55.138  30.946  27.519  0.00  0.00           C  
ATOM   1317  CD1 LEU    85      56.090  31.694  28.446  0.00  0.00           C  
ATOM   1318  CD2 LEU    85      55.653  30.944  26.086  0.00  0.00           C  
ATOM   1319  H   LEU    85      52.115  29.650  27.701  0.00  0.00           H  
ATOM   1320  HA  LEU    85      54.442  28.494  26.286  0.00  0.00           H  
ATOM   1321  HB2 LEU    85      54.399  29.638  28.930  0.00  0.00           H  
ATOM   1322  HB3 LEU    85      55.740  29.088  28.178  0.00  0.00           H  
ATOM   1323  HG  LEU    85      54.274  31.443  27.459  0.00  0.00           H  
ATOM   1324 HD11 LEU    85      56.954  31.195  28.508  0.00  0.00           H  
ATOM   1325 HD12 LEU    85      56.259  32.610  28.082  0.00  0.00           H  
ATOM   1326 HD13 LEU    85      55.681  31.767  29.355  0.00  0.00           H  
ATOM   1327 HD21 LEU    85      54.974  30.518  25.487  0.00  0.00           H  
ATOM   1328 HD22 LEU    85      55.815  31.885  25.788  0.00  0.00           H  
ATOM   1329 HD23 LEU    85      56.509  30.428  26.039  0.00  0.00           H  
ATOM   1330  N   LYS    86      54.628  26.335  27.521  0.00  0.00           N  
ATOM   1331  CA  LYS    86      54.477  24.997  28.067  0.00  0.00           C  
ATOM   1332  C   LYS    86      55.661  24.748  28.978  0.00  0.00           C  
ATOM   1333  O   LYS    86      56.724  25.328  28.784  0.00  0.00           O  
ATOM   1334  CB  LYS    86      54.412  23.949  26.954  0.00  0.00           C  
ATOM   1335  CG  LYS    86      53.255  24.134  25.980  0.00  0.00           C  
ATOM   1336  CD  LYS    86      53.251  23.061  24.905  0.00  0.00           C  
ATOM   1337  CE  LYS    86      52.111  23.224  23.926  0.00  0.00           C  
ATOM   1338  NZ  LYS    86      52.148  22.155  22.896  0.00  0.00           N1+
ATOM   1339  H   LYS    86      55.394  26.615  26.883  0.00  0.00           H  
ATOM   1340  HA  LYS    86      53.641  24.955  28.603  0.00  0.00           H  
ATOM   1341  HB2 LYS    86      55.266  23.990  26.436  0.00  0.00           H  
ATOM   1342  HB3 LYS    86      54.323  23.048  27.379  0.00  0.00           H  
ATOM   1343  HG2 LYS    86      52.393  24.089  26.487  0.00  0.00           H  
ATOM   1344  HG3 LYS    86      53.337  25.031  25.544  0.00  0.00           H  
ATOM   1345  HD2 LYS    86      54.115  23.107  24.403  0.00  0.00           H  
ATOM   1346  HD3 LYS    86      53.170  22.166  25.345  0.00  0.00           H  
ATOM   1347  HE2 LYS    86      51.243  23.174  24.421  0.00  0.00           H  
ATOM   1348  HE3 LYS    86      52.187  24.115  23.478  0.00  0.00           H  
ATOM   1349  HZ1 LYS    86      53.022  21.672  22.948  0.00  0.00           H  
ATOM   1350  HZ2 LYS    86      51.400  21.511  23.057  0.00  0.00           H  
ATOM   1351  HZ3 LYS    86      52.046  22.563  21.989  0.00  0.00           H  
ATOM   1352  N   ALA    87      55.485  23.869  29.958  0.00  0.00           N  
ATOM   1353  CA  ALA    87      56.534  23.603  30.932  0.00  0.00           C  
ATOM   1354  C   ALA    87      57.607  22.680  30.363  0.00  0.00           C  
ATOM   1355  O   ALA    87      57.303  21.720  29.656  0.00  0.00           O  
ATOM   1356  CB  ALA    87      55.939  23.012  32.197  0.00  0.00           C  
ATOM   1357  H   ALA    87      54.560  23.402  29.967  0.00  0.00           H  
ATOM   1358  HA  ALA    87      56.969  24.478  31.190  0.00  0.00           H  
ATOM   1359  HB1 ALA    87      54.981  23.289  32.280  0.00  0.00           H  
ATOM   1360  HB2 ALA    87      55.992  22.014  32.159  0.00  0.00           H  
ATOM   1361  HB3 ALA    87      56.448  23.340  32.993  0.00  0.00           H  
ATOM   1362  N   GLY    88      58.863  22.983  30.677  0.00  0.00           N  
ATOM   1363  CA  GLY    88      59.981  22.167  30.244  0.00  0.00           C  
ATOM   1364  C   GLY    88      60.550  22.608  28.909  0.00  0.00           C  
ATOM   1365  O   GLY    88      61.533  22.043  28.429  0.00  0.00           O  
ATOM   1366  H   GLY    88      58.968  23.845  31.252  0.00  0.00           H  
ATOM   1367  HA2 GLY    88      60.715  22.201  30.947  0.00  0.00           H  
ATOM   1368  HA3 GLY    88      59.684  21.197  30.176  0.00  0.00           H  
ATOM   1369  N   GLN    89      59.931  23.620  28.310  0.00  0.00           N  
ATOM   1370  CA  GLN    89      60.357  24.114  27.008  0.00  0.00           C  
ATOM   1371  C   GLN    89      61.574  25.021  27.152  0.00  0.00           C  
ATOM   1372  O   GLN    89      62.092  25.198  28.253  0.00  0.00           O  
ATOM   1373  CB  GLN    89      59.199  24.849  26.327  0.00  0.00           C  
ATOM   1374  CG  GLN    89      58.988  26.284  26.788  0.00  0.00           C  
ATOM   1375  CD  GLN    89      57.829  26.953  26.080  0.00  0.00           C  
ATOM   1376  H   GLN    89      59.133  24.019  28.842  0.00  0.00           H  
ATOM   1377  HA  GLN    89      60.628  23.324  26.448  0.00  0.00           H  
ATOM   1378  HB2 GLN    89      59.367  24.862  25.335  0.00  0.00           H  
ATOM   1379  HB3 GLN    89      58.349  24.339  26.500  0.00  0.00           H  
ATOM   1380  HG2 GLN    89      58.804  26.280  27.770  0.00  0.00           H  
ATOM   1381  HG3 GLN    89      59.820  26.804  26.604  0.00  0.00           H  
ATOM   1382  NE2 GLN    89      57.954  28.249  25.832  0.00  0.00           N  
ATOM   1383  OE1 GLN    89      56.831  26.310  25.758  0.00  0.00           O  
ATOM   1384 HE21 GLN    89      57.222  28.764  25.347  0.00  0.00           H  
ATOM   1385 HE22 GLN    89      58.801  28.729  26.137  0.00  0.00           H  
ATOM   1386  N   THR    90      62.022  25.594  26.038  0.00  0.00           N  
ATOM   1387  CA  THR    90      63.140  26.532  26.053  0.00  0.00           C  
ATOM   1388  C   THR    90      62.706  27.958  25.735  0.00  0.00           C  
ATOM   1389  O   THR    90      62.638  28.351  24.571  0.00  0.00           O  
ATOM   1390  CB  THR    90      64.232  26.120  25.040  0.00  0.00           C  
ATOM   1391  CG2 THR    90      65.422  27.066  25.117  0.00  0.00           C  
ATOM   1392  OG1 THR    90      64.667  24.782  25.314  0.00  0.00           O  
ATOM   1393  H   THR    90      61.516  25.320  25.173  0.00  0.00           H  
ATOM   1394  HA  THR    90      63.550  26.525  26.979  0.00  0.00           H  
ATOM   1395  HB  THR    90      63.831  26.140  24.102  0.00  0.00           H  
ATOM   1396 HG21 THR    90      66.268  26.539  25.225  0.00  0.00           H  
ATOM   1397 HG22 THR    90      65.479  27.610  24.277  0.00  0.00           H  
ATOM   1398 HG23 THR    90      65.316  27.682  25.901  0.00  0.00           H  
ATOM   1399  HG1 THR    90      64.999  24.709  26.260  0.00  0.00           H  
ATOM   1400  N   PHE    91      62.429  28.731  26.780  0.00  0.00           N  
ATOM   1401  CA  PHE    91      62.065  30.135  26.622  0.00  0.00           C  
ATOM   1402  C   PHE    91      63.311  30.985  26.828  0.00  0.00           C  
ATOM   1403  O   PHE    91      64.123  30.698  27.711  0.00  0.00           O  
ATOM   1404  CB  PHE    91      60.973  30.528  27.620  0.00  0.00           C  
ATOM   1405  CG  PHE    91      60.282  31.819  27.290  0.00  0.00           C  
ATOM   1406  CD1 PHE    91      60.804  33.031  27.717  0.00  0.00           C  
ATOM   1407  CD2 PHE    91      59.105  31.825  26.572  0.00  0.00           C  
ATOM   1408  CE1 PHE    91      60.167  34.221  27.419  0.00  0.00           C  
ATOM   1409  CE2 PHE    91      58.461  33.015  26.275  0.00  0.00           C  
ATOM   1410  CZ  PHE    91      58.993  34.211  26.694  0.00  0.00           C  
ATOM   1411  H   PHE    91      62.493  28.257  27.702  0.00  0.00           H  
ATOM   1412  HA  PHE    91      61.783  30.259  25.673  0.00  0.00           H  
ATOM   1413  HB2 PHE    91      60.294  29.808  27.624  0.00  0.00           H  
ATOM   1414  HB3 PHE    91      61.397  30.625  28.509  0.00  0.00           H  
ATOM   1415  HD1 PHE    91      61.650  33.047  28.245  0.00  0.00           H  
ATOM   1416  HD2 PHE    91      58.708  30.959  26.259  0.00  0.00           H  
ATOM   1417  HE1 PHE    91      60.566  35.092  27.736  0.00  0.00           H  
ATOM   1418  HE2 PHE    91      57.593  32.993  25.747  0.00  0.00           H  
ATOM   1419  HZ  PHE    91      58.535  35.075  26.477  0.00  0.00           H  
ATOM   1420  N   THR    92      63.465  32.022  26.008  0.00  0.00           N  
ATOM   1421  CA  THR    92      64.640  32.889  26.069  0.00  0.00           C  
ATOM   1422  C   THR    92      64.236  34.357  26.182  0.00  0.00           C  
ATOM   1423  O   THR    92      63.316  34.806  25.501  0.00  0.00           O  
ATOM   1424  CB  THR    92      65.541  32.698  24.836  0.00  0.00           C  
ATOM   1425  CG2 THR    92      66.834  33.484  24.992  0.00  0.00           C  
ATOM   1426  OG1 THR    92      65.843  31.305  24.667  0.00  0.00           O  
ATOM   1427  H   THR    92      62.688  32.160  25.330  0.00  0.00           H  
ATOM   1428  HA  THR    92      65.175  32.645  26.887  0.00  0.00           H  
ATOM   1429  HB  THR    92      65.037  33.016  24.007  0.00  0.00           H  
ATOM   1430 HG21 THR    92      66.639  34.467  24.975  0.00  0.00           H  
ATOM   1431 HG22 THR    92      67.270  33.252  25.864  0.00  0.00           H  
ATOM   1432 HG23 THR    92      67.461  33.261  24.242  0.00  0.00           H  
ATOM   1433  HG1 THR    92      65.290  30.916  23.923  0.00  0.00           H  
ATOM   1434  N   PHE    93      64.940  35.097  27.033  0.00  0.00           N  
ATOM   1435  CA  PHE    93      64.741  36.538  27.161  0.00  0.00           C  
ATOM   1436  C   PHE    93      65.890  37.257  26.469  0.00  0.00           C  
ATOM   1437  O   PHE    93      67.050  36.942  26.707  0.00  0.00           O  
ATOM   1438  CB  PHE    93      64.663  36.946  28.634  0.00  0.00           C  
ATOM   1439  CG  PHE    93      63.442  36.431  29.345  0.00  0.00           C  
ATOM   1440  CD1 PHE    93      62.232  37.096  29.240  0.00  0.00           C  
ATOM   1441  CD2 PHE    93      63.504  35.283  30.118  0.00  0.00           C  
ATOM   1442  CE1 PHE    93      61.109  36.629  29.891  0.00  0.00           C  
ATOM   1443  CE2 PHE    93      62.382  34.809  30.772  0.00  0.00           C  
ATOM   1444  CZ  PHE    93      61.183  35.484  30.658  0.00  0.00           C  
ATOM   1445  H   PHE    93      65.639  34.566  27.595  0.00  0.00           H  
ATOM   1446  HA  PHE    93      63.910  36.764  26.655  0.00  0.00           H  
ATOM   1447  HB2 PHE    93      65.460  36.581  29.092  0.00  0.00           H  
ATOM   1448  HB3 PHE    93      64.646  37.934  28.674  0.00  0.00           H  
ATOM   1449  HD1 PHE    93      62.169  37.924  28.685  0.00  0.00           H  
ATOM   1450  HD2 PHE    93      64.373  34.791  30.203  0.00  0.00           H  
ATOM   1451  HE1 PHE    93      60.237  37.130  29.803  0.00  0.00           H  
ATOM   1452  HE2 PHE    93      62.446  33.967  31.334  0.00  0.00           H  
ATOM   1453  HZ  PHE    93      60.366  35.146  31.129  0.00  0.00           H  
ATOM   1454  N   THR    94      65.554  38.235  25.631  0.00  0.00           N  
ATOM   1455  CA  THR    94      66.541  38.999  24.866  0.00  0.00           C  
ATOM   1456  C   THR    94      66.574  40.474  25.265  0.00  0.00           C  
ATOM   1457  O   THR    94      65.554  41.044  25.647  0.00  0.00           O  
ATOM   1458  CB  THR    94      66.274  38.890  23.349  0.00  0.00           C  
ATOM   1459  CG2 THR    94      64.892  39.422  22.996  0.00  0.00           C  
ATOM   1460  OG1 THR    94      67.265  39.637  22.635  0.00  0.00           O  
ATOM   1461  H   THR    94      64.526  38.412  25.565  0.00  0.00           H  
ATOM   1462  HA  THR    94      67.456  38.604  25.042  0.00  0.00           H  
ATOM   1463  HB  THR    94      66.351  37.911  23.073  0.00  0.00           H  
ATOM   1464 HG21 THR    94      64.976  40.318  22.555  0.00  0.00           H  
ATOM   1465 HG22 THR    94      64.434  38.788  22.369  0.00  0.00           H  
ATOM   1466 HG23 THR    94      64.341  39.516  23.828  0.00  0.00           H  
ATOM   1467  HG1 THR    94      68.174  39.228  22.767  0.00  0.00           H  
ATOM   1468  N   THR    95      67.756  41.082  25.178  0.00  0.00           N  
ATOM   1469  CA  THR    95      67.930  42.493  25.522  0.00  0.00           C  
ATOM   1470  C   THR    95      67.652  43.424  24.342  0.00  0.00           C  
ATOM   1471  O   THR    95      67.533  44.637  24.516  0.00  0.00           O  
ATOM   1472  CB  THR    95      69.369  42.752  26.035  0.00  0.00           C  
ATOM   1473  CG2 THR    95      69.584  44.215  26.412  0.00  0.00           C  
ATOM   1474  OG1 THR    95      69.620  41.937  27.183  0.00  0.00           O  
ATOM   1475  H   THR    95      68.534  40.475  24.849  0.00  0.00           H  
ATOM   1476  HA  THR    95      67.281  42.723  26.265  0.00  0.00           H  
ATOM   1477  HB  THR    95      70.026  42.488  25.303  0.00  0.00           H  
ATOM   1478 HG21 THR    95      70.480  44.324  26.847  0.00  0.00           H  
ATOM   1479 HG22 THR    95      69.546  44.785  25.589  0.00  0.00           H  
ATOM   1480 HG23 THR    95      68.869  44.508  27.050  0.00  0.00           H  
ATOM   1481  HG1 THR    95      69.768  40.981  26.909  0.00  0.00           H  
ATOM   1482  N   ASP    96      67.459  42.866  23.153  0.00  0.00           N  
ATOM   1483  CA  ASP    96      67.167  43.712  22.007  0.00  0.00           C  
ATOM   1484  C   ASP    96      65.685  44.016  22.074  0.00  0.00           C  
ATOM   1485  O   ASP    96      64.843  43.134  21.902  0.00  0.00           O  
ATOM   1486  CB  ASP    96      67.535  43.024  20.691  0.00  0.00           C  
ATOM   1487  CG  ASP    96      67.387  43.941  19.488  0.00  0.00           C  
ATOM   1488  OD1 ASP    96      66.943  45.095  19.662  0.00  0.00           O  
ATOM   1489  OD2 ASP    96      67.710  43.503  18.364  0.00  0.00           O1-
ATOM   1490  H   ASP    96      67.531  41.846  23.120  0.00  0.00           H  
ATOM   1491  HA  ASP    96      67.650  44.567  22.139  0.00  0.00           H  
ATOM   1492  HB2 ASP    96      68.481  42.729  20.752  0.00  0.00           H  
ATOM   1493  HB3 ASP    96      66.933  42.243  20.573  0.00  0.00           H  
ATOM   1494  N   LYS    97      65.378  45.282  22.329  0.00  0.00           N  
ATOM   1495  CA  LYS    97      64.010  45.709  22.565  0.00  0.00           C  
ATOM   1496  C   LYS    97      63.240  45.563  21.257  0.00  0.00           C  
ATOM   1497  O   LYS    97      62.248  44.838  21.205  0.00  0.00           O  
ATOM   1498  CB  LYS    97      63.969  47.132  23.125  0.00  0.00           C  
ATOM   1499  CG  LYS    97      64.646  47.207  24.498  0.00  0.00           C  
ATOM   1500  CD  LYS    97      64.702  48.607  25.082  0.00  0.00           C  
ATOM   1501  CE  LYS    97      65.950  48.810  25.943  0.00  0.00           C  
ATOM   1502  NZ  LYS    97      66.210  47.713  26.917  0.00  0.00           N1+
ATOM   1503  H   LYS    97      66.193  45.931  22.344  0.00  0.00           H  
ATOM   1504  HA  LYS    97      63.593  45.117  23.249  0.00  0.00           H  
ATOM   1505  HB2 LYS    97      64.455  47.727  22.509  0.00  0.00           H  
ATOM   1506  HB3 LYS    97      63.027  47.401  23.230  0.00  0.00           H  
ATOM   1507  HG2 LYS    97      64.143  46.607  25.136  0.00  0.00           H  
ATOM   1508  HG3 LYS    97      65.587  46.850  24.412  0.00  0.00           H  
ATOM   1509  HD2 LYS    97      64.724  49.269  24.339  0.00  0.00           H  
ATOM   1510  HD3 LYS    97      63.901  48.755  25.653  0.00  0.00           H  
ATOM   1511  HE2 LYS    97      66.751  48.904  25.330  0.00  0.00           H  
ATOM   1512  HE3 LYS    97      65.853  49.683  26.448  0.00  0.00           H  
ATOM   1513  HZ1 LYS    97      65.989  48.030  27.839  0.00  0.00           H  
ATOM   1514  HZ2 LYS    97      65.640  46.925  26.687  0.00  0.00           H  
ATOM   1515  HZ3 LYS    97      67.174  47.454  26.874  0.00  0.00           H  
ATOM   1516  N   SER    98      63.683  46.268  20.215  0.00  0.00           N  
ATOM   1517  CA  SER    98      63.111  46.167  18.860  0.00  0.00           C  
ATOM   1518  C   SER    98      62.568  44.789  18.439  0.00  0.00           C  
ATOM   1519  O   SER    98      61.852  44.681  17.444  0.00  0.00           O  
ATOM   1520  CB  SER    98      64.169  46.580  17.833  0.00  0.00           C  
ATOM   1521  OG  SER    98      65.239  45.649  17.801  0.00  0.00           O  
ATOM   1522  H   SER    98      64.482  46.909  20.440  0.00  0.00           H  
ATOM   1523  HA  SER    98      62.332  46.833  18.805  0.00  0.00           H  
ATOM   1524  HB2 SER    98      63.745  46.618  16.934  0.00  0.00           H  
ATOM   1525  HB3 SER    98      64.526  47.475  18.083  0.00  0.00           H  
ATOM   1526  HG  SER    98      65.718  45.663  18.677  0.00  0.00           H  
ATOM   1527  N   VAL    99      62.907  43.745  19.190  0.00  0.00           N  
ATOM   1528  CA  VAL    99      62.453  42.395  18.899  0.00  0.00           C  
ATOM   1529  C   VAL    99      61.007  42.211  19.327  0.00  0.00           C  
ATOM   1530  O   VAL    99      60.637  42.518  20.460  0.00  0.00           O  
ATOM   1531  CB  VAL    99      63.318  41.333  19.608  0.00  0.00           C  
ATOM   1532  CG1 VAL    99      62.780  39.936  19.333  0.00  0.00           C  
ATOM   1533  CG2 VAL    99      64.764  41.438  19.163  0.00  0.00           C  
ATOM   1534  H   VAL    99      63.523  43.980  20.000  0.00  0.00           H  
ATOM   1535  HA  VAL    99      62.503  42.254  17.903  0.00  0.00           H  
ATOM   1536  HB  VAL    99      63.242  41.487  20.588  0.00  0.00           H  
ATOM   1537 HG11 VAL    99      63.511  39.364  18.961  0.00  0.00           H  
ATOM   1538 HG12 VAL    99      62.443  39.534  20.184  0.00  0.00           H  
ATOM   1539 HG13 VAL    99      62.032  39.990  18.672  0.00  0.00           H  
ATOM   1540 HG21 VAL    99      65.210  40.548  19.269  0.00  0.00           H  
ATOM   1541 HG22 VAL    99      64.797  41.717  18.202  0.00  0.00           H  
ATOM   1542 HG23 VAL    99      65.237  42.118  19.725  0.00  0.00           H  
ATOM   1543  N   ILE   100      60.199  41.698  18.408  0.00  0.00           N  
ATOM   1544  CA  ILE   100      58.819  41.346  18.702  0.00  0.00           C  
ATOM   1545  C   ILE   100      58.897  39.915  19.194  0.00  0.00           C  
ATOM   1546  O   ILE   100      59.696  39.131  18.685  0.00  0.00           O  
ATOM   1547  CB  ILE   100      57.899  41.457  17.472  0.00  0.00           C  
ATOM   1548  CG1 ILE   100      57.988  42.858  16.861  0.00  0.00           C  
ATOM   1549  CG2 ILE   100      56.459  41.156  17.857  0.00  0.00           C  
ATOM   1550  CD1 ILE   100      58.962  42.980  15.705  0.00  0.00           C  
ATOM   1551  H   ILE   100      60.635  41.571  17.469  0.00  0.00           H  
ATOM   1552  HA  ILE   100      58.549  41.896  19.471  0.00  0.00           H  
ATOM   1553  HB  ILE   100      58.215  40.804  16.792  0.00  0.00           H  
ATOM   1554 HG12 ILE   100      57.076  43.123  16.545  0.00  0.00           H  
ATOM   1555 HG13 ILE   100      58.267  43.496  17.582  0.00  0.00           H  
ATOM   1556 HG21 ILE   100      55.880  41.199  17.044  0.00  0.00           H  
ATOM   1557 HG22 ILE   100      56.404  40.242  18.255  0.00  0.00           H  
ATOM   1558 HG23 ILE   100      56.144  41.828  18.525  0.00  0.00           H  
ATOM   1559 HD11 ILE   100      58.685  42.360  14.974  0.00  0.00           H  
ATOM   1560 HD12 ILE   100      58.958  43.920  15.368  0.00  0.00           H  
ATOM   1561 HD13 ILE   100      59.879  42.740  16.020  0.00  0.00           H  
ATOM   1562  N   GLY   101      58.064  39.561  20.165  0.00  0.00           N  
ATOM   1563  CA  GLY   101      58.283  38.338  20.909  0.00  0.00           C  
ATOM   1564  C   GLY   101      57.140  37.365  20.764  0.00  0.00           C  
ATOM   1565  O   GLY   101      55.980  37.737  20.655  0.00  0.00           O  
ATOM   1566  H   GLY   101      57.280  40.211  20.332  0.00  0.00           H  
ATOM   1567  HA2 GLY   101      59.141  37.899  20.589  0.00  0.00           H  
ATOM   1568  HA3 GLY   101      58.413  38.561  21.891  0.00  0.00           H  
ATOM   1569  N   ASN   102      57.503  36.093  20.701  0.00  0.00           N  
ATOM   1570  CA  ASN   102      56.538  35.028  20.506  0.00  0.00           C  
ATOM   1571  C   ASN   102      56.556  33.997  21.633  0.00  0.00           C  
ATOM   1572  O   ASN   102      56.886  34.317  22.780  0.00  0.00           O  
ATOM   1573  CB  ASN   102      56.841  34.382  19.153  0.00  0.00           C  
ATOM   1574  CG  ASN   102      58.311  34.020  19.005  0.00  0.00           C  
ATOM   1575  H   ASN   102      58.527  35.928  20.802  0.00  0.00           H  
ATOM   1576  HA  ASN   102      55.616  35.450  20.512  0.00  0.00           H  
ATOM   1577  HB2 ASN   102      56.301  33.551  19.072  0.00  0.00           H  
ATOM   1578  HB3 ASN   102      56.600  35.026  18.435  0.00  0.00           H  
ATOM   1579  ND2 ASN   102      58.806  34.049  17.775  0.00  0.00           N  
ATOM   1580  OD1 ASN   102      59.004  33.769  19.991  0.00  0.00           O  
ATOM   1581 HD22 ASN   102      58.218  34.306  17.006  0.00  0.00           H  
ATOM   1582 HD21 ASN   102      59.764  33.816  17.612  0.00  0.00           H  
ATOM   1583  N   SER   103      56.184  32.766  21.298  0.00  0.00           N  
ATOM   1584  CA  SER   103      56.306  31.633  22.199  0.00  0.00           C  
ATOM   1585  C   SER   103      57.753  31.509  22.658  0.00  0.00           C  
ATOM   1586  O   SER   103      58.055  31.663  23.830  0.00  0.00           O  
ATOM   1587  CB  SER   103      55.830  30.350  21.520  0.00  0.00           C  
ATOM   1588  OG  SER   103      56.614  30.051  20.377  0.00  0.00           O  
ATOM   1589  H   SER   103      55.796  32.685  20.328  0.00  0.00           H  
ATOM   1590  HA  SER   103      55.741  31.810  23.006  0.00  0.00           H  
ATOM   1591  HB2 SER   103      55.902  29.597  22.168  0.00  0.00           H  
ATOM   1592  HB3 SER   103      54.881  30.468  21.239  0.00  0.00           H  
ATOM   1593  HG  SER   103      56.497  30.772  19.695  0.00  0.00           H  
ATOM   1594  N   GLU   104      58.635  31.191  21.718  0.00  0.00           N  
ATOM   1595  CA  GLU   104      60.048  30.953  22.006  0.00  0.00           C  
ATOM   1596  C   GLU   104      60.790  32.071  22.758  0.00  0.00           C  
ATOM   1597  O   GLU   104      61.678  31.778  23.560  0.00  0.00           O  
ATOM   1598  CB  GLU   104      60.780  30.683  20.690  0.00  0.00           C  
ATOM   1599  CG  GLU   104      60.236  29.493  19.915  0.00  0.00           C  
ATOM   1600  CD  GLU   104      60.972  29.250  18.611  0.00  0.00           C  
ATOM   1601  OE1 GLU   104      60.496  28.420  17.807  0.00  0.00           O  
ATOM   1602  OE2 GLU   104      62.025  29.883  18.391  0.00  0.00           O1-
ATOM   1603  H   GLU   104      58.234  31.125  20.754  0.00  0.00           H  
ATOM   1604  HA  GLU   104      60.140  30.080  22.543  0.00  0.00           H  
ATOM   1605  HB2 GLU   104      60.679  31.480  20.122  0.00  0.00           H  
ATOM   1606  HB3 GLU   104      61.721  30.495  20.903  0.00  0.00           H  
ATOM   1607  HG2 GLU   104      60.342  28.689  20.471  0.00  0.00           H  
ATOM   1608  HG3 GLU   104      59.294  29.671  19.695  0.00  0.00           H  
ATOM   1609  N   MET   105      60.447  33.336  22.513  0.00  0.00           N  
ATOM   1610  CA  MET   105      61.223  34.444  23.089  0.00  0.00           C  
ATOM   1611  C   MET   105      60.493  35.790  23.119  0.00  0.00           C  
ATOM   1612  O   MET   105      59.583  36.033  22.330  0.00  0.00           O  
ATOM   1613  CB  MET   105      62.544  34.604  22.328  0.00  0.00           C  
ATOM   1614  CG  MET   105      62.389  34.905  20.842  0.00  0.00           C  
ATOM   1615  SD  MET   105      62.171  36.655  20.474  0.00  0.00           S  
ATOM   1616  CE  MET   105      61.632  36.559  18.767  0.00  0.00           C  
ATOM   1617  H   MET   105      59.625  33.465  21.910  0.00  0.00           H  
ATOM   1618  HA  MET   105      61.453  34.194  24.051  0.00  0.00           H  
ATOM   1619  HB2 MET   105      63.075  35.353  22.750  0.00  0.00           H  
ATOM   1620  HB3 MET   105      63.081  33.753  22.425  0.00  0.00           H  
ATOM   1621  HG2 MET   105      63.213  34.528  20.350  0.00  0.00           H  
ATOM   1622  HG3 MET   105      61.595  34.354  20.483  0.00  0.00           H  
ATOM   1623  HE1 MET   105      60.949  35.834  18.672  0.00  0.00           H  
ATOM   1624  HE2 MET   105      61.229  37.433  18.493  0.00  0.00           H  
ATOM   1625  HE3 MET   105      62.416  36.356  18.179  0.00  0.00           H  
ATOM   1626  N   VAL   106      60.906  36.652  24.047  0.00  0.00           N  
ATOM   1627  CA  VAL   106      60.376  38.013  24.148  0.00  0.00           C  
ATOM   1628  C   VAL   106      61.468  38.949  24.672  0.00  0.00           C  
ATOM   1629  O   VAL   106      62.409  38.501  25.329  0.00  0.00           O  
ATOM   1630  CB  VAL   106      59.146  38.085  25.075  0.00  0.00           C  
ATOM   1631  CG1 VAL   106      59.559  37.926  26.528  0.00  0.00           C  
ATOM   1632  CG2 VAL   106      58.399  39.395  24.873  0.00  0.00           C  
ATOM   1633  H   VAL   106      61.635  36.277  24.692  0.00  0.00           H  
ATOM   1634  HA  VAL   106      60.122  38.319  23.230  0.00  0.00           H  
ATOM   1635  HB  VAL   106      58.555  37.315  24.852  0.00  0.00           H  
ATOM   1636 HG11 VAL   106      60.359  38.497  26.714  0.00  0.00           H  
ATOM   1637 HG12 VAL   106      58.806  38.207  27.124  0.00  0.00           H  
ATOM   1638 HG13 VAL   106      59.786  36.969  26.710  0.00  0.00           H  
ATOM   1639 HG21 VAL   106      57.755  39.528  25.627  0.00  0.00           H  
ATOM   1640 HG22 VAL   106      59.055  40.150  24.854  0.00  0.00           H  
ATOM   1641 HG23 VAL   106      57.900  39.361  24.007  0.00  0.00           H  
ATOM   1642  N   ALA   107      61.334  40.244  24.395  0.00  0.00           N  
ATOM   1643  CA  ALA   107      62.330  41.227  24.821  0.00  0.00           C  
ATOM   1644  C   ALA   107      61.972  41.861  26.163  0.00  0.00           C  
ATOM   1645  O   ALA   107      60.797  42.005  26.500  0.00  0.00           O  
ATOM   1646  CB  ALA   107      62.482  42.307  23.760  0.00  0.00           C  
ATOM   1647  H   ALA   107      60.479  40.491  23.862  0.00  0.00           H  
ATOM   1648  HA  ALA   107      63.223  40.762  24.914  0.00  0.00           H  
ATOM   1649  HB1 ALA   107      61.655  42.344  23.199  0.00  0.00           H  
ATOM   1650  HB2 ALA   107      62.623  43.193  24.202  0.00  0.00           H  
ATOM   1651  HB3 ALA   107      63.268  42.097  23.179  0.00  0.00           H  
ATOM   1652  N   VAL   108      63.003  42.228  26.921  0.00  0.00           N  
ATOM   1653  CA  VAL   108      62.844  42.920  28.200  0.00  0.00           C  
ATOM   1654  C   VAL   108      63.491  44.301  28.152  0.00  0.00           C  
ATOM   1655  O   VAL   108      64.375  44.554  27.333  0.00  0.00           O  
ATOM   1656  CB  VAL   108      63.447  42.113  29.367  0.00  0.00           C  
ATOM   1657  CG1 VAL   108      62.643  40.839  29.603  0.00  0.00           C  
ATOM   1658  CG2 VAL   108      64.914  41.797  29.105  0.00  0.00           C  
ATOM   1659  H   VAL   108      63.939  41.979  26.524  0.00  0.00           H  
ATOM   1660  HA  VAL   108      61.860  43.044  28.368  0.00  0.00           H  
ATOM   1661  HB  VAL   108      63.366  42.664  30.190  0.00  0.00           H  
ATOM   1662 HG11 VAL   108      63.247  40.046  29.529  0.00  0.00           H  
ATOM   1663 HG12 VAL   108      62.238  40.866  30.516  0.00  0.00           H  
ATOM   1664 HG13 VAL   108      61.918  40.772  28.918  0.00  0.00           H  
ATOM   1665 HG21 VAL   108      65.345  41.502  29.957  0.00  0.00           H  
ATOM   1666 HG22 VAL   108      64.977  41.067  28.425  0.00  0.00           H  
ATOM   1667 HG23 VAL   108      65.371  42.617  28.762  0.00  0.00           H  
ATOM   1668  N   THR   109      63.043  45.191  29.031  0.00  0.00           N  
ATOM   1669  CA  THR   109      63.500  46.576  29.026  0.00  0.00           C  
ATOM   1670  C   THR   109      64.875  46.777  29.676  0.00  0.00           C  
ATOM   1671  O   THR   109      65.557  47.761  29.388  0.00  0.00           O  
ATOM   1672  CB  THR   109      62.485  47.482  29.754  0.00  0.00           C  
ATOM   1673  CG2 THR   109      61.157  47.504  29.012  0.00  0.00           C  
ATOM   1674  OG1 THR   109      62.273  46.996  31.087  0.00  0.00           O  
ATOM   1675  H   THR   109      62.350  44.820  29.712  0.00  0.00           H  
ATOM   1676  HA  THR   109      63.562  46.891  28.060  0.00  0.00           H  
ATOM   1677  HB  THR   109      62.872  48.424  29.816  0.00  0.00           H  
ATOM   1678 HG21 THR   109      60.404  47.357  29.658  0.00  0.00           H  
ATOM   1679 HG22 THR   109      61.034  48.391  28.561  0.00  0.00           H  
ATOM   1680 HG23 THR   109      61.142  46.779  28.320  0.00  0.00           H  
ATOM   1681  HG1 THR   109      63.115  46.580  31.445  0.00  0.00           H  
ATOM   1682  N   TYR   110      65.276  45.853  30.544  0.00  0.00           N  
ATOM   1683  CA  TYR   110      66.502  46.010  31.330  0.00  0.00           C  
ATOM   1684  C   TYR   110      67.728  45.344  30.681  0.00  0.00           C  
ATOM   1685  O   TYR   110      67.729  44.136  30.446  0.00  0.00           O  
ATOM   1686  CB  TYR   110      66.270  45.451  32.736  0.00  0.00           C  
ATOM   1687  CG  TYR   110      67.454  45.568  33.664  0.00  0.00           C  
ATOM   1688  CD1 TYR   110      68.105  46.781  33.833  0.00  0.00           C  
ATOM   1689  CD2 TYR   110      67.902  44.476  34.394  0.00  0.00           C  
ATOM   1690  CE1 TYR   110      69.181  46.901  34.687  0.00  0.00           C  
ATOM   1691  CE2 TYR   110      68.978  44.587  35.253  0.00  0.00           C  
ATOM   1692  CZ  TYR   110      69.613  45.803  35.396  0.00  0.00           C  
ATOM   1693  OH  TYR   110      70.684  45.920  36.250  0.00  0.00           O  
ATOM   1694  H   TYR   110      64.656  45.023  30.616  0.00  0.00           H  
ATOM   1695  HA  TYR   110      66.699  47.001  31.416  0.00  0.00           H  
ATOM   1696  HB2 TYR   110      65.501  45.945  33.144  0.00  0.00           H  
ATOM   1697  HB3 TYR   110      66.034  44.482  32.651  0.00  0.00           H  
ATOM   1698  HD1 TYR   110      67.787  47.586  33.324  0.00  0.00           H  
ATOM   1699  HD2 TYR   110      67.437  43.596  34.296  0.00  0.00           H  
ATOM   1700  HE1 TYR   110      69.646  47.785  34.792  0.00  0.00           H  
ATOM   1701  HE2 TYR   110      69.296  43.790  35.769  0.00  0.00           H  
ATOM   1702  HH  TYR   110      70.731  45.109  36.830  0.00  0.00           H  
ATOM   1703  N   GLU   111      68.762  46.138  30.397  0.00  0.00           N  
ATOM   1704  CA  GLU   111      69.977  45.653  29.726  0.00  0.00           C  
ATOM   1705  C   GLU   111      70.941  44.846  30.597  0.00  0.00           C  
ATOM   1706  O   GLU   111      72.040  44.510  30.153  0.00  0.00           O  
ATOM   1707  CB  GLU   111      70.770  46.822  29.137  0.00  0.00           C  
ATOM   1708  CG  GLU   111      70.091  47.574  28.016  0.00  0.00           C  
ATOM   1709  CD  GLU   111      70.960  48.699  27.490  0.00  0.00           C  
ATOM   1710  OE1 GLU   111      72.078  48.881  28.019  0.00  0.00           O  
ATOM   1711  OE2 GLU   111      70.533  49.400  26.549  0.00  0.00           O1-
ATOM   1712  H   GLU   111      68.637  47.131  30.691  0.00  0.00           H  
ATOM   1713  HA  GLU   111      69.704  45.086  28.915  0.00  0.00           H  
ATOM   1714  HB2 GLU   111      70.941  47.465  29.873  0.00  0.00           H  
ATOM   1715  HB3 GLU   111      71.621  46.456  28.784  0.00  0.00           H  
ATOM   1716  HG2 GLU   111      69.931  46.953  27.276  0.00  0.00           H  
ATOM   1717  HG3 GLU   111      69.267  47.975  28.362  0.00  0.00           H  
ATOM   1718  N   GLY   112      70.537  44.517  31.817  0.00  0.00           N  
ATOM   1719  CA  GLY   112      71.424  43.850  32.757  0.00  0.00           C  
ATOM   1720  C   GLY   112      70.747  42.587  33.229  0.00  0.00           C  
ATOM   1721  O   GLY   112      71.068  42.028  34.277  0.00  0.00           O  
ATOM   1722  H   GLY   112      69.555  44.772  32.036  0.00  0.00           H  
ATOM   1723  HA2 GLY   112      72.283  43.624  32.304  0.00  0.00           H  
ATOM   1724  HA3 GLY   112      71.600  44.450  33.534  0.00  0.00           H  
ATOM   1725  N   PHE   113      69.788  42.150  32.422  0.00  0.00           N  
ATOM   1726  CA  PHE   113      69.015  40.956  32.688  0.00  0.00           C  
ATOM   1727  C   PHE   113      69.932  39.732  32.648  0.00  0.00           C  
ATOM   1728  O   PHE   113      69.743  38.775  33.399  0.00  0.00           O  
ATOM   1729  CB  PHE   113      67.895  40.840  31.657  0.00  0.00           C  
ATOM   1730  CG  PHE   113      66.760  39.965  32.084  0.00  0.00           C  
ATOM   1731  CD1 PHE   113      65.840  40.424  33.012  0.00  0.00           C  
ATOM   1732  CD2 PHE   113      66.596  38.700  31.552  0.00  0.00           C  
ATOM   1733  CE1 PHE   113      64.786  39.636  33.410  0.00  0.00           C  
ATOM   1734  CE2 PHE   113      65.539  37.904  31.948  0.00  0.00           C  
ATOM   1735  CZ  PHE   113      64.632  38.373  32.879  0.00  0.00           C  
ATOM   1736  H   PHE   113      69.641  42.750  31.572  0.00  0.00           H  
ATOM   1737  HA  PHE   113      68.672  41.023  33.627  0.00  0.00           H  
ATOM   1738  HB2 PHE   113      67.539  41.750  31.494  0.00  0.00           H  
ATOM   1739  HB3 PHE   113      68.285  40.458  30.830  0.00  0.00           H  
ATOM   1740  HD1 PHE   113      65.943  41.341  33.397  0.00  0.00           H  
ATOM   1741  HD2 PHE   113      67.248  38.358  30.874  0.00  0.00           H  
ATOM   1742  HE1 PHE   113      64.128  39.986  34.092  0.00  0.00           H  
ATOM   1743  HE2 PHE   113      65.434  36.975  31.553  0.00  0.00           H  
ATOM   1744  HZ  PHE   113      63.864  37.799  33.168  0.00  0.00           H  
ATOM   1745  N   THR   114      70.923  39.779  31.761  0.00  0.00           N  
ATOM   1746  CA  THR   114      71.903  38.703  31.627  0.00  0.00           C  
ATOM   1747  C   THR   114      72.955  38.760  32.730  0.00  0.00           C  
ATOM   1748  O   THR   114      73.440  37.728  33.192  0.00  0.00           O  
ATOM   1749  CB  THR   114      72.626  38.759  30.264  0.00  0.00           C  
ATOM   1750  CG2 THR   114      71.659  38.466  29.126  0.00  0.00           C  
ATOM   1751  OG1 THR   114      73.212  40.054  30.075  0.00  0.00           O  
ATOM   1752  H   THR   114      70.940  40.641  31.176  0.00  0.00           H  
ATOM   1753  HA  THR   114      71.419  37.820  31.697  0.00  0.00           H  
ATOM   1754  HB  THR   114      73.376  38.066  30.263  0.00  0.00           H  
ATOM   1755 HG21 THR   114      72.168  38.335  28.273  0.00  0.00           H  
ATOM   1756 HG22 THR   114      71.138  37.634  29.329  0.00  0.00           H  
ATOM   1757 HG23 THR   114      71.023  39.233  29.014  0.00  0.00           H  
ATOM   1758  HG1 THR   114      73.672  40.355  30.917  0.00  0.00           H  
ATOM   1759  N   THR   115      73.299  39.974  33.148  0.00  0.00           N  
ATOM   1760  CA  THR   115      74.374  40.181  34.111  0.00  0.00           C  
ATOM   1761  C   THR   115      73.951  39.801  35.523  0.00  0.00           C  
ATOM   1762  O   THR   115      74.656  39.064  36.214  0.00  0.00           O  
ATOM   1763  CB  THR   115      74.846  41.649  34.116  0.00  0.00           C  
ATOM   1764  CG2 THR   115      76.079  41.814  34.994  0.00  0.00           C  
ATOM   1765  OG1 THR   115      75.153  42.064  32.780  0.00  0.00           O  
ATOM   1766  H   THR   115      72.743  40.750  32.735  0.00  0.00           H  
ATOM   1767  HA  THR   115      75.157  39.598  33.847  0.00  0.00           H  
ATOM   1768  HB  THR   115      74.088  42.236  34.466  0.00  0.00           H  
ATOM   1769 HG21 THR   115      76.687  41.026  34.877  0.00  0.00           H  
ATOM   1770 HG22 THR   115      76.570  42.649  34.737  0.00  0.00           H  
ATOM   1771 HG23 THR   115      75.805  41.877  35.956  0.00  0.00           H  
ATOM   1772  HG1 THR   115      74.890  43.025  32.643  0.00  0.00           H  
ATOM   1773  N   ASP   116      72.799  40.308  35.948  0.00  0.00           N  
ATOM   1774  CA  ASP   116      72.342  40.111  37.318  0.00  0.00           C  
ATOM   1775  C   ASP   116      71.938  38.665  37.582  0.00  0.00           C  
ATOM   1776  O   ASP   116      72.191  38.134  38.663  0.00  0.00           O  
ATOM   1777  CB  ASP   116      71.167  41.042  37.619  0.00  0.00           C  
ATOM   1778  CG  ASP   116      71.548  42.508  37.533  0.00  0.00           C  
ATOM   1779  OD1 ASP   116      72.521  42.828  36.819  0.00  0.00           O  
ATOM   1780  OD2 ASP   116      70.880  43.337  38.183  0.00  0.00           O1-
ATOM   1781  H   ASP   116      72.267  40.843  35.237  0.00  0.00           H  
ATOM   1782  HA  ASP   116      73.123  40.315  37.926  0.00  0.00           H  
ATOM   1783  HB2 ASP   116      70.452  40.859  36.955  0.00  0.00           H  
ATOM   1784  HB3 ASP   116      70.848  40.848  38.539  0.00  0.00           H  
ATOM   1785  N   LEU   117      71.314  38.029  36.595  0.00  0.00           N  
ATOM   1786  CA  LEU   117      70.850  36.655  36.759  0.00  0.00           C  
ATOM   1787  C   LEU   117      71.999  35.660  36.631  0.00  0.00           C  
ATOM   1788  O   LEU   117      73.003  35.933  35.975  0.00  0.00           O  
ATOM   1789  CB  LEU   117      69.761  36.309  35.737  0.00  0.00           C  
ATOM   1790  CG  LEU   117      68.344  36.821  36.011  0.00  0.00           C  
ATOM   1791  CD1 LEU   117      67.403  36.433  34.866  0.00  0.00           C  
ATOM   1792  CD2 LEU   117      67.818  36.316  37.348  0.00  0.00           C  
ATOM   1793  H   LEU   117      71.190  38.577  35.727  0.00  0.00           H  
ATOM   1794  HA  LEU   117      70.449  36.559  37.679  0.00  0.00           H  
ATOM   1795  HB2 LEU   117      70.045  36.683  34.852  0.00  0.00           H  
ATOM   1796  HB3 LEU   117      69.709  35.311  35.673  0.00  0.00           H  
ATOM   1797  HG  LEU   117      68.366  37.815  36.094  0.00  0.00           H  
ATOM   1798 HD11 LEU   117      67.380  35.438  34.782  0.00  0.00           H  
ATOM   1799 HD12 LEU   117      66.486  36.775  35.063  0.00  0.00           H  
ATOM   1800 HD13 LEU   117      67.737  36.835  34.015  0.00  0.00           H  
ATOM   1801 HD21 LEU   117      68.417  36.633  38.084  0.00  0.00           H  
ATOM   1802 HD22 LEU   117      66.893  36.667  37.497  0.00  0.00           H  
ATOM   1803 HD23 LEU   117      67.798  35.316  37.343  0.00  0.00           H  
ATOM   1804  N   SER   118      71.827  34.508  37.270  0.00  0.00           N  
ATOM   1805  CA  SER   118      72.796  33.423  37.210  0.00  0.00           C  
ATOM   1806  C   SER   118      72.068  32.126  36.881  0.00  0.00           C  
ATOM   1807  O   SER   118      70.840  32.064  36.950  0.00  0.00           O  
ATOM   1808  CB  SER   118      73.551  33.291  38.534  0.00  0.00           C  
ATOM   1809  OG  SER   118      74.262  34.478  38.836  0.00  0.00           O  
ATOM   1810  H   SER   118      70.938  34.449  37.818  0.00  0.00           H  
ATOM   1811  HA  SER   118      73.436  33.614  36.466  0.00  0.00           H  
ATOM   1812  HB2 SER   118      72.895  33.111  39.261  0.00  0.00           H  
ATOM   1813  HB3 SER   118      74.196  32.536  38.461  0.00  0.00           H  
ATOM   1814  HG  SER   118      74.108  35.152  38.114  0.00  0.00           H  
ATOM   1815  N   VAL   119      72.820  31.094  36.521  0.00  0.00           N  
ATOM   1816  CA  VAL   119      72.225  29.802  36.206  0.00  0.00           C  
ATOM   1817  C   VAL   119      71.636  29.192  37.473  0.00  0.00           C  
ATOM   1818  O   VAL   119      72.329  29.054  38.482  0.00  0.00           O  
ATOM   1819  CB  VAL   119      73.255  28.837  35.591  0.00  0.00           C  
ATOM   1820  CG1 VAL   119      72.603  27.502  35.262  0.00  0.00           C  
ATOM   1821  CG2 VAL   119      73.876  29.448  34.344  0.00  0.00           C  
ATOM   1822  H   VAL   119      73.837  31.282  36.485  0.00  0.00           H  
ATOM   1823  HA  VAL   119      71.477  29.950  35.557  0.00  0.00           H  
ATOM   1824  HB  VAL   119      73.952  28.659  36.279  0.00  0.00           H  
ATOM   1825 HG11 VAL   119      71.638  27.646  35.045  0.00  0.00           H  
ATOM   1826 HG12 VAL   119      73.063  27.090  34.475  0.00  0.00           H  
ATOM   1827 HG13 VAL   119      72.679  26.890  36.049  0.00  0.00           H  
ATOM   1828 HG21 VAL   119      73.633  30.417  34.295  0.00  0.00           H  
ATOM   1829 HG22 VAL   119      74.870  29.352  34.389  0.00  0.00           H  
ATOM   1830 HG23 VAL   119      73.529  28.973  33.535  0.00  0.00           H  
ATOM   1831  N   GLY   120      70.357  28.833  37.414  0.00  0.00           N  
ATOM   1832  CA  GLY   120      69.661  28.256  38.551  0.00  0.00           C  
ATOM   1833  C   GLY   120      68.621  29.192  39.141  0.00  0.00           C  
ATOM   1834  O   GLY   120      67.706  28.749  39.835  0.00  0.00           O  
ATOM   1835  H   GLY   120      69.904  29.001  36.489  0.00  0.00           H  
ATOM   1836  HA2 GLY   120      69.208  27.393  38.266  0.00  0.00           H  
ATOM   1837  HA3 GLY   120      70.336  28.012  39.270  0.00  0.00           H  
ATOM   1838  N   ASN   121      68.758  30.486  38.868  0.00  0.00           N  
ATOM   1839  CA  ASN   121      67.813  31.478  39.374  0.00  0.00           C  
ATOM   1840  C   ASN   121      66.421  31.286  38.787  0.00  0.00           C  
ATOM   1841  O   ASN   121      66.263  30.698  37.717  0.00  0.00           O  
ATOM   1842  CB  ASN   121      68.300  32.898  39.067  0.00  0.00           C  
ATOM   1843  CG  ASN   121      69.576  33.254  39.804  0.00  0.00           C  
ATOM   1844  H   ASN   121      69.577  30.724  38.277  0.00  0.00           H  
ATOM   1845  HA  ASN   121      67.736  31.334  40.370  0.00  0.00           H  
ATOM   1846  HB2 ASN   121      68.468  32.967  38.087  0.00  0.00           H  
ATOM   1847  HB3 ASN   121      67.586  33.539  39.337  0.00  0.00           H  
ATOM   1848  ND2 ASN   121      69.649  32.890  41.079  0.00  0.00           N  
ATOM   1849  OD1 ASN   121      70.478  33.869  39.239  0.00  0.00           O  
ATOM   1850 HD22 ASN   121      68.883  32.400  41.500  0.00  0.00           H  
ATOM   1851 HD21 ASN   121      70.462  33.102  41.617  0.00  0.00           H  
ATOM   1852  N   THR   122      65.417  31.785  39.502  0.00  0.00           N  
ATOM   1853  CA  THR   122      64.035  31.702  39.051  0.00  0.00           C  
ATOM   1854  C   THR   122      63.594  33.020  38.430  0.00  0.00           C  
ATOM   1855  O   THR   122      63.899  34.093  38.951  0.00  0.00           O  
ATOM   1856  CB  THR   122      63.084  31.346  40.211  0.00  0.00           C  
ATOM   1857  CG2 THR   122      61.658  31.170  39.704  0.00  0.00           C  
ATOM   1858  OG1 THR   122      63.518  30.133  40.837  0.00  0.00           O  
ATOM   1859  H   THR   122      65.702  32.232  40.397  0.00  0.00           H  
ATOM   1860  HA  THR   122      63.969  30.984  38.349  0.00  0.00           H  
ATOM   1861  HB  THR   122      63.119  32.093  40.905  0.00  0.00           H  
ATOM   1862 HG21 THR   122      61.669  30.975  38.721  0.00  0.00           H  
ATOM   1863 HG22 THR   122      61.219  30.409  40.185  0.00  0.00           H  
ATOM   1864 HG23 THR   122      61.134  32.009  39.867  0.00  0.00           H  
ATOM   1865  HG1 THR   122      64.327  29.766  40.366  0.00  0.00           H  
ATOM   1866  N   VAL   123      62.873  32.923  37.316  0.00  0.00           N  
ATOM   1867  CA  VAL   123      62.304  34.091  36.654  0.00  0.00           C  
ATOM   1868  C   VAL   123      60.787  33.970  36.627  0.00  0.00           C  
ATOM   1869  O   VAL   123      60.235  33.035  36.049  0.00  0.00           O  
ATOM   1870  CB  VAL   123      62.836  34.254  35.215  0.00  0.00           C  
ATOM   1871  CG1 VAL   123      62.218  35.477  34.546  0.00  0.00           C  
ATOM   1872  CG2 VAL   123      64.356  34.341  35.214  0.00  0.00           C  
ATOM   1873  H   VAL   123      62.752  31.950  36.962  0.00  0.00           H  
ATOM   1874  HA  VAL   123      62.541  34.902  37.191  0.00  0.00           H  
ATOM   1875  HB  VAL   123      62.544  33.458  34.693  0.00  0.00           H  
ATOM   1876 HG11 VAL   123      62.875  36.230  34.558  0.00  0.00           H  
ATOM   1877 HG12 VAL   123      61.982  35.255  33.601  0.00  0.00           H  
ATOM   1878 HG13 VAL   123      61.393  35.746  35.042  0.00  0.00           H  
ATOM   1879 HG21 VAL   123      64.661  34.796  36.051  0.00  0.00           H  
ATOM   1880 HG22 VAL   123      64.739  33.418  35.173  0.00  0.00           H  
ATOM   1881 HG23 VAL   123      64.656  34.865  34.417  0.00  0.00           H  
ATOM   1882  N   LEU   124      60.130  34.939  37.253  0.00  0.00           N  
ATOM   1883  CA  LEU   124      58.675  34.996  37.312  0.00  0.00           C  
ATOM   1884  C   LEU   124      58.147  36.088  36.394  0.00  0.00           C  
ATOM   1885  O   LEU   124      58.772  37.138  36.248  0.00  0.00           O  
ATOM   1886  CB  LEU   124      58.211  35.235  38.754  0.00  0.00           C  
ATOM   1887  CG  LEU   124      58.527  34.134  39.768  0.00  0.00           C  
ATOM   1888  CD1 LEU   124      58.144  34.555  41.181  0.00  0.00           C  
ATOM   1889  CD2 LEU   124      57.771  32.878  39.382  0.00  0.00           C  
ATOM   1890  H   LEU   124      60.746  35.658  37.700  0.00  0.00           H  
ATOM   1891  HA  LEU   124      58.306  34.114  37.002  0.00  0.00           H  
ATOM   1892  HB2 LEU   124      58.647  36.072  39.078  0.00  0.00           H  
ATOM   1893  HB3 LEU   124      57.221  35.352  38.739  0.00  0.00           H  
ATOM   1894  HG  LEU   124      59.509  33.935  39.736  0.00  0.00           H  
ATOM   1895 HD11 LEU   124      57.163  34.748  41.217  0.00  0.00           H  
ATOM   1896 HD12 LEU   124      58.362  33.817  41.820  0.00  0.00           H  
ATOM   1897 HD13 LEU   124      58.655  35.376  41.434  0.00  0.00           H  
ATOM   1898 HD21 LEU   124      58.051  32.583  38.467  0.00  0.00           H  
ATOM   1899 HD22 LEU   124      57.970  32.149  40.039  0.00  0.00           H  
ATOM   1900 HD23 LEU   124      56.787  33.063  39.382  0.00  0.00           H  
ATOM   1901  N   VAL   125      56.995  35.836  35.778  0.00  0.00           N  
ATOM   1902  CA  VAL   125      56.404  36.780  34.838  0.00  0.00           C  
ATOM   1903  C   VAL   125      54.923  36.994  35.138  0.00  0.00           C  
ATOM   1904  O   VAL   125      54.180  36.042  35.376  0.00  0.00           O  
ATOM   1905  CB  VAL   125      56.568  36.302  33.381  0.00  0.00           C  
ATOM   1906  CG1 VAL   125      56.069  37.363  32.414  0.00  0.00           C  
ATOM   1907  CG2 VAL   125      58.024  35.958  33.095  0.00  0.00           C  
ATOM   1908  H   VAL   125      56.562  34.923  36.022  0.00  0.00           H  
ATOM   1909  HA  VAL   125      56.872  37.665  34.944  0.00  0.00           H  
ATOM   1910  HB  VAL   125      55.991  35.501  33.260  0.00  0.00           H  
ATOM   1911 HG11 VAL   125      56.814  37.640  31.807  0.00  0.00           H  
ATOM   1912 HG12 VAL   125      55.317  36.992  31.868  0.00  0.00           H  
ATOM   1913 HG13 VAL   125      55.746  38.159  32.927  0.00  0.00           H  
ATOM   1914 HG21 VAL   125      58.215  36.114  32.126  0.00  0.00           H  
ATOM   1915 HG22 VAL   125      58.616  36.539  33.653  0.00  0.00           H  
ATOM   1916 HG23 VAL   125      58.186  34.998  33.320  0.00  0.00           H  
ATOM   1917  N   ASP   126      54.514  38.261  35.126  0.00  0.00           N  
ATOM   1918  CA  ASP   126      53.127  38.654  35.359  0.00  0.00           C  
ATOM   1919  C   ASP   126      52.671  38.270  36.769  0.00  0.00           C  
ATOM   1920  O   ASP   126      51.778  37.442  36.940  0.00  0.00           O  
ATOM   1921  CB  ASP   126      52.208  38.021  34.309  0.00  0.00           C  
ATOM   1922  CG  ASP   126      50.825  38.649  34.285  0.00  0.00           C  
ATOM   1923  OD1 ASP   126      50.562  39.559  35.100  0.00  0.00           O  
ATOM   1924  OD2 ASP   126      49.997  38.230  33.448  0.00  0.00           O1-
ATOM   1925  H   ASP   126      55.276  38.955  34.934  0.00  0.00           H  
ATOM   1926  HA  ASP   126      53.087  39.659  35.302  0.00  0.00           H  
ATOM   1927  HB2 ASP   126      52.630  38.144  33.418  0.00  0.00           H  
ATOM   1928  HB3 ASP   126      52.117  37.056  34.522  0.00  0.00           H  
ATOM   1929  N   ASP   127      53.293  38.890  37.769  0.00  0.00           N  
ATOM   1930  CA  ASP   127      52.941  38.673  39.173  0.00  0.00           C  
ATOM   1931  C   ASP   127      52.974  37.197  39.564  0.00  0.00           C  
ATOM   1932  O   ASP   127      52.080  36.707  40.254  0.00  0.00           O  
ATOM   1933  CB  ASP   127      51.558  39.260  39.469  0.00  0.00           C  
ATOM   1934  CG  ASP   127      51.508  40.763  39.268  0.00  0.00           C  
ATOM   1935  OD1 ASP   127      52.560  41.358  38.949  0.00  0.00           O  
ATOM   1936  OD2 ASP   127      50.419  41.351  39.436  0.00  0.00           O1-
ATOM   1937  H   ASP   127      54.051  39.542  37.468  0.00  0.00           H  
ATOM   1938  HA  ASP   127      53.643  39.142  39.731  0.00  0.00           H  
ATOM   1939  HB2 ASP   127      50.906  38.833  38.854  0.00  0.00           H  
ATOM   1940  HB3 ASP   127      51.334  39.056  40.414  0.00  0.00           H  
ATOM   1941  N   GLY   128      54.010  36.495  39.121  0.00  0.00           N  
ATOM   1942  CA  GLY   128      54.188  35.098  39.471  0.00  0.00           C  
ATOM   1943  C   GLY   128      53.245  34.164  38.734  0.00  0.00           C  
ATOM   1944  O   GLY   128      53.058  33.017  39.139  0.00  0.00           O  
ATOM   1945  H   GLY   128      54.667  37.025  38.514  0.00  0.00           H  
ATOM   1946  HA2 GLY   128      55.149  34.822  39.276  0.00  0.00           H  
ATOM   1947  HA3 GLY   128      54.053  34.983  40.475  0.00  0.00           H  
ATOM   1948  N   LEU   129      52.648  34.652  37.650  0.00  0.00           N  
ATOM   1949  CA  LEU   129      51.762  33.827  36.835  0.00  0.00           C  
ATOM   1950  C   LEU   129      52.545  32.716  36.155  0.00  0.00           C  
ATOM   1951  O   LEU   129      52.149  31.550  36.193  0.00  0.00           O  
ATOM   1952  CB  LEU   129      51.055  34.672  35.776  0.00  0.00           C  
ATOM   1953  CG  LEU   129      50.081  33.913  34.869  0.00  0.00           C  
ATOM   1954  CD1 LEU   129      48.870  33.430  35.652  0.00  0.00           C  
ATOM   1955  CD2 LEU   129      49.665  34.769  33.682  0.00  0.00           C  
ATOM   1956  H   LEU   129      52.862  35.644  37.441  0.00  0.00           H  
ATOM   1957  HA  LEU   129      51.071  33.410  37.435  0.00  0.00           H  
ATOM   1958  HB2 LEU   129      50.535  35.378  36.244  0.00  0.00           H  
ATOM   1959  HB3 LEU   129      51.748  35.077  35.193  0.00  0.00           H  
ATOM   1960  HG  LEU   129      50.556  33.126  34.471  0.00  0.00           H  
ATOM   1961 HD11 LEU   129      48.393  34.215  36.048  0.00  0.00           H  
ATOM   1962 HD12 LEU   129      48.250  32.938  35.040  0.00  0.00           H  
ATOM   1963 HD13 LEU   129      49.168  32.818  36.385  0.00  0.00           H  
ATOM   1964 HD21 LEU   129      50.474  35.017  33.148  0.00  0.00           H  
ATOM   1965 HD22 LEU   129      49.030  34.254  33.104  0.00  0.00           H  
ATOM   1966 HD23 LEU   129      49.216  35.601  34.010  0.00  0.00           H  
ATOM   1967  N   ILE   130      53.660  33.093  35.541  0.00  0.00           N  
ATOM   1968  CA  ILE   130      54.519  32.153  34.837  0.00  0.00           C  
ATOM   1969  C   ILE   130      55.888  32.111  35.492  0.00  0.00           C  
ATOM   1970  O   ILE   130      56.523  33.145  35.687  0.00  0.00           O  
ATOM   1971  CB  ILE   130      54.681  32.529  33.349  0.00  0.00           C  
ATOM   1972  CG1 ILE   130      53.308  32.688  32.688  0.00  0.00           C  
ATOM   1973  CG2 ILE   130      55.504  31.473  32.622  0.00  0.00           C  
ATOM   1974  CD1 ILE   130      53.363  33.220  31.270  0.00  0.00           C  
ATOM   1975  H   ILE   130      53.865  34.115  35.607  0.00  0.00           H  
ATOM   1976  HA  ILE   130      54.111  31.247  34.965  0.00  0.00           H  
ATOM   1977  HB  ILE   130      55.148  33.404  33.304  0.00  0.00           H  
ATOM   1978 HG12 ILE   130      52.855  31.797  32.683  0.00  0.00           H  
ATOM   1979 HG13 ILE   130      52.765  33.317  33.245  0.00  0.00           H  
ATOM   1980 HG21 ILE   130      55.632  31.747  31.671  0.00  0.00           H  
ATOM   1981 HG22 ILE   130      56.394  31.382  33.065  0.00  0.00           H  
ATOM   1982 HG23 ILE   130      55.025  30.598  32.654  0.00  0.00           H  
ATOM   1983 HD11 ILE   130      53.894  32.593  30.702  0.00  0.00           H  
ATOM   1984 HD12 ILE   130      52.435  33.295  30.910  0.00  0.00           H  
ATOM   1985 HD13 ILE   130      53.796  34.120  31.272  0.00  0.00           H  
ATOM   1986  N   GLY   131      56.335  30.904  35.821  0.00  0.00           N  
ATOM   1987  CA  GLY   131      57.626  30.705  36.446  0.00  0.00           C  
ATOM   1988  C   GLY   131      58.577  30.008  35.501  0.00  0.00           C  
ATOM   1989  O   GLY   131      58.172  29.146  34.719  0.00  0.00           O  
ATOM   1990  H   GLY   131      55.680  30.125  35.591  0.00  0.00           H  
ATOM   1991  HA2 GLY   131      58.013  31.597  36.714  0.00  0.00           H  
ATOM   1992  HA3 GLY   131      57.515  30.150  37.281  0.00  0.00           H  
ATOM   1993  N   MET   132      59.847  30.391  35.572  0.00  0.00           N  
ATOM   1994  CA  MET   132      60.876  29.805  34.724  0.00  0.00           C  
ATOM   1995  C   MET   132      62.175  29.641  35.498  0.00  0.00           C  
ATOM   1996  O   MET   132      62.465  30.414  36.411  0.00  0.00           O  
ATOM   1997  CB  MET   132      61.116  30.672  33.485  0.00  0.00           C  
ATOM   1998  CG  MET   132      59.856  31.017  32.707  0.00  0.00           C  
ATOM   1999  SD  MET   132      60.193  31.992  31.229  0.00  0.00           S  
ATOM   2000  CE  MET   132      58.524  32.411  30.728  0.00  0.00           C  
ATOM   2001  H   MET   132      60.039  31.134  36.275  0.00  0.00           H  
ATOM   2002  HA  MET   132      60.566  28.892  34.438  0.00  0.00           H  
ATOM   2003  HB2 MET   132      61.560  31.533  33.771  0.00  0.00           H  
ATOM   2004  HB3 MET   132      61.750  30.187  32.866  0.00  0.00           H  
ATOM   2005  HG2 MET   132      59.375  30.143  32.464  0.00  0.00           H  
ATOM   2006  HG3 MET   132      59.214  31.516  33.333  0.00  0.00           H  
ATOM   2007  HE1 MET   132      58.468  32.426  29.729  0.00  0.00           H  
ATOM   2008  HE2 MET   132      57.885  31.729  31.086  0.00  0.00           H  
ATOM   2009  HE3 MET   132      58.282  33.313  31.088  0.00  0.00           H  
ATOM   2010  N   GLU   133      62.951  28.628  35.124  0.00  0.00           N  
ATOM   2011  CA  GLU   133      64.255  28.385  35.724  0.00  0.00           C  
ATOM   2012  C   GLU   133      65.337  28.683  34.695  0.00  0.00           C  
ATOM   2013  O   GLU   133      65.292  28.171  33.577  0.00  0.00           O  
ATOM   2014  CB  GLU   133      64.357  26.940  36.216  0.00  0.00           C  
ATOM   2015  CG  GLU   133      65.622  26.628  36.997  0.00  0.00           C  
ATOM   2016  CD  GLU   133      65.686  25.182  37.452  0.00  0.00           C  
ATOM   2017  OE1 GLU   133      66.697  24.798  38.076  0.00  0.00           O  
ATOM   2018  OE2 GLU   133      64.725  24.430  37.187  0.00  0.00           O1-
ATOM   2019  H   GLU   133      62.547  28.030  34.371  0.00  0.00           H  
ATOM   2020  HA  GLU   133      64.379  28.976  36.521  0.00  0.00           H  
ATOM   2021  HB2 GLU   133      63.589  26.772  36.812  0.00  0.00           H  
ATOM   2022  HB3 GLU   133      64.341  26.352  35.425  0.00  0.00           H  
ATOM   2023  HG2 GLU   133      66.394  26.789  36.412  0.00  0.00           H  
ATOM   2024  HG3 GLU   133      65.638  27.193  37.801  0.00  0.00           H  
ATOM   2025  N   VAL   134      66.307  29.509  35.070  0.00  0.00           N  
ATOM   2026  CA  VAL   134      67.377  29.879  34.150  0.00  0.00           C  
ATOM   2027  C   VAL   134      68.259  28.668  33.862  0.00  0.00           C  
ATOM   2028  O   VAL   134      68.849  28.087  34.774  0.00  0.00           O  
ATOM   2029  CB  VAL   134      68.239  31.026  34.715  0.00  0.00           C  
ATOM   2030  CG1 VAL   134      69.365  31.372  33.751  0.00  0.00           C  
ATOM   2031  CG2 VAL   134      67.381  32.252  34.991  0.00  0.00           C  
ATOM   2032  H   VAL   134      66.239  29.856  36.042  0.00  0.00           H  
ATOM   2033  HA  VAL   134      66.961  30.171  33.285  0.00  0.00           H  
ATOM   2034  HB  VAL   134      68.663  30.700  35.554  0.00  0.00           H  
ATOM   2035 HG11 VAL   134      70.114  31.803  34.254  0.00  0.00           H  
ATOM   2036 HG12 VAL   134      69.697  30.537  33.311  0.00  0.00           H  
ATOM   2037 HG13 VAL   134      69.025  32.003  33.054  0.00  0.00           H  
ATOM   2038 HG21 VAL   134      67.510  32.917  34.256  0.00  0.00           H  
ATOM   2039 HG22 VAL   134      66.420  31.980  35.034  0.00  0.00           H  
ATOM   2040 HG23 VAL   134      67.655  32.657  35.863  0.00  0.00           H  
ATOM   2041  N   THR   135      68.345  28.299  32.587  0.00  0.00           N  
ATOM   2042  CA  THR   135      69.142  27.153  32.160  0.00  0.00           C  
ATOM   2043  C   THR   135      70.488  27.585  31.586  0.00  0.00           C  
ATOM   2044  O   THR   135      71.500  26.914  31.788  0.00  0.00           O  
ATOM   2045  CB  THR   135      68.391  26.312  31.111  0.00  0.00           C  
ATOM   2046  CG2 THR   135      67.131  25.710  31.717  0.00  0.00           C  
ATOM   2047  OG1 THR   135      68.035  27.137  29.994  0.00  0.00           O  
ATOM   2048  H   THR   135      67.800  28.893  31.926  0.00  0.00           H  
ATOM   2049  HA  THR   135      69.315  26.566  32.963  0.00  0.00           H  
ATOM   2050  HB  THR   135      69.011  25.574  30.776  0.00  0.00           H  
ATOM   2051 HG21 THR   135      66.325  26.211  31.393  0.00  0.00           H  
ATOM   2052 HG22 THR   135      67.051  24.748  31.447  0.00  0.00           H  
ATOM   2053 HG23 THR   135      67.173  25.769  32.717  0.00  0.00           H  
ATOM   2054  HG1 THR   135      68.018  28.105  30.266  0.00  0.00           H  
ATOM   2055  N   ALA   136      70.493  28.703  30.867  0.00  0.00           N  
ATOM   2056  CA  ALA   136      71.723  29.217  30.274  0.00  0.00           C  
ATOM   2057  C   ALA   136      71.643  30.716  30.005  0.00  0.00           C  
ATOM   2058  O   ALA   136      70.561  31.270  29.807  0.00  0.00           O  
ATOM   2059  CB  ALA   136      72.034  28.472  28.986  0.00  0.00           C  
ATOM   2060  H   ALA   136      69.571  29.165  30.767  0.00  0.00           H  
ATOM   2061  HA  ALA   136      72.488  29.046  30.914  0.00  0.00           H  
ATOM   2062  HB1 ALA   136      72.116  27.494  29.176  0.00  0.00           H  
ATOM   2063  HB2 ALA   136      71.297  28.621  28.327  0.00  0.00           H  
ATOM   2064  HB3 ALA   136      72.894  28.809  28.603  0.00  0.00           H  
ATOM   2065  N   ILE   137      72.808  31.356  30.004  0.00  0.00           N  
ATOM   2066  CA  ILE   137      72.945  32.781  29.718  0.00  0.00           C  
ATOM   2067  C   ILE   137      73.983  32.985  28.624  0.00  0.00           C  
ATOM   2068  O   ILE   137      75.168  32.729  28.840  0.00  0.00           O  
ATOM   2069  CB  ILE   137      73.352  33.587  30.965  0.00  0.00           C  
ATOM   2070  CG1 ILE   137      72.322  33.397  32.081  0.00  0.00           C  
ATOM   2071  CG2 ILE   137      73.482  35.065  30.617  0.00  0.00           C  
ATOM   2072  CD1 ILE   137      72.756  33.955  33.421  0.00  0.00           C  
ATOM   2073  H   ILE   137      73.632  30.743  30.229  0.00  0.00           H  
ATOM   2074  HA  ILE   137      72.068  33.078  29.341  0.00  0.00           H  
ATOM   2075  HB  ILE   137      74.224  33.235  31.287  0.00  0.00           H  
ATOM   2076 HG12 ILE   137      71.471  33.842  31.805  0.00  0.00           H  
ATOM   2077 HG13 ILE   137      72.149  32.417  32.183  0.00  0.00           H  
ATOM   2078 HG21 ILE   137      73.777  35.572  31.425  0.00  0.00           H  
ATOM   2079 HG22 ILE   137      74.156  35.177  29.889  0.00  0.00           H  
ATOM   2080 HG23 ILE   137      72.598  35.413  30.310  0.00  0.00           H  
ATOM   2081 HD11 ILE   137      72.920  34.936  33.333  0.00  0.00           H  
ATOM   2082 HD12 ILE   137      72.036  33.794  34.094  0.00  0.00           H  
ATOM   2083 HD13 ILE   137      73.596  33.500  33.712  0.00  0.00           H  
ATOM   2084  N   GLU   138      73.545  33.448  27.456  0.00  0.00           N  
ATOM   2085  CA  GLU   138      74.454  33.632  26.332  0.00  0.00           C  
ATOM   2086  C   GLU   138      74.251  34.999  25.701  0.00  0.00           C  
ATOM   2087  O   GLU   138      73.132  35.355  25.333  0.00  0.00           O  
ATOM   2088  CB  GLU   138      74.201  32.557  25.274  0.00  0.00           C  
ATOM   2089  CG  GLU   138      74.426  31.135  25.744  0.00  0.00           C  
ATOM   2090  CD  GLU   138      74.036  30.112  24.692  0.00  0.00           C  
ATOM   2091  OE1 GLU   138      73.604  30.522  23.594  0.00  0.00           O  
ATOM   2092  OE2 GLU   138      74.147  28.898  24.968  0.00  0.00           O1-
ATOM   2093  H   GLU   138      72.533  33.659  27.419  0.00  0.00           H  
ATOM   2094  HA  GLU   138      75.405  33.545  26.648  0.00  0.00           H  
ATOM   2095  HB2 GLU   138      73.257  32.634  24.990  0.00  0.00           H  
ATOM   2096  HB3 GLU   138      74.819  32.727  24.522  0.00  0.00           H  
ATOM   2097  HG2 GLU   138      75.382  31.017  25.931  0.00  0.00           H  
ATOM   2098  HG3 GLU   138      73.866  30.974  26.533  0.00  0.00           H  
ATOM   2099  N   GLY   139      75.337  35.757  25.569  0.00  0.00           N  
ATOM   2100  CA  GLY   139      75.280  37.054  24.918  0.00  0.00           C  
ATOM   2101  C   GLY   139      74.271  37.964  25.584  0.00  0.00           C  
ATOM   2102  O   GLY   139      74.348  38.249  26.779  0.00  0.00           O  
ATOM   2103  H   GLY   139      76.204  35.347  25.963  0.00  0.00           H  
ATOM   2104  HA2 GLY   139      76.193  37.486  24.949  0.00  0.00           H  
ATOM   2105  HA3 GLY   139      75.031  36.931  23.946  0.00  0.00           H  
ATOM   2106  N   ASN   140      73.308  38.405  24.781  0.00  0.00           N  
ATOM   2107  CA  ASN   140      72.227  39.261  25.248  0.00  0.00           C  
ATOM   2108  C   ASN   140      70.992  38.437  25.617  0.00  0.00           C  
ATOM   2109  O   ASN   140      69.953  38.997  25.967  0.00  0.00           O  
ATOM   2110  CB  ASN   140      71.874  40.310  24.194  0.00  0.00           C  
ATOM   2111  CG  ASN   140      71.510  39.702  22.858  0.00  0.00           C  
ATOM   2112  H   ASN   140      73.394  38.085  23.789  0.00  0.00           H  
ATOM   2113  HA  ASN   140      72.542  39.708  26.093  0.00  0.00           H  
ATOM   2114  HB2 ASN   140      71.097  40.840  24.526  0.00  0.00           H  
ATOM   2115  HB3 ASN   140      72.664  40.907  24.069  0.00  0.00           H  
ATOM   2116  ND2 ASN   140      70.716  40.425  22.077  0.00  0.00           N  
ATOM   2117  OD1 ASN   140      71.942  38.599  22.527  0.00  0.00           O  
ATOM   2118 HD22 ASN   140      70.397  41.324  22.383  0.00  0.00           H  
ATOM   2119 HD21 ASN   140      70.436  40.074  21.184  0.00  0.00           H  
ATOM   2120  N   LYS   141      71.113  37.113  25.546  0.00  0.00           N  
ATOM   2121  CA  LYS   141      69.989  36.223  25.828  0.00  0.00           C  
ATOM   2122  C   LYS   141      70.110  35.509  27.169  0.00  0.00           C  
ATOM   2123  O   LYS   141      71.209  35.247  27.662  0.00  0.00           O  
ATOM   2124  CB  LYS   141      69.839  35.157  24.734  0.00  0.00           C  
ATOM   2125  CG  LYS   141      69.044  35.548  23.497  0.00  0.00           C  
ATOM   2126  CD  LYS   141      69.731  36.551  22.600  0.00  0.00           C  
ATOM   2127  CE  LYS   141      68.932  36.698  21.310  0.00  0.00           C  
ATOM   2128  NZ  LYS   141      69.447  37.743  20.389  0.00  0.00           N1+
ATOM   2129  H   LYS   141      72.057  36.775  25.278  0.00  0.00           H  
ATOM   2130  HA  LYS   141      69.133  36.772  25.830  0.00  0.00           H  
ATOM   2131  HB2 LYS   141      70.765  34.885  24.439  0.00  0.00           H  
ATOM   2132  HB3 LYS   141      69.397  34.349  25.149  0.00  0.00           H  
ATOM   2133  HG2 LYS   141      68.848  34.709  22.960  0.00  0.00           H  
ATOM   2134  HG3 LYS   141      68.152  35.930  23.793  0.00  0.00           H  
ATOM   2135  HD2 LYS   141      69.760  37.427  23.051  0.00  0.00           H  
ATOM   2136  HD3 LYS   141      70.633  36.225  22.373  0.00  0.00           H  
ATOM   2137  HE2 LYS   141      68.929  35.805  20.829  0.00  0.00           H  
ATOM   2138  HE3 LYS   141      67.970  36.913  21.549  0.00  0.00           H  
ATOM   2139  HZ1 LYS   141      68.778  38.483  20.317  0.00  0.00           H  
ATOM   2140  HZ2 LYS   141      70.308  38.106  20.745  0.00  0.00           H  
ATOM   2141  HZ3 LYS   141      69.601  37.344  19.485  0.00  0.00           H  
ATOM   2142  N   VAL   142      68.950  35.220  27.752  0.00  0.00           N  
ATOM   2143  CA  VAL   142      68.843  34.429  28.967  0.00  0.00           C  
ATOM   2144  C   VAL   142      67.934  33.244  28.671  0.00  0.00           C  
ATOM   2145  O   VAL   142      66.718  33.403  28.580  0.00  0.00           O  
ATOM   2146  CB  VAL   142      68.274  35.246  30.146  0.00  0.00           C  
ATOM   2147  CG1 VAL   142      68.145  34.376  31.387  0.00  0.00           C  
ATOM   2148  CG2 VAL   142      69.144  36.459  30.426  0.00  0.00           C  
ATOM   2149  H   VAL   142      68.114  35.616  27.255  0.00  0.00           H  
ATOM   2150  HA  VAL   142      69.745  34.076  29.194  0.00  0.00           H  
ATOM   2151  HB  VAL   142      67.356  35.537  29.896  0.00  0.00           H  
ATOM   2152 HG11 VAL   142      68.727  34.741  32.114  0.00  0.00           H  
ATOM   2153 HG12 VAL   142      67.193  34.371  31.694  0.00  0.00           H  
ATOM   2154 HG13 VAL   142      68.430  33.442  31.172  0.00  0.00           H  
ATOM   2155 HG21 VAL   142      69.686  36.673  29.613  0.00  0.00           H  
ATOM   2156 HG22 VAL   142      68.561  37.239  30.656  0.00  0.00           H  
ATOM   2157 HG23 VAL   142      69.755  36.259  31.193  0.00  0.00           H  
ATOM   2158  N   ILE   143      68.520  32.060  28.546  0.00  0.00           N  
ATOM   2159  CA  ILE   143      67.758  30.868  28.209  0.00  0.00           C  
ATOM   2160  C   ILE   143      67.193  30.246  29.479  0.00  0.00           C  
ATOM   2161  O   ILE   143      67.926  30.001  30.437  0.00  0.00           O  
ATOM   2162  CB  ILE   143      68.626  29.841  27.457  0.00  0.00           C  
ATOM   2163  CG1 ILE   143      69.272  30.491  26.229  0.00  0.00           C  
ATOM   2164  CG2 ILE   143      67.785  28.658  27.010  0.00  0.00           C  
ATOM   2165  CD1 ILE   143      70.685  30.996  26.450  0.00  0.00           C  
ATOM   2166  H   ILE   143      69.546  32.060  28.706  0.00  0.00           H  
ATOM   2167  HA  ILE   143      66.974  31.176  27.668  0.00  0.00           H  
ATOM   2168  HB  ILE   143      69.352  29.548  28.067  0.00  0.00           H  
ATOM   2169 HG12 ILE   143      69.281  29.820  25.485  0.00  0.00           H  
ATOM   2170 HG13 ILE   143      68.698  31.263  25.946  0.00  0.00           H  
ATOM   2171 HG21 ILE   143      68.365  27.991  26.545  0.00  0.00           H  
ATOM   2172 HG22 ILE   143      67.360  28.229  27.806  0.00  0.00           H  
ATOM   2173 HG23 ILE   143      67.073  28.971  26.383  0.00  0.00           H  
ATOM   2174 HD11 ILE   143      71.270  30.232  26.716  0.00  0.00           H  
ATOM   2175 HD12 ILE   143      71.026  31.402  25.604  0.00  0.00           H  
ATOM   2176 HD13 ILE   143      70.680  31.683  27.174  0.00  0.00           H  
ATOM   2177  N   CYS   144      65.886  29.995  29.478  0.00  0.00           N  
ATOM   2178  CA  CYS   144      65.194  29.497  30.662  0.00  0.00           C  
ATOM   2179  C   CYS   144      64.295  28.308  30.349  0.00  0.00           C  
ATOM   2180  O   CYS   144      63.934  28.069  29.196  0.00  0.00           O  
ATOM   2181  CB  CYS   144      64.356  30.611  31.297  0.00  0.00           C  
ATOM   2182  SG  CYS   144      65.259  32.130  31.636  0.00  0.00           S  
ATOM   2183  H   CYS   144      65.409  30.182  28.573  0.00  0.00           H  
ATOM   2184  HA  CYS   144      65.891  29.195  31.331  0.00  0.00           H  
ATOM   2185  HB2 CYS   144      63.602  30.821  30.674  0.00  0.00           H  
ATOM   2186  HB3 CYS   144      63.986  30.262  32.159  0.00  0.00           H  
ATOM   2187  HG  CYS   144      65.673  32.472  30.791  0.00  0.00           H  
ATOM   2188  N   LYS   145      63.954  27.560  31.394  0.00  0.00           N  
ATOM   2189  CA  LYS   145      63.009  26.457  31.285  0.00  0.00           C  
ATOM   2190  C   LYS   145      61.722  26.835  32.003  0.00  0.00           C  
ATOM   2191  O   LYS   145      61.741  27.205  33.174  0.00  0.00           O  
ATOM   2192  CB  LYS   145      63.602  25.177  31.882  0.00  0.00           C  
ATOM   2193  CG  LYS   145      62.641  23.990  31.947  0.00  0.00           C  
ATOM   2194  CD  LYS   145      62.645  23.361  33.334  0.00  0.00           C  
ATOM   2195  CE  LYS   145      61.619  22.246  33.450  0.00  0.00           C  
ATOM   2196  NZ  LYS   145      61.682  21.549  34.764  0.00  0.00           N1+
ATOM   2197  H   LYS   145      64.418  27.830  32.288  0.00  0.00           H  
ATOM   2198  HA  LYS   145      62.805  26.296  30.319  0.00  0.00           H  
ATOM   2199  HB2 LYS   145      64.390  24.909  31.326  0.00  0.00           H  
ATOM   2200  HB3 LYS   145      63.909  25.380  32.813  0.00  0.00           H  
ATOM   2201  HG2 LYS   145      61.719  24.308  31.738  0.00  0.00           H  
ATOM   2202  HG3 LYS   145      62.925  23.306  31.280  0.00  0.00           H  
ATOM   2203  HD2 LYS   145      63.549  22.982  33.511  0.00  0.00           H  
ATOM   2204  HD3 LYS   145      62.429  24.063  34.006  0.00  0.00           H  
ATOM   2205  HE2 LYS   145      60.699  22.636  33.328  0.00  0.00           H  
ATOM   2206  HE3 LYS   145      61.780  21.577  32.715  0.00  0.00           H  
ATOM   2207  HZ1 LYS   145      61.656  20.561  34.616  0.00  0.00           H  
ATOM   2208  HZ2 LYS   145      62.531  21.796  35.230  0.00  0.00           H  
ATOM   2209  HZ3 LYS   145      60.901  21.825  35.323  0.00  0.00           H  
ATOM   2210  N   VAL   146      60.602  26.731  31.296  0.00  0.00           N  
ATOM   2211  CA  VAL   146      59.306  27.079  31.862  0.00  0.00           C  
ATOM   2212  C   VAL   146      58.881  26.011  32.867  0.00  0.00           C  
ATOM   2213  O   VAL   146      58.978  24.816  32.589  0.00  0.00           O  
ATOM   2214  CB  VAL   146      58.241  27.230  30.763  0.00  0.00           C  
ATOM   2215  CG1 VAL   146      56.894  27.613  31.360  0.00  0.00           C  
ATOM   2216  CG2 VAL   146      58.688  28.258  29.730  0.00  0.00           C  
ATOM   2217  H   VAL   146      60.730  26.387  30.324  0.00  0.00           H  
ATOM   2218  HA  VAL   146      59.400  27.946  32.355  0.00  0.00           H  
ATOM   2219  HB  VAL   146      58.124  26.340  30.329  0.00  0.00           H  
ATOM   2220 HG11 VAL   146      56.164  27.369  30.722  0.00  0.00           H  
ATOM   2221 HG12 VAL   146      56.760  27.124  32.222  0.00  0.00           H  
ATOM   2222 HG13 VAL   146      56.872  28.598  31.529  0.00  0.00           H  
ATOM   2223 HG21 VAL   146      59.624  28.054  29.447  0.00  0.00           H  
ATOM   2224 HG22 VAL   146      58.079  28.215  28.939  0.00  0.00           H  
ATOM   2225 HG23 VAL   146      58.650  29.170  30.136  0.00  0.00           H  
ATOM   2226  N   LEU   147      58.410  26.449  34.033  0.00  0.00           N  
ATOM   2227  CA  LEU   147      58.069  25.532  35.119  0.00  0.00           C  
ATOM   2228  C   LEU   147      56.581  25.202  35.160  0.00  0.00           C  
ATOM   2229  O   LEU   147      56.191  24.131  35.626  0.00  0.00           O  
ATOM   2230  CB  LEU   147      58.501  26.124  36.461  0.00  0.00           C  
ATOM   2231  CG  LEU   147      59.991  26.448  36.583  0.00  0.00           C  
ATOM   2232  CD1 LEU   147      60.281  27.121  37.916  0.00  0.00           C  
ATOM   2233  CD2 LEU   147      60.833  25.191  36.417  0.00  0.00           C  
ATOM   2234  H   LEU   147      58.308  27.480  34.102  0.00  0.00           H  
ATOM   2235  HA  LEU   147      58.582  24.670  34.982  0.00  0.00           H  
ATOM   2236  HB2 LEU   147      58.001  26.971  36.597  0.00  0.00           H  
ATOM   2237  HB3 LEU   147      58.280  25.467  37.171  0.00  0.00           H  
ATOM   2238  HG  LEU   147      60.252  27.060  35.838  0.00  0.00           H  
ATOM   2239 HD11 LEU   147      60.019  26.510  38.663  0.00  0.00           H  
ATOM   2240 HD12 LEU   147      61.258  27.327  37.982  0.00  0.00           H  
ATOM   2241 HD13 LEU   147      59.757  27.971  37.983  0.00  0.00           H  
ATOM   2242 HD21 LEU   147      60.663  24.791  35.515  0.00  0.00           H  
ATOM   2243 HD22 LEU   147      61.803  25.424  36.500  0.00  0.00           H  
ATOM   2244 HD23 LEU   147      60.588  24.529  37.126  0.00  0.00           H  
ATOM   2245  N   ASN   148      55.756  26.123  34.675  0.00  0.00           N  
ATOM   2246  CA  ASN   148      54.311  25.933  34.675  0.00  0.00           C  
ATOM   2247  C   ASN   148      53.682  26.588  33.455  0.00  0.00           C  
ATOM   2248  O   ASN   148      54.181  27.597  32.958  0.00  0.00           O  
ATOM   2249  CB  ASN   148      53.705  26.503  35.959  0.00  0.00           C  
ATOM   2250  CG  ASN   148      54.001  27.984  36.136  0.00  0.00           C  
ATOM   2251  H   ASN   148      56.222  26.974  34.303  0.00  0.00           H  
ATOM   2252  HA  ASN   148      54.141  24.944  34.600  0.00  0.00           H  
ATOM   2253  HB2 ASN   148      52.718  26.380  35.924  0.00  0.00           H  
ATOM   2254  HB3 ASN   148      54.087  26.009  36.734  0.00  0.00           H  
ATOM   2255  ND2 ASN   148      52.961  28.771  36.388  0.00  0.00           N  
ATOM   2256  OD1 ASN   148      55.153  28.410  36.053  0.00  0.00           O  
ATOM   2257 HD22 ASN   148      52.043  28.375  36.458  0.00  0.00           H  
ATOM   2258 HD21 ASN   148      53.091  29.753  36.509  0.00  0.00           H  
ATOM   2259  N   ASN   149      52.580  26.017  32.977  0.00  0.00           N  
ATOM   2260  CA  ASN   149      51.894  26.571  31.818  0.00  0.00           C  
ATOM   2261  C   ASN   149      51.191  27.876  32.160  0.00  0.00           C  
ATOM   2262  O   ASN   149      50.722  28.068  33.282  0.00  0.00           O  
ATOM   2263  CB  ASN   149      50.893  25.574  31.235  0.00  0.00           C  
ATOM   2264  CG  ASN   149      51.565  24.332  30.687  0.00  0.00           C  
ATOM   2265  ND2 ASN   149      52.888  24.284  30.776  0.00  0.00           N  
ATOM   2266  OD1 ASN   149      50.897  23.399  30.244  0.00  0.00           O  
ATOM   2267  H   ASN   149      52.266  25.174  33.485  0.00  0.00           H  
ATOM   2268  HA  ASN   149      52.598  26.787  31.129  0.00  0.00           H  
ATOM   2269  HB2 ASN   149      50.262  25.303  31.956  0.00  0.00           H  
ATOM   2270  HB3 ASN   149      50.398  26.021  30.495  0.00  0.00           H  
ATOM   2271 HD22 ASN   149      53.387  25.045  31.196  0.00  0.00           H  
ATOM   2272 HD21 ASN   149      53.388  23.493  30.427  0.00  0.00           H  
ATOM   2273  N   GLY   150      51.124  28.771  31.182  0.00  0.00           N  
ATOM   2274  CA  GLY   150      50.453  30.042  31.358  0.00  0.00           C  
ATOM   2275  C   GLY   150      50.489  30.852  30.081  0.00  0.00           C  
ATOM   2276  O   GLY   150      51.291  30.579  29.188  0.00  0.00           O  
ATOM   2277  H   GLY   150      51.588  28.481  30.296  0.00  0.00           H  
ATOM   2278  HA2 GLY   150      49.494  29.884  31.627  0.00  0.00           H  
ATOM   2279  HA3 GLY   150      50.902  30.562  32.097  0.00  0.00           H  
ATOM   2280  N   ASP   151      49.625  31.857  30.000  0.00  0.00           N  
ATOM   2281  CA  ASP   151      49.562  32.711  28.824  0.00  0.00           C  
ATOM   2282  C   ASP   151      50.338  33.996  29.065  0.00  0.00           C  
ATOM   2283  O   ASP   151      50.017  34.771  29.967  0.00  0.00           O  
ATOM   2284  CB  ASP   151      48.111  33.035  28.461  0.00  0.00           C  
ATOM   2285  CG  ASP   151      47.353  31.825  27.947  0.00  0.00           C  
ATOM   2286  OD1 ASP   151      47.957  30.738  27.847  0.00  0.00           O  
ATOM   2287  OD2 ASP   151      46.150  31.966  27.639  0.00  0.00           O1-
ATOM   2288  H   ASP   151      49.014  31.976  30.830  0.00  0.00           H  
ATOM   2289  HA  ASP   151      50.023  32.224  28.075  0.00  0.00           H  
ATOM   2290  HB2 ASP   151      47.658  33.372  29.278  0.00  0.00           H  
ATOM   2291  HB3 ASP   151      48.119  33.731  27.754  0.00  0.00           H  
ATOM   2292  N   LEU   152      51.363  34.211  28.249  0.00  0.00           N  
ATOM   2293  CA  LEU   152      52.177  35.413  28.338  0.00  0.00           C  
ATOM   2294  C   LEU   152      51.565  36.493  27.467  0.00  0.00           C  
ATOM   2295  O   LEU   152      51.190  36.235  26.324  0.00  0.00           O  
ATOM   2296  CB  LEU   152      53.618  35.122  27.907  0.00  0.00           C  
ATOM   2297  CG  LEU   152      54.585  36.309  27.855  0.00  0.00           C  
ATOM   2298  CD1 LEU   152      54.809  36.913  29.231  0.00  0.00           C  
ATOM   2299  CD2 LEU   152      55.906  35.871  27.241  0.00  0.00           C  
ATOM   2300  H   LEU   152      51.529  33.456  27.552  0.00  0.00           H  
ATOM   2301  HA  LEU   152      52.179  35.731  29.287  0.00  0.00           H  
ATOM   2302  HB2 LEU   152      54.000  34.457  28.549  0.00  0.00           H  
ATOM   2303  HB3 LEU   152      53.588  34.723  26.991  0.00  0.00           H  
ATOM   2304  HG  LEU   152      54.206  37.008  27.241  0.00  0.00           H  
ATOM   2305 HD11 LEU   152      55.195  36.221  29.843  0.00  0.00           H  
ATOM   2306 HD12 LEU   152      55.444  37.683  29.160  0.00  0.00           H  
ATOM   2307 HD13 LEU   152      53.937  37.235  29.602  0.00  0.00           H  
ATOM   2308 HD21 LEU   152      55.748  35.533  26.312  0.00  0.00           H  
ATOM   2309 HD22 LEU   152      56.535  36.649  27.209  0.00  0.00           H  
ATOM   2310 HD23 LEU   152      56.308  35.142  27.796  0.00  0.00           H  
ATOM   2311  N   GLY   153      51.470  37.700  28.013  0.00  0.00           N  
ATOM   2312  CA  GLY   153      50.909  38.823  27.288  0.00  0.00           C  
ATOM   2313  C   GLY   153      51.899  39.956  27.133  0.00  0.00           C  
ATOM   2314  O   GLY   153      53.090  39.805  27.402  0.00  0.00           O  
ATOM   2315  H   GLY   153      51.828  37.764  28.988  0.00  0.00           H  
ATOM   2316  HA2 GLY   153      50.607  38.514  26.370  0.00  0.00           H  
ATOM   2317  HA3 GLY   153      50.086  39.161  27.775  0.00  0.00           H  
ATOM   2318  N   GLU   154      51.388  41.099  26.696  0.00  0.00           N  
ATOM   2319  CA  GLU   154      52.201  42.285  26.469  0.00  0.00           C  
ATOM   2320  C   GLU   154      52.329  43.160  27.710  0.00  0.00           C  
ATOM   2321  O   GLU   154      51.359  43.370  28.438  0.00  0.00           O  
ATOM   2322  CB  GLU   154      51.638  43.098  25.309  0.00  0.00           C  
ATOM   2323  CG  GLU   154      51.966  42.488  23.962  0.00  0.00           C  
ATOM   2324  CD  GLU   154      51.681  43.422  22.808  0.00  0.00           C  
ATOM   2325  OE1 GLU   154      51.479  44.630  23.048  0.00  0.00           O  
ATOM   2326  OE2 GLU   154      51.737  42.967  21.652  0.00  0.00           O1-
ATOM   2327  H   GLU   154      50.356  41.075  26.529  0.00  0.00           H  
ATOM   2328  HA  GLU   154      53.127  42.007  26.159  0.00  0.00           H  
ATOM   2329  HB2 GLU   154      50.664  43.116  25.400  0.00  0.00           H  
ATOM   2330  HB3 GLU   154      52.042  43.988  25.341  0.00  0.00           H  
ATOM   2331  HG2 GLU   154      52.927  42.276  23.944  0.00  0.00           H  
ATOM   2332  HG3 GLU   154      51.409  41.685  23.840  0.00  0.00           H  
ATOM   2333  N   ASN   155      53.540  43.660  27.938  0.00  0.00           N  
ATOM   2334  CA  ASN   155      53.812  44.589  29.029  0.00  0.00           C  
ATOM   2335  C   ASN   155      53.471  43.980  30.384  0.00  0.00           C  
ATOM   2336  O   ASN   155      52.616  44.488  31.110  0.00  0.00           O  
ATOM   2337  CB  ASN   155      53.013  45.879  28.817  0.00  0.00           C  
ATOM   2338  CG  ASN   155      53.447  47.000  29.740  0.00  0.00           C  
ATOM   2339  ND2 ASN   155      54.729  47.009  30.091  0.00  0.00           N  
ATOM   2340  OD1 ASN   155      52.647  47.849  30.132  0.00  0.00           O  
ATOM   2341  H   ASN   155      54.275  43.332  27.272  0.00  0.00           H  
ATOM   2342  HA  ASN   155      54.805  44.768  29.028  0.00  0.00           H  
ATOM   2343  HB2 ASN   155      53.141  46.175  27.874  0.00  0.00           H  
ATOM   2344  HB3 ASN   155      52.050  45.682  28.985  0.00  0.00           H  
ATOM   2345 HD22 ASN   155      55.349  46.305  29.742  0.00  0.00           H  
ATOM   2346 HD21 ASN   155      55.077  47.720  30.702  0.00  0.00           H  
ATOM   2347  N   LYS   156      54.150  42.884  30.708  0.00  0.00           N  
ATOM   2348  CA  LYS   156      53.937  42.191  31.972  0.00  0.00           C  
ATOM   2349  C   LYS   156      55.152  42.339  32.885  0.00  0.00           C  
ATOM   2350  O   LYS   156      56.289  42.359  32.417  0.00  0.00           O  
ATOM   2351  CB  LYS   156      53.634  40.715  31.715  0.00  0.00           C  
ATOM   2352  CG  LYS   156      52.464  40.504  30.761  0.00  0.00           C  
ATOM   2353  CD  LYS   156      51.182  41.134  31.280  0.00  0.00           C  
ATOM   2354  CE  LYS   156      50.014  40.870  30.346  0.00  0.00           C  
ATOM   2355  NZ  LYS   156      48.780  41.573  30.794  0.00  0.00           N1+
ATOM   2356  H   LYS   156      54.836  42.570  29.991  0.00  0.00           H  
ATOM   2357  HA  LYS   156      53.137  42.592  32.435  0.00  0.00           H  
ATOM   2358  HB2 LYS   156      54.441  40.294  31.317  0.00  0.00           H  
ATOM   2359  HB3 LYS   156      53.411  40.286  32.583  0.00  0.00           H  
ATOM   2360  HG2 LYS   156      52.691  40.913  29.874  0.00  0.00           H  
ATOM   2361  HG3 LYS   156      52.316  39.520  30.640  0.00  0.00           H  
ATOM   2362  HD2 LYS   156      50.970  40.745  32.171  0.00  0.00           H  
ATOM   2363  HD3 LYS   156      51.313  42.118  31.355  0.00  0.00           H  
ATOM   2364  HE2 LYS   156      50.256  41.185  29.425  0.00  0.00           H  
ATOM   2365  HE3 LYS   156      49.837  39.883  30.316  0.00  0.00           H  
ATOM   2366  HZ1 LYS   156      48.312  41.960  30.000  0.00  0.00           H  
ATOM   2367  HZ2 LYS   156      48.177  40.922  31.254  0.00  0.00           H  
ATOM   2368  HZ3 LYS   156      49.028  42.306  31.427  0.00  0.00           H  
ATOM   2369  N   GLY   157      54.903  42.439  34.187  0.00  0.00           N  
ATOM   2370  CA  GLY   157      55.966  42.612  35.161  0.00  0.00           C  
ATOM   2371  C   GLY   157      56.838  41.379  35.303  0.00  0.00           C  
ATOM   2372  O   GLY   157      56.368  40.256  35.116  0.00  0.00           O  
ATOM   2373  H   GLY   157      53.895  42.383  34.440  0.00  0.00           H  
ATOM   2374  HA2 GLY   157      56.545  43.401  34.890  0.00  0.00           H  
ATOM   2375  HA3 GLY   157      55.561  42.840  36.064  0.00  0.00           H  
ATOM   2376  N   VAL   158      58.109  41.591  35.636  0.00  0.00           N  
ATOM   2377  CA  VAL   158      59.058  40.497  35.821  0.00  0.00           C  
ATOM   2378  C   VAL   158      59.608  40.531  37.243  0.00  0.00           C  
ATOM   2379  O   VAL   158      60.082  41.570  37.707  0.00  0.00           O  
ATOM   2380  CB  VAL   158      60.224  40.580  34.814  0.00  0.00           C  
ATOM   2381  CG1 VAL   158      61.179  39.409  35.003  0.00  0.00           C  
ATOM   2382  CG2 VAL   158      59.697  40.613  33.388  0.00  0.00           C  
ATOM   2383  H   VAL   158      58.365  42.594  35.752  0.00  0.00           H  
ATOM   2384  HA  VAL   158      58.567  39.632  35.699  0.00  0.00           H  
ATOM   2385  HB  VAL   158      60.736  41.409  35.013  0.00  0.00           H  
ATOM   2386 HG11 VAL   158      62.122  39.732  34.929  0.00  0.00           H  
ATOM   2387 HG12 VAL   158      61.036  39.004  35.906  0.00  0.00           H  
ATOM   2388 HG13 VAL   158      61.007  38.721  34.298  0.00  0.00           H  
ATOM   2389 HG21 VAL   158      60.244  41.253  32.848  0.00  0.00           H  
ATOM   2390 HG22 VAL   158      59.762  39.698  32.990  0.00  0.00           H  
ATOM   2391 HG23 VAL   158      58.742  40.909  33.395  0.00  0.00           H  
ATOM   2392  N   ASN   159      59.545  39.390  37.924  0.00  0.00           N  
ATOM   2393  CA  ASN   159      60.046  39.267  39.291  0.00  0.00           C  
ATOM   2394  C   ASN   159      61.161  38.240  39.403  0.00  0.00           C  
ATOM   2395  O   ASN   159      61.080  37.151  38.832  0.00  0.00           O  
ATOM   2396  CB  ASN   159      58.909  38.903  40.244  0.00  0.00           C  
ATOM   2397  CG  ASN   159      57.865  39.994  40.344  0.00  0.00           C  
ATOM   2398  H   ASN   159      59.111  38.598  37.403  0.00  0.00           H  
ATOM   2399  HA  ASN   159      60.441  40.163  39.543  0.00  0.00           H  
ATOM   2400  HB2 ASN   159      58.472  38.073  39.910  0.00  0.00           H  
ATOM   2401  HB3 ASN   159      59.295  38.747  41.149  0.00  0.00           H  
ATOM   2402  ND2 ASN   159      58.074  40.925  41.267  0.00  0.00           N  
ATOM   2403  OD1 ASN   159      56.886  40.007  39.598  0.00  0.00           O  
ATOM   2404 HD22 ASN   159      58.890  40.884  41.845  0.00  0.00           H  
ATOM   2405 HD21 ASN   159      57.417  41.670  41.386  0.00  0.00           H  
ATOM   2406  N   LEU   160      62.198  38.602  40.153  0.00  0.00           N  
ATOM   2407  CA  LEU   160      63.371  37.755  40.331  0.00  0.00           C  
ATOM   2408  C   LEU   160      63.616  37.448  41.811  0.00  0.00           C  
ATOM   2409  O   LEU   160      64.353  38.174  42.476  0.00  0.00           O  
ATOM   2410  CB  LEU   160      64.601  38.441  39.730  0.00  0.00           C  
ATOM   2411  CG  LEU   160      64.499  38.818  38.247  0.00  0.00           C  
ATOM   2412  CD1 LEU   160      65.763  39.537  37.764  0.00  0.00           C  
ATOM   2413  CD2 LEU   160      64.183  37.597  37.388  0.00  0.00           C  
ATOM   2414  H   LEU   160      62.099  39.541  40.601  0.00  0.00           H  
ATOM   2415  HA  LEU   160      63.216  36.883  39.851  0.00  0.00           H  
ATOM   2416  HB2 LEU   160      64.762  39.281  40.238  0.00  0.00           H  
ATOM   2417  HB3 LEU   160      65.374  37.824  39.826  0.00  0.00           H  
ATOM   2418  HG  LEU   160      63.709  39.420  38.118  0.00  0.00           H  
ATOM   2419 HD11 LEU   160      66.551  38.936  37.886  0.00  0.00           H  
ATOM   2420 HD12 LEU   160      65.662  39.767  36.797  0.00  0.00           H  
ATOM   2421 HD13 LEU   160      65.891  40.372  38.297  0.00  0.00           H  
ATOM   2422 HD21 LEU   160      63.311  37.203  37.678  0.00  0.00           H  
ATOM   2423 HD22 LEU   160      64.123  37.872  36.428  0.00  0.00           H  
ATOM   2424 HD23 LEU   160      64.909  36.918  37.496  0.00  0.00           H  
ATOM   2425  N   PRO   161      62.997  36.372  42.332  0.00  0.00           N  
ATOM   2426  CA  PRO   161      63.136  36.029  43.754  0.00  0.00           C  
ATOM   2427  C   PRO   161      64.587  35.847  44.206  0.00  0.00           C  
ATOM   2428  O   PRO   161      65.303  34.998  43.676  0.00  0.00           O  
ATOM   2429  CB  PRO   161      62.367  34.708  43.868  0.00  0.00           C  
ATOM   2430  CG  PRO   161      61.369  34.762  42.773  0.00  0.00           C  
ATOM   2431  CD  PRO   161      62.043  35.484  41.645  0.00  0.00           C  
ATOM   2432  HA  PRO   161      62.669  36.724  44.333  0.00  0.00           H  
ATOM   2433  HB2 PRO   161      62.991  33.929  43.755  0.00  0.00           H  
ATOM   2434  HB3 PRO   161      61.922  34.638  44.765  0.00  0.00           H  
ATOM   2435  HG2 PRO   161      61.097  33.833  42.492  0.00  0.00           H  
ATOM   2436  HG3 PRO   161      60.541  35.255  43.070  0.00  0.00           H  
ATOM   2437  HD2 PRO   161      62.528  34.852  41.040  0.00  0.00           H  
ATOM   2438  HD3 PRO   161      61.390  36.021  41.107  0.00  0.00           H  
ATOM   2439  N   GLY   162      65.003  36.643  45.187  0.00  0.00           N  
ATOM   2440  CA  GLY   162      66.319  36.510  45.788  0.00  0.00           C  
ATOM   2441  C   GLY   162      67.465  37.064  44.960  0.00  0.00           C  
ATOM   2442  O   GLY   162      68.630  36.863  45.305  0.00  0.00           O  
ATOM   2443  H   GLY   162      64.308  37.363  45.482  0.00  0.00           H  
ATOM   2444  HA2 GLY   162      66.317  36.972  46.704  0.00  0.00           H  
ATOM   2445  HA3 GLY   162      66.499  35.519  45.984  0.00  0.00           H  
ATOM   2446  N   VAL   163      67.141  37.763  43.875  0.00  0.00           N  
ATOM   2447  CA  VAL   163      68.155  38.318  42.981  0.00  0.00           C  
ATOM   2448  C   VAL   163      68.320  39.827  43.182  0.00  0.00           C  
ATOM   2449  O   VAL   163      67.341  40.572  43.180  0.00  0.00           O  
ATOM   2450  CB  VAL   163      67.809  38.042  41.509  0.00  0.00           C  
ATOM   2451  CG1 VAL   163      68.937  38.515  40.607  0.00  0.00           C  
ATOM   2452  CG2 VAL   163      67.544  36.558  41.297  0.00  0.00           C  
ATOM   2453  H   VAL   163      66.119  37.878  43.721  0.00  0.00           H  
ATOM   2454  HA  VAL   163      69.038  37.880  43.197  0.00  0.00           H  
ATOM   2455  HB  VAL   163      67.006  38.582  41.280  0.00  0.00           H  
ATOM   2456 HG11 VAL   163      69.635  38.975  41.156  0.00  0.00           H  
ATOM   2457 HG12 VAL   163      69.346  37.730  40.142  0.00  0.00           H  
ATOM   2458 HG13 VAL   163      68.577  39.153  39.926  0.00  0.00           H  
ATOM   2459 HG21 VAL   163      67.700  36.069  42.155  0.00  0.00           H  
ATOM   2460 HG22 VAL   163      66.596  36.431  41.005  0.00  0.00           H  
ATOM   2461 HG23 VAL   163      68.163  36.210  40.593  0.00  0.00           H  
ATOM   2462  N   SER   164      69.565  40.267  43.358  0.00  0.00           N  
ATOM   2463  CA  SER   164      69.879  41.689  43.508  0.00  0.00           C  
ATOM   2464  C   SER   164      69.899  42.432  42.165  0.00  0.00           C  
ATOM   2465  O   SER   164      70.824  42.279  41.368  0.00  0.00           O  
ATOM   2466  CB  SER   164      71.225  41.853  44.219  0.00  0.00           C  
ATOM   2467  OG  SER   164      71.159  41.350  45.543  0.00  0.00           O  
ATOM   2468  H   SER   164      70.290  39.519  43.380  0.00  0.00           H  
ATOM   2469  HA  SER   164      69.159  42.110  44.080  0.00  0.00           H  
ATOM   2470  HB2 SER   164      71.917  41.349  43.714  0.00  0.00           H  
ATOM   2471  HB3 SER   164      71.454  42.820  44.251  0.00  0.00           H  
ATOM   2472  HG  SER   164      70.214  41.111  45.762  0.00  0.00           H  
ATOM   2473  N   ILE   165      68.863  43.236  41.936  0.00  0.00           N  
ATOM   2474  CA  ILE   165      68.646  43.942  40.666  0.00  0.00           C  
ATOM   2475  C   ILE   165      69.297  45.333  40.584  0.00  0.00           C  
ATOM   2476  O   ILE   165      68.727  46.325  41.040  0.00  0.00           O  
ATOM   2477  CB  ILE   165      67.142  44.089  40.375  0.00  0.00           C  
ATOM   2478  CG1 ILE   165      66.476  42.709  40.368  0.00  0.00           C  
ATOM   2479  CG2 ILE   165      66.926  44.797  39.037  0.00  0.00           C  
ATOM   2480  CD1 ILE   165      64.969  42.751  40.254  0.00  0.00           C  
ATOM   2481  H   ILE   165      68.204  43.326  42.748  0.00  0.00           H  
ATOM   2482  HA  ILE   165      69.092  43.376  39.949  0.00  0.00           H  
ATOM   2483  HB  ILE   165      66.738  44.621  41.108  0.00  0.00           H  
ATOM   2484 HG12 ILE   165      66.846  42.185  39.601  0.00  0.00           H  
ATOM   2485 HG13 ILE   165      66.721  42.241  41.218  0.00  0.00           H  
ATOM   2486 HG21 ILE   165      65.948  44.909  38.877  0.00  0.00           H  
ATOM   2487 HG22 ILE   165      67.366  45.692  39.062  0.00  0.00           H  
ATOM   2488 HG23 ILE   165      67.324  44.248  38.305  0.00  0.00           H  
ATOM   2489 HD11 ILE   165      64.713  43.206  39.402  0.00  0.00           H  
ATOM   2490 HD12 ILE   165      64.610  41.819  40.256  0.00  0.00           H  
ATOM   2491 HD13 ILE   165      64.592  43.256  41.029  0.00  0.00           H  
ATOM   2492  N   ALA   166      70.501  45.383  40.022  0.00  0.00           N  
ATOM   2493  CA  ALA   166      71.270  46.621  39.810  0.00  0.00           C  
ATOM   2494  C   ALA   166      70.577  47.774  39.046  0.00  0.00           C  
ATOM   2495  O   ALA   166      71.230  48.459  38.257  0.00  0.00           O  
ATOM   2496  CB  ALA   166      72.574  46.271  39.096  0.00  0.00           C  
ATOM   2497  H   ALA   166      70.874  44.440  39.731  0.00  0.00           H  
ATOM   2498  HA  ALA   166      71.554  46.983  40.733  0.00  0.00           H  
ATOM   2499  HB1 ALA   166      73.239  45.939  39.764  0.00  0.00           H  
ATOM   2500  HB2 ALA   166      72.399  45.560  38.416  0.00  0.00           H  
ATOM   2501  HB3 ALA   166      72.933  47.086  38.643  0.00  0.00           H  
ATOM   2502  N   LEU   167      69.282  47.995  39.262  0.00  0.00           N  
ATOM   2503  CA  LEU   167      68.593  49.149  38.676  0.00  0.00           C  
ATOM   2504  C   LEU   167      68.767  50.391  39.557  0.00  0.00           C  
ATOM   2505  O   LEU   167      68.977  50.269  40.764  0.00  0.00           O  
ATOM   2506  CB  LEU   167      67.103  48.851  38.491  0.00  0.00           C  
ATOM   2507  CG  LEU   167      66.694  48.067  37.246  0.00  0.00           C  
ATOM   2508  CD1 LEU   167      65.284  47.514  37.399  0.00  0.00           C  
ATOM   2509  CD2 LEU   167      66.779  48.961  36.022  0.00  0.00           C  
ATOM   2510  H   LEU   167      68.813  47.297  39.866  0.00  0.00           H  
ATOM   2511  HA  LEU   167      68.998  49.341  37.777  0.00  0.00           H  
ATOM   2512  HB2 LEU   167      66.797  48.326  39.287  0.00  0.00           H  
ATOM   2513  HB3 LEU   167      66.618  49.726  38.465  0.00  0.00           H  
ATOM   2514  HG  LEU   167      67.334  47.310  37.112  0.00  0.00           H  
ATOM   2515 HD11 LEU   167      64.641  48.269  37.531  0.00  0.00           H  
ATOM   2516 HD12 LEU   167      65.034  47.004  36.575  0.00  0.00           H  
ATOM   2517 HD13 LEU   167      65.248  46.904  38.191  0.00  0.00           H  
ATOM   2518 HD21 LEU   167      67.718  49.290  35.910  0.00  0.00           H  
ATOM   2519 HD22 LEU   167      66.510  48.443  35.208  0.00  0.00           H  
ATOM   2520 HD23 LEU   167      66.165  49.744  36.134  0.00  0.00           H  
ATOM   2521  N   PRO   168      68.684  51.595  38.958  0.00  0.00           N  
ATOM   2522  CA  PRO   168      68.839  52.833  39.732  0.00  0.00           C  
ATOM   2523  C   PRO   168      67.703  53.050  40.730  0.00  0.00           C  
ATOM   2524  O   PRO   168      66.616  52.518  40.532  0.00  0.00           O  
ATOM   2525  CB  PRO   168      68.838  53.923  38.656  0.00  0.00           C  
ATOM   2526  CG  PRO   168      68.063  53.341  37.534  0.00  0.00           C  
ATOM   2527  CD  PRO   168      68.363  51.870  37.545  0.00  0.00           C  
ATOM   2528  HA  PRO   168      69.736  52.846  40.205  0.00  0.00           H  
ATOM   2529  HB2 PRO   168      68.403  54.759  39.004  0.00  0.00           H  
ATOM   2530  HB3 PRO   168      69.777  54.141  38.376  0.00  0.00           H  
ATOM   2531  HG2 PRO   168      67.075  53.505  37.659  0.00  0.00           H  
ATOM   2532  HG3 PRO   168      68.340  53.755  36.657  0.00  0.00           H  
ATOM   2533  HD2 PRO   168      67.571  51.331  37.255  0.00  0.00           H  
ATOM   2534  HD3 PRO   168      69.145  51.649  36.959  0.00  0.00           H  
ATOM   2535  N   ALA   169      67.954  53.825  41.780  0.00  0.00           N  
ATOM   2536  CA  ALA   169      66.939  54.105  42.795  0.00  0.00           C  
ATOM   2537  C   ALA   169      65.772  54.918  42.244  0.00  0.00           C  
ATOM   2538  O   ALA   169      64.653  54.830  42.749  0.00  0.00           O  
ATOM   2539  CB  ALA   169      67.563  54.835  43.972  0.00  0.00           C  
ATOM   2540  H   ALA   169      68.919  54.210  41.818  0.00  0.00           H  
ATOM   2541  HA  ALA   169      66.581  53.224  43.144  0.00  0.00           H  
ATOM   2542  HB1 ALA   169      68.400  54.365  44.253  0.00  0.00           H  
ATOM   2543  HB2 ALA   169      67.784  55.774  43.706  0.00  0.00           H  
ATOM   2544  HB3 ALA   169      66.919  54.850  44.737  0.00  0.00           H  
ATOM   2545  N   LEU   170      66.043  55.706  41.207  0.00  0.00           N  
ATOM   2546  CA  LEU   170      65.050  56.611  40.633  0.00  0.00           C  
ATOM   2547  C   LEU   170      65.005  56.534  39.114  0.00  0.00           C  
ATOM   2548  O   LEU   170      66.035  56.618  38.446  0.00  0.00           O  
ATOM   2549  CB  LEU   170      65.330  58.060  41.043  0.00  0.00           C  
ATOM   2550  CG  LEU   170      65.121  58.497  42.493  0.00  0.00           C  
ATOM   2551  CD1 LEU   170      65.630  59.921  42.711  0.00  0.00           C  
ATOM   2552  CD2 LEU   170      63.647  58.376  42.856  0.00  0.00           C  
ATOM   2553  H   LEU   170      67.016  55.623  40.843  0.00  0.00           H  
ATOM   2554  HA  LEU   170      64.139  56.355  40.993  0.00  0.00           H  
ATOM   2555  HB2 LEU   170      66.296  58.259  40.810  0.00  0.00           H  
ATOM   2556  HB3 LEU   170      64.749  58.656  40.467  0.00  0.00           H  
ATOM   2557  HG  LEU   170      65.618  57.874  43.097  0.00  0.00           H  
ATOM   2558 HD11 LEU   170      65.132  60.546  42.111  0.00  0.00           H  
ATOM   2559 HD12 LEU   170      65.483  60.183  43.664  0.00  0.00           H  
ATOM   2560 HD13 LEU   170      66.606  59.960  42.500  0.00  0.00           H  
ATOM   2561 HD21 LEU   170      63.354  57.425  42.750  0.00  0.00           H  
ATOM   2562 HD22 LEU   170      63.512  58.662  43.805  0.00  0.00           H  
ATOM   2563 HD23 LEU   170      63.105  58.961  42.252  0.00  0.00           H  
ATOM   2564  N   ALA   171      63.801  56.377  38.574  0.00  0.00           N  
ATOM   2565  CA  ALA   171      63.599  56.451  37.134  0.00  0.00           C  
ATOM   2566  C   ALA   171      63.694  57.908  36.694  0.00  0.00           C  
ATOM   2567  O   ALA   171      63.694  58.814  37.528  0.00  0.00           O  
ATOM   2568  CB  ALA   171      62.256  55.855  36.750  0.00  0.00           C  
ATOM   2569  H   ALA   171      63.037  56.201  39.253  0.00  0.00           H  
ATOM   2570  HA  ALA   171      64.320  55.931  36.676  0.00  0.00           H  
ATOM   2571  HB1 ALA   171      62.385  54.919  36.422  0.00  0.00           H  
ATOM   2572  HB2 ALA   171      61.652  55.845  37.548  0.00  0.00           H  
ATOM   2573  HB3 ALA   171      61.839  56.405  36.026  0.00  0.00           H  
ATOM   2574  N   GLU   172      63.779  58.132  35.387  0.00  0.00           N  
ATOM   2575  CA  GLU   172      63.934  59.480  34.851  0.00  0.00           C  
ATOM   2576  C   GLU   172      62.757  60.390  35.165  0.00  0.00           C  
ATOM   2577  O   GLU   172      62.937  61.566  35.484  0.00  0.00           O  
ATOM   2578  CB  GLU   172      64.124  59.410  33.332  0.00  0.00           C  
ATOM   2579  CG  GLU   172      64.638  60.692  32.689  0.00  0.00           C  
ATOM   2580  CD  GLU   172      65.979  61.140  33.234  0.00  0.00           C  
ATOM   2581  OE1 GLU   172      66.746  60.282  33.718  0.00  0.00           O  
ATOM   2582  OE2 GLU   172      66.268  62.354  33.172  0.00  0.00           O1-
ATOM   2583  H   GLU   172      63.727  57.282  34.793  0.00  0.00           H  
ATOM   2584  HA  GLU   172      64.787  59.893  35.221  0.00  0.00           H  
ATOM   2585  HB2 GLU   172      64.783  58.699  33.146  0.00  0.00           H  
ATOM   2586  HB3 GLU   172      63.246  59.206  32.929  0.00  0.00           H  
ATOM   2587  HG2 GLU   172      64.747  60.528  31.724  0.00  0.00           H  
ATOM   2588  HG3 GLU   172      63.988  61.409  32.870  0.00  0.00           H  
ATOM   2589  N   LYS   173      61.552  59.842  35.075  0.00  0.00           N  
ATOM   2590  CA  LYS   173      60.343  60.599  35.375  0.00  0.00           C  
ATOM   2591  C   LYS   173      60.224  60.888  36.875  0.00  0.00           C  
ATOM   2592  O   LYS   173      59.748  61.952  37.272  0.00  0.00           O  
ATOM   2593  CB  LYS   173      59.104  59.861  34.874  0.00  0.00           C  
ATOM   2594  CG  LYS   173      57.855  60.731  34.862  0.00  0.00           C  
ATOM   2595  CD  LYS   173      56.670  60.008  34.250  0.00  0.00           C  
ATOM   2596  CE  LYS   173      55.399  60.827  34.382  0.00  0.00           C  
ATOM   2597  NZ  LYS   173      54.951  60.955  35.793  0.00  0.00           N1+
ATOM   2598  H   LYS   173      61.545  58.847  34.778  0.00  0.00           H  
ATOM   2599  HA  LYS   173      60.375  61.478  34.883  0.00  0.00           H  
ATOM   2600  HB2 LYS   173      59.278  59.551  33.946  0.00  0.00           H  
ATOM   2601  HB3 LYS   173      58.939  59.084  35.473  0.00  0.00           H  
ATOM   2602  HG2 LYS   173      57.628  60.987  35.804  0.00  0.00           H  
ATOM   2603  HG3 LYS   173      58.040  61.560  34.331  0.00  0.00           H  
ATOM   2604  HD2 LYS   173      56.850  59.854  33.284  0.00  0.00           H  
ATOM   2605  HD3 LYS   173      56.540  59.142  34.721  0.00  0.00           H  
ATOM   2606  HE2 LYS   173      55.563  61.745  34.003  0.00  0.00           H  
ATOM   2607  HE3 LYS   173      54.671  60.387  33.844  0.00  0.00           H  
ATOM   2608  HZ1 LYS   173      54.930  61.921  36.049  0.00  0.00           H  
ATOM   2609  HZ2 LYS   173      54.035  60.565  35.888  0.00  0.00           H  
ATOM   2610  HZ3 LYS   173      55.586  60.465  36.390  0.00  0.00           H  
ATOM   2611  N   ASP   174      60.652  59.933  37.700  0.00  0.00           N  
ATOM   2612  CA  ASP   174      60.538  60.058  39.152  0.00  0.00           C  
ATOM   2613  C   ASP   174      61.191  61.326  39.692  0.00  0.00           C  
ATOM   2614  O   ASP   174      60.679  61.923  40.638  0.00  0.00           O  
ATOM   2615  CB  ASP   174      61.148  58.840  39.856  0.00  0.00           C  
ATOM   2616  CG  ASP   174      60.452  57.542  39.494  0.00  0.00           C  
ATOM   2617  OD1 ASP   174      59.385  57.591  38.848  0.00  0.00           O  
ATOM   2618  OD2 ASP   174      60.978  56.469  39.859  0.00  0.00           O1-
ATOM   2619  H   ASP   174      61.067  59.105  37.228  0.00  0.00           H  
ATOM   2620  HA  ASP   174      59.549  60.119  39.369  0.00  0.00           H  
ATOM   2621  HB2 ASP   174      62.102  58.778  39.587  0.00  0.00           H  
ATOM   2622  HB3 ASP   174      61.071  58.983  40.836  0.00  0.00           H  
ATOM   2623  N   LYS   175      62.321  61.731  39.116  0.00  0.00           N  
ATOM   2624  CA  LYS   175      62.980  62.957  39.559  0.00  0.00           C  
ATOM   2625  C   LYS   175      62.014  64.135  39.438  0.00  0.00           C  
ATOM   2626  O   LYS   175      61.845  64.904  40.382  0.00  0.00           O  
ATOM   2627  CB  LYS   175      64.254  63.224  38.755  0.00  0.00           C  
ATOM   2628  CG  LYS   175      65.345  62.183  38.954  0.00  0.00           C  
ATOM   2629  CD  LYS   175      66.508  62.414  38.003  0.00  0.00           C  
ATOM   2630  CE  LYS   175      67.564  61.324  38.127  0.00  0.00           C  
ATOM   2631  NZ  LYS   175      67.080  59.997  37.661  0.00  0.00           N1+
ATOM   2632  H   LYS   175      62.674  61.127  38.361  0.00  0.00           H  
ATOM   2633  HA  LYS   175      63.245  62.857  40.520  0.00  0.00           H  
ATOM   2634  HB2 LYS   175      64.013  63.244  37.786  0.00  0.00           H  
ATOM   2635  HB3 LYS   175      64.615  64.114  39.030  0.00  0.00           H  
ATOM   2636  HG2 LYS   175      65.680  62.237  39.894  0.00  0.00           H  
ATOM   2637  HG3 LYS   175      64.965  61.275  38.786  0.00  0.00           H  
ATOM   2638  HD2 LYS   175      66.165  62.417  37.068  0.00  0.00           H  
ATOM   2639  HD3 LYS   175      66.931  63.290  38.216  0.00  0.00           H  
ATOM   2640  HE2 LYS   175      68.370  61.591  37.584  0.00  0.00           H  
ATOM   2641  HE3 LYS   175      67.844  61.253  39.092  0.00  0.00           H  
ATOM   2642  HZ1 LYS   175      67.172  59.331  38.401  0.00  0.00           H  
ATOM   2643  HZ2 LYS   175      66.119  60.069  37.394  0.00  0.00           H  
ATOM   2644  HZ3 LYS   175      67.624  59.702  36.876  0.00  0.00           H  
ATOM   2645  N   GLN   176      61.392  64.283  38.272  0.00  0.00           N  
ATOM   2646  CA  GLN   176      60.395  65.334  38.065  0.00  0.00           C  
ATOM   2647  C   GLN   176      59.169  65.139  38.942  0.00  0.00           C  
ATOM   2648  O   GLN   176      58.581  66.112  39.414  0.00  0.00           O  
ATOM   2649  CB  GLN   176      59.987  65.408  36.589  0.00  0.00           C  
ATOM   2650  CG  GLN   176      60.943  66.210  35.721  0.00  0.00           C  
ATOM   2651  CD  GLN   176      61.020  67.662  36.173  0.00  0.00           C  
ATOM   2652  H   GLN   176      61.668  63.605  37.538  0.00  0.00           H  
ATOM   2653  HA  GLN   176      60.820  66.216  38.317  0.00  0.00           H  
ATOM   2654  HB2 GLN   176      59.940  64.477  36.223  0.00  0.00           H  
ATOM   2655  HB3 GLN   176      59.080  65.831  36.529  0.00  0.00           H  
ATOM   2656  HG2 GLN   176      61.851  65.810  35.787  0.00  0.00           H  
ATOM   2657  HG3 GLN   176      60.621  66.188  34.781  0.00  0.00           H  
ATOM   2658  NE2 GLN   176      62.174  68.289  35.989  0.00  0.00           N  
ATOM   2659  OE1 GLN   176      60.042  68.211  36.681  0.00  0.00           O  
ATOM   2660 HE21 GLN   176      62.291  69.259  36.253  0.00  0.00           H  
ATOM   2661 HE22 GLN   176      62.951  67.773  35.573  0.00  0.00           H  
ATOM   2662  N   ASP   177      58.777  63.889  39.151  0.00  0.00           N  
ATOM   2663  CA  ASP   177      57.653  63.592  40.035  0.00  0.00           C  
ATOM   2664  C   ASP   177      57.952  64.082  41.452  0.00  0.00           C  
ATOM   2665  O   ASP   177      57.079  64.629  42.127  0.00  0.00           O  
ATOM   2666  CB  ASP   177      57.347  62.092  40.051  0.00  0.00           C  
ATOM   2667  CG  ASP   177      56.883  61.572  38.701  0.00  0.00           C  
ATOM   2668  OD1 ASP   177      56.438  62.386  37.863  0.00  0.00           O  
ATOM   2669  OD2 ASP   177      56.957  60.345  38.480  0.00  0.00           O1-
ATOM   2670  H   ASP   177      59.319  63.166  38.650  0.00  0.00           H  
ATOM   2671  HA  ASP   177      56.865  64.118  39.704  0.00  0.00           H  
ATOM   2672  HB2 ASP   177      58.177  61.612  40.309  0.00  0.00           H  
ATOM   2673  HB3 ASP   177      56.630  61.931  40.718  0.00  0.00           H  
ATOM   2674  N   LEU   178      59.186  63.873  41.902  0.00  0.00           N  
ATOM   2675  CA  LEU   178      59.599  64.342  43.220  0.00  0.00           C  
ATOM   2676  C   LEU   178      59.692  65.866  43.246  0.00  0.00           C  
ATOM   2677  O   LEU   178      59.287  66.498  44.221  0.00  0.00           O  
ATOM   2678  CB  LEU   178      60.942  63.728  43.626  0.00  0.00           C  
ATOM   2679  CG  LEU   178      60.960  62.227  43.933  0.00  0.00           C  
ATOM   2680  CD1 LEU   178      62.360  61.791  44.337  0.00  0.00           C  
ATOM   2681  CD2 LEU   178      59.951  61.858  45.008  0.00  0.00           C  
ATOM   2682  H   LEU   178      59.809  63.363  41.252  0.00  0.00           H  
ATOM   2683  HA  LEU   178      58.910  64.056  43.894  0.00  0.00           H  
ATOM   2684  HB2 LEU   178      61.588  63.885  42.878  0.00  0.00           H  
ATOM   2685  HB3 LEU   178      61.259  64.202  44.446  0.00  0.00           H  
ATOM   2686  HG  LEU   178      60.678  61.727  43.117  0.00  0.00           H  
ATOM   2687 HD11 LEU   178      62.645  62.295  45.153  0.00  0.00           H  
ATOM   2688 HD12 LEU   178      62.361  60.810  44.535  0.00  0.00           H  
ATOM   2689 HD13 LEU   178      62.998  61.980  43.590  0.00  0.00           H  
ATOM   2690 HD21 LEU   178      59.030  62.104  44.702  0.00  0.00           H  
ATOM   2691 HD22 LEU   178      59.991  60.873  45.182  0.00  0.00           H  
ATOM   2692 HD23 LEU   178      60.164  62.353  45.852  0.00  0.00           H  
ATOM   2693  N   ILE   179      60.227  66.448  42.177  0.00  0.00           N  
ATOM   2694  CA  ILE   179      60.280  67.902  42.041  0.00  0.00           C  
ATOM   2695  C   ILE   179      58.876  68.491  42.113  0.00  0.00           C  
ATOM   2696  O   ILE   179      58.646  69.484  42.803  0.00  0.00           O  
ATOM   2697  CB  ILE   179      60.954  68.325  40.720  0.00  0.00           C  
ATOM   2698  CG1 ILE   179      62.443  67.972  40.751  0.00  0.00           C  
ATOM   2699  CG2 ILE   179      60.798  69.823  40.498  0.00  0.00           C  
ATOM   2700  CD1 ILE   179      63.132  68.076  39.404  0.00  0.00           C  
ATOM   2701  H   ILE   179      60.596  65.793  41.462  0.00  0.00           H  
ATOM   2702  HA  ILE   179      60.775  68.242  42.843  0.00  0.00           H  
ATOM   2703  HB  ILE   179      60.531  67.812  39.983  0.00  0.00           H  
ATOM   2704 HG12 ILE   179      62.900  68.584  41.396  0.00  0.00           H  
ATOM   2705 HG13 ILE   179      62.535  67.033  41.085  0.00  0.00           H  
ATOM   2706 HG21 ILE   179      61.220  70.077  39.629  0.00  0.00           H  
ATOM   2707 HG22 ILE   179      59.828  70.058  40.477  0.00  0.00           H  
ATOM   2708 HG23 ILE   179      61.244  70.318  41.242  0.00  0.00           H  
ATOM   2709 HD11 ILE   179      63.057  69.013  39.067  0.00  0.00           H  
ATOM   2710 HD12 ILE   179      64.095  67.832  39.507  0.00  0.00           H  
ATOM   2711 HD13 ILE   179      62.693  67.451  38.760  0.00  0.00           H  
ATOM   2712  N   PHE   180      57.945  67.876  41.391  0.00  0.00           N  
ATOM   2713  CA  PHE   180      56.540  68.252  41.468  0.00  0.00           C  
ATOM   2714  C   PHE   180      56.052  68.147  42.908  0.00  0.00           C  
ATOM   2715  O   PHE   180      55.351  69.029  43.405  0.00  0.00           O  
ATOM   2716  CB  PHE   180      55.692  67.358  40.562  0.00  0.00           C  
ATOM   2717  CG  PHE   180      54.216  67.615  40.669  0.00  0.00           C  
ATOM   2718  CD1 PHE   180      53.640  68.708  40.045  0.00  0.00           C  
ATOM   2719  CD2 PHE   180      53.407  66.772  41.413  0.00  0.00           C  
ATOM   2720  CE1 PHE   180      52.282  68.946  40.146  0.00  0.00           C  
ATOM   2721  CE2 PHE   180      52.049  67.007  41.520  0.00  0.00           C  
ATOM   2722  CZ  PHE   180      51.487  68.095  40.886  0.00  0.00           C  
ATOM   2723  H   PHE   180      58.302  67.116  40.777  0.00  0.00           H  
ATOM   2724  HA  PHE   180      56.479  69.219  41.212  0.00  0.00           H  
ATOM   2725  HB2 PHE   180      55.966  67.528  39.628  0.00  0.00           H  
ATOM   2726  HB3 PHE   180      55.859  66.419  40.822  0.00  0.00           H  
ATOM   2727  HD1 PHE   180      54.208  69.333  39.514  0.00  0.00           H  
ATOM   2728  HD2 PHE   180      53.812  65.982  41.878  0.00  0.00           H  
ATOM   2729  HE1 PHE   180      51.880  69.744  39.677  0.00  0.00           H  
ATOM   2730  HE2 PHE   180      51.472  66.376  42.068  0.00  0.00           H  
ATOM   2731  HZ  PHE   180      50.503  68.271  40.960  0.00  0.00           H  
ATOM   2732  N   GLY   181      56.425  67.054  43.567  0.00  0.00           N  
ATOM   2733  CA  GLY   181      56.094  66.836  44.962  0.00  0.00           C  
ATOM   2734  C   GLY   181      56.606  67.945  45.860  0.00  0.00           C  
ATOM   2735  O   GLY   181      55.901  68.401  46.761  0.00  0.00           O  
ATOM   2736  H   GLY   181      56.973  66.373  42.994  0.00  0.00           H  
ATOM   2737  HA2 GLY   181      55.086  66.764  45.062  0.00  0.00           H  
ATOM   2738  HA3 GLY   181      56.487  65.951  45.267  0.00  0.00           H  
ATOM   2739  N   CYS   182      57.841  68.373  45.619  0.00  0.00           N  
ATOM   2740  CA  CYS   182      58.433  69.463  46.385  0.00  0.00           C  
ATOM   2741  C   CYS   182      57.717  70.784  46.119  0.00  0.00           C  
ATOM   2742  O   CYS   182      57.437  71.542  47.048  0.00  0.00           O  
ATOM   2743  CB  CYS   182      59.920  69.608  46.054  0.00  0.00           C  
ATOM   2744  SG  CYS   182      60.964  68.274  46.670  0.00  0.00           S  
ATOM   2745  H   CYS   182      58.335  67.874  44.855  0.00  0.00           H  
ATOM   2746  HA  CYS   182      58.338  69.249  47.366  0.00  0.00           H  
ATOM   2747  HB2 CYS   182      60.012  69.648  45.058  0.00  0.00           H  
ATOM   2748  HB3 CYS   182      60.241  70.470  46.450  0.00  0.00           H  
ATOM   2749  HG  CYS   182      61.873  68.632  46.887  0.00  0.00           H  
ATOM   2750  N   GLU   183      57.433  71.054  44.848  0.00  0.00           N  
ATOM   2751  CA  GLU   183      56.697  72.253  44.460  0.00  0.00           C  
ATOM   2752  C   GLU   183      55.333  72.289  45.142  0.00  0.00           C  
ATOM   2753  O   GLU   183      54.928  73.318  45.684  0.00  0.00           O  
ATOM   2754  CB  GLU   183      56.543  72.324  42.938  0.00  0.00           C  
ATOM   2755  CG  GLU   183      57.854  72.597  42.208  0.00  0.00           C  
ATOM   2756  CD  GLU   183      57.742  72.430  40.703  0.00  0.00           C  
ATOM   2757  OE1 GLU   183      56.625  72.168  40.210  0.00  0.00           O  
ATOM   2758  OE2 GLU   183      58.775  72.562  40.015  0.00  0.00           O1-
ATOM   2759  H   GLU   183      57.776  70.348  44.166  0.00  0.00           H  
ATOM   2760  HA  GLU   183      57.222  73.071  44.718  0.00  0.00           H  
ATOM   2761  HB2 GLU   183      56.207  71.455  42.630  0.00  0.00           H  
ATOM   2762  HB3 GLU   183      55.930  73.061  42.732  0.00  0.00           H  
ATOM   2763  HG2 GLU   183      58.116  73.528  42.386  0.00  0.00           H  
ATOM   2764  HG3 GLU   183      58.525  71.954  42.529  0.00  0.00           H  
ATOM   2765  N   GLN   184      54.631  71.162  45.114  0.00  0.00           N  
ATOM   2766  CA  GLN   184      53.314  71.061  45.731  0.00  0.00           C  
ATOM   2767  C   GLN   184      53.426  71.000  47.252  0.00  0.00           C  
ATOM   2768  O   GLN   184      52.441  71.203  47.962  0.00  0.00           O  
ATOM   2769  CB  GLN   184      52.568  69.828  45.219  0.00  0.00           C  
ATOM   2770  CG  GLN   184      52.164  69.878  43.754  0.00  0.00           C  
ATOM   2771  CD  GLN   184      51.147  70.968  43.463  0.00  0.00           C  
ATOM   2772  H   GLN   184      55.095  70.372  44.622  0.00  0.00           H  
ATOM   2773  HA  GLN   184      52.795  71.891  45.495  0.00  0.00           H  
ATOM   2774  HB2 GLN   184      53.153  69.020  45.353  0.00  0.00           H  
ATOM   2775  HB3 GLN   184      51.732  69.707  45.768  0.00  0.00           H  
ATOM   2776  HG2 GLN   184      52.979  70.049  43.201  0.00  0.00           H  
ATOM   2777  HG3 GLN   184      51.767  68.996  43.500  0.00  0.00           H  
ATOM   2778  NE2 GLN   184      51.207  71.530  42.262  0.00  0.00           N  
ATOM   2779  OE1 GLN   184      50.303  71.284  44.302  0.00  0.00           O  
ATOM   2780 HE21 GLN   184      50.550  72.256  41.991  0.00  0.00           H  
ATOM   2781 HE22 GLN   184      51.927  71.221  41.610  0.00  0.00           H  
ATOM   2782  N   GLY   185      54.628  70.722  47.747  0.00  0.00           N  
ATOM   2783  CA  GLY   185      54.864  70.664  49.178  0.00  0.00           C  
ATOM   2784  C   GLY   185      54.215  69.460  49.832  0.00  0.00           C  
ATOM   2785  O   GLY   185      53.518  69.593  50.839  0.00  0.00           O  
ATOM   2786  H   GLY   185      55.364  70.554  47.034  0.00  0.00           H  
ATOM   2787  HA2 GLY   185      55.865  70.640  49.353  0.00  0.00           H  
ATOM   2788  HA3 GLY   185      54.509  71.511  49.612  0.00  0.00           H  
ATOM   2789  N   VAL   186      54.439  68.282  49.258  0.00  0.00           N  
ATOM   2790  CA  VAL   186      53.896  67.050  49.819  0.00  0.00           C  
ATOM   2791  C   VAL   186      54.521  66.773  51.180  0.00  0.00           C  
ATOM   2792  O   VAL   186      55.595  67.284  51.494  0.00  0.00           O  
ATOM   2793  CB  VAL   186      54.144  65.839  48.895  0.00  0.00           C  
ATOM   2794  CG1 VAL   186      53.439  66.037  47.560  0.00  0.00           C  
ATOM   2795  CG2 VAL   186      55.638  65.612  48.693  0.00  0.00           C  
ATOM   2796  H   VAL   186      55.018  68.316  48.400  0.00  0.00           H  
ATOM   2797  HA  VAL   186      52.908  67.174  49.950  0.00  0.00           H  
ATOM   2798  HB  VAL   186      53.734  65.042  49.326  0.00  0.00           H  
ATOM   2799 HG11 VAL   186      54.110  66.285  46.862  0.00  0.00           H  
ATOM   2800 HG12 VAL   186      52.981  65.189  47.295  0.00  0.00           H  
ATOM   2801 HG13 VAL   186      52.762  66.768  47.645  0.00  0.00           H  
ATOM   2802 HG21 VAL   186      56.044  65.310  49.555  0.00  0.00           H  
ATOM   2803 HG22 VAL   186      55.772  64.911  47.993  0.00  0.00           H  
ATOM   2804 HG23 VAL   186      56.064  66.467  48.400  0.00  0.00           H  
ATOM   2805  N   ASP   187      53.840  65.959  51.978  0.00  0.00           N  
ATOM   2806  CA  ASP   187      54.283  65.657  53.334  0.00  0.00           C  
ATOM   2807  C   ASP   187      55.160  64.412  53.380  0.00  0.00           C  
ATOM   2808  O   ASP   187      56.101  64.335  54.172  0.00  0.00           O  
ATOM   2809  CB  ASP   187      53.070  65.478  54.245  0.00  0.00           C  
ATOM   2810  CG  ASP   187      52.153  66.683  54.231  0.00  0.00           C  
ATOM   2811  OD1 ASP   187      52.653  67.814  54.401  0.00  0.00           O  
ATOM   2812  OD2 ASP   187      50.933  66.501  54.037  0.00  0.00           O1-
ATOM   2813  H   ASP   187      52.975  65.561  51.558  0.00  0.00           H  
ATOM   2814  HA  ASP   187      54.854  66.432  53.641  0.00  0.00           H  
ATOM   2815  HB2 ASP   187      52.562  64.686  53.929  0.00  0.00           H  
ATOM   2816  HB3 ASP   187      53.398  65.336  55.171  0.00  0.00           H  
ATOM   2817  N   PHE   188      54.844  63.442  52.528  0.00  0.00           N  
ATOM   2818  CA  PHE   188      55.562  62.175  52.494  0.00  0.00           C  
ATOM   2819  C   PHE   188      55.939  61.789  51.070  0.00  0.00           C  
ATOM   2820  O   PHE   188      55.267  62.178  50.115  0.00  0.00           O  
ATOM   2821  CB  PHE   188      54.710  61.065  53.114  0.00  0.00           C  
ATOM   2822  CG  PHE   188      54.461  61.240  54.583  0.00  0.00           C  
ATOM   2823  CD1 PHE   188      55.430  60.904  55.513  0.00  0.00           C  
ATOM   2824  CD2 PHE   188      53.252  61.738  55.036  0.00  0.00           C  
ATOM   2825  CE1 PHE   188      55.197  61.065  56.866  0.00  0.00           C  
ATOM   2826  CE2 PHE   188      53.012  61.901  56.385  0.00  0.00           C  
ATOM   2827  CZ  PHE   188      53.986  61.564  57.302  0.00  0.00           C  
ATOM   2828  H   PHE   188      54.047  63.665  51.894  0.00  0.00           H  
ATOM   2829  HA  PHE   188      56.425  62.312  52.996  0.00  0.00           H  
ATOM   2830  HB2 PHE   188      53.836  61.062  52.652  0.00  0.00           H  
ATOM   2831  HB3 PHE   188      55.188  60.209  52.983  0.00  0.00           H  
ATOM   2832  HD1 PHE   188      56.308  60.542  55.207  0.00  0.00           H  
ATOM   2833  HD2 PHE   188      52.540  61.985  54.372  0.00  0.00           H  
ATOM   2834  HE1 PHE   188      55.916  60.815  57.528  0.00  0.00           H  
ATOM   2835  HE2 PHE   188      52.118  62.267  56.696  0.00  0.00           H  
ATOM   2836  HZ  PHE   188      53.819  61.680  58.283  0.00  0.00           H  
ATOM   2837  N   VAL   189      57.019  61.024  50.939  0.00  0.00           N  
ATOM   2838  CA  VAL   189      57.404  60.430  49.664  0.00  0.00           C  
ATOM   2839  C   VAL   189      57.618  58.934  49.847  0.00  0.00           C  
ATOM   2840  O   VAL   189      58.568  58.509  50.505  0.00  0.00           O  
ATOM   2841  CB  VAL   189      58.688  61.075  49.093  0.00  0.00           C  
ATOM   2842  CG1 VAL   189      59.269  60.224  47.968  0.00  0.00           C  
ATOM   2843  CG2 VAL   189      58.404  62.488  48.609  0.00  0.00           C  
ATOM   2844  H   VAL   189      57.561  60.887  51.819  0.00  0.00           H  
ATOM   2845  HA  VAL   189      56.650  60.559  49.018  0.00  0.00           H  
ATOM   2846  HB  VAL   189      59.365  61.095  49.822  0.00  0.00           H  
ATOM   2847 HG11 VAL   189      58.894  59.299  48.024  0.00  0.00           H  
ATOM   2848 HG12 VAL   189      59.029  60.629  47.087  0.00  0.00           H  
ATOM   2849 HG13 VAL   189      60.264  60.187  48.059  0.00  0.00           H  
ATOM   2850 HG21 VAL   189      57.871  62.974  49.302  0.00  0.00           H  
ATOM   2851 HG22 VAL   189      59.269  62.965  48.455  0.00  0.00           H  
ATOM   2852 HG23 VAL   189      57.886  62.447  47.754  0.00  0.00           H  
ATOM   2853  N   ALA   190      56.724  58.143  49.262  0.00  0.00           N  
ATOM   2854  CA  ALA   190      56.844  56.692  49.294  0.00  0.00           C  
ATOM   2855  C   ALA   190      57.652  56.190  48.101  0.00  0.00           C  
ATOM   2856  O   ALA   190      57.160  56.167  46.973  0.00  0.00           O  
ATOM   2857  CB  ALA   190      55.466  56.049  49.313  0.00  0.00           C  
ATOM   2858  H   ALA   190      55.945  58.643  48.788  0.00  0.00           H  
ATOM   2859  HA  ALA   190      57.321  56.423  50.139  0.00  0.00           H  
ATOM   2860  HB1 ALA   190      55.493  55.184  48.813  0.00  0.00           H  
ATOM   2861  HB2 ALA   190      55.190  55.877  50.258  0.00  0.00           H  
ATOM   2862  HB3 ALA   190      54.805  56.661  48.880  0.00  0.00           H  
ATOM   2863  N   ALA   191      58.893  55.789  48.360  0.00  0.00           N  
ATOM   2864  CA  ALA   191      59.799  55.335  47.310  0.00  0.00           C  
ATOM   2865  C   ALA   191      59.640  53.836  47.072  0.00  0.00           C  
ATOM   2866  O   ALA   191      59.745  53.045  48.007  0.00  0.00           O  
ATOM   2867  CB  ALA   191      61.235  55.664  47.678  0.00  0.00           C  
ATOM   2868  H   ALA   191      59.159  55.827  49.367  0.00  0.00           H  
ATOM   2869  HA  ALA   191      59.577  55.820  46.457  0.00  0.00           H  
ATOM   2870  HB1 ALA   191      61.859  55.156  47.084  0.00  0.00           H  
ATOM   2871  HB2 ALA   191      61.395  56.645  47.564  0.00  0.00           H  
ATOM   2872  HB3 ALA   191      61.405  55.409  48.630  0.00  0.00           H  
ATOM   2873  N   SER   192      59.402  53.448  45.821  0.00  0.00           N  
ATOM   2874  CA  SER   192      59.146  52.047  45.498  0.00  0.00           C  
ATOM   2875  C   SER   192      60.434  51.258  45.295  0.00  0.00           C  
ATOM   2876  O   SER   192      61.420  51.782  44.776  0.00  0.00           O  
ATOM   2877  CB  SER   192      58.282  51.950  44.239  0.00  0.00           C  
ATOM   2878  OG  SER   192      57.001  52.515  44.455  0.00  0.00           O  
ATOM   2879  H   SER   192      59.414  54.206  45.117  0.00  0.00           H  
ATOM   2880  HA  SER   192      58.649  51.634  46.276  0.00  0.00           H  
ATOM   2881  HB2 SER   192      58.734  52.442  43.501  0.00  0.00           H  
ATOM   2882  HB3 SER   192      58.176  50.990  43.997  0.00  0.00           H  
ATOM   2883  HG  SER   192      56.873  53.294  43.843  0.00  0.00           H  
ATOM   2884  N   PHE   193      60.409  49.992  45.705  0.00  0.00           N  
ATOM   2885  CA  PHE   193      61.511  49.067  45.452  0.00  0.00           C  
ATOM   2886  C   PHE   193      62.838  49.568  46.018  0.00  0.00           C  
ATOM   2887  O   PHE   193      63.857  49.593  45.326  0.00  0.00           O  
ATOM   2888  CB  PHE   193      61.621  48.756  43.955  0.00  0.00           C  
ATOM   2889  CG  PHE   193      60.652  47.702  43.492  0.00  0.00           C  
ATOM   2890  CD1 PHE   193      60.898  46.366  43.771  0.00  0.00           C  
ATOM   2891  CD2 PHE   193      59.496  48.035  42.809  0.00  0.00           C  
ATOM   2892  CE1 PHE   193      60.020  45.382  43.364  0.00  0.00           C  
ATOM   2893  CE2 PHE   193      58.611  47.050  42.397  0.00  0.00           C  
ATOM   2894  CZ  PHE   193      58.875  45.723  42.677  0.00  0.00           C  
ATOM   2895  H   PHE   193      59.543  49.720  46.218  0.00  0.00           H  
ATOM   2896  HA  PHE   193      61.293  48.209  45.941  0.00  0.00           H  
ATOM   2897  HB2 PHE   193      61.429  49.587  43.459  0.00  0.00           H  
ATOM   2898  HB3 PHE   193      62.535  48.429  43.781  0.00  0.00           H  
ATOM   2899  HD1 PHE   193      61.722  46.110  44.275  0.00  0.00           H  
ATOM   2900  HD2 PHE   193      59.295  48.995  42.610  0.00  0.00           H  
ATOM   2901  HE1 PHE   193      60.224  44.415  43.572  0.00  0.00           H  
ATOM   2902  HE2 PHE   193      57.773  47.312  41.889  0.00  0.00           H  
ATOM   2903  HZ  PHE   193      58.237  45.009  42.383  0.00  0.00           H  
ATOM   2904  N   ILE   194      62.813  49.973  47.283  0.00  0.00           N  
ATOM   2905  CA  ILE   194      64.037  50.332  47.982  0.00  0.00           C  
ATOM   2906  C   ILE   194      64.739  49.034  48.346  0.00  0.00           C  
ATOM   2907  O   ILE   194      64.168  48.165  49.007  0.00  0.00           O  
ATOM   2908  CB  ILE   194      63.768  51.170  49.244  0.00  0.00           C  
ATOM   2909  CG1 ILE   194      63.118  52.505  48.871  0.00  0.00           C  
ATOM   2910  CG2 ILE   194      65.064  51.435  49.994  0.00  0.00           C  
ATOM   2911  CD1 ILE   194      63.987  53.401  47.996  0.00  0.00           C  
ATOM   2912  H   ILE   194      61.872  50.009  47.713  0.00  0.00           H  
ATOM   2913  HA  ILE   194      64.615  50.792  47.320  0.00  0.00           H  
ATOM   2914  HB  ILE   194      63.130  50.667  49.817  0.00  0.00           H  
ATOM   2915 HG12 ILE   194      62.263  52.319  48.389  0.00  0.00           H  
ATOM   2916 HG13 ILE   194      62.906  52.998  49.715  0.00  0.00           H  
ATOM   2917 HG21 ILE   194      64.869  51.955  50.824  0.00  0.00           H  
ATOM   2918 HG22 ILE   194      65.492  50.566  50.239  0.00  0.00           H  
ATOM   2919 HG23 ILE   194      65.685  51.958  49.413  0.00  0.00           H  
ATOM   2920 HD11 ILE   194      64.193  52.924  47.145  0.00  0.00           H  
ATOM   2921 HD12 ILE   194      63.492  54.244  47.801  0.00  0.00           H  
ATOM   2922 HD13 ILE   194      64.833  53.609  48.482  0.00  0.00           H  
ATOM   2923  N   ARG   195      65.986  48.924  47.908  0.00  0.00           N  
ATOM   2924  CA  ARG   195      66.761  47.697  48.026  0.00  0.00           C  
ATOM   2925  C   ARG   195      67.951  47.904  48.946  0.00  0.00           C  
ATOM   2926  O   ARG   195      68.522  46.948  49.473  0.00  0.00           O  
ATOM   2927  CB  ARG   195      67.232  47.257  46.644  0.00  0.00           C  
ATOM   2928  CG  ARG   195      66.097  46.893  45.708  0.00  0.00           C  
ATOM   2929  CD  ARG   195      66.491  47.155  44.271  0.00  0.00           C  
ATOM   2930  NE  ARG   195      66.327  48.569  43.946  0.00  0.00           N  
ATOM   2931  CZ  ARG   195      66.851  49.163  42.879  0.00  0.00           C  
ATOM   2932  NH1 ARG   195      66.646  50.457  42.675  0.00  0.00           N1+
ATOM   2933  NH2 ARG   195      67.580  48.467  42.017  0.00  0.00           N  
ATOM   2934  H   ARG   195      66.366  49.797  47.469  0.00  0.00           H  
ATOM   2935  HA  ARG   195      66.174  46.978  48.414  0.00  0.00           H  
ATOM   2936  HB2 ARG   195      67.743  48.005  46.235  0.00  0.00           H  
ATOM   2937  HB3 ARG   195      67.813  46.458  46.751  0.00  0.00           H  
ATOM   2938  HG2 ARG   195      65.883  45.927  45.803  0.00  0.00           H  
ATOM   2939  HG3 ARG   195      65.300  47.448  45.920  0.00  0.00           H  
ATOM   2940  HD2 ARG   195      67.442  46.900  44.156  0.00  0.00           H  
ATOM   2941  HD3 ARG   195      65.905  46.613  43.683  0.00  0.00           H  
ATOM   2942  HE  ARG   195      65.778  49.135  44.576  0.00  0.00           H  
ATOM   2943 HH11 ARG   195      66.121  51.007  43.317  0.00  0.00           H  
ATOM   2944 HH12 ARG   195      67.031  50.896  41.852  0.00  0.00           H  
ATOM   2945 HH21 ARG   195      67.749  47.492  42.188  0.00  0.00           H  
ATOM   2946 HH22 ARG   195      67.959  48.905  41.207  0.00  0.00           H  
ATOM   2947  N   LYS   196      68.320  49.165  49.135  0.00  0.00           N  
ATOM   2948  CA  LYS   196      69.492  49.506  49.923  0.00  0.00           C  
ATOM   2949  C   LYS   196      69.440  50.949  50.410  0.00  0.00           C  
ATOM   2950  O   LYS   196      68.637  51.752  49.939  0.00  0.00           O  
ATOM   2951  CB  LYS   196      70.754  49.265  49.088  0.00  0.00           C  
ATOM   2952  CG  LYS   196      70.680  49.852  47.678  0.00  0.00           C  
ATOM   2953  CD  LYS   196      71.832  49.375  46.803  0.00  0.00           C  
ATOM   2954  CE  LYS   196      71.698  49.887  45.375  0.00  0.00           C  
ATOM   2955  NZ  LYS   196      70.470  49.374  44.701  0.00  0.00           N1+
ATOM   2956  H   LYS   196      67.709  49.871  48.679  0.00  0.00           H  
ATOM   2957  HA  LYS   196      69.536  48.896  50.728  0.00  0.00           H  
ATOM   2958  HB2 LYS   196      71.525  49.683  49.559  0.00  0.00           H  
ATOM   2959  HB3 LYS   196      70.893  48.282  49.009  0.00  0.00           H  
ATOM   2960  HG2 LYS   196      69.816  49.573  47.257  0.00  0.00           H  
ATOM   2961  HG3 LYS   196      70.712  50.850  47.740  0.00  0.00           H  
ATOM   2962  HD2 LYS   196      72.686  49.715  47.183  0.00  0.00           H  
ATOM   2963  HD3 LYS   196      71.832  48.381  46.784  0.00  0.00           H  
ATOM   2964  HE2 LYS   196      71.668  50.892  45.392  0.00  0.00           H  
ATOM   2965  HE3 LYS   196      72.505  49.599  44.849  0.00  0.00           H  
ATOM   2966  HZ1 LYS   196      70.171  50.034  44.014  0.00  0.00           H  
ATOM   2967  HZ2 LYS   196      70.675  48.501  44.261  0.00  0.00           H  
ATOM   2968  HZ3 LYS   196      69.749  49.247  45.381  0.00  0.00           H  
ATOM   2969  N   ARG   197      70.312  51.260  51.362  0.00  0.00           N  
ATOM   2970  CA  ARG   197      70.345  52.573  51.998  0.00  0.00           C  
ATOM   2971  C   ARG   197      70.673  53.685  51.004  0.00  0.00           C  
ATOM   2972  O   ARG   197      70.118  54.780  51.086  0.00  0.00           O  
ATOM   2973  CB  ARG   197      71.343  52.559  53.157  0.00  0.00           C  
ATOM   2974  CG  ARG   197      72.776  52.281  52.753  0.00  0.00           C  
ATOM   2975  CD  ARG   197      73.668  52.134  53.975  0.00  0.00           C  
ATOM   2976  NE  ARG   197      73.702  53.333  54.809  0.00  0.00           N  
ATOM   2977  CZ  ARG   197      74.504  54.373  54.608  0.00  0.00           C  
ATOM   2978  NH1 ARG   197      75.349  54.384  53.586  0.00  0.00           N1+
ATOM   2979  NH2 ARG   197      74.457  55.411  55.432  0.00  0.00           N  
ATOM   2980  H   ARG   197      70.969  50.488  51.615  0.00  0.00           H  
ATOM   2981  HA  ARG   197      69.437  52.762  52.402  0.00  0.00           H  
ATOM   2982  HB2 ARG   197      71.313  53.452  53.603  0.00  0.00           H  
ATOM   2983  HB3 ARG   197      71.059  51.852  53.803  0.00  0.00           H  
ATOM   2984  HG2 ARG   197      72.819  51.433  52.234  0.00  0.00           H  
ATOM   2985  HG3 ARG   197      73.123  53.037  52.207  0.00  0.00           H  
ATOM   2986  HD2 ARG   197      73.326  51.365  54.518  0.00  0.00           H  
ATOM   2987  HD3 ARG   197      74.595  51.928  53.657  0.00  0.00           H  
ATOM   2988  HE  ARG   197      73.070  53.374  55.596  0.00  0.00           H  
ATOM   2989 HH11 ARG   197      75.384  53.624  52.941  0.00  0.00           H  
ATOM   2990 HH12 ARG   197      75.964  55.170  53.457  0.00  0.00           H  
ATOM   2991 HH21 ARG   197      73.802  55.415  56.192  0.00  0.00           H  
ATOM   2992 HH22 ARG   197      75.069  56.188  55.298  0.00  0.00           H  
ATOM   2993  N   SER   198      71.583  53.399  50.076  0.00  0.00           N  
ATOM   2994  CA  SER   198      72.015  54.382  49.088  0.00  0.00           C  
ATOM   2995  C   SER   198      70.821  54.936  48.320  0.00  0.00           C  
ATOM   2996  O   SER   198      70.792  56.116  47.978  0.00  0.00           O  
ATOM   2997  CB  SER   198      73.026  53.767  48.117  0.00  0.00           C  
ATOM   2998  OG  SER   198      72.480  52.644  47.450  0.00  0.00           O  
ATOM   2999  H   SER   198      71.954  52.428  50.116  0.00  0.00           H  
ATOM   3000  HA  SER   198      72.450  55.146  49.577  0.00  0.00           H  
ATOM   3001  HB2 SER   198      73.281  54.454  47.442  0.00  0.00           H  
ATOM   3002  HB3 SER   198      73.830  53.480  48.632  0.00  0.00           H  
ATOM   3003  HG  SER   198      71.587  52.882  47.071  0.00  0.00           H  
ATOM   3004  N   ASP   199      69.840  54.080  48.046  0.00  0.00           N  
ATOM   3005  CA  ASP   199      68.626  54.513  47.366  0.00  0.00           C  
ATOM   3006  C   ASP   199      67.935  55.608  48.171  0.00  0.00           C  
ATOM   3007  O   ASP   199      67.618  56.669  47.644  0.00  0.00           O  
ATOM   3008  CB  ASP   199      67.670  53.339  47.156  0.00  0.00           C  
ATOM   3009  CG  ASP   199      68.302  52.205  46.373  0.00  0.00           C  
ATOM   3010  OD1 ASP   199      69.283  52.455  45.644  0.00  0.00           O  
ATOM   3011  OD2 ASP   199      67.814  51.060  46.486  0.00  0.00           O1-
ATOM   3012  H   ASP   199      70.012  53.105  48.351  0.00  0.00           H  
ATOM   3013  HA  ASP   199      68.902  54.921  46.491  0.00  0.00           H  
ATOM   3014  HB2 ASP   199      67.400  52.999  48.049  0.00  0.00           H  
ATOM   3015  HB3 ASP   199      66.879  53.671  46.656  0.00  0.00           H  
ATOM   3016  N   VAL   200      67.740  55.353  49.461  0.00  0.00           N  
ATOM   3017  CA  VAL   200      67.103  56.320  50.346  0.00  0.00           C  
ATOM   3018  C   VAL   200      67.908  57.609  50.331  0.00  0.00           C  
ATOM   3019  O   VAL   200      67.352  58.706  50.268  0.00  0.00           O  
ATOM   3020  CB  VAL   200      66.994  55.795  51.790  0.00  0.00           C  
ATOM   3021  CG1 VAL   200      66.268  56.805  52.672  0.00  0.00           C  
ATOM   3022  CG2 VAL   200      66.287  54.451  51.812  0.00  0.00           C  
ATOM   3023  H   VAL   200      68.075  54.421  49.777  0.00  0.00           H  
ATOM   3024  HA  VAL   200      66.191  56.519  49.988  0.00  0.00           H  
ATOM   3025  HB  VAL   200      67.917  55.705  52.151  0.00  0.00           H  
ATOM   3026 HG11 VAL   200      65.289  56.777  52.473  0.00  0.00           H  
ATOM   3027 HG12 VAL   200      66.419  56.577  53.633  0.00  0.00           H  
ATOM   3028 HG13 VAL   200      66.621  57.722  52.487  0.00  0.00           H  
ATOM   3029 HG21 VAL   200      65.392  54.554  52.246  0.00  0.00           H  
ATOM   3030 HG22 VAL   200      66.170  54.123  50.874  0.00  0.00           H  
ATOM   3031 HG23 VAL   200      66.837  53.796  52.330  0.00  0.00           H  
ATOM   3032  N   ILE   201      69.226  57.461  50.403  0.00  0.00           N  
ATOM   3033  CA  ILE   201      70.134  58.596  50.335  0.00  0.00           C  
ATOM   3034  C   ILE   201      69.939  59.361  49.023  0.00  0.00           C  
ATOM   3035  O   ILE   201      69.935  60.589  49.017  0.00  0.00           O  
ATOM   3036  CB  ILE   201      71.604  58.145  50.481  0.00  0.00           C  
ATOM   3037  CG1 ILE   201      71.827  57.523  51.865  0.00  0.00           C  
ATOM   3038  CG2 ILE   201      72.545  59.322  50.271  0.00  0.00           C  
ATOM   3039  CD1 ILE   201      73.187  56.878  52.058  0.00  0.00           C  
ATOM   3040  H   ILE   201      69.547  56.476  50.511  0.00  0.00           H  
ATOM   3041  HA  ILE   201      69.864  59.222  51.070  0.00  0.00           H  
ATOM   3042  HB  ILE   201      71.779  57.447  49.798  0.00  0.00           H  
ATOM   3043 HG12 ILE   201      71.708  58.239  52.555  0.00  0.00           H  
ATOM   3044 HG13 ILE   201      71.120  56.827  52.011  0.00  0.00           H  
ATOM   3045 HG21 ILE   201      73.491  59.009  50.338  0.00  0.00           H  
ATOM   3046 HG22 ILE   201      72.389  59.717  49.367  0.00  0.00           H  
ATOM   3047 HG23 ILE   201      72.374  60.015  50.970  0.00  0.00           H  
ATOM   3048 HD11 ILE   201      73.899  57.566  51.930  0.00  0.00           H  
ATOM   3049 HD12 ILE   201      73.245  56.502  52.981  0.00  0.00           H  
ATOM   3050 HD13 ILE   201      73.302  56.147  51.388  0.00  0.00           H  
ATOM   3051  N   GLU   202      69.778  58.640  47.913  0.00  0.00           N  
ATOM   3052  CA  GLU   202      69.556  59.291  46.622  0.00  0.00           C  
ATOM   3053  C   GLU   202      68.255  60.101  46.592  0.00  0.00           C  
ATOM   3054  O   GLU   202      68.252  61.242  46.132  0.00  0.00           O  
ATOM   3055  CB  GLU   202      69.547  58.269  45.480  0.00  0.00           C  
ATOM   3056  CG  GLU   202      70.925  57.741  45.107  0.00  0.00           C  
ATOM   3057  CD  GLU   202      70.885  56.751  43.957  0.00  0.00           C  
ATOM   3058  OE1 GLU   202      69.928  56.806  43.156  0.00  0.00           O  
ATOM   3059  OE2 GLU   202      71.812  55.921  43.851  0.00  0.00           O1-
ATOM   3060  H   GLU   202      69.822  57.618  48.041  0.00  0.00           H  
ATOM   3061  HA  GLU   202      70.334  59.904  46.414  0.00  0.00           H  
ATOM   3062  HB2 GLU   202      69.002  57.502  45.770  0.00  0.00           H  
ATOM   3063  HB3 GLU   202      69.172  58.711  44.686  0.00  0.00           H  
ATOM   3064  HG2 GLU   202      71.480  58.501  44.825  0.00  0.00           H  
ATOM   3065  HG3 GLU   202      71.299  57.275  45.887  0.00  0.00           H  
ATOM   3066  N   ILE   203      67.156  59.515  47.063  0.00  0.00           N  
ATOM   3067  CA  ILE   203      65.894  60.254  47.163  0.00  0.00           C  
ATOM   3068  C   ILE   203      66.032  61.478  48.061  0.00  0.00           C  
ATOM   3069  O   ILE   203      65.607  62.573  47.695  0.00  0.00           O  
ATOM   3070  CB  ILE   203      64.732  59.377  47.699  0.00  0.00           C  
ATOM   3071  CG1 ILE   203      64.241  58.386  46.637  0.00  0.00           C  
ATOM   3072  CG2 ILE   203      63.520  60.238  48.008  0.00  0.00           C  
ATOM   3073  CD1 ILE   203      65.141  57.222  46.340  0.00  0.00           C  
ATOM   3074  H   ILE   203      67.266  58.529  47.342  0.00  0.00           H  
ATOM   3075  HA  ILE   203      65.696  60.595  46.238  0.00  0.00           H  
ATOM   3076  HB  ILE   203      65.080  58.854  48.473  0.00  0.00           H  
ATOM   3077 HG12 ILE   203      63.338  58.038  46.931  0.00  0.00           H  
ATOM   3078 HG13 ILE   203      64.086  58.905  45.782  0.00  0.00           H  
ATOM   3079 HG21 ILE   203      62.779  59.663  48.352  0.00  0.00           H  
ATOM   3080 HG22 ILE   203      63.759  60.918  48.700  0.00  0.00           H  
ATOM   3081 HG23 ILE   203      63.219  60.704  47.177  0.00  0.00           H  
ATOM   3082 HD11 ILE   203      65.279  56.682  47.171  0.00  0.00           H  
ATOM   3083 HD12 ILE   203      64.724  56.644  45.637  0.00  0.00           H  
ATOM   3084 HD13 ILE   203      66.026  57.555  46.012  0.00  0.00           H  
ATOM   3085  N   ARG   204      66.610  61.283  49.242  0.00  0.00           N  
ATOM   3086  CA  ARG   204      66.789  62.376  50.190  0.00  0.00           C  
ATOM   3087  C   ARG   204      67.634  63.482  49.563  0.00  0.00           C  
ATOM   3088  O   ARG   204      67.298  64.660  49.663  0.00  0.00           O  
ATOM   3089  CB  ARG   204      67.430  61.876  51.486  0.00  0.00           C  
ATOM   3090  CG  ARG   204      67.396  62.901  52.614  0.00  0.00           C  
ATOM   3091  CD  ARG   204      67.850  62.300  53.934  0.00  0.00           C  
ATOM   3092  NE  ARG   204      67.055  61.136  54.322  0.00  0.00           N  
ATOM   3093  CZ  ARG   204      65.841  61.189  54.863  0.00  0.00           C  
ATOM   3094  NH1 ARG   204      65.249  62.355  55.086  0.00  0.00           N1+
ATOM   3095  NH2 ARG   204      65.213  60.065  55.178  0.00  0.00           N  
ATOM   3096  H   ARG   204      66.915  60.309  49.425  0.00  0.00           H  
ATOM   3097  HA  ARG   204      65.890  62.755  50.425  0.00  0.00           H  
ATOM   3098  HB2 ARG   204      66.936  61.070  51.788  0.00  0.00           H  
ATOM   3099  HB3 ARG   204      68.380  61.655  51.300  0.00  0.00           H  
ATOM   3100  HG2 ARG   204      68.004  63.659  52.390  0.00  0.00           H  
ATOM   3101  HG3 ARG   204      66.464  63.235  52.728  0.00  0.00           H  
ATOM   3102  HD2 ARG   204      68.806  62.028  53.839  0.00  0.00           H  
ATOM   3103  HD3 ARG   204      67.768  63.003  54.638  0.00  0.00           H  
ATOM   3104  HE  ARG   204      67.459  60.222  54.168  0.00  0.00           H  
ATOM   3105 HH11 ARG   204      65.696  63.211  54.833  0.00  0.00           H  
ATOM   3106 HH12 ARG   204      64.339  62.379  55.513  0.00  0.00           H  
ATOM   3107 HH21 ARG   204      65.646  59.181  54.990  0.00  0.00           H  
ATOM   3108 HH22 ARG   204      64.308  60.096  55.602  0.00  0.00           H  
ATOM   3109  N   GLU   205      68.721  63.094  48.903  0.00  0.00           N  
ATOM   3110  CA  GLU   205      69.612  64.055  48.262  0.00  0.00           C  
ATOM   3111  C   GLU   205      68.886  64.815  47.153  0.00  0.00           C  
ATOM   3112  O   GLU   205      69.042  66.029  47.023  0.00  0.00           O  
ATOM   3113  CB  GLU   205      70.848  63.347  47.694  0.00  0.00           C  
ATOM   3114  CG  GLU   205      71.875  62.929  48.742  0.00  0.00           C  
ATOM   3115  CD  GLU   205      72.670  64.097  49.294  0.00  0.00           C  
ATOM   3116  OE1 GLU   205      73.577  63.860  50.120  0.00  0.00           O  
ATOM   3117  OE2 GLU   205      72.393  65.251  48.906  0.00  0.00           O1-
ATOM   3118  H   GLU   205      68.877  62.068  48.884  0.00  0.00           H  
ATOM   3119  HA  GLU   205      69.954  64.709  48.946  0.00  0.00           H  
ATOM   3120  HB2 GLU   205      70.541  62.530  47.237  0.00  0.00           H  
ATOM   3121  HB3 GLU   205      71.292  63.970  47.075  0.00  0.00           H  
ATOM   3122  HG2 GLU   205      71.394  62.514  49.493  0.00  0.00           H  
ATOM   3123  HG3 GLU   205      72.511  62.309  48.319  0.00  0.00           H  
ATOM   3124  N   HIS   206      68.102  64.100  46.351  0.00  0.00           N  
ATOM   3125  CA  HIS   206      67.291  64.732  45.312  0.00  0.00           C  
ATOM   3126  C   HIS   206      66.264  65.721  45.860  0.00  0.00           C  
ATOM   3127  O   HIS   206      66.129  66.829  45.342  0.00  0.00           O  
ATOM   3128  CB  HIS   206      66.565  63.668  44.479  0.00  0.00           C  
ATOM   3129  CG  HIS   206      67.351  63.171  43.306  0.00  0.00           C  
ATOM   3130  H   HIS   206      68.116  63.078  46.523  0.00  0.00           H  
ATOM   3131  HA  HIS   206      67.913  65.238  44.687  0.00  0.00           H  
ATOM   3132  HB2 HIS   206      66.349  62.883  45.071  0.00  0.00           H  
ATOM   3133  HB3 HIS   206      65.700  64.056  44.139  0.00  0.00           H  
ATOM   3134  CD2 HIS   206      67.166  63.347  41.976  0.00  0.00           C  
ATOM   3135  ND1 HIS   206      68.478  62.387  43.434  0.00  0.00           N  
ATOM   3136  CE1 HIS   206      68.953  62.104  42.233  0.00  0.00           C  
ATOM   3137  NE2 HIS   206      68.174  62.675  41.332  0.00  0.00           N  
ATOM   3138  HD1 HIS   206      68.872  62.081  44.300  0.00  0.00           H  
ATOM   3139  HD2 HIS   206      66.434  63.869  41.544  0.00  0.00           H  
ATOM   3140  HE1 HIS   206      69.761  61.555  42.040  0.00  0.00           H  
ATOM   3141  N   LEU   207      65.542  65.324  46.904  0.00  0.00           N  
ATOM   3142  CA  LEU   207      64.577  66.216  47.545  0.00  0.00           C  
ATOM   3143  C   LEU   207      65.254  67.446  48.140  0.00  0.00           C  
ATOM   3144  O   LEU   207      64.786  68.572  47.963  0.00  0.00           O  
ATOM   3145  CB  LEU   207      63.802  65.474  48.635  0.00  0.00           C  
ATOM   3146  CG  LEU   207      62.837  64.385  48.152  0.00  0.00           C  
ATOM   3147  CD1 LEU   207      62.209  63.681  49.335  0.00  0.00           C  
ATOM   3148  CD2 LEU   207      61.766  64.935  47.227  0.00  0.00           C  
ATOM   3149  H   LEU   207      65.718  64.352  47.216  0.00  0.00           H  
ATOM   3150  HA  LEU   207      63.914  66.523  46.849  0.00  0.00           H  
ATOM   3151  HB2 LEU   207      64.463  65.037  49.237  0.00  0.00           H  
ATOM   3152  HB3 LEU   207      63.265  66.143  49.139  0.00  0.00           H  
ATOM   3153  HG  LEU   207      63.346  63.727  47.600  0.00  0.00           H  
ATOM   3154 HD11 LEU   207      61.702  64.341  49.892  0.00  0.00           H  
ATOM   3155 HD12 LEU   207      61.580  62.971  49.012  0.00  0.00           H  
ATOM   3156 HD13 LEU   207      62.923  63.258  49.895  0.00  0.00           H  
ATOM   3157 HD21 LEU   207      62.196  65.346  46.422  0.00  0.00           H  
ATOM   3158 HD22 LEU   207      61.159  64.193  46.936  0.00  0.00           H  
ATOM   3159 HD23 LEU   207      61.231  65.631  47.708  0.00  0.00           H  
ATOM   3160  N   LYS   208      66.351  67.214  48.854  0.00  0.00           N  
ATOM   3161  CA  LYS   208      67.166  68.283  49.423  0.00  0.00           C  
ATOM   3162  C   LYS   208      67.495  69.373  48.399  0.00  0.00           C  
ATOM   3163  O   LYS   208      67.533  70.558  48.731  0.00  0.00           O  
ATOM   3164  CB  LYS   208      68.456  67.690  50.002  0.00  0.00           C  
ATOM   3165  CG  LYS   208      68.284  67.061  51.386  0.00  0.00           C  
ATOM   3166  CD  LYS   208      69.580  66.468  51.926  0.00  0.00           C  
ATOM   3167  CE  LYS   208      70.717  67.473  51.946  0.00  0.00           C  
ATOM   3168  NZ  LYS   208      71.561  67.403  50.720  0.00  0.00           N1+
ATOM   3169  H   LYS   208      66.580  66.200  48.973  0.00  0.00           H  
ATOM   3170  HA  LYS   208      66.660  68.707  50.190  0.00  0.00           H  
ATOM   3171  HB2 LYS   208      68.783  66.985  49.379  0.00  0.00           H  
ATOM   3172  HB3 LYS   208      69.131  68.421  50.074  0.00  0.00           H  
ATOM   3173  HG2 LYS   208      67.960  67.766  52.023  0.00  0.00           H  
ATOM   3174  HG3 LYS   208      67.594  66.334  51.328  0.00  0.00           H  
ATOM   3175  HD2 LYS   208      69.420  66.148  52.859  0.00  0.00           H  
ATOM   3176  HD3 LYS   208      69.845  65.697  51.348  0.00  0.00           H  
ATOM   3177  HE2 LYS   208      70.333  68.400  52.027  0.00  0.00           H  
ATOM   3178  HE3 LYS   208      71.294  67.298  52.752  0.00  0.00           H  
ATOM   3179  HZ1 LYS   208      70.994  67.583  49.917  0.00  0.00           H  
ATOM   3180  HZ2 LYS   208      72.286  68.088  50.778  0.00  0.00           H  
ATOM   3181  HZ3 LYS   208      71.965  66.492  50.648  0.00  0.00           H  
ATOM   3182  N   ALA   209      67.744  68.962  47.159  0.00  0.00           N  
ATOM   3183  CA  ALA   209      68.095  69.890  46.085  0.00  0.00           C  
ATOM   3184  C   ALA   209      66.953  70.811  45.641  0.00  0.00           C  
ATOM   3185  O   ALA   209      67.201  71.823  44.990  0.00  0.00           O  
ATOM   3186  CB  ALA   209      68.616  69.111  44.887  0.00  0.00           C  
ATOM   3187  H   ALA   209      67.668  67.932  47.020  0.00  0.00           H  
ATOM   3188  HA  ALA   209      68.870  70.475  46.403  0.00  0.00           H  
ATOM   3189  HB1 ALA   209      69.197  69.704  44.329  0.00  0.00           H  
ATOM   3190  HB2 ALA   209      69.149  68.327  45.204  0.00  0.00           H  
ATOM   3191  HB3 ALA   209      67.846  68.788  44.337  0.00  0.00           H  
ATOM   3192  N   HIS   210      65.712  70.467  45.981  0.00  0.00           N  
ATOM   3193  CA  HIS   210      64.551  71.250  45.543  0.00  0.00           C  
ATOM   3194  C   HIS   210      63.639  71.683  46.686  0.00  0.00           C  
ATOM   3195  O   HIS   210      62.424  71.785  46.519  0.00  0.00           O  
ATOM   3196  CB  HIS   210      63.748  70.452  44.514  0.00  0.00           C  
ATOM   3197  CG  HIS   210      64.515  70.148  43.266  0.00  0.00           C  
ATOM   3198  H   HIS   210      65.638  69.618  46.569  0.00  0.00           H  
ATOM   3199  HA  HIS   210      64.893  72.086  45.076  0.00  0.00           H  
ATOM   3200  HB2 HIS   210      63.459  69.583  44.928  0.00  0.00           H  
ATOM   3201  HB3 HIS   210      62.929  70.977  44.262  0.00  0.00           H  
ATOM   3202  CD2 HIS   210      64.557  70.781  42.070  0.00  0.00           C  
ATOM   3203  ND1 HIS   210      65.371  69.073  43.161  0.00  0.00           N  
ATOM   3204  CE1 HIS   210      65.906  69.056  41.954  0.00  0.00           C  
ATOM   3205  NE2 HIS   210      65.430  70.082  41.272  0.00  0.00           N  
ATOM   3206  HD1 HIS   210      65.555  68.411  43.887  0.00  0.00           H  
ATOM   3207  HD2 HIS   210      64.051  71.600  41.815  0.00  0.00           H  
ATOM   3208  HE1 HIS   210      66.559  68.385  41.614  0.00  0.00           H  
ATOM   3209  N   GLY   211      64.232  71.947  47.843  0.00  0.00           N  
ATOM   3210  CA  GLY   211      63.493  72.475  48.973  0.00  0.00           C  
ATOM   3211  C   GLY   211      62.532  71.463  49.560  0.00  0.00           C  
ATOM   3212  O   GLY   211      61.467  71.827  50.061  0.00  0.00           O  
ATOM   3213  H   GLY   211      65.252  71.745  47.865  0.00  0.00           H  
ATOM   3214  HA2 GLY   211      64.145  72.773  49.692  0.00  0.00           H  
ATOM   3215  HA3 GLY   211      62.975  73.298  48.682  0.00  0.00           H  
ATOM   3216  N   GLY   212      62.911  70.190  49.496  0.00  0.00           N  
ATOM   3217  CA  GLY   212      62.110  69.118  50.058  0.00  0.00           C  
ATOM   3218  C   GLY   212      62.863  68.403  51.162  0.00  0.00           C  
ATOM   3219  O   GLY   212      62.659  67.212  51.398  0.00  0.00           O  
ATOM   3220  H   GLY   212      63.822  70.035  49.013  0.00  0.00           H  
ATOM   3221  HA2 GLY   212      61.253  69.497  50.429  0.00  0.00           H  
ATOM   3222  HA3 GLY   212      61.873  68.458  49.333  0.00  0.00           H  
ATOM   3223  N   GLU   213      63.739  69.137  51.841  0.00  0.00           N  
ATOM   3224  CA  GLU   213      64.556  68.568  52.906  0.00  0.00           C  
ATOM   3225  C   GLU   213      63.706  68.193  54.117  0.00  0.00           C  
ATOM   3226  O   GLU   213      64.078  67.319  54.898  0.00  0.00           O  
ATOM   3227  CB  GLU   213      65.668  69.539  53.321  0.00  0.00           C  
ATOM   3228  CG  GLU   213      65.192  70.929  53.737  0.00  0.00           C  
ATOM   3229  CD  GLU   213      65.149  71.907  52.577  0.00  0.00           C  
ATOM   3230  OE1 GLU   213      65.139  71.452  51.414  0.00  0.00           O  
ATOM   3231  OE2 GLU   213      65.128  73.131  52.826  0.00  0.00           O1-
ATOM   3232  H   GLU   213      63.789  70.134  51.551  0.00  0.00           H  
ATOM   3233  HA  GLU   213      65.033  67.747  52.566  0.00  0.00           H  
ATOM   3234  HB2 GLU   213      66.138  69.143  54.094  0.00  0.00           H  
ATOM   3235  HB3 GLU   213      66.272  69.651  52.548  0.00  0.00           H  
ATOM   3236  HG2 GLU   213      64.280  70.846  54.092  0.00  0.00           H  
ATOM   3237  HG3 GLU   213      65.822  71.283  54.402  0.00  0.00           H  
ATOM   3238  N   ASN   214      62.564  68.858  54.264  0.00  0.00           N  
ATOM   3239  CA  ASN   214      61.685  68.635  55.406  0.00  0.00           C  
ATOM   3240  C   ASN   214      60.641  67.550  55.135  0.00  0.00           C  
ATOM   3241  O   ASN   214      59.803  67.258  55.987  0.00  0.00           O  
ATOM   3242  CB  ASN   214      60.990  69.941  55.788  0.00  0.00           C  
ATOM   3243  CG  ASN   214      61.971  71.013  56.228  0.00  0.00           C  
ATOM   3244  H   ASN   214      62.356  69.539  53.506  0.00  0.00           H  
ATOM   3245  HA  ASN   214      62.261  68.302  56.167  0.00  0.00           H  
ATOM   3246  HB2 ASN   214      60.489  70.276  54.996  0.00  0.00           H  
ATOM   3247  HB3 ASN   214      60.363  69.757  56.539  0.00  0.00           H  
ATOM   3248  ND2 ASN   214      62.530  70.854  57.421  0.00  0.00           N  
ATOM   3249  OD1 ASN   214      62.241  71.961  55.490  0.00  0.00           O  
ATOM   3250 HD22 ASN   214      62.299  70.052  57.976  0.00  0.00           H  
ATOM   3251 HD21 ASN   214      63.179  71.529  57.767  0.00  0.00           H  
ATOM   3252  N   ILE   215      60.693  66.961  53.943  0.00  0.00           N  
ATOM   3253  CA  ILE   215      59.776  65.890  53.559  0.00  0.00           C  
ATOM   3254  C   ILE   215      60.254  64.530  54.067  0.00  0.00           C  
ATOM   3255  O   ILE   215      61.419  64.170  53.903  0.00  0.00           O  
ATOM   3256  CB  ILE   215      59.602  65.819  52.027  0.00  0.00           C  
ATOM   3257  CG1 ILE   215      59.110  67.164  51.487  0.00  0.00           C  
ATOM   3258  CG2 ILE   215      58.628  64.703  51.651  0.00  0.00           C  
ATOM   3259  CD1 ILE   215      58.983  67.216  49.979  0.00  0.00           C  
ATOM   3260  H   ILE   215      61.438  67.326  53.312  0.00  0.00           H  
ATOM   3261  HA  ILE   215      58.906  66.081  54.028  0.00  0.00           H  
ATOM   3262  HB  ILE   215      60.491  65.632  51.627  0.00  0.00           H  
ATOM   3263 HG12 ILE   215      58.219  67.361  51.895  0.00  0.00           H  
ATOM   3264 HG13 ILE   215      59.754  67.872  51.779  0.00  0.00           H  
ATOM   3265 HG21 ILE   215      58.556  64.648  50.658  0.00  0.00           H  
ATOM   3266 HG22 ILE   215      58.965  63.836  52.011  0.00  0.00           H  
ATOM   3267 HG23 ILE   215      57.732  64.902  52.041  0.00  0.00           H  
ATOM   3268 HD11 ILE   215      58.332  66.521  49.678  0.00  0.00           H  
ATOM   3269 HD12 ILE   215      58.659  68.120  49.705  0.00  0.00           H  
ATOM   3270 HD13 ILE   215      59.875  67.041  49.566  0.00  0.00           H  
ATOM   3271  N   HIS   216      59.343  63.780  54.683  0.00  0.00           N  
ATOM   3272  CA  HIS   216      59.668  62.466  55.227  0.00  0.00           C  
ATOM   3273  C   HIS   216      59.658  61.403  54.133  0.00  0.00           C  
ATOM   3274  O   HIS   216      58.747  61.357  53.306  0.00  0.00           O  
ATOM   3275  CB  HIS   216      58.678  62.086  56.329  0.00  0.00           C  
ATOM   3276  CG  HIS   216      58.976  62.715  57.655  0.00  0.00           C  
ATOM   3277  H   HIS   216      58.397  64.206  54.741  0.00  0.00           H  
ATOM   3278  HA  HIS   216      60.594  62.504  55.621  0.00  0.00           H  
ATOM   3279  HB2 HIS   216      57.752  62.365  56.048  0.00  0.00           H  
ATOM   3280  HB3 HIS   216      58.687  61.086  56.445  0.00  0.00           H  
ATOM   3281  CD2 HIS   216      59.786  63.746  57.992  0.00  0.00           C  
ATOM   3282  ND1 HIS   216      58.403  62.279  58.831  0.00  0.00           N  
ATOM   3283  CE1 HIS   216      58.848  63.014  59.834  0.00  0.00           C  
ATOM   3284  NE2 HIS   216      59.689  63.912  59.353  0.00  0.00           N  
ATOM   3285  HD1 HIS   216      57.753  61.523  58.909  0.00  0.00           H  
ATOM   3286  HD2 HIS   216      60.348  64.286  57.371  0.00  0.00           H  
ATOM   3287  HE1 HIS   216      58.592  62.911  60.791  0.00  0.00           H  
ATOM   3288  N   ILE   217      60.680  60.551  54.142  0.00  0.00           N  
ATOM   3289  CA  ILE   217      60.825  59.491  53.147  0.00  0.00           C  
ATOM   3290  C   ILE   217      60.415  58.128  53.700  0.00  0.00           C  
ATOM   3291  O   ILE   217      61.020  57.626  54.649  0.00  0.00           O  
ATOM   3292  CB  ILE   217      62.273  59.422  52.634  0.00  0.00           C  
ATOM   3293  CG1 ILE   217      62.646  60.749  51.968  0.00  0.00           C  
ATOM   3294  CG2 ILE   217      62.439  58.269  51.652  0.00  0.00           C  
ATOM   3295  CD1 ILE   217      64.109  60.885  51.627  0.00  0.00           C  
ATOM   3296  H   ILE   217      61.364  60.704  54.915  0.00  0.00           H  
ATOM   3297  HA  ILE   217      60.176  59.708  52.407  0.00  0.00           H  
ATOM   3298  HB  ILE   217      62.870  59.291  53.414  0.00  0.00           H  
ATOM   3299 HG12 ILE   217      62.105  60.843  51.131  0.00  0.00           H  
ATOM   3300 HG13 ILE   217      62.389  61.492  52.591  0.00  0.00           H  
ATOM   3301 HG21 ILE   217      63.389  58.224  51.349  0.00  0.00           H  
ATOM   3302 HG22 ILE   217      62.192  57.412  52.100  0.00  0.00           H  
ATOM   3303 HG23 ILE   217      61.844  58.415  50.864  0.00  0.00           H  
ATOM   3304 HD11 ILE   217      64.373  60.157  50.995  0.00  0.00           H  
ATOM   3305 HD12 ILE   217      64.270  61.774  51.198  0.00  0.00           H  
ATOM   3306 HD13 ILE   217      64.654  60.815  52.462  0.00  0.00           H  
ATOM   3307  N   ILE   218      59.385  57.541  53.098  0.00  0.00           N  
ATOM   3308  CA  ILE   218      58.928  56.198  53.450  0.00  0.00           C  
ATOM   3309  C   ILE   218      59.408  55.163  52.435  0.00  0.00           C  
ATOM   3310  O   ILE   218      58.966  55.152  51.288  0.00  0.00           O  
ATOM   3311  CB  ILE   218      57.391  56.139  53.549  0.00  0.00           C  
ATOM   3312  CG1 ILE   218      56.891  57.174  54.562  0.00  0.00           C  
ATOM   3313  CG2 ILE   218      56.937  54.743  53.963  0.00  0.00           C  
ATOM   3314  CD1 ILE   218      55.390  57.371  54.557  0.00  0.00           C  
ATOM   3315  H   ILE   218      58.932  58.119  52.355  0.00  0.00           H  
ATOM   3316  HA  ILE   218      59.371  55.970  54.324  0.00  0.00           H  
ATOM   3317  HB  ILE   218      57.017  56.373  52.660  0.00  0.00           H  
ATOM   3318 HG12 ILE   218      57.178  56.885  55.475  0.00  0.00           H  
ATOM   3319 HG13 ILE   218      57.330  58.049  54.355  0.00  0.00           H  
ATOM   3320 HG21 ILE   218      55.940  54.715  53.997  0.00  0.00           H  
ATOM   3321 HG22 ILE   218      57.267  54.076  53.298  0.00  0.00           H  
ATOM   3322 HG23 ILE   218      57.308  54.527  54.864  0.00  0.00           H  
ATOM   3323 HD11 ILE   218      54.942  56.505  54.775  0.00  0.00           H  
ATOM   3324 HD12 ILE   218      55.144  58.057  55.240  0.00  0.00           H  
ATOM   3325 HD13 ILE   218      55.100  57.680  53.653  0.00  0.00           H  
ATOM   3326  N   SER   219      60.317  54.292  52.861  0.00  0.00           N  
ATOM   3327  CA  SER   219      60.877  53.273  51.977  0.00  0.00           C  
ATOM   3328  C   SER   219      59.950  52.067  51.854  0.00  0.00           C  
ATOM   3329  O   SER   219      59.576  51.454  52.854  0.00  0.00           O  
ATOM   3330  CB  SER   219      62.249  52.825  52.484  0.00  0.00           C  
ATOM   3331  OG  SER   219      63.189  53.882  52.403  0.00  0.00           O  
ATOM   3332  H   SER   219      60.589  54.397  53.857  0.00  0.00           H  
ATOM   3333  HA  SER   219      60.980  53.678  51.059  0.00  0.00           H  
ATOM   3334  HB2 SER   219      62.163  52.539  53.433  0.00  0.00           H  
ATOM   3335  HB3 SER   219      62.565  52.066  51.923  0.00  0.00           H  
ATOM   3336  HG  SER   219      63.513  54.111  53.320  0.00  0.00           H  
ATOM   3337  N   LYS   220      59.583  51.735  50.619  0.00  0.00           N  
ATOM   3338  CA  LYS   220      58.725  50.587  50.343  0.00  0.00           C  
ATOM   3339  C   LYS   220      59.565  49.322  50.172  0.00  0.00           C  
ATOM   3340  O   LYS   220      60.326  49.202  49.213  0.00  0.00           O  
ATOM   3341  CB  LYS   220      57.888  50.835  49.086  0.00  0.00           C  
ATOM   3342  CG  LYS   220      56.948  52.035  49.181  0.00  0.00           C  
ATOM   3343  CD  LYS   220      56.322  52.379  47.833  0.00  0.00           C  
ATOM   3344  CE  LYS   220      55.458  51.255  47.288  0.00  0.00           C  
ATOM   3345  NZ  LYS   220      54.854  51.618  45.975  0.00  0.00           N1+
ATOM   3346  H   LYS   220      59.958  52.360  49.873  0.00  0.00           H  
ATOM   3347  HA  LYS   220      58.098  50.454  51.117  0.00  0.00           H  
ATOM   3348  HB2 LYS   220      58.511  50.988  48.320  0.00  0.00           H  
ATOM   3349  HB3 LYS   220      57.336  50.020  48.912  0.00  0.00           H  
ATOM   3350  HG2 LYS   220      56.217  51.824  49.832  0.00  0.00           H  
ATOM   3351  HG3 LYS   220      57.464  52.827  49.509  0.00  0.00           H  
ATOM   3352  HD2 LYS   220      55.754  53.193  47.943  0.00  0.00           H  
ATOM   3353  HD3 LYS   220      57.053  52.565  47.179  0.00  0.00           H  
ATOM   3354  HE2 LYS   220      56.023  50.435  47.174  0.00  0.00           H  
ATOM   3355  HE3 LYS   220      54.725  51.059  47.943  0.00  0.00           H  
ATOM   3356  HZ1 LYS   220      54.215  52.376  46.103  0.00  0.00           H  
ATOM   3357  HZ2 LYS   220      55.578  51.892  45.343  0.00  0.00           H  
ATOM   3358  HZ3 LYS   220      54.367  50.828  45.605  0.00  0.00           H  
ATOM   3359  N   ILE   221      59.423  48.385  51.106  0.00  0.00           N  
ATOM   3360  CA  ILE   221      60.128  47.108  51.031  0.00  0.00           C  
ATOM   3361  C   ILE   221      59.311  46.126  50.200  0.00  0.00           C  
ATOM   3362  O   ILE   221      58.226  45.716  50.611  0.00  0.00           O  
ATOM   3363  CB  ILE   221      60.381  46.511  52.429  0.00  0.00           C  
ATOM   3364  CG1 ILE   221      61.026  47.551  53.354  0.00  0.00           C  
ATOM   3365  CG2 ILE   221      61.237  45.256  52.325  0.00  0.00           C  
ATOM   3366  CD1 ILE   221      62.354  48.084  52.859  0.00  0.00           C  
ATOM   3367  H   ILE   221      58.777  48.637  51.881  0.00  0.00           H  
ATOM   3368  HA  ILE   221      60.971  47.282  50.523  0.00  0.00           H  
ATOM   3369  HB  ILE   221      59.502  46.257  52.818  0.00  0.00           H  
ATOM   3370 HG12 ILE   221      60.389  48.314  53.461  0.00  0.00           H  
ATOM   3371 HG13 ILE   221      61.164  47.126  54.250  0.00  0.00           H  
ATOM   3372 HG21 ILE   221      61.346  44.851  53.231  0.00  0.00           H  
ATOM   3373 HG22 ILE   221      60.793  44.599  51.718  0.00  0.00           H  
ATOM   3374 HG23 ILE   221      62.134  45.494  51.958  0.00  0.00           H  
ATOM   3375 HD11 ILE   221      62.224  48.521  51.970  0.00  0.00           H  
ATOM   3376 HD12 ILE   221      62.707  48.752  53.513  0.00  0.00           H  
ATOM   3377 HD13 ILE   221      63.001  47.328  52.770  0.00  0.00           H  
ATOM   3378  N   GLU   222      59.834  45.754  49.033  0.00  0.00           N  
ATOM   3379  CA  GLU   222      59.071  44.967  48.065  0.00  0.00           C  
ATOM   3380  C   GLU   222      59.782  43.701  47.576  0.00  0.00           C  
ATOM   3381  O   GLU   222      59.200  42.933  46.811  0.00  0.00           O  
ATOM   3382  CB  GLU   222      58.712  45.842  46.863  0.00  0.00           C  
ATOM   3383  CG  GLU   222      57.930  47.096  47.232  0.00  0.00           C  
ATOM   3384  CD  GLU   222      57.607  47.963  46.033  0.00  0.00           C  
ATOM   3385  OE2 GLU   222      57.028  47.442  45.058  0.00  0.00           O1-
ATOM   3386  OE1 GLU   222      57.937  49.167  46.064  0.00  0.00           O  
ATOM   3387  H   GLU   222      60.811  46.065  48.874  0.00  0.00           H  
ATOM   3388  HA  GLU   222      58.173  44.706  48.476  0.00  0.00           H  
ATOM   3389  HB2 GLU   222      59.551  46.129  46.440  0.00  0.00           H  
ATOM   3390  HB3 GLU   222      58.151  45.309  46.260  0.00  0.00           H  
ATOM   3391  HG2 GLU   222      57.079  46.818  47.638  0.00  0.00           H  
ATOM   3392  HG3 GLU   222      58.479  47.631  47.848  0.00  0.00           H  
ATOM   3393  HE2 GLU   222      56.817  48.033  44.249  0.00  0.00           H  
ATOM   3394  N   ASN   223      61.022  43.480  48.006  0.00  0.00           N  
ATOM   3395  CA  ASN   223      61.780  42.313  47.551  0.00  0.00           C  
ATOM   3396  C   ASN   223      62.763  41.785  48.596  0.00  0.00           C  
ATOM   3397  O   ASN   223      62.847  42.305  49.706  0.00  0.00           O  
ATOM   3398  CB  ASN   223      62.545  42.633  46.265  0.00  0.00           C  
ATOM   3399  CG  ASN   223      63.672  43.618  46.487  0.00  0.00           C  
ATOM   3400  ND2 ASN   223      63.495  44.499  47.465  0.00  0.00           N  
ATOM   3401  OD1 ASN   223      64.677  43.606  45.776  0.00  0.00           O  
ATOM   3402  H   ASN   223      61.391  44.181  48.667  0.00  0.00           H  
ATOM   3403  HA  ASN   223      61.109  41.573  47.377  0.00  0.00           H  
ATOM   3404  HB2 ASN   223      62.927  41.785  45.908  0.00  0.00           H  
ATOM   3405  HB3 ASN   223      61.904  43.022  45.608  0.00  0.00           H  
ATOM   3406 HD22 ASN   223      62.657  44.484  48.010  0.00  0.00           H  
ATOM   3407 HD21 ASN   223      64.202  45.181  47.659  0.00  0.00           H  
ATOM   3408  N   GLN   224      63.500  40.744  48.213  0.00  0.00           N  
ATOM   3409  CA  GLN   224      64.392  40.031  49.118  0.00  0.00           C  
ATOM   3410  C   GLN   224      65.530  40.938  49.590  0.00  0.00           C  
ATOM   3411  O   GLN   224      65.870  40.969  50.774  0.00  0.00           O  
ATOM   3412  CB  GLN   224      64.995  38.818  48.405  0.00  0.00           C  
ATOM   3413  CG  GLN   224      65.791  37.852  49.291  0.00  0.00           C  
ATOM   3414  CD  GLN   224      64.907  36.905  50.081  0.00  0.00           C  
ATOM   3415  H   GLN   224      63.382  40.483  47.206  0.00  0.00           H  
ATOM   3416  HA  GLN   224      63.863  39.759  49.929  0.00  0.00           H  
ATOM   3417  HB2 GLN   224      64.251  38.293  47.973  0.00  0.00           H  
ATOM   3418  HB3 GLN   224      65.613  39.144  47.677  0.00  0.00           H  
ATOM   3419  HG2 GLN   224      66.396  37.313  48.705  0.00  0.00           H  
ATOM   3420  HG3 GLN   224      66.339  38.391  49.931  0.00  0.00           H  
ATOM   3421  NE2 GLN   224      64.975  36.984  51.397  0.00  0.00           N  
ATOM   3422  OE1 GLN   224      64.180  36.081  49.497  0.00  0.00           O  
ATOM   3423 HE21 GLN   224      64.402  36.391  51.992  0.00  0.00           H  
ATOM   3424 HE22 GLN   224      65.619  37.656  51.819  0.00  0.00           H  
ATOM   3425  N   GLU   225      66.112  41.675  48.646  0.00  0.00           N  
ATOM   3426  CA  GLU   225      67.251  42.546  48.923  0.00  0.00           C  
ATOM   3427  C   GLU   225      66.902  43.662  49.899  0.00  0.00           C  
ATOM   3428  O   GLU   225      67.672  43.963  50.812  0.00  0.00           O  
ATOM   3429  CB  GLU   225      67.788  43.145  47.622  0.00  0.00           C  
ATOM   3430  CG  GLU   225      69.118  43.868  47.779  0.00  0.00           C  
ATOM   3431  CD  GLU   225      69.644  44.420  46.469  0.00  0.00           C  
ATOM   3432  OE1 GLU   225      68.916  44.355  45.456  0.00  0.00           O  
ATOM   3433  OE2 GLU   225      70.791  44.917  46.451  0.00  0.00           O1-
ATOM   3434  H   GLU   225      65.687  41.577  47.698  0.00  0.00           H  
ATOM   3435  HA  GLU   225      68.012  41.995  49.301  0.00  0.00           H  
ATOM   3436  HB2 GLU   225      67.924  42.407  46.986  0.00  0.00           H  
ATOM   3437  HB3 GLU   225      67.130  43.799  47.298  0.00  0.00           H  
ATOM   3438  HG2 GLU   225      68.985  44.626  48.390  0.00  0.00           H  
ATOM   3439  HG3 GLU   225      69.780  43.226  48.119  0.00  0.00           H  
ATOM   3440  N   GLY   226      65.741  44.278  49.701  0.00  0.00           N  
ATOM   3441  CA  GLY   226      65.279  45.326  50.592  0.00  0.00           C  
ATOM   3442  C   GLY   226      65.017  44.791  51.985  0.00  0.00           C  
ATOM   3443  O   GLY   226      65.262  45.474  52.978  0.00  0.00           O  
ATOM   3444  H   GLY   226      65.209  43.949  48.872  0.00  0.00           H  
ATOM   3445  HA2 GLY   226      65.974  46.058  50.640  0.00  0.00           H  
ATOM   3446  HA3 GLY   226      64.430  45.731  50.224  0.00  0.00           H  
ATOM   3447  N   LEU   227      64.515  43.562  52.054  0.00  0.00           N  
ATOM   3448  CA  LEU   227      64.237  42.920  53.335  0.00  0.00           C  
ATOM   3449  C   LEU   227      65.510  42.534  54.080  0.00  0.00           C  
ATOM   3450  O   LEU   227      65.586  42.675  55.300  0.00  0.00           O  
ATOM   3451  CB  LEU   227      63.370  41.678  53.124  0.00  0.00           C  
ATOM   3452  CG  LEU   227      62.930  40.954  54.399  0.00  0.00           C  
ATOM   3453  CD1 LEU   227      62.120  41.866  55.310  0.00  0.00           C  
ATOM   3454  CD2 LEU   227      62.141  39.706  54.045  0.00  0.00           C  
ATOM   3455  H   LEU   227      64.342  43.108  51.137  0.00  0.00           H  
ATOM   3456  HA  LEU   227      63.715  43.568  53.912  0.00  0.00           H  
ATOM   3457  HB2 LEU   227      62.546  41.958  52.643  0.00  0.00           H  
ATOM   3458  HB3 LEU   227      63.889  41.031  52.579  0.00  0.00           H  
ATOM   3459  HG  LEU   227      63.746  40.635  54.889  0.00  0.00           H  
ATOM   3460 HD11 LEU   227      61.302  42.180  54.827  0.00  0.00           H  
ATOM   3461 HD12 LEU   227      61.849  41.363  56.131  0.00  0.00           H  
ATOM   3462 HD13 LEU   227      62.675  42.656  55.571  0.00  0.00           H  
ATOM   3463 HD21 LEU   227      62.712  39.090  53.500  0.00  0.00           H  
ATOM   3464 HD22 LEU   227      61.857  39.238  54.884  0.00  0.00           H  
ATOM   3465 HD23 LEU   227      61.329  39.960  53.516  0.00  0.00           H  
ATOM   3466  N   ASN   228      66.505  42.048  53.347  0.00  0.00           N  
ATOM   3467  CA  ASN   228      67.781  41.680  53.952  0.00  0.00           C  
ATOM   3468  C   ASN   228      68.501  42.912  54.489  0.00  0.00           C  
ATOM   3469  O   ASN   228      69.150  42.855  55.534  0.00  0.00           O  
ATOM   3470  CB  ASN   228      68.666  40.927  52.954  0.00  0.00           C  
ATOM   3471  CG  ASN   228      68.079  39.583  52.553  0.00  0.00           C  
ATOM   3472  H   ASN   228      66.302  41.955  52.336  0.00  0.00           H  
ATOM   3473  HA  ASN   228      67.577  41.091  54.741  0.00  0.00           H  
ATOM   3474  HB2 ASN   228      68.765  41.486  52.137  0.00  0.00           H  
ATOM   3475  HB3 ASN   228      69.554  40.772  53.376  0.00  0.00           H  
ATOM   3476  ND2 ASN   228      68.678  38.947  51.552  0.00  0.00           N  
ATOM   3477  OD1 ASN   228      67.118  39.108  53.159  0.00  0.00           O  
ATOM   3478 HD22 ASN   228      69.478  39.359  51.110  0.00  0.00           H  
ATOM   3479 HD21 ASN   228      68.335  38.063  51.241  0.00  0.00           H  
ATOM   3480  N   ASN   229      68.379  44.022  53.767  0.00  0.00           N  
ATOM   3481  CA  ASN   229      69.020  45.273  54.153  0.00  0.00           C  
ATOM   3482  C   ASN   229      68.041  46.213  54.853  0.00  0.00           C  
ATOM   3483  O   ASN   229      68.161  47.433  54.748  0.00  0.00           O  
ATOM   3484  CB  ASN   229      69.605  45.973  52.924  0.00  0.00           C  
ATOM   3485  CG  ASN   229      70.612  45.115  52.184  0.00  0.00           C  
ATOM   3486  H   ASN   229      67.792  43.920  52.912  0.00  0.00           H  
ATOM   3487  HA  ASN   229      69.739  45.047  54.823  0.00  0.00           H  
ATOM   3488  HB2 ASN   229      68.858  46.194  52.303  0.00  0.00           H  
ATOM   3489  HB3 ASN   229      70.058  46.809  53.225  0.00  0.00           H  
ATOM   3490  ND2 ASN   229      70.589  45.192  50.858  0.00  0.00           N  
ATOM   3491  OD1 ASN   229      71.401  44.394  52.793  0.00  0.00           O  
ATOM   3492 HD22 ASN   229      69.935  45.798  50.403  0.00  0.00           H  
ATOM   3493 HD21 ASN   229      71.225  44.646  50.313  0.00  0.00           H  
ATOM   3494  N   PHE   230      67.069  45.646  55.561  0.00  0.00           N  
ATOM   3495  CA  PHE   230      66.003  46.444  56.165  0.00  0.00           C  
ATOM   3496  C   PHE   230      66.482  47.417  57.242  0.00  0.00           C  
ATOM   3497  O   PHE   230      65.985  48.540  57.325  0.00  0.00           O  
ATOM   3498  CB  PHE   230      64.938  45.536  56.780  0.00  0.00           C  
ATOM   3499  CG  PHE   230      63.894  46.286  57.556  0.00  0.00           C  
ATOM   3500  CD1 PHE   230      62.879  46.959  56.898  0.00  0.00           C  
ATOM   3501  CD2 PHE   230      63.940  46.339  58.938  0.00  0.00           C  
ATOM   3502  CE1 PHE   230      61.921  47.660  57.605  0.00  0.00           C  
ATOM   3503  CE2 PHE   230      62.984  47.039  59.651  0.00  0.00           C  
ATOM   3504  CZ  PHE   230      61.974  47.700  58.983  0.00  0.00           C  
ATOM   3505  H   PHE   230      67.131  44.616  55.646  0.00  0.00           H  
ATOM   3506  HA  PHE   230      65.602  47.010  55.420  0.00  0.00           H  
ATOM   3507  HB2 PHE   230      64.488  45.056  56.045  0.00  0.00           H  
ATOM   3508  HB3 PHE   230      65.391  44.914  57.398  0.00  0.00           H  
ATOM   3509  HD1 PHE   230      62.835  46.939  55.901  0.00  0.00           H  
ATOM   3510  HD2 PHE   230      64.674  45.864  59.428  0.00  0.00           H  
ATOM   3511  HE1 PHE   230      61.187  48.141  57.107  0.00  0.00           H  
ATOM   3512  HE2 PHE   230      63.032  47.063  60.664  0.00  0.00           H  
ATOM   3513  HZ  PHE   230      61.278  48.209  59.494  0.00  0.00           H  
ATOM   3514  N   ASP   231      67.434  46.989  58.063  0.00  0.00           N  
ATOM   3515  CA  ASP   231      67.887  47.803  59.189  0.00  0.00           C  
ATOM   3516  C   ASP   231      68.474  49.138  58.738  0.00  0.00           C  
ATOM   3517  O   ASP   231      68.109  50.190  59.262  0.00  0.00           O  
ATOM   3518  CB  ASP   231      68.921  47.042  60.022  0.00  0.00           C  
ATOM   3519  CG  ASP   231      68.338  45.816  60.702  0.00  0.00           C  
ATOM   3520  OD1 ASP   231      67.101  45.651  60.683  0.00  0.00           O  
ATOM   3521  OD2 ASP   231      69.121  45.020  61.262  0.00  0.00           O1-
ATOM   3522  H   ASP   231      67.818  46.053  57.842  0.00  0.00           H  
ATOM   3523  HA  ASP   231      67.073  48.013  59.751  0.00  0.00           H  
ATOM   3524  HB2 ASP   231      69.652  46.753  59.415  0.00  0.00           H  
ATOM   3525  HB3 ASP   231      69.269  47.658  60.718  0.00  0.00           H  
ATOM   3526  N   GLU   232      69.384  49.093  57.771  0.00  0.00           N  
ATOM   3527  CA  GLU   232      70.013  50.308  57.269  0.00  0.00           C  
ATOM   3528  C   GLU   232      68.988  51.200  56.575  0.00  0.00           C  
ATOM   3529  O   GLU   232      69.019  52.422  56.720  0.00  0.00           O  
ATOM   3530  CB  GLU   232      71.159  49.969  56.313  0.00  0.00           C  
ATOM   3531  CG  GLU   232      70.742  49.198  55.071  0.00  0.00           C  
ATOM   3532  CD  GLU   232      71.910  48.899  54.151  0.00  0.00           C  
ATOM   3533  OE1 GLU   232      73.055  48.829  54.642  0.00  0.00           O  
ATOM   3534  OE2 GLU   232      71.682  48.740  52.933  0.00  0.00           O1-
ATOM   3535  H   GLU   232      69.601  48.145  57.416  0.00  0.00           H  
ATOM   3536  HA  GLU   232      70.434  50.813  58.031  0.00  0.00           H  
ATOM   3537  HB2 GLU   232      71.562  50.819  56.015  0.00  0.00           H  
ATOM   3538  HB3 GLU   232      71.806  49.412  56.807  0.00  0.00           H  
ATOM   3539  HG2 GLU   232      70.360  48.339  55.355  0.00  0.00           H  
ATOM   3540  HG3 GLU   232      70.100  49.745  54.568  0.00  0.00           H  
ATOM   3541  N   ILE   233      68.090  50.584  55.812  0.00  0.00           N  
ATOM   3542  CA  ILE   233      67.020  51.313  55.138  0.00  0.00           C  
ATOM   3543  C   ILE   233      66.134  52.026  56.158  0.00  0.00           C  
ATOM   3544  O   ILE   233      65.769  53.186  55.967  0.00  0.00           O  
ATOM   3545  CB  ILE   233      66.167  50.375  54.264  0.00  0.00           C  
ATOM   3546  CG1 ILE   233      67.011  49.827  53.109  0.00  0.00           C  
ATOM   3547  CG2 ILE   233      64.952  51.114  53.721  0.00  0.00           C  
ATOM   3548  CD1 ILE   233      66.401  48.631  52.407  0.00  0.00           C  
ATOM   3549  H   ILE   233      68.214  49.554  55.738  0.00  0.00           H  
ATOM   3550  HA  ILE   233      67.464  52.030  54.595  0.00  0.00           H  
ATOM   3551  HB  ILE   233      65.880  49.609  54.825  0.00  0.00           H  
ATOM   3552 HG12 ILE   233      67.147  50.560  52.442  0.00  0.00           H  
ATOM   3553 HG13 ILE   233      67.905  49.563  53.474  0.00  0.00           H  
ATOM   3554 HG21 ILE   233      64.396  50.487  53.178  0.00  0.00           H  
ATOM   3555 HG22 ILE   233      64.409  51.467  54.481  0.00  0.00           H  
ATOM   3556 HG23 ILE   233      65.253  51.874  53.147  0.00  0.00           H  
ATOM   3557 HD11 ILE   233      65.514  48.888  52.027  0.00  0.00           H  
ATOM   3558 HD12 ILE   233      67.008  48.335  51.671  0.00  0.00           H  
ATOM   3559 HD13 ILE   233      66.282  47.888  53.063  0.00  0.00           H  
ATOM   3560  N   LEU   234      65.789  51.329  57.237  0.00  0.00           N  
ATOM   3561  CA  LEU   234      64.981  51.917  58.302  0.00  0.00           C  
ATOM   3562  C   LEU   234      65.724  53.053  58.991  0.00  0.00           C  
ATOM   3563  O   LEU   234      65.144  54.101  59.278  0.00  0.00           O  
ATOM   3564  CB  LEU   234      64.588  50.853  59.329  0.00  0.00           C  
ATOM   3565  CG  LEU   234      63.887  51.363  60.594  0.00  0.00           C  
ATOM   3566  CD1 LEU   234      62.623  52.140  60.257  0.00  0.00           C  
ATOM   3567  CD2 LEU   234      63.569  50.205  61.527  0.00  0.00           C  
ATOM   3568  H   LEU   234      66.137  50.352  57.256  0.00  0.00           H  
ATOM   3569  HA  LEU   234      64.137  52.288  57.896  0.00  0.00           H  
ATOM   3570  HB2 LEU   234      63.967  50.213  58.885  0.00  0.00           H  
ATOM   3571  HB3 LEU   234      65.417  50.385  59.618  0.00  0.00           H  
ATOM   3572  HG  LEU   234      64.520  51.958  61.096  0.00  0.00           H  
ATOM   3573 HD11 LEU   234      61.988  51.547  59.761  0.00  0.00           H  
ATOM   3574 HD12 LEU   234      62.191  52.458  61.101  0.00  0.00           H  
ATOM   3575 HD13 LEU   234      62.857  52.928  59.686  0.00  0.00           H  
ATOM   3576 HD21 LEU   234      64.417  49.743  61.789  0.00  0.00           H  
ATOM   3577 HD22 LEU   234      63.112  50.551  62.348  0.00  0.00           H  
ATOM   3578 HD23 LEU   234      62.967  49.555  61.061  0.00  0.00           H  
ATOM   3579  N   GLU   235      67.007  52.838  59.260  0.00  0.00           N  
ATOM   3580  CA  GLU   235      67.847  53.861  59.867  0.00  0.00           C  
ATOM   3581  C   GLU   235      67.899  55.098  58.976  0.00  0.00           C  
ATOM   3582  O   GLU   235      67.828  56.228  59.456  0.00  0.00           O  
ATOM   3583  CB  GLU   235      69.259  53.321  60.116  0.00  0.00           C  
ATOM   3584  CG  GLU   235      70.165  54.269  60.892  0.00  0.00           C  
ATOM   3585  CD  GLU   235      69.621  54.616  62.266  0.00  0.00           C  
ATOM   3586  OE1 GLU   235      69.903  55.729  62.756  0.00  0.00           O  
ATOM   3587  OE2 GLU   235      68.915  53.773  62.860  0.00  0.00           O1-
ATOM   3588  H   GLU   235      67.353  51.891  59.003  0.00  0.00           H  
ATOM   3589  HA  GLU   235      67.480  54.113  60.767  0.00  0.00           H  
ATOM   3590  HB2 GLU   235      69.174  52.493  60.642  0.00  0.00           H  
ATOM   3591  HB3 GLU   235      69.677  53.160  59.240  0.00  0.00           H  
ATOM   3592  HG2 GLU   235      71.034  53.828  61.019  0.00  0.00           H  
ATOM   3593  HG3 GLU   235      70.243  55.107  60.383  0.00  0.00           H  
ATOM   3594  N   ALA   236      68.028  54.869  57.672  0.00  0.00           N  
ATOM   3595  CA  ALA   236      68.135  55.951  56.700  0.00  0.00           C  
ATOM   3596  C   ALA   236      66.786  56.597  56.377  0.00  0.00           C  
ATOM   3597  O   ALA   236      66.736  57.754  55.962  0.00  0.00           O  
ATOM   3598  CB  ALA   236      68.780  55.435  55.423  0.00  0.00           C  
ATOM   3599  H   ALA   236      68.046  53.861  57.409  0.00  0.00           H  
ATOM   3600  HA  ALA   236      68.749  56.667  57.076  0.00  0.00           H  
ATOM   3601  HB1 ALA   236      69.106  56.207  54.877  0.00  0.00           H  
ATOM   3602  HB2 ALA   236      69.552  54.843  55.653  0.00  0.00           H  
ATOM   3603  HB3 ALA   236      68.109  54.915  54.895  0.00  0.00           H  
ATOM   3604  N   SER   237      65.700  55.854  56.573  0.00  0.00           N  
ATOM   3605  CA  SER   237      64.368  56.326  56.191  0.00  0.00           C  
ATOM   3606  C   SER   237      63.628  56.982  57.351  0.00  0.00           C  
ATOM   3607  O   SER   237      64.055  56.896  58.503  0.00  0.00           O  
ATOM   3608  CB  SER   237      63.529  55.166  55.648  0.00  0.00           C  
ATOM   3609  OG  SER   237      64.175  54.534  54.558  0.00  0.00           O  
ATOM   3610  H   SER   237      65.874  54.930  57.011  0.00  0.00           H  
ATOM   3611  HA  SER   237      64.482  57.020  55.463  0.00  0.00           H  
ATOM   3612  HB2 SER   237      63.394  54.501  56.376  0.00  0.00           H  
ATOM   3613  HB3 SER   237      62.651  55.523  55.343  0.00  0.00           H  
ATOM   3614  HG  SER   237      64.862  53.895  54.902  0.00  0.00           H  
ATOM   3615  N   ASP   238      62.517  57.641  57.032  0.00  0.00           N  
ATOM   3616  CA  ASP   238      61.646  58.235  58.041  0.00  0.00           C  
ATOM   3617  C   ASP   238      60.485  57.300  58.372  0.00  0.00           C  
ATOM   3618  O   ASP   238      59.786  57.495  59.366  0.00  0.00           O  
ATOM   3619  CB  ASP   238      61.108  59.586  57.564  0.00  0.00           C  
ATOM   3620  CG  ASP   238      62.207  60.603  57.331  0.00  0.00           C  
ATOM   3621  OD1 ASP   238      62.703  61.180  58.320  0.00  0.00           O  
ATOM   3622  OD2 ASP   238      62.569  60.831  56.158  0.00  0.00           O1-
ATOM   3623  H   ASP   238      62.325  57.695  56.009  0.00  0.00           H  
ATOM   3624  HA  ASP   238      62.189  58.338  58.881  0.00  0.00           H  
ATOM   3625  HB2 ASP   238      60.622  59.438  56.710  0.00  0.00           H  
ATOM   3626  HB3 ASP   238      60.491  59.934  58.260  0.00  0.00           H  
ATOM   3627  N   GLY   239      60.281  56.290  57.532  0.00  0.00           N  
ATOM   3628  CA  GLY   239      59.218  55.322  57.737  0.00  0.00           C  
ATOM   3629  C   GLY   239      59.326  54.160  56.769  0.00  0.00           C  
ATOM   3630  O   GLY   239      60.225  54.132  55.927  0.00  0.00           O  
ATOM   3631  H   GLY   239      60.941  56.256  56.727  0.00  0.00           H  
ATOM   3632  HA2 GLY   239      59.259  54.972  58.685  0.00  0.00           H  
ATOM   3633  HA3 GLY   239      58.322  55.775  57.617  0.00  0.00           H  
ATOM   3634  N   ILE   240      58.408  53.204  56.885  0.00  0.00           N  
ATOM   3635  CA  ILE   240      58.417  52.008  56.046  0.00  0.00           C  
ATOM   3636  C   ILE   240      57.018  51.669  55.544  0.00  0.00           C  
ATOM   3637  O   ILE   240      56.029  51.894  56.240  0.00  0.00           O  
ATOM   3638  CB  ILE   240      58.976  50.792  56.815  0.00  0.00           C  
ATOM   3639  CG1 ILE   240      60.433  51.032  57.225  0.00  0.00           C  
ATOM   3640  CG2 ILE   240      58.856  49.523  55.984  0.00  0.00           C  
ATOM   3641  CD1 ILE   240      61.409  51.091  56.066  0.00  0.00           C  
ATOM   3642  H   ILE   240      57.689  53.380  57.619  0.00  0.00           H  
ATOM   3643  HA  ILE   240      58.966  52.237  55.235  0.00  0.00           H  
ATOM   3644  HB  ILE   240      58.437  50.680  57.644  0.00  0.00           H  
ATOM   3645 HG12 ILE   240      60.480  51.893  57.732  0.00  0.00           H  
ATOM   3646 HG13 ILE   240      60.710  50.291  57.839  0.00  0.00           H  
ATOM   3647 HG21 ILE   240      59.174  48.742  56.519  0.00  0.00           H  
ATOM   3648 HG22 ILE   240      57.902  49.382  55.726  0.00  0.00           H  
ATOM   3649 HG23 ILE   240      59.414  49.610  55.160  0.00  0.00           H  
ATOM   3650 HD11 ILE   240      61.150  51.837  55.455  0.00  0.00           H  
ATOM   3651 HD12 ILE   240      62.330  51.249  56.418  0.00  0.00           H  
ATOM   3652 HD13 ILE   240      61.383  50.225  55.569  0.00  0.00           H  
ATOM   3653  N   MET   241      56.945  51.129  54.329  0.00  0.00           N  
ATOM   3654  CA  MET   241      55.702  50.579  53.801  0.00  0.00           C  
ATOM   3655  C   MET   241      55.890  49.102  53.466  0.00  0.00           C  
ATOM   3656  O   MET   241      56.694  48.753  52.602  0.00  0.00           O  
ATOM   3657  CB  MET   241      55.252  51.343  52.558  0.00  0.00           C  
ATOM   3658  CG  MET   241      53.883  50.923  52.039  0.00  0.00           C  
ATOM   3659  SD  MET   241      53.429  51.735  50.497  0.00  0.00           S  
ATOM   3660  CE  MET   241      53.453  53.454  50.997  0.00  0.00           C  
ATOM   3661  H   MET   241      57.840  51.134  53.798  0.00  0.00           H  
ATOM   3662  HA  MET   241      55.000  50.648  54.512  0.00  0.00           H  
ATOM   3663  HB2 MET   241      55.222  52.328  52.770  0.00  0.00           H  
ATOM   3664  HB3 MET   241      55.927  51.200  51.823  0.00  0.00           H  
ATOM   3665  HG2 MET   241      53.880  49.901  51.928  0.00  0.00           H  
ATOM   3666  HG3 MET   241      53.187  51.115  52.771  0.00  0.00           H  
ATOM   3667  HE1 MET   241      54.181  53.936  50.507  0.00  0.00           H  
ATOM   3668  HE2 MET   241      52.572  53.879  50.783  0.00  0.00           H  
ATOM   3669  HE3 MET   241      53.619  53.515  51.982  0.00  0.00           H  
ATOM   3670  N   VAL   242      55.152  48.242  54.159  0.00  0.00           N  
ATOM   3671  CA  VAL   242      55.238  46.802  53.938  0.00  0.00           C  
ATOM   3672  C   VAL   242      54.330  46.365  52.790  0.00  0.00           C  
ATOM   3673  O   VAL   242      53.111  46.289  52.945  0.00  0.00           O  
ATOM   3674  CB  VAL   242      54.861  46.011  55.205  0.00  0.00           C  
ATOM   3675  CG1 VAL   242      55.000  44.515  54.956  0.00  0.00           C  
ATOM   3676  CG2 VAL   242      55.730  46.439  56.376  0.00  0.00           C  
ATOM   3677  H   VAL   242      54.519  48.676  54.860  0.00  0.00           H  
ATOM   3678  HA  VAL   242      56.187  46.579  53.683  0.00  0.00           H  
ATOM   3679  HB  VAL   242      53.901  46.186  55.397  0.00  0.00           H  
ATOM   3680 HG11 VAL   242      55.547  44.105  55.685  0.00  0.00           H  
ATOM   3681 HG12 VAL   242      54.094  44.093  54.943  0.00  0.00           H  
ATOM   3682 HG13 VAL   242      55.450  44.364  54.076  0.00  0.00           H  
ATOM   3683 HG21 VAL   242      55.566  45.828  57.151  0.00  0.00           H  
ATOM   3684 HG22 VAL   242      56.693  46.392  56.109  0.00  0.00           H  
ATOM   3685 HG23 VAL   242      55.499  47.377  56.634  0.00  0.00           H  
ATOM   3686  N   ALA   243      54.937  46.082  51.641  0.00  0.00           N  
ATOM   3687  CA  ALA   243      54.205  45.612  50.468  0.00  0.00           C  
ATOM   3688  C   ALA   243      54.168  44.088  50.458  0.00  0.00           C  
ATOM   3689  O   ALA   243      55.061  43.443  49.912  0.00  0.00           O  
ATOM   3690  CB  ALA   243      54.846  46.139  49.196  0.00  0.00           C  
ATOM   3691  H   ALA   243      55.969  46.223  51.650  0.00  0.00           H  
ATOM   3692  HA  ALA   243      53.264  45.956  50.514  0.00  0.00           H  
ATOM   3693  HB1 ALA   243      54.228  45.993  48.423  0.00  0.00           H  
ATOM   3694  HB2 ALA   243      55.030  47.117  49.293  0.00  0.00           H  
ATOM   3695  HB3 ALA   243      55.706  45.656  49.028  0.00  0.00           H  
ATOM   3696  N   ARG   244      53.128  43.521  51.064  0.00  0.00           N  
ATOM   3697  CA  ARG   244      53.045  42.075  51.246  0.00  0.00           C  
ATOM   3698  C   ARG   244      52.969  41.337  49.914  0.00  0.00           C  
ATOM   3699  O   ARG   244      53.673  40.349  49.703  0.00  0.00           O  
ATOM   3700  CB  ARG   244      51.824  41.710  52.093  0.00  0.00           C  
ATOM   3701  CG  ARG   244      51.859  42.236  53.524  0.00  0.00           C  
ATOM   3702  CD  ARG   244      51.059  43.527  53.670  0.00  0.00           C  
ATOM   3703  NE  ARG   244      49.678  43.341  53.232  0.00  0.00           N  
ATOM   3704  CZ  ARG   244      48.747  42.715  53.945  0.00  0.00           C  
ATOM   3705  NH1 ARG   244      49.041  42.215  55.137  0.00  0.00           N1+
ATOM   3706  NH2 ARG   244      47.517  42.585  53.462  0.00  0.00           N  
ATOM   3707  H   ARG   244      52.398  44.182  51.388  0.00  0.00           H  
ATOM   3708  HA  ARG   244      53.870  41.762  51.740  0.00  0.00           H  
ATOM   3709  HB2 ARG   244      51.012  42.084  51.648  0.00  0.00           H  
ATOM   3710  HB3 ARG   244      51.758  40.715  52.134  0.00  0.00           H  
ATOM   3711  HG2 ARG   244      51.465  41.557  54.137  0.00  0.00           H  
ATOM   3712  HG3 ARG   244      52.802  42.426  53.784  0.00  0.00           H  
ATOM   3713  HD2 ARG   244      51.070  43.789  54.627  0.00  0.00           H  
ATOM   3714  HD3 ARG   244      51.493  44.221  53.110  0.00  0.00           H  
ATOM   3715  HE  ARG   244      49.415  43.710  52.334  0.00  0.00           H  
ATOM   3716 HH11 ARG   244      49.953  42.315  55.527  0.00  0.00           H  
ATOM   3717 HH12 ARG   244      48.332  41.726  55.660  0.00  0.00           H  
ATOM   3718 HH21 ARG   244      47.292  42.979  52.567  0.00  0.00           H  
ATOM   3719 HH22 ARG   244      46.820  42.100  53.985  0.00  0.00           H  
ATOM   3720  N   GLY   245      52.104  41.818  49.027  0.00  0.00           N  
ATOM   3721  CA  GLY   245      51.905  41.198  47.729  0.00  0.00           C  
ATOM   3722  C   GLY   245      53.186  41.103  46.925  0.00  0.00           C  
ATOM   3723  O   GLY   245      53.484  40.066  46.331  0.00  0.00           O  
ATOM   3724  H   GLY   245      51.589  42.668  49.342  0.00  0.00           H  
ATOM   3725  HA2 GLY   245      51.521  40.267  47.857  0.00  0.00           H  
ATOM   3726  HA3 GLY   245      51.219  41.732  47.203  0.00  0.00           H  
ATOM   3727  N   ASP   246      53.948  42.192  46.911  0.00  0.00           N  
ATOM   3728  CA  ASP   246      55.207  42.236  46.179  0.00  0.00           C  
ATOM   3729  C   ASP   246      56.248  41.331  46.829  0.00  0.00           C  
ATOM   3730  O   ASP   246      57.023  40.671  46.141  0.00  0.00           O  
ATOM   3731  CB  ASP   246      55.726  43.674  46.098  0.00  0.00           C  
ATOM   3732  CG  ASP   246      54.754  44.604  45.393  0.00  0.00           C  
ATOM   3733  OD1 ASP   246      54.249  44.231  44.315  0.00  0.00           O  
ATOM   3734  OD2 ASP   246      54.491  45.705  45.920  0.00  0.00           O1-
ATOM   3735  H   ASP   246      53.574  42.993  47.457  0.00  0.00           H  
ATOM   3736  HA  ASP   246      55.031  41.868  45.258  0.00  0.00           H  
ATOM   3737  HB2 ASP   246      55.867  44.002  47.024  0.00  0.00           H  
ATOM   3738  HB3 ASP   246      56.581  43.665  45.595  0.00  0.00           H  
ATOM   3739  N   LEU   247      56.282  41.318  48.157  0.00  0.00           N  
ATOM   3740  CA  LEU   247      57.181  40.423  48.872  0.00  0.00           C  
ATOM   3741  C   LEU   247      56.795  38.964  48.639  0.00  0.00           C  
ATOM   3742  O   LEU   247      57.659  38.098  48.510  0.00  0.00           O  
ATOM   3743  CB  LEU   247      57.177  40.731  50.371  0.00  0.00           C  
ATOM   3744  CG  LEU   247      57.906  42.003  50.807  0.00  0.00           C  
ATOM   3745  CD1 LEU   247      57.612  42.311  52.267  0.00  0.00           C  
ATOM   3746  CD2 LEU   247      59.405  41.865  50.581  0.00  0.00           C  
ATOM   3747  H   LEU   247      55.636  41.977  48.621  0.00  0.00           H  
ATOM   3748  HA  LEU   247      58.116  40.561  48.527  0.00  0.00           H  
ATOM   3749  HB2 LEU   247      56.227  40.819  50.662  0.00  0.00           H  
ATOM   3750  HB3 LEU   247      57.607  39.965  50.841  0.00  0.00           H  
ATOM   3751  HG  LEU   247      57.598  42.765  50.238  0.00  0.00           H  
ATOM   3752 HD11 LEU   247      57.919  41.549  52.838  0.00  0.00           H  
ATOM   3753 HD12 LEU   247      58.095  43.144  52.537  0.00  0.00           H  
ATOM   3754 HD13 LEU   247      56.628  42.443  52.390  0.00  0.00           H  
ATOM   3755 HD21 LEU   247      59.583  41.706  49.609  0.00  0.00           H  
ATOM   3756 HD22 LEU   247      59.866  42.705  50.871  0.00  0.00           H  
ATOM   3757 HD23 LEU   247      59.754  41.093  51.114  0.00  0.00           H  
ATOM   3758  N   GLY   248      55.494  38.704  48.564  0.00  0.00           N  
ATOM   3759  CA  GLY   248      54.992  37.352  48.398  0.00  0.00           C  
ATOM   3760  C   GLY   248      55.467  36.647  47.141  0.00  0.00           C  
ATOM   3761  O   GLY   248      55.541  35.419  47.110  0.00  0.00           O  
ATOM   3762  H   GLY   248      54.880  39.541  48.634  0.00  0.00           H  
ATOM   3763  HA2 GLY   248      55.259  36.793  49.214  0.00  0.00           H  
ATOM   3764  HA3 GLY   248      53.968  37.372  48.401  0.00  0.00           H  
ATOM   3765  N   VAL   249      55.793  37.417  46.108  0.00  0.00           N  
ATOM   3766  CA  VAL   249      56.269  36.851  44.849  0.00  0.00           C  
ATOM   3767  C   VAL   249      57.804  36.795  44.849  0.00  0.00           C  
ATOM   3768  O   VAL   249      58.406  36.145  43.995  0.00  0.00           O  
ATOM   3769  CB  VAL   249      55.732  37.657  43.629  0.00  0.00           C  
ATOM   3770  CG1 VAL   249      56.403  39.012  43.500  0.00  0.00           C  
ATOM   3771  CG2 VAL   249      55.886  36.865  42.340  0.00  0.00           C  
ATOM   3772  H   VAL   249      55.682  38.437  46.271  0.00  0.00           H  
ATOM   3773  HA  VAL   249      55.930  35.912  44.777  0.00  0.00           H  
ATOM   3774  HB  VAL   249      54.759  37.821  43.789  0.00  0.00           H  
ATOM   3775 HG11 VAL   249      55.707  39.725  43.407  0.00  0.00           H  
ATOM   3776 HG12 VAL   249      56.955  39.193  44.315  0.00  0.00           H  
ATOM   3777 HG13 VAL   249      56.994  39.019  42.692  0.00  0.00           H  
ATOM   3778 HG21 VAL   249      56.843  36.599  42.228  0.00  0.00           H  
ATOM   3779 HG22 VAL   249      55.313  36.047  42.384  0.00  0.00           H  
ATOM   3780 HG23 VAL   249      55.602  37.433  41.567  0.00  0.00           H  
ATOM   3781  N   GLU   250      58.424  37.476  45.812  0.00  0.00           N  
ATOM   3782  CA  GLU   250      59.881  37.594  45.873  0.00  0.00           C  
ATOM   3783  C   GLU   250      60.534  36.666  46.901  0.00  0.00           C  
ATOM   3784  O   GLU   250      61.633  36.164  46.667  0.00  0.00           O  
ATOM   3785  CB  GLU   250      60.275  39.041  46.187  0.00  0.00           C  
ATOM   3786  CG  GLU   250      59.943  40.039  45.086  0.00  0.00           C  
ATOM   3787  CD  GLU   250      60.915  39.985  43.923  0.00  0.00           C  
ATOM   3788  OE1 GLU   250      61.896  39.213  43.992  0.00  0.00           O  
ATOM   3789  OE2 GLU   250      60.701  40.721  42.936  0.00  0.00           O1-
ATOM   3790  H   GLU   250      57.788  37.913  46.511  0.00  0.00           H  
ATOM   3791  HA  GLU   250      60.274  37.400  44.954  0.00  0.00           H  
ATOM   3792  HB2 GLU   250      59.784  39.316  46.996  0.00  0.00           H  
ATOM   3793  HB3 GLU   250      61.250  39.063  46.325  0.00  0.00           H  
ATOM   3794  HG2 GLU   250      59.049  39.825  44.737  0.00  0.00           H  
ATOM   3795  HG3 GLU   250      59.985  40.945  45.467  0.00  0.00           H  
ATOM   3796  N   ILE   251      59.871  36.447  48.035  0.00  0.00           N  
ATOM   3797  CA  ILE   251      60.433  35.630  49.115  0.00  0.00           C  
ATOM   3798  C   ILE   251      59.531  34.426  49.394  0.00  0.00           C  
ATOM   3799  O   ILE   251      58.398  34.380  48.911  0.00  0.00           O  
ATOM   3800  CB  ILE   251      60.631  36.462  50.410  0.00  0.00           C  
ATOM   3801  CG1 ILE   251      59.294  36.832  51.059  0.00  0.00           C  
ATOM   3802  CG2 ILE   251      61.436  37.708  50.105  0.00  0.00           C  
ATOM   3803  CD1 ILE   251      59.440  37.478  52.419  0.00  0.00           C  
ATOM   3804  H   ILE   251      58.937  36.897  48.089  0.00  0.00           H  
ATOM   3805  HA  ILE   251      61.298  35.265  48.769  0.00  0.00           H  
ATOM   3806  HB  ILE   251      61.144  35.899  51.055  0.00  0.00           H  
ATOM   3807 HG12 ILE   251      58.812  37.459  50.451  0.00  0.00           H  
ATOM   3808 HG13 ILE   251      58.754  35.998  51.156  0.00  0.00           H  
ATOM   3809 HG21 ILE   251      61.616  38.209  50.951  0.00  0.00           H  
ATOM   3810 HG22 ILE   251      62.305  37.453  49.682  0.00  0.00           H  
ATOM   3811 HG23 ILE   251      60.924  38.295  49.478  0.00  0.00           H  
ATOM   3812 HD11 ILE   251      59.973  38.318  52.331  0.00  0.00           H  
ATOM   3813 HD12 ILE   251      58.535  37.692  52.783  0.00  0.00           H  
ATOM   3814 HD13 ILE   251      59.908  36.848  53.037  0.00  0.00           H  
ATOM   3815  N   PRO   252      60.034  33.438  50.159  0.00  0.00           N  
ATOM   3816  CA  PRO   252      59.203  32.285  50.525  0.00  0.00           C  
ATOM   3817  C   PRO   252      57.891  32.711  51.181  0.00  0.00           C  
ATOM   3818  O   PRO   252      57.880  33.649  51.978  0.00  0.00           O  
ATOM   3819  CB  PRO   252      60.086  31.514  51.508  0.00  0.00           C  
ATOM   3820  CG  PRO   252      61.474  31.865  51.113  0.00  0.00           C  
ATOM   3821  CD  PRO   252      61.417  33.294  50.650  0.00  0.00           C  
ATOM   3822  HA  PRO   252      59.025  31.704  49.717  0.00  0.00           H  
ATOM   3823  HB2 PRO   252      59.894  31.799  52.452  0.00  0.00           H  
ATOM   3824  HB3 PRO   252      59.924  30.527  51.428  0.00  0.00           H  
ATOM   3825  HG2 PRO   252      62.102  31.768  51.895  0.00  0.00           H  
ATOM   3826  HG3 PRO   252      61.796  31.263  50.372  0.00  0.00           H  
ATOM   3827  HD2 PRO   252      61.589  33.931  51.402  0.00  0.00           H  
ATOM   3828  HD3 PRO   252      62.071  33.468  49.912  0.00  0.00           H  
ATOM   3829  N   VAL   253      56.804  32.024  50.843  0.00  0.00           N  
ATOM   3830  CA  VAL   253      55.465  32.439  51.259  0.00  0.00           C  
ATOM   3831  C   VAL   253      55.303  32.462  52.779  0.00  0.00           C  
ATOM   3832  O   VAL   253      54.660  33.357  53.324  0.00  0.00           O  
ATOM   3833  CB  VAL   253      54.384  31.511  50.652  0.00  0.00           C  
ATOM   3834  CG1 VAL   253      52.985  32.063  50.927  0.00  0.00           C  
ATOM   3835  CG2 VAL   253      54.600  31.358  49.150  0.00  0.00           C  
ATOM   3836  H   VAL   253      56.985  31.178  50.266  0.00  0.00           H  
ATOM   3837  HA  VAL   253      55.308  33.379  50.917  0.00  0.00           H  
ATOM   3838  HB  VAL   253      54.446  30.634  51.115  0.00  0.00           H  
ATOM   3839 HG11 VAL   253      52.307  31.481  50.482  0.00  0.00           H  
ATOM   3840 HG12 VAL   253      52.822  32.074  51.912  0.00  0.00           H  
ATOM   3841 HG13 VAL   253      52.919  32.992  50.565  0.00  0.00           H  
ATOM   3842 HG21 VAL   253      54.262  32.175  48.685  0.00  0.00           H  
ATOM   3843 HG22 VAL   253      55.576  31.245  48.968  0.00  0.00           H  
ATOM   3844 HG23 VAL   253      54.101  30.555  48.827  0.00  0.00           H  
ATOM   3845  N   GLU   254      55.884  31.478  53.459  0.00  0.00           N  
ATOM   3846  CA  GLU   254      55.737  31.365  54.908  0.00  0.00           C  
ATOM   3847  C   GLU   254      56.523  32.443  55.660  0.00  0.00           C  
ATOM   3848  O   GLU   254      56.369  32.597  56.872  0.00  0.00           O  
ATOM   3849  CB  GLU   254      56.173  29.974  55.391  0.00  0.00           C  
ATOM   3850  CG  GLU   254      57.659  29.650  55.224  0.00  0.00           C  
ATOM   3851  CD  GLU   254      58.022  29.188  53.823  0.00  0.00           C  
ATOM   3852  OE1 GLU   254      57.171  29.289  52.915  0.00  0.00           O  
ATOM   3853  OE2 GLU   254      59.164  28.720  53.635  0.00  0.00           O1-
ATOM   3854  H   GLU   254      56.436  30.815  52.886  0.00  0.00           H  
ATOM   3855  HA  GLU   254      54.758  31.434  55.156  0.00  0.00           H  
ATOM   3856  HB2 GLU   254      55.964  29.914  56.356  0.00  0.00           H  
ATOM   3857  HB3 GLU   254      55.664  29.303  54.872  0.00  0.00           H  
ATOM   3858  HG2 GLU   254      58.172  30.469  55.411  0.00  0.00           H  
ATOM   3859  HG3 GLU   254      57.885  28.922  55.846  0.00  0.00           H  
ATOM   3860  N   GLU   255      57.354  33.188  54.938  0.00  0.00           N  
ATOM   3861  CA  GLU   255      58.228  34.188  55.546  0.00  0.00           C  
ATOM   3862  C   GLU   255      57.657  35.604  55.495  0.00  0.00           C  
ATOM   3863  O   GLU   255      58.149  36.496  56.187  0.00  0.00           O  
ATOM   3864  CB  GLU   255      59.594  34.174  54.854  0.00  0.00           C  
ATOM   3865  CG  GLU   255      60.368  32.872  55.015  0.00  0.00           C  
ATOM   3866  CD  GLU   255      60.825  32.622  56.441  0.00  0.00           C  
ATOM   3867  OE1 GLU   255      61.175  31.466  56.757  0.00  0.00           O  
ATOM   3868  OE2 GLU   255      60.839  33.579  57.244  0.00  0.00           O1-
ATOM   3869  H   GLU   255      57.329  33.000  53.914  0.00  0.00           H  
ATOM   3870  HA  GLU   255      58.407  33.935  56.515  0.00  0.00           H  
ATOM   3871  HB2 GLU   255      59.443  34.313  53.890  0.00  0.00           H  
ATOM   3872  HB3 GLU   255      60.138  34.894  55.249  0.00  0.00           H  
ATOM   3873  HG2 GLU   255      59.777  32.129  54.758  0.00  0.00           H  
ATOM   3874  HG3 GLU   255      61.172  32.919  54.449  0.00  0.00           H  
ATOM   3875  N   VAL   256      56.628  35.814  54.680  0.00  0.00           N  
ATOM   3876  CA  VAL   256      56.132  37.163  54.416  0.00  0.00           C  
ATOM   3877  C   VAL   256      55.589  37.834  55.675  0.00  0.00           C  
ATOM   3878  O   VAL   256      55.937  38.977  55.969  0.00  0.00           O  
ATOM   3879  CB  VAL   256      55.027  37.150  53.343  0.00  0.00           C  
ATOM   3880  CG1 VAL   256      54.577  38.571  53.033  0.00  0.00           C  
ATOM   3881  CG2 VAL   256      55.526  36.467  52.078  0.00  0.00           C  
ATOM   3882  H   VAL   256      56.219  34.961  54.260  0.00  0.00           H  
ATOM   3883  HA  VAL   256      56.905  37.720  54.077  0.00  0.00           H  
ATOM   3884  HB  VAL   256      54.242  36.672  53.722  0.00  0.00           H  
ATOM   3885 HG11 VAL   256      53.591  38.580  52.865  0.00  0.00           H  
ATOM   3886 HG12 VAL   256      54.788  39.165  53.809  0.00  0.00           H  
ATOM   3887 HG13 VAL   256      55.056  38.903  52.221  0.00  0.00           H  
ATOM   3888 HG21 VAL   256      54.957  36.748  51.305  0.00  0.00           H  
ATOM   3889 HG22 VAL   256      56.475  36.733  51.912  0.00  0.00           H  
ATOM   3890 HG23 VAL   256      55.470  35.476  52.194  0.00  0.00           H  
ATOM   3891  N   ILE   257      54.726  37.134  56.405  0.00  0.00           N  
ATOM   3892  CA  ILE   257      54.136  37.698  57.623  0.00  0.00           C  
ATOM   3893  C   ILE   257      55.185  37.977  58.704  0.00  0.00           C  
ATOM   3894  O   ILE   257      55.067  38.958  59.434  0.00  0.00           O  
ATOM   3895  CB  ILE   257      52.998  36.823  58.230  0.00  0.00           C  
ATOM   3896  CG1 ILE   257      53.205  35.321  58.001  0.00  0.00           C  
ATOM   3897  CG2 ILE   257      51.677  37.170  57.570  0.00  0.00           C  
ATOM   3898  CD1 ILE   257      54.167  34.666  58.921  0.00  0.00           C  
ATOM   3899  H   ILE   257      54.513  36.188  56.052  0.00  0.00           H  
ATOM   3900  HA  ILE   257      53.750  38.592  57.361  0.00  0.00           H  
ATOM   3901  HB  ILE   257      52.987  36.989  59.219  0.00  0.00           H  
ATOM   3902 HG12 ILE   257      52.305  34.873  58.077  0.00  0.00           H  
ATOM   3903 HG13 ILE   257      53.517  35.200  57.049  0.00  0.00           H  
ATOM   3904 HG21 ILE   257      50.942  36.638  57.989  0.00  0.00           H  
ATOM   3905 HG22 ILE   257      51.488  38.144  57.688  0.00  0.00           H  
ATOM   3906 HG23 ILE   257      51.723  36.958  56.594  0.00  0.00           H  
ATOM   3907 HD11 ILE   257      53.858  34.762  59.871  0.00  0.00           H  
ATOM   3908 HD12 ILE   257      54.243  33.689  58.704  0.00  0.00           H  
ATOM   3909 HD13 ILE   257      55.073  35.088  58.832  0.00  0.00           H  
ATOM   3910  N   PHE   258      56.206  37.130  58.815  0.00  0.00           N  
ATOM   3911  CA  PHE   258      57.233  37.343  59.830  0.00  0.00           C  
ATOM   3912  C   PHE   258      58.161  38.471  59.408  0.00  0.00           C  
ATOM   3913  O   PHE   258      58.796  39.106  60.249  0.00  0.00           O  
ATOM   3914  CB  PHE   258      58.034  36.066  60.098  0.00  0.00           C  
ATOM   3915  CG  PHE   258      57.254  35.001  60.809  0.00  0.00           C  
ATOM   3916  CD1 PHE   258      56.881  35.175  62.132  0.00  0.00           C  
ATOM   3917  CD2 PHE   258      56.904  33.825  60.169  0.00  0.00           C  
ATOM   3918  CE1 PHE   258      56.163  34.205  62.798  0.00  0.00           C  
ATOM   3919  CE2 PHE   258      56.183  32.850  60.831  0.00  0.00           C  
ATOM   3920  CZ  PHE   258      55.815  33.041  62.149  0.00  0.00           C  
ATOM   3921  H   PHE   258      56.206  36.346  58.150  0.00  0.00           H  
ATOM   3922  HA  PHE   258      56.763  37.648  60.662  0.00  0.00           H  
ATOM   3923  HB2 PHE   258      58.325  35.704  59.225  0.00  0.00           H  
ATOM   3924  HB3 PHE   258      58.808  36.309  60.663  0.00  0.00           H  
ATOM   3925  HD1 PHE   258      57.134  36.015  62.611  0.00  0.00           H  
ATOM   3926  HD2 PHE   258      57.176  33.680  59.216  0.00  0.00           H  
ATOM   3927  HE1 PHE   258      55.897  34.354  63.761  0.00  0.00           H  
ATOM   3928  HE2 PHE   258      55.928  31.996  60.346  0.00  0.00           H  
ATOM   3929  HZ  PHE   258      55.295  32.334  62.634  0.00  0.00           H  
ATOM   3930  N   ALA   259      58.239  38.722  58.107  0.00  0.00           N  
ATOM   3931  CA  ALA   259      58.952  39.890  57.616  0.00  0.00           C  
ATOM   3932  C   ALA   259      58.160  41.133  58.005  0.00  0.00           C  
ATOM   3933  O   ALA   259      58.717  42.110  58.497  0.00  0.00           O  
ATOM   3934  CB  ALA   259      59.146  39.817  56.112  0.00  0.00           C  
ATOM   3935  H   ALA   259      57.764  38.037  57.497  0.00  0.00           H  
ATOM   3936  HA  ALA   259      59.848  39.933  58.052  0.00  0.00           H  
ATOM   3937  HB1 ALA   259      60.058  40.151  55.874  0.00  0.00           H  
ATOM   3938  HB2 ALA   259      59.051  38.869  55.806  0.00  0.00           H  
ATOM   3939  HB3 ALA   259      58.458  40.382  55.657  0.00  0.00           H  
ATOM   3940  N   GLN   260      56.849  41.077  57.784  0.00  0.00           N  
ATOM   3941  CA  GLN   260      55.947  42.158  58.170  0.00  0.00           C  
ATOM   3942  C   GLN   260      56.028  42.418  59.673  0.00  0.00           C  
ATOM   3943  O   GLN   260      56.240  43.552  60.103  0.00  0.00           O  
ATOM   3944  CB  GLN   260      54.510  41.825  57.760  0.00  0.00           C  
ATOM   3945  CG  GLN   260      53.457  42.782  58.309  0.00  0.00           C  
ATOM   3946  CD  GLN   260      52.052  42.420  57.870  0.00  0.00           C  
ATOM   3947  H   GLN   260      56.526  40.204  57.316  0.00  0.00           H  
ATOM   3948  HA  GLN   260      56.244  42.995  57.698  0.00  0.00           H  
ATOM   3949  HB2 GLN   260      54.449  41.840  56.759  0.00  0.00           H  
ATOM   3950  HB3 GLN   260      54.288  40.901  58.085  0.00  0.00           H  
ATOM   3951  HG2 GLN   260      53.496  42.759  59.307  0.00  0.00           H  
ATOM   3952  HG3 GLN   260      53.666  43.705  57.987  0.00  0.00           H  
ATOM   3953  NE2 GLN   260      51.128  42.371  58.822  0.00  0.00           N  
ATOM   3954  OE1 GLN   260      51.799  42.189  56.688  0.00  0.00           O  
ATOM   3955 HE21 GLN   260      50.161  42.149  58.601  0.00  0.00           H  
ATOM   3956 HE22 GLN   260      51.404  42.560  59.785  0.00  0.00           H  
ATOM   3957  N   LYS   261      55.852  41.363  60.462  0.00  0.00           N  
ATOM   3958  CA  LYS   261      55.878  41.474  61.918  0.00  0.00           C  
ATOM   3959  C   LYS   261      57.220  42.000  62.417  0.00  0.00           C  
ATOM   3960  O   LYS   261      57.270  42.843  63.313  0.00  0.00           O  
ATOM   3961  CB  LYS   261      55.585  40.114  62.560  0.00  0.00           C  
ATOM   3962  CG  LYS   261      54.152  39.632  62.388  0.00  0.00           C  
ATOM   3963  CD  LYS   261      54.014  38.172  62.796  0.00  0.00           C  
ATOM   3964  CE  LYS   261      52.611  37.647  62.541  0.00  0.00           C  
ATOM   3965  NZ  LYS   261      51.597  38.299  63.418  0.00  0.00           N1+
ATOM   3966  H   LYS   261      55.697  40.465  59.961  0.00  0.00           H  
ATOM   3967  HA  LYS   261      55.153  42.113  62.209  0.00  0.00           H  
ATOM   3968  HB2 LYS   261      56.195  39.438  62.148  0.00  0.00           H  
ATOM   3969  HB3 LYS   261      55.778  40.185  63.539  0.00  0.00           H  
ATOM   3970  HG2 LYS   261      53.550  40.185  62.961  0.00  0.00           H  
ATOM   3971  HG3 LYS   261      53.888  39.726  61.431  0.00  0.00           H  
ATOM   3972  HD2 LYS   261      54.658  37.628  62.266  0.00  0.00           H  
ATOM   3973  HD3 LYS   261      54.213  38.089  63.768  0.00  0.00           H  
ATOM   3974  HE2 LYS   261      52.370  37.815  61.580  0.00  0.00           H  
ATOM   3975  HE3 LYS   261      52.598  36.656  62.706  0.00  0.00           H  
ATOM   3976  HZ1 LYS   261      51.380  39.204  63.055  0.00  0.00           H  
ATOM   3977  HZ2 LYS   261      50.770  37.739  63.440  0.00  0.00           H  
ATOM   3978  HZ3 LYS   261      51.967  38.387  64.342  0.00  0.00           H  
ATOM   3979  N   MET   262      58.304  41.489  61.842  0.00  0.00           N  
ATOM   3980  CA  MET   262      59.647  41.907  62.229  0.00  0.00           C  
ATOM   3981  C   MET   262      59.883  43.379  61.893  0.00  0.00           C  
ATOM   3982  O   MET   262      60.406  44.132  62.715  0.00  0.00           O  
ATOM   3983  CB  MET   262      60.696  41.023  61.545  0.00  0.00           C  
ATOM   3984  CG  MET   262      62.139  41.421  61.829  0.00  0.00           C  
ATOM   3985  SD  MET   262      62.814  42.600  60.643  0.00  0.00           S  
ATOM   3986  CE  MET   262      62.963  41.567  59.186  0.00  0.00           C  
ATOM   3987  H   MET   262      58.115  40.780  61.107  0.00  0.00           H  
ATOM   3988  HA  MET   262      59.736  41.800  63.226  0.00  0.00           H  
ATOM   3989  HB2 MET   262      60.565  40.068  61.847  0.00  0.00           H  
ATOM   3990  HB3 MET   262      60.548  41.056  60.546  0.00  0.00           H  
ATOM   3991  HG2 MET   262      62.186  41.799  62.786  0.00  0.00           H  
ATOM   3992  HG3 MET   262      62.711  40.564  61.857  0.00  0.00           H  
ATOM   3993  HE1 MET   262      62.123  41.037  59.064  0.00  0.00           H  
ATOM   3994  HE2 MET   262      63.112  42.143  58.381  0.00  0.00           H  
ATOM   3995  HE3 MET   262      63.737  40.942  59.296  0.00  0.00           H  
ATOM   3996  N   MET   263      59.496  43.783  60.686  0.00  0.00           N  
ATOM   3997  CA  MET   263      59.690  45.161  60.237  0.00  0.00           C  
ATOM   3998  C   MET   263      58.840  46.157  61.026  0.00  0.00           C  
ATOM   3999  O   MET   263      59.314  47.233  61.386  0.00  0.00           O  
ATOM   4000  CB  MET   263      59.374  45.281  58.744  0.00  0.00           C  
ATOM   4001  CG  MET   263      60.429  44.664  57.837  0.00  0.00           C  
ATOM   4002  SD  MET   263      60.145  45.014  56.091  0.00  0.00           S  
ATOM   4003  CE  MET   263      58.754  43.939  55.745  0.00  0.00           C  
ATOM   4004  H   MET   263      59.052  43.049  60.101  0.00  0.00           H  
ATOM   4005  HA  MET   263      60.662  45.403  60.378  0.00  0.00           H  
ATOM   4006  HB2 MET   263      58.492  44.829  58.559  0.00  0.00           H  
ATOM   4007  HB3 MET   263      59.282  46.257  58.507  0.00  0.00           H  
ATOM   4008  HG2 MET   263      61.350  45.008  58.131  0.00  0.00           H  
ATOM   4009  HG3 MET   263      60.450  43.651  58.006  0.00  0.00           H  
ATOM   4010  HE1 MET   263      58.051  44.449  55.248  0.00  0.00           H  
ATOM   4011  HE2 MET   263      59.059  43.165  55.188  0.00  0.00           H  
ATOM   4012  HE3 MET   263      58.371  43.599  56.605  0.00  0.00           H  
ATOM   4013  N   ILE   264      57.587  45.796  61.289  0.00  0.00           N  
ATOM   4014  CA  ILE   264      56.703  46.633  62.097  0.00  0.00           C  
ATOM   4015  C   ILE   264      57.271  46.828  63.497  0.00  0.00           C  
ATOM   4016  O   ILE   264      57.276  47.937  64.026  0.00  0.00           O  
ATOM   4017  CB  ILE   264      55.292  46.027  62.201  0.00  0.00           C  
ATOM   4018  CG1 ILE   264      54.569  46.150  60.857  0.00  0.00           C  
ATOM   4019  CG2 ILE   264      54.491  46.743  63.278  0.00  0.00           C  
ATOM   4020  CD1 ILE   264      53.312  45.310  60.748  0.00  0.00           C  
ATOM   4021  H   ILE   264      57.298  44.888  60.879  0.00  0.00           H  
ATOM   4022  HA  ILE   264      56.696  47.537  61.661  0.00  0.00           H  
ATOM   4023  HB  ILE   264      55.387  45.062  62.412  0.00  0.00           H  
ATOM   4024 HG12 ILE   264      54.330  47.110  60.714  0.00  0.00           H  
ATOM   4025 HG13 ILE   264      55.203  45.871  60.135  0.00  0.00           H  
ATOM   4026 HG21 ILE   264      53.585  46.330  63.350  0.00  0.00           H  
ATOM   4027 HG22 ILE   264      54.963  46.662  64.154  0.00  0.00           H  
ATOM   4028 HG23 ILE   264      54.398  47.708  63.039  0.00  0.00           H  
ATOM   4029 HD11 ILE   264      52.666  45.589  61.456  0.00  0.00           H  
ATOM   4030 HD12 ILE   264      52.902  45.445  59.848  0.00  0.00           H  
ATOM   4031 HD13 ILE   264      53.547  44.347  60.869  0.00  0.00           H  
ATOM   4032  N   GLU   265      57.753  45.740  64.086  0.00  0.00           N  
ATOM   4033  CA  GLU   265      58.316  45.773  65.429  0.00  0.00           C  
ATOM   4034  C   GLU   265      59.474  46.765  65.499  0.00  0.00           C  
ATOM   4035  O   GLU   265      59.571  47.557  66.436  0.00  0.00           O  
ATOM   4036  CB  GLU   265      58.774  44.370  65.839  0.00  0.00           C  
ATOM   4037  CG  GLU   265      59.138  44.228  67.305  0.00  0.00           C  
ATOM   4038  CD  GLU   265      59.574  42.818  67.661  0.00  0.00           C  
ATOM   4039  OE1 GLU   265      59.617  41.960  66.754  0.00  0.00           O  
ATOM   4040  OE2 GLU   265      59.870  42.566  68.849  0.00  0.00           O1-
ATOM   4041  H   GLU   265      57.694  44.873  63.512  0.00  0.00           H  
ATOM   4042  HA  GLU   265      57.607  46.041  66.089  0.00  0.00           H  
ATOM   4043  HB2 GLU   265      58.031  43.748  65.652  0.00  0.00           H  
ATOM   4044  HB3 GLU   265      59.575  44.151  65.308  0.00  0.00           H  
ATOM   4045  HG2 GLU   265      59.891  44.828  67.497  0.00  0.00           H  
ATOM   4046  HG3 GLU   265      58.345  44.437  67.845  0.00  0.00           H  
ATOM   4047  N   LYS   266      60.353  46.712  64.503  0.00  0.00           N  
ATOM   4048  CA  LYS   266      61.527  47.577  64.460  0.00  0.00           C  
ATOM   4049  C   LYS   266      61.189  49.049  64.206  0.00  0.00           C  
ATOM   4050  O   LYS   266      61.851  49.939  64.742  0.00  0.00           O  
ATOM   4051  CB  LYS   266      62.493  47.080  63.382  0.00  0.00           C  
ATOM   4052  CG  LYS   266      63.206  45.789  63.750  0.00  0.00           C  
ATOM   4053  CD  LYS   266      64.155  45.333  62.656  0.00  0.00           C  
ATOM   4054  CE  LYS   266      64.905  44.077  63.065  0.00  0.00           C  
ATOM   4055  NZ  LYS   266      65.751  43.540  61.964  0.00  0.00           N1+
ATOM   4056  H   LYS   266      60.134  46.009  63.767  0.00  0.00           H  
ATOM   4057  HA  LYS   266      62.015  47.510  65.349  0.00  0.00           H  
ATOM   4058  HB2 LYS   266      61.974  46.925  62.546  0.00  0.00           H  
ATOM   4059  HB3 LYS   266      63.180  47.787  63.230  0.00  0.00           H  
ATOM   4060  HG2 LYS   266      63.729  45.934  64.593  0.00  0.00           H  
ATOM   4061  HG3 LYS   266      62.524  45.072  63.907  0.00  0.00           H  
ATOM   4062  HD2 LYS   266      63.630  45.136  61.835  0.00  0.00           H  
ATOM   4063  HD3 LYS   266      64.816  46.054  62.480  0.00  0.00           H  
ATOM   4064  HE2 LYS   266      65.490  44.290  63.855  0.00  0.00           H  
ATOM   4065  HE3 LYS   266      64.239  43.375  63.340  0.00  0.00           H  
ATOM   4066  HZ1 LYS   266      65.532  44.018  61.114  0.00  0.00           H  
ATOM   4067  HZ2 LYS   266      66.715  43.680  62.188  0.00  0.00           H  
ATOM   4068  HZ3 LYS   266      65.571  42.563  61.855  0.00  0.00           H  
ATOM   4069  N   CYS   267      60.165  49.305  63.394  0.00  0.00           N  
ATOM   4070  CA  CYS   267      59.738  50.676  63.112  0.00  0.00           C  
ATOM   4071  C   CYS   267      59.217  51.389  64.355  0.00  0.00           C  
ATOM   4072  O   CYS   267      59.541  52.553  64.598  0.00  0.00           O  
ATOM   4073  CB  CYS   267      58.656  50.676  62.035  0.00  0.00           C  
ATOM   4074  SG  CYS   267      59.289  50.440  60.369  0.00  0.00           S  
ATOM   4075  H   CYS   267      59.708  48.469  62.989  0.00  0.00           H  
ATOM   4076  HA  CYS   267      60.539  51.190  62.768  0.00  0.00           H  
ATOM   4077  HB2 CYS   267      58.017  49.938  62.239  0.00  0.00           H  
ATOM   4078  HB3 CYS   267      58.183  51.554  62.073  0.00  0.00           H  
ATOM   4079  HG  CYS   267      58.530  50.255  59.742  0.00  0.00           H  
ATOM   4080  N   ILE   268      58.407  50.685  65.136  0.00  0.00           N  
ATOM   4081  CA  ILE   268      57.900  51.204  66.402  0.00  0.00           C  
ATOM   4082  C   ILE   268      59.037  51.510  67.366  0.00  0.00           C  
ATOM   4083  O   ILE   268      59.044  52.554  68.019  0.00  0.00           O  
ATOM   4084  CB  ILE   268      56.907  50.218  67.052  0.00  0.00           C  
ATOM   4085  CG1 ILE   268      55.514  50.351  66.421  0.00  0.00           C  
ATOM   4086  CG2 ILE   268      56.704  50.551  68.514  0.00  0.00           C  
ATOM   4087  CD1 ILE   268      55.469  50.532  64.909  0.00  0.00           C  
ATOM   4088  H   ILE   268      58.166  49.738  64.771  0.00  0.00           H  
ATOM   4089  HA  ILE   268      57.458  52.082  66.190  0.00  0.00           H  
ATOM   4090  HB  ILE   268      57.235  49.295  66.880  0.00  0.00           H  
ATOM   4091 HG12 ILE   268      54.979  49.530  66.662  0.00  0.00           H  
ATOM   4092 HG13 ILE   268      55.052  51.141  66.848  0.00  0.00           H  
ATOM   4093 HG21 ILE   268      56.053  49.909  68.920  0.00  0.00           H  
ATOM   4094 HG22 ILE   268      57.576  50.486  69.000  0.00  0.00           H  
ATOM   4095 HG23 ILE   268      56.347  51.481  68.602  0.00  0.00           H  
ATOM   4096 HD11 ILE   268      55.896  49.743  64.473  0.00  0.00           H  
ATOM   4097 HD12 ILE   268      54.518  50.606  64.618  0.00  0.00           H  
ATOM   4098 HD13 ILE   268      55.964  51.363  64.665  0.00  0.00           H  
ATOM   4099  N   ARG   269      59.989  50.591  67.456  0.00  0.00           N  
ATOM   4100  CA  ARG   269      61.131  50.756  68.343  0.00  0.00           C  
ATOM   4101  C   ARG   269      61.941  51.979  67.926  0.00  0.00           C  
ATOM   4102  O   ARG   269      62.482  52.695  68.770  0.00  0.00           O  
ATOM   4103  CB  ARG   269      62.002  49.501  68.314  0.00  0.00           C  
ATOM   4104  CG  ARG   269      62.630  49.137  69.650  0.00  0.00           C  
ATOM   4105  CD  ARG   269      62.250  47.711  70.016  0.00  0.00           C  
ATOM   4106  NE  ARG   269      62.508  46.786  68.913  0.00  0.00           N  
ATOM   4107  CZ  ARG   269      62.117  45.517  68.885  0.00  0.00           C  
ATOM   4108  NH1 ARG   269      61.418  45.006  69.889  0.00  0.00           N1+
ATOM   4109  NH2 ARG   269      62.407  44.762  67.834  0.00  0.00           N  
ATOM   4110  H   ARG   269      59.851  49.758  66.849  0.00  0.00           H  
ATOM   4111  HA  ARG   269      60.800  50.896  69.280  0.00  0.00           H  
ATOM   4112  HB2 ARG   269      61.435  48.734  68.020  0.00  0.00           H  
ATOM   4113  HB3 ARG   269      62.739  49.647  67.657  0.00  0.00           H  
ATOM   4114  HG2 ARG   269      63.614  49.188  69.580  0.00  0.00           H  
ATOM   4115  HG3 ARG   269      62.286  49.740  70.353  0.00  0.00           H  
ATOM   4116  HD2 ARG   269      62.790  47.439  70.806  0.00  0.00           H  
ATOM   4117  HD3 ARG   269      61.280  47.697  70.237  0.00  0.00           H  
ATOM   4118  HE  ARG   269      63.020  47.138  68.117  0.00  0.00           H  
ATOM   4119 HH11 ARG   269      61.157  45.567  70.671  0.00  0.00           H  
ATOM   4120 HH12 ARG   269      61.145  44.037  69.863  0.00  0.00           H  
ATOM   4121 HH21 ARG   269      62.902  45.157  67.057  0.00  0.00           H  
ATOM   4122 HH22 ARG   269      62.133  43.802  67.813  0.00  0.00           H  
ATOM   4123  N   ALA   270      62.014  52.213  66.619  0.00  0.00           N  
ATOM   4124  CA  ALA   270      62.787  53.324  66.073  0.00  0.00           C  
ATOM   4125  C   ALA   270      61.971  54.613  66.062  0.00  0.00           C  
ATOM   4126  O   ALA   270      62.454  55.651  65.608  0.00  0.00           O  
ATOM   4127  CB  ALA   270      63.266  52.995  64.668  0.00  0.00           C  
ATOM   4128  H   ALA   270      61.479  51.544  66.027  0.00  0.00           H  
ATOM   4129  HA  ALA   270      63.603  53.466  66.649  0.00  0.00           H  
ATOM   4130  HB1 ALA   270      63.587  52.048  64.637  0.00  0.00           H  
ATOM   4131  HB2 ALA   270      62.512  53.111  64.021  0.00  0.00           H  
ATOM   4132  HB3 ALA   270      64.015  53.608  64.417  0.00  0.00           H  
ATOM   4133  N   ARG   271      60.739  54.541  66.559  0.00  0.00           N  
ATOM   4134  CA  ARG   271      59.849  55.700  66.612  0.00  0.00           C  
ATOM   4135  C   ARG   271      59.588  56.270  65.222  0.00  0.00           C  
ATOM   4136  O   ARG   271      59.507  57.486  65.048  0.00  0.00           O  
ATOM   4137  CB  ARG   271      60.462  56.773  67.509  0.00  0.00           C  
ATOM   4138  CG  ARG   271      60.876  56.250  68.870  0.00  0.00           C  
ATOM   4139  CD  ARG   271      61.593  57.312  69.667  0.00  0.00           C  
ATOM   4140  NE  ARG   271      62.870  57.626  69.027  0.00  0.00           N  
ATOM   4141  CZ  ARG   271      63.975  56.896  69.154  0.00  0.00           C  
ATOM   4142  NH1 ARG   271      63.971  55.790  69.888  0.00  0.00           N1+
ATOM   4143  NH2 ARG   271      65.084  57.263  68.527  0.00  0.00           N  
ATOM   4144  H   ARG   271      60.465  53.597  66.904  0.00  0.00           H  
ATOM   4145  HA  ARG   271      58.968  55.414  67.013  0.00  0.00           H  
ATOM   4146  HB2 ARG   271      61.269  57.134  67.056  0.00  0.00           H  
ATOM   4147  HB3 ARG   271      59.788  57.489  67.644  0.00  0.00           H  
ATOM   4148  HG2 ARG   271      60.066  55.968  69.378  0.00  0.00           H  
ATOM   4149  HG3 ARG   271      61.492  55.475  68.754  0.00  0.00           H  
ATOM   4150  HD2 ARG   271      61.031  58.123  69.688  0.00  0.00           H  
ATOM   4151  HD3 ARG   271      61.761  56.963  70.576  0.00  0.00           H  
ATOM   4152  HE  ARG   271      62.916  58.452  68.451  0.00  0.00           H  
ATOM   4153 HH11 ARG   271      63.138  55.478  70.338  0.00  0.00           H  
ATOM   4154 HH12 ARG   271      64.819  55.258  69.991  0.00  0.00           H  
ATOM   4155 HH21 ARG   271      65.079  58.079  67.944  0.00  0.00           H  
ATOM   4156 HH22 ARG   271      65.922  56.730  68.632  0.00  0.00           H  
ATOM   4157  N   LYS   272      59.468  55.381  64.239  0.00  0.00           N  
ATOM   4158  CA  LYS   272      59.186  55.770  62.860  0.00  0.00           C  
ATOM   4159  C   LYS   272      57.903  55.102  62.376  0.00  0.00           C  
ATOM   4160  O   LYS   272      57.610  53.964  62.740  0.00  0.00           O  
ATOM   4161  CB  LYS   272      60.359  55.413  61.946  0.00  0.00           C  
ATOM   4162  CG  LYS   272      61.621  56.209  62.253  0.00  0.00           C  
ATOM   4163  CD  LYS   272      62.797  55.787  61.387  0.00  0.00           C  
ATOM   4164  CE  LYS   272      64.003  56.680  61.641  0.00  0.00           C  
ATOM   4165  NZ  LYS   272      65.189  56.287  60.833  0.00  0.00           N1+
ATOM   4166  H   LYS   272      59.592  54.389  64.537  0.00  0.00           H  
ATOM   4167  HA  LYS   272      59.066  56.766  62.820  0.00  0.00           H  
ATOM   4168  HB2 LYS   272      60.563  54.447  62.062  0.00  0.00           H  
ATOM   4169  HB3 LYS   272      60.091  55.600  61.007  0.00  0.00           H  
ATOM   4170  HG2 LYS   272      61.437  57.184  62.097  0.00  0.00           H  
ATOM   4171  HG3 LYS   272      61.864  56.075  63.217  0.00  0.00           H  
ATOM   4172  HD2 LYS   272      63.043  54.852  61.610  0.00  0.00           H  
ATOM   4173  HD3 LYS   272      62.540  55.866  60.432  0.00  0.00           H  
ATOM   4174  HE2 LYS   272      63.754  57.631  61.421  0.00  0.00           H  
ATOM   4175  HE3 LYS   272      64.241  56.634  62.619  0.00  0.00           H  
ATOM   4176  HZ1 LYS   272      65.647  55.513  61.270  0.00  0.00           H  
ATOM   4177  HZ2 LYS   272      64.893  56.025  59.915  0.00  0.00           H  
ATOM   4178  HZ3 LYS   272      65.821  57.060  60.773  0.00  0.00           H  
ATOM   4179  N   VAL   273      57.138  55.820  61.560  0.00  0.00           N  
ATOM   4180  CA  VAL   273      55.857  55.326  61.067  0.00  0.00           C  
ATOM   4181  C   VAL   273      56.021  54.113  60.158  0.00  0.00           C  
ATOM   4182  O   VAL   273      57.000  54.002  59.419  0.00  0.00           O  
ATOM   4183  CB  VAL   273      55.089  56.415  60.291  0.00  0.00           C  
ATOM   4184  CG1 VAL   273      54.690  57.545  61.224  0.00  0.00           C  
ATOM   4185  CG2 VAL   273      55.917  56.939  59.121  0.00  0.00           C  
ATOM   4186  H   VAL   273      57.527  56.752  61.307  0.00  0.00           H  
ATOM   4187  HA  VAL   273      55.302  55.044  61.864  0.00  0.00           H  
ATOM   4188  HB  VAL   273      54.249  56.006  59.950  0.00  0.00           H  
ATOM   4189 HG11 VAL   273      53.744  57.415  61.524  0.00  0.00           H  
ATOM   4190 HG12 VAL   273      55.293  57.550  62.022  0.00  0.00           H  
ATOM   4191 HG13 VAL   273      54.768  58.420  60.744  0.00  0.00           H  
ATOM   4192 HG21 VAL   273      56.449  56.188  58.734  0.00  0.00           H  
ATOM   4193 HG22 VAL   273      55.304  57.312  58.426  0.00  0.00           H  
ATOM   4194 HG23 VAL   273      56.532  57.655  59.449  0.00  0.00           H  
ATOM   4195  N   VAL   274      55.054  53.203  60.231  0.00  0.00           N  
ATOM   4196  CA  VAL   274      55.024  52.026  59.372  0.00  0.00           C  
ATOM   4197  C   VAL   274      53.635  51.862  58.765  0.00  0.00           C  
ATOM   4198  O   VAL   274      52.628  52.093  59.432  0.00  0.00           O  
ATOM   4199  CB  VAL   274      55.415  50.743  60.143  0.00  0.00           C  
ATOM   4200  CG1 VAL   274      54.483  50.507  61.325  0.00  0.00           C  
ATOM   4201  CG2 VAL   274      55.425  49.540  59.205  0.00  0.00           C  
ATOM   4202  H   VAL   274      54.325  53.404  60.950  0.00  0.00           H  
ATOM   4203  HA  VAL   274      55.675  52.167  58.622  0.00  0.00           H  
ATOM   4204  HB  VAL   274      56.329  50.883  60.515  0.00  0.00           H  
ATOM   4205 HG11 VAL   274      55.011  50.167  62.103  0.00  0.00           H  
ATOM   4206 HG12 VAL   274      54.037  51.366  61.575  0.00  0.00           H  
ATOM   4207 HG13 VAL   274      53.789  49.833  61.073  0.00  0.00           H  
ATOM   4208 HG21 VAL   274      56.365  49.221  59.091  0.00  0.00           H  
ATOM   4209 HG22 VAL   274      54.866  48.812  59.599  0.00  0.00           H  
ATOM   4210 HG23 VAL   274      55.050  49.811  58.319  0.00  0.00           H  
ATOM   4211  N   ILE   275      53.596  51.487  57.489  0.00  0.00           N  
ATOM   4212  CA  ILE   275      52.339  51.300  56.773  0.00  0.00           C  
ATOM   4213  C   ILE   275      52.235  49.881  56.221  0.00  0.00           C  
ATOM   4214  O   ILE   275      53.130  49.407  55.522  0.00  0.00           O  
ATOM   4215  CB  ILE   275      52.193  52.302  55.604  0.00  0.00           C  
ATOM   4216  CG1 ILE   275      52.384  53.740  56.096  0.00  0.00           C  
ATOM   4217  CG2 ILE   275      50.827  52.155  54.942  0.00  0.00           C  
ATOM   4218  CD1 ILE   275      52.551  54.750  54.978  0.00  0.00           C  
ATOM   4219  H   ILE   275      54.530  51.341  57.052  0.00  0.00           H  
ATOM   4220  HA  ILE   275      51.608  51.396  57.455  0.00  0.00           H  
ATOM   4221  HB  ILE   275      52.908  52.104  54.942  0.00  0.00           H  
ATOM   4222 HG12 ILE   275      51.591  53.993  56.646  0.00  0.00           H  
ATOM   4223 HG13 ILE   275      53.198  53.766  56.675  0.00  0.00           H  
ATOM   4224 HG21 ILE   275      50.765  52.779  54.166  0.00  0.00           H  
ATOM   4225 HG22 ILE   275      50.711  51.216  54.625  0.00  0.00           H  
ATOM   4226 HG23 ILE   275      50.112  52.374  55.603  0.00  0.00           H  
ATOM   4227 HD11 ILE   275      51.738  54.738  54.399  0.00  0.00           H  
ATOM   4228 HD12 ILE   275      52.670  55.660  55.371  0.00  0.00           H  
ATOM   4229 HD13 ILE   275      53.354  54.511  54.435  0.00  0.00           H  
ATOM   4230  N   THR   276      51.130  49.216  56.543  0.00  0.00           N  
ATOM   4231  CA  THR   276      50.804  47.917  55.970  0.00  0.00           C  
ATOM   4232  C   THR   276      49.933  48.223  54.759  0.00  0.00           C  
ATOM   4233  O   THR   276      48.903  48.885  54.898  0.00  0.00           O  
ATOM   4234  CB  THR   276      50.076  47.001  56.969  0.00  0.00           C  
ATOM   4235  CG2 THR   276      49.854  45.613  56.373  0.00  0.00           C  
ATOM   4236  OG1 THR   276      50.847  46.891  58.172  0.00  0.00           O  
ATOM   4237  H   THR   276      50.521  49.703  57.238  0.00  0.00           H  
ATOM   4238  HA  THR   276      51.634  47.487  55.659  0.00  0.00           H  
ATOM   4239  HB  THR   276      49.176  47.421  57.205  0.00  0.00           H  
ATOM   4240 HG21 THR   276      48.884  45.491  56.154  0.00  0.00           H  
ATOM   4241 HG22 THR   276      50.396  45.514  55.537  0.00  0.00           H  
ATOM   4242 HG23 THR   276      50.134  44.914  57.033  0.00  0.00           H  
ATOM   4243  HG1 THR   276      50.683  47.686  58.766  0.00  0.00           H  
ATOM   4244  N   ALA   277      50.331  47.751  53.581  0.00  0.00           N  
ATOM   4245  CA  ALA   277      49.758  48.266  52.340  0.00  0.00           C  
ATOM   4246  C   ALA   277      49.048  47.235  51.455  0.00  0.00           C  
ATOM   4247  O   ALA   277      47.895  46.898  51.712  0.00  0.00           O  
ATOM   4248  CB  ALA   277      50.863  48.960  51.540  0.00  0.00           C  
ATOM   4249  H   ALA   277      51.053  47.016  53.620  0.00  0.00           H  
ATOM   4250  HA  ALA   277      49.081  49.001  52.577  0.00  0.00           H  
ATOM   4251  HB1 ALA   277      50.637  49.926  51.434  0.00  0.00           H  
ATOM   4252  HB2 ALA   277      51.730  48.870  52.027  0.00  0.00           H  
ATOM   4253  HB3 ALA   277      50.937  48.533  50.641  0.00  0.00           H  
ATOM   4254  N   THR   278      49.712  46.803  50.385  0.00  0.00           N  
ATOM   4255  CA  THR   278      49.122  45.905  49.382  0.00  0.00           C  
ATOM   4256  C   THR   278      48.275  44.750  49.927  0.00  0.00           C  
ATOM   4257  O   THR   278      48.427  44.325  51.075  0.00  0.00           O  
ATOM   4258  CB  THR   278      50.209  45.322  48.461  0.00  0.00           C  
ATOM   4259  CG2 THR   278      51.089  46.440  47.919  0.00  0.00           C  
ATOM   4260  OG1 THR   278      51.015  44.377  49.178  0.00  0.00           O  
ATOM   4261  H   THR   278      50.694  47.157  50.316  0.00  0.00           H  
ATOM   4262  HA  THR   278      48.526  46.469  48.766  0.00  0.00           H  
ATOM   4263  HB  THR   278      49.756  44.830  47.687  0.00  0.00           H  
ATOM   4264 HG21 THR   278      51.489  46.956  48.679  0.00  0.00           H  
ATOM   4265 HG22 THR   278      51.826  46.052  47.361  0.00  0.00           H  
ATOM   4266 HG23 THR   278      50.541  47.060  47.353  0.00  0.00           H  
ATOM   4267  HG1 THR   278      51.979  44.662  49.168  0.00  0.00           H  
ATOM   4268  N   GLN   279      47.398  44.246  49.063  0.00  0.00           N  
ATOM   4269  CA  GLN   279      46.515  43.121  49.367  0.00  0.00           C  
ATOM   4270  C   GLN   279      45.747  43.316  50.674  0.00  0.00           C  
ATOM   4271  O   GLN   279      45.749  42.450  51.549  0.00  0.00           O  
ATOM   4272  CB  GLN   279      47.316  41.815  49.414  0.00  0.00           C  
ATOM   4273  CG  GLN   279      48.010  41.478  48.103  0.00  0.00           C  
ATOM   4274  CD  GLN   279      48.731  40.145  48.148  0.00  0.00           C  
ATOM   4275  H   GLN   279      47.393  44.731  48.130  0.00  0.00           H  
ATOM   4276  HA  GLN   279      45.836  43.049  48.620  0.00  0.00           H  
ATOM   4277  HB2 GLN   279      48.014  41.893  50.125  0.00  0.00           H  
ATOM   4278  HB3 GLN   279      46.693  41.065  49.639  0.00  0.00           H  
ATOM   4279  HG2 GLN   279      47.324  41.445  47.377  0.00  0.00           H  
ATOM   4280  HG3 GLN   279      48.676  42.195  47.900  0.00  0.00           H  
ATOM   4281  NE2 GLN   279      49.179  39.675  46.990  0.00  0.00           N  
ATOM   4282  OE1 GLN   279      48.887  39.546  49.213  0.00  0.00           O  
ATOM   4283 HE21 GLN   279      49.684  38.794  46.944  0.00  0.00           H  
ATOM   4284 HE22 GLN   279      49.008  40.213  46.142  0.00  0.00           H  
ATOM   4285  N   MET   280      45.081  44.462  50.778  0.00  0.00           N  
ATOM   4286  CA  MET   280      44.331  44.840  51.970  0.00  0.00           C  
ATOM   4287  C   MET   280      42.856  44.478  51.826  0.00  0.00           C  
ATOM   4288  O   MET   280      42.365  43.579  52.508  0.00  0.00           O  
ATOM   4289  CB  MET   280      44.470  46.346  52.234  0.00  0.00           C  
ATOM   4290  CG  MET   280      44.593  46.734  53.705  0.00  0.00           C  
ATOM   4291  SD  MET   280      46.272  46.999  54.301  0.00  0.00           S  
ATOM   4292  CE  MET   280      46.945  45.365  54.074  0.00  0.00           C  
ATOM   4293  H   MET   280      45.142  45.072  49.928  0.00  0.00           H  
ATOM   4294  HA  MET   280      44.702  44.325  52.752  0.00  0.00           H  
ATOM   4295  HB2 MET   280      45.288  46.688  51.747  0.00  0.00           H  
ATOM   4296  HB3 MET   280      43.663  46.820  51.848  0.00  0.00           H  
ATOM   4297  HG2 MET   280      44.010  47.581  53.860  0.00  0.00           H  
ATOM   4298  HG3 MET   280      44.114  46.003  54.268  0.00  0.00           H  
ATOM   4299  HE1 MET   280      47.793  45.417  53.542  0.00  0.00           H  
ATOM   4300  HE2 MET   280      47.142  44.951  54.966  0.00  0.00           H  
ATOM   4301  HE3 MET   280      46.285  44.790  53.584  0.00  0.00           H  
ATOM   4302  N   LEU   281      42.159  45.180  50.938  0.00  0.00           N  
ATOM   4303  CA  LEU   281      40.749  44.923  50.679  0.00  0.00           C  
ATOM   4304  C   LEU   281      40.467  44.947  49.178  0.00  0.00           C  
ATOM   4305  O   LEU   281      39.412  45.409  48.748  0.00  0.00           O  
ATOM   4306  CB  LEU   281      39.886  45.962  51.399  0.00  0.00           C  
ATOM   4307  CG  LEU   281      40.024  46.038  52.923  0.00  0.00           C  
ATOM   4308  CD1 LEU   281      39.238  47.217  53.457  0.00  0.00           C  
ATOM   4309  CD2 LEU   281      39.552  44.757  53.589  0.00  0.00           C  
ATOM   4310  H   LEU   281      42.704  45.922  50.449  0.00  0.00           H  
ATOM   4311  HA  LEU   281      40.517  44.010  51.029  0.00  0.00           H  
ATOM   4312  HB2 LEU   281      40.124  46.862  51.035  0.00  0.00           H  
ATOM   4313  HB3 LEU   281      38.930  45.758  51.198  0.00  0.00           H  
ATOM   4314  HG  LEU   281      40.989  46.145  53.154  0.00  0.00           H  
ATOM   4315 HD11 LEU   281      38.270  47.113  53.221  0.00  0.00           H  
ATOM   4316 HD12 LEU   281      39.331  47.262  54.453  0.00  0.00           H  
ATOM   4317 HD13 LEU   281      39.586  48.066  53.054  0.00  0.00           H  
ATOM   4318 HD21 LEU   281      40.100  43.986  53.260  0.00  0.00           H  
ATOM   4319 HD22 LEU   281      39.654  44.837  54.582  0.00  0.00           H  
ATOM   4320 HD23 LEU   281      38.589  44.598  53.367  0.00  0.00           H  
ATOM   4321  N   ASP   282      41.414  44.438  48.392  0.00  0.00           N  
ATOM   4322  CA  ASP   282      41.326  44.497  46.932  0.00  0.00           C  
ATOM   4323  C   ASP   282      40.020  43.914  46.404  0.00  0.00           C  
ATOM   4324  O   ASP   282      39.497  44.371  45.391  0.00  0.00           O  
ATOM   4325  CB  ASP   282      42.507  43.764  46.289  0.00  0.00           C  
ATOM   4326  CG  ASP   282      43.818  44.512  46.442  0.00  0.00           C  
ATOM   4327  OD1 ASP   282      43.801  45.666  46.919  0.00  0.00           O  
ATOM   4328  OD2 ASP   282      44.870  43.947  46.073  0.00  0.00           O1-
ATOM   4329  H   ASP   282      42.210  44.001  48.898  0.00  0.00           H  
ATOM   4330  HA  ASP   282      41.340  45.475  46.674  0.00  0.00           H  
ATOM   4331  HB2 ASP   282      42.592  42.876  46.728  0.00  0.00           H  
ATOM   4332  HB3 ASP   282      42.311  43.656  45.321  0.00  0.00           H  
ATOM   4333  N   SER   283      39.507  42.897  47.088  0.00  0.00           N  
ATOM   4334  CA  SER   283      38.266  42.246  46.681  0.00  0.00           C  
ATOM   4335  C   SER   283      37.110  43.241  46.615  0.00  0.00           C  
ATOM   4336  O   SER   283      36.122  43.008  45.918  0.00  0.00           O  
ATOM   4337  CB  SER   283      37.917  41.107  47.641  0.00  0.00           C  
ATOM   4338  OG  SER   283      37.531  41.608  48.910  0.00  0.00           O  
ATOM   4339  H   SER   283      40.056  42.611  47.922  0.00  0.00           H  
ATOM   4340  HA  SER   283      38.400  41.867  45.756  0.00  0.00           H  
ATOM   4341  HB2 SER   283      37.163  40.583  47.256  0.00  0.00           H  
ATOM   4342  HB3 SER   283      38.718  40.525  47.752  0.00  0.00           H  
ATOM   4343  HG  SER   283      38.278  41.478  49.560  0.00  0.00           H  
ATOM   4344  N   MET   284      37.240  44.349  47.339  0.00  0.00           N  
ATOM   4345  CA  MET   284      36.192  45.361  47.383  0.00  0.00           C  
ATOM   4346  C   MET   284      36.217  46.262  46.147  0.00  0.00           C  
ATOM   4347  O   MET   284      35.403  47.176  46.026  0.00  0.00           O  
ATOM   4348  CB  MET   284      36.325  46.214  48.646  0.00  0.00           C  
ATOM   4349  CG  MET   284      36.160  45.433  49.940  0.00  0.00           C  
ATOM   4350  SD  MET   284      35.898  46.487  51.379  0.00  0.00           S  
ATOM   4351  CE  MET   284      34.257  47.121  51.042  0.00  0.00           C  
ATOM   4352  H   MET   284      38.135  44.427  47.859  0.00  0.00           H  
ATOM   4353  HA  MET   284      35.299  44.890  47.403  0.00  0.00           H  
ATOM   4354  HB2 MET   284      37.234  46.651  48.651  0.00  0.00           H  
ATOM   4355  HB3 MET   284      35.628  46.943  48.623  0.00  0.00           H  
ATOM   4356  HG2 MET   284      35.378  44.775  49.824  0.00  0.00           H  
ATOM   4357  HG3 MET   284      36.991  44.840  50.070  0.00  0.00           H  
ATOM   4358  HE1 MET   284      33.668  46.967  51.837  0.00  0.00           H  
ATOM   4359  HE2 MET   284      34.309  48.103  50.853  0.00  0.00           H  
ATOM   4360  HE3 MET   284      33.872  46.650  50.247  0.00  0.00           H  
ATOM   4361  N   ILE   285      37.156  46.010  45.238  0.00  0.00           N  
ATOM   4362  CA  ILE   285      37.177  46.704  43.954  0.00  0.00           C  
ATOM   4363  C   ILE   285      35.949  46.347  43.121  0.00  0.00           C  
ATOM   4364  O   ILE   285      35.453  47.168  42.348  0.00  0.00           O  
ATOM   4365  CB  ILE   285      38.451  46.361  43.152  0.00  0.00           C  
ATOM   4366  CG1 ILE   285      39.680  46.993  43.811  0.00  0.00           C  
ATOM   4367  CG2 ILE   285      38.325  46.838  41.708  0.00  0.00           C  
ATOM   4368  CD1 ILE   285      41.001  46.461  43.286  0.00  0.00           C  
ATOM   4369  H   ILE   285      37.853  45.296  45.515  0.00  0.00           H  
ATOM   4370  HA  ILE   285      37.107  47.684  44.161  0.00  0.00           H  
ATOM   4371  HB  ILE   285      38.565  45.375  43.168  0.00  0.00           H  
ATOM   4372 HG12 ILE   285      39.647  47.980  43.662  0.00  0.00           H  
ATOM   4373 HG13 ILE   285      39.633  46.817  44.794  0.00  0.00           H  
ATOM   4374 HG21 ILE   285      39.142  46.574  41.199  0.00  0.00           H  
ATOM   4375 HG22 ILE   285      37.521  46.420  41.290  0.00  0.00           H  
ATOM   4376 HG23 ILE   285      38.230  47.831  41.694  0.00  0.00           H  
ATOM   4377 HD11 ILE   285      41.062  46.642  42.306  0.00  0.00           H  
ATOM   4378 HD12 ILE   285      41.751  46.918  43.760  0.00  0.00           H  
ATOM   4379 HD13 ILE   285      41.048  45.477  43.450  0.00  0.00           H  
ATOM   4380  N   LYS   286      35.460  45.122  43.294  0.00  0.00           N  
ATOM   4381  CA  LYS   286      34.318  44.626  42.531  0.00  0.00           C  
ATOM   4382  C   LYS   286      33.146  44.306  43.454  0.00  0.00           C  
ATOM   4383  O   LYS   286      31.991  44.353  43.029  0.00  0.00           O  
ATOM   4384  CB  LYS   286      34.704  43.399  41.699  0.00  0.00           C  
ATOM   4385  CG  LYS   286      35.424  42.296  42.457  0.00  0.00           C  
ATOM   4386  CD  LYS   286      35.682  41.099  41.558  0.00  0.00           C  
ATOM   4387  CE  LYS   286      34.426  40.267  41.348  0.00  0.00           C  
ATOM   4388  NZ  LYS   286      34.109  39.405  42.519  0.00  0.00           N1+
ATOM   4389  H   LYS   286      35.956  44.554  44.012  0.00  0.00           H  
ATOM   4390  HA  LYS   286      34.029  45.336  41.878  0.00  0.00           H  
ATOM   4391  HB2 LYS   286      33.864  43.014  41.306  0.00  0.00           H  
ATOM   4392  HB3 LYS   286      35.299  43.707  40.950  0.00  0.00           H  
ATOM   4393  HG2 LYS   286      36.298  42.645  42.790  0.00  0.00           H  
ATOM   4394  HG3 LYS   286      34.860  42.007  43.228  0.00  0.00           H  
ATOM   4395  HD2 LYS   286      35.998  41.424  40.671  0.00  0.00           H  
ATOM   4396  HD3 LYS   286      36.377  40.522  41.979  0.00  0.00           H  
ATOM   4397  HE2 LYS   286      33.651  40.886  41.176  0.00  0.00           H  
ATOM   4398  HE3 LYS   286      34.553  39.685  40.536  0.00  0.00           H  
ATOM   4399  HZ1 LYS   286      34.957  39.147  42.981  0.00  0.00           H  
ATOM   4400  HZ2 LYS   286      33.523  39.909  43.153  0.00  0.00           H  
ATOM   4401  HZ3 LYS   286      33.635  38.582  42.207  0.00  0.00           H  
ATOM   4402  N   ASN   287      33.442  43.988  44.713  0.00  0.00           N  
ATOM   4403  CA  ASN   287      32.403  43.590  45.660  0.00  0.00           C  
ATOM   4404  C   ASN   287      32.138  44.694  46.682  0.00  0.00           C  
ATOM   4405  O   ASN   287      33.023  45.497  46.973  0.00  0.00           O  
ATOM   4406  CB  ASN   287      32.806  42.311  46.398  0.00  0.00           C  
ATOM   4407  CG  ASN   287      33.094  41.157  45.460  0.00  0.00           C  
ATOM   4408  ND2 ASN   287      34.370  40.849  45.271  0.00  0.00           N  
ATOM   4409  OD1 ASN   287      32.175  40.546  44.913  0.00  0.00           O  
ATOM   4410  H   ASN   287      34.447  44.046  44.955  0.00  0.00           H  
ATOM   4411  HA  ASN   287      31.553  43.466  45.135  0.00  0.00           H  
ATOM   4412  HB2 ASN   287      33.627  42.502  46.931  0.00  0.00           H  
ATOM   4413  HB3 ASN   287      32.059  42.051  47.005  0.00  0.00           H  
ATOM   4414 HD22 ASN   287      35.084  41.370  45.744  0.00  0.00           H  
ATOM   4415 HD21 ASN   287      34.622  40.101  44.659  0.00  0.00           H  
ATOM   4416  N   PRO   288      30.912  44.739  47.229  0.00  0.00           N  
ATOM   4417  CA  PRO   288      30.566  45.734  48.250  0.00  0.00           C  
ATOM   4418  C   PRO   288      31.014  45.321  49.651  0.00  0.00           C  
ATOM   4419  O   PRO   288      30.894  46.120  50.581  0.00  0.00           O  
ATOM   4420  CB  PRO   288      29.043  45.813  48.153  0.00  0.00           C  
ATOM   4421  CG  PRO   288      28.633  44.463  47.714  0.00  0.00           C  
ATOM   4422  CD  PRO   288      29.734  43.956  46.814  0.00  0.00           C  
ATOM   4423  HA  PRO   288      30.949  46.641  48.007  0.00  0.00           H  
ATOM   4424  HB2 PRO   288      28.646  46.044  49.047  0.00  0.00           H  
ATOM   4425  HB3 PRO   288      28.769  46.514  47.488  0.00  0.00           H  
ATOM   4426  HG2 PRO   288      28.513  43.846  48.505  0.00  0.00           H  
ATOM   4427  HG3 PRO   288      27.756  44.497  47.213  0.00  0.00           H  
ATOM   4428  HD2 PRO   288      29.896  42.978  46.952  0.00  0.00           H  
ATOM   4429  HD3 PRO   288      29.522  44.123  45.849  0.00  0.00           H  
ATOM   4430  N   ARG   289      31.522  44.098  49.794  0.00  0.00           N  
ATOM   4431  CA  ARG   289      31.951  43.591  51.095  0.00  0.00           C  
ATOM   4432  C   ARG   289      33.321  42.940  50.993  0.00  0.00           C  
ATOM   4433  O   ARG   289      33.665  42.374  49.954  0.00  0.00           O  
ATOM   4434  CB  ARG   289      30.979  42.543  51.645  0.00  0.00           C  
ATOM   4435  CG  ARG   289      30.881  41.285  50.777  0.00  0.00           C  
ATOM   4436  CD  ARG   289      29.895  40.271  51.336  0.00  0.00           C  
ATOM   4437  NE  ARG   289      30.278  38.900  50.991  0.00  0.00           N  
ATOM   4438  CZ  ARG   289      31.120  38.146  51.696  0.00  0.00           C  
ATOM   4439  NH1 ARG   289      31.402  36.915  51.293  0.00  0.00           N1+
ATOM   4440  NH2 ARG   289      31.683  38.615  52.803  0.00  0.00           N  
ATOM   4441  H   ARG   289      31.585  43.547  48.916  0.00  0.00           H  
ATOM   4442  HA  ARG   289      32.006  44.361  51.740  0.00  0.00           H  
ATOM   4443  HB2 ARG   289      31.291  42.268  52.546  0.00  0.00           H  
ATOM   4444  HB3 ARG   289      30.075  42.949  51.695  0.00  0.00           H  
ATOM   4445  HG2 ARG   289      30.580  41.542  49.860  0.00  0.00           H  
ATOM   4446  HG3 ARG   289      31.780  40.852  50.726  0.00  0.00           H  
ATOM   4447  HD2 ARG   289      29.878  40.367  52.325  0.00  0.00           H  
ATOM   4448  HD3 ARG   289      28.998  40.467  50.953  0.00  0.00           H  
ATOM   4449  HE  ARG   289      29.874  38.497  50.158  0.00  0.00           H  
ATOM   4450 HH11 ARG   289      31.012  36.541  50.457  0.00  0.00           H  
ATOM   4451 HH12 ARG   289      32.026  36.343  51.843  0.00  0.00           H  
ATOM   4452 HH21 ARG   289      31.480  39.556  53.092  0.00  0.00           H  
ATOM   4453 HH22 ARG   289      32.297  38.046  53.338  0.00  0.00           H  
ATOM   4454  N   PRO   290      34.117  43.025  52.068  0.00  0.00           N  
ATOM   4455  CA  PRO   290      35.424  42.372  52.059  0.00  0.00           C  
ATOM   4456  C   PRO   290      35.291  40.909  52.448  0.00  0.00           C  
ATOM   4457  O   PRO   290      34.247  40.512  52.965  0.00  0.00           O  
ATOM   4458  CB  PRO   290      36.202  43.152  53.114  0.00  0.00           C  
ATOM   4459  CG  PRO   290      35.157  43.526  54.114  0.00  0.00           C  
ATOM   4460  CD  PRO   290      33.880  43.747  53.331  0.00  0.00           C  
ATOM   4461  HA  PRO   290      35.865  42.465  51.160  0.00  0.00           H  
ATOM   4462  HB2 PRO   290      36.908  42.580  53.531  0.00  0.00           H  
ATOM   4463  HB3 PRO   290      36.624  43.965  52.716  0.00  0.00           H  
ATOM   4464  HG2 PRO   290      35.034  42.790  54.791  0.00  0.00           H  
ATOM   4465  HG3 PRO   290      35.421  44.365  54.605  0.00  0.00           H  
ATOM   4466  HD2 PRO   290      33.090  43.366  53.812  0.00  0.00           H  
ATOM   4467  HD3 PRO   290      33.725  44.721  53.157  0.00  0.00           H  
ATOM   4468  N   THR   291      36.329  40.119  52.205  0.00  0.00           N  
ATOM   4469  CA  THR   291      36.326  38.729  52.634  0.00  0.00           C  
ATOM   4470  C   THR   291      36.768  38.656  54.086  0.00  0.00           C  
ATOM   4471  O   THR   291      37.384  39.586  54.605  0.00  0.00           O  
ATOM   4472  CB  THR   291      37.254  37.849  51.775  0.00  0.00           C  
ATOM   4473  CG2 THR   291      36.847  37.897  50.311  0.00  0.00           C  
ATOM   4474  OG1 THR   291      38.602  38.311  51.904  0.00  0.00           O  
ATOM   4475  H   THR   291      37.114  40.565  51.700  0.00  0.00           H  
ATOM   4476  HA  THR   291      35.392  38.375  52.569  0.00  0.00           H  
ATOM   4477  HB  THR   291      37.210  36.891  52.121  0.00  0.00           H  
ATOM   4478 HG21 THR   291      37.373  38.606  49.834  0.00  0.00           H  
ATOM   4479 HG22 THR   291      37.025  37.010  49.879  0.00  0.00           H  
ATOM   4480 HG23 THR   291      35.869  38.108  50.236  0.00  0.00           H  
ATOM   4481  HG1 THR   291      38.685  39.251  51.556  0.00  0.00           H  
ATOM   4482  N   ARG   292      36.441  37.549  54.740  0.00  0.00           N  
ATOM   4483  CA  ARG   292      36.830  37.333  56.125  0.00  0.00           C  
ATOM   4484  C   ARG   292      38.350  37.375  56.271  0.00  0.00           C  
ATOM   4485  O   ARG   292      38.878  38.009  57.186  0.00  0.00           O  
ATOM   4486  CB  ARG   292      36.293  35.995  56.623  0.00  0.00           C  
ATOM   4487  CG  ARG   292      36.616  35.710  58.078  0.00  0.00           C  
ATOM   4488  CD  ARG   292      36.706  34.228  58.345  0.00  0.00           C  
ATOM   4489  NE  ARG   292      37.633  33.560  57.431  0.00  0.00           N  
ATOM   4490  CZ  ARG   292      38.958  33.570  57.555  0.00  0.00           C  
ATOM   4491  NH1 ARG   292      39.535  34.219  58.557  0.00  0.00           N1+
ATOM   4492  NH2 ARG   292      39.710  32.933  56.666  0.00  0.00           N  
ATOM   4493  H   ARG   292      35.892  36.861  54.185  0.00  0.00           H  
ATOM   4494  HA  ARG   292      36.435  38.062  56.694  0.00  0.00           H  
ATOM   4495  HB2 ARG   292      35.303  35.998  56.521  0.00  0.00           H  
ATOM   4496  HB3 ARG   292      36.694  35.271  56.070  0.00  0.00           H  
ATOM   4497  HG2 ARG   292      37.493  36.127  58.310  0.00  0.00           H  
ATOM   4498  HG3 ARG   292      35.898  36.091  58.657  0.00  0.00           H  
ATOM   4499  HD2 ARG   292      37.021  34.095  59.282  0.00  0.00           H  
ATOM   4500  HD3 ARG   292      35.797  33.832  58.233  0.00  0.00           H  
ATOM   4501  HE  ARG   292      37.239  33.056  56.650  0.00  0.00           H  
ATOM   4502 HH11 ARG   292      38.989  34.692  59.244  0.00  0.00           H  
ATOM   4503 HH12 ARG   292      40.539  34.234  58.628  0.00  0.00           H  
ATOM   4504 HH21 ARG   292      39.274  32.431  55.916  0.00  0.00           H  
ATOM   4505 HH22 ARG   292      40.705  32.952  56.743  0.00  0.00           H  
ATOM   4506  N   ALA   293      39.040  36.683  55.369  0.00  0.00           N  
ATOM   4507  CA  ALA   293      40.494  36.585  55.409  0.00  0.00           C  
ATOM   4508  C   ALA   293      41.154  37.958  55.365  0.00  0.00           C  
ATOM   4509  O   ALA   293      42.119  38.216  56.085  0.00  0.00           O  
ATOM   4510  CB  ALA   293      40.991  35.729  54.257  0.00  0.00           C  
ATOM   4511  H   ALA   293      38.456  36.222  54.639  0.00  0.00           H  
ATOM   4512  HA  ALA   293      40.765  36.126  56.268  0.00  0.00           H  
ATOM   4513  HB1 ALA   293      40.342  34.988  54.085  0.00  0.00           H  
ATOM   4514  HB2 ALA   293      41.078  36.291  53.434  0.00  0.00           H  
ATOM   4515  HB3 ALA   293      41.883  35.340  54.488  0.00  0.00           H  
ATOM   4516  N   GLU   294      40.633  38.833  54.512  0.00  0.00           N  
ATOM   4517  CA  GLU   294      41.151  40.191  54.391  0.00  0.00           C  
ATOM   4518  C   GLU   294      40.992  40.946  55.708  0.00  0.00           C  
ATOM   4519  O   GLU   294      41.940  41.560  56.197  0.00  0.00           O  
ATOM   4520  CB  GLU   294      40.451  40.935  53.254  0.00  0.00           C  
ATOM   4521  CG  GLU   294      40.934  40.512  51.873  0.00  0.00           C  
ATOM   4522  CD  GLU   294      40.130  41.133  50.746  0.00  0.00           C  
ATOM   4523  OE1 GLU   294      38.962  41.514  50.975  0.00  0.00           O  
ATOM   4524  OE2 GLU   294      40.669  41.238  49.623  0.00  0.00           O1-
ATOM   4525  H   GLU   294      39.838  38.472  53.948  0.00  0.00           H  
ATOM   4526  HA  GLU   294      42.124  40.162  54.138  0.00  0.00           H  
ATOM   4527  HB2 GLU   294      39.493  40.733  53.308  0.00  0.00           H  
ATOM   4528  HB3 GLU   294      40.643  41.891  53.356  0.00  0.00           H  
ATOM   4529  HG2 GLU   294      41.867  40.806  51.770  0.00  0.00           H  
ATOM   4530  HG3 GLU   294      40.843  39.535  51.800  0.00  0.00           H  
ATOM   4531  N   ALA   295      39.785  40.912  56.265  0.00  0.00           N  
ATOM   4532  CA  ALA   295      39.511  41.540  57.555  0.00  0.00           C  
ATOM   4533  C   ALA   295      40.466  41.006  58.618  0.00  0.00           C  
ATOM   4534  O   ALA   295      41.000  41.767  59.426  0.00  0.00           O  
ATOM   4535  CB  ALA   295      38.070  41.301  57.967  0.00  0.00           C  
ATOM   4536  H   ALA   295      39.064  40.407  55.711  0.00  0.00           H  
ATOM   4537  HA  ALA   295      39.649  42.531  57.469  0.00  0.00           H  
ATOM   4538  HB1 ALA   295      37.643  40.653  57.336  0.00  0.00           H  
ATOM   4539  HB2 ALA   295      38.043  40.926  58.894  0.00  0.00           H  
ATOM   4540  HB3 ALA   295      37.566  42.165  57.945  0.00  0.00           H  
ATOM   4541  N   GLY   296      40.659  39.691  58.618  0.00  0.00           N  
ATOM   4542  CA  GLY   296      41.607  39.048  59.511  0.00  0.00           C  
ATOM   4543  C   GLY   296      43.007  39.589  59.314  0.00  0.00           C  
ATOM   4544  O   GLY   296      43.718  39.879  60.277  0.00  0.00           O  
ATOM   4545  H   GLY   296      40.076  39.169  57.928  0.00  0.00           H  
ATOM   4546  HA2 GLY   296      41.321  39.198  60.469  0.00  0.00           H  
ATOM   4547  HA3 GLY   296      41.606  38.052  59.342  0.00  0.00           H  
ATOM   4548  N   ASP   297      43.405  39.707  58.052  0.00  0.00           N  
ATOM   4549  CA  ASP   297      44.720  40.222  57.696  0.00  0.00           C  
ATOM   4550  C   ASP   297      44.909  41.640  58.231  0.00  0.00           C  
ATOM   4551  O   ASP   297      45.917  41.940  58.870  0.00  0.00           O  
ATOM   4552  CB  ASP   297      44.899  40.197  56.175  0.00  0.00           C  
ATOM   4553  CG  ASP   297      46.328  40.471  55.744  0.00  0.00           C  
ATOM   4554  OD1 ASP   297      47.159  40.851  56.594  0.00  0.00           O  
ATOM   4555  OD2 ASP   297      46.618  40.314  54.539  0.00  0.00           O1-
ATOM   4556  H   ASP   297      42.701  39.402  57.346  0.00  0.00           H  
ATOM   4557  HA  ASP   297      45.403  39.643  58.154  0.00  0.00           H  
ATOM   4558  HB2 ASP   297      44.634  39.296  55.850  0.00  0.00           H  
ATOM   4559  HB3 ASP   297      44.308  40.894  55.785  0.00  0.00           H  
ATOM   4560  N   VAL   298      43.939  42.510  57.962  0.00  0.00           N  
ATOM   4561  CA  VAL   298      43.986  43.888  58.447  0.00  0.00           C  
ATOM   4562  C   VAL   298      44.083  43.930  59.967  0.00  0.00           C  
ATOM   4563  O   VAL   298      44.939  44.616  60.525  0.00  0.00           O  
ATOM   4564  CB  VAL   298      42.747  44.693  58.005  0.00  0.00           C  
ATOM   4565  CG1 VAL   298      42.740  46.069  58.666  0.00  0.00           C  
ATOM   4566  CG2 VAL   298      42.719  44.832  56.495  0.00  0.00           C  
ATOM   4567  H   VAL   298      43.160  42.132  57.389  0.00  0.00           H  
ATOM   4568  HA  VAL   298      44.812  44.324  58.070  0.00  0.00           H  
ATOM   4569  HB  VAL   298      41.941  44.211  58.331  0.00  0.00           H  
ATOM   4570 HG11 VAL   298      43.562  46.173  59.225  0.00  0.00           H  
ATOM   4571 HG12 VAL   298      42.724  46.776  57.960  0.00  0.00           H  
ATOM   4572 HG13 VAL   298      41.930  46.155  59.244  0.00  0.00           H  
ATOM   4573 HG21 VAL   298      42.792  45.799  56.249  0.00  0.00           H  
ATOM   4574 HG22 VAL   298      43.488  44.327  56.100  0.00  0.00           H  
ATOM   4575 HG23 VAL   298      41.859  44.461  56.143  0.00  0.00           H  
ATOM   4576  N   ALA   299      43.192  43.197  60.628  0.00  0.00           N  
ATOM   4577  CA  ALA   299      43.164  43.147  62.084  0.00  0.00           C  
ATOM   4578  C   ALA   299      44.507  42.699  62.652  0.00  0.00           C  
ATOM   4579  O   ALA   299      45.049  43.337  63.553  0.00  0.00           O  
ATOM   4580  CB  ALA   299      42.055  42.216  62.556  0.00  0.00           C  
ATOM   4581  H   ALA   299      42.528  42.671  60.024  0.00  0.00           H  
ATOM   4582  HA  ALA   299      42.959  44.070  62.438  0.00  0.00           H  
ATOM   4583  HB1 ALA   299      41.169  42.662  62.432  0.00  0.00           H  
ATOM   4584  HB2 ALA   299      42.079  41.371  62.023  0.00  0.00           H  
ATOM   4585  HB3 ALA   299      42.188  42.003  63.523  0.00  0.00           H  
ATOM   4586  N   ASN   300      45.048  41.611  62.115  0.00  0.00           N  
ATOM   4587  CA  ASN   300      46.340  41.106  62.566  0.00  0.00           C  
ATOM   4588  C   ASN   300      47.478  42.086  62.296  0.00  0.00           C  
ATOM   4589  O   ASN   300      48.373  42.246  63.126  0.00  0.00           O  
ATOM   4590  CB  ASN   300      46.643  39.760  61.902  0.00  0.00           C  
ATOM   4591  CG  ASN   300      45.997  38.594  62.627  0.00  0.00           C  
ATOM   4592  H   ASN   300      44.487  41.165  61.368  0.00  0.00           H  
ATOM   4593  HA  ASN   300      46.282  40.992  63.570  0.00  0.00           H  
ATOM   4594  HB2 ASN   300      46.297  39.785  60.969  0.00  0.00           H  
ATOM   4595  HB3 ASN   300      47.630  39.626  61.900  0.00  0.00           H  
ATOM   4596  ND2 ASN   300      45.395  37.686  61.869  0.00  0.00           N  
ATOM   4597  OD1 ASN   300      46.037  38.511  63.854  0.00  0.00           O  
ATOM   4598 HD22 ASN   300      45.391  37.791  60.873  0.00  0.00           H  
ATOM   4599 HD21 ASN   300      44.947  36.898  62.289  0.00  0.00           H  
ATOM   4600  N   ALA   301      47.445  42.731  61.135  0.00  0.00           N  
ATOM   4601  CA  ALA   301      48.433  43.751  60.801  0.00  0.00           C  
ATOM   4602  C   ALA   301      48.382  44.892  61.811  0.00  0.00           C  
ATOM   4603  O   ALA   301      49.415  45.411  62.231  0.00  0.00           O  
ATOM   4604  CB  ALA   301      48.202  44.276  59.392  0.00  0.00           C  
ATOM   4605  H   ALA   301      46.673  42.452  60.501  0.00  0.00           H  
ATOM   4606  HA  ALA   301      49.349  43.338  60.830  0.00  0.00           H  
ATOM   4607  HB1 ALA   301      47.370  43.870  59.016  0.00  0.00           H  
ATOM   4608  HB2 ALA   301      48.104  45.271  59.417  0.00  0.00           H  
ATOM   4609  HB3 ALA   301      48.980  44.034  58.813  0.00  0.00           H  
ATOM   4610  N   ILE   302      47.170  45.284  62.187  0.00  0.00           N  
ATOM   4611  CA  ILE   302      46.976  46.301  63.211  0.00  0.00           C  
ATOM   4612  C   ILE   302      47.459  45.789  64.571  0.00  0.00           C  
ATOM   4613  O   ILE   302      48.092  46.525  65.328  0.00  0.00           O  
ATOM   4614  CB  ILE   302      45.498  46.731  63.296  0.00  0.00           C  
ATOM   4615  CG1 ILE   302      45.099  47.472  62.016  0.00  0.00           C  
ATOM   4616  CG2 ILE   302      45.265  47.614  64.513  0.00  0.00           C  
ATOM   4617  CD1 ILE   302      43.613  47.720  61.877  0.00  0.00           C  
ATOM   4618  H   ILE   302      46.386  44.809  61.695  0.00  0.00           H  
ATOM   4619  HA  ILE   302      47.574  47.068  62.968  0.00  0.00           H  
ATOM   4620  HB  ILE   302      44.944  45.912  63.363  0.00  0.00           H  
ATOM   4621 HG12 ILE   302      45.578  48.350  61.998  0.00  0.00           H  
ATOM   4622 HG13 ILE   302      45.409  46.929  61.233  0.00  0.00           H  
ATOM   4623 HG21 ILE   302      44.298  47.859  64.567  0.00  0.00           H  
ATOM   4624 HG22 ILE   302      45.529  47.120  65.340  0.00  0.00           H  
ATOM   4625 HG23 ILE   302      45.814  48.444  64.433  0.00  0.00           H  
ATOM   4626 HD11 ILE   302      43.296  48.273  62.646  0.00  0.00           H  
ATOM   4627 HD12 ILE   302      43.437  48.205  61.021  0.00  0.00           H  
ATOM   4628 HD13 ILE   302      43.130  46.845  61.872  0.00  0.00           H  
ATOM   4629  N   LEU   303      47.153  44.530  64.876  0.00  0.00           N  
ATOM   4630  CA  LEU   303      47.579  43.925  66.136  0.00  0.00           C  
ATOM   4631  C   LEU   303      49.101  43.826  66.231  0.00  0.00           C  
ATOM   4632  O   LEU   303      49.663  43.893  67.324  0.00  0.00           O  
ATOM   4633  CB  LEU   303      46.965  42.533  66.307  0.00  0.00           C  
ATOM   4634  CG  LEU   303      45.474  42.454  66.640  0.00  0.00           C  
ATOM   4635  CD1 LEU   303      44.992  41.016  66.560  0.00  0.00           C  
ATOM   4636  CD2 LEU   303      45.198  43.029  68.021  0.00  0.00           C  
ATOM   4637  H   LEU   303      46.599  44.028  64.158  0.00  0.00           H  
ATOM   4638  HA  LEU   303      47.251  44.502  66.896  0.00  0.00           H  
ATOM   4639  HB2 LEU   303      47.105  42.031  65.451  0.00  0.00           H  
ATOM   4640  HB3 LEU   303      47.459  42.070  67.044  0.00  0.00           H  
ATOM   4641  HG  LEU   303      44.966  43.013  65.987  0.00  0.00           H  
ATOM   4642 HD11 LEU   303      45.502  40.454  67.213  0.00  0.00           H  
ATOM   4643 HD12 LEU   303      44.016  40.976  66.779  0.00  0.00           H  
ATOM   4644 HD13 LEU   303      45.138  40.664  65.635  0.00  0.00           H  
ATOM   4645 HD21 LEU   303      45.484  43.988  68.048  0.00  0.00           H  
ATOM   4646 HD22 LEU   303      44.219  42.968  68.220  0.00  0.00           H  
ATOM   4647 HD23 LEU   303      45.709  42.511  68.708  0.00  0.00           H  
ATOM   4648  N   ASP   304      49.760  43.659  65.088  0.00  0.00           N  
ATOM   4649  CA  ASP   304      51.221  43.654  65.044  0.00  0.00           C  
ATOM   4650  C   ASP   304      51.773  44.988  65.540  0.00  0.00           C  
ATOM   4651  O   ASP   304      52.869  45.046  66.095  0.00  0.00           O  
ATOM   4652  CB  ASP   304      51.725  43.366  63.628  0.00  0.00           C  
ATOM   4653  CG  ASP   304      51.390  41.961  63.161  0.00  0.00           C  
ATOM   4654  OD1 ASP   304      51.159  41.083  64.020  0.00  0.00           O  
ATOM   4655  OD2 ASP   304      51.364  41.732  61.933  0.00  0.00           O1-
ATOM   4656  H   ASP   304      49.162  43.536  64.251  0.00  0.00           H  
ATOM   4657  HA  ASP   304      51.536  42.949  65.686  0.00  0.00           H  
ATOM   4658  HB2 ASP   304      51.298  44.017  63.012  0.00  0.00           H  
ATOM   4659  HB3 ASP   304      52.711  43.477  63.624  0.00  0.00           H  
ATOM   4660  N   GLY   305      51.001  46.052  65.328  0.00  0.00           N  
ATOM   4661  CA  GLY   305      51.327  47.368  65.850  0.00  0.00           C  
ATOM   4662  C   GLY   305      51.639  48.392  64.775  0.00  0.00           C  
ATOM   4663  O   GLY   305      52.458  49.286  64.979  0.00  0.00           O  
ATOM   4664  H   GLY   305      50.148  45.856  64.758  0.00  0.00           H  
ATOM   4665  HA2 GLY   305      50.549  47.706  66.417  0.00  0.00           H  
ATOM   4666  HA3 GLY   305      52.126  47.291  66.479  0.00  0.00           H  
ATOM   4667  N   THR   306      50.975  48.269  63.629  0.00  0.00           N  
ATOM   4668  CA  THR   306      51.168  49.201  62.522  0.00  0.00           C  
ATOM   4669  C   THR   306      50.531  50.555  62.820  0.00  0.00           C  
ATOM   4670  O   THR   306      49.480  50.628  63.456  0.00  0.00           O  
ATOM   4671  CB  THR   306      50.577  48.639  61.212  0.00  0.00           C  
ATOM   4672  CG2 THR   306      51.088  49.403  60.003  0.00  0.00           C  
ATOM   4673  OG1 THR   306      50.945  47.263  61.081  0.00  0.00           O  
ATOM   4674  H   THR   306      50.318  47.465  63.591  0.00  0.00           H  
ATOM   4675  HA  THR   306      52.158  49.340  62.390  0.00  0.00           H  
ATOM   4676  HB  THR   306      49.561  48.696  61.261  0.00  0.00           H  
ATOM   4677 HG21 THR   306      51.174  48.783  59.219  0.00  0.00           H  
ATOM   4678 HG22 THR   306      50.448  50.139  59.769  0.00  0.00           H  
ATOM   4679 HG23 THR   306      51.986  49.802  60.205  0.00  0.00           H  
ATOM   4680  HG1 THR   306      50.282  46.676  61.557  0.00  0.00           H  
ATOM   4681  N   ASP   307      51.172  51.621  62.349  0.00  0.00           N  
ATOM   4682  CA  ASP   307      50.638  52.968  62.507  0.00  0.00           C  
ATOM   4683  C   ASP   307      49.415  53.209  61.633  0.00  0.00           C  
ATOM   4684  O   ASP   307      48.438  53.811  62.079  0.00  0.00           O  
ATOM   4685  CB  ASP   307      51.705  54.013  62.169  0.00  0.00           C  
ATOM   4686  CG  ASP   307      52.776  54.122  63.233  0.00  0.00           C  
ATOM   4687  OD1 ASP   307      53.607  53.197  63.343  0.00  0.00           O  
ATOM   4688  OD2 ASP   307      52.782  55.136  63.959  0.00  0.00           O1-
ATOM   4689  H   ASP   307      52.069  51.413  61.868  0.00  0.00           H  
ATOM   4690  HA  ASP   307      50.337  53.059  63.469  0.00  0.00           H  
ATOM   4691  HB2 ASP   307      52.131  53.749  61.311  0.00  0.00           H  
ATOM   4692  HB3 ASP   307      51.253  54.893  62.076  0.00  0.00           H  
ATOM   4693  N   ALA   308      49.471  52.733  60.393  0.00  0.00           N  
ATOM   4694  CA  ALA   308      48.418  53.011  59.422  0.00  0.00           C  
ATOM   4695  C   ALA   308      48.174  51.848  58.466  0.00  0.00           C  
ATOM   4696  O   ALA   308      49.012  50.960  58.319  0.00  0.00           O  
ATOM   4697  CB  ALA   308      48.761  54.265  58.633  0.00  0.00           C  
ATOM   4698  H   ALA   308      50.309  52.160  60.181  0.00  0.00           H  
ATOM   4699  HA  ALA   308      47.556  53.200  59.924  0.00  0.00           H  
ATOM   4700  HB1 ALA   308      48.019  54.473  57.996  0.00  0.00           H  
ATOM   4701  HB2 ALA   308      48.884  55.033  59.261  0.00  0.00           H  
ATOM   4702  HB3 ALA   308      49.607  54.117  58.121  0.00  0.00           H  
ATOM   4703  N   VAL   309      47.010  51.876  57.822  0.00  0.00           N  
ATOM   4704  CA  VAL   309      46.643  50.893  56.808  0.00  0.00           C  
ATOM   4705  C   VAL   309      46.283  51.593  55.501  0.00  0.00           C  
ATOM   4706  O   VAL   309      45.712  52.684  55.514  0.00  0.00           O  
ATOM   4707  CB  VAL   309      45.457  50.023  57.273  0.00  0.00           C  
ATOM   4708  CG1 VAL   309      45.895  49.059  58.364  0.00  0.00           C  
ATOM   4709  CG2 VAL   309      44.305  50.898  57.757  0.00  0.00           C  
ATOM   4710  H   VAL   309      46.381  52.663  58.105  0.00  0.00           H  
ATOM   4711  HA  VAL   309      47.440  50.307  56.636  0.00  0.00           H  
ATOM   4712  HB  VAL   309      45.164  49.473  56.497  0.00  0.00           H  
ATOM   4713 HG11 VAL   309      45.811  49.503  59.256  0.00  0.00           H  
ATOM   4714 HG12 VAL   309      45.316  48.244  58.343  0.00  0.00           H  
ATOM   4715 HG13 VAL   309      46.848  48.794  58.214  0.00  0.00           H  
ATOM   4716 HG21 VAL   309      44.082  50.655  58.700  0.00  0.00           H  
ATOM   4717 HG22 VAL   309      44.580  51.858  57.711  0.00  0.00           H  
ATOM   4718 HG23 VAL   309      43.509  50.746  57.172  0.00  0.00           H  
ATOM   4719  N   MET   310      46.622  50.963  54.379  0.00  0.00           N  
ATOM   4720  CA  MET   310      46.490  51.585  53.059  0.00  0.00           C  
ATOM   4721  C   MET   310      45.540  50.868  52.106  0.00  0.00           C  
ATOM   4722  O   MET   310      45.528  49.640  52.020  0.00  0.00           O  
ATOM   4723  CB  MET   310      47.861  51.700  52.392  0.00  0.00           C  
ATOM   4724  CG  MET   310      47.813  52.320  51.004  0.00  0.00           C  
ATOM   4725  SD  MET   310      49.437  52.510  50.259  0.00  0.00           S  
ATOM   4726  CE  MET   310      50.086  53.836  51.265  0.00  0.00           C  
ATOM   4727  H   MET   310      46.987  49.997  54.517  0.00  0.00           H  
ATOM   4728  HA  MET   310      46.137  52.534  53.197  0.00  0.00           H  
ATOM   4729  HB2 MET   310      48.461  52.264  52.972  0.00  0.00           H  
ATOM   4730  HB3 MET   310      48.266  50.781  52.316  0.00  0.00           H  
ATOM   4731  HG2 MET   310      47.204  51.739  50.412  0.00  0.00           H  
ATOM   4732  HG3 MET   310      47.333  53.227  51.071  0.00  0.00           H  
ATOM   4733  HE1 MET   310      49.438  54.600  51.276  0.00  0.00           H  
ATOM   4734  HE2 MET   310      50.229  53.511  52.202  0.00  0.00           H  
ATOM   4735  HE3 MET   310      50.960  54.150  50.888  0.00  0.00           H  
ATOM   4736  N   LEU   311      44.743  51.663  51.397  0.00  0.00           N  
ATOM   4737  CA  LEU   311      43.916  51.171  50.302  0.00  0.00           C  
ATOM   4738  C   LEU   311      44.575  51.529  48.970  0.00  0.00           C  
ATOM   4739  O   LEU   311      44.936  52.685  48.745  0.00  0.00           O  
ATOM   4740  CB  LEU   311      42.515  51.780  50.374  0.00  0.00           C  
ATOM   4741  CG  LEU   311      41.677  51.422  51.602  0.00  0.00           C  
ATOM   4742  CD1 LEU   311      40.372  52.200  51.590  0.00  0.00           C  
ATOM   4743  CD2 LEU   311      41.408  49.929  51.660  0.00  0.00           C  
ATOM   4744  H   LEU   311      44.762  52.665  51.692  0.00  0.00           H  
ATOM   4745  HA  LEU   311      43.855  50.175  50.366  0.00  0.00           H  
ATOM   4746  HB2 LEU   311      42.613  52.773  50.361  0.00  0.00           H  
ATOM   4747  HB3 LEU   311      42.009  51.478  49.570  0.00  0.00           H  
ATOM   4748  HG  LEU   311      42.193  51.650  52.425  0.00  0.00           H  
ATOM   4749 HD11 LEU   311      39.854  51.974  50.764  0.00  0.00           H  
ATOM   4750 HD12 LEU   311      39.831  51.960  52.397  0.00  0.00           H  
ATOM   4751 HD13 LEU   311      40.566  53.182  51.602  0.00  0.00           H  
ATOM   4752 HD21 LEU   311      42.276  49.432  51.709  0.00  0.00           H  
ATOM   4753 HD22 LEU   311      40.859  49.717  52.470  0.00  0.00           H  
ATOM   4754 HD23 LEU   311      40.910  49.645  50.839  0.00  0.00           H  
ATOM   4755  N   SER   312      44.730  50.537  48.096  0.00  0.00           N  
ATOM   4756  CA  SER   312      45.347  50.745  46.786  0.00  0.00           C  
ATOM   4757  C   SER   312      44.501  50.125  45.678  0.00  0.00           C  
ATOM   4758  O   SER   312      44.610  48.930  45.397  0.00  0.00           O  
ATOM   4759  CB  SER   312      46.760  50.158  46.761  0.00  0.00           C  
ATOM   4760  OG  SER   312      47.601  50.816  47.694  0.00  0.00           O  
ATOM   4761  H   SER   312      44.379  49.613  48.420  0.00  0.00           H  
ATOM   4762  HA  SER   312      45.397  51.736  46.619  0.00  0.00           H  
ATOM   4763  HB2 SER   312      46.710  49.192  46.994  0.00  0.00           H  
ATOM   4764  HB3 SER   312      47.138  50.272  45.847  0.00  0.00           H  
ATOM   4765  HG  SER   312      47.073  51.503  48.191  0.00  0.00           H  
ATOM   4766  N   GLY   313      43.662  50.945  45.053  0.00  0.00           N  
ATOM   4767  CA  GLY   313      42.756  50.485  44.016  0.00  0.00           C  
ATOM   4768  C   GLY   313      41.330  50.448  44.530  0.00  0.00           C  
ATOM   4769  O   GLY   313      40.384  50.716  43.790  0.00  0.00           O  
ATOM   4770  H   GLY   313      43.713  51.938  45.371  0.00  0.00           H  
ATOM   4771  HA2 GLY   313      42.809  51.103  43.223  0.00  0.00           H  
ATOM   4772  HA3 GLY   313      43.027  49.563  43.716  0.00  0.00           H  
ATOM   4773  N   GLU   314      41.181  50.110  45.808  0.00  0.00           N  
ATOM   4774  CA  GLU   314      39.875  50.109  46.455  0.00  0.00           C  
ATOM   4775  C   GLU   314      39.313  51.522  46.491  0.00  0.00           C  
ATOM   4776  O   GLU   314      38.127  51.739  46.244  0.00  0.00           O  
ATOM   4777  CB  GLU   314      39.963  49.547  47.877  0.00  0.00           C  
ATOM   4778  CG  GLU   314      40.157  48.042  47.957  0.00  0.00           C  
ATOM   4779  CD  GLU   314      41.612  47.633  48.066  0.00  0.00           C  
ATOM   4780  OE1 GLU   314      42.476  48.352  47.525  0.00  0.00           O  
ATOM   4781  OE2 GLU   314      41.892  46.593  48.696  0.00  0.00           O1-
ATOM   4782  H   GLU   314      42.062  49.852  46.295  0.00  0.00           H  
ATOM   4783  HA  GLU   314      39.247  49.510  45.951  0.00  0.00           H  
ATOM   4784  HB2 GLU   314      40.737  49.972  48.318  0.00  0.00           H  
ATOM   4785  HB3 GLU   314      39.118  49.765  48.337  0.00  0.00           H  
ATOM   4786  HG2 GLU   314      39.695  47.714  48.763  0.00  0.00           H  
ATOM   4787  HG3 GLU   314      39.795  47.639  47.135  0.00  0.00           H  
ATOM   4788  HE2 GLU   314      42.795  46.313  48.775  0.00  0.00           H  
ATOM   4789  N   SER   315      40.182  52.478  46.802  0.00  0.00           N  
ATOM   4790  CA  SER   315      39.778  53.864  46.992  0.00  0.00           C  
ATOM   4791  C   SER   315      39.917  54.699  45.719  0.00  0.00           C  
ATOM   4792  O   SER   315      39.328  55.775  45.612  0.00  0.00           O  
ATOM   4793  CB  SER   315      40.608  54.495  48.112  0.00  0.00           C  
ATOM   4794  OG  SER   315      41.994  54.287  47.897  0.00  0.00           O  
ATOM   4795  H   SER   315      41.168  52.152  46.897  0.00  0.00           H  
ATOM   4796  HA  SER   315      38.801  53.873  47.260  0.00  0.00           H  
ATOM   4797  HB2 SER   315      40.426  55.473  48.134  0.00  0.00           H  
ATOM   4798  HB3 SER   315      40.348  54.077  48.977  0.00  0.00           H  
ATOM   4799  HG  SER   315      42.327  54.939  47.217  0.00  0.00           H  
ATOM   4800  N   ALA   316      40.692  54.202  44.759  0.00  0.00           N  
ATOM   4801  CA  ALA   316      40.967  54.950  43.537  0.00  0.00           C  
ATOM   4802  C   ALA   316      39.967  54.662  42.419  0.00  0.00           C  
ATOM   4803  O   ALA   316      39.173  55.526  42.043  0.00  0.00           O  
ATOM   4804  CB  ALA   316      42.379  54.645  43.052  0.00  0.00           C  
ATOM   4805  H   ALA   316      41.075  53.257  44.951  0.00  0.00           H  
ATOM   4806  HA  ALA   316      40.932  55.943  43.749  0.00  0.00           H  
ATOM   4807  HB1 ALA   316      42.967  55.436  43.218  0.00  0.00           H  
ATOM   4808  HB2 ALA   316      42.738  53.854  43.547  0.00  0.00           H  
ATOM   4809  HB3 ALA   316      42.359  54.445  42.073  0.00  0.00           H  
ATOM   4810  N   LYS   317      40.013  53.438  41.903  0.00  0.00           N  
ATOM   4811  CA  LYS   317      39.248  53.049  40.722  0.00  0.00           C  
ATOM   4812  C   LYS   317      38.298  51.886  40.986  0.00  0.00           C  
ATOM   4813  O   LYS   317      38.003  51.102  40.082  0.00  0.00           O  
ATOM   4814  CB  LYS   317      40.213  52.677  39.599  0.00  0.00           C  
ATOM   4815  CG  LYS   317      41.092  51.497  39.959  0.00  0.00           C  
ATOM   4816  CD  LYS   317      42.023  51.097  38.837  0.00  0.00           C  
ATOM   4817  CE  LYS   317      42.877  49.915  39.259  0.00  0.00           C  
ATOM   4818  NZ  LYS   317      43.885  49.552  38.232  0.00  0.00           N1+
ATOM   4819  H   LYS   317      40.643  52.778  42.415  0.00  0.00           H  
ATOM   4820  HA  LYS   317      38.703  53.847  40.410  0.00  0.00           H  
ATOM   4821  HB2 LYS   317      39.681  52.441  38.796  0.00  0.00           H  
ATOM   4822  HB3 LYS   317      40.794  53.461  39.416  0.00  0.00           H  
ATOM   4823  HG2 LYS   317      41.642  51.734  40.769  0.00  0.00           H  
ATOM   4824  HG3 LYS   317      40.507  50.712  40.193  0.00  0.00           H  
ATOM   4825  HD2 LYS   317      41.486  50.833  38.047  0.00  0.00           H  
ATOM   4826  HD3 LYS   317      42.620  51.858  38.622  0.00  0.00           H  
ATOM   4827  HE2 LYS   317      43.348  50.145  40.118  0.00  0.00           H  
ATOM   4828  HE3 LYS   317      42.277  49.124  39.428  0.00  0.00           H  
ATOM   4829  HZ1 LYS   317      43.464  49.583  37.325  0.00  0.00           H  
ATOM   4830  HZ2 LYS   317      44.646  50.200  38.268  0.00  0.00           H  
ATOM   4831  HZ3 LYS   317      44.225  48.628  38.410  0.00  0.00           H  
ATOM   4832  N   GLY   318      37.819  51.778  42.218  0.00  0.00           N  
ATOM   4833  CA  GLY   318      36.970  50.668  42.608  0.00  0.00           C  
ATOM   4834  C   GLY   318      35.516  51.085  42.592  0.00  0.00           C  
ATOM   4835  O   GLY   318      35.205  52.271  42.536  0.00  0.00           O  
ATOM   4836  H   GLY   318      38.100  52.542  42.864  0.00  0.00           H  
ATOM   4837  HA2 GLY   318      37.106  49.900  41.972  0.00  0.00           H  
ATOM   4838  HA3 GLY   318      37.221  50.361  43.533  0.00  0.00           H  
ATOM   4839  N   LYS   319      34.623  50.102  42.652  0.00  0.00           N  
ATOM   4840  CA  LYS   319      33.196  50.372  42.555  0.00  0.00           C  
ATOM   4841  C   LYS   319      32.616  50.771  43.906  0.00  0.00           C  
ATOM   4842  O   LYS   319      31.513  51.317  43.976  0.00  0.00           O  
ATOM   4843  CB  LYS   319      32.456  49.145  42.015  0.00  0.00           C  
ATOM   4844  CG  LYS   319      32.891  48.698  40.626  0.00  0.00           C  
ATOM   4845  CD  LYS   319      32.115  47.482  40.158  0.00  0.00           C  
ATOM   4846  CE  LYS   319      32.531  47.019  38.781  0.00  0.00           C  
ATOM   4847  NZ  LYS   319      31.747  45.829  38.366  0.00  0.00           N1+
ATOM   4848  H   LYS   319      35.023  49.154  42.771  0.00  0.00           H  
ATOM   4849  HA  LYS   319      33.050  51.130  41.905  0.00  0.00           H  
ATOM   4850  HB2 LYS   319      32.607  48.386  42.650  0.00  0.00           H  
ATOM   4851  HB3 LYS   319      31.478  49.360  41.984  0.00  0.00           H  
ATOM   4852  HG2 LYS   319      32.739  49.449  39.981  0.00  0.00           H  
ATOM   4853  HG3 LYS   319      33.867  48.474  40.647  0.00  0.00           H  
ATOM   4854  HD2 LYS   319      32.268  46.734  40.807  0.00  0.00           H  
ATOM   4855  HD3 LYS   319      31.140  47.709  40.139  0.00  0.00           H  
ATOM   4856  HE2 LYS   319      32.376  47.760  38.125  0.00  0.00           H  
ATOM   4857  HE3 LYS   319      33.503  46.785  38.792  0.00  0.00           H  
ATOM   4858  HZ1 LYS   319      31.865  45.677  37.385  0.00  0.00           H  
ATOM   4859  HZ2 LYS   319      32.068  45.026  38.870  0.00  0.00           H  
ATOM   4860  HZ3 LYS   319      30.778  45.982  38.565  0.00  0.00           H  
ATOM   4861  N   TYR   320      33.364  50.503  44.973  0.00  0.00           N  
ATOM   4862  CA  TYR   320      32.893  50.757  46.330  0.00  0.00           C  
ATOM   4863  C   TYR   320      33.994  51.353  47.212  0.00  0.00           C  
ATOM   4864  O   TYR   320      34.444  50.710  48.159  0.00  0.00           O  
ATOM   4865  CB  TYR   320      32.377  49.453  46.938  0.00  0.00           C  
ATOM   4866  CG  TYR   320      31.294  48.793  46.115  0.00  0.00           C  
ATOM   4867  CD1 TYR   320      29.979  49.235  46.172  0.00  0.00           C  
ATOM   4868  CD2 TYR   320      31.595  47.748  45.251  0.00  0.00           C  
ATOM   4869  CE1 TYR   320      28.990  48.635  45.414  0.00  0.00           C  
ATOM   4870  CE2 TYR   320      30.616  47.145  44.487  0.00  0.00           C  
ATOM   4871  CZ  TYR   320      29.315  47.594  44.570  0.00  0.00           C  
ATOM   4872  OH  TYR   320      28.335  46.996  43.811  0.00  0.00           O  
ATOM   4873  H   TYR   320      34.300  50.103  44.758  0.00  0.00           H  
ATOM   4874  HA  TYR   320      32.137  51.425  46.285  0.00  0.00           H  
ATOM   4875  HB2 TYR   320      33.141  48.820  47.015  0.00  0.00           H  
ATOM   4876  HB3 TYR   320      32.004  49.654  47.839  0.00  0.00           H  
ATOM   4877  HD1 TYR   320      29.741  50.002  46.773  0.00  0.00           H  
ATOM   4878  HD2 TYR   320      32.541  47.428  45.182  0.00  0.00           H  
ATOM   4879  HE1 TYR   320      28.042  48.957  45.477  0.00  0.00           H  
ATOM   4880  HE2 TYR   320      30.848  46.386  43.876  0.00  0.00           H  
ATOM   4881  HH  TYR   320      28.743  46.267  43.265  0.00  0.00           H  
ATOM   4882  N   PRO   321      34.432  52.587  46.904  0.00  0.00           N  
ATOM   4883  CA  PRO   321      35.501  53.202  47.701  0.00  0.00           C  
ATOM   4884  C   PRO   321      35.064  53.573  49.115  0.00  0.00           C  
ATOM   4885  O   PRO   321      35.718  53.189  50.083  0.00  0.00           O  
ATOM   4886  CB  PRO   321      35.856  54.467  46.904  0.00  0.00           C  
ATOM   4887  CG  PRO   321      35.254  54.279  45.556  0.00  0.00           C  
ATOM   4888  CD  PRO   321      34.041  53.439  45.771  0.00  0.00           C  
ATOM   4889  HA  PRO   321      36.317  52.595  47.727  0.00  0.00           H  
ATOM   4890  HB2 PRO   321      35.479  55.284  47.359  0.00  0.00           H  
ATOM   4891  HB3 PRO   321      36.856  54.574  46.844  0.00  0.00           H  
ATOM   4892  HG2 PRO   321      35.011  55.170  45.151  0.00  0.00           H  
ATOM   4893  HG3 PRO   321      35.908  53.822  44.939  0.00  0.00           H  
ATOM   4894  HD2 PRO   321      33.243  53.992  46.009  0.00  0.00           H  
ATOM   4895  HD3 PRO   321      33.829  52.879  44.969  0.00  0.00           H  
ATOM   4896  N   LEU   322      33.969  54.320  49.224  0.00  0.00           N  
ATOM   4897  CA  LEU   322      33.461  54.765  50.517  0.00  0.00           C  
ATOM   4898  C   LEU   322      33.154  53.591  51.439  0.00  0.00           C  
ATOM   4899  O   LEU   322      33.432  53.644  52.638  0.00  0.00           O  
ATOM   4900  CB  LEU   322      32.207  55.619  50.327  0.00  0.00           C  
ATOM   4901  CG  LEU   322      31.855  56.595  51.456  0.00  0.00           C  
ATOM   4902  CD1 LEU   322      32.939  57.644  51.655  0.00  0.00           C  
ATOM   4903  CD2 LEU   322      30.515  57.255  51.170  0.00  0.00           C  
ATOM   4904  H   LEU   322      33.513  54.556  48.319  0.00  0.00           H  
ATOM   4905  HA  LEU   322      34.165  55.340  50.958  0.00  0.00           H  
ATOM   4906  HB2 LEU   322      32.328  56.161  49.496  0.00  0.00           H  
ATOM   4907  HB3 LEU   322      31.430  55.003  50.216  0.00  0.00           H  
ATOM   4908  HG  LEU   322      31.735  56.075  52.307  0.00  0.00           H  
ATOM   4909 HD11 LEU   322      33.055  58.169  50.812  0.00  0.00           H  
ATOM   4910 HD12 LEU   322      32.675  58.261  52.397  0.00  0.00           H  
ATOM   4911 HD13 LEU   322      33.802  57.194  51.888  0.00  0.00           H  
ATOM   4912 HD21 LEU   322      29.803  56.554  51.106  0.00  0.00           H  
ATOM   4913 HD22 LEU   322      30.290  57.891  51.910  0.00  0.00           H  
ATOM   4914 HD23 LEU   322      30.566  57.756  50.305  0.00  0.00           H  
ATOM   4915  N   GLU   323      32.572  52.537  50.876  0.00  0.00           N  
ATOM   4916  CA  GLU   323      32.282  51.328  51.640  0.00  0.00           C  
ATOM   4917  C   GLU   323      33.572  50.730  52.188  0.00  0.00           C  
ATOM   4918  O   GLU   323      33.633  50.314  53.345  0.00  0.00           O  
ATOM   4919  CB  GLU   323      31.552  50.295  50.778  0.00  0.00           C  
ATOM   4920  CG  GLU   323      30.119  50.669  50.411  0.00  0.00           C  
ATOM   4921  CD  GLU   323      30.035  51.696  49.297  0.00  0.00           C  
ATOM   4922  OE1 GLU   323      31.093  52.179  48.841  0.00  0.00           O  
ATOM   4923  OE2 GLU   323      28.905  52.018  48.871  0.00  0.00           O1-
ATOM   4924  H   GLU   323      32.347  52.647  49.870  0.00  0.00           H  
ATOM   4925  HA  GLU   323      31.665  51.548  52.401  0.00  0.00           H  
ATOM   4926  HB2 GLU   323      32.057  50.196  49.936  0.00  0.00           H  
ATOM   4927  HB3 GLU   323      31.517  49.450  51.285  0.00  0.00           H  
ATOM   4928  HG2 GLU   323      29.660  49.855  50.102  0.00  0.00           H  
ATOM   4929  HG3 GLU   323      29.689  51.057  51.207  0.00  0.00           H  
ATOM   4930  N   ALA   324      34.596  50.686  51.343  0.00  0.00           N  
ATOM   4931  CA  ALA   324      35.895  50.149  51.732  0.00  0.00           C  
ATOM   4932  C   ALA   324      36.511  50.959  52.868  0.00  0.00           C  
ATOM   4933  O   ALA   324      36.986  50.395  53.851  0.00  0.00           O  
ATOM   4934  CB  ALA   324      36.832  50.116  50.536  0.00  0.00           C  
ATOM   4935  H   ALA   324      34.394  51.062  50.394  0.00  0.00           H  
ATOM   4936  HA  ALA   324      35.773  49.198  52.046  0.00  0.00           H  
ATOM   4937  HB1 ALA   324      37.513  50.843  50.624  0.00  0.00           H  
ATOM   4938  HB2 ALA   324      37.295  49.231  50.497  0.00  0.00           H
[truncated: 175,944 more chars]
