# Supplementary material for: YiaC and CobB regulate lysine lactylation in Escherichia coli
Source: Nat Commun. 2022 Nov 4;13:6628. doi: 10.1038/s41467-022-34399-y (PMC9636275; doi:10.1038/s41467-022-34399-y)
Supplement: Supplementary file 10 — Source Data [file 41467_2022_34399_MOESM10_ESM.zip › Source Data/MD simulation source data/PykF_FBP_md/PykF_FBP_0ns.pdb]

REMARK    GENERATED BY TRJCONV
TITLE     Protein in water t= 60000.00000 step= 30000000
REMARK    THIS IS A SIMULATION BOX
CRYST1  107.434  107.434  107.434  90.00  90.00  90.00 P 1           1
MODEL        1
ATOM      1  N   MET A   1      43.260  36.980  60.330  1.00  0.00           N
ATOM      2  H1  MET A   1      42.350  37.030  60.750  1.00  0.00           H
ATOM      3  H2  MET A   1      43.760  36.300  60.860  1.00  0.00           H
ATOM      4  H3  MET A   1      43.830  37.810  60.370  1.00  0.00           H
ATOM      5  CA  MET A   1      43.080  36.670  58.890  1.00  0.00           C
ATOM      6  CB  MET A   1      41.550  36.480  58.480  1.00  0.00           C
ATOM      7  CG  MET A   1      40.860  35.540  59.510  1.00  0.00           C
ATOM      8  SD  MET A   1      40.630  36.230  61.140  1.00  0.00           S
ATOM      9  CE  MET A   1      39.900  34.790  61.930  1.00  0.00           C
ATOM     10  C   MET A   1      43.720  37.750  57.980  1.00  0.00           C
ATOM     11  O   MET A   1      43.800  38.860  58.470  1.00  0.00           O
ATOM     12  N   LYS A   2      43.910  37.410  56.720  1.00  0.00           N
ATOM     13  H   LYS A   2      43.840  36.440  56.430  1.00  0.00           H
ATOM     14  CA  LYS A   2      44.330  38.390  55.720  1.00  0.00           C
ATOM     15  CB  LYS A   2      44.100  37.710  54.350  1.00  0.00           C
ATOM     16  CG  LYS A   2      44.630  38.370  53.100  1.00  0.00           C
ATOM     17  CD  LYS A   2      44.120  37.470  51.950  1.00  0.00           C
ATOM     18  CE  LYS A   2      43.660  38.230  50.710  1.00  0.00           C
ATOM     19  NZ  LYS A   2      43.010  37.360  49.780  1.00  0.00           N
ATOM     20  HZ1 LYS A   2      43.660  36.880  49.200  1.00  0.00           H
ATOM     21  HZ2 LYS A   2      42.460  36.760  50.350  1.00  0.00           H
ATOM     22  HZ3 LYS A   2      42.340  37.810  49.180  1.00  0.00           H
ATOM     23  C   LYS A   2      43.850  39.860  55.680  1.00  0.00           C
ATOM     24  O   LYS A   2      42.690  40.120  55.340  1.00  0.00           O
ATOM     25  N   LYS A   3      44.670  40.870  56.140  1.00  0.00           N
ATOM     26  H   LYS A   3      45.510  40.660  56.630  1.00  0.00           H
ATOM     27  CA  LYS A   3      44.310  42.260  56.160  1.00  0.00           C
ATOM     28  CB  LYS A   3      44.660  42.830  57.540  1.00  0.00           C
ATOM     29  CG  LYS A   3      43.640  42.370  58.600  1.00  0.00           C
ATOM     30  CD  LYS A   3      44.180  42.680  60.030  1.00  0.00           C
ATOM     31  CE  LYS A   3      45.220  41.750  60.540  1.00  0.00           C
ATOM     32  NZ  LYS A   3      45.390  42.040  62.000  1.00  0.00           N
ATOM     33  HZ1 LYS A   3      45.170  42.970  62.260  1.00  0.00           H
ATOM     34  HZ2 LYS A   3      44.950  41.390  62.610  1.00  0.00           H
ATOM     35  HZ3 LYS A   3      46.360  41.890  62.200  1.00  0.00           H
ATOM     36  C   LYS A   3      44.960  43.180  55.030  1.00  0.00           C
ATOM     37  O   LYS A   3      44.300  43.880  54.240  1.00  0.00           O
ATOM     38  N   THR A   4      46.320  43.300  55.180  1.00  0.00           N
ATOM     39  H   THR A   4      46.890  42.590  55.610  1.00  0.00           H
ATOM     40  CA  THR A   4      47.130  44.340  54.550  1.00  0.00           C
ATOM     41  CB  THR A   4      48.600  44.220  55.100  1.00  0.00           C
ATOM     42  OG1 THR A   4      48.380  44.080  56.510  1.00  0.00           O
ATOM     43  HG1 THR A   4      48.420  43.130  56.800  1.00  0.00           H
ATOM     44  CG2 THR A   4      49.330  45.490  54.890  1.00  0.00           C
ATOM     45  C   THR A   4      47.150  44.320  53.000  1.00  0.00           C
ATOM     46  O   THR A   4      47.490  43.290  52.350  1.00  0.00           O
ATOM     47  N   LYS A   5      46.800  45.440  52.410  1.00  0.00           N
ATOM     48  H   LYS A   5      46.640  46.270  52.950  1.00  0.00           H
ATOM     49  CA  LYS A   5      46.910  45.630  50.980  1.00  0.00           C
ATOM     50  CB  LYS A   5      46.240  46.910  50.420  1.00  0.00           C
ATOM     51  CG  LYS A   5      44.790  47.280  50.760  1.00  0.00           C
ATOM     52  CD  LYS A   5      43.770  46.170  50.540  1.00  0.00           C
ATOM     53  CE  LYS A   5      42.510  46.600  51.240  1.00  0.00           C
ATOM     54  NZ  LYS A   5      41.530  45.490  51.160  1.00  0.00           N
ATOM     55  HZ1 LYS A   5      40.750  45.630  51.770  1.00  0.00           H
ATOM     56  HZ2 LYS A   5      41.130  45.470  50.240  1.00  0.00           H
ATOM     57  HZ3 LYS A   5      41.990  44.660  51.480  1.00  0.00           H
ATOM     58  C   LYS A   5      48.360  45.570  50.560  1.00  0.00           C
ATOM     59  O   LYS A   5      49.210  46.420  50.890  1.00  0.00           O
ATOM     60  N   ILE A   6      48.600  44.710  49.590  1.00  0.00           N
ATOM     61  H   ILE A   6      47.990  43.930  49.440  1.00  0.00           H
ATOM     62  CA  ILE A   6      49.870  44.710  48.790  1.00  0.00           C
ATOM     63  CB  ILE A   6      50.310  43.300  48.660  1.00  0.00           C
ATOM     64  CG1 ILE A   6      50.680  42.700  50.000  1.00  0.00           C
ATOM     65  CG2 ILE A   6      51.320  42.970  47.570  1.00  0.00           C
ATOM     66  CD  ILE A   6      51.920  43.300  50.710  1.00  0.00           C
ATOM     67  C   ILE A   6      49.590  45.450  47.460  1.00  0.00           C
ATOM     68  O   ILE A   6      48.790  44.970  46.700  1.00  0.00           O
ATOM     69  N   VAL A   7      50.070  46.670  47.300  1.00  0.00           N
ATOM     70  H   VAL A   7      50.720  47.050  47.960  1.00  0.00           H
ATOM     71  CA  VAL A   7      50.040  47.480  46.030  1.00  0.00           C
ATOM     72  CB  VAL A   7      50.160  48.950  46.360  1.00  0.00           C
ATOM     73  CG1 VAL A   7      49.930  49.800  45.120  1.00  0.00           C
ATOM     74  CG2 VAL A   7      49.100  49.380  47.310  1.00  0.00           C
ATOM     75  C   VAL A   7      51.040  47.000  44.920  1.00  0.00           C
ATOM     76  O   VAL A   7      52.170  47.380  44.870  1.00  0.00           O
ATOM     77  N   CYS A   8      50.520  46.110  44.010  1.00  0.00           N
ATOM     78  H   CYS A   8      49.520  46.080  43.980  1.00  0.00           H
ATOM     79  CA  CYS A   8      51.340  45.400  43.000  1.00  0.00           C
ATOM     80  CB  CYS A   8      50.440  44.280  42.490  1.00  0.00           C
ATOM     81  SG  CYS A   8      51.030  43.540  40.950  1.00  0.00           S
ATOM     82  HG  CYS A   8      49.830  43.020  40.760  1.00  0.00           H
ATOM     83  C   CYS A   8      51.690  46.440  41.930  1.00  0.00           C
ATOM     84  O   CYS A   8      50.980  47.400  41.650  1.00  0.00           O
ATOM     85  N   THR A   9      52.720  46.110  41.180  1.00  0.00           N
ATOM     86  H   THR A   9      52.760  45.140  40.960  1.00  0.00           H
ATOM     87  CA  THR A   9      53.250  47.050  40.160  1.00  0.00           C
ATOM     88  CB  THR A   9      54.790  47.370  40.360  1.00  0.00           C
ATOM     89  OG1 THR A   9      55.620  46.270  40.180  1.00  0.00           O
ATOM     90  HG1 THR A   9      55.250  45.540  40.750  1.00  0.00           H
ATOM     91  CG2 THR A   9      55.040  48.030  41.750  1.00  0.00           C
ATOM     92  C   THR A   9      52.920  46.580  38.730  1.00  0.00           C
ATOM     93  O   THR A   9      53.290  45.470  38.380  1.00  0.00           O
ATOM     94  N   ILE A  10      52.130  47.310  37.950  1.00  0.00           N
ATOM     95  H   ILE A  10      51.830  48.190  38.300  1.00  0.00           H
ATOM     96  CA  ILE A  10      52.010  46.950  36.540  1.00  0.00           C
ATOM     97  CB  ILE A  10      50.570  47.160  36.140  1.00  0.00           C
ATOM     98  CG1 ILE A  10      50.390  46.620  34.760  1.00  0.00           C
ATOM     99  CG2 ILE A  10      49.990  48.610  36.240  1.00  0.00           C
ATOM    100  CD  ILE A  10      49.920  45.180  34.820  1.00  0.00           C
ATOM    101  C   ILE A  10      53.060  47.520  35.540  1.00  0.00           C
ATOM    102  O   ILE A  10      53.390  48.680  35.670  1.00  0.00           O
ATOM    103  N   GLY A  11      53.580  46.650  34.730  1.00  0.00           N
ATOM    104  H   GLY A  11      53.360  45.700  34.600  1.00  0.00           H
ATOM    105  CA  GLY A  11      54.670  47.120  33.800  1.00  0.00           C
ATOM    106  C   GLY A  11      54.990  46.040  32.820  1.00  0.00           C
ATOM    107  O   GLY A  11      54.140  45.140  32.690  1.00  0.00           O
ATOM    108  N   PRO A  12      56.220  45.920  32.290  1.00  0.00           N
ATOM    109  CA  PRO A  12      56.690  44.860  31.330  1.00  0.00           C
ATOM    110  CB  PRO A  12      58.200  45.170  31.220  1.00  0.00           C
ATOM    111  CG  PRO A  12      58.140  46.700  31.260  1.00  0.00           C
ATOM    112  CD  PRO A  12      57.230  46.950  32.390  1.00  0.00           C
ATOM    113  C   PRO A  12      56.390  43.460  31.740  1.00  0.00           C
ATOM    114  O   PRO A  12      55.750  42.750  30.990  1.00  0.00           O
ATOM    115  N   LYS A  13      56.680  43.140  32.950  1.00  0.00           N
ATOM    116  H   LYS A  13      56.980  43.740  33.690  1.00  0.00           H
ATOM    117  CA  LYS A  13      56.570  41.750  33.350  1.00  0.00           C
ATOM    118  CB  LYS A  13      57.430  41.490  34.530  1.00  0.00           C
ATOM    119  CG  LYS A  13      58.890  41.270  34.220  1.00  0.00           C
ATOM    120  CD  LYS A  13      59.200  39.950  33.720  1.00  0.00           C
ATOM    121  CE  LYS A  13      60.520  39.740  32.960  1.00  0.00           C
ATOM    122  NZ  LYS A  13      60.830  40.800  31.980  1.00  0.00           N
ATOM    123  HZ1 LYS A  13      60.030  40.980  31.400  1.00  0.00           H
ATOM    124  HZ2 LYS A  13      61.100  41.680  32.400  1.00  0.00           H
ATOM    125  HZ3 LYS A  13      61.550  40.510  31.350  1.00  0.00           H
ATOM    126  C   LYS A  13      55.150  41.270  33.700  1.00  0.00           C
ATOM    127  O   LYS A  13      54.620  40.370  33.030  1.00  0.00           O
ATOM    128  N   THR A  14      54.390  42.090  34.440  1.00  0.00           N
ATOM    129  H   THR A  14      54.710  43.010  34.670  1.00  0.00           H
ATOM    130  CA  THR A  14      53.000  41.710  34.830  1.00  0.00           C
ATOM    131  CB  THR A  14      52.460  42.560  35.970  1.00  0.00           C
ATOM    132  OG1 THR A  14      52.790  43.950  35.810  1.00  0.00           O
ATOM    133  HG1 THR A  14      52.720  44.280  36.750  1.00  0.00           H
ATOM    134  CG2 THR A  14      52.700  42.050  37.370  1.00  0.00           C
ATOM    135  C   THR A  14      51.820  41.650  33.790  1.00  0.00           C
ATOM    136  O   THR A  14      50.880  40.940  34.090  1.00  0.00           O
ATOM    137  N   GLU A  15      52.070  42.040  32.560  1.00  0.00           N
ATOM    138  H   GLU A  15      53.000  42.230  32.260  1.00  0.00           H
ATOM    139  CA  GLU A  15      51.020  42.230  31.480  1.00  0.00           C
ATOM    140  CB  GLU A  15      51.720  42.730  30.230  1.00  0.00           C
ATOM    141  CG  GLU A  15      51.670  44.250  30.160  1.00  0.00           C
ATOM    142  CD  GLU A  15      51.810  44.740  28.750  1.00  0.00           C
ATOM    143  OE1 GLU A  15      52.910  45.120  28.380  1.00  0.00           O
ATOM    144  OE2 GLU A  15      50.840  44.790  27.970  1.00  0.00           O
ATOM    145  C   GLU A  15      50.100  41.060  31.000  1.00  0.00           C
ATOM    146  O   GLU A  15      49.090  41.320  30.320  1.00  0.00           O
ATOM    147  N   SER A  16      50.340  39.920  31.630  1.00  0.00           N
ATOM    148  H   SER A  16      50.850  39.930  32.490  1.00  0.00           H
ATOM    149  CA  SER A  16      49.490  38.730  31.360  1.00  0.00           C
ATOM    150  CB  SER A  16      50.160  37.450  31.920  1.00  0.00           C
ATOM    151  OG  SER A  16      49.230  36.370  31.750  1.00  0.00           O
ATOM    152  HG  SER A  16      49.390  35.920  30.860  1.00  0.00           H
ATOM    153  C   SER A  16      48.080  38.770  31.900  1.00  0.00           C
ATOM    154  O   SER A  16      47.960  38.920  33.060  1.00  0.00           O
ATOM    155  N   GLU A  17      47.170  38.530  30.990  1.00  0.00           N
ATOM    156  H   GLU A  17      47.360  38.470  30.000  1.00  0.00           H
ATOM    157  CA  GLU A  17      45.700  38.490  31.340  1.00  0.00           C
ATOM    158  CB  GLU A  17      44.760  38.340  30.110  1.00  0.00           C
ATOM    159  CG  GLU A  17      44.630  39.660  29.360  1.00  0.00           C
ATOM    160  CD  GLU A  17      44.010  39.360  28.010  1.00  0.00           C
ATOM    161  OE1 GLU A  17      42.740  39.310  27.910  1.00  0.00           O
ATOM    162  OE2 GLU A  17      44.780  39.150  27.000  1.00  0.00           O
ATOM    163  C   GLU A  17      45.430  37.430  32.450  1.00  0.00           C
ATOM    164  O   GLU A  17      45.120  37.810  33.580  1.00  0.00           O
ATOM    165  N   GLU A  18      45.960  36.200  32.240  1.00  0.00           N
ATOM    166  H   GLU A  18      46.240  35.920  31.320  1.00  0.00           H
ATOM    167  CA  GLU A  18      45.820  35.070  33.180  1.00  0.00           C
ATOM    168  CB  GLU A  18      46.670  34.030  32.510  1.00  0.00           C
ATOM    169  CG  GLU A  18      46.440  32.590  32.890  1.00  0.00           C
ATOM    170  CD  GLU A  18      47.100  31.490  32.030  1.00  0.00           C
ATOM    171  OE1 GLU A  18      48.250  31.110  32.260  1.00  0.00           O
ATOM    172  OE2 GLU A  18      46.360  31.080  31.050  1.00  0.00           O
ATOM    173  C   GLU A  18      46.560  35.380  34.560  1.00  0.00           C
ATOM    174  O   GLU A  18      46.050  35.110  35.630  1.00  0.00           O
ATOM    175  N   MET A  19      47.710  35.990  34.480  1.00  0.00           N
ATOM    176  H   MET A  19      48.250  36.110  33.650  1.00  0.00           H
ATOM    177  CA  MET A  19      48.330  36.460  35.740  1.00  0.00           C
ATOM    178  CB  MET A  19      49.800  36.810  35.580  1.00  0.00           C
ATOM    179  CG  MET A  19      50.640  35.500  35.330  1.00  0.00           C
ATOM    180  SD  MET A  19      52.410  35.770  35.730  1.00  0.00           S
ATOM    181  CE  MET A  19      53.060  34.200  35.180  1.00  0.00           C
ATOM    182  C   MET A  19      47.560  37.570  36.450  1.00  0.00           C
ATOM    183  O   MET A  19      47.250  37.430  37.650  1.00  0.00           O
ATOM    184  N   LEU A  20      46.970  38.540  35.700  1.00  0.00           N
ATOM    185  H   LEU A  20      47.240  38.510  34.740  1.00  0.00           H
ATOM    186  CA  LEU A  20      46.200  39.620  36.160  1.00  0.00           C
ATOM    187  CB  LEU A  20      45.970  40.710  35.060  1.00  0.00           C
ATOM    188  CG  LEU A  20      47.140  41.650  34.870  1.00  0.00           C
ATOM    189  CD1 LEU A  20      46.650  42.800  34.070  1.00  0.00           C
ATOM    190  CD2 LEU A  20      47.830  42.150  36.190  1.00  0.00           C
ATOM    191  C   LEU A  20      44.880  39.190  36.830  1.00  0.00           C
ATOM    192  O   LEU A  20      44.530  39.550  37.960  1.00  0.00           O
ATOM    193  N   ALA A  21      44.420  38.060  36.280  1.00  0.00           N
ATOM    194  H   ALA A  21      44.790  37.780  35.400  1.00  0.00           H
ATOM    195  CA  ALA A  21      43.250  37.310  36.850  1.00  0.00           C
ATOM    196  CB  ALA A  21      42.750  36.250  35.830  1.00  0.00           C
ATOM    197  C   ALA A  21      43.540  36.580  38.170  1.00  0.00           C
ATOM    198  O   ALA A  21      42.790  36.840  39.040  1.00  0.00           O
ATOM    199  N   LYS A  22      44.680  35.900  38.140  1.00  0.00           N
ATOM    200  H   LYS A  22      45.270  35.770  37.340  1.00  0.00           H
ATOM    201  CA  LYS A  22      45.210  35.120  39.280  1.00  0.00           C
ATOM    202  CB  LYS A  22      46.350  34.270  38.830  1.00  0.00           C
ATOM    203  CG  LYS A  22      46.050  33.160  37.910  1.00  0.00           C
ATOM    204  CD  LYS A  22      47.130  32.140  37.660  1.00  0.00           C
ATOM    205  CE  LYS A  22      46.710  30.970  36.740  1.00  0.00           C
ATOM    206  NZ  LYS A  22      47.760  30.000  36.480  1.00  0.00           N
ATOM    207  HZ1 LYS A  22      48.250  29.690  37.300  1.00  0.00           H
ATOM    208  HZ2 LYS A  22      47.390  29.270  35.900  1.00  0.00           H
ATOM    209  HZ3 LYS A  22      48.460  30.380  35.880  1.00  0.00           H
ATOM    210  C   LYS A  22      45.690  36.080  40.420  1.00  0.00           C
ATOM    211  O   LYS A  22      45.430  35.850  41.560  1.00  0.00           O
ATOM    212  N   MET A  23      46.170  37.310  40.050  1.00  0.00           N
ATOM    213  H   MET A  23      46.670  37.430  39.200  1.00  0.00           H
ATOM    214  CA  MET A  23      46.450  38.470  40.950  1.00  0.00           C
ATOM    215  CB  MET A  23      47.180  39.620  40.280  1.00  0.00           C
ATOM    216  CG  MET A  23      48.570  39.150  39.750  1.00  0.00           C
ATOM    217  SD  MET A  23      49.660  40.440  39.090  1.00  0.00           S
ATOM    218  CE  MET A  23      50.930  39.290  38.510  1.00  0.00           C
ATOM    219  C   MET A  23      45.100  38.940  41.540  1.00  0.00           C
ATOM    220  O   MET A  23      45.010  38.700  42.740  1.00  0.00           O
ATOM    221  N   LEU A  24      44.070  39.220  40.730  1.00  0.00           N
ATOM    222  H   LEU A  24      44.190  39.450  39.770  1.00  0.00           H
ATOM    223  CA  LEU A  24      42.740  39.430  41.260  1.00  0.00           C
ATOM    224  CB  LEU A  24      41.690  39.910  40.210  1.00  0.00           C
ATOM    225  CG  LEU A  24      41.640  41.360  39.950  1.00  0.00           C
ATOM    226  CD1 LEU A  24      42.910  41.910  39.300  1.00  0.00           C
ATOM    227  CD2 LEU A  24      40.390  41.580  39.040  1.00  0.00           C
ATOM    228  C   LEU A  24      42.080  38.210  42.020  1.00  0.00           C
ATOM    229  O   LEU A  24      41.080  38.400  42.760  1.00  0.00           O
ATOM    230  N   ASP A  25      42.520  37.020  41.780  1.00  0.00           N
ATOM    231  H   ASP A  25      42.940  36.890  40.880  1.00  0.00           H
ATOM    232  CA  ASP A  25      42.110  35.840  42.590  1.00  0.00           C
ATOM    233  CB  ASP A  25      42.400  34.520  41.830  1.00  0.00           C
ATOM    234  CG  ASP A  25      41.650  33.350  42.510  1.00  0.00           C
ATOM    235  OD1 ASP A  25      42.280  32.240  42.520  1.00  0.00           O
ATOM    236  OD2 ASP A  25      40.460  33.470  42.890  1.00  0.00           O
ATOM    237  C   ASP A  25      42.810  35.870  43.980  1.00  0.00           C
ATOM    238  O   ASP A  25      42.200  35.800  45.040  1.00  0.00           O
ATOM    239  N   ALA A  26      44.180  35.920  43.940  1.00  0.00           N
ATOM    240  H   ALA A  26      44.640  35.920  43.050  1.00  0.00           H
ATOM    241  CA  ALA A  26      44.930  35.940  45.270  1.00  0.00           C
ATOM    242  CB  ALA A  26      46.400  35.590  45.070  1.00  0.00           C
ATOM    243  C   ALA A  26      44.750  37.190  46.130  1.00  0.00           C
ATOM    244  O   ALA A  26      44.470  37.070  47.340  1.00  0.00           O
ATOM    245  N   GLY A  27      44.690  38.370  45.480  1.00  0.00           N
ATOM    246  H   GLY A  27      44.840  38.370  44.500  1.00  0.00           H
ATOM    247  CA  GLY A  27      44.080  39.580  46.010  1.00  0.00           C
ATOM    248  C   GLY A  27      44.820  40.990  45.780  1.00  0.00           C
ATOM    249  O   GLY A  27      44.430  41.900  46.540  1.00  0.00           O
ATOM    250  N   MET A  28      45.750  41.010  44.820  1.00  0.00           N
ATOM    251  H   MET A  28      46.060  40.170  44.400  1.00  0.00           H
ATOM    252  CA  MET A  28      46.400  42.240  44.310  1.00  0.00           C
ATOM    253  CB  MET A  28      47.530  41.770  43.420  1.00  0.00           C
ATOM    254  CG  MET A  28      48.690  41.290  44.280  1.00  0.00           C
ATOM    255  SD  MET A  28      48.410  39.760  45.270  1.00  0.00           S
ATOM    256  CE  MET A  28      49.820  39.690  46.250  1.00  0.00           C
ATOM    257  C   MET A  28      45.520  43.230  43.510  1.00  0.00           C
ATOM    258  O   MET A  28      45.750  43.440  42.340  1.00  0.00           O
ATOM    259  N   ASN A  29      44.470  43.670  44.200  1.00  0.00           N
ATOM    260  H   ASN A  29      44.460  43.420  45.170  1.00  0.00           H
ATOM    261  CA  ASN A  29      43.380  44.600  43.880  1.00  0.00           C
ATOM    262  CB  ASN A  29      42.070  44.520  44.680  1.00  0.00           C
ATOM    263  CG  ASN A  29      41.120  43.210  44.550  1.00  0.00           C
ATOM    264  OD1 ASN A  29      41.560  42.110  44.740  1.00  0.00           O
ATOM    265  ND2 ASN A  29      39.840  43.320  44.440  1.00  0.00           N
ATOM    266 1HD2 ASN A  29      39.440  44.220  44.490  1.00  0.00           H
ATOM    267 2HD2 ASN A  29      39.280  42.490  44.390  1.00  0.00           H
ATOM    268  C   ASN A  29      43.850  46.040  43.740  1.00  0.00           C
ATOM    269  O   ASN A  29      43.450  46.650  42.740  1.00  0.00           O
ATOM    270  N   VAL A  30      44.530  46.700  44.630  1.00  0.00           N
ATOM    271  H   VAL A  30      44.810  46.200  45.450  1.00  0.00           H
ATOM    272  CA  VAL A  30      45.280  47.970  44.440  1.00  0.00           C
ATOM    273  CB  VAL A  30      45.390  48.850  45.690  1.00  0.00           C
ATOM    274  CG1 VAL A  30      44.010  49.480  45.900  1.00  0.00           C
ATOM    275  CG2 VAL A  30      45.740  48.040  46.910  1.00  0.00           C
ATOM    276  C   VAL A  30      46.590  47.850  43.680  1.00  0.00           C
ATOM    277  O   VAL A  30      47.480  47.090  44.040  1.00  0.00           O
ATOM    278  N   MET A  31      46.750  48.690  42.660  1.00  0.00           N
ATOM    279  H   MET A  31      46.050  49.380  42.500  1.00  0.00           H
ATOM    280  CA  MET A  31      47.730  48.600  41.550  1.00  0.00           C
ATOM    281  CB  MET A  31      46.910  48.280  40.290  1.00  0.00           C
ATOM    282  CG  MET A  31      46.520  46.840  40.160  1.00  0.00           C
ATOM    283  SD  MET A  31      47.950  45.710  40.350  1.00  0.00           S
ATOM    284  CE  MET A  31      47.270  44.290  39.520  1.00  0.00           C
ATOM    285  C   MET A  31      48.490  49.910  41.470  1.00  0.00           C
ATOM    286  O   MET A  31      47.920  50.970  41.610  1.00  0.00           O
ATOM    287  N   ARG A  32      49.830  49.800  41.190  1.00  0.00           N
ATOM    288  H   ARG A  32      50.260  48.920  41.000  1.00  0.00           H
ATOM    289  CA  ARG A  32      50.780  50.920  41.010  1.00  0.00           C
ATOM    290  CB  ARG A  32      52.030  50.660  41.890  1.00  0.00           C
ATOM    291  CG  ARG A  32      53.070  51.780  41.800  1.00  0.00           C
ATOM    292  CD  ARG A  32      54.370  51.570  42.600  1.00  0.00           C
ATOM    293  NE  ARG A  32      55.430  52.620  42.290  1.00  0.00           N
ATOM    294  HE  ARG A  32      55.090  53.130  41.500  1.00  0.00           H
ATOM    295  CZ  ARG A  32      56.590  52.880  42.870  1.00  0.00           C
ATOM    296  NH1 ARG A  32      57.020  52.140  43.920  1.00  0.00           N
ATOM    297 1HH1 ARG A  32      56.540  51.360  44.320  1.00  0.00           H
ATOM    298 2HH1 ARG A  32      57.970  52.340  44.180  1.00  0.00           H
ATOM    299  NH2 ARG A  32      57.500  53.600  42.160  1.00  0.00           N
ATOM    300 1HH2 ARG A  32      57.180  54.000  41.300  1.00  0.00           H
ATOM    301 2HH2 ARG A  32      58.340  53.910  42.600  1.00  0.00           H
ATOM    302  C   ARG A  32      51.220  51.110  39.600  1.00  0.00           C
ATOM    303  O   ARG A  32      51.390  50.210  38.800  1.00  0.00           O
ATOM    304  N   LEU A  33      51.050  52.350  39.280  1.00  0.00           N
ATOM    305  H   LEU A  33      50.500  52.990  39.820  1.00  0.00           H
ATOM    306  CA  LEU A  33      51.390  52.900  37.960  1.00  0.00           C
ATOM    307  CB  LEU A  33      50.090  53.590  37.350  1.00  0.00           C
ATOM    308  CG  LEU A  33      50.080  53.740  35.830  1.00  0.00           C
ATOM    309  CD1 LEU A  33      49.910  52.330  35.200  1.00  0.00           C
ATOM    310  CD2 LEU A  33      48.890  54.620  35.560  1.00  0.00           C
ATOM    311  C   LEU A  33      52.500  54.000  38.020  1.00  0.00           C
ATOM    312  O   LEU A  33      52.320  54.980  38.690  1.00  0.00           O
ATOM    313  N   ASN A  34      53.410  53.960  37.020  1.00  0.00           N
ATOM    314  H   ASN A  34      53.310  53.260  36.320  1.00  0.00           H
ATOM    315  CA  ASN A  34      54.470  54.950  36.870  1.00  0.00           C
ATOM    316  CB  ASN A  34      55.770  54.410  37.560  1.00  0.00           C
ATOM    317  CG  ASN A  34      55.920  54.620  39.060  1.00  0.00           C
ATOM    318  OD1 ASN A  34      55.300  54.070  39.910  1.00  0.00           O
ATOM    319  ND2 ASN A  34      56.310  55.850  39.450  1.00  0.00           N
ATOM    320 1HD2 ASN A  34      56.480  56.600  38.810  1.00  0.00           H
ATOM    321 2HD2 ASN A  34      56.100  56.060  40.400  1.00  0.00           H
ATOM    322  C   ASN A  34      54.630  55.240  35.370  1.00  0.00           C
ATOM    323  O   ASN A  34      55.290  54.540  34.620  1.00  0.00           O
ATOM    324  N   PHE A  35      53.930  56.270  34.890  1.00  0.00           N
ATOM    325  H   PHE A  35      53.600  56.930  35.570  1.00  0.00           H
ATOM    326  CA  PHE A  35      53.960  56.710  33.520  1.00  0.00           C
ATOM    327  CB  PHE A  35      52.820  57.800  33.210  1.00  0.00           C
ATOM    328  CG  PHE A  35      51.340  57.460  33.060  1.00  0.00           C
ATOM    329  CD1 PHE A  35      50.860  56.460  32.260  1.00  0.00           C
ATOM    330  HD1 PHE A  35      51.370  56.350  31.300  1.00  0.00           H
ATOM    331  CD2 PHE A  35      50.520  58.190  33.900  1.00  0.00           C
ATOM    332  HD2 PHE A  35      50.940  58.890  34.620  1.00  0.00           H
ATOM    333  CE1 PHE A  35      49.510  56.130  32.380  1.00  0.00           C
ATOM    334  HE1 PHE A  35      49.080  55.590  31.540  1.00  0.00           H
ATOM    335  CE2 PHE A  35      49.160  57.820  34.060  1.00  0.00           C
ATOM    336  HE2 PHE A  35      48.690  58.250  34.940  1.00  0.00           H
ATOM    337  CZ  PHE A  35      48.640  56.810  33.250  1.00  0.00           C
ATOM    338  HZ  PHE A  35      47.580  56.600  33.160  1.00  0.00           H
ATOM    339  C   PHE A  35      55.210  57.220  32.750  1.00  0.00           C
ATOM    340  O   PHE A  35      55.670  56.590  31.810  1.00  0.00           O
ATOM    341  N   SER A  36      55.750  58.300  33.340  1.00  0.00           N
ATOM    342  H   SER A  36      55.160  58.930  33.860  1.00  0.00           H
ATOM    343  CA  SER A  36      57.030  59.010  33.050  1.00  0.00           C
ATOM    344  CB  SER A  36      57.550  59.800  34.280  1.00  0.00           C
ATOM    345  OG  SER A  36      57.160  61.180  34.020  1.00  0.00           O
ATOM    346  HG  SER A  36      56.180  61.150  33.840  1.00  0.00           H
ATOM    347  C   SER A  36      58.270  58.250  32.480  1.00  0.00           C
ATOM    348  O   SER A  36      58.970  58.850  31.640  1.00  0.00           O
ATOM    349  N   HIS A  37      58.810  57.270  33.160  1.00  0.00           N
ATOM    350  H   HIS A  37      58.840  57.260  34.160  1.00  0.00           H
ATOM    351  CA  HIS A  37      59.810  56.360  32.510  1.00  0.00           C
ATOM    352  CB  HIS A  37      60.640  55.730  33.590  1.00  0.00           C
ATOM    353  CG  HIS A  37      61.950  55.200  33.120  1.00  0.00           C
ATOM    354  ND1 HIS A  37      63.160  55.650  33.150  1.00  0.00           N
ATOM    355  CD2 HIS A  37      62.030  53.960  32.580  1.00  0.00           C
ATOM    356  HD2 HIS A  37      61.160  53.450  32.180  1.00  0.00           H
ATOM    357  CE1 HIS A  37      64.000  54.740  32.760  1.00  0.00           C
ATOM    358  HE1 HIS A  37      65.050  55.000  32.660  1.00  0.00           H
ATOM    359  NE2 HIS A  37      63.290  53.700  32.300  1.00  0.00           N
ATOM    360  HE2 HIS A  37      63.670  53.040  31.660  1.00  0.00           H
ATOM    361  C   HIS A  37      59.170  55.380  31.560  1.00  0.00           C
ATOM    362  O   HIS A  37      58.240  54.620  31.880  1.00  0.00           O
ATOM    363  N   GLY A  38      59.420  55.610  30.270  1.00  0.00           N
ATOM    364  H   GLY A  38      60.160  56.230  30.000  1.00  0.00           H
ATOM    365  CA  GLY A  38      58.810  55.030  29.030  1.00  0.00           C
ATOM    366  C   GLY A  38      57.590  55.680  28.440  1.00  0.00           C
ATOM    367  O   GLY A  38      57.440  56.930  28.580  1.00  0.00           O
ATOM    368  N   ASP A  39      57.120  55.070  27.320  1.00  0.00           N
ATOM    369  H   ASP A  39      57.410  54.130  27.120  1.00  0.00           H
ATOM    370  CA  ASP A  39      55.980  55.520  26.550  1.00  0.00           C
ATOM    371  CB  ASP A  39      56.010  54.640  25.360  1.00  0.00           C
ATOM    372  CG  ASP A  39      54.950  54.790  24.300  1.00  0.00           C
ATOM    373  OD1 ASP A  39      53.910  54.150  24.360  1.00  0.00           O
ATOM    374  OD2 ASP A  39      55.160  55.660  23.430  1.00  0.00           O
ATOM    375  C   ASP A  39      54.680  55.450  27.410  1.00  0.00           C
ATOM    376  O   ASP A  39      54.440  54.470  28.170  1.00  0.00           O
ATOM    377  N   TYR A  40      53.780  56.420  27.150  1.00  0.00           N
ATOM    378  H   TYR A  40      53.750  56.930  26.290  1.00  0.00           H
ATOM    379  CA  TYR A  40      52.630  56.620  27.980  1.00  0.00           C
ATOM    380  CB  TYR A  40      52.200  58.090  27.900  1.00  0.00           C
ATOM    381  CG  TYR A  40      53.130  59.060  28.680  1.00  0.00           C
ATOM    382  CD1 TYR A  40      54.410  59.360  28.250  1.00  0.00           C
ATOM    383  HD1 TYR A  40      54.880  58.760  27.480  1.00  0.00           H
ATOM    384  CD2 TYR A  40      52.660  59.510  29.880  1.00  0.00           C
ATOM    385  HD2 TYR A  40      51.610  59.390  30.140  1.00  0.00           H
ATOM    386  CE1 TYR A  40      55.300  60.100  29.060  1.00  0.00           C
ATOM    387  HE1 TYR A  40      56.310  60.250  28.670  1.00  0.00           H
ATOM    388  CE2 TYR A  40      53.520  60.310  30.640  1.00  0.00           C
ATOM    389  HE2 TYR A  40      53.230  60.520  31.670  1.00  0.00           H
ATOM    390  CZ  TYR A  40      54.820  60.610  30.260  1.00  0.00           C
ATOM    391  OH  TYR A  40      55.340  61.820  30.660  1.00  0.00           O
ATOM    392  HH  TYR A  40      55.240  61.860  31.660  1.00  0.00           H
ATOM    393  C   TYR A  40      51.490  55.650  27.470  1.00  0.00           C
ATOM    394  O   TYR A  40      50.870  54.990  28.370  1.00  0.00           O
ATOM    395  N   ALA A  41      51.440  55.360  26.190  1.00  0.00           N
ATOM    396  H   ALA A  41      51.680  56.110  25.590  1.00  0.00           H
ATOM    397  CA  ALA A  41      50.470  54.340  25.610  1.00  0.00           C
ATOM    398  CB  ALA A  41      50.690  54.600  24.130  1.00  0.00           C
ATOM    399  C   ALA A  41      50.840  52.880  25.940  1.00  0.00           C
ATOM    400  O   ALA A  41      49.910  52.080  26.020  1.00  0.00           O
ATOM    401  N   GLU A  42      52.120  52.530  26.100  1.00  0.00           N
ATOM    402  H   GLU A  42      52.910  52.960  25.660  1.00  0.00           H
ATOM    403  CA  GLU A  42      52.470  51.190  26.610  1.00  0.00           C
ATOM    404  CB  GLU A  42      53.940  50.970  26.790  1.00  0.00           C
ATOM    405  CG  GLU A  42      54.760  51.220  25.510  1.00  0.00           C
ATOM    406  CD  GLU A  42      56.220  50.900  25.810  1.00  0.00           C
ATOM    407  OE1 GLU A  42      56.550  49.730  25.600  1.00  0.00           O
ATOM    408  OE2 GLU A  42      57.030  51.680  26.380  1.00  0.00           O
ATOM    409  C   GLU A  42      51.850  50.950  28.010  1.00  0.00           C
ATOM    410  O   GLU A  42      51.100  50.030  28.240  1.00  0.00           O
ATOM    411  N   HIS A  43      51.750  52.030  28.800  1.00  0.00           N
ATOM    412  H   HIS A  43      51.960  52.960  28.480  1.00  0.00           H
ATOM    413  CA  HIS A  43      51.060  51.910  30.130  1.00  0.00           C
ATOM    414  CB  HIS A  43      51.570  52.900  31.180  1.00  0.00           C
ATOM    415  CG  HIS A  43      53.090  52.550  31.410  1.00  0.00           C
ATOM    416  ND1 HIS A  43      53.620  51.610  32.200  1.00  0.00           N
ATOM    417  CD2 HIS A  43      54.100  53.420  31.150  1.00  0.00           C
ATOM    418  HD2 HIS A  43      54.050  54.060  30.280  1.00  0.00           H
ATOM    419  CE1 HIS A  43      54.900  51.860  32.440  1.00  0.00           C
ATOM    420  HE1 HIS A  43      55.540  51.380  33.180  1.00  0.00           H
ATOM    421  NE2 HIS A  43      55.200  53.020  31.820  1.00  0.00           N
ATOM    422  HE2 HIS A  43      56.020  53.560  31.990  1.00  0.00           H
ATOM    423  C   HIS A  43      49.530  51.980  30.030  1.00  0.00           C
ATOM    424  O   HIS A  43      48.840  51.300  30.850  1.00  0.00           O
ATOM    425  N   GLY A  44      49.020  52.900  29.220  1.00  0.00           N
ATOM    426  H   GLY A  44      49.650  53.650  28.950  1.00  0.00           H
ATOM    427  CA  GLY A  44      47.690  53.080  28.850  1.00  0.00           C
ATOM    428  C   GLY A  44      46.990  51.820  28.330  1.00  0.00           C
ATOM    429  O   GLY A  44      45.940  51.410  28.780  1.00  0.00           O
ATOM    430  N   GLN A  45      47.810  51.150  27.560  1.00  0.00           N
ATOM    431  H   GLN A  45      48.670  51.600  27.320  1.00  0.00           H
ATOM    432  CA  GLN A  45      47.440  49.840  27.000  1.00  0.00           C
ATOM    433  CB  GLN A  45      48.450  49.450  25.960  1.00  0.00           C
ATOM    434  CG  GLN A  45      47.760  48.580  24.940  1.00  0.00           C
ATOM    435  CD  GLN A  45      48.620  47.940  23.810  1.00  0.00           C
ATOM    436  OE1 GLN A  45      48.700  48.520  22.760  1.00  0.00           O
ATOM    437  NE2 GLN A  45      49.250  46.810  24.090  1.00  0.00           N
ATOM    438 1HE2 GLN A  45      48.980  46.310  24.920  1.00  0.00           H
ATOM    439 2HE2 GLN A  45      49.820  46.350  23.410  1.00  0.00           H
ATOM    440  C   GLN A  45      47.210  48.670  28.000  1.00  0.00           C
ATOM    441  O   GLN A  45      46.230  47.870  27.910  1.00  0.00           O
ATOM    442  N   ARG A  46      48.110  48.670  29.010  1.00  0.00           N
ATOM    443  H   ARG A  46      48.930  49.210  28.780  1.00  0.00           H
ATOM    444  CA  ARG A  46      48.180  47.800  30.200  1.00  0.00           C
ATOM    445  CB  ARG A  46      49.450  48.160  31.020  1.00  0.00           C
ATOM    446  CG  ARG A  46      50.690  47.670  30.310  1.00  0.00           C
ATOM    447  CD  ARG A  46      51.950  48.090  31.100  1.00  0.00           C
ATOM    448  NE  ARG A  46      53.040  47.470  30.320  1.00  0.00           N
ATOM    449  HE  ARG A  46      52.750  46.620  29.880  1.00  0.00           H
ATOM    450  CZ  ARG A  46      54.210  48.090  29.960  1.00  0.00           C
ATOM    451  NH1 ARG A  46      54.500  49.400  30.130  1.00  0.00           N
ATOM    452 1HH1 ARG A  46      53.850  49.900  30.700  1.00  0.00           H
ATOM    453 2HH1 ARG A  46      55.250  49.910  29.700  1.00  0.00           H
ATOM    454  NH2 ARG A  46      55.090  47.310  29.350  1.00  0.00           N
ATOM    455 1HH2 ARG A  46      54.960  46.320  29.220  1.00  0.00           H
ATOM    456 2HH2 ARG A  46      55.960  47.710  29.080  1.00  0.00           H
ATOM    457  C   ARG A  46      46.930  48.070  31.090  1.00  0.00           C
ATOM    458  O   ARG A  46      46.430  47.120  31.700  1.00  0.00           O
ATOM    459  N   ILE A  47      46.530  49.340  31.140  1.00  0.00           N
ATOM    460  H   ILE A  47      47.170  50.030  30.800  1.00  0.00           H
ATOM    461  CA  ILE A  47      45.220  49.740  31.670  1.00  0.00           C
ATOM    462  CB  ILE A  47      45.160  51.250  31.880  1.00  0.00           C
ATOM    463  CG1 ILE A  47      46.140  51.680  32.950  1.00  0.00           C
ATOM    464  CG2 ILE A  47      43.750  51.690  32.200  1.00  0.00           C
ATOM    465  CD  ILE A  47      46.390  53.140  33.080  1.00  0.00           C
ATOM    466  C   ILE A  47      43.970  49.150  31.050  1.00  0.00           C
ATOM    467  O   ILE A  47      43.000  48.810  31.770  1.00  0.00           O
ATOM    468  N   GLN A  48      44.020  48.730  29.790  1.00  0.00           N
ATOM    469  H   GLN A  48      44.910  48.700  29.330  1.00  0.00           H
ATOM    470  CA  GLN A  48      43.000  47.990  29.060  1.00  0.00           C
ATOM    471  CB  GLN A  48      43.260  48.180  27.620  1.00  0.00           C
ATOM    472  CG  GLN A  48      42.520  49.360  26.970  1.00  0.00           C
ATOM    473  CD  GLN A  48      43.090  49.540  25.570  1.00  0.00           C
ATOM    474  OE1 GLN A  48      42.840  48.690  24.700  1.00  0.00           O
ATOM    475  NE2 GLN A  48      43.980  50.510  25.470  1.00  0.00           N
ATOM    476 1HE2 GLN A  48      44.070  51.150  26.240  1.00  0.00           H
ATOM    477 2HE2 GLN A  48      44.460  50.790  24.640  1.00  0.00           H
ATOM    478  C   GLN A  48      42.910  46.510  29.400  1.00  0.00           C
ATOM    479  O   GLN A  48      41.880  45.920  29.620  1.00  0.00           O
ATOM    480  N   ASN A  49      44.080  45.840  29.530  1.00  0.00           N
ATOM    481  H   ASN A  49      44.950  46.120  29.130  1.00  0.00           H
ATOM    482  CA  ASN A  49      44.140  44.480  30.090  1.00  0.00           C
ATOM    483  CB  ASN A  49      45.580  43.940  30.160  1.00  0.00           C
ATOM    484  CG  ASN A  49      46.310  43.960  28.810  1.00  0.00           C
ATOM    485  OD1 ASN A  49      46.230  44.970  28.110  1.00  0.00           O
ATOM    486  ND2 ASN A  49      47.060  42.920  28.480  1.00  0.00           N
ATOM    487 1HD2 ASN A  49      47.240  42.190  29.150  1.00  0.00           H
ATOM    488 2HD2 ASN A  49      47.410  43.020  27.540  1.00  0.00           H
ATOM    489  C   ASN A  49      43.650  44.390  31.550  1.00  0.00           C
ATOM    490  O   ASN A  49      42.660  43.740  31.750  1.00  0.00           O
ATOM    491  N   LEU A  50      43.960  45.420  32.230  1.00  0.00           N
ATOM    492  H   LEU A  50      44.380  46.270  31.950  1.00  0.00           H
ATOM    493  CA  LEU A  50      43.380  45.560  33.580  1.00  0.00           C
ATOM    494  CB  LEU A  50      44.040  46.750  34.290  1.00  0.00           C
ATOM    495  CG  LEU A  50      45.390  46.320  34.940  1.00  0.00           C
ATOM    496  CD1 LEU A  50      46.090  47.500  35.520  1.00  0.00           C
ATOM    497  CD2 LEU A  50      45.180  45.330  36.110  1.00  0.00           C
ATOM    498  C   LEU A  50      41.830  45.590  33.640  1.00  0.00           C
ATOM    499  O   LEU A  50      41.190  44.880  34.390  1.00  0.00           O
ATOM    500  N   ARG A  51      41.280  46.360  32.720  1.00  0.00           N
ATOM    501  H   ARG A  51      41.850  47.020  32.230  1.00  0.00           H
ATOM    502  CA  ARG A  51      39.800  46.530  32.640  1.00  0.00           C
ATOM    503  CB  ARG A  51      39.270  47.670  31.760  1.00  0.00           C
ATOM    504  CG  ARG A  51      39.700  49.010  32.300  1.00  0.00           C
ATOM    505  CD  ARG A  51      39.270  49.900  31.160  1.00  0.00           C
ATOM    506  NE  ARG A  51      39.630  51.250  31.570  1.00  0.00           N
ATOM    507  HE  ARG A  51      39.580  51.390  32.560  1.00  0.00           H
ATOM    508  CZ  ARG A  51      40.010  52.310  30.800  1.00  0.00           C
ATOM    509  NH1 ARG A  51      40.220  53.390  31.560  1.00  0.00           N
ATOM    510 1HH1 ARG A  51      40.200  53.300  32.550  1.00  0.00           H
ATOM    511 2HH1 ARG A  51      40.470  54.260  31.120  1.00  0.00           H
ATOM    512  NH2 ARG A  51      39.730  52.310  29.490  1.00  0.00           N
ATOM    513 1HH2 ARG A  51      39.250  51.570  29.040  1.00  0.00           H
ATOM    514 2HH2 ARG A  51      40.170  53.020  28.930  1.00  0.00           H
ATOM    515  C   ARG A  51      39.160  45.160  32.230  1.00  0.00           C
ATOM    516  O   ARG A  51      38.240  44.740  32.940  1.00  0.00           O
ATOM    517  N   ASN A  52      39.790  44.450  31.320  1.00  0.00           N
ATOM    518  H   ASN A  52      40.670  44.640  30.900  1.00  0.00           H
ATOM    519  CA  ASN A  52      39.170  43.180  30.950  1.00  0.00           C
ATOM    520  CB  ASN A  52      39.970  42.640  29.710  1.00  0.00           C
ATOM    521  CG  ASN A  52      39.400  41.410  29.050  1.00  0.00           C
ATOM    522  OD1 ASN A  52      38.250  41.150  28.930  1.00  0.00           O
ATOM    523  ND2 ASN A  52      40.190  40.590  28.360  1.00  0.00           N
ATOM    524 1HD2 ASN A  52      41.180  40.640  28.310  1.00  0.00           H
ATOM    525 2HD2 ASN A  52      39.810  39.780  27.920  1.00  0.00           H
ATOM    526  C   ASN A  52      39.220  42.090  32.020  1.00  0.00           C
ATOM    527  O   ASN A  52      38.260  41.420  32.200  1.00  0.00           O
ATOM    528  N   VAL A  53      40.280  42.000  32.850  1.00  0.00           N
ATOM    529  H   VAL A  53      41.050  42.570  32.560  1.00  0.00           H
ATOM    530  CA  VAL A  53      40.320  41.120  34.070  1.00  0.00           C
ATOM    531  CB  VAL A  53      41.780  40.750  34.360  1.00  0.00           C
ATOM    532  CG1 VAL A  53      42.380  40.000  33.200  1.00  0.00           C
ATOM    533  CG2 VAL A  53      42.560  41.950  34.930  1.00  0.00           C
ATOM    534  C   VAL A  53      39.470  41.740  35.210  1.00  0.00           C
ATOM    535  O   VAL A  53      38.880  40.990  35.980  1.00  0.00           O
ATOM    536  N   MET A  54      39.200  43.060  35.220  1.00  0.00           N
ATOM    537  H   MET A  54      39.610  43.750  34.630  1.00  0.00           H
ATOM    538  CA  MET A  54      38.200  43.610  36.210  1.00  0.00           C
ATOM    539  CB  MET A  54      38.160  45.110  36.350  1.00  0.00           C
ATOM    540  CG  MET A  54      39.300  45.800  37.140  1.00  0.00           C
ATOM    541  SD  MET A  54      38.850  47.500  37.650  1.00  0.00           S
ATOM    542  CE  MET A  54      40.070  48.580  36.920  1.00  0.00           C
ATOM    543  C   MET A  54      36.820  43.090  35.840  1.00  0.00           C
ATOM    544  O   MET A  54      36.120  42.520  36.630  1.00  0.00           O
ATOM    545  N   SER A  55      36.550  43.260  34.510  1.00  0.00           N
ATOM    546  H   SER A  55      37.090  43.850  33.920  1.00  0.00           H
ATOM    547  CA  SER A  55      35.260  42.820  33.940  1.00  0.00           C
ATOM    548  CB  SER A  55      34.970  43.260  32.520  1.00  0.00           C
ATOM    549  OG  SER A  55      33.720  42.820  32.020  1.00  0.00           O
ATOM    550  HG  SER A  55      33.590  43.160  31.100  1.00  0.00           H
ATOM    551  C   SER A  55      34.980  41.360  34.050  1.00  0.00           C
ATOM    552  O   SER A  55      34.060  40.940  34.800  1.00  0.00           O
ATOM    553  N   LYS A  56      35.880  40.470  33.520  1.00  0.00           N
ATOM    554  H   LYS A  56      36.730  40.780  33.090  1.00  0.00           H
ATOM    555  CA  LYS A  56      35.850  39.030  33.570  1.00  0.00           C
ATOM    556  CB  LYS A  56      37.000  38.330  32.840  1.00  0.00           C
ATOM    557  CG  LYS A  56      36.820  38.410  31.330  1.00  0.00           C
ATOM    558  CD  LYS A  56      37.870  37.430  30.740  1.00  0.00           C
ATOM    559  CE  LYS A  56      37.630  37.550  29.240  1.00  0.00           C
ATOM    560  NZ  LYS A  56      38.690  36.840  28.510  1.00  0.00           N
ATOM    561  HZ1 LYS A  56      38.580  37.030  27.530  1.00  0.00           H
ATOM    562  HZ2 LYS A  56      39.580  37.240  28.750  1.00  0.00           H
ATOM    563  HZ3 LYS A  56      38.680  35.890  28.790  1.00  0.00           H
ATOM    564  C   LYS A  56      35.630  38.330  34.900  1.00  0.00           C
ATOM    565  O   LYS A  56      34.590  37.610  35.020  1.00  0.00           O
ATOM    566  N   THR A  57      36.340  38.870  35.890  1.00  0.00           N
ATOM    567  H   THR A  57      36.920  39.600  35.540  1.00  0.00           H
ATOM    568  CA  THR A  57      36.300  38.420  37.340  1.00  0.00           C
ATOM    569  CB  THR A  57      37.420  38.820  38.290  1.00  0.00           C
ATOM    570  OG1 THR A  57      37.600  40.170  38.470  1.00  0.00           O
ATOM    571  HG1 THR A  57      38.140  40.470  37.680  1.00  0.00           H
ATOM    572  CG2 THR A  57      38.750  38.180  37.930  1.00  0.00           C
ATOM    573  C   THR A  57      34.990  38.750  38.150  1.00  0.00           C
ATOM    574  O   THR A  57      34.470  37.940  38.940  1.00  0.00           O
ATOM    575  N   GLY A  58      34.530  39.980  37.880  1.00  0.00           N
ATOM    576  H   GLY A  58      34.970  40.450  37.120  1.00  0.00           H
ATOM    577  CA  GLY A  58      33.550  40.820  38.590  1.00  0.00           C
ATOM    578  C   GLY A  58      34.030  41.600  39.830  1.00  0.00           C
ATOM    579  O   GLY A  58      33.260  42.240  40.530  1.00  0.00           O
ATOM    580  N   LYS A  59      35.350  41.650  39.960  1.00  0.00           N
ATOM    581  H   LYS A  59      36.020  41.080  39.500  1.00  0.00           H
ATOM    582  CA  LYS A  59      36.040  42.430  40.980  1.00  0.00           C
ATOM    583  CB  LYS A  59      37.170  41.530  41.500  1.00  0.00           C
ATOM    584  CG  LYS A  59      36.770  40.190  42.070  1.00  0.00           C
ATOM    585  CD  LYS A  59      38.040  39.500  42.690  1.00  0.00           C
ATOM    586  CE  LYS A  59      37.670  38.280  43.590  1.00  0.00           C
ATOM    587  NZ  LYS A  59      38.750  37.780  44.470  1.00  0.00           N
ATOM    588  HZ1 LYS A  59      39.550  38.370  44.540  1.00  0.00           H
ATOM    589  HZ2 LYS A  59      38.370  37.430  45.330  1.00  0.00           H
ATOM    590  HZ3 LYS A  59      39.160  36.960  44.040  1.00  0.00           H
ATOM    591  C   LYS A  59      36.550  43.750  40.520  1.00  0.00           C
ATOM    592  O   LYS A  59      36.840  43.980  39.350  1.00  0.00           O
ATOM    593  N   THR A  60      36.720  44.620  41.510  1.00  0.00           N
ATOM    594  H   THR A  60      36.800  44.310  42.450  1.00  0.00           H
ATOM    595  CA  THR A  60      37.130  46.050  41.260  1.00  0.00           C
ATOM    596  CB  THR A  60      36.250  47.100  42.030  1.00  0.00           C
ATOM    597  OG1 THR A  60      36.070  46.650  43.420  1.00  0.00           O
ATOM    598  HG1 THR A  60      35.730  47.490  43.850  1.00  0.00           H
ATOM    599  CG2 THR A  60      34.860  47.170  41.350  1.00  0.00           C
ATOM    600  C   THR A  60      38.590  46.350  41.510  1.00  0.00           C
ATOM    601  O   THR A  60      39.120  45.990  42.550  1.00  0.00           O
ATOM    602  N   ALA A  61      39.160  47.340  40.830  1.00  0.00           N
ATOM    603  H   ALA A  61      38.640  47.760  40.090  1.00  0.00           H
ATOM    604  CA  ALA A  61      40.540  47.810  40.990  1.00  0.00           C
ATOM    605  CB  ALA A  61      41.430  46.900  40.180  1.00  0.00           C
ATOM    606  C   ALA A  61      40.840  49.270  40.790  1.00  0.00           C
ATOM    607  O   ALA A  61      39.990  50.070  40.380  1.00  0.00           O
ATOM    608  N   ALA A  62      41.760  49.620  41.670  1.00  0.00           N
ATOM    609  H   ALA A  62      42.240  48.920  42.200  1.00  0.00           H
ATOM    610  CA  ALA A  62      42.300  50.960  41.750  1.00  0.00           C
ATOM    611  CB  ALA A  62      42.060  51.550  43.190  1.00  0.00           C
ATOM    612  C   ALA A  62      43.760  51.050  41.260  1.00  0.00           C
ATOM    613  O   ALA A  62      44.640  50.400  41.830  1.00  0.00           O
ATOM    614  N   ILE A  63      43.960  52.050  40.460  1.00  0.00           N
ATOM    615  H   ILE A  63      43.150  52.400  40.000  1.00  0.00           H
ATOM    616  CA  ILE A  63      45.290  52.440  39.890  1.00  0.00           C
ATOM    617  CB  ILE A  63      45.040  52.640  38.390  1.00  0.00           C
ATOM    618  CG1 ILE A  63      44.090  51.620  37.780  1.00  0.00           C
ATOM    619  CG2 ILE A  63      46.350  52.640  37.670  1.00  0.00           C
ATOM    620  CD  ILE A  63      44.610  50.210  38.010  1.00  0.00           C
ATOM    621  C   ILE A  63      45.900  53.700  40.580  1.00  0.00           C
ATOM    622  O   ILE A  63      45.300  54.760  40.540  1.00  0.00           O
ATOM    623  N   LEU A  64      46.980  53.420  41.340  1.00  0.00           N
ATOM    624  H   LEU A  64      47.270  52.490  41.540  1.00  0.00           H
ATOM    625  CA  LEU A  64      47.680  54.460  42.080  1.00  0.00           C
ATOM    626  CB  LEU A  64      48.120  53.910  43.420  1.00  0.00           C
ATOM    627  CG  LEU A  64      47.090  53.740  44.510  1.00  0.00           C
ATOM    628  CD1 LEU A  64      46.310  52.480  44.380  1.00  0.00           C
ATOM    629  CD2 LEU A  64      47.770  53.560  45.870  1.00  0.00           C
ATOM    630  C   LEU A  64      48.760  55.020  41.170  1.00  0.00           C
ATOM    631  O   LEU A  64      49.690  54.370  40.760  1.00  0.00           O
ATOM    632  N   LEU A  65      48.510  56.230  40.670  1.00  0.00           N
ATOM    633  H   LEU A  65      47.640  56.690  40.820  1.00  0.00           H
ATOM    634  CA  LEU A  65      49.650  56.880  39.930  1.00  0.00           C
ATOM    635  CB  LEU A  65      49.020  58.000  39.050  1.00  0.00           C
ATOM    636  CG  LEU A  65      50.090  58.690  38.180  1.00  0.00           C
ATOM    637  CD1 LEU A  65      50.720  57.640  37.260  1.00  0.00           C
ATOM    638  CD2 LEU A  65      49.390  59.740  37.300  1.00  0.00           C
ATOM    639  C   LEU A  65      50.710  57.490  40.870  1.00  0.00           C
ATOM    640  O   LEU A  65      50.390  58.370  41.670  1.00  0.00           O
ATOM    641  N   ASP A  66      51.880  56.790  40.790  1.00  0.00           N
ATOM    642  H   ASP A  66      52.130  56.300  39.950  1.00  0.00           H
ATOM    643  CA  ASP A  66      53.040  57.240  41.660  1.00  0.00           C
ATOM    644  CB  ASP A  66      53.870  56.040  42.080  1.00  0.00           C
ATOM    645  CG  ASP A  66      55.070  56.390  42.840  1.00  0.00           C
ATOM    646  OD1 ASP A  66      55.190  55.890  43.930  1.00  0.00           O
ATOM    647  OD2 ASP A  66      56.040  56.930  42.240  1.00  0.00           O
ATOM    648  C   ASP A  66      53.870  58.280  40.810  1.00  0.00           C
ATOM    649  O   ASP A  66      54.130  58.080  39.580  1.00  0.00           O
ATOM    650  N   THR A  67      53.940  59.530  41.260  1.00  0.00           N
ATOM    651  H   THR A  67      53.400  59.780  42.070  1.00  0.00           H
ATOM    652  CA  THR A  67      54.860  60.560  40.600  1.00  0.00           C
ATOM    653  CB  THR A  67      54.280  61.990  40.720  1.00  0.00           C
ATOM    654  OG1 THR A  67      54.140  62.620  42.020  1.00  0.00           O
ATOM    655  HG1 THR A  67      54.430  63.580  41.970  1.00  0.00           H
ATOM    656  CG2 THR A  67      53.000  62.010  39.900  1.00  0.00           C
ATOM    657  C   THR A  67      56.300  60.600  41.010  1.00  0.00           C
ATOM    658  O   THR A  67      56.560  60.600  42.220  1.00  0.00           O
ATOM    659  N   LYS A  68      57.140  61.060  40.110  1.00  0.00           N
ATOM    660  H   LYS A  68      56.940  61.120  39.130  1.00  0.00           H
ATOM    661  CA  LYS A  68      58.610  61.200  40.430  1.00  0.00           C
ATOM    662  CB  LYS A  68      59.530  61.160  39.170  1.00  0.00           C
ATOM    663  CG  LYS A  68      60.090  59.780  38.910  1.00  0.00           C
ATOM    664  CD  LYS A  68      60.680  59.860  37.520  1.00  0.00           C
ATOM    665  CE  LYS A  68      61.380  58.590  37.070  1.00  0.00           C
ATOM    666  NZ  LYS A  68      62.710  58.520  37.620  1.00  0.00           N
ATOM    667  HZ1 LYS A  68      63.190  57.840  37.070  1.00  0.00           H
ATOM    668  HZ2 LYS A  68      63.130  59.410  37.760  1.00  0.00           H
ATOM    669  HZ3 LYS A  68      62.650  58.140  38.550  1.00  0.00           H
ATOM    670  C   LYS A  68      58.890  62.430  41.260  1.00  0.00           C
ATOM    671  O   LYS A  68      59.650  62.240  42.190  1.00  0.00           O
ATOM    672  N   GLY A  69      58.280  63.580  40.900  1.00  0.00           N
ATOM    673  H   GLY A  69      57.730  63.810  40.100  1.00  0.00           H
ATOM    674  CA  GLY A  69      58.720  64.830  41.570  1.00  0.00           C
ATOM    675  C   GLY A  69      59.910  65.490  40.850  1.00  0.00           C
ATOM    676  O   GLY A  69      60.570  64.760  40.130  1.00  0.00           O
ATOM    677  N   PRO A  70      60.190  66.750  41.020  1.00  0.00           N
ATOM    678  CA  PRO A  70      61.420  67.380  40.530  1.00  0.00           C
ATOM    679  CB  PRO A  70      61.390  68.740  41.250  1.00  0.00           C
ATOM    680  CG  PRO A  70      59.900  69.040  41.350  1.00  0.00           C
ATOM    681  CD  PRO A  70      59.330  67.700  41.740  1.00  0.00           C
ATOM    682  C   PRO A  70      62.740  66.670  40.800  1.00  0.00           C
ATOM    683  O   PRO A  70      62.870  66.020  41.830  1.00  0.00           O
ATOM    684  N   GLU A  71      63.720  67.040  40.030  1.00  0.00           N
ATOM    685  H   GLU A  71      63.750  67.860  39.450  1.00  0.00           H
ATOM    686  CA  GLU A  71      64.960  66.180  39.850  1.00  0.00           C
ATOM    687  CB  GLU A  71      65.150  65.870  38.420  1.00  0.00           C
ATOM    688  CG  GLU A  71      66.250  64.900  37.900  1.00  0.00           C
ATOM    689  CD  GLU A  71      66.560  65.170  36.440  1.00  0.00           C
ATOM    690  OE1 GLU A  71      67.230  66.140  36.080  1.00  0.00           O
ATOM    691  OE2 GLU A  71      65.880  64.460  35.630  1.00  0.00           O
ATOM    692  C   GLU A  71      66.240  66.700  40.520  1.00  0.00           C
ATOM    693  O   GLU A  71      66.800  67.670  39.950  1.00  0.00           O
ATOM    694  N   ILE A  72      66.530  66.370  41.810  1.00  0.00           N
ATOM    695  H   ILE A  72      65.990  65.830  42.450  1.00  0.00           H
ATOM    696  CA  ILE A  72      67.720  66.940  42.440  1.00  0.00           C
ATOM    697  CB  ILE A  72      67.370  67.460  43.810  1.00  0.00           C
ATOM    698  CG1 ILE A  72      66.300  68.480  43.790  1.00  0.00           C
ATOM    699  CG2 ILE A  72      68.630  68.030  44.530  1.00  0.00           C
ATOM    700  CD  ILE A  72      65.770  68.900  45.180  1.00  0.00           C
ATOM    701  C   ILE A  72      68.860  65.960  42.360  1.00  0.00           C
ATOM    702  O   ILE A  72      69.100  65.160  43.250  1.00  0.00           O
ATOM    703  N   ARG A  73      69.670  66.050  41.330  1.00  0.00           N
ATOM    704  H   ARG A  73      69.460  66.750  40.650  1.00  0.00           H
ATOM    705  CA  ARG A  73      70.640  64.980  40.890  1.00  0.00           C
ATOM    706  CB  ARG A  73      70.100  63.960  39.780  1.00  0.00           C
ATOM    707  CG  ARG A  73      69.860  64.620  38.370  1.00  0.00           C
ATOM    708  CD  ARG A  73      69.960  63.500  37.290  1.00  0.00           C
ATOM    709  NE  ARG A  73      69.810  64.070  35.930  1.00  0.00           N
ATOM    710  HE  ARG A  73      68.900  64.170  35.530  1.00  0.00           H
ATOM    711  CZ  ARG A  73      70.870  64.260  35.120  1.00  0.00           C
ATOM    712  NH1 ARG A  73      72.100  64.000  35.650  1.00  0.00           N
ATOM    713 1HH1 ARG A  73      72.220  63.730  36.610  1.00  0.00           H
ATOM    714 2HH1 ARG A  73      72.900  63.990  35.060  1.00  0.00           H
ATOM    715  NH2 ARG A  73      70.750  64.910  33.980  1.00  0.00           N
ATOM    716 1HH2 ARG A  73      69.880  65.370  33.820  1.00  0.00           H
ATOM    717 2HH2 ARG A  73      71.450  65.160  33.310  1.00  0.00           H
ATOM    718  C   ARG A  73      71.980  65.510  40.410  1.00  0.00           C
ATOM    719  O   ARG A  73      71.910  66.610  39.860  1.00  0.00           O
ATOM    720  N   THR A  74      73.080  64.760  40.600  1.00  0.00           N
ATOM    721  H   THR A  74      73.080  64.020  41.260  1.00  0.00           H
ATOM    722  CA  THR A  74      74.340  65.220  39.940  1.00  0.00           C
ATOM    723  CB  THR A  74      75.610  64.490  40.400  1.00  0.00           C
ATOM    724  OG1 THR A  74      75.510  63.080  40.330  1.00  0.00           O
ATOM    725  HG1 THR A  74      76.280  62.580  39.940  1.00  0.00           H
ATOM    726  CG2 THR A  74      75.880  64.860  41.850  1.00  0.00           C
ATOM    727  C   THR A  74      74.340  64.910  38.450  1.00  0.00           C
ATOM    728  O   THR A  74      73.810  63.900  37.910  1.00  0.00           O
ATOM    729  N   MET A  75      74.950  65.930  37.780  1.00  0.00           N
ATOM    730  H   MET A  75      75.270  66.780  38.220  1.00  0.00           H
ATOM    731  CA  MET A  75      75.160  65.830  36.350  1.00  0.00           C
ATOM    732  CB  MET A  75      75.070  67.220  35.760  1.00  0.00           C
ATOM    733  CG  MET A  75      73.720  67.880  36.070  1.00  0.00           C
ATOM    734  SD  MET A  75      72.390  67.240  34.860  1.00  0.00           S
ATOM    735  CE  MET A  75      72.980  67.830  33.330  1.00  0.00           C
ATOM    736  C   MET A  75      76.460  65.130  36.080  1.00  0.00           C
ATOM    737  O   MET A  75      77.180  64.700  37.000  1.00  0.00           O
ATOM    738  N   LYS A  76      76.790  65.060  34.790  1.00  0.00           N
ATOM    739  H   LYS A  76      76.440  65.680  34.080  1.00  0.00           H
ATOM    740  CA  LYS A  76      77.970  64.300  34.260  1.00  0.00           C
ATOM    741  CB  LYS A  76      78.050  64.270  32.690  1.00  0.00           C
ATOM    742  CG  LYS A  76      76.850  63.700  31.980  1.00  0.00           C
ATOM    743  CD  LYS A  76      76.980  63.650  30.430  1.00  0.00           C
ATOM    744  CE  LYS A  76      75.810  63.000  29.780  1.00  0.00           C
ATOM    745  NZ  LYS A  76      75.740  63.410  28.330  1.00  0.00           N
ATOM    746  HZ1 LYS A  76      76.570  63.210  27.810  1.00  0.00           H
ATOM    747  HZ2 LYS A  76      74.910  63.010  27.950  1.00  0.00           H
ATOM    748  HZ3 LYS A  76      75.560  64.390  28.310  1.00  0.00           H
ATOM    749  C   LYS A  76      79.400  64.460  34.790  1.00  0.00           C
ATOM    750  O   LYS A  76      79.800  65.540  35.220  1.00  0.00           O
ATOM    751  N   LEU A  77      80.120  63.330  34.790  1.00  0.00           N
ATOM    752  H   LEU A  77      79.800  62.430  34.470  1.00  0.00           H
ATOM    753  CA  LEU A  77      81.470  63.290  35.360  1.00  0.00           C
ATOM    754  CB  LEU A  77      81.670  62.050  36.240  1.00  0.00           C
ATOM    755  CG  LEU A  77      80.920  62.210  37.590  1.00  0.00           C
ATOM    756  CD1 LEU A  77      81.460  61.150  38.530  1.00  0.00           C
ATOM    757  CD2 LEU A  77      81.120  63.560  38.310  1.00  0.00           C
ATOM    758  C   LEU A  77      82.520  63.020  34.240  1.00  0.00           C
ATOM    759  O   LEU A  77      82.190  62.200  33.370  1.00  0.00           O
ATOM    760  N   GLU A  78      83.770  63.440  34.420  1.00  0.00           N
ATOM    761  H   GLU A  78      83.930  64.080  35.170  1.00  0.00           H
ATOM    762  CA  GLU A  78      84.880  63.140  33.420  1.00  0.00           C
ATOM    763  CB  GLU A  78      86.070  64.000  33.690  1.00  0.00           C
ATOM    764  CG  GLU A  78      85.710  65.460  33.370  1.00  0.00           C
ATOM    765  CD  GLU A  78      86.970  66.410  33.150  1.00  0.00           C
ATOM    766  OE1 GLU A  78      87.490  66.800  34.220  1.00  0.00           O
ATOM    767  OE2 GLU A  78      87.320  66.650  31.950  1.00  0.00           O
ATOM    768  C   GLU A  78      85.360  61.630  33.310  1.00  0.00           C
ATOM    769  O   GLU A  78      86.000  60.990  34.200  1.00  0.00           O
ATOM    770  N   GLY A  79      85.040  61.080  32.140  1.00  0.00           N
ATOM    771  H   GLY A  79      84.810  61.730  31.400  1.00  0.00           H
ATOM    772  CA  GLY A  79      85.070  59.610  31.890  1.00  0.00           C
ATOM    773  C   GLY A  79      83.930  58.790  32.500  1.00  0.00           C
ATOM    774  O   GLY A  79      84.060  57.570  32.700  1.00  0.00           O
ATOM    775  N   GLY A  80      82.900  59.420  33.030  1.00  0.00           N
ATOM    776  H   GLY A  80      82.760  60.410  32.990  1.00  0.00           H
ATOM    777  CA  GLY A  80      81.810  58.770  33.850  1.00  0.00           C
ATOM    778  C   GLY A  80      82.150  58.000  35.180  1.00  0.00           C
ATOM    779  O   GLY A  80      81.280  57.920  36.120  1.00  0.00           O
ATOM    780  N   ASN A  81      83.410  57.530  35.360  1.00  0.00           N
ATOM    781  H   ASN A  81      84.000  57.330  34.580  1.00  0.00           H
ATOM    782  CA  ASN A  81      83.920  56.820  36.600  1.00  0.00           C
ATOM    783  CB  ASN A  81      85.380  56.290  36.420  1.00  0.00           C
ATOM    784  CG  ASN A  81      85.400  55.140  35.350  1.00  0.00           C
ATOM    785  OD1 ASN A  81      85.500  55.350  34.160  1.00  0.00           O
ATOM    786  ND2 ASN A  81      85.170  53.880  35.710  1.00  0.00           N
ATOM    787 1HD2 ASN A  81      84.980  53.450  36.590  1.00  0.00           H
ATOM    788 2HD2 ASN A  81      85.110  53.340  34.870  1.00  0.00           H
ATOM    789  C   ASN A  81      83.840  57.750  37.770  1.00  0.00           C
ATOM    790  O   ASN A  81      84.240  58.960  37.750  1.00  0.00           O
ATOM    791  N   ASP A  82      83.580  57.050  38.890  1.00  0.00           N
ATOM    792  H   ASP A  82      83.540  56.060  38.990  1.00  0.00           H
ATOM    793  CA  ASP A  82      83.270  57.690  40.230  1.00  0.00           C
ATOM    794  CB  ASP A  82      83.020  56.520  41.180  1.00  0.00           C
ATOM    795  CG  ASP A  82      82.140  55.450  40.590  1.00  0.00           C
ATOM    796  OD1 ASP A  82      80.900  55.590  40.730  1.00  0.00           O
ATOM    797  OD2 ASP A  82      82.610  54.460  39.950  1.00  0.00           O
ATOM    798  C   ASP A  82      84.370  58.590  40.820  1.00  0.00           C
ATOM    799  O   ASP A  82      85.570  58.220  40.940  1.00  0.00           O
ATOM    800  N   VAL A  83      83.910  59.650  41.440  1.00  0.00           N
ATOM    801  H   VAL A  83      82.940  59.890  41.440  1.00  0.00           H
ATOM    802  CA  VAL A  83      84.790  60.600  42.120  1.00  0.00           C
ATOM    803  CB  VAL A  83      84.290  62.100  42.060  1.00  0.00           C
ATOM    804  CG1 VAL A  83      85.360  62.990  42.600  1.00  0.00           C
ATOM    805  CG2 VAL A  83      83.960  62.500  40.630  1.00  0.00           C
ATOM    806  C   VAL A  83      85.060  60.130  43.520  1.00  0.00           C
ATOM    807  O   VAL A  83      84.100  59.900  44.280  1.00  0.00           O
ATOM    808  N   SER A  84      86.220  59.520  43.620  1.00  0.00           N
ATOM    809  H   SER A  84      86.620  59.150  42.780  1.00  0.00           H
ATOM    810  CA  SER A  84      86.710  58.890  44.890  1.00  0.00           C
ATOM    811  CB  SER A  84      87.760  57.800  44.700  1.00  0.00           C
ATOM    812  OG  SER A  84      87.420  56.800  43.730  1.00  0.00           O
ATOM    813  HG  SER A  84      86.610  56.320  44.070  1.00  0.00           H
ATOM    814  C   SER A  84      87.130  59.910  45.950  1.00  0.00           C
ATOM    815  O   SER A  84      88.360  60.030  46.250  1.00  0.00           O
ATOM    816  N   LEU A  85      86.160  60.340  46.660  1.00  0.00           N
ATOM    817  H   LEU A  85      85.270  59.890  46.720  1.00  0.00           H
ATOM    818  CA  LEU A  85      86.270  61.470  47.570  1.00  0.00           C
ATOM    819  CB  LEU A  85      84.820  61.980  47.880  1.00  0.00           C
ATOM    820  CG  LEU A  85      84.050  62.600  46.710  1.00  0.00           C
ATOM    821  CD1 LEU A  85      82.660  62.740  47.140  1.00  0.00           C
ATOM    822  CD2 LEU A  85      84.820  63.900  46.280  1.00  0.00           C
ATOM    823  C   LEU A  85      86.860  60.930  48.900  1.00  0.00           C
ATOM    824  O   LEU A  85      86.390  59.920  49.430  1.00  0.00           O
ATOM    825  N   LYS A  86      87.740  61.740  49.510  1.00  0.00           N
ATOM    826  H   LYS A  86      88.090  62.550  49.040  1.00  0.00           H
ATOM    827  CA  LYS A  86      88.330  61.540  50.890  1.00  0.00           C
ATOM    828  CB  LYS A  86      89.780  61.840  50.720  1.00  0.00           C
ATOM    829  CG  LYS A  86      90.560  60.870  49.890  1.00  0.00           C
ATOM    830  CD  LYS A  86      92.000  61.310  49.850  1.00  0.00           C
ATOM    831  CE  LYS A  86      92.810  60.300  49.050  1.00  0.00           C
ATOM    832  NZ  LYS A  86      94.210  60.750  48.910  1.00  0.00           N
ATOM    833  HZ1 LYS A  86      94.590  60.310  48.100  1.00  0.00           H
ATOM    834  HZ2 LYS A  86      94.140  61.740  48.820  1.00  0.00           H
ATOM    835  HZ3 LYS A  86      94.690  60.450  49.740  1.00  0.00           H
ATOM    836  C   LYS A  86      87.880  62.400  52.080  1.00  0.00           C
ATOM    837  O   LYS A  86      87.670  63.600  51.870  1.00  0.00           O
ATOM    838  N   ALA A  87      88.080  61.840  53.290  1.00  0.00           N
ATOM    839  H   ALA A  87      88.060  60.850  53.420  1.00  0.00           H
ATOM    840  CA  ALA A  87      87.980  62.620  54.570  1.00  0.00           C
ATOM    841  CB  ALA A  87      88.150  61.750  55.840  1.00  0.00           C
ATOM    842  C   ALA A  87      88.910  63.840  54.760  1.00  0.00           C
ATOM    843  O   ALA A  87      90.140  63.690  54.680  1.00  0.00           O
ATOM    844  N   GLY A  88      88.210  65.000  54.630  1.00  0.00           N
ATOM    845  H   GLY A  88      87.220  65.070  54.510  1.00  0.00           H
ATOM    846  CA  GLY A  88      88.890  66.360  54.640  1.00  0.00           C
ATOM    847  C   GLY A  88      89.040  67.010  53.270  1.00  0.00           C
ATOM    848  O   GLY A  88      89.060  68.260  53.310  1.00  0.00           O
ATOM    849  N   GLN A  89      88.730  66.300  52.170  1.00  0.00           N
ATOM    850  H   GLN A  89      88.430  65.350  52.210  1.00  0.00           H
ATOM    851  CA  GLN A  89      88.900  66.950  50.860  1.00  0.00           C
ATOM    852  CB  GLN A  89      89.070  65.810  49.830  1.00  0.00           C
ATOM    853  CG  GLN A  89      89.320  66.270  48.410  1.00  0.00           C
ATOM    854  CD  GLN A  89      89.350  65.050  47.360  1.00  0.00           C
ATOM    855  OE1 GLN A  89      89.810  63.990  47.620  1.00  0.00           O
ATOM    856  NE2 GLN A  89      88.790  65.200  46.150  1.00  0.00           N
ATOM    857 1HE2 GLN A  89      88.350  66.050  45.860  1.00  0.00           H
ATOM    858 2HE2 GLN A  89      88.580  64.360  45.650  1.00  0.00           H
ATOM    859  C   GLN A  89      87.930  68.100  50.460  1.00  0.00           C
ATOM    860  O   GLN A  89      86.710  67.790  50.430  1.00  0.00           O
ATOM    861  N   THR A  90      88.490  69.200  49.970  1.00  0.00           N
ATOM    862  H   THR A  90      89.480  69.290  49.840  1.00  0.00           H
ATOM    863  CA  THR A  90      87.700  70.400  49.620  1.00  0.00           C
ATOM    864  CB  THR A  90      88.480  71.650  49.820  1.00  0.00           C
ATOM    865  OG1 THR A  90      89.000  71.680  51.120  1.00  0.00           O
ATOM    866  HG1 THR A  90      89.880  71.220  51.210  1.00  0.00           H
ATOM    867  CG2 THR A  90      87.600  72.900  49.360  1.00  0.00           C
ATOM    868  C   THR A  90      87.090  70.400  48.270  1.00  0.00           C
ATOM    869  O   THR A  90      87.690  70.850  47.320  1.00  0.00           O
ATOM    870  N   PHE A  91      85.830  70.060  48.250  1.00  0.00           N
ATOM    871  H   PHE A  91      85.260  69.940  49.060  1.00  0.00           H
ATOM    872  CA  PHE A  91      85.000  69.940  47.020  1.00  0.00           C
ATOM    873  CB  PHE A  91      84.250  68.630  47.060  1.00  0.00           C
ATOM    874  CG  PHE A  91      83.630  68.070  45.740  1.00  0.00           C
ATOM    875  CD1 PHE A  91      82.390  67.510  45.650  1.00  0.00           C
ATOM    876  HD1 PHE A  91      81.650  67.750  46.410  1.00  0.00           H
ATOM    877  CD2 PHE A  91      84.610  67.650  44.830  1.00  0.00           C
ATOM    878  HD2 PHE A  91      85.550  68.200  44.760  1.00  0.00           H
ATOM    879  CE1 PHE A  91      82.120  66.490  44.810  1.00  0.00           C
ATOM    880  HE1 PHE A  91      81.310  65.770  44.890  1.00  0.00           H
ATOM    881  CE2 PHE A  91      84.350  66.700  43.860  1.00  0.00           C
ATOM    882  HE2 PHE A  91      85.050  66.580  43.040  1.00  0.00           H
ATOM    883  CZ  PHE A  91      83.050  66.050  43.890  1.00  0.00           C
ATOM    884  HZ  PHE A  91      83.010  65.050  43.460  1.00  0.00           H
ATOM    885  C   PHE A  91      83.980  71.160  46.820  1.00  0.00           C
ATOM    886  O   PHE A  91      83.750  72.050  47.690  1.00  0.00           O
ATOM    887  N   THR A  92      83.720  71.490  45.510  1.00  0.00           N
ATOM    888  H   THR A  92      84.380  71.170  44.820  1.00  0.00           H
ATOM    889  CA  THR A  92      82.850  72.610  45.040  1.00  0.00           C
ATOM    890  CB  THR A  92      83.570  73.770  44.230  1.00  0.00           C
ATOM    891  OG1 THR A  92      84.430  73.350  43.210  1.00  0.00           O
ATOM    892  HG1 THR A  92      84.800  72.450  43.420  1.00  0.00           H
ATOM    893  CG2 THR A  92      84.290  74.600  45.290  1.00  0.00           C
ATOM    894  C   THR A  92      81.620  72.260  44.260  1.00  0.00           C
ATOM    895  O   THR A  92      81.700  71.560  43.240  1.00  0.00           O
ATOM    896  N   PHE A  93      80.430  72.660  44.760  1.00  0.00           N
ATOM    897  H   PHE A  93      80.360  72.980  45.710  1.00  0.00           H
ATOM    898  CA  PHE A  93      79.160  72.430  43.960  1.00  0.00           C
ATOM    899  CB  PHE A  93      78.050  72.270  44.970  1.00  0.00           C
ATOM    900  CG  PHE A  93      78.040  70.890  45.660  1.00  0.00           C
ATOM    901  CD1 PHE A  93      77.300  69.870  45.130  1.00  0.00           C
ATOM    902  HD1 PHE A  93      77.110  69.860  44.060  1.00  0.00           H
ATOM    903  CD2 PHE A  93      78.390  70.830  47.030  1.00  0.00           C
ATOM    904  HD2 PHE A  93      79.000  71.650  47.400  1.00  0.00           H
ATOM    905  CE1 PHE A  93      76.980  68.720  45.820  1.00  0.00           C
ATOM    906  HE1 PHE A  93      76.570  67.860  45.290  1.00  0.00           H
ATOM    907  CE2 PHE A  93      78.060  69.660  47.750  1.00  0.00           C
ATOM    908  HE2 PHE A  93      78.510  69.480  48.730  1.00  0.00           H
ATOM    909  CZ  PHE A  93      77.470  68.550  47.100  1.00  0.00           C
ATOM    910  HZ  PHE A  93      77.210  67.580  47.520  1.00  0.00           H
ATOM    911  C   PHE A  93      78.900  73.580  43.070  1.00  0.00           C
ATOM    912  O   PHE A  93      78.810  74.760  43.440  1.00  0.00           O
ATOM    913  N   THR A  94      78.820  73.340  41.750  1.00  0.00           N
ATOM    914  H   THR A  94      78.730  72.390  41.470  1.00  0.00           H
ATOM    915  CA  THR A  94      78.390  74.400  40.790  1.00  0.00           C
ATOM    916  CB  THR A  94      79.300  74.540  39.510  1.00  0.00           C
ATOM    917  OG1 THR A  94      78.690  75.520  38.600  1.00  0.00           O
ATOM    918  HG1 THR A  94      78.780  76.460  38.940  1.00  0.00           H
ATOM    919  CG2 THR A  94      79.580  73.190  38.810  1.00  0.00           C
ATOM    920  C   THR A  94      76.910  74.400  40.360  1.00  0.00           C
ATOM    921  O   THR A  94      76.300  73.330  40.050  1.00  0.00           O
ATOM    922  N   THR A  95      76.430  75.630  40.330  1.00  0.00           N
ATOM    923  H   THR A  95      77.010  76.380  40.640  1.00  0.00           H
ATOM    924  CA  THR A  95      75.030  75.900  40.060  1.00  0.00           C
ATOM    925  CB  THR A  95      74.540  77.180  40.810  1.00  0.00           C
ATOM    926  OG1 THR A  95      75.350  78.250  40.470  1.00  0.00           O
ATOM    927  HG1 THR A  95      74.890  79.130  40.430  1.00  0.00           H
ATOM    928  CG2 THR A  95      74.380  76.870  42.270  1.00  0.00           C
ATOM    929  C   THR A  95      74.640  76.020  38.580  1.00  0.00           C
ATOM    930  O   THR A  95      73.530  76.500  38.390  1.00  0.00           O
ATOM    931  N   ASP A  96      75.490  75.460  37.720  1.00  0.00           N
ATOM    932  H   ASP A  96      76.300  75.000  38.070  1.00  0.00           H
ATOM    933  CA  ASP A  96      75.280  75.220  36.280  1.00  0.00           C
ATOM    934  CB  ASP A  96      76.650  75.700  35.780  1.00  0.00           C
ATOM    935  CG  ASP A  96      76.780  75.940  34.280  1.00  0.00           C
ATOM    936  OD1 ASP A  96      77.630  76.810  34.020  1.00  0.00           O
ATOM    937  OD2 ASP A  96      76.190  75.270  33.440  1.00  0.00           O
ATOM    938  C   ASP A  96      75.230  73.680  35.960  1.00  0.00           C
ATOM    939  O   ASP A  96      76.060  72.930  36.450  1.00  0.00           O
ATOM    940  N   LYS A  97      74.350  73.360  35.100  1.00  0.00           N
ATOM    941  H   LYS A  97      73.970  73.970  34.400  1.00  0.00           H
ATOM    942  CA  LYS A  97      74.110  71.920  34.790  1.00  0.00           C
ATOM    943  CB  LYS A  97      72.690  71.620  34.290  1.00  0.00           C
ATOM    944  CG  LYS A  97      71.700  72.200  35.320  1.00  0.00           C
ATOM    945  CD  LYS A  97      70.330  71.990  34.800  1.00  0.00           C
ATOM    946  CE  LYS A  97      69.300  72.580  35.740  1.00  0.00           C
ATOM    947  NZ  LYS A  97      69.160  74.000  35.520  1.00  0.00           N
ATOM    948  HZ1 LYS A  97      69.050  74.280  34.570  1.00  0.00           H
ATOM    949  HZ2 LYS A  97      68.410  74.410  36.040  1.00  0.00           H
ATOM    950  HZ3 LYS A  97      69.970  74.470  35.870  1.00  0.00           H
ATOM    951  C   LYS A  97      75.070  71.440  33.620  1.00  0.00           C
ATOM    952  O   LYS A  97      75.290  70.280  33.420  1.00  0.00           O
ATOM    953  N   SER A  98      75.480  72.460  32.860  1.00  0.00           N
ATOM    954  H   SER A  98      75.450  73.410  33.170  1.00  0.00           H
ATOM    955  CA  SER A  98      76.390  72.320  31.690  1.00  0.00           C
ATOM    956  CB  SER A  98      76.350  73.350  30.690  1.00  0.00           C
ATOM    957  OG  SER A  98      76.980  74.580  31.000  1.00  0.00           O
ATOM    958  HG  SER A  98      76.530  74.910  31.830  1.00  0.00           H
ATOM    959  C   SER A  98      77.870  71.930  31.930  1.00  0.00           C
ATOM    960  O   SER A  98      78.590  71.390  31.100  1.00  0.00           O
ATOM    961  N   VAL A  99      78.250  72.060  33.170  1.00  0.00           N
ATOM    962  H   VAL A  99      77.720  72.600  33.820  1.00  0.00           H
ATOM    963  CA  VAL A  99      79.540  71.630  33.700  1.00  0.00           C
ATOM    964  CB  VAL A  99      80.020  72.540  34.880  1.00  0.00           C
ATOM    965  CG1 VAL A  99      81.280  72.020  35.550  1.00  0.00           C
ATOM    966  CG2 VAL A  99      80.430  73.910  34.340  1.00  0.00           C
ATOM    967  C   VAL A  99      79.690  70.120  33.920  1.00  0.00           C
ATOM    968  O   VAL A  99      78.700  69.420  34.160  1.00  0.00           O
ATOM    969  N   ILE A 100      80.870  69.600  33.550  1.00  0.00           N
ATOM    970  H   ILE A 100      81.330  70.180  32.870  1.00  0.00           H
ATOM    971  CA  ILE A 100      81.280  68.170  33.750  1.00  0.00           C
ATOM    972  CB  ILE A 100      81.890  67.510  32.540  1.00  0.00           C
ATOM    973  CG1 ILE A 100      82.800  68.410  31.750  1.00  0.00           C
ATOM    974  CG2 ILE A 100      80.860  66.800  31.780  1.00  0.00           C
ATOM    975  CD  ILE A 100      83.900  67.580  31.000  1.00  0.00           C
ATOM    976  C   ILE A 100      82.160  68.150  35.020  1.00  0.00           C
ATOM    977  O   ILE A 100      83.080  68.910  35.300  1.00  0.00           O
ATOM    978  N   GLY A 101      81.860  67.130  35.900  1.00  0.00           N
ATOM    979  H   GLY A 101      81.000  66.640  35.760  1.00  0.00           H
ATOM    980  CA  GLY A 101      82.560  66.970  37.190  1.00  0.00           C
ATOM    981  C   GLY A 101      83.910  66.330  37.070  1.00  0.00           C
ATOM    982  O   GLY A 101      84.040  65.570  36.080  1.00  0.00           O
ATOM    983  N   ASN A 102      84.650  66.390  38.190  1.00  0.00           N
ATOM    984  H   ASN A 102      84.140  66.630  39.020  1.00  0.00           H
ATOM    985  CA  ASN A 102      86.090  66.080  38.430  1.00  0.00           C
ATOM    986  CB  ASN A 102      86.930  67.050  37.540  1.00  0.00           C
ATOM    987  CG  ASN A 102      87.260  68.480  38.050  1.00  0.00           C
ATOM    988  OD1 ASN A 102      87.810  68.590  39.100  1.00  0.00           O
ATOM    989  ND2 ASN A 102      87.130  69.450  37.210  1.00  0.00           N
ATOM    990 1HD2 ASN A 102      86.910  69.290  36.250  1.00  0.00           H
ATOM    991 2HD2 ASN A 102      87.450  70.380  37.420  1.00  0.00           H
ATOM    992  C   ASN A 102      86.490  66.230  39.890  1.00  0.00           C
ATOM    993  O   ASN A 102      85.680  66.800  40.660  1.00  0.00           O
ATOM    994  N   SER A 103      87.600  65.720  40.390  1.00  0.00           N
ATOM    995  H   SER A 103      88.070  65.050  39.810  1.00  0.00           H
ATOM    996  CA  SER A 103      88.210  65.860  41.720  1.00  0.00           C
ATOM    997  CB  SER A 103      89.720  65.650  41.690  1.00  0.00           C
ATOM    998  OG  SER A 103      90.320  65.130  42.870  1.00  0.00           O
ATOM    999  HG  SER A 103      90.030  64.210  43.150  1.00  0.00           H
ATOM   1000  C   SER A 103      87.980  67.070  42.630  1.00  0.00           C
ATOM   1001  O   SER A 103      87.880  66.910  43.830  1.00  0.00           O
ATOM   1002  N   GLU A 104      87.700  68.240  42.040  1.00  0.00           N
ATOM   1003  H   GLU A 104      87.720  68.390  41.050  1.00  0.00           H
ATOM   1004  CA  GLU A 104      87.290  69.440  42.760  1.00  0.00           C
ATOM   1005  CB  GLU A 104      88.310  70.600  42.760  1.00  0.00           C
ATOM   1006  CG  GLU A 104      88.630  71.170  41.390  1.00  0.00           C
ATOM   1007  CD  GLU A 104      89.510  72.410  41.330  1.00  0.00           C
ATOM   1008  OE1 GLU A 104      89.820  72.920  42.400  1.00  0.00           O
ATOM   1009  OE2 GLU A 104      89.560  73.030  40.280  1.00  0.00           O
ATOM   1010  C   GLU A 104      85.840  70.020  42.500  1.00  0.00           C
ATOM   1011  O   GLU A 104      85.340  70.910  43.210  1.00  0.00           O
ATOM   1012  N   MET A 105      85.070  69.350  41.640  1.00  0.00           N
ATOM   1013  H   MET A 105      85.190  68.430  41.270  1.00  0.00           H
ATOM   1014  CA  MET A 105      83.790  69.950  41.170  1.00  0.00           C
ATOM   1015  CB  MET A 105      84.000  70.730  39.850  1.00  0.00           C
ATOM   1016  CG  MET A 105      84.660  72.110  40.030  1.00  0.00           C
ATOM   1017  SD  MET A 105      84.360  73.150  38.560  1.00  0.00           S
ATOM   1018  CE  MET A 105      83.270  74.400  39.280  1.00  0.00           C
ATOM   1019  C   MET A 105      82.740  68.930  40.830  1.00  0.00           C
ATOM   1020  O   MET A 105      83.140  67.930  40.170  1.00  0.00           O
ATOM   1021  N   VAL A 106      81.510  69.340  40.980  1.00  0.00           N
ATOM   1022  H   VAL A 106      81.280  70.000  41.700  1.00  0.00           H
ATOM   1023  CA  VAL A 106      80.310  68.570  40.620  1.00  0.00           C
ATOM   1024  CB  VAL A 106      79.930  67.550  41.740  1.00  0.00           C
ATOM   1025  CG1 VAL A 106      79.050  68.140  42.910  1.00  0.00           C
ATOM   1026  CG2 VAL A 106      79.460  66.220  41.110  1.00  0.00           C
ATOM   1027  C   VAL A 106      79.090  69.500  40.270  1.00  0.00           C
ATOM   1028  O   VAL A 106      78.800  70.420  41.000  1.00  0.00           O
ATOM   1029  N   ALA A 107      78.460  69.320  39.120  1.00  0.00           N
ATOM   1030  H   ALA A 107      78.660  68.540  38.530  1.00  0.00           H
ATOM   1031  CA  ALA A 107      77.320  70.110  38.620  1.00  0.00           C
ATOM   1032  CB  ALA A 107      77.320  69.790  37.100  1.00  0.00           C
ATOM   1033  C   ALA A 107      76.090  69.490  39.310  1.00  0.00           C
ATOM   1034  O   ALA A 107      75.760  68.300  39.150  1.00  0.00           O
ATOM   1035  N   VAL A 108      75.270  70.430  39.770  1.00  0.00           N
ATOM   1036  H   VAL A 108      75.460  71.380  39.530  1.00  0.00           H
ATOM   1037  CA  VAL A 108      73.930  70.110  40.260  1.00  0.00           C
ATOM   1038  CB  VAL A 108      73.730  70.730  41.660  1.00  0.00           C
ATOM   1039  CG1 VAL A 108      74.480  69.800  42.650  1.00  0.00           C
ATOM   1040  CG2 VAL A 108      74.190  72.150  41.880  1.00  0.00           C
ATOM   1041  C   VAL A 108      72.820  70.520  39.290  1.00  0.00           C
ATOM   1042  O   VAL A 108      72.800  71.580  38.720  1.00  0.00           O
ATOM   1043  N   THR A 109      71.650  69.890  39.460  1.00  0.00           N
ATOM   1044  H   THR A 109      71.580  68.990  39.880  1.00  0.00           H
ATOM   1045  CA  THR A 109      70.370  70.450  38.920  1.00  0.00           C
ATOM   1046  CB  THR A 109      69.350  69.330  38.670  1.00  0.00           C
ATOM   1047  OG1 THR A 109      69.100  68.810  39.970  1.00  0.00           O
ATOM   1048  HG1 THR A 109      68.300  68.240  39.810  1.00  0.00           H
ATOM   1049  CG2 THR A 109      69.970  68.300  37.740  1.00  0.00           C
ATOM   1050  C   THR A 109      69.680  71.550  39.770  1.00  0.00           C
ATOM   1051  O   THR A 109      68.800  72.230  39.220  1.00  0.00           O
ATOM   1052  N   TYR A 110      69.910  71.590  41.050  1.00  0.00           N
ATOM   1053  H   TYR A 110      70.650  71.020  41.410  1.00  0.00           H
ATOM   1054  CA  TYR A 110      69.320  72.620  41.970  1.00  0.00           C
ATOM   1055  CB  TYR A 110      68.880  71.910  43.320  1.00  0.00           C
ATOM   1056  CG  TYR A 110      68.020  72.710  44.250  1.00  0.00           C
ATOM   1057  CD1 TYR A 110      66.820  73.230  43.720  1.00  0.00           C
ATOM   1058  HD1 TYR A 110      66.600  72.950  42.690  1.00  0.00           H
ATOM   1059  CD2 TYR A 110      68.520  73.130  45.480  1.00  0.00           C
ATOM   1060  HD2 TYR A 110      69.400  72.720  45.980  1.00  0.00           H
ATOM   1061  CE1 TYR A 110      66.190  74.240  44.390  1.00  0.00           C
ATOM   1062  HE1 TYR A 110      65.290  74.720  43.990  1.00  0.00           H
ATOM   1063  CE2 TYR A 110      67.810  74.110  46.110  1.00  0.00           C
ATOM   1064  HE2 TYR A 110      67.950  74.290  47.170  1.00  0.00           H
ATOM   1065  CZ  TYR A 110      66.690  74.710  45.540  1.00  0.00           C
ATOM   1066  OH  TYR A 110      66.110  75.690  46.260  1.00  0.00           O
ATOM   1067  HH  TYR A 110      66.640  75.940  47.080  1.00  0.00           H
ATOM   1068  C   TYR A 110      70.140  73.890  42.220  1.00  0.00           C
ATOM   1069  O   TYR A 110      71.030  73.940  43.040  1.00  0.00           O
ATOM   1070  N   GLU A 111      69.830  74.900  41.380  1.00  0.00           N
ATOM   1071  H   GLU A 111      69.140  74.770  40.670  1.00  0.00           H
ATOM   1072  CA  GLU A 111      70.510  76.210  41.480  1.00  0.00           C
ATOM   1073  CB  GLU A 111      69.750  77.090  40.500  1.00  0.00           C
ATOM   1074  CG  GLU A 111      70.370  78.460  40.180  1.00  0.00           C
ATOM   1075  CD  GLU A 111      69.570  79.270  39.090  1.00  0.00           C
ATOM   1076  OE1 GLU A 111      69.850  79.040  37.930  1.00  0.00           O
ATOM   1077  OE2 GLU A 111      68.720  80.110  39.400  1.00  0.00           O
ATOM   1078  C   GLU A 111      70.510  76.750  42.910  1.00  0.00           C
ATOM   1079  O   GLU A 111      71.530  77.310  43.270  1.00  0.00           O
ATOM   1080  N   GLY A 112      69.360  76.760  43.560  1.00  0.00           N
ATOM   1081  H   GLY A 112      68.570  76.370  43.090  1.00  0.00           H
ATOM   1082  CA  GLY A 112      69.160  77.290  44.930  1.00  0.00           C
ATOM   1083  C   GLY A 112      70.100  76.690  46.030  1.00  0.00           C
ATOM   1084  O   GLY A 112      69.910  77.010  47.220  1.00  0.00           O
ATOM   1085  N   PHE A 113      71.100  75.930  45.620  1.00  0.00           N
ATOM   1086  H   PHE A 113      71.210  75.760  44.640  1.00  0.00           H
ATOM   1087  CA  PHE A 113      72.220  75.450  46.460  1.00  0.00           C
ATOM   1088  CB  PHE A 113      73.180  74.700  45.510  1.00  0.00           C
ATOM   1089  CG  PHE A 113      73.340  73.300  46.080  1.00  0.00           C
ATOM   1090  CD1 PHE A 113      74.320  73.000  47.020  1.00  0.00           C
ATOM   1091  HD1 PHE A 113      74.900  73.840  47.400  1.00  0.00           H
ATOM   1092  CD2 PHE A 113      72.660  72.250  45.510  1.00  0.00           C
ATOM   1093  HD2 PHE A 113      71.940  72.420  44.710  1.00  0.00           H
ATOM   1094  CE1 PHE A 113      74.730  71.680  47.250  1.00  0.00           C
ATOM   1095  HE1 PHE A 113      75.430  71.520  48.070  1.00  0.00           H
ATOM   1096  CE2 PHE A 113      72.950  70.910  45.840  1.00  0.00           C
ATOM   1097  HE2 PHE A 113      72.350  70.170  45.320  1.00  0.00           H
ATOM   1098  CZ  PHE A 113      74.030  70.600  46.700  1.00  0.00           C
ATOM   1099  HZ  PHE A 113      74.530  69.630  46.730  1.00  0.00           H
ATOM   1100  C   PHE A 113      72.880  76.600  47.240  1.00  0.00           C
ATOM   1101  O   PHE A 113      72.720  76.720  48.480  1.00  0.00           O
ATOM   1102  N   THR A 114      73.190  77.700  46.460  1.00  0.00           N
ATOM   1103  H   THR A 114      72.990  77.630  45.490  1.00  0.00           H
ATOM   1104  CA  THR A 114      73.650  78.960  47.000  1.00  0.00           C
ATOM   1105  CB  THR A 114      74.040  80.010  45.910  1.00  0.00           C
ATOM   1106  OG1 THR A 114      72.970  80.120  44.960  1.00  0.00           O
ATOM   1107  HG1 THR A 114      73.250  80.920  44.410  1.00  0.00           H
ATOM   1108  CG2 THR A 114      75.420  79.550  45.330  1.00  0.00           C
ATOM   1109  C   THR A 114      72.820  79.720  48.000  1.00  0.00           C
ATOM   1110  O   THR A 114      73.390  80.160  49.030  1.00  0.00           O
ATOM   1111  N   THR A 115      71.510  79.760  47.720  1.00  0.00           N
ATOM   1112  H   THR A 115      71.180  79.500  46.820  1.00  0.00           H
ATOM   1113  CA  THR A 115      70.460  80.430  48.560  1.00  0.00           C
ATOM   1114  CB  THR A 115      69.210  80.820  47.780  1.00  0.00           C
ATOM   1115  OG1 THR A 115      68.970  79.870  46.740  1.00  0.00           O
ATOM   1116  HG1 THR A 115      68.150  79.370  47.020  1.00  0.00           H
ATOM   1117  CG2 THR A 115      69.230  82.240  47.310  1.00  0.00           C
ATOM   1118  C   THR A 115      70.060  79.580  49.760  1.00  0.00           C
ATOM   1119  O   THR A 115      69.980  80.210  50.800  1.00  0.00           O
ATOM   1120  N   ASP A 116      69.790  78.310  49.580  1.00  0.00           N
ATOM   1121  H   ASP A 116      70.090  77.820  48.760  1.00  0.00           H
ATOM   1122  CA  ASP A 116      69.340  77.530  50.730  1.00  0.00           C
ATOM   1123  CB  ASP A 116      68.750  76.180  50.230  1.00  0.00           C
ATOM   1124  CG  ASP A 116      67.320  76.240  49.730  1.00  0.00           C
ATOM   1125  OD1 ASP A 116      66.470  76.100  50.610  1.00  0.00           O
ATOM   1126  OD2 ASP A 116      67.080  76.580  48.590  1.00  0.00           O
ATOM   1127  C   ASP A 116      70.300  77.350  51.920  1.00  0.00           C
ATOM   1128  O   ASP A 116      69.870  77.390  53.080  1.00  0.00           O
ATOM   1129  N   LEU A 117      71.480  76.950  51.510  1.00  0.00           N
ATOM   1130  H   LEU A 117      71.770  76.930  50.560  1.00  0.00           H
ATOM   1131  CA  LEU A 117      72.650  76.600  52.360  1.00  0.00           C
ATOM   1132  CB  LEU A 117      73.660  75.650  51.690  1.00  0.00           C
ATOM   1133  CG  LEU A 117      72.910  74.410  51.120  1.00  0.00           C
ATOM   1134  CD1 LEU A 117      73.570  73.680  49.970  1.00  0.00           C
ATOM   1135  CD2 LEU A 117      72.560  73.470  52.310  1.00  0.00           C
ATOM   1136  C   LEU A 117      73.420  77.820  52.970  1.00  0.00           C
ATOM   1137  O   LEU A 117      73.840  78.790  52.310  1.00  0.00           O
ATOM   1138  N   SER A 118      73.570  77.750  54.300  1.00  0.00           N
ATOM   1139  H   SER A 118      73.160  77.050  54.890  1.00  0.00           H
ATOM   1140  CA  SER A 118      74.480  78.670  55.020  1.00  0.00           C
ATOM   1141  CB  SER A 118      73.710  79.450  56.110  1.00  0.00           C
ATOM   1142  OG  SER A 118      74.480  80.490  56.690  1.00  0.00           O
ATOM   1143  HG  SER A 118      74.400  81.350  56.190  1.00  0.00           H
ATOM   1144  C   SER A 118      75.730  78.020  55.590  1.00  0.00           C
ATOM   1145  O   SER A 118      75.780  76.770  55.640  1.00  0.00           O
ATOM   1146  N   VAL A 119      76.660  78.800  56.110  1.00  0.00           N
ATOM   1147  H   VAL A 119      76.520  79.790  56.010  1.00  0.00           H
ATOM   1148  CA  VAL A 119      77.950  78.330  56.660  1.00  0.00           C
ATOM   1149  CB  VAL A 119      78.900  79.490  56.950  1.00  0.00           C
ATOM   1150  CG1 VAL A 119      80.290  79.090  57.460  1.00  0.00           C
ATOM   1151  CG2 VAL A 119      79.040  80.290  55.750  1.00  0.00           C
ATOM   1152  C   VAL A 119      77.900  77.320  57.820  1.00  0.00           C
ATOM   1153  O   VAL A 119      77.440  77.610  58.920  1.00  0.00           O
ATOM   1154  N   GLY A 120      78.260  76.070  57.550  1.00  0.00           N
ATOM   1155  H   GLY A 120      78.610  75.760  56.660  1.00  0.00           H
ATOM   1156  CA  GLY A 120      78.040  74.980  58.540  1.00  0.00           C
ATOM   1157  C   GLY A 120      77.140  73.800  58.190  1.00  0.00           C
ATOM   1158  O   GLY A 120      77.190  72.730  58.770  1.00  0.00           O
ATOM   1159  N   ASN A 121      76.240  74.080  57.280  1.00  0.00           N
ATOM   1160  H   ASN A 121      76.250  74.940  56.760  1.00  0.00           H
ATOM   1161  CA  ASN A 121      75.130  73.180  56.830  1.00  0.00           C
ATOM   1162  CB  ASN A 121      74.400  73.880  55.780  1.00  0.00           C
ATOM   1163  CG  ASN A 121      73.280  74.740  56.320  1.00  0.00           C
ATOM   1164  OD1 ASN A 121      73.470  75.820  56.820  1.00  0.00           O
ATOM   1165  ND2 ASN A 121      72.050  74.270  56.140  1.00  0.00           N
ATOM   1166 1HD2 ASN A 121      71.890  73.380  55.720  1.00  0.00           H
ATOM   1167 2HD2 ASN A 121      71.290  74.830  56.470  1.00  0.00           H
ATOM   1168  C   ASN A 121      75.580  71.880  56.230  1.00  0.00           C
ATOM   1169  O   ASN A 121      76.640  71.650  55.660  1.00  0.00           O
ATOM   1170  N   THR A 122      74.610  70.930  56.160  1.00  0.00           N
ATOM   1171  H   THR A 122      73.740  71.070  56.630  1.00  0.00           H
ATOM   1172  CA  THR A 122      74.890  69.510  55.770  1.00  0.00           C
ATOM   1173  CB  THR A 122      74.540  68.500  56.870  1.00  0.00           C
ATOM   1174  OG1 THR A 122      73.220  68.790  57.390  1.00  0.00           O
ATOM   1175  HG1 THR A 122      72.850  67.950  57.800  1.00  0.00           H
ATOM   1176  CG2 THR A 122      75.460  68.390  58.130  1.00  0.00           C
ATOM   1177  C   THR A 122      74.320  69.130  54.390  1.00  0.00           C
ATOM   1178  O   THR A 122      73.280  69.680  54.010  1.00  0.00           O
ATOM   1179  N   VAL A 123      75.200  68.540  53.530  1.00  0.00           N
ATOM   1180  H   VAL A 123      76.190  68.650  53.620  1.00  0.00           H
ATOM   1181  CA  VAL A 123      74.850  67.960  52.250  1.00  0.00           C
ATOM   1182  CB  VAL A 123      75.510  68.660  51.050  1.00  0.00           C
ATOM   1183  CG1 VAL A 123      74.800  68.060  49.820  1.00  0.00           C
ATOM   1184  CG2 VAL A 123      75.300  70.180  50.990  1.00  0.00           C
ATOM   1185  C   VAL A 123      74.980  66.430  52.250  1.00  0.00           C
ATOM   1186  O   VAL A 123      76.120  65.950  52.400  1.00  0.00           O
ATOM   1187  N   LEU A 124      73.850  65.780  52.070  1.00  0.00           N
ATOM   1188  H   LEU A 124      73.070  66.270  51.680  1.00  0.00           H
ATOM   1189  CA  LEU A 124      74.020  64.260  52.100  1.00  0.00           C
ATOM   1190  CB  LEU A 124      73.080  63.470  53.010  1.00  0.00           C
ATOM   1191  CG  LEU A 124      73.430  63.870  54.460  1.00  0.00           C
ATOM   1192  CD1 LEU A 124      72.180  63.590  55.360  1.00  0.00           C
ATOM   1193  CD2 LEU A 124      74.530  63.080  55.030  1.00  0.00           C
ATOM   1194  C   LEU A 124      73.760  63.710  50.700  1.00  0.00           C
ATOM   1195  O   LEU A 124      72.650  63.750  50.230  1.00  0.00           O
ATOM   1196  N   VAL A 125      74.780  63.240  50.060  1.00  0.00           N
ATOM   1197  H   VAL A 125      75.670  63.210  50.510  1.00  0.00           H
ATOM   1198  CA  VAL A 125      74.760  62.720  48.700  1.00  0.00           C
ATOM   1199  CB  VAL A 125      75.790  63.440  47.790  1.00  0.00           C
ATOM   1200  CG1 VAL A 125      75.560  64.980  47.710  1.00  0.00           C
ATOM   1201  CG2 VAL A 125      77.230  63.160  48.240  1.00  0.00           C
ATOM   1202  C   VAL A 125      74.760  61.130  48.630  1.00  0.00           C
ATOM   1203  O   VAL A 125      75.400  60.480  49.500  1.00  0.00           O
ATOM   1204  N   ASP A 126      73.960  60.660  47.710  1.00  0.00           N
ATOM   1205  H   ASP A 126      73.490  61.360  47.170  1.00  0.00           H
ATOM   1206  CA  ASP A 126      73.580  59.280  47.430  1.00  0.00           C
ATOM   1207  CB  ASP A 126      74.550  58.480  46.500  1.00  0.00           C
ATOM   1208  CG  ASP A 126      74.360  57.040  45.970  1.00  0.00           C
ATOM   1209  OD1 ASP A 126      73.420  56.910  45.240  1.00  0.00           O
ATOM   1210  OD2 ASP A 126      75.200  56.180  46.260  1.00  0.00           O
ATOM   1211  C   ASP A 126      73.190  58.460  48.700  1.00  0.00           C
ATOM   1212  O   ASP A 126      74.020  57.740  49.240  1.00  0.00           O
ATOM   1213  N   ASP A 127      71.860  58.390  49.060  1.00  0.00           N
ATOM   1214  H   ASP A 127      71.260  59.030  48.590  1.00  0.00           H
ATOM   1215  CA  ASP A 127      71.270  57.580  50.200  1.00  0.00           C
ATOM   1216  CB  ASP A 127      71.090  56.060  49.810  1.00  0.00           C
ATOM   1217  CG  ASP A 127      70.180  55.870  48.620  1.00  0.00           C
ATOM   1218  OD1 ASP A 127      70.610  55.100  47.740  1.00  0.00           O
ATOM   1219  OD2 ASP A 127      69.020  56.380  48.650  1.00  0.00           O
ATOM   1220  C   ASP A 127      72.040  57.790  51.560  1.00  0.00           C
ATOM   1221  O   ASP A 127      72.200  56.880  52.380  1.00  0.00           O
ATOM   1222  N   GLY A 128      72.670  58.990  51.670  1.00  0.00           N
ATOM   1223  H   GLY A 128      72.410  59.680  51.000  1.00  0.00           H
ATOM   1224  CA  GLY A 128      73.290  59.440  52.880  1.00  0.00           C
ATOM   1225  C   GLY A 128      74.680  58.730  53.040  1.00  0.00           C
ATOM   1226  O   GLY A 128      75.280  58.820  54.060  1.00  0.00           O
ATOM   1227  N   LEU A 129      75.300  58.190  51.940  1.00  0.00           N
ATOM   1228  H   LEU A 129      74.910  58.340  51.030  1.00  0.00           H
ATOM   1229  CA  LEU A 129      76.660  57.500  51.930  1.00  0.00           C
ATOM   1230  CB  LEU A 129      76.890  56.530  50.750  1.00  0.00           C
ATOM   1231  CG  LEU A 129      76.130  55.210  50.720  1.00  0.00           C
ATOM   1232  CD1 LEU A 129      76.590  54.260  49.590  1.00  0.00           C
ATOM   1233  CD2 LEU A 129      76.160  54.620  52.120  1.00  0.00           C
ATOM   1234  C   LEU A 129      77.820  58.470  52.220  1.00  0.00           C
ATOM   1235  O   LEU A 129      78.470  58.240  53.230  1.00  0.00           O
ATOM   1236  N   ILE A 130      77.860  59.630  51.550  1.00  0.00           N
ATOM   1237  H   ILE A 130      77.160  59.960  50.910  1.00  0.00           H
ATOM   1238  CA  ILE A 130      78.860  60.700  51.900  1.00  0.00           C
ATOM   1239  CB  ILE A 130      79.800  60.910  50.720  1.00  0.00           C
ATOM   1240  CG1 ILE A 130      80.390  59.620  50.220  1.00  0.00           C
ATOM   1241  CG2 ILE A 130      80.940  62.000  50.970  1.00  0.00           C
ATOM   1242  CD  ILE A 130      79.840  59.190  48.890  1.00  0.00           C
ATOM   1243  C   ILE A 130      78.170  61.970  52.440  1.00  0.00           C
ATOM   1244  O   ILE A 130      77.020  62.260  52.030  1.00  0.00           O
ATOM   1245  N   GLY A 131      78.810  62.490  53.460  1.00  0.00           N
ATOM   1246  H   GLY A 131      79.550  62.090  54.010  1.00  0.00           H
ATOM   1247  CA  GLY A 131      78.470  63.940  53.820  1.00  0.00           C
ATOM   1248  C   GLY A 131      79.420  65.010  53.390  1.00  0.00           C
ATOM   1249  O   GLY A 131      80.550  64.850  53.000  1.00  0.00           O
ATOM   1250  N   MET A 132      78.820  66.210  53.250  1.00  0.00           N
ATOM   1251  H   MET A 132      77.830  66.360  53.260  1.00  0.00           H
ATOM   1252  CA  MET A 132      79.570  67.400  52.880  1.00  0.00           C
ATOM   1253  CB  MET A 132      79.260  67.670  51.470  1.00  0.00           C
ATOM   1254  CG  MET A 132      79.900  66.640  50.500  1.00  0.00           C
ATOM   1255  SD  MET A 132      80.250  67.290  48.900  1.00  0.00           S
ATOM   1256  CE  MET A 132      80.310  65.720  48.160  1.00  0.00           C
ATOM   1257  C   MET A 132      79.140  68.580  53.710  1.00  0.00           C
ATOM   1258  O   MET A 132      77.930  68.850  53.930  1.00  0.00           O
ATOM   1259  N   GLU A 133      80.140  69.200  54.260  1.00  0.00           N
ATOM   1260  H   GLU A 133      81.090  69.000  54.000  1.00  0.00           H
ATOM   1261  CA  GLU A 133      79.930  70.360  55.130  1.00  0.00           C
ATOM   1262  CB  GLU A 133      80.840  70.300  56.360  1.00  0.00           C
ATOM   1263  CG  GLU A 133      80.460  71.400  57.370  1.00  0.00           C
ATOM   1264  CD  GLU A 133      81.460  71.610  58.500  1.00  0.00           C
ATOM   1265  OE1 GLU A 133      81.890  72.750  58.780  1.00  0.00           O
ATOM   1266  OE2 GLU A 133      81.780  70.570  59.130  1.00  0.00           O
ATOM   1267  C   GLU A 133      80.210  71.650  54.360  1.00  0.00           C
ATOM   1268  O   GLU A 133      81.240  71.880  53.740  1.00  0.00           O
ATOM   1269  N   VAL A 134      79.110  72.440  54.200  1.00  0.00           N
ATOM   1270  H   VAL A 134      78.240  72.020  54.460  1.00  0.00           H
ATOM   1271  CA  VAL A 134      79.220  73.720  53.490  1.00  0.00           C
ATOM   1272  CB  VAL A 134      77.790  74.280  53.120  1.00  0.00           C
ATOM   1273  CG1 VAL A 134      77.910  75.640  52.420  1.00  0.00           C
ATOM   1274  CG2 VAL A 134      77.110  73.270  52.180  1.00  0.00           C
ATOM   1275  C   VAL A 134      80.050  74.770  54.280  1.00  0.00           C
ATOM   1276  O   VAL A 134      79.650  75.230  55.420  1.00  0.00           O
ATOM   1277  N   THR A 135      81.290  75.000  53.850  1.00  0.00           N
ATOM   1278  H   THR A 135      81.670  74.620  53.010  1.00  0.00           H
ATOM   1279  CA  THR A 135      82.210  75.980  54.540  1.00  0.00           C
ATOM   1280  CB  THR A 135      83.610  75.410  54.380  1.00  0.00           C
ATOM   1281  OG1 THR A 135      83.850  75.060  52.960  1.00  0.00           O
ATOM   1282  HG1 THR A 135      84.810  75.170  52.680  1.00  0.00           H
ATOM   1283  CG2 THR A 135      83.880  74.340  55.470  1.00  0.00           C
ATOM   1284  C   THR A 135      82.140  77.480  54.100  1.00  0.00           C
ATOM   1285  O   THR A 135      82.700  78.270  54.790  1.00  0.00           O
ATOM   1286  N   ALA A 136      81.610  77.750  52.940  1.00  0.00           N
ATOM   1287  H   ALA A 136      81.470  77.010  52.290  1.00  0.00           H
ATOM   1288  CA  ALA A 136      81.390  79.090  52.490  1.00  0.00           C
ATOM   1289  CB  ALA A 136      82.660  79.860  52.110  1.00  0.00           C
ATOM   1290  C   ALA A 136      80.430  79.120  51.230  1.00  0.00           C
ATOM   1291  O   ALA A 136      80.430  78.170  50.460  1.00  0.00           O
ATOM   1292  N   ILE A 137      79.920  80.340  50.900  1.00  0.00           N
ATOM   1293  H   ILE A 137      80.070  81.100  51.540  1.00  0.00           H
ATOM   1294  CA  ILE A 137      79.280  80.710  49.650  1.00  0.00           C
ATOM   1295  CB  ILE A 137      77.740  80.870  49.710  1.00  0.00           C
ATOM   1296  CG1 ILE A 137      77.300  81.960  50.700  1.00  0.00           C
ATOM   1297  CG2 ILE A 137      77.090  79.490  49.900  1.00  0.00           C
ATOM   1298  CD  ILE A 137      75.970  82.550  50.450  1.00  0.00           C
ATOM   1299  C   ILE A 137      79.940  81.890  48.910  1.00  0.00           C
ATOM   1300  O   ILE A 137      80.010  83.060  49.360  1.00  0.00           O
ATOM   1301  N   GLU A 138      80.510  81.540  47.740  1.00  0.00           N
ATOM   1302  H   GLU A 138      80.580  80.580  47.460  1.00  0.00           H
ATOM   1303  CA  GLU A 138      81.240  82.510  46.880  1.00  0.00           C
ATOM   1304  CB  GLU A 138      82.720  82.120  46.660  1.00  0.00           C
ATOM   1305  CG  GLU A 138      83.610  82.620  47.780  1.00  0.00           C
ATOM   1306  CD  GLU A 138      85.090  82.190  47.540  1.00  0.00           C
ATOM   1307  OE1 GLU A 138      85.760  81.710  48.510  1.00  0.00           O
ATOM   1308  OE2 GLU A 138      85.540  82.330  46.360  1.00  0.00           O
ATOM   1309  C   GLU A 138      80.490  82.750  45.520  1.00  0.00           C
ATOM   1310  O   GLU A 138      80.540  81.840  44.700  1.00  0.00           O
ATOM   1311  N   GLY A 139      79.490  83.690  45.500  1.00  0.00           N
ATOM   1312  H   GLY A 139      79.390  84.250  46.320  1.00  0.00           H
ATOM   1313  CA  GLY A 139      78.570  84.080  44.400  1.00  0.00           C
ATOM   1314  C   GLY A 139      77.810  82.860  43.930  1.00  0.00           C
ATOM   1315  O   GLY A 139      76.910  82.420  44.600  1.00  0.00           O
ATOM   1316  N   ASN A 140      78.370  82.210  42.920  1.00  0.00           N
ATOM   1317  H   ASN A 140      79.270  82.410  42.520  1.00  0.00           H
ATOM   1318  CA  ASN A 140      77.680  80.970  42.390  1.00  0.00           C
ATOM   1319  CB  ASN A 140      77.350  81.220  40.890  1.00  0.00           C
ATOM   1320  CG  ASN A 140      78.610  81.580  40.050  1.00  0.00           C
ATOM   1321  OD1 ASN A 140      79.750  81.120  40.340  1.00  0.00           O
ATOM   1322  ND2 ASN A 140      78.400  82.260  38.930  1.00  0.00           N
ATOM   1323 1HD2 ASN A 140      77.430  82.340  38.720  1.00  0.00           H
ATOM   1324 2HD2 ASN A 140      79.120  82.690  38.380  1.00  0.00           H
ATOM   1325  C   ASN A 140      78.320  79.620  42.700  1.00  0.00           C
ATOM   1326  O   ASN A 140      78.010  78.530  42.220  1.00  0.00           O
ATOM   1327  N   LYS A 141      79.300  79.590  43.640  1.00  0.00           N
ATOM   1328  H   LYS A 141      79.730  80.430  43.980  1.00  0.00           H
ATOM   1329  CA  LYS A 141      79.880  78.320  44.110  1.00  0.00           C
ATOM   1330  CB  LYS A 141      81.300  78.070  43.660  1.00  0.00           C
ATOM   1331  CG  LYS A 141      81.320  77.720  42.220  1.00  0.00           C
ATOM   1332  CD  LYS A 141      82.690  77.390  41.640  1.00  0.00           C
ATOM   1333  CE  LYS A 141      83.440  78.670  41.280  1.00  0.00           C
ATOM   1334  NZ  LYS A 141      84.920  78.500  41.170  1.00  0.00           N
ATOM   1335  HZ1 LYS A 141      85.170  79.450  41.000  1.00  0.00           H
ATOM   1336  HZ2 LYS A 141      85.480  78.070  41.880  1.00  0.00           H
ATOM   1337  HZ3 LYS A 141      85.090  78.060  40.290  1.00  0.00           H
ATOM   1338  C   LYS A 141      79.730  78.080  45.620  1.00  0.00           C
ATOM   1339  O   LYS A 141      80.000  78.900  46.440  1.00  0.00           O
ATOM   1340  N   VAL A 142      79.430  76.810  45.940  1.00  0.00           N
ATOM   1341  H   VAL A 142      79.030  76.180  45.270  1.00  0.00           H
ATOM   1342  CA  VAL A 142      79.160  76.340  47.330  1.00  0.00           C
ATOM   1343  CB  VAL A 142      77.870  75.610  47.330  1.00  0.00           C
ATOM   1344  CG1 VAL A 142      77.510  75.170  48.710  1.00  0.00           C
ATOM   1345  CG2 VAL A 142      76.750  76.290  46.600  1.00  0.00           C
ATOM   1346  C   VAL A 142      80.330  75.460  47.670  1.00  0.00           C
ATOM   1347  O   VAL A 142      80.560  74.360  47.110  1.00  0.00           O
ATOM   1348  N   ILE A 143      81.080  75.910  48.650  1.00  0.00           N
ATOM   1349  H   ILE A 143      80.790  76.650  49.250  1.00  0.00           H
ATOM   1350  CA  ILE A 143      82.370  75.210  48.990  1.00  0.00           C
ATOM   1351  CB  ILE A 143      83.440  76.270  49.400  1.00  0.00           C
ATOM   1352  CG1 ILE A 143      83.510  77.450  48.410  1.00  0.00           C
ATOM   1353  CG2 ILE A 143      84.790  75.650  49.630  1.00  0.00           C
ATOM   1354  CD  ILE A 143      84.160  78.780  48.950  1.00  0.00           C
ATOM   1355  C   ILE A 143      82.100  74.070  49.970  1.00  0.00           C
ATOM   1356  O   ILE A 143      81.600  74.400  51.030  1.00  0.00           O
ATOM   1357  N   CYS A 144      82.620  72.860  49.730  1.00  0.00           N
ATOM   1358  H   CYS A 144      83.060  72.620  48.870  1.00  0.00           H
ATOM   1359  CA  CYS A 144      82.170  71.760  50.640  1.00  0.00           C
ATOM   1360  CB  CYS A 144      81.000  71.040  50.050  1.00  0.00           C
ATOM   1361  SG  CYS A 144      81.450  70.290  48.460  1.00  0.00           S
ATOM   1362  HG  CYS A 144      82.460  69.500  48.790  1.00  0.00           H
ATOM   1363  C   CYS A 144      83.270  70.780  51.000  1.00  0.00           C
ATOM   1364  O   CYS A 144      83.860  69.980  50.260  1.00  0.00           O
ATOM   1365  N   LYS A 145      83.470  70.690  52.300  1.00  0.00           N
ATOM   1366  H   LYS A 145      83.040  71.330  52.940  1.00  0.00           H
ATOM   1367  CA  LYS A 145      84.450  69.780  52.870  1.00  0.00           C
ATOM   1368  CB  LYS A 145      84.910  70.330  54.170  1.00  0.00           C
ATOM   1369  CG  LYS A 145      86.260  69.870  54.490  1.00  0.00           C
ATOM   1370  CD  LYS A 145      86.480  70.080  55.970  1.00  0.00           C
ATOM   1371  CE  LYS A 145      85.780  68.980  56.840  1.00  0.00           C
ATOM   1372  NZ  LYS A 145      85.700  69.510  58.210  1.00  0.00           N
ATOM   1373  HZ1 LYS A 145      85.270  70.410  58.270  1.00  0.00           H
ATOM   1374  HZ2 LYS A 145      85.130  68.880  58.730  1.00  0.00           H
ATOM   1375  HZ3 LYS A 145      86.640  69.570  58.550  1.00  0.00           H
ATOM   1376  C   LYS A 145      83.840  68.350  53.000  1.00  0.00           C
ATOM   1377  O   LYS A 145      82.780  68.230  53.640  1.00  0.00           O
ATOM   1378  N   VAL A 146      84.380  67.420  52.230  1.00  0.00           N
ATOM   1379  H   VAL A 146      85.050  67.690  51.530  1.00  0.00           H
ATOM   1380  CA  VAL A 146      83.930  66.010  52.270  1.00  0.00           C
ATOM   1381  CB  VAL A 146      84.590  65.160  51.150  1.00  0.00           C
ATOM   1382  CG1 VAL A 146      84.080  63.740  51.200  1.00  0.00           C
ATOM   1383  CG2 VAL A 146      84.460  65.770  49.720  1.00  0.00           C
ATOM   1384  C   VAL A 146      84.240  65.440  53.700  1.00  0.00           C
ATOM   1385  O   VAL A 146      85.390  65.310  54.100  1.00  0.00           O
ATOM   1386  N   LEU A 147      83.180  65.000  54.390  1.00  0.00           N
ATOM   1387  H   LEU A 147      82.280  64.960  53.950  1.00  0.00           H
ATOM   1388  CA  LEU A 147      83.200  64.530  55.810  1.00  0.00           C
ATOM   1389  CB  LEU A 147      81.770  64.700  56.410  1.00  0.00           C
ATOM   1390  CG  LEU A 147      81.440  66.200  56.780  1.00  0.00           C
ATOM   1391  CD1 LEU A 147      79.900  66.570  56.920  1.00  0.00           C
ATOM   1392  CD2 LEU A 147      82.230  66.570  58.080  1.00  0.00           C
ATOM   1393  C   LEU A 147      83.760  63.120  56.120  1.00  0.00           C
ATOM   1394  O   LEU A 147      84.360  62.980  57.170  1.00  0.00           O
ATOM   1395  N   ASN A 148      83.560  62.230  55.180  1.00  0.00           N
ATOM   1396  H   ASN A 148      82.940  62.380  54.410  1.00  0.00           H
ATOM   1397  CA  ASN A 148      84.030  60.810  55.210  1.00  0.00           C
ATOM   1398  CB  ASN A 148      82.860  60.010  55.740  1.00  0.00           C
ATOM   1399  CG  ASN A 148      81.550  60.260  54.970  1.00  0.00           C
ATOM   1400  OD1 ASN A 148      80.890  61.270  54.860  1.00  0.00           O
ATOM   1401  ND2 ASN A 148      81.070  59.150  54.560  1.00  0.00           N
ATOM   1402 1HD2 ASN A 148      81.520  58.280  54.780  1.00  0.00           H
ATOM   1403 2HD2 ASN A 148      80.210  59.190  54.050  1.00  0.00           H
ATOM   1404  C   ASN A 148      84.440  60.260  53.820  1.00  0.00           C
ATOM   1405  O   ASN A 148      84.300  60.890  52.790  1.00  0.00           O
ATOM   1406  N   ASN A 149      85.230  59.150  53.840  1.00  0.00           N
ATOM   1407  H   ASN A 149      85.430  58.660  54.690  1.00  0.00           H
ATOM   1408  CA  ASN A 149      85.660  58.420  52.620  1.00  0.00           C
ATOM   1409  CB  ASN A 149      86.780  57.440  52.890  1.00  0.00           C
ATOM   1410  CG  ASN A 149      87.990  58.060  53.590  1.00  0.00           C
ATOM   1411  OD1 ASN A 149      88.550  58.990  53.100  1.00  0.00           O
ATOM   1412  ND2 ASN A 149      88.710  57.310  54.340  1.00  0.00           N
ATOM   1413 1HD2 ASN A 149      88.400  56.390  54.600  1.00  0.00           H
ATOM   1414 2HD2 ASN A 149      89.440  57.860  54.740  1.00  0.00           H
ATOM   1415  C   ASN A 149      84.550  57.750  51.830  1.00  0.00           C
ATOM   1416  O   ASN A 149      83.840  56.890  52.350  1.00  0.00           O
ATOM   1417  N   GLY A 150      84.610  57.970  50.520  1.00  0.00           N
ATOM   1418  H   GLY A 150      85.300  58.580  50.130  1.00  0.00           H
ATOM   1419  CA  GLY A 150      83.530  57.540  49.590  1.00  0.00           C
ATOM   1420  C   GLY A 150      83.640  57.780  48.120  1.00  0.00           C
ATOM   1421  O   GLY A 150      84.140  58.900  47.830  1.00  0.00           O
ATOM   1422  N   ASP A 151      82.990  56.940  47.340  1.00  0.00           N
ATOM   1423  H   ASP A 151      82.810  56.030  47.680  1.00  0.00           H
ATOM   1424  CA  ASP A 151      82.840  57.110  45.870  1.00  0.00           C
ATOM   1425  CB  ASP A 151      83.040  55.650  45.340  1.00  0.00           C
ATOM   1426  CG  ASP A 151      84.450  55.070  45.650  1.00  0.00           C
ATOM   1427  OD1 ASP A 151      84.550  54.280  46.550  1.00  0.00           O
ATOM   1428  OD2 ASP A 151      85.380  55.540  44.950  1.00  0.00           O
ATOM   1429  C   ASP A 151      81.410  57.680  45.440  1.00  0.00           C
ATOM   1430  O   ASP A 151      80.350  57.260  45.970  1.00  0.00           O
ATOM   1431  N   LEU A 152      81.520  58.740  44.580  1.00  0.00           N
ATOM   1432  H   LEU A 152      82.350  59.270  44.480  1.00  0.00           H
ATOM   1433  CA  LEU A 152      80.330  59.370  44.030  1.00  0.00           C
ATOM   1434  CB  LEU A 152      80.430  60.790  44.470  1.00  0.00           C
ATOM   1435  CG  LEU A 152      79.270  61.780  44.110  1.00  0.00           C
ATOM   1436  CD1 LEU A 152      78.030  61.150  44.760  1.00  0.00           C
ATOM   1437  CD2 LEU A 152      79.530  63.190  44.620  1.00  0.00           C
ATOM   1438  C   LEU A 152      80.350  59.170  42.460  1.00  0.00           C
ATOM   1439  O   LEU A 152      81.150  59.760  41.790  1.00  0.00           O
ATOM   1440  N   GLY A 153      79.100  58.830  41.980  1.00  0.00           N
ATOM   1441  H   GLY A 153      78.360  58.780  42.650  1.00  0.00           H
ATOM   1442  CA  GLY A 153      78.830  58.390  40.600  1.00  0.00           C
ATOM   1443  C   GLY A 153      77.930  59.400  39.810  1.00  0.00           C
ATOM   1444  O   GLY A 153      77.480  60.410  40.290  1.00  0.00           O
ATOM   1445  N   GLU A 154      77.850  59.080  38.520  1.00  0.00           N
ATOM   1446  H   GLU A 154      78.510  58.450  38.100  1.00  0.00           H
ATOM   1447  CA  GLU A 154      76.890  59.650  37.630  1.00  0.00           C
ATOM   1448  CB  GLU A 154      77.170  59.440  36.080  1.00  0.00           C
ATOM   1449  CG  GLU A 154      78.520  59.960  35.560  1.00  0.00           C
ATOM   1450  CD  GLU A 154      78.650  60.110  34.070  1.00  0.00           C
ATOM   1451  OE1 GLU A 154      78.840  59.100  33.350  1.00  0.00           O
ATOM   1452  OE2 GLU A 154      78.540  61.200  33.480  1.00  0.00           O
ATOM   1453  C   GLU A 154      75.450  59.180  37.930  1.00  0.00           C
ATOM   1454  O   GLU A 154      75.170  58.030  38.240  1.00  0.00           O
ATOM   1455  N   ASN A 155      74.650  60.290  37.680  1.00  0.00           N
ATOM   1456  H   ASN A 155      75.090  60.990  37.130  1.00  0.00           H
ATOM   1457  CA  ASN A 155      73.290  60.550  38.120  1.00  0.00           C
ATOM   1458  CB  ASN A 155      72.280  60.000  37.190  1.00  0.00           C
ATOM   1459  CG  ASN A 155      72.380  60.480  35.700  1.00  0.00           C
ATOM   1460  OD1 ASN A 155      73.460  60.760  35.190  1.00  0.00           O
ATOM   1461  ND2 ASN A 155      71.230  60.630  35.060  1.00  0.00           N
ATOM   1462 1HD2 ASN A 155      70.340  60.440  35.480  1.00  0.00           H
ATOM   1463 2HD2 ASN A 155      71.180  60.900  34.100  1.00  0.00           H
ATOM   1464  C   ASN A 155      72.880  60.410  39.590  1.00  0.00           C
ATOM   1465  O   ASN A 155      71.660  60.250  39.920  1.00  0.00           O
ATOM   1466  N   LYS A 156      73.780  60.560  40.590  1.00  0.00           N
ATOM   1467  H   LYS A 156      74.660  60.930  40.290  1.00  0.00           H
ATOM   1468  CA  LYS A 156      73.610  60.290  42.030  1.00  0.00           C
ATOM   1469  CB  LYS A 156      74.900  59.800  42.680  1.00  0.00           C
ATOM   1470  CG  LYS A 156      75.210  58.450  42.180  1.00  0.00           C
ATOM   1471  CD  LYS A 156      74.380  57.210  42.420  1.00  0.00           C
ATOM   1472  CE  LYS A 156      75.050  55.950  41.890  1.00  0.00           C
ATOM   1473  NZ  LYS A 156      75.910  55.350  42.900  1.00  0.00           N
ATOM   1474  HZ1 LYS A 156      76.320  54.550  42.450  1.00  0.00           H
ATOM   1475  HZ2 LYS A 156      76.540  56.040  43.260  1.00  0.00           H
ATOM   1476  HZ3 LYS A 156      75.380  55.090  43.710  1.00  0.00           H
ATOM   1477  C   LYS A 156      72.870  61.460  42.760  1.00  0.00           C
ATOM   1478  O   LYS A 156      73.170  62.660  42.720  1.00  0.00           O
ATOM   1479  N   GLY A 157      71.910  61.040  43.540  1.00  0.00           N
ATOM   1480  H   GLY A 157      71.730  60.080  43.720  1.00  0.00           H
ATOM   1481  CA  GLY A 157      70.940  61.800  44.310  1.00  0.00           C
ATOM   1482  C   GLY A 157      71.430  62.740  45.490  1.00  0.00           C
ATOM   1483  O   GLY A 157      72.180  62.270  46.370  1.00  0.00           O
ATOM   1484  N   VAL A 158      71.080  64.010  45.300  1.00  0.00           N
ATOM   1485  H   VAL A 158      70.400  64.310  44.640  1.00  0.00           H
ATOM   1486  CA  VAL A 158      71.600  65.050  46.230  1.00  0.00           C
ATOM   1487  CB  VAL A 158      72.150  66.280  45.540  1.00  0.00           C
ATOM   1488  CG1 VAL A 158      72.470  67.440  46.500  1.00  0.00           C
ATOM   1489  CG2 VAL A 158      73.520  65.940  44.840  1.00  0.00           C
ATOM   1490  C   VAL A 158      70.460  65.410  47.200  1.00  0.00           C
ATOM   1491  O   VAL A 158      69.390  65.650  46.730  1.00  0.00           O
ATOM   1492  N   ASN A 159      70.650  64.890  48.460  1.00  0.00           N
ATOM   1493  H   ASN A 159      71.440  64.330  48.720  1.00  0.00           H
ATOM   1494  CA  ASN A 159      69.700  65.160  49.540  1.00  0.00           C
ATOM   1495  CB  ASN A 159      69.560  64.060  50.650  1.00  0.00           C
ATOM   1496  CG  ASN A 159      68.190  64.230  51.350  1.00  0.00           C
ATOM   1497  OD1 ASN A 159      68.030  65.160  52.090  1.00  0.00           O
ATOM   1498  ND2 ASN A 159      67.260  63.390  51.200  1.00  0.00           N
ATOM   1499 1HD2 ASN A 159      67.310  62.610  50.570  1.00  0.00           H
ATOM   1500 2HD2 ASN A 159      66.400  63.610  51.660  1.00  0.00           H
ATOM   1501  C   ASN A 159      70.210  66.450  50.270  1.00  0.00           C
ATOM   1502  O   ASN A 159      71.390  66.530  50.730  1.00  0.00           O
ATOM   1503  N   LEU A 160      69.170  67.230  50.600  1.00  0.00           N
ATOM   1504  H   LEU A 160      68.190  67.100  50.480  1.00  0.00           H
ATOM   1505  CA  LEU A 160      69.430  68.470  51.290  1.00  0.00           C
ATOM   1506  CB  LEU A 160      69.300  69.760  50.400  1.00  0.00           C
ATOM   1507  CG  LEU A 160      70.310  69.930  49.300  1.00  0.00           C
ATOM   1508  CD1 LEU A 160      69.840  71.120  48.450  1.00  0.00           C
ATOM   1509  CD2 LEU A 160      71.680  70.140  49.990  1.00  0.00           C
ATOM   1510  C   LEU A 160      68.710  68.670  52.660  1.00  0.00           C
ATOM   1511  O   LEU A 160      67.810  69.470  52.680  1.00  0.00           O
ATOM   1512  N   PRO A 161      69.220  68.060  53.710  1.00  0.00           N
ATOM   1513  CA  PRO A 161      68.500  68.070  55.040  1.00  0.00           C
ATOM   1514  CB  PRO A 161      69.380  67.210  55.970  1.00  0.00           C
ATOM   1515  CG  PRO A 161      70.760  67.380  55.400  1.00  0.00           C
ATOM   1516  CD  PRO A 161      70.570  67.590  53.900  1.00  0.00           C
ATOM   1517  C   PRO A 161      68.170  69.460  55.580  1.00  0.00           C
ATOM   1518  O   PRO A 161      68.760  70.470  55.240  1.00  0.00           O
ATOM   1519  N   GLY A 162      67.010  69.510  56.240  1.00  0.00           N
ATOM   1520  H   GLY A 162      66.410  68.720  56.100  1.00  0.00           H
ATOM   1521  CA  GLY A 162      66.430  70.660  57.080  1.00  0.00           C
ATOM   1522  C   GLY A 162      66.120  72.020  56.350  1.00  0.00           C
ATOM   1523  O   GLY A 162      65.380  72.860  56.870  1.00  0.00           O
ATOM   1524  N   VAL A 163      66.740  72.240  55.200  1.00  0.00           N
ATOM   1525  H   VAL A 163      67.540  71.710  54.900  1.00  0.00           H
ATOM   1526  CA  VAL A 163      66.580  73.460  54.370  1.00  0.00           C
ATOM   1527  CB  VAL A 163      67.780  73.640  53.400  1.00  0.00           C
ATOM   1528  CG1 VAL A 163      69.190  73.860  54.010  1.00  0.00           C
ATOM   1529  CG2 VAL A 163      67.880  72.680  52.220  1.00  0.00           C
ATOM   1530  C   VAL A 163      65.230  73.570  53.680  1.00  0.00           C
ATOM   1531  O   VAL A 163      64.430  72.660  53.710  1.00  0.00           O
ATOM   1532  N   SER A 164      64.990  74.750  53.060  1.00  0.00           N
ATOM   1533  H   SER A 164      65.690  75.460  52.990  1.00  0.00           H
ATOM   1534  CA  SER A 164      63.680  75.170  52.440  1.00  0.00           C
ATOM   1535  CB  SER A 164      63.540  76.670  52.270  1.00  0.00           C
ATOM   1536  OG  SER A 164      63.340  77.170  53.600  1.00  0.00           O
ATOM   1537  HG  SER A 164      63.600  78.130  53.560  1.00  0.00           H
ATOM   1538  C   SER A 164      63.270  74.450  51.140  1.00  0.00           C
ATOM   1539  O   SER A 164      62.110  74.190  50.900  1.00  0.00           O
ATOM   1540  N   ILE A 165      64.220  74.520  50.200  1.00  0.00           N
ATOM   1541  H   ILE A 165      65.050  75.030  50.410  1.00  0.00           H
ATOM   1542  CA  ILE A 165      64.060  74.040  48.810  1.00  0.00           C
ATOM   1543  CB  ILE A 165      64.300  72.510  48.640  1.00  0.00           C
ATOM   1544  CG1 ILE A 165      65.650  72.040  49.150  1.00  0.00           C
ATOM   1545  CG2 ILE A 165      64.000  71.970  47.180  1.00  0.00           C
ATOM   1546  CD  ILE A 165      65.520  70.530  49.380  1.00  0.00           C
ATOM   1547  C   ILE A 165      62.940  74.600  47.860  1.00  0.00           C
ATOM   1548  O   ILE A 165      61.780  74.140  47.790  1.00  0.00           O
ATOM   1549  N   ALA A 166      63.350  75.480  46.920  1.00  0.00           N
ATOM   1550  H   ALA A 166      64.330  75.540  46.750  1.00  0.00           H
ATOM   1551  CA  ALA A 166      62.470  76.250  45.980  1.00  0.00           C
ATOM   1552  CB  ALA A 166      63.150  77.450  45.500  1.00  0.00           C
ATOM   1553  C   ALA A 166      61.810  75.570  44.780  1.00  0.00           C
ATOM   1554  O   ALA A 166      61.390  76.150  43.800  1.00  0.00           O
ATOM   1555  N   LEU A 167      61.630  74.250  44.900  1.00  0.00           N
ATOM   1556  H   LEU A 167      61.940  73.840  45.750  1.00  0.00           H
ATOM   1557  CA  LEU A 167      60.940  73.350  43.940  1.00  0.00           C
ATOM   1558  CB  LEU A 167      61.780  72.120  43.530  1.00  0.00           C
ATOM   1559  CG  LEU A 167      62.850  72.490  42.490  1.00  0.00           C
ATOM   1560  CD1 LEU A 167      63.800  71.260  42.330  1.00  0.00           C
ATOM   1561  CD2 LEU A 167      62.340  73.060  41.130  1.00  0.00           C
ATOM   1562  C   LEU A 167      59.460  72.950  44.310  1.00  0.00           C
ATOM   1563  O   LEU A 167      59.270  72.160  45.220  1.00  0.00           O
ATOM   1564  N   PRO A 168      58.510  73.410  43.430  1.00  0.00           N
ATOM   1565  CA  PRO A 168      57.090  72.950  43.520  1.00  0.00           C
ATOM   1566  CB  PRO A 168      56.300  73.760  42.500  1.00  0.00           C
ATOM   1567  CG  PRO A 168      57.110  75.040  42.530  1.00  0.00           C
ATOM   1568  CD  PRO A 168      58.540  74.530  42.450  1.00  0.00           C
ATOM   1569  C   PRO A 168      56.930  71.460  43.200  1.00  0.00           C
ATOM   1570  O   PRO A 168      57.610  70.840  42.420  1.00  0.00           O
ATOM   1571  N   ALA A 169      55.810  70.910  43.730  1.00  0.00           N
ATOM   1572  H   ALA A 169      55.160  71.500  44.210  1.00  0.00           H
ATOM   1573  CA  ALA A 169      55.640  69.420  43.690  1.00  0.00           C
ATOM   1574  CB  ALA A 169      54.510  69.030  44.640  1.00  0.00           C
ATOM   1575  C   ALA A 169      55.470  68.770  42.270  1.00  0.00           C
ATOM   1576  O   ALA A 169      56.200  67.810  42.030  1.00  0.00           O
ATOM   1577  N   LEU A 170      54.350  69.100  41.550  1.00  0.00           N
ATOM   1578  H   LEU A 170      53.760  69.840  41.860  1.00  0.00           H
ATOM   1579  CA  LEU A 170      54.180  68.720  40.160  1.00  0.00           C
ATOM   1580  CB  LEU A 170      52.790  69.070  39.630  1.00  0.00           C
ATOM   1581  CG  LEU A 170      51.780  68.030  40.110  1.00  0.00           C
ATOM   1582  CD1 LEU A 170      50.610  68.420  39.310  1.00  0.00           C
ATOM   1583  CD2 LEU A 170      52.060  66.620  39.670  1.00  0.00           C
ATOM   1584  C   LEU A 170      55.270  69.320  39.270  1.00  0.00           C
ATOM   1585  O   LEU A 170      55.480  70.510  39.060  1.00  0.00           O
ATOM   1586  N   ALA A 171      56.080  68.420  38.750  1.00  0.00           N
ATOM   1587  H   ALA A 171      56.220  67.510  39.140  1.00  0.00           H
ATOM   1588  CA  ALA A 171      56.930  68.800  37.620  1.00  0.00           C
ATOM   1589  CB  ALA A 171      58.140  67.890  37.680  1.00  0.00           C
ATOM   1590  C   ALA A 171      56.320  68.760  36.250  1.00  0.00           C
ATOM   1591  O   ALA A 171      55.380  68.000  36.030  1.00  0.00           O
ATOM   1592  N   GLU A 172      56.820  69.550  35.240  1.00  0.00           N
ATOM   1593  H   GLU A 172      57.170  70.450  35.510  1.00  0.00           H
ATOM   1594  CA  GLU A 172      56.450  69.460  33.780  1.00  0.00           C
ATOM   1595  CB  GLU A 172      57.520  70.170  32.940  1.00  0.00           C
ATOM   1596  CG  GLU A 172      57.640  71.660  33.320  1.00  0.00           C
ATOM   1597  CD  GLU A 172      58.570  72.150  34.440  1.00  0.00           C
ATOM   1598  OE1 GLU A 172      59.710  72.460  34.140  1.00  0.00           O
ATOM   1599  OE2 GLU A 172      58.170  72.130  35.640  1.00  0.00           O
ATOM   1600  C   GLU A 172      56.190  68.070  33.270  1.00  0.00           C
ATOM   1601  O   GLU A 172      55.120  67.870  32.820  1.00  0.00           O
ATOM   1602  N   LYS A 173      57.050  67.190  33.630  1.00  0.00           N
ATOM   1603  H   LYS A 173      57.830  67.400  34.220  1.00  0.00           H
ATOM   1604  CA  LYS A 173      56.910  65.810  33.160  1.00  0.00           C
ATOM   1605  CB  LYS A 173      58.220  65.080  33.180  1.00  0.00           C
ATOM   1606  CG  LYS A 173      58.370  63.900  32.220  1.00  0.00           C
ATOM   1607  CD  LYS A 173      59.780  63.290  32.310  1.00  0.00           C
ATOM   1608  CE  LYS A 173      60.810  64.340  31.920  1.00  0.00           C
ATOM   1609  NZ  LYS A 173      62.100  63.870  32.490  1.00  0.00           N
ATOM   1610  HZ1 LYS A 173      62.800  64.530  32.220  1.00  0.00           H
ATOM   1611  HZ2 LYS A 173      62.110  63.690  33.470  1.00  0.00           H
ATOM   1612  HZ3 LYS A 173      62.340  62.970  32.150  1.00  0.00           H
ATOM   1613  C   LYS A 173      55.740  65.090  33.930  1.00  0.00           C
ATOM   1614  O   LYS A 173      54.950  64.500  33.230  1.00  0.00           O
ATOM   1615  N   ASP A 174      55.850  65.060  35.290  1.00  0.00           N
ATOM   1616  H   ASP A 174      56.750  65.100  35.720  1.00  0.00           H
ATOM   1617  CA  ASP A 174      54.770  64.590  36.210  1.00  0.00           C
ATOM   1618  CB  ASP A 174      54.990  65.090  37.650  1.00  0.00           C
ATOM   1619  CG  ASP A 174      56.340  64.760  38.310  1.00  0.00           C
ATOM   1620  OD1 ASP A 174      56.820  65.530  39.190  1.00  0.00           O
ATOM   1621  OD2 ASP A 174      56.960  63.720  37.900  1.00  0.00           O
ATOM   1622  C   ASP A 174      53.310  65.030  35.780  1.00  0.00           C
ATOM   1623  O   ASP A 174      52.320  64.340  35.910  1.00  0.00           O
ATOM   1624  N   LYS A 175      53.180  66.360  35.510  1.00  0.00           N
ATOM   1625  H   LYS A 175      53.800  67.020  35.940  1.00  0.00           H
ATOM   1626  CA  LYS A 175      52.020  67.030  34.820  1.00  0.00           C
ATOM   1627  CB  LYS A 175      52.180  68.540  34.570  1.00  0.00           C
ATOM   1628  CG  LYS A 175      52.170  69.380  35.810  1.00  0.00           C
ATOM   1629  CD  LYS A 175      52.370  70.870  35.640  1.00  0.00           C
ATOM   1630  CE  LYS A 175      52.800  71.590  36.910  1.00  0.00           C
ATOM   1631  NZ  LYS A 175      52.750  73.010  36.730  1.00  0.00           N
ATOM   1632  HZ1 LYS A 175      53.530  73.280  36.170  1.00  0.00           H
ATOM   1633  HZ2 LYS A 175      51.910  73.200  36.230  1.00  0.00           H
ATOM   1634  HZ3 LYS A 175      52.810  73.520  37.590  1.00  0.00           H
ATOM   1635  C   LYS A 175      51.500  66.400  33.530  1.00  0.00           C
ATOM   1636  O   LYS A 175      50.360  65.920  33.570  1.00  0.00           O
ATOM   1637  N   GLN A 176      52.410  66.190  32.560  1.00  0.00           N
ATOM   1638  H   GLN A 176      53.380  66.420  32.640  1.00  0.00           H
ATOM   1639  CA  GLN A 176      52.060  65.330  31.380  1.00  0.00           C
ATOM   1640  CB  GLN A 176      53.380  65.310  30.540  1.00  0.00           C
ATOM   1641  CG  GLN A 176      53.310  64.290  29.440  1.00  0.00           C
ATOM   1642  CD  GLN A 176      54.590  64.590  28.640  1.00  0.00           C
ATOM   1643  OE1 GLN A 176      54.710  65.580  27.880  1.00  0.00           O
ATOM   1644  NE2 GLN A 176      55.670  63.830  28.820  1.00  0.00           N
ATOM   1645 1HE2 GLN A 176      55.760  63.180  29.570  1.00  0.00           H
ATOM   1646 2HE2 GLN A 176      56.320  63.820  28.060  1.00  0.00           H
ATOM   1647  C   GLN A 176      51.590  63.950  31.830  1.00  0.00           C
ATOM   1648  O   GLN A 176      50.560  63.560  31.230  1.00  0.00           O
ATOM   1649  N   ASP A 177      52.120  63.370  32.920  1.00  0.00           N
ATOM   1650  H   ASP A 177      53.060  63.620  33.160  1.00  0.00           H
ATOM   1651  CA  ASP A 177      51.720  62.050  33.480  1.00  0.00           C
ATOM   1652  CB  ASP A 177      52.600  61.610  34.730  1.00  0.00           C
ATOM   1653  CG  ASP A 177      53.970  61.130  34.350  1.00  0.00           C
ATOM   1654  OD1 ASP A 177      54.510  61.560  33.320  1.00  0.00           O
ATOM   1655  OD2 ASP A 177      54.480  60.330  35.150  1.00  0.00           O
ATOM   1656  C   ASP A 177      50.280  62.110  34.040  1.00  0.00           C
ATOM   1657  O   ASP A 177      49.560  61.210  33.830  1.00  0.00           O
ATOM   1658  N   LEU A 178      49.890  63.240  34.650  1.00  0.00           N
ATOM   1659  H   LEU A 178      50.570  63.960  34.790  1.00  0.00           H
ATOM   1660  CA  LEU A 178      48.550  63.460  35.240  1.00  0.00           C
ATOM   1661  CB  LEU A 178      48.660  64.790  36.060  1.00  0.00           C
ATOM   1662  CG  LEU A 178      47.780  64.890  37.250  1.00  0.00           C
ATOM   1663  CD1 LEU A 178      48.340  63.990  38.300  1.00  0.00           C
ATOM   1664  CD2 LEU A 178      47.770  66.340  37.790  1.00  0.00           C
ATOM   1665  C   LEU A 178      47.460  63.820  34.140  1.00  0.00           C
ATOM   1666  O   LEU A 178      46.290  63.410  34.210  1.00  0.00           O
ATOM   1667  N   ILE A 179      47.850  64.500  33.060  1.00  0.00           N
ATOM   1668  H   ILE A 179      48.750  64.910  32.970  1.00  0.00           H
ATOM   1669  CA  ILE A 179      46.940  64.680  31.910  1.00  0.00           C
ATOM   1670  CB  ILE A 179      47.440  65.730  30.900  1.00  0.00           C
ATOM   1671  CG1 ILE A 179      47.860  67.050  31.580  1.00  0.00           C
ATOM   1672  CG2 ILE A 179      46.310  65.850  29.790  1.00  0.00           C
ATOM   1673  CD  ILE A 179      48.500  68.140  30.730  1.00  0.00           C
ATOM   1674  C   ILE A 179      46.520  63.350  31.230  1.00  0.00           C
ATOM   1675  O   ILE A 179      45.390  62.880  31.290  1.00  0.00           O
ATOM   1676  N   PHE A 180      47.560  62.600  30.810  1.00  0.00           N
ATOM   1677  H   PHE A 180      48.360  63.120  30.510  1.00  0.00           H
ATOM   1678  CA  PHE A 180      47.450  61.190  30.430  1.00  0.00           C
ATOM   1679  CB  PHE A 180      48.790  60.540  30.210  1.00  0.00           C
ATOM   1680  CG  PHE A 180      48.770  59.570  28.970  1.00  0.00           C
ATOM   1681  CD1 PHE A 180      48.490  58.260  29.260  1.00  0.00           C
ATOM   1682  HD1 PHE A 180      48.640  57.880  30.280  1.00  0.00           H
ATOM   1683  CD2 PHE A 180      48.710  60.090  27.670  1.00  0.00           C
ATOM   1684  HD2 PHE A 180      48.640  61.160  27.480  1.00  0.00           H
ATOM   1685  CE1 PHE A 180      48.090  57.440  28.180  1.00  0.00           C
ATOM   1686  HE1 PHE A 180      48.200  56.360  28.240  1.00  0.00           H
ATOM   1687  CE2 PHE A 180      48.380  59.220  26.710  1.00  0.00           C
ATOM   1688  HE2 PHE A 180      48.590  59.420  25.650  1.00  0.00           H
ATOM   1689  CZ  PHE A 180      48.040  57.900  26.900  1.00  0.00           C
ATOM   1690  HZ  PHE A 180      47.900  57.190  26.100  1.00  0.00           H
ATOM   1691  C   PHE A 180      46.720  60.310  31.550  1.00  0.00           C
ATOM   1692  O   PHE A 180      45.660  59.750  31.280  1.00  0.00           O
ATOM   1693  N   GLY A 181      47.090  60.540  32.790  1.00  0.00           N
ATOM   1694  H   GLY A 181      47.890  61.050  33.110  1.00  0.00           H
ATOM   1695  CA  GLY A 181      46.540  59.960  34.050  1.00  0.00           C
ATOM   1696  C   GLY A 181      45.030  60.080  34.180  1.00  0.00           C
ATOM   1697  O   GLY A 181      44.300  59.090  34.260  1.00  0.00           O
ATOM   1698  N   CYS A 182      44.530  61.300  34.170  1.00  0.00           N
ATOM   1699  H   CYS A 182      45.180  62.060  34.220  1.00  0.00           H
ATOM   1700  CA  CYS A 182      43.100  61.760  34.090  1.00  0.00           C
ATOM   1701  CB  CYS A 182      42.950  63.230  34.340  1.00  0.00           C
ATOM   1702  SG  CYS A 182      43.940  63.860  35.720  1.00  0.00           S
ATOM   1703  HG  CYS A 182      45.060  64.100  35.030  1.00  0.00           H
ATOM   1704  C   CYS A 182      42.360  61.360  32.780  1.00  0.00           C
ATOM   1705  O   CYS A 182      41.180  61.080  32.800  1.00  0.00           O
ATOM   1706  N   GLU A 183      43.030  61.440  31.660  1.00  0.00           N
ATOM   1707  H   GLU A 183      43.780  62.090  31.580  1.00  0.00           H
ATOM   1708  CA  GLU A 183      42.520  60.960  30.320  1.00  0.00           C
ATOM   1709  CB  GLU A 183      43.360  61.190  29.010  1.00  0.00           C
ATOM   1710  CG  GLU A 183      43.410  62.640  28.490  1.00  0.00           C
ATOM   1711  CD  GLU A 183      44.040  62.740  27.120  1.00  0.00           C
ATOM   1712  OE1 GLU A 183      43.520  62.080  26.190  1.00  0.00           O
ATOM   1713  OE2 GLU A 183      45.050  63.430  26.940  1.00  0.00           O
ATOM   1714  C   GLU A 183      42.200  59.470  30.430  1.00  0.00           C
ATOM   1715  O   GLU A 183      41.100  59.100  30.130  1.00  0.00           O
ATOM   1716  N   GLN A 184      43.170  58.680  30.900  1.00  0.00           N
ATOM   1717  H   GLN A 184      44.060  59.080  31.080  1.00  0.00           H
ATOM   1718  CA  GLN A 184      42.990  57.220  31.230  1.00  0.00           C
ATOM   1719  CB  GLN A 184      44.380  56.660  31.540  1.00  0.00           C
ATOM   1720  CG  GLN A 184      45.260  56.590  30.340  1.00  0.00           C
ATOM   1721  CD  GLN A 184      44.640  55.990  29.070  1.00  0.00           C
ATOM   1722  OE1 GLN A 184      44.420  54.810  28.810  1.00  0.00           O
ATOM   1723  NE2 GLN A 184      44.390  56.810  28.130  1.00  0.00           N
ATOM   1724 1HE2 GLN A 184      44.700  57.750  28.250  1.00  0.00           H
ATOM   1725 2HE2 GLN A 184      44.120  56.580  27.200  1.00  0.00           H
ATOM   1726  C   GLN A 184      42.080  56.930  32.410  1.00  0.00           C
ATOM   1727  O   GLN A 184      41.570  55.840  32.590  1.00  0.00           O
ATOM   1728  N   GLY A 185      41.940  57.960  33.230  1.00  0.00           N
ATOM   1729  H   GLY A 185      42.670  58.640  33.300  1.00  0.00           H
ATOM   1730  CA  GLY A 185      40.940  57.800  34.330  1.00  0.00           C
ATOM   1731  C   GLY A 185      41.400  57.020  35.610  1.00  0.00           C
ATOM   1732  O   GLY A 185      40.870  55.940  35.970  1.00  0.00           O
ATOM   1733  N   VAL A 186      42.590  57.400  36.030  1.00  0.00           N
ATOM   1734  H   VAL A 186      43.120  58.070  35.510  1.00  0.00           H
ATOM   1735  CA  VAL A 186      43.260  56.910  37.230  1.00  0.00           C
ATOM   1736  CB  VAL A 186      44.740  57.180  37.330  1.00  0.00           C
ATOM   1737  CG1 VAL A 186      45.370  56.830  36.030  1.00  0.00           C
ATOM   1738  CG2 VAL A 186      45.140  58.550  37.700  1.00  0.00           C
ATOM   1739  C   VAL A 186      42.510  57.130  38.510  1.00  0.00           C
ATOM   1740  O   VAL A 186      42.000  58.240  38.660  1.00  0.00           O
ATOM   1741  N   ASP A 187      42.360  56.060  39.310  1.00  0.00           N
ATOM   1742  H   ASP A 187      42.210  55.140  38.940  1.00  0.00           H
ATOM   1743  CA  ASP A 187      41.680  56.210  40.620  1.00  0.00           C
ATOM   1744  CB  ASP A 187      41.380  54.760  41.060  1.00  0.00           C
ATOM   1745  CG  ASP A 187      40.570  53.880  39.980  1.00  0.00           C
ATOM   1746  OD1 ASP A 187      39.380  54.220  39.810  1.00  0.00           O
ATOM   1747  OD2 ASP A 187      41.240  53.130  39.210  1.00  0.00           O
ATOM   1748  C   ASP A 187      42.350  57.080  41.740  1.00  0.00           C
ATOM   1749  O   ASP A 187      41.590  57.810  42.460  1.00  0.00           O
ATOM   1750  N   PHE A 188      43.660  56.870  41.910  1.00  0.00           N
ATOM   1751  H   PHE A 188      44.180  56.310  41.260  1.00  0.00           H
ATOM   1752  CA  PHE A 188      44.480  57.540  42.930  1.00  0.00           C
ATOM   1753  CB  PHE A 188      44.960  56.710  44.120  1.00  0.00           C
ATOM   1754  CG  PHE A 188      43.950  56.210  45.110  1.00  0.00           C
ATOM   1755  CD1 PHE A 188      42.960  55.370  44.770  1.00  0.00           C
ATOM   1756  HD1 PHE A 188      43.090  54.790  43.860  1.00  0.00           H
ATOM   1757  CD2 PHE A 188      43.840  56.830  46.410  1.00  0.00           C
ATOM   1758  HD2 PHE A 188      44.460  57.700  46.610  1.00  0.00           H
ATOM   1759  CE1 PHE A 188      41.850  55.180  45.620  1.00  0.00           C
ATOM   1760  HE1 PHE A 188      40.860  54.850  45.290  1.00  0.00           H
ATOM   1761  CE2 PHE A 188      42.910  56.430  47.300  1.00  0.00           C
ATOM   1762  HE2 PHE A 188      42.940  56.670  48.370  1.00  0.00           H
ATOM   1763  CZ  PHE A 188      41.860  55.630  46.910  1.00  0.00           C
ATOM   1764  HZ  PHE A 188      41.110  55.300  47.630  1.00  0.00           H
ATOM   1765  C   PHE A 188      45.760  58.100  42.340  1.00  0.00           C
ATOM   1766  O   PHE A 188      46.200  57.600  41.300  1.00  0.00           O
ATOM   1767  N   VAL A 189      46.090  59.320  42.850  1.00  0.00           N
ATOM   1768  H   VAL A 189      45.450  59.790  43.450  1.00  0.00           H
ATOM   1769  CA  VAL A 189      47.450  59.990  42.650  1.00  0.00           C
ATOM   1770  CB  VAL A 189      47.350  61.340  41.860  1.00  0.00           C
ATOM   1771  CG1 VAL A 189      48.750  61.760  41.460  1.00  0.00           C
ATOM   1772  CG2 VAL A 189      46.420  61.110  40.630  1.00  0.00           C
ATOM   1773  C   VAL A 189      48.340  60.090  43.940  1.00  0.00           C
ATOM   1774  O   VAL A 189      47.920  60.630  44.970  1.00  0.00           O
ATOM   1775  N   ALA A 190      49.540  59.470  43.900  1.00  0.00           N
ATOM   1776  H   ALA A 190      49.790  58.970  43.060  1.00  0.00           H
ATOM   1777  CA  ALA A 190      50.570  59.560  44.980  1.00  0.00           C
ATOM   1778  CB  ALA A 190      51.160  58.170  45.110  1.00  0.00           C
ATOM   1779  C   ALA A 190      51.540  60.610  44.510  1.00  0.00           C
ATOM   1780  O   ALA A 190      52.480  60.420  43.750  1.00  0.00           O
ATOM   1781  N   ALA A 191      51.400  61.820  45.140  1.00  0.00           N
ATOM   1782  H   ALA A 191      50.800  61.810  45.940  1.00  0.00           H
ATOM   1783  CA  ALA A 191      52.220  63.020  44.820  1.00  0.00           C
ATOM   1784  CB  ALA A 191      51.360  64.290  44.890  1.00  0.00           C
ATOM   1785  C   ALA A 191      53.480  63.180  45.660  1.00  0.00           C
ATOM   1786  O   ALA A 191      53.490  63.170  46.880  1.00  0.00           O
ATOM   1787  N   SER A 192      54.550  63.350  44.930  1.00  0.00           N
ATOM   1788  H   SER A 192      54.550  63.180  43.940  1.00  0.00           H
ATOM   1789  CA  SER A 192      55.890  63.700  45.480  1.00  0.00           C
ATOM   1790  CB  SER A 192      57.060  63.130  44.660  1.00  0.00           C
ATOM   1791  OG  SER A 192      57.280  61.820  45.160  1.00  0.00           O
ATOM   1792  HG  SER A 192      57.890  61.780  45.960  1.00  0.00           H
ATOM   1793  C   SER A 192      56.220  65.180  45.720  1.00  0.00           C
ATOM   1794  O   SER A 192      55.410  66.010  45.410  1.00  0.00           O
ATOM   1795  N   PHE A 193      57.150  65.400  46.610  1.00  0.00           N
ATOM   1796  H   PHE A 193      57.610  64.710  47.160  1.00  0.00           H
ATOM   1797  CA  PHE A 193      57.690  66.710  46.900  1.00  0.00           C
ATOM   1798  CB  PHE A 193      58.270  67.390  45.660  1.00  0.00           C
ATOM   1799  CG  PHE A 193      59.700  67.740  45.640  1.00  0.00           C
ATOM   1800  CD1 PHE A 193      60.560  66.960  45.050  1.00  0.00           C
ATOM   1801  HD1 PHE A 193      60.210  66.010  44.640  1.00  0.00           H
ATOM   1802  CD2 PHE A 193      60.130  69.020  45.980  1.00  0.00           C
ATOM   1803  HD2 PHE A 193      59.490  69.630  46.620  1.00  0.00           H
ATOM   1804  CE1 PHE A 193      61.880  67.340  44.810  1.00  0.00           C
ATOM   1805  HE1 PHE A 193      62.620  66.540  44.730  1.00  0.00           H
ATOM   1806  CE2 PHE A 193      61.390  69.430  45.690  1.00  0.00           C
ATOM   1807  HE2 PHE A 193      61.620  70.480  45.880  1.00  0.00           H
ATOM   1808  CZ  PHE A 193      62.300  68.650  45.090  1.00  0.00           C
ATOM   1809  HZ  PHE A 193      63.110  69.130  44.530  1.00  0.00           H
ATOM   1810  C   PHE A 193      56.860  67.710  47.700  1.00  0.00           C
ATOM   1811  O   PHE A 193      57.300  68.800  48.010  1.00  0.00           O
ATOM   1812  N   ILE A 194      55.710  67.290  48.180  1.00  0.00           N
ATOM   1813  H   ILE A 194      55.260  66.460  47.840  1.00  0.00           H
ATOM   1814  CA  ILE A 194      54.800  68.140  48.960  1.00  0.00           C
ATOM   1815  CB  ILE A 194      53.510  67.320  49.230  1.00  0.00           C
ATOM   1816  CG1 ILE A 194      52.630  67.170  47.960  1.00  0.00           C
ATOM   1817  CG2 ILE A 194      52.660  67.810  50.430  1.00  0.00           C
ATOM   1818  CD  ILE A 194      51.600  66.030  47.990  1.00  0.00           C
ATOM   1819  C   ILE A 194      55.570  68.620  50.280  1.00  0.00           C
ATOM   1820  O   ILE A 194      56.190  67.870  51.030  1.00  0.00           O
ATOM   1821  N   ARG A 195      55.470  69.930  50.610  1.00  0.00           N
ATOM   1822  H   ARG A 195      54.920  70.520  50.020  1.00  0.00           H
ATOM   1823  CA  ARG A 195      56.030  70.590  51.790  1.00  0.00           C
ATOM   1824  CB  ARG A 195      56.920  71.740  51.360  1.00  0.00           C
ATOM   1825  CG  ARG A 195      58.260  71.070  50.950  1.00  0.00           C
ATOM   1826  CD  ARG A 195      59.400  72.060  51.060  1.00  0.00           C
ATOM   1827  NE  ARG A 195      60.590  71.270  51.170  1.00  0.00           N
ATOM   1828  HE  ARG A 195      60.730  70.580  50.460  1.00  0.00           H
ATOM   1829  CZ  ARG A 195      61.620  71.530  52.000  1.00  0.00           C
ATOM   1830  NH1 ARG A 195      62.730  70.790  51.820  1.00  0.00           N
ATOM   1831 1HH1 ARG A 195      62.700  70.030  51.160  1.00  0.00           H
ATOM   1832 2HH1 ARG A 195      63.660  71.000  52.140  1.00  0.00           H
ATOM   1833  NH2 ARG A 195      61.560  72.210  53.130  1.00  0.00           N
ATOM   1834 1HH2 ARG A 195      60.680  72.600  53.390  1.00  0.00           H
ATOM   1835 2HH2 ARG A 195      62.390  72.570  53.560  1.00  0.00           H
ATOM   1836  C   ARG A 195      55.020  71.230  52.740  1.00  0.00           C
ATOM   1837  O   ARG A 195      55.260  71.340  53.950  1.00  0.00           O
ATOM   1838  N   LYS A 196      53.770  71.500  52.260  1.00  0.00           N
ATOM   1839  H   LYS A 196      53.610  71.400  51.280  1.00  0.00           H
ATOM   1840  CA  LYS A 196      52.770  72.410  52.910  1.00  0.00           C
ATOM   1841  CB  LYS A 196      52.980  73.790  52.250  1.00  0.00           C
ATOM   1842  CG  LYS A 196      54.100  74.630  52.740  1.00  0.00           C
ATOM   1843  CD  LYS A 196      54.370  75.880  51.910  1.00  0.00           C
ATOM   1844  CE  LYS A 196      55.790  76.500  52.110  1.00  0.00           C
ATOM   1845  NZ  LYS A 196      56.920  75.720  51.530  1.00  0.00           N
ATOM   1846  HZ1 LYS A 196      56.700  75.250  50.670  1.00  0.00           H
ATOM   1847  HZ2 LYS A 196      57.720  76.300  51.420  1.00  0.00           H
ATOM   1848  HZ3 LYS A 196      57.290  74.980  52.100  1.00  0.00           H
ATOM   1849  C   LYS A 196      51.350  72.000  52.460  1.00  0.00           C
ATOM   1850  O   LYS A 196      51.170  71.590  51.320  1.00  0.00           O
ATOM   1851  N   ARG A 197      50.370  72.370  53.300  1.00  0.00           N
ATOM   1852  H   ARG A 197      50.670  72.980  54.040  1.00  0.00           H
ATOM   1853  CA  ARG A 197      48.930  72.240  52.930  1.00  0.00           C
ATOM   1854  CB  ARG A 197      47.950  72.850  53.950  1.00  0.00           C
ATOM   1855  CG  ARG A 197      46.490  72.660  53.620  1.00  0.00           C
ATOM   1856  CD  ARG A 197      45.570  73.240  54.660  1.00  0.00           C
ATOM   1857  NE  ARG A 197      44.170  72.850  54.400  1.00  0.00           N
ATOM   1858  HE  ARG A 197      43.650  73.350  53.700  1.00  0.00           H
ATOM   1859  CZ  ARG A 197      43.430  72.060  55.230  1.00  0.00           C
ATOM   1860  NH1 ARG A 197      43.830  71.670  56.410  1.00  0.00           N
ATOM   1861 1HH1 ARG A 197      44.760  71.760  56.760  1.00  0.00           H
ATOM   1862 2HH1 ARG A 197      43.140  71.220  56.980  1.00  0.00           H
ATOM   1863  NH2 ARG A 197      42.090  72.060  54.960  1.00  0.00           N
ATOM   1864 1HH2 ARG A 197      41.800  72.670  54.240  1.00  0.00           H
ATOM   1865 2HH2 ARG A 197      41.410  71.560  55.500  1.00  0.00           H
ATOM   1866  C   ARG A 197      48.540  72.860  51.550  1.00  0.00           C
ATOM   1867  O   ARG A 197      47.930  72.090  50.760  1.00  0.00           O
ATOM   1868  N   SER A 198      49.220  73.920  51.110  1.00  0.00           N
ATOM   1869  H   SER A 198      49.800  74.380  51.780  1.00  0.00           H
ATOM   1870  CA  SER A 198      48.980  74.690  49.870  1.00  0.00           C
ATOM   1871  CB  SER A 198      49.570  76.120  49.940  1.00  0.00           C
ATOM   1872  OG  SER A 198      50.930  76.050  50.170  1.00  0.00           O
ATOM   1873  HG  SER A 198      51.340  76.380  49.330  1.00  0.00           H
ATOM   1874  C   SER A 198      49.440  73.910  48.570  1.00  0.00           C
ATOM   1875  O   SER A 198      48.770  74.070  47.600  1.00  0.00           O
ATOM   1876  N   ASP A 199      50.410  73.030  48.720  1.00  0.00           N
ATOM   1877  H   ASP A 199      51.010  72.960  49.520  1.00  0.00           H
ATOM   1878  CA  ASP A 199      50.900  72.140  47.600  1.00  0.00           C
ATOM   1879  CB  ASP A 199      52.120  71.470  48.160  1.00  0.00           C
ATOM   1880  CG  ASP A 199      53.290  72.350  48.390  1.00  0.00           C
ATOM   1881  OD1 ASP A 199      54.010  72.260  49.400  1.00  0.00           O
ATOM   1882  OD2 ASP A 199      53.570  73.190  47.540  1.00  0.00           O
ATOM   1883  C   ASP A 199      49.920  71.000  47.220  1.00  0.00           C
ATOM   1884  O   ASP A 199      49.780  70.580  46.080  1.00  0.00           O
ATOM   1885  N   VAL A 200      49.290  70.460  48.300  1.00  0.00           N
ATOM   1886  H   VAL A 200      49.710  70.520  49.210  1.00  0.00           H
ATOM   1887  CA  VAL A 200      48.140  69.550  48.220  1.00  0.00           C
ATOM   1888  CB  VAL A 200      47.680  68.860  49.530  1.00  0.00           C
ATOM   1889  CG1 VAL A 200      46.610  67.810  49.240  1.00  0.00           C
ATOM   1890  CG2 VAL A 200      48.800  68.390  50.460  1.00  0.00           C
ATOM   1891  C   VAL A 200      46.900  70.240  47.560  1.00  0.00           C
ATOM   1892  O   VAL A 200      46.490  69.770  46.550  1.00  0.00           O
ATOM   1893  N   ILE A 201      46.530  71.450  47.990  1.00  0.00           N
ATOM   1894  H   ILE A 201      46.880  71.930  48.800  1.00  0.00           H
ATOM   1895  CA  ILE A 201      45.380  72.190  47.390  1.00  0.00           C
ATOM   1896  CB  ILE A 201      44.970  73.550  47.940  1.00  0.00           C
ATOM   1897  CG1 ILE A 201      44.760  73.570  49.450  1.00  0.00           C
ATOM   1898  CG2 ILE A 201      43.650  74.110  47.340  1.00  0.00           C
ATOM   1899  CD  ILE A 201      43.690  72.610  50.050  1.00  0.00           C
ATOM   1900  C   ILE A 201      45.760  72.430  45.880  1.00  0.00           C
ATOM   1901  O   ILE A 201      45.010  72.030  45.000  1.00  0.00           O
ATOM   1902  N   GLU A 202      47.010  72.740  45.550  1.00  0.00           N
ATOM   1903  H   GLU A 202      47.700  72.880  46.250  1.00  0.00           H
ATOM   1904  CA  GLU A 202      47.430  72.890  44.140  1.00  0.00           C
ATOM   1905  CB  GLU A 202      48.850  73.450  44.130  1.00  0.00           C
ATOM   1906  CG  GLU A 202      48.960  74.150  42.770  1.00  0.00           C
ATOM   1907  CD  GLU A 202      50.280  74.900  42.590  1.00  0.00           C
ATOM   1908  OE1 GLU A 202      51.190  74.350  41.930  1.00  0.00           O
ATOM   1909  OE2 GLU A 202      50.350  76.050  43.010  1.00  0.00           O
ATOM   1910  C   GLU A 202      47.350  71.580  43.290  1.00  0.00           C
ATOM   1911  O   GLU A 202      46.850  71.550  42.170  1.00  0.00           O
ATOM   1912  N   ILE A 203      47.800  70.450  43.780  1.00  0.00           N
ATOM   1913  H   ILE A 203      48.300  70.220  44.620  1.00  0.00           H
ATOM   1914  CA  ILE A 203      47.700  69.150  43.150  1.00  0.00           C
ATOM   1915  CB  ILE A 203      48.640  68.160  43.740  1.00  0.00           C
ATOM   1916  CG1 ILE A 203      50.060  68.630  43.640  1.00  0.00           C
ATOM   1917  CG2 ILE A 203      48.490  66.750  43.060  1.00  0.00           C
ATOM   1918  CD  ILE A 203      50.970  68.110  44.770  1.00  0.00           C
ATOM   1919  C   ILE A 203      46.230  68.690  43.110  1.00  0.00           C
ATOM   1920  O   ILE A 203      45.700  68.250  42.060  1.00  0.00           O
ATOM   1921  N   ARG A 204      45.430  68.950  44.200  1.00  0.00           N
ATOM   1922  H   ARG A 204      45.750  69.350  45.060  1.00  0.00           H
ATOM   1923  CA  ARG A 204      43.920  68.810  44.200  1.00  0.00           C
ATOM   1924  CB  ARG A 204      43.260  69.170  45.510  1.00  0.00           C
ATOM   1925  CG  ARG A 204      42.420  68.100  46.230  1.00  0.00           C
ATOM   1926  CD  ARG A 204      41.140  67.930  45.440  1.00  0.00           C
ATOM   1927  NE  ARG A 204      40.440  66.710  45.620  1.00  0.00           N
ATOM   1928  HE  ARG A 204      39.970  66.700  46.500  1.00  0.00           H
ATOM   1929  CZ  ARG A 204      40.440  65.620  44.800  1.00  0.00           C
ATOM   1930  NH1 ARG A 204      40.810  65.690  43.490  1.00  0.00           N
ATOM   1931 1HH1 ARG A 204      41.010  66.560  43.050  1.00  0.00           H
ATOM   1932 2HH1 ARG A 204      40.860  64.860  42.930  1.00  0.00           H
ATOM   1933  NH2 ARG A 204      40.150  64.460  45.370  1.00  0.00           N
ATOM   1934 1HH2 ARG A 204      39.820  64.320  46.310  1.00  0.00           H
ATOM   1935 2HH2 ARG A 204      40.230  63.650  44.800  1.00  0.00           H
ATOM   1936  C   ARG A 204      43.260  69.650  43.080  1.00  0.00           C
ATOM   1937  O   ARG A 204      42.370  69.110  42.370  1.00  0.00           O
ATOM   1938  N   GLU A 205      43.600  70.920  43.020  1.00  0.00           N
ATOM   1939  H   GLU A 205      44.170  71.360  43.710  1.00  0.00           H
ATOM   1940  CA  GLU A 205      42.950  71.750  41.960  1.00  0.00           C
ATOM   1941  CB  GLU A 205      43.220  73.220  42.290  1.00  0.00           C
ATOM   1942  CG  GLU A 205      42.230  73.720  43.320  1.00  0.00           C
ATOM   1943  CD  GLU A 205      41.810  75.170  43.110  1.00  0.00           C
ATOM   1944  OE1 GLU A 205      41.390  75.830  44.050  1.00  0.00           O
ATOM   1945  OE2 GLU A 205      41.870  75.640  41.990  1.00  0.00           O
ATOM   1946  C   GLU A 205      43.390  71.450  40.510  1.00  0.00           C
ATOM   1947  O   GLU A 205      42.560  71.490  39.620  1.00  0.00           O
ATOM   1948  N   HIS A 206      44.630  71.000  40.260  1.00  0.00           N
ATOM   1949  H   HIS A 206      45.260  70.830  41.010  1.00  0.00           H
ATOM   1950  CA  HIS A 206      45.030  70.360  39.020  1.00  0.00           C
ATOM   1951  CB  HIS A 206      46.520  69.910  38.990  1.00  0.00           C
ATOM   1952  CG  HIS A 206      47.420  71.120  38.730  1.00  0.00           C
ATOM   1953  ND1 HIS A 206      47.440  71.730  37.570  1.00  0.00           N
ATOM   1954  HD1 HIS A 206      46.700  72.010  36.960  1.00  0.00           H
ATOM   1955  CD2 HIS A 206      48.560  71.410  39.400  1.00  0.00           C
ATOM   1956  HD2 HIS A 206      48.810  71.080  40.410  1.00  0.00           H
ATOM   1957  CE1 HIS A 206      48.680  72.270  37.470  1.00  0.00           C
ATOM   1958  HE1 HIS A 206      49.090  72.810  36.620  1.00  0.00           H
ATOM   1959  NE2 HIS A 206      49.350  72.070  38.550  1.00  0.00           N
ATOM   1960  C   HIS A 206      44.150  69.150  38.650  1.00  0.00           C
ATOM   1961  O   HIS A 206      43.600  69.100  37.560  1.00  0.00           O
ATOM   1962  N   LEU A 207      43.790  68.380  39.690  1.00  0.00           N
ATOM   1963  H   LEU A 207      44.280  68.460  40.560  1.00  0.00           H
ATOM   1964  CA  LEU A 207      42.960  67.170  39.500  1.00  0.00           C
ATOM   1965  CB  LEU A 207      43.110  66.230  40.720  1.00  0.00           C
ATOM   1966  CG  LEU A 207      44.400  65.510  40.910  1.00  0.00           C
ATOM   1967  CD1 LEU A 207      44.290  64.620  42.180  1.00  0.00           C
ATOM   1968  CD2 LEU A 207      44.540  64.550  39.730  1.00  0.00           C
ATOM   1969  C   LEU A 207      41.440  67.390  39.310  1.00  0.00           C
ATOM   1970  O   LEU A 207      40.870  66.720  38.490  1.00  0.00           O
ATOM   1971  N   LYS A 208      40.970  68.470  39.930  1.00  0.00           N
ATOM   1972  H   LYS A 208      41.510  68.850  40.680  1.00  0.00           H
ATOM   1973  CA  LYS A 208      39.650  69.030  39.680  1.00  0.00           C
ATOM   1974  CB  LYS A 208      39.280  70.220  40.560  1.00  0.00           C
ATOM   1975  CG  LYS A 208      39.030  69.800  42.010  1.00  0.00           C
ATOM   1976  CD  LYS A 208      38.680  71.030  42.830  1.00  0.00           C
ATOM   1977  CE  LYS A 208      38.480  70.710  44.360  1.00  0.00           C
ATOM   1978  NZ  LYS A 208      37.800  71.860  45.060  1.00  0.00           N
ATOM   1979  HZ1 LYS A 208      36.820  71.680  45.020  1.00  0.00           H
ATOM   1980  HZ2 LYS A 208      38.020  71.830  46.040  1.00  0.00           H
ATOM   1981  HZ3 LYS A 208      37.940  72.800  44.740  1.00  0.00           H
ATOM   1982  C   LYS A 208      39.470  69.560  38.220  1.00  0.00           C
ATOM   1983  O   LYS A 208      38.510  69.220  37.530  1.00  0.00           O
ATOM   1984  N   ALA A 209      40.530  70.340  37.800  1.00  0.00           N
ATOM   1985  H   ALA A 209      41.310  70.590  38.380  1.00  0.00           H
ATOM   1986  CA  ALA A 209      40.650  70.870  36.410  1.00  0.00           C
ATOM   1987  CB  ALA A 209      41.820  71.930  36.300  1.00  0.00           C
ATOM   1988  C   ALA A 209      40.740  69.780  35.290  1.00  0.00           C
ATOM   1989  O   ALA A 209      39.760  69.540  34.520  1.00  0.00           O
ATOM   1990  N   HIS A 210      41.880  69.030  35.280  1.00  0.00           N
ATOM   1991  H   HIS A 210      42.570  69.170  35.990  1.00  0.00           H
ATOM   1992  CA  HIS A 210      42.140  67.930  34.310  1.00  0.00           C
ATOM   1993  CB  HIS A 210      43.580  67.440  34.530  1.00  0.00           C
ATOM   1994  CG  HIS A 210      44.590  68.390  33.840  1.00  0.00           C
ATOM   1995  ND1 HIS A 210      44.540  69.170  32.780  1.00  0.00           N
ATOM   1996  CD2 HIS A 210      45.860  68.460  34.320  1.00  0.00           C
ATOM   1997  HD2 HIS A 210      46.240  68.030  35.250  1.00  0.00           H
ATOM   1998  CE1 HIS A 210      45.770  69.720  32.530  1.00  0.00           C
ATOM   1999  HE1 HIS A 210      46.050  70.000  31.520  1.00  0.00           H
ATOM   2000  NE2 HIS A 210      46.520  69.270  33.550  1.00  0.00           N
ATOM   2001  HE2 HIS A 210      47.440  69.630  33.720  1.00  0.00           H
ATOM   2002  C   HIS A 210      41.230  66.660  34.260  1.00  0.00           C
ATOM   2003  O   HIS A 210      41.170  65.950  33.250  1.00  0.00           O
ATOM   2004  N   GLY A 211      40.230  66.660  35.140  1.00  0.00           N
ATOM   2005  H   GLY A 211      40.140  67.440  35.750  1.00  0.00           H
ATOM   2006  CA  GLY A 211      39.260  65.540  35.300  1.00  0.00           C
ATOM   2007  C   GLY A 211      38.180  65.890  36.340  1.00  0.00           C
ATOM   2008  O   GLY A 211      37.080  66.260  35.950  1.00  0.00           O
ATOM   2009  N   GLY A 212      38.570  65.610  37.600  1.00  0.00           N
ATOM   2010  H   GLY A 212      39.510  65.350  37.820  1.00  0.00           H
ATOM   2011  CA  GLY A 212      37.560  65.810  38.720  1.00  0.00           C
ATOM   2012  C   GLY A 212      38.060  65.460  40.120  1.00  0.00           C
ATOM   2013  O   GLY A 212      39.130  64.920  40.320  1.00  0.00           O
ATOM   2014  N   GLU A 213      37.280  65.880  41.080  1.00  0.00           N
ATOM   2015  H   GLU A 213      36.580  66.540  40.810  1.00  0.00           H
ATOM   2016  CA  GLU A 213      37.370  65.450  42.540  1.00  0.00           C
ATOM   2017  CB  GLU A 213      36.350  66.240  43.480  1.00  0.00           C
ATOM   2018  CG  GLU A 213      36.400  67.700  43.290  1.00  0.00           C
ATOM   2019  CD  GLU A 213      35.310  68.400  44.160  1.00  0.00           C
ATOM   2020  OE1 GLU A 213      35.630  68.660  45.320  1.00  0.00           O
ATOM   2021  OE2 GLU A 213      34.200  68.610  43.600  1.00  0.00           O
ATOM   2022  C   GLU A 213      37.320  63.980  42.790  1.00  0.00           C
ATOM   2023  O   GLU A 213      37.950  63.460  43.700  1.00  0.00           O
ATOM   2024  N   ASN A 214      36.750  63.270  41.790  1.00  0.00           N
ATOM   2025  H   ASN A 214      36.180  63.710  41.090  1.00  0.00           H
ATOM   2026  CA  ASN A 214      36.740  61.770  41.690  1.00  0.00           C
ATOM   2027  CB  ASN A 214      35.990  61.260  40.400  1.00  0.00           C
ATOM   2028  CG  ASN A 214      36.510  61.820  39.070  1.00  0.00           C
ATOM   2029  OD1 ASN A 214      36.110  62.950  38.750  1.00  0.00           O
ATOM   2030  ND2 ASN A 214      37.450  61.150  38.470  1.00  0.00           N
ATOM   2031 1HD2 ASN A 214      37.850  60.280  38.760  1.00  0.00           H
ATOM   2032 2HD2 ASN A 214      37.730  61.400  37.540  1.00  0.00           H
ATOM   2033  C   ASN A 214      38.150  61.130  41.800  1.00  0.00           C
ATOM   2034  O   ASN A 214      38.260  60.270  42.690  1.00  0.00           O
ATOM   2035  N   ILE A 215      39.170  61.660  41.120  1.00  0.00           N
ATOM   2036  H   ILE A 215      39.090  62.330  40.390  1.00  0.00           H
ATOM   2037  CA  ILE A 215      40.580  61.230  41.370  1.00  0.00           C
ATOM   2038  CB  ILE A 215      41.480  61.850  40.320  1.00  0.00           C
ATOM   2039  CG1 ILE A 215      40.870  61.690  38.960  1.00  0.00           C
ATOM   2040  CG2 ILE A 215      42.800  61.110  40.220  1.00  0.00           C
ATOM   2041  CD  ILE A 215      41.250  62.840  38.020  1.00  0.00           C
ATOM   2042  C   ILE A 215      40.980  61.640  42.760  1.00  0.00           C
ATOM   2043  O   ILE A 215      40.960  62.810  43.160  1.00  0.00           O
ATOM   2044  N   HIS A 216      41.390  60.600  43.500  1.00  0.00           N
ATOM   2045  H   HIS A 216      41.630  59.690  43.160  1.00  0.00           H
ATOM   2046  CA  HIS A 216      41.890  60.790  44.900  1.00  0.00           C
ATOM   2047  CB  HIS A 216      41.770  59.550  45.750  1.00  0.00           C
ATOM   2048  CG  HIS A 216      40.410  58.870  45.780  1.00  0.00           C
ATOM   2049  ND1 HIS A 216      39.340  59.240  46.440  1.00  0.00           N
ATOM   2050  CD2 HIS A 216      40.110  57.810  45.070  1.00  0.00           C
ATOM   2051  HD2 HIS A 216      40.720  57.160  44.440  1.00  0.00           H
ATOM   2052  CE1 HIS A 216      38.410  58.350  46.160  1.00  0.00           C
ATOM   2053  HE1 HIS A 216      37.430  58.230  46.620  1.00  0.00           H
ATOM   2054  NE2 HIS A 216      38.880  57.490  45.290  1.00  0.00           N
ATOM   2055  HE2 HIS A 216      38.340  56.850  44.740  1.00  0.00           H
ATOM   2056  C   HIS A 216      43.380  61.270  45.020  1.00  0.00           C
ATOM   2057  O   HIS A 216      44.290  60.940  44.260  1.00  0.00           O
ATOM   2058  N   ILE A 217      43.680  61.990  46.170  1.00  0.00           N
ATOM   2059  H   ILE A 217      42.970  62.280  46.810  1.00  0.00           H
ATOM   2060  CA  ILE A 217      45.060  62.560  46.420  1.00  0.00           C
ATOM   2061  CB  ILE A 217      44.980  64.140  46.420  1.00  0.00           C
ATOM   2062  CG1 ILE A 217      46.350  64.810  46.500  1.00  0.00           C
ATOM   2063  CG2 ILE A 217      43.890  64.730  47.280  1.00  0.00           C
ATOM   2064  CD  ILE A 217      47.280  64.510  45.370  1.00  0.00           C
ATOM   2065  C   ILE A 217      45.820  62.080  47.730  1.00  0.00           C
ATOM   2066  O   ILE A 217      45.340  62.360  48.830  1.00  0.00           O
ATOM   2067  N   ILE A 218      46.860  61.290  47.430  1.00  0.00           N
ATOM   2068  H   ILE A 218      47.010  61.000  46.480  1.00  0.00           H
ATOM   2069  CA  ILE A 218      47.890  60.770  48.430  1.00  0.00           C
ATOM   2070  CB  ILE A 218      48.100  59.250  48.190  1.00  0.00           C
ATOM   2071  CG1 ILE A 218      46.810  58.390  48.150  1.00  0.00           C
ATOM   2072  CG2 ILE A 218      49.110  58.610  49.180  1.00  0.00           C
ATOM   2073  CD  ILE A 218      45.900  58.470  49.380  1.00  0.00           C
ATOM   2074  C   ILE A 218      49.170  61.590  48.540  1.00  0.00           C
ATOM   2075  O   ILE A 218      49.980  61.740  47.620  1.00  0.00           O
ATOM   2076  N   SER A 219      49.380  62.370  49.610  1.00  0.00           N
ATOM   2077  H   SER A 219      48.610  62.630  50.190  1.00  0.00           H
ATOM   2078  CA  SER A 219      50.710  62.960  50.040  1.00  0.00           C
ATOM   2079  CB  SER A 219      50.490  63.990  51.120  1.00  0.00           C
ATOM   2080  OG  SER A 219      49.660  65.090  50.680  1.00  0.00           O
ATOM   2081  HG  SER A 219      48.770  64.710  50.420  1.00  0.00           H
ATOM   2082  C   SER A 219      51.790  62.040  50.520  1.00  0.00           C
ATOM   2083  O   SER A 219      51.630  61.320  51.540  1.00  0.00           O
ATOM   2084  N   LYS A 220      52.900  62.120  49.790  1.00  0.00           N
ATOM   2085  H   LYS A 220      52.910  62.480  48.860  1.00  0.00           H
ATOM   2086  CA  LYS A 220      54.130  61.410  50.160  1.00  0.00           C
ATOM   2087  CB  LYS A 220      55.030  60.890  49.010  1.00  0.00           C
ATOM   2088  CG  LYS A 220      54.380  60.020  47.920  1.00  0.00           C
ATOM   2089  CD  LYS A 220      55.390  59.560  46.950  1.00  0.00           C
ATOM   2090  CE  LYS A 220      54.960  58.650  45.770  1.00  0.00           C
ATOM   2091  NZ  LYS A 220      55.920  58.890  44.730  1.00  0.00           N
ATOM   2092  HZ1 LYS A 220      55.760  58.350  43.910  1.00  0.00           H
ATOM   2093  HZ2 LYS A 220      56.160  59.840  44.520  1.00  0.00           H
ATOM   2094  HZ3 LYS A 220      56.760  58.510  45.120  1.00  0.00           H
ATOM   2095  C   LYS A 220      55.000  62.300  51.100  1.00  0.00           C
ATOM   2096  O   LYS A 220      55.440  63.370  50.740  1.00  0.00           O
ATOM   2097  N   ILE A 221      55.240  61.680  52.270  1.00  0.00           N
ATOM   2098  H   ILE A 221      54.820  60.770  52.370  1.00  0.00           H
ATOM   2099  CA  ILE A 221      55.870  62.320  53.440  1.00  0.00           C
ATOM   2100  CB  ILE A 221      55.200  61.830  54.750  1.00  0.00           C
ATOM   2101  CG1 ILE A 221      53.760  62.280  54.760  1.00  0.00           C
ATOM   2102  CG2 ILE A 221      56.050  62.230  55.990  1.00  0.00           C
ATOM   2103  CD  ILE A 221      53.290  63.730  54.540  1.00  0.00           C
ATOM   2104  C   ILE A 221      57.400  61.970  53.340  1.00  0.00           C
ATOM   2105  O   ILE A 221      57.810  60.830  53.570  1.00  0.00           O
ATOM   2106  N   GLU A 222      57.910  62.700  52.370  1.00  0.00           N
ATOM   2107  H   GLU A 222      57.320  63.250  51.770  1.00  0.00           H
ATOM   2108  CA  GLU A 222      59.330  62.620  51.910  1.00  0.00           C
ATOM   2109  CB  GLU A 222      59.450  62.910  50.410  1.00  0.00           C
ATOM   2110  CG  GLU A 222      58.640  62.050  49.430  1.00  0.00           C
ATOM   2111  CD  GLU A 222      59.100  62.330  48.020  1.00  0.00           C
ATOM   2112  OE1 GLU A 222      59.150  61.270  47.280  1.00  0.00           O
ATOM   2113  OE2 GLU A 222      59.130  63.550  47.540  1.00  0.00           O
ATOM   2114  C   GLU A 222      60.320  63.580  52.610  1.00  0.00           C
ATOM   2115  O   GLU A 222      61.470  63.180  52.760  1.00  0.00           O
ATOM   2116  N   ASN A 223      59.710  64.690  53.110  1.00  0.00           N
ATOM   2117  H   ASN A 223      58.730  64.900  52.990  1.00  0.00           H
ATOM   2118  CA  ASN A 223      60.560  65.680  53.750  1.00  0.00           C
ATOM   2119  CB  ASN A 223      60.940  66.850  52.860  1.00  0.00           C
ATOM   2120  CG  ASN A 223      59.760  67.690  52.460  1.00  0.00           C
ATOM   2121  OD1 ASN A 223      59.310  68.540  53.210  1.00  0.00           O
ATOM   2122  ND2 ASN A 223      59.400  67.660  51.210  1.00  0.00           N
ATOM   2123 1HD2 ASN A 223      59.980  67.120  50.610  1.00  0.00           H
ATOM   2124 2HD2 ASN A 223      58.500  67.990  50.920  1.00  0.00           H
ATOM   2125  C   ASN A 223      60.060  66.310  55.090  1.00  0.00           C
ATOM   2126  O   ASN A 223      58.910  66.090  55.520  1.00  0.00           O
ATOM   2127  N   GLN A 224      61.060  66.910  55.750  1.00  0.00           N
ATOM   2128  H   GLN A 224      61.980  66.880  55.360  1.00  0.00           H
ATOM   2129  CA  GLN A 224      60.860  67.320  57.130  1.00  0.00           C
ATOM   2130  CB  GLN A 224      62.080  67.970  57.820  1.00  0.00           C
ATOM   2131  CG  GLN A 224      62.850  66.820  58.510  1.00  0.00           C
ATOM   2132  CD  GLN A 224      63.990  67.290  59.390  1.00  0.00           C
ATOM   2133  OE1 GLN A 224      63.940  67.370  60.560  1.00  0.00           O
ATOM   2134  NE2 GLN A 224      65.040  67.710  58.770  1.00  0.00           N
ATOM   2135 1HE2 GLN A 224      65.170  67.620  57.780  1.00  0.00           H
ATOM   2136 2HE2 GLN A 224      65.730  68.100  59.390  1.00  0.00           H
ATOM   2137  C   GLN A 224      59.850  68.500  57.180  1.00  0.00           C
ATOM   2138  O   GLN A 224      59.240  68.700  58.240  1.00  0.00           O
ATOM   2139  N   GLU A 225      59.550  69.190  56.070  1.00  0.00           N
ATOM   2140  H   GLU A 225      59.800  68.870  55.160  1.00  0.00           H
ATOM   2141  CA  GLU A 225      58.520  70.320  56.110  1.00  0.00           C
ATOM   2142  CB  GLU A 225      58.870  71.360  55.110  1.00  0.00           C
ATOM   2143  CG  GLU A 225      58.330  72.730  55.610  1.00  0.00           C
ATOM   2144  CD  GLU A 225      58.070  73.850  54.580  1.00  0.00           C
ATOM   2145  OE1 GLU A 225      56.840  74.120  54.410  1.00  0.00           O
ATOM   2146  OE2 GLU A 225      58.980  74.200  53.750  1.00  0.00           O
ATOM   2147  C   GLU A 225      57.110  69.800  55.930  1.00  0.00           C
ATOM   2148  O   GLU A 225      56.240  70.180  56.660  1.00  0.00           O
ATOM   2149  N   GLY A 226      56.930  68.750  55.150  1.00  0.00           N
ATOM   2150  H   GLY A 226      57.610  68.550  54.450  1.00  0.00           H
ATOM   2151  CA  GLY A 226      55.720  67.920  55.200  1.00  0.00           C
ATOM   2152  C   GLY A 226      55.430  67.210  56.580  1.00  0.00           C
ATOM   2153  O   GLY A 226      54.290  67.030  57.080  1.00  0.00           O
ATOM   2154  N   LEU A 227      56.520  66.810  57.240  1.00  0.00           N
ATOM   2155  H   LEU A 227      57.370  66.760  56.730  1.00  0.00           H
ATOM   2156  CA  LEU A 227      56.520  66.180  58.590  1.00  0.00           C
ATOM   2157  CB  LEU A 227      57.930  65.700  58.970  1.00  0.00           C
ATOM   2158  CG  LEU A 227      58.100  64.920  60.250  1.00  0.00           C
ATOM   2159  CD1 LEU A 227      57.360  63.610  60.100  1.00  0.00           C
ATOM   2160  CD2 LEU A 227      59.570  64.860  60.630  1.00  0.00           C
ATOM   2161  C   LEU A 227      56.060  67.220  59.670  1.00  0.00           C
ATOM   2162  O   LEU A 227      55.350  66.930  60.590  1.00  0.00           O
ATOM   2163  N   ASN A 228      56.540  68.430  59.470  1.00  0.00           N
ATOM   2164  H   ASN A 228      57.420  68.540  59.000  1.00  0.00           H
ATOM   2165  CA  ASN A 228      56.050  69.620  60.180  1.00  0.00           C
ATOM   2166  CB  ASN A 228      56.880  70.850  59.960  1.00  0.00           C
ATOM   2167  CG  ASN A 228      56.780  71.870  61.060  1.00  0.00           C
ATOM   2168  OD1 ASN A 228      56.880  71.710  62.280  1.00  0.00           O
ATOM   2169  ND2 ASN A 228      56.310  73.070  60.750  1.00  0.00           N
ATOM   2170 1HD2 ASN A 228      56.180  73.390  59.810  1.00  0.00           H
ATOM   2171 2HD2 ASN A 228      55.990  73.630  61.520  1.00  0.00           H
ATOM   2172  C   ASN A 228      54.560  69.930  59.920  1.00  0.00           C
ATOM   2173  O   ASN A 228      53.800  69.900  60.890  1.00  0.00           O
ATOM   2174  N   ASN A 229      54.060  69.980  58.710  1.00  0.00           N
ATOM   2175  H   ASN A 229      54.700  70.000  57.940  1.00  0.00           H
ATOM   2176  CA  ASN A 229      52.640  70.230  58.340  1.00  0.00           C
ATOM   2177  CB  ASN A 229      52.720  71.110  57.120  1.00  0.00           C
ATOM   2178  CG  ASN A 229      53.580  72.370  57.440  1.00  0.00           C
ATOM   2179  OD1 ASN A 229      53.560  73.020  58.470  1.00  0.00           O
ATOM   2180  ND2 ASN A 229      54.540  72.600  56.560  1.00  0.00           N
ATOM   2181 1HD2 ASN A 229      54.770  71.950  55.840  1.00  0.00           H
ATOM   2182 2HD2 ASN A 229      55.060  73.450  56.630  1.00  0.00           H
ATOM   2183  C   ASN A 229      51.630  69.110  58.340  1.00  0.00           C
ATOM   2184  O   ASN A 229      50.510  69.300  57.770  1.00  0.00           O
ATOM   2185  N   PHE A 230      52.140  67.910  58.680  1.00  0.00           N
ATOM   2186  H   PHE A 230      53.100  67.670  58.560  1.00  0.00           H
ATOM   2187  CA  PHE A 230      51.390  66.640  58.710  1.00  0.00           C
ATOM   2188  CB  PHE A 230      52.120  65.690  59.670  1.00  0.00           C
ATOM   2189  CG  PHE A 230      51.500  64.330  59.400  1.00  0.00           C
ATOM   2190  CD1 PHE A 230      50.680  63.870  60.460  1.00  0.00           C
ATOM   2191  HD1 PHE A 230      50.710  64.270  61.470  1.00  0.00           H
ATOM   2192  CD2 PHE A 230      51.710  63.490  58.370  1.00  0.00           C
ATOM   2193  HD2 PHE A 230      52.540  63.690  57.690  1.00  0.00           H
ATOM   2194  CE1 PHE A 230      49.850  62.760  60.270  1.00  0.00           C
ATOM   2195  HE1 PHE A 230      49.020  62.650  60.970  1.00  0.00           H
ATOM   2196  CE2 PHE A 230      50.980  62.320  58.220  1.00  0.00           C
ATOM   2197  HE2 PHE A 230      51.150  61.750  57.300  1.00  0.00           H
ATOM   2198  CZ  PHE A 230      49.990  61.940  59.100  1.00  0.00           C
ATOM   2199  HZ  PHE A 230      49.450  61.000  59.000  1.00  0.00           H
ATOM   2200  C   PHE A 230      49.870  66.690  58.970  1.00  0.00           C
ATOM   2201  O   PHE A 230      49.100  66.130  58.200  1.00  0.00           O
ATOM   2202  N   ASP A 231      49.510  67.310  60.060  1.00  0.00           N
ATOM   2203  H   ASP A 231      50.200  67.610  60.720  1.00  0.00           H
ATOM   2204  CA  ASP A 231      48.110  67.480  60.430  1.00  0.00           C
ATOM   2205  CB  ASP A 231      47.870  67.970  61.900  1.00  0.00           C
ATOM   2206  CG  ASP A 231      48.680  69.210  62.380  1.00  0.00           C
ATOM   2207  OD1 ASP A 231      49.100  69.950  61.410  1.00  0.00           O
ATOM   2208  OD2 ASP A 231      49.170  69.300  63.530  1.00  0.00           O
ATOM   2209  C   ASP A 231      47.320  68.240  59.390  1.00  0.00           C
ATOM   2210  O   ASP A 231      46.370  67.650  58.890  1.00  0.00           O
ATOM   2211  N   GLU A 232      47.640  69.450  59.010  1.00  0.00           N
ATOM   2212  H   GLU A 232      48.170  69.940  59.710  1.00  0.00           H
ATOM   2213  CA  GLU A 232      47.100  70.080  57.810  1.00  0.00           C
ATOM   2214  CB  GLU A 232      47.920  71.320  57.470  1.00  0.00           C
ATOM   2215  CG  GLU A 232      48.050  72.440  58.500  1.00  0.00           C
ATOM   2216  CD  GLU A 232      46.610  72.910  58.800  1.00  0.00           C
ATOM   2217  OE1 GLU A 232      46.210  73.820  58.100  1.00  0.00           O
ATOM   2218  OE2 GLU A 232      45.940  72.450  59.740  1.00  0.00           O
ATOM   2219  C   GLU A 232      47.080  69.320  56.470  1.00  0.00           C
ATOM   2220  O   GLU A 232      45.990  69.240  55.840  1.00  0.00           O
ATOM   2221  N   ILE A 233      48.180  68.640  56.210  1.00  0.00           N
ATOM   2222  H   ILE A 233      48.920  68.840  56.850  1.00  0.00           H
ATOM   2223  CA  ILE A 233      48.330  67.750  55.050  1.00  0.00           C
ATOM   2224  CB  ILE A 233      49.800  67.370  54.760  1.00  0.00           C
ATOM   2225  CG1 ILE A 233      50.600  68.640  54.430  1.00  0.00           C
ATOM   2226  CG2 ILE A 233      49.950  66.420  53.620  1.00  0.00           C
ATOM   2227  CD  ILE A 233      52.070  68.390  54.170  1.00  0.00           C
ATOM   2228  C   ILE A 233      47.300  66.590  55.100  1.00  0.00           C
ATOM   2229  O   ILE A 233      46.440  66.490  54.240  1.00  0.00           O
ATOM   2230  N   LEU A 234      47.190  65.930  56.230  1.00  0.00           N
ATOM   2231  H   LEU A 234      47.840  66.160  56.950  1.00  0.00           H
ATOM   2232  CA  LEU A 234      46.350  64.780  56.480  1.00  0.00           C
ATOM   2233  CB  LEU A 234      46.720  64.190  57.790  1.00  0.00           C
ATOM   2234  CG  LEU A 234      45.810  63.060  58.290  1.00  0.00           C
ATOM   2235  CD1 LEU A 234      45.690  61.900  57.290  1.00  0.00           C
ATOM   2236  CD2 LEU A 234      46.440  62.470  59.540  1.00  0.00           C
ATOM   2237  C   LEU A 234      44.800  64.910  56.360  1.00  0.00           C
ATOM   2238  O   LEU A 234      44.210  64.260  55.470  1.00  0.00           O
ATOM   2239  N   GLU A 235      44.330  66.110  56.710  1.00  0.00           N
ATOM   2240  H   GLU A 235      44.910  66.580  57.380  1.00  0.00           H
ATOM   2241  CA  GLU A 235      42.950  66.480  56.350  1.00  0.00           C
ATOM   2242  CB  GLU A 235      42.560  67.630  57.250  1.00  0.00           C
ATOM   2243  CG  GLU A 235      41.930  67.250  58.610  1.00  0.00           C
ATOM   2244  CD  GLU A 235      40.340  67.160  58.420  1.00  0.00           C
ATOM   2245  OE1 GLU A 235      39.710  68.200  57.930  1.00  0.00           O
ATOM   2246  OE2 GLU A 235      39.640  66.160  58.660  1.00  0.00           O
ATOM   2247  C   GLU A 235      42.710  67.020  54.940  1.00  0.00           C
ATOM   2248  O   GLU A 235      41.620  66.910  54.440  1.00  0.00           O
ATOM   2249  N   ALA A 236      43.710  67.700  54.330  1.00  0.00           N
ATOM   2250  H   ALA A 236      44.670  67.640  54.590  1.00  0.00           H
ATOM   2251  CA  ALA A 236      43.510  68.160  52.970  1.00  0.00           C
ATOM   2252  CB  ALA A 236      44.410  69.380  52.770  1.00  0.00           C
ATOM   2253  C   ALA A 236      43.720  67.130  51.870  1.00  0.00           C
ATOM   2254  O   ALA A 236      43.220  67.230  50.730  1.00  0.00           O
ATOM   2255  N   SER A 237      44.450  66.090  52.250  1.00  0.00           N
ATOM   2256  H   SER A 237      44.760  65.950  53.190  1.00  0.00           H
ATOM   2257  CA  SER A 237      44.740  64.930  51.320  1.00  0.00           C
ATOM   2258  CB  SER A 237      46.270  64.550  51.450  1.00  0.00           C
ATOM   2259  OG  SER A 237      47.030  63.980  50.350  1.00  0.00           O
ATOM   2260  HG  SER A 237      46.450  63.450  49.730  1.00  0.00           H
ATOM   2261  C   SER A 237      43.870  63.710  51.740  1.00  0.00           C
ATOM   2262  O   SER A 237      43.480  63.630  52.890  1.00  0.00           O
ATOM   2263  N   ASP A 238      43.710  62.770  50.780  1.00  0.00           N
ATOM   2264  H   ASP A 238      44.040  62.830  49.840  1.00  0.00           H
ATOM   2265  CA  ASP A 238      42.740  61.660  51.090  1.00  0.00           C
ATOM   2266  CB  ASP A 238      42.080  60.980  49.870  1.00  0.00           C
ATOM   2267  CG  ASP A 238      41.210  62.050  49.290  1.00  0.00           C
ATOM   2268  OD1 ASP A 238      40.150  62.280  49.800  1.00  0.00           O
ATOM   2269  OD2 ASP A 238      41.460  62.590  48.150  1.00  0.00           O
ATOM   2270  C   ASP A 238      43.330  60.550  51.960  1.00  0.00           C
ATOM   2271  O   ASP A 238      42.720  59.750  52.690  1.00  0.00           O
ATOM   2272  N   GLY A 239      44.660  60.600  51.980  1.00  0.00           N
ATOM   2273  H   GLY A 239      45.180  61.240  51.410  1.00  0.00           H
ATOM   2274  CA  GLY A 239      45.510  59.690  52.740  1.00  0.00           C
ATOM   2275  C   GLY A 239      46.950  60.160  52.520  1.00  0.00           C
ATOM   2276  O   GLY A 239      47.270  60.990  51.630  1.00  0.00           O
ATOM   2277  N   ILE A 240      47.710  59.520  53.400  1.00  0.00           N
ATOM   2278  H   ILE A 240      47.330  59.040  54.190  1.00  0.00           H
ATOM   2279  CA  ILE A 240      49.190  59.770  53.510  1.00  0.00           C
ATOM   2280  CB  ILE A 240      49.580  60.590  54.720  1.00  0.00           C
ATOM   2281  CG1 ILE A 240      49.060  59.950  55.990  1.00  0.00           C
ATOM   2282  CG2 ILE A 240      48.970  61.950  54.560  1.00  0.00           C
ATOM   2283  CD  ILE A 240      50.130  59.220  56.760  1.00  0.00           C
ATOM   2284  C   ILE A 240      50.110  58.580  53.290  1.00  0.00           C
ATOM   2285  O   ILE A 240      49.640  57.470  53.540  1.00  0.00           O
ATOM   2286  N   MET A 241      51.250  58.870  52.700  1.00  0.00           N
ATOM   2287  H   MET A 241      51.330  59.810  52.370  1.00  0.00           H
ATOM   2288  CA  MET A 241      52.300  57.930  52.330  1.00  0.00           C
ATOM   2289  CB  MET A 241      52.500  57.870  50.780  1.00  0.00           C
ATOM   2290  CG  MET A 241      53.520  56.780  50.270  1.00  0.00           C
ATOM   2291  SD  MET A 241      53.740  56.760  48.450  1.00  0.00           S
ATOM   2292  CE  MET A 241      52.110  56.210  48.020  1.00  0.00           C
ATOM   2293  C   MET A 241      53.580  58.250  53.070  1.00  0.00           C
ATOM   2294  O   MET A 241      54.290  59.160  52.670  1.00  0.00           O
ATOM   2295  N   VAL A 242      54.000  57.290  53.950  1.00  0.00           N
ATOM   2296  H   VAL A 242      53.550  56.430  54.160  1.00  0.00           H
ATOM   2297  CA  VAL A 242      55.330  57.350  54.650  1.00  0.00           C
ATOM   2298  CB  VAL A 242      55.400  56.480  55.930  1.00  0.00           C
ATOM   2299  CG1 VAL A 242      56.760  56.750  56.640  1.00  0.00           C
ATOM   2300  CG2 VAL A 242      54.260  56.880  56.890  1.00  0.00           C
ATOM   2301  C   VAL A 242      56.450  56.830  53.740  1.00  0.00           C
ATOM   2302  O   VAL A 242      56.620  55.630  53.490  1.00  0.00           O
ATOM   2303  N   ALA A 243      57.200  57.760  53.260  1.00  0.00           N
ATOM   2304  H   ALA A 243      57.060  58.710  53.520  1.00  0.00           H
ATOM   2305  CA  ALA A 243      58.410  57.470  52.500  1.00  0.00           C
ATOM   2306  CB  ALA A 243      58.640  58.600  51.560  1.00  0.00           C
ATOM   2307  C   ALA A 243      59.680  57.360  53.370  1.00  0.00           C
ATOM   2308  O   ALA A 243      60.580  58.170  53.360  1.00  0.00           O
ATOM   2309  N   ARG A 244      59.920  56.130  53.680  1.00  0.00           N
ATOM   2310  H   ARG A 244      59.710  55.330  53.120  1.00  0.00           H
ATOM   2311  CA  ARG A 244      60.740  55.780  54.880  1.00  0.00           C
ATOM   2312  CB  ARG A 244      60.480  54.310  55.230  1.00  0.00           C
ATOM   2313  CG  ARG A 244      59.040  53.890  55.570  1.00  0.00           C
ATOM   2314  CD  ARG A 244      58.940  52.450  56.150  1.00  0.00           C
ATOM   2315  NE  ARG A 244      59.210  52.570  57.600  1.00  0.00           N
ATOM   2316  HE  ARG A 244      58.780  53.350  58.050  1.00  0.00           H
ATOM   2317  CZ  ARG A 244      60.180  51.930  58.380  1.00  0.00           C
ATOM   2318  NH1 ARG A 244      61.060  51.270  57.720  1.00  0.00           N
ATOM   2319 1HH1 ARG A 244      61.110  51.350  56.720  1.00  0.00           H
ATOM   2320 2HH1 ARG A 244      61.780  50.900  58.300  1.00  0.00           H
ATOM   2321  NH2 ARG A 244      60.210  52.120  59.690  1.00  0.00           N
ATOM   2322 1HH2 ARG A 244      59.590  52.730  60.190  1.00  0.00           H
ATOM   2323 2HH2 ARG A 244      60.920  51.510  60.050  1.00  0.00           H
ATOM   2324  C   ARG A 244      62.200  56.060  54.650  1.00  0.00           C
ATOM   2325  O   ARG A 244      62.870  56.510  55.560  1.00  0.00           O
ATOM   2326  N   GLY A 245      62.730  55.710  53.460  1.00  0.00           N
ATOM   2327  H   GLY A 245      62.150  55.400  52.710  1.00  0.00           H
ATOM   2328  CA  GLY A 245      64.130  55.970  53.100  1.00  0.00           C
ATOM   2329  C   GLY A 245      64.370  57.500  52.910  1.00  0.00           C
ATOM   2330  O   GLY A 245      65.210  57.990  53.670  1.00  0.00           O
ATOM   2331  N   ASP A 246      63.770  58.040  51.880  1.00  0.00           N
ATOM   2332  H   ASP A 246      63.370  57.400  51.220  1.00  0.00           H
ATOM   2333  CA  ASP A 246      63.840  59.490  51.590  1.00  0.00           C
ATOM   2334  CB  ASP A 246      62.640  59.880  50.670  1.00  0.00           C
ATOM   2335  CG  ASP A 246      62.830  59.110  49.360  1.00  0.00           C
ATOM   2336  OD1 ASP A 246      62.340  58.010  49.310  1.00  0.00           O
ATOM   2337  OD2 ASP A 246      63.590  59.640  48.550  1.00  0.00           O
ATOM   2338  C   ASP A 246      63.730  60.370  52.880  1.00  0.00           C
ATOM   2339  O   ASP A 246      64.720  61.060  53.170  1.00  0.00           O
ATOM   2340  N   LEU A 247      62.780  60.080  53.780  1.00  0.00           N
ATOM   2341  H   LEU A 247      61.980  59.560  53.500  1.00  0.00           H
ATOM   2342  CA  LEU A 247      62.680  60.770  55.080  1.00  0.00           C
ATOM   2343  CB  LEU A 247      61.220  60.590  55.470  1.00  0.00           C
ATOM   2344  CG  LEU A 247      60.780  61.280  56.730  1.00  0.00           C
ATOM   2345  CD1 LEU A 247      60.880  62.830  56.670  1.00  0.00           C
ATOM   2346  CD2 LEU A 247      59.360  60.870  57.000  1.00  0.00           C
ATOM   2347  C   LEU A 247      63.730  60.370  56.160  1.00  0.00           C
ATOM   2348  O   LEU A 247      64.410  61.150  56.780  1.00  0.00           O
ATOM   2349  N   GLY A 248      64.160  59.090  56.090  1.00  0.00           N
ATOM   2350  H   GLY A 248      63.920  58.450  55.360  1.00  0.00           H
ATOM   2351  CA  GLY A 248      65.230  58.520  57.000  1.00  0.00           C
ATOM   2352  C   GLY A 248      66.700  58.990  56.860  1.00  0.00           C
ATOM   2353  O   GLY A 248      67.560  58.780  57.710  1.00  0.00           O
ATOM   2354  N   VAL A 249      66.930  59.570  55.730  1.00  0.00           N
ATOM   2355  H   VAL A 249      66.340  59.440  54.930  1.00  0.00           H
ATOM   2356  CA  VAL A 249      68.140  60.450  55.460  1.00  0.00           C
ATOM   2357  CB  VAL A 249      68.240  60.950  53.980  1.00  0.00           C
ATOM   2358  CG1 VAL A 249      69.690  61.420  53.760  1.00  0.00           C
ATOM   2359  CG2 VAL A 249      68.110  59.820  53.040  1.00  0.00           C
ATOM   2360  C   VAL A 249      68.420  61.560  56.440  1.00  0.00           C
ATOM   2361  O   VAL A 249      69.520  61.780  56.920  1.00  0.00           O
ATOM   2362  N   GLU A 250      67.340  62.340  56.660  1.00  0.00           N
ATOM   2363  H   GLU A 250      66.570  62.230  56.030  1.00  0.00           H
ATOM   2364  CA  GLU A 250      67.160  63.430  57.620  1.00  0.00           C
ATOM   2365  CB  GLU A 250      65.880  64.260  57.340  1.00  0.00           C
ATOM   2366  CG  GLU A 250      65.970  64.930  55.990  1.00  0.00           C
ATOM   2367  CD  GLU A 250      65.020  66.080  55.720  1.00  0.00           C
ATOM   2368  OE1 GLU A 250      65.320  67.250  56.100  1.00  0.00           O
ATOM   2369  OE2 GLU A 250      64.010  65.810  55.070  1.00  0.00           O
ATOM   2370  C   GLU A 250      67.020  62.860  59.040  1.00  0.00           C
ATOM   2371  O   GLU A 250      67.900  62.820  59.930  1.00  0.00           O
ATOM   2372  N   ILE A 251      65.970  62.010  59.190  1.00  0.00           N
ATOM   2373  H   ILE A 251      65.790  61.370  58.440  1.00  0.00           H
ATOM   2374  CA  ILE A 251      65.480  61.590  60.530  1.00  0.00           C
ATOM   2375  CB  ILE A 251      64.040  61.750  60.830  1.00  0.00           C
ATOM   2376  CG1 ILE A 251      63.140  61.230  59.690  1.00  0.00           C
ATOM   2377  CG2 ILE A 251      63.790  63.200  61.210  1.00  0.00           C
ATOM   2378  CD  ILE A 251      61.710  61.280  60.240  1.00  0.00           C
ATOM   2379  C   ILE A 251      66.110  60.310  61.060  1.00  0.00           C
ATOM   2380  O   ILE A 251      66.380  59.420  60.290  1.00  0.00           O
ATOM   2381  N   PRO A 252      66.620  60.400  62.310  1.00  0.00           N
ATOM   2382  CA  PRO A 252      67.220  59.230  63.070  1.00  0.00           C
ATOM   2383  CB  PRO A 252      67.630  59.740  64.420  1.00  0.00           C
ATOM   2384  CG  PRO A 252      68.050  61.160  64.070  1.00  0.00           C
ATOM   2385  CD  PRO A 252      66.890  61.590  63.160  1.00  0.00           C
ATOM   2386  C   PRO A 252      66.120  58.060  63.210  1.00  0.00           C
ATOM   2387  O   PRO A 252      64.940  58.320  63.350  1.00  0.00           O
ATOM   2388  N   VAL A 253      66.700  56.950  63.680  1.00  0.00           N
ATOM   2389  H   VAL A 253      67.670  56.750  63.820  1.00  0.00           H
ATOM   2390  CA  VAL A 253      65.970  55.650  64.000  1.00  0.00           C
ATOM   2391  CB  VAL A 253      66.860  54.480  64.400  1.00  0.00           C
ATOM   2392  CG1 VAL A 253      67.590  53.910  63.120  1.00  0.00           C
ATOM   2393  CG2 VAL A 253      67.850  54.710  65.560  1.00  0.00           C
ATOM   2394  C   VAL A 253      64.790  55.790  64.900  1.00  0.00           C
ATOM   2395  O   VAL A 253      63.630  55.650  64.500  1.00  0.00           O
ATOM   2396  N   GLU A 254      65.000  56.240  66.150  1.00  0.00           N
ATOM   2397  H   GLU A 254      65.810  56.710  66.480  1.00  0.00           H
ATOM   2398  CA  GLU A 254      63.810  56.440  67.030  1.00  0.00           C
ATOM   2399  CB  GLU A 254      64.070  56.530  68.510  1.00  0.00           C
ATOM   2400  CG  GLU A 254      64.800  57.700  69.150  1.00  0.00           C
ATOM   2401  CD  GLU A 254      66.180  57.800  68.570  1.00  0.00           C
ATOM   2402  OE1 GLU A 254      67.090  57.180  69.050  1.00  0.00           O
ATOM   2403  OE2 GLU A 254      66.380  58.600  67.620  1.00  0.00           O
ATOM   2404  C   GLU A 254      62.740  57.500  66.540  1.00  0.00           C
ATOM   2405  O   GLU A 254      61.500  57.310  66.600  1.00  0.00           O
ATOM   2406  N   GLU A 255      63.260  58.680  66.220  1.00  0.00           N
ATOM   2407  H   GLU A 255      64.140  58.950  66.600  1.00  0.00           H
ATOM   2408  CA  GLU A 255      62.470  59.740  65.620  1.00  0.00           C
ATOM   2409  CB  GLU A 255      63.420  60.830  65.190  1.00  0.00           C
ATOM   2410  CG  GLU A 255      64.180  61.600  66.290  1.00  0.00           C
ATOM   2411  CD  GLU A 255      63.390  62.680  67.000  1.00  0.00           C
ATOM   2412  OE1 GLU A 255      62.180  62.570  67.140  1.00  0.00           O
ATOM   2413  OE2 GLU A 255      64.140  63.400  67.650  1.00  0.00           O
ATOM   2414  C   GLU A 255      61.670  59.270  64.390  1.00  0.00           C
ATOM   2415  O   GLU A 255      60.560  59.790  64.250  1.00  0.00           O
ATOM   2416  N   VAL A 256      62.180  58.390  63.540  1.00  0.00           N
ATOM   2417  H   VAL A 256      63.120  58.050  63.560  1.00  0.00           H
ATOM   2418  CA  VAL A 256      61.410  57.830  62.400  1.00  0.00           C
ATOM   2419  CB  VAL A 256      62.300  57.070  61.370  1.00  0.00           C
ATOM   2420  CG1 VAL A 256      61.390  56.420  60.290  1.00  0.00           C
ATOM   2421  CG2 VAL A 256      63.320  57.910  60.610  1.00  0.00           C
ATOM   2422  C   VAL A 256      60.290  56.890  62.880  1.00  0.00           C
ATOM   2423  O   VAL A 256      59.140  57.270  62.710  1.00  0.00           O
ATOM   2424  N   ILE A 257      60.640  55.970  63.780  1.00  0.00           N
ATOM   2425  H   ILE A 257      61.560  55.820  64.150  1.00  0.00           H
ATOM   2426  CA  ILE A 257      59.640  55.160  64.460  1.00  0.00           C
ATOM   2427  CB  ILE A 257      60.340  54.000  65.210  1.00  0.00           C
ATOM   2428  CG1 ILE A 257      61.160  53.140  64.220  1.00  0.00           C
ATOM   2429  CG2 ILE A 257      59.350  53.070  65.950  1.00  0.00           C
ATOM   2430  CD  ILE A 257      60.350  52.450  63.130  1.00  0.00           C
ATOM   2431  C   ILE A 257      58.530  55.910  65.190  1.00  0.00           C
ATOM   2432  O   ILE A 257      57.430  55.790  64.930  1.00  0.00           O
ATOM   2433  N   PHE A 258      59.030  56.900  65.960  1.00  0.00           N
ATOM   2434  H   PHE A 258      59.970  56.910  66.300  1.00  0.00           H
ATOM   2435  CA  PHE A 258      58.090  57.810  66.740  1.00  0.00           C
ATOM   2436  CB  PHE A 258      59.000  58.730  67.450  1.00  0.00           C
ATOM   2437  CG  PHE A 258      58.270  59.720  68.450  1.00  0.00           C
ATOM   2438  CD1 PHE A 258      57.110  59.350  69.080  1.00  0.00           C
ATOM   2439  HD1 PHE A 258      56.950  58.290  69.210  1.00  0.00           H
ATOM   2440  CD2 PHE A 258      58.850  61.040  68.590  1.00  0.00           C
ATOM   2441  HD2 PHE A 258      59.720  61.350  68.010  1.00  0.00           H
ATOM   2442  CE1 PHE A 258      56.520  60.260  69.960  1.00  0.00           C
ATOM   2443  HE1 PHE A 258      55.850  59.850  70.710  1.00  0.00           H
ATOM   2444  CE2 PHE A 258      58.190  61.910  69.430  1.00  0.00           C
ATOM   2445  HE2 PHE A 258      58.410  62.970  69.280  1.00  0.00           H
ATOM   2446  CZ  PHE A 258      57.060  61.580  70.170  1.00  0.00           C
ATOM   2447  HZ  PHE A 258      56.610  62.240  70.910  1.00  0.00           H
ATOM   2448  C   PHE A 258      57.150  58.550  65.720  1.00  0.00           C
ATOM   2449  O   PHE A 258      55.940  58.180  65.780  1.00  0.00           O
ATOM   2450  N   ALA A 259      57.700  59.170  64.710  1.00  0.00           N
ATOM   2451  H   ALA A 259      58.670  59.040  64.520  1.00  0.00           H
ATOM   2452  CA  ALA A 259      56.880  59.880  63.670  1.00  0.00           C
ATOM   2453  CB  ALA A 259      57.650  60.600  62.520  1.00  0.00           C
ATOM   2454  C   ALA A 259      55.930  58.980  62.850  1.00  0.00           C
ATOM   2455  O   ALA A 259      54.760  59.280  62.980  1.00  0.00           O
ATOM   2456  N   GLN A 260      56.250  57.660  62.770  1.00  0.00           N
ATOM   2457  H   GLN A 260      57.070  57.350  63.260  1.00  0.00           H
ATOM   2458  CA  GLN A 260      55.430  56.540  62.190  1.00  0.00           C
ATOM   2459  CB  GLN A 260      56.310  55.290  61.940  1.00  0.00           C
ATOM   2460  CG  GLN A 260      55.520  54.220  61.110  1.00  0.00           C
ATOM   2461  CD  GLN A 260      56.440  53.080  60.500  1.00  0.00           C
ATOM   2462  OE1 GLN A 260      57.430  53.440  59.860  1.00  0.00           O
ATOM   2463  NE2 GLN A 260      56.430  51.930  60.920  1.00  0.00           N
ATOM   2464 1HE2 GLN A 260      55.950  51.600  61.720  1.00  0.00           H
ATOM   2465 2HE2 GLN A 260      56.980  51.240  60.440  1.00  0.00           H
ATOM   2466  C   GLN A 260      54.310  56.130  63.210  1.00  0.00           C
ATOM   2467  O   GLN A 260      53.140  56.240  62.850  1.00  0.00           O
ATOM   2468  N   LYS A 261      54.610  55.970  64.470  1.00  0.00           N
ATOM   2469  H   LYS A 261      55.570  55.940  64.740  1.00  0.00           H
ATOM   2470  CA  LYS A 261      53.680  55.730  65.600  1.00  0.00           C
ATOM   2471  CB  LYS A 261      54.380  55.380  66.930  1.00  0.00           C
ATOM   2472  CG  LYS A 261      54.820  53.940  66.930  1.00  0.00           C
ATOM   2473  CD  LYS A 261      55.290  53.490  68.310  1.00  0.00           C
ATOM   2474  CE  LYS A 261      56.500  54.190  68.920  1.00  0.00           C
ATOM   2475  NZ  LYS A 261      56.800  53.540  70.220  1.00  0.00           N
ATOM   2476  HZ1 LYS A 261      57.780  53.450  70.400  1.00  0.00           H
ATOM   2477  HZ2 LYS A 261      56.320  54.010  70.950  1.00  0.00           H
ATOM   2478  HZ3 LYS A 261      56.390  52.630  70.200  1.00  0.00           H
ATOM   2479  C   LYS A 261      52.700  56.870  65.870  1.00  0.00           C
ATOM   2480  O   LYS A 261      51.490  56.600  66.030  1.00  0.00           O
ATOM   2481  N   MET A 262      53.200  58.060  65.650  1.00  0.00           N
ATOM   2482  H   MET A 262      54.160  58.270  65.850  1.00  0.00           H
ATOM   2483  CA  MET A 262      52.350  59.260  65.640  1.00  0.00           C
ATOM   2484  CB  MET A 262      53.290  60.410  65.830  1.00  0.00           C
ATOM   2485  CG  MET A 262      52.540  61.700  66.040  1.00  0.00           C
ATOM   2486  SD  MET A 262      51.810  62.560  64.590  1.00  0.00           S
ATOM   2487  CE  MET A 262      53.040  62.410  63.360  1.00  0.00           C
ATOM   2488  C   MET A 262      51.400  59.330  64.430  1.00  0.00           C
ATOM   2489  O   MET A 262      50.190  59.370  64.630  1.00  0.00           O
ATOM   2490  N   MET A 263      52.010  59.100  63.260  1.00  0.00           N
ATOM   2491  H   MET A 263      53.000  59.080  63.180  1.00  0.00           H
ATOM   2492  CA  MET A 263      51.200  59.090  62.010  1.00  0.00           C
ATOM   2493  CB  MET A 263      52.010  58.890  60.730  1.00  0.00           C
ATOM   2494  CG  MET A 263      52.790  60.110  60.330  1.00  0.00           C
ATOM   2495  SD  MET A 263      53.860  60.010  58.860  1.00  0.00           S
ATOM   2496  CE  MET A 263      55.370  59.400  59.540  1.00  0.00           C
ATOM   2497  C   MET A 263      50.060  58.100  61.980  1.00  0.00           C
ATOM   2498  O   MET A 263      49.000  58.430  61.390  1.00  0.00           O
ATOM   2499  N   ILE A 264      50.300  56.840  62.370  1.00  0.00           N
ATOM   2500  H   ILE A 264      51.220  56.650  62.700  1.00  0.00           H
ATOM   2501  CA  ILE A 264      49.280  55.770  62.370  1.00  0.00           C
ATOM   2502  CB  ILE A 264      49.790  54.360  62.690  1.00  0.00           C
ATOM   2503  CG1 ILE A 264      50.950  53.910  61.800  1.00  0.00           C
ATOM   2504  CG2 ILE A 264      48.670  53.360  62.450  1.00  0.00           C
ATOM   2505  CD  ILE A 264      51.720  52.750  62.210  1.00  0.00           C
ATOM   2506  C   ILE A 264      48.110  56.130  63.310  1.00  0.00           C
ATOM   2507  O   ILE A 264      46.960  56.190  62.810  1.00  0.00           O
ATOM   2508  N   GLU A 265      48.470  56.550  64.480  1.00  0.00           N
ATOM   2509  H   GLU A 265      49.350  56.290  64.870  1.00  0.00           H
ATOM   2510  CA  GLU A 265      47.530  57.040  65.500  1.00  0.00           C
ATOM   2511  CB  GLU A 265      48.210  57.390  66.760  1.00  0.00           C
ATOM   2512  CG  GLU A 265      47.030  57.430  67.780  1.00  0.00           C
ATOM   2513  CD  GLU A 265      47.670  57.330  69.180  1.00  0.00           C
ATOM   2514  OE1 GLU A 265      47.330  56.370  69.910  1.00  0.00           O
ATOM   2515  OE2 GLU A 265      48.390  58.270  69.660  1.00  0.00           O
ATOM   2516  C   GLU A 265      46.710  58.190  64.970  1.00  0.00           C
ATOM   2517  O   GLU A 265      45.470  58.010  64.920  1.00  0.00           O
ATOM   2518  N   LYS A 266      47.380  59.210  64.480  1.00  0.00           N
ATOM   2519  H   LYS A 266      48.380  59.210  64.520  1.00  0.00           H
ATOM   2520  CA  LYS A 266      46.680  60.290  63.750  1.00  0.00           C
ATOM   2521  CB  LYS A 266      47.490  61.560  63.340  1.00  0.00           C
ATOM   2522  CG  LYS A 266      47.800  62.480  64.510  1.00  0.00           C
ATOM   2523  CD  LYS A 266      48.310  63.820  63.950  1.00  0.00           C
ATOM   2524  CE  LYS A 266      48.430  64.910  65.020  1.00  0.00           C
ATOM   2525  NZ  LYS A 266      49.820  65.010  65.470  1.00  0.00           N
ATOM   2526  HZ1 LYS A 266      50.000  64.090  65.840  1.00  0.00           H
ATOM   2527  HZ2 LYS A 266      50.440  65.360  64.770  1.00  0.00           H
ATOM   2528  HZ3 LYS A 266      49.780  65.640  66.250  1.00  0.00           H
ATOM   2529  C   LYS A 266      45.750  59.920  62.570  1.00  0.00           C
ATOM   2530  O   LYS A 266      44.580  60.230  62.570  1.00  0.00           O
ATOM   2531  N   CYS A 267      46.220  59.000  61.760  1.00  0.00           N
ATOM   2532  H   CYS A 267      47.210  58.850  61.700  1.00  0.00           H
ATOM   2533  CA  CYS A 267      45.370  58.330  60.730  1.00  0.00           C
ATOM   2534  CB  CYS A 267      46.050  57.520  59.620  1.00  0.00           C
ATOM   2535  SG  CYS A 267      46.430  58.600  58.240  1.00  0.00           S
ATOM   2536  HG  CYS A 267      46.800  57.660  57.380  1.00  0.00           H
ATOM   2537  C   CYS A 267      44.170  57.510  61.210  1.00  0.00           C
ATOM   2538  O   CYS A 267      43.260  57.380  60.440  1.00  0.00           O
ATOM   2539  N   ILE A 268      44.140  56.970  62.420  1.00  0.00           N
ATOM   2540  H   ILE A 268      44.990  56.670  62.860  1.00  0.00           H
ATOM   2541  CA  ILE A 268      42.980  56.200  62.930  1.00  0.00           C
ATOM   2542  CB  ILE A 268      43.490  54.990  63.830  1.00  0.00           C
ATOM   2543  CG1 ILE A 268      44.470  54.000  63.110  1.00  0.00           C
ATOM   2544  CG2 ILE A 268      42.350  54.200  64.480  1.00  0.00           C
ATOM   2545  CD  ILE A 268      43.890  53.350  61.820  1.00  0.00           C
ATOM   2546  C   ILE A 268      42.000  57.120  63.610  1.00  0.00           C
ATOM   2547  O   ILE A 268      40.810  56.950  63.340  1.00  0.00           O
ATOM   2548  N   ARG A 269      42.540  58.150  64.190  1.00  0.00           N
ATOM   2549  H   ARG A 269      43.440  58.000  64.600  1.00  0.00           H
ATOM   2550  CA  ARG A 269      41.770  59.300  64.820  1.00  0.00           C
ATOM   2551  CB  ARG A 269      42.660  60.370  65.560  1.00  0.00           C
ATOM   2552  CG  ARG A 269      43.230  59.660  66.800  1.00  0.00           C
ATOM   2553  CD  ARG A 269      43.690  60.790  67.690  1.00  0.00           C
ATOM   2554  NE  ARG A 269      44.180  60.440  69.010  1.00  0.00           N
ATOM   2555  HE  ARG A 269      43.620  59.780  69.510  1.00  0.00           H
ATOM   2556  CZ  ARG A 269      45.470  60.640  69.430  1.00  0.00           C
ATOM   2557  NH1 ARG A 269      46.320  60.870  68.410  1.00  0.00           N
ATOM   2558 1HH1 ARG A 269      46.030  61.030  67.460  1.00  0.00           H
ATOM   2559 2HH1 ARG A 269      47.290  60.960  68.670  1.00  0.00           H
ATOM   2560  NH2 ARG A 269      45.820  60.620  70.720  1.00  0.00           N
ATOM   2561 1HH2 ARG A 269      45.170  60.360  71.430  1.00  0.00           H
ATOM   2562 2HH2 ARG A 269      46.760  60.880  70.940  1.00  0.00           H
ATOM   2563  C   ARG A 269      41.130  60.080  63.680  1.00  0.00           C
ATOM   2564  O   ARG A 269      39.880  60.030  63.650  1.00  0.00           O
ATOM   2565  N   ALA A 270      41.930  60.530  62.660  1.00  0.00           N
ATOM   2566  H   ALA A 270      42.930  60.590  62.680  1.00  0.00           H
ATOM   2567  CA  ALA A 270      41.310  61.160  61.520  1.00  0.00           C
ATOM   2568  CB  ALA A 270      42.330  62.230  61.020  1.00  0.00           C
ATOM   2569  C   ALA A 270      40.560  60.400  60.430  1.00  0.00           C
ATOM   2570  O   ALA A 270      40.030  60.980  59.490  1.00  0.00           O
ATOM   2571  N   ARG A 271      40.500  59.040  60.580  1.00  0.00           N
ATOM   2572  H   ARG A 271      41.010  58.640  61.340  1.00  0.00           H
ATOM   2573  CA  ARG A 271      39.740  58.090  59.720  1.00  0.00           C
ATOM   2574  CB  ARG A 271      38.230  58.110  59.950  1.00  0.00           C
ATOM   2575  CG  ARG A 271      37.820  57.340  61.220  1.00  0.00           C
ATOM   2576  CD  ARG A 271      36.590  58.000  61.850  1.00  0.00           C
ATOM   2577  NE  ARG A 271      37.120  59.060  62.700  1.00  0.00           N
ATOM   2578  HE  ARG A 271      37.650  58.730  63.480  1.00  0.00           H
ATOM   2579  CZ  ARG A 271      36.610  60.340  62.800  1.00  0.00           C
ATOM   2580  NH1 ARG A 271      35.440  60.600  62.240  1.00  0.00           N
ATOM   2581 1HH1 ARG A 271      34.930  59.870  61.780  1.00  0.00           H
ATOM   2582 2HH1 ARG A 271      34.950  61.470  62.190  1.00  0.00           H
ATOM   2583  NH2 ARG A 271      37.270  61.350  63.410  1.00  0.00           N
ATOM   2584 1HH2 ARG A 271      38.120  61.120  63.900  1.00  0.00           H
ATOM   2585 2HH2 ARG A 271      36.990  62.300  63.340  1.00  0.00           H
ATOM   2586  C   ARG A 271      40.180  57.950  58.290  1.00  0.00           C
ATOM   2587  O   ARG A 271      39.360  57.920  57.400  1.00  0.00           O
ATOM   2588  N   LYS A 272      41.540  57.850  58.080  1.00  0.00           N
ATOM   2589  H   LYS A 272      42.180  57.670  58.830  1.00  0.00           H
ATOM   2590  CA  LYS A 272      42.100  57.790  56.720  1.00  0.00           C
ATOM   2591  CB  LYS A 272      42.650  59.180  56.350  1.00  0.00           C
ATOM   2592  CG  LYS A 272      41.480  59.990  55.730  1.00  0.00           C
ATOM   2593  CD  LYS A 272      41.960  61.380  55.440  1.00  0.00           C
ATOM   2594  CE  LYS A 272      41.020  62.180  54.490  1.00  0.00           C
ATOM   2595  NZ  LYS A 272      41.130  63.640  54.730  1.00  0.00           N
ATOM   2596  HZ1 LYS A 272      41.100  63.880  55.700  1.00  0.00           H
ATOM   2597  HZ2 LYS A 272      42.060  63.840  54.430  1.00  0.00           H
ATOM   2598  HZ3 LYS A 272      40.460  64.160  54.210  1.00  0.00           H
ATOM   2599  C   LYS A 272      43.290  56.820  56.620  1.00  0.00           C
ATOM   2600  O   LYS A 272      43.920  56.290  57.560  1.00  0.00           O
ATOM   2601  N   VAL A 273      43.490  56.380  55.360  1.00  0.00           N
ATOM   2602  H   VAL A 273      42.950  56.720  54.600  1.00  0.00           H
ATOM   2603  CA  VAL A 273      44.530  55.380  55.080  1.00  0.00           C
ATOM   2604  CB  VAL A 273      44.420  54.850  53.660  1.00  0.00           C
ATOM   2605  CG1 VAL A 273      43.180  54.040  53.340  1.00  0.00           C
ATOM   2606  CG2 VAL A 273      44.590  55.870  52.480  1.00  0.00           C
ATOM   2607  C   VAL A 273      45.950  55.900  55.240  1.00  0.00           C
ATOM   2608  O   VAL A 273      46.390  56.920  54.720  1.00  0.00           O
ATOM   2609  N   VAL A 274      46.780  55.020  55.730  1.00  0.00           N
ATOM   2610  H   VAL A 274      46.410  54.250  56.250  1.00  0.00           H
ATOM   2611  CA  VAL A 274      48.240  55.120  55.850  1.00  0.00           C
ATOM   2612  CB  VAL A 274      48.560  55.320  57.340  1.00  0.00           C
ATOM   2613  CG1 VAL A 274      48.250  54.170  58.280  1.00  0.00           C
ATOM   2614  CG2 VAL A 274      50.040  55.590  57.590  1.00  0.00           C
ATOM   2615  C   VAL A 274      49.020  54.040  55.040  1.00  0.00           C
ATOM   2616  O   VAL A 274      48.740  52.850  54.970  1.00  0.00           O
ATOM   2617  N   ILE A 275      49.860  54.550  54.120  1.00  0.00           N
ATOM   2618  H   ILE A 275      49.920  55.530  53.880  1.00  0.00           H
ATOM   2619  CA  ILE A 275      50.680  53.770  53.150  1.00  0.00           C
ATOM   2620  CB  ILE A 275      50.260  54.330  51.720  1.00  0.00           C
ATOM   2621  CG1 ILE A 275      48.790  54.170  51.360  1.00  0.00           C
ATOM   2622  CG2 ILE A 275      51.090  53.600  50.610  1.00  0.00           C
ATOM   2623  CD  ILE A 275      48.410  55.060  50.160  1.00  0.00           C
ATOM   2624  C   ILE A 275      52.160  53.920  53.470  1.00  0.00           C
ATOM   2625  O   ILE A 275      52.640  55.020  53.690  1.00  0.00           O
ATOM   2626  N   THR A 276      52.920  52.890  53.100  1.00  0.00           N
ATOM   2627  H   THR A 276      52.440  52.100  52.720  1.00  0.00           H
ATOM   2628  CA  THR A 276      54.380  52.830  53.400  1.00  0.00           C
ATOM   2629  CB  THR A 276      54.790  51.640  54.200  1.00  0.00           C
ATOM   2630  OG1 THR A 276      54.350  50.390  53.590  1.00  0.00           O
ATOM   2631  HG1 THR A 276      54.970  49.620  53.770  1.00  0.00           H
ATOM   2632  CG2 THR A 276      54.340  51.810  55.630  1.00  0.00           C
ATOM   2633  C   THR A 276      55.000  52.780  52.020  1.00  0.00           C
ATOM   2634  O   THR A 276      54.580  52.030  51.090  1.00  0.00           O
ATOM   2635  N   ALA A 277      56.180  53.440  52.030  1.00  0.00           N
ATOM   2636  H   ALA A 277      56.540  53.960  52.800  1.00  0.00           H
ATOM   2637  CA  ALA A 277      57.030  53.460  50.780  1.00  0.00           C
ATOM   2638  CB  ALA A 277      56.700  54.790  50.100  1.00  0.00           C
ATOM   2639  C   ALA A 277      58.560  53.460  51.040  1.00  0.00           C
ATOM   2640  O   ALA A 277      58.940  53.920  52.120  1.00  0.00           O
ATOM   2641  N   THR A 278      59.350  53.020  50.100  1.00  0.00           N
ATOM   2642  H   THR A 278      58.870  52.740  49.270  1.00  0.00           H
ATOM   2643  CA  THR A 278      60.860  53.030  49.990  1.00  0.00           C
ATOM   2644  CB  THR A 278      61.480  54.390  49.550  1.00  0.00           C
ATOM   2645  OG1 THR A 278      61.050  55.520  50.410  1.00  0.00           O
ATOM   2646  HG1 THR A 278      61.540  56.340  50.130  1.00  0.00           H
ATOM   2647  CG2 THR A 278      61.090  54.670  48.050  1.00  0.00           C
ATOM   2648  C   THR A 278      61.680  52.430  51.090  1.00  0.00           C
ATOM   2649  O   THR A 278      61.410  52.500  52.260  1.00  0.00           O
ATOM   2650  N   GLN A 279      62.830  51.960  50.540  1.00  0.00           N
ATOM   2651  H   GLN A 279      63.180  52.260  49.650  1.00  0.00           H
ATOM   2652  CA  GLN A 279      63.850  51.240  51.370  1.00  0.00           C
ATOM   2653  CB  GLN A 279      64.450  52.210  52.310  1.00  0.00           C
ATOM   2654  CG  GLN A 279      65.990  52.170  52.200  1.00  0.00           C
ATOM   2655  CD  GLN A 279      66.600  53.110  53.250  1.00  0.00           C
ATOM   2656  OE1 GLN A 279      66.930  52.710  54.350  1.00  0.00           O
ATOM   2657  NE2 GLN A 279      67.070  54.290  52.840  1.00  0.00           N
ATOM   2658 1HE2 GLN A 279      67.040  54.760  51.960  1.00  0.00           H
ATOM   2659 2HE2 GLN A 279      67.490  54.850  53.550  1.00  0.00           H
ATOM   2660  C   GLN A 279      63.440  49.980  52.120  1.00  0.00           C
ATOM   2661  O   GLN A 279      64.180  49.390  52.840  1.00  0.00           O
ATOM   2662  N   MET A 280      62.200  49.580  51.940  1.00  0.00           N
ATOM   2663  H   MET A 280      61.660  49.850  51.140  1.00  0.00           H
ATOM   2664  CA  MET A 280      61.710  48.330  52.540  1.00  0.00           C
ATOM   2665  CB  MET A 280      60.200  48.370  52.510  1.00  0.00           C
ATOM   2666  CG  MET A 280      59.550  49.550  53.300  1.00  0.00           C
ATOM   2667  SD  MET A 280      57.720  49.460  53.080  1.00  0.00           S
ATOM   2668  CE  MET A 280      57.700  49.480  51.350  1.00  0.00           C
ATOM   2669  C   MET A 280      62.400  47.120  51.850  1.00  0.00           C
ATOM   2670  O   MET A 280      63.140  46.360  52.470  1.00  0.00           O
ATOM   2671  N   LEU A 281      62.310  47.190  50.550  1.00  0.00           N
ATOM   2672  H   LEU A 281      61.910  47.950  50.030  1.00  0.00           H
ATOM   2673  CA  LEU A 281      63.030  46.240  49.730  1.00  0.00           C
ATOM   2674  CB  LEU A 281      62.220  46.130  48.390  1.00  0.00           C
ATOM   2675  CG  LEU A 281      60.780  45.640  48.520  1.00  0.00           C
ATOM   2676  CD1 LEU A 281      59.980  45.660  47.280  1.00  0.00           C
ATOM   2677  CD2 LEU A 281      60.640  44.320  49.320  1.00  0.00           C
ATOM   2678  C   LEU A 281      64.490  46.600  49.390  1.00  0.00           C
ATOM   2679  O   LEU A 281      64.820  47.780  49.440  1.00  0.00           O
ATOM   2680  N   ASP A 282      65.300  45.560  49.260  1.00  0.00           N
ATOM   2681  H   ASP A 282      64.970  44.690  49.630  1.00  0.00           H
ATOM   2682  CA  ASP A 282      66.690  45.570  48.790  1.00  0.00           C
ATOM   2683  CB  ASP A 282      67.560  45.230  49.990  1.00  0.00           C
ATOM   2684  CG  ASP A 282      68.990  45.770  49.720  1.00  0.00           C
ATOM   2685  OD1 ASP A 282      69.840  44.970  49.290  1.00  0.00           O
ATOM   2686  OD2 ASP A 282      69.370  46.840  50.320  1.00  0.00           O
ATOM   2687  C   ASP A 282      66.910  44.660  47.560  1.00  0.00           C
ATOM   2688  O   ASP A 282      67.410  45.240  46.560  1.00  0.00           O
ATOM   2689  N   SER A 283      66.810  43.280  47.710  1.00  0.00           N
ATOM   2690  H   SER A 283      66.220  42.830  48.380  1.00  0.00           H
ATOM   2691  CA  SER A 283      67.230  42.290  46.620  1.00  0.00           C
ATOM   2692  CB  SER A 283      68.060  41.080  47.110  1.00  0.00           C
ATOM   2693  OG  SER A 283      67.170  40.120  47.710  1.00  0.00           O
ATOM   2694  HG  SER A 283      66.720  40.640  48.450  1.00  0.00           H
ATOM   2695  C   SER A 283      66.060  41.790  45.710  1.00  0.00           C
ATOM   2696  O   SER A 283      66.370  41.650  44.520  1.00  0.00           O
ATOM   2697  N   MET A 284      64.830  41.950  46.190  1.00  0.00           N
ATOM   2698  H   MET A 284      64.820  42.050  47.190  1.00  0.00           H
ATOM   2699  CA  MET A 284      63.500  41.560  45.580  1.00  0.00           C
ATOM   2700  CB  MET A 284      62.390  41.890  46.590  1.00  0.00           C
ATOM   2701  CG  MET A 284      61.120  41.160  46.270  1.00  0.00           C
ATOM   2702  SD  MET A 284      61.290  39.430  46.750  1.00  0.00           S
ATOM   2703  CE  MET A 284      59.680  38.800  46.230  1.00  0.00           C
ATOM   2704  C   MET A 284      63.170  42.080  44.210  1.00  0.00           C
ATOM   2705  O   MET A 284      63.140  41.370  43.230  1.00  0.00           O
ATOM   2706  N   ILE A 285      63.620  43.300  44.160  1.00  0.00           N
ATOM   2707  H   ILE A 285      64.260  43.700  44.820  1.00  0.00           H
ATOM   2708  CA  ILE A 285      63.520  44.080  42.940  1.00  0.00           C
ATOM   2709  CB  ILE A 285      63.810  45.530  43.240  1.00  0.00           C
ATOM   2710  CG1 ILE A 285      65.200  45.590  43.870  1.00  0.00           C
ATOM   2711  CG2 ILE A 285      62.720  46.130  44.110  1.00  0.00           C
ATOM   2712  CD  ILE A 285      65.520  46.980  44.350  1.00  0.00           C
ATOM   2713  C   ILE A 285      64.300  43.700  41.660  1.00  0.00           C
ATOM   2714  O   ILE A 285      63.880  43.920  40.510  1.00  0.00           O
ATOM   2715  N   LYS A 286      65.390  42.960  41.960  1.00  0.00           N
ATOM   2716  H   LYS A 286      65.480  42.560  42.870  1.00  0.00           H
ATOM   2717  CA  LYS A 286      66.270  42.330  40.930  1.00  0.00           C
ATOM   2718  CB  LYS A 286      67.760  42.620  41.110  1.00  0.00           C
ATOM   2719  CG  LYS A 286      67.980  44.070  41.010  1.00  0.00           C
ATOM   2720  CD  LYS A 286      69.470  44.340  41.390  1.00  0.00           C
ATOM   2721  CE  LYS A 286      70.060  45.630  40.900  1.00  0.00           C
ATOM   2722  NZ  LYS A 286      71.240  45.990  41.690  1.00  0.00           N
ATOM   2723  HZ1 LYS A 286      71.050  46.200  42.650  1.00  0.00           H
ATOM   2724  HZ2 LYS A 286      71.970  45.320  41.550  1.00  0.00           H
ATOM   2725  HZ3 LYS A 286      71.630  46.820  41.290  1.00  0.00           H
ATOM   2726  C   LYS A 286      66.120  40.750  40.920  1.00  0.00           C
ATOM   2727  O   LYS A 286      66.100  40.180  39.840  1.00  0.00           O
ATOM   2728  N   ASN A 287      66.210  40.140  42.090  1.00  0.00           N
ATOM   2729  H   ASN A 287      66.610  40.440  42.960  1.00  0.00           H
ATOM   2730  CA  ASN A 287      66.070  38.730  42.270  1.00  0.00           C
ATOM   2731  CB  ASN A 287      67.250  38.090  42.960  1.00  0.00           C
ATOM   2732  CG  ASN A 287      67.200  36.560  43.080  1.00  0.00           C
ATOM   2733  OD1 ASN A 287      66.190  35.850  43.190  1.00  0.00           O
ATOM   2734  ND2 ASN A 287      68.330  36.110  43.530  1.00  0.00           N
ATOM   2735 1HD2 ASN A 287      69.080  36.720  43.810  1.00  0.00           H
ATOM   2736 2HD2 ASN A 287      68.540  35.140  43.460  1.00  0.00           H
ATOM   2737  C   ASN A 287      64.850  38.530  43.180  1.00  0.00           C
ATOM   2738  O   ASN A 287      65.060  38.560  44.400  1.00  0.00           O
ATOM   2739  N   PRO A 288      63.770  38.020  42.680  1.00  0.00           N
ATOM   2740  CA  PRO A 288      62.540  37.760  43.490  1.00  0.00           C
ATOM   2741  CB  PRO A 288      61.460  37.610  42.440  1.00  0.00           C
ATOM   2742  CG  PRO A 288      62.190  36.830  41.350  1.00  0.00           C
ATOM   2743  CD  PRO A 288      63.500  37.610  41.230  1.00  0.00           C
ATOM   2744  C   PRO A 288      62.670  36.600  44.510  1.00  0.00           C
ATOM   2745  O   PRO A 288      61.730  35.820  44.700  1.00  0.00           O
ATOM   2746  N   ARG A 289      63.840  36.510  45.150  1.00  0.00           N
ATOM   2747  H   ARG A 289      64.540  37.210  44.940  1.00  0.00           H
ATOM   2748  CA  ARG A 289      64.200  35.630  46.280  1.00  0.00           C
ATOM   2749  CB  ARG A 289      65.320  34.720  45.760  1.00  0.00           C
ATOM   2750  CG  ARG A 289      64.910  33.580  44.800  1.00  0.00           C
ATOM   2751  CD  ARG A 289      63.790  32.740  45.380  1.00  0.00           C
ATOM   2752  NE  ARG A 289      63.410  31.740  44.350  1.00  0.00           N
ATOM   2753  HE  ARG A 289      64.090  31.600  43.630  1.00  0.00           H
ATOM   2754  CZ  ARG A 289      62.460  30.800  44.440  1.00  0.00           C
ATOM   2755  NH1 ARG A 289      62.180  30.070  43.390  1.00  0.00           N
ATOM   2756 1HH1 ARG A 289      62.510  30.310  42.480  1.00  0.00           H
ATOM   2757 2HH1 ARG A 289      61.460  29.360  43.420  1.00  0.00           H
ATOM   2758  NH2 ARG A 289      61.910  30.420  45.560  1.00  0.00           N
ATOM   2759 1HH2 ARG A 289      62.300  30.710  46.420  1.00  0.00           H
ATOM   2760 2HH2 ARG A 289      61.040  29.920  45.580  1.00  0.00           H
ATOM   2761  C   ARG A 289      64.620  36.560  47.450  1.00  0.00           C
ATOM   2762  O   ARG A 289      65.800  36.700  47.710  1.00  0.00           O
ATOM   2763  N   PRO A 290      63.680  36.840  48.380  1.00  0.00           N
ATOM   2764  CA  PRO A 290      63.740  37.920  49.380  1.00  0.00           C
ATOM   2765  CB  PRO A 290      62.370  38.070  50.010  1.00  0.00           C
ATOM   2766  CG  PRO A 290      61.810  36.650  49.980  1.00  0.00           C
ATOM   2767  CD  PRO A 290      62.500  36.040  48.730  1.00  0.00           C
ATOM   2768  C   PRO A 290      64.790  37.750  50.430  1.00  0.00           C
ATOM   2769  O   PRO A 290      64.930  36.620  50.910  1.00  0.00           O
ATOM   2770  N   THR A 291      65.480  38.790  50.890  1.00  0.00           N
ATOM   2771  H   THR A 291      65.400  39.710  50.490  1.00  0.00           H
ATOM   2772  CA  THR A 291      66.470  38.700  52.000  1.00  0.00           C
ATOM   2773  CB  THR A 291      67.690  39.620  51.660  1.00  0.00           C
ATOM   2774  OG1 THR A 291      67.340  40.970  51.780  1.00  0.00           O
ATOM   2775  HG1 THR A 291      66.930  41.160  50.890  1.00  0.00           H
ATOM   2776  CG2 THR A 291      68.250  39.220  50.290  1.00  0.00           C
ATOM   2777  C   THR A 291      65.900  39.050  53.390  1.00  0.00           C
ATOM   2778  O   THR A 291      64.980  39.850  53.580  1.00  0.00           O
ATOM   2779  N   ARG A 292      66.470  38.320  54.420  1.00  0.00           N
ATOM   2780  H   ARG A 292      67.130  37.570  54.260  1.00  0.00           H
ATOM   2781  CA  ARG A 292      65.890  38.420  55.770  1.00  0.00           C
ATOM   2782  CB  ARG A 292      66.700  37.540  56.650  1.00  0.00           C
ATOM   2783  CG  ARG A 292      65.940  36.750  57.710  1.00  0.00           C
ATOM   2784  CD  ARG A 292      66.690  35.450  58.130  1.00  0.00           C
ATOM   2785  NE  ARG A 292      67.990  35.850  58.770  1.00  0.00           N
ATOM   2786  HE  ARG A 292      68.660  36.340  58.200  1.00  0.00           H
ATOM   2787  CZ  ARG A 292      68.270  35.850  60.030  1.00  0.00           C
ATOM   2788  NH1 ARG A 292      67.370  35.350  60.900  1.00  0.00           N
ATOM   2789 1HH1 ARG A 292      66.420  35.110  60.720  1.00  0.00           H
ATOM   2790 2HH1 ARG A 292      67.620  35.230  61.860  1.00  0.00           H
ATOM   2791  NH2 ARG A 292      69.450  36.300  60.530  1.00  0.00           N
ATOM   2792 1HH2 ARG A 292      70.210  36.490  59.910  1.00  0.00           H
ATOM   2793 2HH2 ARG A 292      69.610  36.170  61.510  1.00  0.00           H
ATOM   2794  C   ARG A 292      65.830  39.740  56.440  1.00  0.00           C
ATOM   2795  O   ARG A 292      64.870  40.070  57.040  1.00  0.00           O
ATOM   2796  N   ALA A 293      66.670  40.660  56.040  1.00  0.00           N
ATOM   2797  H   ALA A 293      67.560  40.440  55.640  1.00  0.00           H
ATOM   2798  CA  ALA A 293      66.470  42.070  56.190  1.00  0.00           C
ATOM   2799  CB  ALA A 293      67.740  42.800  55.800  1.00  0.00           C
ATOM   2800  C   ALA A 293      65.260  42.760  55.520  1.00  0.00           C
ATOM   2801  O   ALA A 293      64.370  43.260  56.180  1.00  0.00           O
ATOM   2802  N   GLU A 294      65.100  42.550  54.210  1.00  0.00           N
ATOM   2803  H   GLU A 294      65.760  42.120  53.590  1.00  0.00           H
ATOM   2804  CA  GLU A 294      64.000  43.230  53.440  1.00  0.00           C
ATOM   2805  CB  GLU A 294      64.340  43.370  51.920  1.00  0.00           C
ATOM   2806  CG  GLU A 294      63.920  42.140  51.100  1.00  0.00           C
ATOM   2807  CD  GLU A 294      64.690  42.170  49.800  1.00  0.00           C
ATOM   2808  OE1 GLU A 294      64.270  42.900  48.910  1.00  0.00           O
ATOM   2809  OE2 GLU A 294      65.610  41.320  49.740  1.00  0.00           O
ATOM   2810  C   GLU A 294      62.660  42.610  53.840  1.00  0.00           C
ATOM   2811  O   GLU A 294      61.720  43.290  54.220  1.00  0.00           O
ATOM   2812  N   ALA A 295      62.650  41.250  53.850  1.00  0.00           N
ATOM   2813  H   ALA A 295      63.360  40.730  53.390  1.00  0.00           H
ATOM   2814  CA  ALA A 295      61.600  40.420  54.530  1.00  0.00           C
ATOM   2815  CB  ALA A 295      61.830  38.870  54.420  1.00  0.00           C
ATOM   2816  C   ALA A 295      61.310  40.870  55.930  1.00  0.00           C
ATOM   2817  O   ALA A 295      60.160  40.640  56.270  1.00  0.00           O
ATOM   2818  N   GLY A 296      62.350  41.170  56.730  1.00  0.00           N
ATOM   2819  H   GLY A 296      63.280  41.090  56.370  1.00  0.00           H
ATOM   2820  CA  GLY A 296      62.150  41.680  58.120  1.00  0.00           C
ATOM   2821  C   GLY A 296      61.360  43.000  58.140  1.00  0.00           C
ATOM   2822  O   GLY A 296      60.350  43.160  58.830  1.00  0.00           O
ATOM   2823  N   ASP A 297      61.920  43.930  57.320  1.00  0.00           N
ATOM   2824  H   ASP A 297      62.700  43.980  56.700  1.00  0.00           H
ATOM   2825  CA  ASP A 297      61.350  45.250  57.130  1.00  0.00           C
ATOM   2826  CB  ASP A 297      62.240  46.050  56.190  1.00  0.00           C
ATOM   2827  CG  ASP A 297      63.240  46.880  57.060  1.00  0.00           C
ATOM   2828  OD1 ASP A 297      62.930  47.950  57.560  1.00  0.00           O
ATOM   2829  OD2 ASP A 297      64.340  46.290  57.360  1.00  0.00           O
ATOM   2830  C   ASP A 297      59.890  45.230  56.600  1.00  0.00           C
ATOM   2831  O   ASP A 297      59.030  45.840  57.200  1.00  0.00           O
ATOM   2832  N   VAL A 298      59.610  44.470  55.580  1.00  0.00           N
ATOM   2833  H   VAL A 298      60.440  44.130  55.120  1.00  0.00           H
ATOM   2834  CA  VAL A 298      58.310  44.180  54.990  1.00  0.00           C
ATOM   2835  CB  VAL A 298      58.490  43.470  53.640  1.00  0.00           C
ATOM   2836  CG1 VAL A 298      57.160  43.180  52.980  1.00  0.00           C
ATOM   2837  CG2 VAL A 298      59.150  44.470  52.680  1.00  0.00           C
ATOM   2838  C   VAL A 298      57.410  43.440  55.970  1.00  0.00           C
ATOM   2839  O   VAL A 298      56.300  43.930  56.140  1.00  0.00           O
ATOM   2840  N   ALA A 299      57.800  42.410  56.700  1.00  0.00           N
ATOM   2841  H   ALA A 299      58.700  41.980  56.580  1.00  0.00           H
ATOM   2842  CA  ALA A 299      56.990  41.860  57.810  1.00  0.00           C
ATOM   2843  CB  ALA A 299      57.860  40.640  58.360  1.00  0.00           C
ATOM   2844  C   ALA A 299      56.430  42.870  58.850  1.00  0.00           C
ATOM   2845  O   ALA A 299      55.210  43.110  58.850  1.00  0.00           O
ATOM   2846  N   ASN A 300      57.400  43.610  59.320  1.00  0.00           N
ATOM   2847  H   ASN A 300      58.350  43.320  59.200  1.00  0.00           H
ATOM   2848  CA  ASN A 300      57.160  44.740  60.200  1.00  0.00           C
ATOM   2849  CB  ASN A 300      58.480  45.370  60.770  1.00  0.00           C
ATOM   2850  CG  ASN A 300      59.150  44.600  61.880  1.00  0.00           C
ATOM   2851  OD1 ASN A 300      60.160  43.930  61.680  1.00  0.00           O
ATOM   2852  ND2 ASN A 300      58.640  44.710  63.010  1.00  0.00           N
ATOM   2853 1HD2 ASN A 300      57.870  45.280  63.300  1.00  0.00           H
ATOM   2854 2HD2 ASN A 300      59.140  44.290  63.770  1.00  0.00           H
ATOM   2855  C   ASN A 300      56.240  45.840  59.640  1.00  0.00           C
ATOM   2856  O   ASN A 300      55.300  46.340  60.270  1.00  0.00           O
ATOM   2857  N   ALA A 301      56.460  46.190  58.390  1.00  0.00           N
ATOM   2858  H   ALA A 301      57.280  45.910  57.900  1.00  0.00           H
ATOM   2859  CA  ALA A 301      55.500  47.010  57.610  1.00  0.00           C
ATOM   2860  CB  ALA A 301      56.160  47.350  56.330  1.00  0.00           C
ATOM   2861  C   ALA A 301      54.030  46.510  57.430  1.00  0.00           C
ATOM   2862  O   ALA A 301      53.170  47.420  57.660  1.00  0.00           O
ATOM   2863  N   ILE A 302      53.810  45.260  57.420  1.00  0.00           N
ATOM   2864  H   ILE A 302      54.610  44.660  57.420  1.00  0.00           H
ATOM   2865  CA  ILE A 302      52.530  44.550  57.510  1.00  0.00           C
ATOM   2866  CB  ILE A 302      52.660  43.210  56.700  1.00  0.00           C
ATOM   2867  CG1 ILE A 302      52.910  43.490  55.180  1.00  0.00           C
ATOM   2868  CG2 ILE A 302      51.500  42.280  56.860  1.00  0.00           C
ATOM   2869  CD  ILE A 302      53.460  42.230  54.450  1.00  0.00           C
ATOM   2870  C   ILE A 302      51.960  44.290  58.910  1.00  0.00           C
ATOM   2871  O   ILE A 302      50.780  44.510  59.090  1.00  0.00           O
ATOM   2872  N   LEU A 303      52.810  44.000  59.920  1.00  0.00           N
ATOM   2873  H   LEU A 303      53.680  43.610  59.650  1.00  0.00           H
ATOM   2874  CA  LEU A 303      52.430  43.820  61.330  1.00  0.00           C
ATOM   2875  CB  LEU A 303      53.710  43.580  62.160  1.00  0.00           C
ATOM   2876  CG  LEU A 303      53.870  42.050  62.390  1.00  0.00           C
ATOM   2877  CD1 LEU A 303      55.290  41.510  62.530  1.00  0.00           C
ATOM   2878  CD2 LEU A 303      53.220  41.740  63.760  1.00  0.00           C
ATOM   2879  C   LEU A 303      51.460  44.770  62.000  1.00  0.00           C
ATOM   2880  O   LEU A 303      50.330  44.380  62.250  1.00  0.00           O
ATOM   2881  N   ASP A 304      51.900  46.010  61.890  1.00  0.00           N
ATOM   2882  H   ASP A 304      52.600  46.190  61.200  1.00  0.00           H
ATOM   2883  CA  ASP A 304      51.310  47.120  62.650  1.00  0.00           C
ATOM   2884  CB  ASP A 304      52.480  48.080  62.880  1.00  0.00           C
ATOM   2885  CG  ASP A 304      52.310  48.960  64.140  1.00  0.00           C
ATOM   2886  OD1 ASP A 304      51.530  49.950  64.080  1.00  0.00           O
ATOM   2887  OD2 ASP A 304      52.630  48.370  65.240  1.00  0.00           O
ATOM   2888  C   ASP A 304      50.160  47.810  61.870  1.00  0.00           C
ATOM   2889  O   ASP A 304      49.770  47.290  60.840  1.00  0.00           O
ATOM   2890  N   GLY A 305      49.770  49.000  62.290  1.00  0.00           N
ATOM   2891  H   GLY A 305      50.140  49.380  63.130  1.00  0.00           H
ATOM   2892  CA  GLY A 305      48.650  49.840  61.720  1.00  0.00           C
ATOM   2893  C   GLY A 305      48.430  50.280  60.240  1.00  0.00           C
ATOM   2894  O   GLY A 305      47.320  50.770  59.960  1.00  0.00           O
ATOM   2895  N   THR A 306      49.330  49.920  59.320  1.00  0.00           N
ATOM   2896  H   THR A 306      50.100  49.320  59.540  1.00  0.00           H
ATOM   2897  CA  THR A 306      49.390  50.440  57.940  1.00  0.00           C
ATOM   2898  CB  THR A 306      50.720  50.020  57.500  1.00  0.00           C
ATOM   2899  OG1 THR A 306      51.040  48.660  57.920  1.00  0.00           O
ATOM   2900  HG1 THR A 306      51.940  48.290  57.710  1.00  0.00           H
ATOM   2901  CG2 THR A 306      51.730  51.180  57.900  1.00  0.00           C
ATOM   2902  C   THR A 306      48.390  49.770  56.980  1.00  0.00           C
ATOM   2903  O   THR A 306      48.020  48.580  57.020  1.00  0.00           O
ATOM   2904  N   ASP A 307      47.820  50.650  56.170  1.00  0.00           N
ATOM   2905  H   ASP A 307      47.630  51.600  56.420  1.00  0.00           H
ATOM   2906  CA  ASP A 307      46.810  50.140  55.190  1.00  0.00           C
ATOM   2907  CB  ASP A 307      45.920  51.230  54.700  1.00  0.00           C
ATOM   2908  CG  ASP A 307      44.990  51.690  55.770  1.00  0.00           C
ATOM   2909  OD1 ASP A 307      45.480  52.490  56.660  1.00  0.00           O
ATOM   2910  OD2 ASP A 307      43.950  51.120  56.070  1.00  0.00           O
ATOM   2911  C   ASP A 307      47.440  49.360  53.960  1.00  0.00           C
ATOM   2912  O   ASP A 307      47.280  48.210  53.650  1.00  0.00           O
ATOM   2913  N   ALA A 308      48.500  50.030  53.460  1.00  0.00           N
ATOM   2914  H   ALA A 308      48.900  50.870  53.790  1.00  0.00           H
ATOM   2915  CA  ALA A 308      49.050  49.550  52.140  1.00  0.00           C
ATOM   2916  CB  ALA A 308      48.360  50.160  50.930  1.00  0.00           C
ATOM   2917  C   ALA A 308      50.580  49.660  52.070  1.00  0.00           C
ATOM   2918  O   ALA A 308      51.200  50.610  52.500  1.00  0.00           O
ATOM   2919  N   VAL A 309      51.090  48.840  51.240  1.00  0.00           N
ATOM   2920  H   VAL A 309      50.580  48.090  50.800  1.00  0.00           H
ATOM   2921  CA  VAL A 309      52.560  48.670  51.080  1.00  0.00           C
ATOM   2922  CB  VAL A 309      52.980  47.310  51.690  1.00  0.00           C
ATOM   2923  CG1 VAL A 309      54.540  47.240  51.650  1.00  0.00           C
ATOM   2924  CG2 VAL A 309      52.560  47.050  53.150  1.00  0.00           C
ATOM   2925  C   VAL A 309      52.970  48.750  49.540  1.00  0.00           C
ATOM   2926  O   VAL A 309      52.550  47.930  48.720  1.00  0.00           O
ATOM   2927  N   MET A 310      53.840  49.670  49.200  1.00  0.00           N
ATOM   2928  H   MET A 310      54.190  50.360  49.830  1.00  0.00           H
ATOM   2929  CA  MET A 310      54.360  49.870  47.810  1.00  0.00           C
ATOM   2930  CB  MET A 310      54.660  51.340  47.500  1.00  0.00           C
ATOM   2931  CG  MET A 310      53.570  52.400  47.810  1.00  0.00           C
ATOM   2932  SD  MET A 310      52.140  52.680  46.670  1.00  0.00           S
ATOM   2933  CE  MET A 310      52.780  53.880  45.480  1.00  0.00           C
ATOM   2934  C   MET A 310      55.440  48.860  47.430  1.00  0.00           C
ATOM   2935  O   MET A 310      56.420  48.790  48.220  1.00  0.00           O
ATOM   2936  N   LEU A 311      55.180  48.000  46.420  1.00  0.00           N
ATOM   2937  H   LEU A 311      54.270  47.860  46.030  1.00  0.00           H
ATOM   2938  CA  LEU A 311      56.290  47.260  45.750  1.00  0.00           C
ATOM   2939  CB  LEU A 311      55.780  46.100  44.920  1.00  0.00           C
ATOM   2940  CG  LEU A 311      55.510  44.770  45.580  1.00  0.00           C
ATOM   2941  CD1 LEU A 311      54.760  43.930  44.550  1.00  0.00           C
ATOM   2942  CD2 LEU A 311      56.800  43.930  45.960  1.00  0.00           C
ATOM   2943  C   LEU A 311      57.190  48.180  44.880  1.00  0.00           C
ATOM   2944  O   LEU A 311      56.630  49.250  44.580  1.00  0.00           O
ATOM   2945  N   SER A 312      58.190  47.640  44.190  1.00  0.00           N
ATOM   2946  H   SER A 312      58.600  46.740  44.260  1.00  0.00           H
ATOM   2947  CA  SER A 312      59.080  48.620  43.490  1.00  0.00           C
ATOM   2948  CB  SER A 312      60.450  48.860  44.230  1.00  0.00           C
ATOM   2949  OG  SER A 312      61.020  50.110  43.850  1.00  0.00           O
ATOM   2950  HG  SER A 312      62.010  50.070  43.940  1.00  0.00           H
ATOM   2951  C   SER A 312      59.510  48.300  42.070  1.00  0.00           C
ATOM   2952  O   SER A 312      59.240  49.120  41.220  1.00  0.00           O
ATOM   2953  N   GLY A 313      59.820  47.070  41.680  1.00  0.00           N
ATOM   2954  H   GLY A 313      59.520  46.300  42.250  1.00  0.00           H
ATOM   2955  CA  GLY A 313      60.520  46.760  40.370  1.00  0.00           C
ATOM   2956  C   GLY A 313      60.340  45.280  39.890  1.00  0.00           C
ATOM   2957  O   GLY A 313      60.460  45.000  38.730  1.00  0.00           O
ATOM   2958  N   GLU A 314      60.400  44.330  40.870  1.00  0.00           N
ATOM   2959  H   GLU A 314      60.340  44.570  41.840  1.00  0.00           H
ATOM   2960  CA  GLU A 314      60.320  42.850  40.600  1.00  0.00           C
ATOM   2961  CB  GLU A 314      60.250  42.170  41.990  1.00  0.00           C
ATOM   2962  CG  GLU A 314      59.430  42.630  43.170  1.00  0.00           C
ATOM   2963  CD  GLU A 314      58.790  44.030  43.140  1.00  0.00           C
ATOM   2964  OE1 GLU A 314      59.450  45.020  43.560  1.00  0.00           O
ATOM   2965  OE2 GLU A 314      57.700  44.080  42.630  1.00  0.00           O
ATOM   2966  C   GLU A 314      59.170  42.440  39.680  1.00  0.00           C
ATOM   2967  O   GLU A 314      59.350  42.010  38.520  1.00  0.00           O
ATOM   2968  N   SER A 315      57.900  42.730  40.090  1.00  0.00           N
ATOM   2969  H   SER A 315      57.780  43.140  40.990  1.00  0.00           H
ATOM   2970  CA  SER A 315      56.640  42.520  39.320  1.00  0.00           C
ATOM   2971  CB  SER A 315      55.410  42.550  40.290  1.00  0.00           C
ATOM   2972  OG  SER A 315      55.450  43.810  41.060  1.00  0.00           O
ATOM   2973  HG  SER A 315      56.190  43.820  41.730  1.00  0.00           H
ATOM   2974  C   SER A 315      56.460  43.470  38.080  1.00  0.00           C
ATOM   2975  O   SER A 315      56.010  43.000  37.070  1.00  0.00           O
ATOM   2976  N   ALA A 316      56.880  44.710  38.170  1.00  0.00           N
ATOM   2977  H   ALA A 316      56.840  45.240  39.020  1.00  0.00           H
ATOM   2978  CA  ALA A 316      56.840  45.660  37.030  1.00  0.00           C
ATOM   2979  CB  ALA A 316      57.260  47.080  37.530  1.00  0.00           C
ATOM   2980  C   ALA A 316      57.820  45.260  35.890  1.00  0.00           C
ATOM   2981  O   ALA A 316      57.370  44.780  34.870  1.00  0.00           O
ATOM   2982  N   LYS A 317      59.100  45.170  36.220  1.00  0.00           N
ATOM   2983  H   LYS A 317      59.340  45.460  37.150  1.00  0.00           H
ATOM   2984  CA  LYS A 317      60.280  45.000  35.250  1.00  0.00           C
ATOM   2985  CB  LYS A 317      60.930  46.380  35.020  1.00  0.00           C
ATOM   2986  CG  LYS A 317      61.500  47.050  36.310  1.00  0.00           C
ATOM   2987  CD  LYS A 317      61.970  48.410  35.810  1.00  0.00           C
ATOM   2988  CE  LYS A 317      62.740  49.100  36.910  1.00  0.00           C
ATOM   2989  NZ  LYS A 317      62.860  50.570  36.770  1.00  0.00           N
ATOM   2990  HZ1 LYS A 317      63.380  50.890  37.560  1.00  0.00           H
ATOM   2991  HZ2 LYS A 317      63.420  50.770  35.960  1.00  0.00           H
ATOM   2992  HZ3 LYS A 317      61.980  51.010  36.620  1.00  0.00           H
ATOM   2993  C   LYS A 317      61.370  43.960  35.440  1.00  0.00           C
ATOM   2994  O   LYS A 317      61.820  43.410  34.450  1.00  0.00           O
ATOM   2995  N   GLY A 318      61.600  43.580  36.700  1.00  0.00           N
ATOM   2996  H   GLY A 318      61.260  44.150  37.440  1.00  0.00           H
ATOM   2997  CA  GLY A 318      62.470  42.470  37.090  1.00  0.00           C
ATOM   2998  C   GLY A 318      62.120  41.100  36.470  1.00  0.00           C
ATOM   2999  O   GLY A 318      62.290  41.040  35.240  1.00  0.00           O
ATOM   3000  N   LYS A 319      61.900  40.120  37.370  1.00  0.00           N
ATOM   3001  H   LYS A 319      61.510  40.350  38.260  1.00  0.00           H
ATOM   3002  CA  LYS A 319      61.730  38.670  36.940  1.00  0.00           C
ATOM   3003  CB  LYS A 319      62.970  37.850  37.140  1.00  0.00           C
ATOM   3004  CG  LYS A 319      64.060  38.080  36.090  1.00  0.00           C
ATOM   3005  CD  LYS A 319      63.760  37.430  34.740  1.00  0.00           C
ATOM   3006  CE  LYS A 319      64.800  37.880  33.710  1.00  0.00           C
ATOM   3007  NZ  LYS A 319      64.670  37.120  32.490  1.00  0.00           N
ATOM   3008  HZ1 LYS A 319      63.700  37.020  32.260  1.00  0.00           H
ATOM   3009  HZ2 LYS A 319      65.160  37.520  31.720  1.00  0.00           H
ATOM   3010  HZ3 LYS A 319      65.060  36.220  32.690  1.00  0.00           H
ATOM   3011  C   LYS A 319      60.580  38.090  37.780  1.00  0.00           C
ATOM   3012  O   LYS A 319      60.180  38.660  38.810  1.00  0.00           O
ATOM   3013  N   TYR A 320      59.850  37.120  37.190  1.00  0.00           N
ATOM   3014  H   TYR A 320      60.040  36.820  36.250  1.00  0.00           H
ATOM   3015  CA  TYR A 320      58.770  36.360  37.900  1.00  0.00           C
ATOM   3016  CB  TYR A 320      59.440  35.330  38.790  1.00  0.00           C
ATOM   3017  CG  TYR A 320      60.110  34.130  38.040  1.00  0.00           C
ATOM   3018  CD1 TYR A 320      61.500  34.240  37.830  1.00  0.00           C
ATOM   3019  HD1 TYR A 320      62.020  35.180  38.060  1.00  0.00           H
ATOM   3020  CD2 TYR A 320      59.440  32.950  37.830  1.00  0.00           C
ATOM   3021  HD2 TYR A 320      58.350  32.900  37.900  1.00  0.00           H
ATOM   3022  CE1 TYR A 320      62.210  33.130  37.340  1.00  0.00           C
ATOM   3023  HE1 TYR A 320      63.290  33.200  37.400  1.00  0.00           H
ATOM   3024  CE2 TYR A 320      60.130  31.860  37.380  1.00  0.00           C
ATOM   3025  HE2 TYR A 320      59.480  31.100  36.950  1.00  0.00           H
ATOM   3026  CZ  TYR A 320      61.470  31.960  37.150  1.00  0.00           C
ATOM   3027  OH  TYR A 320      62.080  30.770  36.720  1.00  0.00           O
ATOM   3028  HH  TYR A 320      62.930  30.970  36.230  1.00  0.00           H
ATOM   3029  C   TYR A 320      57.660  37.210  38.540  1.00  0.00           C
ATOM   3030  O   TYR A 320      57.460  37.090  39.760  1.00  0.00           O
ATOM   3031  N   PRO A 321      56.790  37.830  37.700  1.00  0.00           N
ATOM   3032  CA  PRO A 321      55.610  38.590  38.190  1.00  0.00           C
ATOM   3033  CB  PRO A 321      54.730  38.890  37.030  1.00  0.00           C
ATOM   3034  CG  PRO A 321      55.360  38.180  35.810  1.00  0.00           C
ATOM   3035  CD  PRO A 321      56.800  37.880  36.250  1.00  0.00           C
ATOM   3036  C   PRO A 321      54.760  37.850  39.310  1.00  0.00           C
ATOM   3037  O   PRO A 321      54.650  38.460  40.410  1.00  0.00           O
ATOM   3038  N   LEU A 322      54.150  36.760  39.090  1.00  0.00           N
ATOM   3039  H   LEU A 322      54.240  36.250  38.230  1.00  0.00           H
ATOM   3040  CA  LEU A 322      53.270  36.060  40.090  1.00  0.00           C
ATOM   3041  CB  LEU A 322      52.540  34.950  39.420  1.00  0.00           C
ATOM   3042  CG  LEU A 322      51.330  34.530  40.250  1.00  0.00           C
ATOM   3043  CD1 LEU A 322      50.240  35.640  40.310  1.00  0.00           C
ATOM   3044  CD2 LEU A 322      50.760  33.350  39.500  1.00  0.00           C
ATOM   3045  C   LEU A 322      54.070  35.490  41.310  1.00  0.00           C
ATOM   3046  O   LEU A 322      53.720  35.900  42.400  1.00  0.00           O
ATOM   3047  N   GLU A 323      55.170  34.810  41.050  1.00  0.00           N
ATOM   3048  H   GLU A 323      55.220  34.150  40.310  1.00  0.00           H
ATOM   3049  CA  GLU A 323      56.000  34.430  42.210  1.00  0.00           C
ATOM   3050  CB  GLU A 323      57.210  33.650  41.820  1.00  0.00           C
ATOM   3051  CG  GLU A 323      56.860  32.120  41.620  1.00  0.00           C
ATOM   3052  CD  GLU A 323      58.060  31.170  41.420  1.00  0.00           C
ATOM   3053  OE1 GLU A 323      58.300  30.840  40.230  1.00  0.00           O
ATOM   3054  OE2 GLU A 323      58.350  30.470  42.370  1.00  0.00           O
ATOM   3055  C   GLU A 323      56.440  35.590  43.120  1.00  0.00           C
ATOM   3056  O   GLU A 323      56.490  35.450  44.370  1.00  0.00           O
ATOM   3057  N   ALA A 324      56.660  36.790  42.540  1.00  0.00           N
ATOM   3058  H   ALA A 324      56.570  36.810  41.540  1.00  0.00           H
ATOM   3059  CA  ALA A 324      57.110  37.990  43.240  1.00  0.00           C
ATOM   3060  CB  ALA A 324      57.720  39.030  42.290  1.00  0.00           C
ATOM   3061  C   ALA A 324      56.010  38.590  44.180  1.00  0.00           C
ATOM   3062  O   ALA A 324      56.200  38.470  45.350  1.00  0.00           O
ATOM   3063  N   VAL A 325      54.830  38.730  43.600  1.00  0.00           N
ATOM   3064  H   VAL A 325      54.750  38.800  42.600  1.00  0.00           H
ATOM   3065  CA  VAL A 325      53.660  39.030  44.430  1.00  0.00           C
ATOM   3066  CB  VAL A 325      52.450  39.530  43.590  1.00  0.00           C
ATOM   3067  CG1 VAL A 325      52.730  40.710  42.690  1.00  0.00           C
ATOM   3068  CG2 VAL A 325      51.760  38.440  42.790  1.00  0.00           C
ATOM   3069  C   VAL A 325      53.260  37.900  45.360  1.00  0.00           C
ATOM   3070  O   VAL A 325      52.740  38.160  46.470  1.00  0.00           O
ATOM   3071  N   SER A 326      53.400  36.650  44.960  1.00  0.00           N
ATOM   3072  H   SER A 326      53.650  36.490  44.010  1.00  0.00           H
ATOM   3073  CA  SER A 326      53.000  35.500  45.840  1.00  0.00           C
ATOM   3074  CB  SER A 326      53.430  34.170  45.190  1.00  0.00           C
ATOM   3075  OG  SER A 326      52.620  33.140  45.730  1.00  0.00           O
ATOM   3076  HG  SER A 326      51.750  33.540  46.020  1.00  0.00           H
ATOM   3077  C   SER A 326      53.780  35.510  47.180  1.00  0.00           C
ATOM   3078  O   SER A 326      53.060  35.350  48.200  1.00  0.00           O
ATOM   3079  N   ILE A 327      55.080  35.800  47.190  1.00  0.00           N
ATOM   3080  H   ILE A 327      55.640  35.800  46.360  1.00  0.00           H
ATOM   3081  CA  ILE A 327      55.880  35.940  48.380  1.00  0.00           C
ATOM   3082  CB  ILE A 327      57.450  35.920  48.130  1.00  0.00           C
ATOM   3083  CG1 ILE A 327      58.010  34.500  47.800  1.00  0.00           C
ATOM   3084  CG2 ILE A 327      58.190  36.720  49.190  1.00  0.00           C
ATOM   3085  CD  ILE A 327      57.630  33.370  48.750  1.00  0.00           C
ATOM   3086  C   ILE A 327      55.300  37.000  49.370  1.00  0.00           C
ATOM   3087  O   ILE A 327      54.790  36.620  50.400  1.00  0.00           O
ATOM   3088  N   MET A 328      55.210  38.270  48.950  1.00  0.00           N
ATOM   3089  H   MET A 328      55.880  38.670  48.330  1.00  0.00           H
ATOM   3090  CA  MET A 328      54.450  39.290  49.630  1.00  0.00           C
ATOM   3091  CB  MET A 328      54.550  40.610  48.870  1.00  0.00           C
ATOM   3092  CG  MET A 328      55.890  41.270  49.220  1.00  0.00           C
ATOM   3093  SD  MET A 328      57.300  40.400  48.370  1.00  0.00           S
ATOM   3094  CE  MET A 328      58.560  41.090  49.410  1.00  0.00           C
ATOM   3095  C   MET A 328      53.050  39.030  50.170  1.00  0.00           C
ATOM   3096  O   MET A 328      52.700  39.270  51.350  1.00  0.00           O
ATOM   3097  N   ALA A 329      52.230  38.340  49.380  1.00  0.00           N
ATOM   3098  H   ALA A 329      52.390  38.020  48.440  1.00  0.00           H
ATOM   3099  CA  ALA A 329      50.900  37.830  49.810  1.00  0.00           C
ATOM   3100  CB  ALA A 329      50.280  37.070  48.610  1.00  0.00           C
ATOM   3101  C   ALA A 329      51.020  36.820  50.940  1.00  0.00           C
ATOM   3102  O   ALA A 329      50.680  37.310  52.030  1.00  0.00           O
ATOM   3103  N   THR A 330      51.960  35.900  50.800  1.00  0.00           N
ATOM   3104  H   THR A 330      52.560  35.660  50.040  1.00  0.00           H
ATOM   3105  CA  THR A 330      52.210  34.880  51.890  1.00  0.00           C
ATOM   3106  CB  THR A 330      52.900  33.580  51.620  1.00  0.00           C
ATOM   3107  OG1 THR A 330      52.810  32.710  52.790  1.00  0.00           O
ATOM   3108  HG1 THR A 330      51.850  32.450  52.810  1.00  0.00           H
ATOM   3109  CG2 THR A 330      54.350  33.680  51.130  1.00  0.00           C
ATOM   3110  C   THR A 330      52.720  35.490  53.220  1.00  0.00           C
ATOM   3111  O   THR A 330      52.100  35.380  54.270  1.00  0.00           O
ATOM   3112  N   ILE A 331      53.530  36.530  53.100  1.00  0.00           N
ATOM   3113  H   ILE A 331      53.980  36.860  52.280  1.00  0.00           H
ATOM   3114  CA  ILE A 331      54.050  37.220  54.290  1.00  0.00           C
ATOM   3115  CB  ILE A 331      55.380  37.920  53.880  1.00  0.00           C
ATOM   3116  CG1 ILE A 331      56.490  36.980  53.320  1.00  0.00           C
ATOM   3117  CG2 ILE A 331      55.910  38.820  55.040  1.00  0.00           C
ATOM   3118  CD  ILE A 331      57.770  37.760  53.000  1.00  0.00           C
ATOM   3119  C   ILE A 331      52.980  38.090  55.040  1.00  0.00           C
ATOM   3120  O   ILE A 331      52.790  37.950  56.270  1.00  0.00           O
ATOM   3121  N   CYS A 332      52.170  38.730  54.250  1.00  0.00           N
ATOM   3122  H   CYS A 332      52.270  38.890  53.270  1.00  0.00           H
ATOM   3123  CA  CYS A 332      51.030  39.410  54.820  1.00  0.00           C
ATOM   3124  CB  CYS A 332      50.310  40.330  53.730  1.00  0.00           C
ATOM   3125  SG  CYS A 332      48.510  40.610  53.990  1.00  0.00           S
ATOM   3126  HG  CYS A 332      48.590  40.780  55.310  1.00  0.00           H
ATOM   3127  C   CYS A 332      50.090  38.410  55.440  1.00  0.00           C
ATOM   3128  O   CYS A 332      50.040  38.400  56.680  1.00  0.00           O
ATOM   3129  N   GLU A 333      49.820  37.350  54.740  1.00  0.00           N
ATOM   3130  H   GLU A 333      50.210  37.170  53.840  1.00  0.00           H
ATOM   3131  CA  GLU A 333      48.900  36.270  55.180  1.00  0.00           C
ATOM   3132  CB  GLU A 333      48.680  35.260  54.040  1.00  0.00           C
ATOM   3133  CG  GLU A 333      47.960  35.890  52.850  1.00  0.00           C
ATOM   3134  CD  GLU A 333      47.510  34.810  51.850  1.00  0.00           C
ATOM   3135  OE1 GLU A 333      46.280  34.600  51.780  1.00  0.00           O
ATOM   3136  OE2 GLU A 333      48.390  34.120  51.250  1.00  0.00           O
ATOM   3137  C   GLU A 333      49.380  35.490  56.430  1.00  0.00           C
ATOM   3138  O   GLU A 333      48.460  35.210  57.170  1.00  0.00           O
ATOM   3139  N   ARG A 334      50.620  35.090  56.540  1.00  0.00           N
ATOM   3140  H   ARG A 334      51.160  35.240  55.700  1.00  0.00           H
ATOM   3141  CA  ARG A 334      51.260  34.600  57.730  1.00  0.00           C
ATOM   3142  CB  ARG A 334      52.610  33.930  57.580  1.00  0.00           C
ATOM   3143  CG  ARG A 334      52.470  32.640  56.760  1.00  0.00           C
ATOM   3144  CD  ARG A 334      53.890  32.140  56.380  1.00  0.00           C
ATOM   3145  NE  ARG A 334      53.940  31.220  55.220  1.00  0.00           N
ATOM   3146  HE  ARG A 334      53.100  30.710  55.030  1.00  0.00           H
ATOM   3147  CZ  ARG A 334      55.010  30.850  54.470  1.00  0.00           C
ATOM   3148  NH1 ARG A 334      56.130  31.500  54.720  1.00  0.00           N
ATOM   3149 1HH1 ARG A 334      56.150  32.050  55.550  1.00  0.00           H
ATOM   3150 2HH1 ARG A 334      56.950  31.340  54.170  1.00  0.00           H
ATOM   3151  NH2 ARG A 334      54.770  30.280  53.300  1.00  0.00           N
ATOM   3152 1HH2 ARG A 334      53.820  30.190  52.990  1.00  0.00           H
ATOM   3153 2HH2 ARG A 334      55.330  30.250  52.470  1.00  0.00           H
ATOM   3154  C   ARG A 334      51.440  35.580  58.940  1.00  0.00           C
ATOM   3155  O   ARG A 334      51.480  35.020  60.070  1.00  0.00           O
ATOM   3156  N   THR A 335      51.540  36.880  58.710  1.00  0.00           N
ATOM   3157  H   THR A 335      51.710  37.190  57.770  1.00  0.00           H
ATOM   3158  CA  THR A 335      51.810  37.880  59.810  1.00  0.00           C
ATOM   3159  CB  THR A 335      52.780  39.030  59.430  1.00  0.00           C
ATOM   3160  OG1 THR A 335      52.470  39.720  58.230  1.00  0.00           O
ATOM   3161  HG1 THR A 335      52.620  39.030  57.530  1.00  0.00           H
ATOM   3162  CG2 THR A 335      54.190  38.470  59.450  1.00  0.00           C
ATOM   3163  C   THR A 335      50.540  38.490  60.410  1.00  0.00           C
ATOM   3164  O   THR A 335      50.420  38.660  61.620  1.00  0.00           O
ATOM   3165  N   ASP A 336      49.630  38.890  59.530  1.00  0.00           N
ATOM   3166  H   ASP A 336      49.990  39.010  58.610  1.00  0.00           H
ATOM   3167  CA  ASP A 336      48.160  39.340  59.630  1.00  0.00           C
ATOM   3168  CB  ASP A 336      47.670  39.690  58.250  1.00  0.00           C
ATOM   3169  CG  ASP A 336      48.110  41.090  57.810  1.00  0.00           C
ATOM   3170  OD1 ASP A 336      48.260  41.250  56.580  1.00  0.00           O
ATOM   3171  OD2 ASP A 336      47.920  42.080  58.520  1.00  0.00           O
ATOM   3172  C   ASP A 336      47.150  38.490  60.430  1.00  0.00           C
ATOM   3173  O   ASP A 336      45.900  38.560  60.360  1.00  0.00           O
ATOM   3174  N   ARG A 337      47.640  37.800  61.450  1.00  0.00           N
ATOM   3175  H   ARG A 337      48.550  38.090  61.770  1.00  0.00           H
ATOM   3176  CA  ARG A 337      46.980  36.840  62.360  1.00  0.00           C
ATOM   3177  CB  ARG A 337      47.640  35.470  62.180  1.00  0.00           C
ATOM   3178  CG  ARG A 337      47.240  34.970  60.730  1.00  0.00           C
ATOM   3179  CD  ARG A 337      47.910  33.580  60.410  1.00  0.00           C
ATOM   3180  NE  ARG A 337      47.670  33.130  59.050  1.00  0.00           N
ATOM   3181  HE  ARG A 337      47.070  33.720  58.510  1.00  0.00           H
ATOM   3182  CZ  ARG A 337      48.240  32.190  58.330  1.00  0.00           C
ATOM   3183  NH1 ARG A 337      49.300  31.460  58.720  1.00  0.00           N
ATOM   3184 1HH1 ARG A 337      49.860  31.650  59.520  1.00  0.00           H
ATOM   3185 2HH1 ARG A 337      49.570  30.780  58.040  1.00  0.00           H
ATOM   3186  NH2 ARG A 337      47.700  31.840  57.130  1.00  0.00           N
ATOM   3187 1HH2 ARG A 337      46.820  32.280  56.950  1.00  0.00           H
ATOM   3188 2HH2 ARG A 337      48.190  31.170  56.570  1.00  0.00           H
ATOM   3189  C   ARG A 337      47.140  37.380  63.770  1.00  0.00           C
ATOM   3190  O   ARG A 337      48.050  38.200  64.070  1.00  0.00           O
ATOM   3191  N   VAL A 338      46.100  36.980  64.510  1.00  0.00           N
ATOM   3192  H   VAL A 338      45.200  36.860  64.090  1.00  0.00           H
ATOM   3193  CA  VAL A 338      46.040  36.980  66.010  1.00  0.00           C
ATOM   3194  CB  VAL A 338      46.580  35.710  66.720  1.00  0.00           C
ATOM   3195  CG1 VAL A 338      45.960  34.500  66.060  1.00  0.00           C
ATOM   3196  CG2 VAL A 338      48.070  35.540  66.680  1.00  0.00           C
ATOM   3197  C   VAL A 338      46.400  38.280  66.780  1.00  0.00           C
ATOM   3198  O   VAL A 338      46.740  38.280  67.970  1.00  0.00           O
ATOM   3199  N   MET A 339      46.160  39.500  66.220  1.00  0.00           N
ATOM   3200  H   MET A 339      45.660  39.530  65.350  1.00  0.00           H
ATOM   3201  CA  MET A 339      46.600  40.770  66.840  1.00  0.00           C
ATOM   3202  CB  MET A 339      46.700  41.860  65.870  1.00  0.00           C
ATOM   3203  CG  MET A 339      48.020  41.840  65.080  1.00  0.00           C
ATOM   3204  SD  MET A 339      47.930  41.530  63.270  1.00  0.00           S
ATOM   3205  CE  MET A 339      49.710  41.510  63.130  1.00  0.00           C
ATOM   3206  C   MET A 339      45.740  41.170  67.960  1.00  0.00           C
ATOM   3207  O   MET A 339      46.200  41.980  68.790  1.00  0.00           O
ATOM   3208  N   ASN A 340      44.490  40.800  67.910  1.00  0.00           N
ATOM   3209  H   ASN A 340      44.220  40.580  66.970  1.00  0.00           H
ATOM   3210  CA  ASN A 340      43.310  40.710  68.840  1.00  0.00           C
ATOM   3211  CB  ASN A 340      43.620  39.980  70.150  1.00  0.00           C
ATOM   3212  CG  ASN A 340      43.260  38.440  70.200  1.00  0.00           C
ATOM   3213  OD1 ASN A 340      44.170  37.710  70.480  1.00  0.00           O
ATOM   3214  ND2 ASN A 340      42.090  38.140  69.820  1.00  0.00           N
ATOM   3215 1HD2 ASN A 340      41.410  38.870  69.770  1.00  0.00           H
ATOM   3216 2HD2 ASN A 340      41.930  37.190  69.570  1.00  0.00           H
ATOM   3217  C   ASN A 340      42.760  42.100  69.240  1.00  0.00           C
ATOM   3218  O   ASN A 340      43.540  43.000  69.520  1.00  0.00           O
ATOM   3219  N   SER A 341      41.450  42.140  69.420  1.00  0.00           N
ATOM   3220  H   SER A 341      40.910  41.320  69.200  1.00  0.00           H
ATOM   3221  CA  SER A 341      40.640  43.420  69.580  1.00  0.00           C
ATOM   3222  CB  SER A 341      39.210  43.210  70.120  1.00  0.00           C
ATOM   3223  OG  SER A 341      39.410  42.410  71.320  1.00  0.00           O
ATOM   3224  HG  SER A 341      39.620  41.480  71.040  1.00  0.00           H
ATOM   3225  C   SER A 341      41.270  44.500  70.540  1.00  0.00           C
ATOM   3226  O   SER A 341      41.890  44.190  71.600  1.00  0.00           O
ATOM   3227  N   ARG A 342      41.270  45.780  70.160  1.00  0.00           N
ATOM   3228  H   ARG A 342      40.990  46.080  69.250  1.00  0.00           H
ATOM   3229  CA  ARG A 342      41.790  46.810  71.140  1.00  0.00           C
ATOM   3230  CB  ARG A 342      42.350  48.090  70.480  1.00  0.00           C
ATOM   3231  CG  ARG A 342      43.500  47.900  69.530  1.00  0.00           C
ATOM   3232  CD  ARG A 342      44.920  47.500  69.980  1.00  0.00           C
ATOM   3233  NE  ARG A 342      45.100  46.080  70.130  1.00  0.00           N
ATOM   3234  HE  ARG A 342      45.280  45.680  69.230  1.00  0.00           H
ATOM   3235  CZ  ARG A 342      45.300  45.430  71.310  1.00  0.00           C
ATOM   3236  NH1 ARG A 342      45.310  46.010  72.440  1.00  0.00           N
ATOM   3237 1HH1 ARG A 342      45.240  47.010  72.490  1.00  0.00           H
ATOM   3238 2HH1 ARG A 342      45.330  45.420  73.250  1.00  0.00           H
ATOM   3239  NH2 ARG A 342      45.470  44.050  71.230  1.00  0.00           N
ATOM   3240 1HH2 ARG A 342      45.450  43.630  70.320  1.00  0.00           H
ATOM   3241 2HH2 ARG A 342      45.810  43.510  72.000  1.00  0.00           H
ATOM   3242  C   ARG A 342      40.640  47.220  72.130  1.00  0.00           C
ATOM   3243  O   ARG A 342      39.730  47.900  71.740  1.00  0.00           O
ATOM   3244  N   LEU A 343      40.570  46.600  73.260  1.00  0.00           N
ATOM   3245  H   LEU A 343      41.410  46.160  73.580  1.00  0.00           H
ATOM   3246  CA  LEU A 343      39.490  46.770  74.260  1.00  0.00           C
ATOM   3247  CB  LEU A 343      39.490  45.540  75.190  1.00  0.00           C
ATOM   3248  CG  LEU A 343      39.020  44.250  74.400  1.00  0.00           C
ATOM   3249  CD1 LEU A 343      39.270  42.960  75.220  1.00  0.00           C
ATOM   3250  CD2 LEU A 343      37.520  44.330  74.000  1.00  0.00           C
ATOM   3251  C   LEU A 343      39.260  48.090  74.990  1.00  0.00           C
ATOM   3252  O   LEU A 343      39.820  48.420  76.050  1.00  0.00           O
ATOM   3253  N   GLU A 344      38.660  48.950  74.220  1.00  0.00           N
ATOM   3254  H   GLU A 344      38.910  48.880  73.260  1.00  0.00           H
ATOM   3255  CA  GLU A 344      38.110  50.250  74.510  1.00  0.00           C
ATOM   3256  CB  GLU A 344      38.010  51.080  73.230  1.00  0.00           C
ATOM   3257  CG  GLU A 344      37.660  52.590  73.270  1.00  0.00           C
ATOM   3258  CD  GLU A 344      37.740  53.190  71.900  1.00  0.00           C
ATOM   3259  OE1 GLU A 344      36.700  53.230  71.200  1.00  0.00           O
ATOM   3260  OE2 GLU A 344      38.800  53.770  71.530  1.00  0.00           O
ATOM   3261  C   GLU A 344      36.780  50.160  75.320  1.00  0.00           C
ATOM   3262  O   GLU A 344      35.790  49.640  74.780  1.00  0.00           O
ATOM   3263  N   PHE A 345      36.700  50.910  76.330  1.00  0.00           N
ATOM   3264  H   PHE A 345      37.370  51.640  76.480  1.00  0.00           H
ATOM   3265  CA  PHE A 345      35.540  50.890  77.250  1.00  0.00           C
ATOM   3266  CB  PHE A 345      35.580  49.740  78.260  1.00  0.00           C
ATOM   3267  CG  PHE A 345      35.180  48.340  77.850  1.00  0.00           C
ATOM   3268  CD1 PHE A 345      33.820  48.040  77.610  1.00  0.00           C
ATOM   3269  HD1 PHE A 345      33.090  48.850  77.580  1.00  0.00           H
ATOM   3270  CD2 PHE A 345      36.180  47.450  77.750  1.00  0.00           C
ATOM   3271  HD2 PHE A 345      37.250  47.620  77.860  1.00  0.00           H
ATOM   3272  CE1 PHE A 345      33.540  46.710  77.320  1.00  0.00           C
ATOM   3273  HE1 PHE A 345      32.580  46.250  77.570  1.00  0.00           H
ATOM   3274  CE2 PHE A 345      35.900  46.150  77.390  1.00  0.00           C
ATOM   3275  HE2 PHE A 345      36.600  45.320  77.520  1.00  0.00           H
ATOM   3276  CZ  PHE A 345      34.580  45.780  77.250  1.00  0.00           C
ATOM   3277  HZ  PHE A 345      34.360  44.720  77.190  1.00  0.00           H
ATOM   3278  C   PHE A 345      35.430  52.200  78.000  1.00  0.00           C
ATOM   3279  O   PHE A 345      36.400  52.730  78.570  1.00  0.00           O
ATOM   3280  N   LYS A 351      34.280  52.890  78.190  1.00  0.00           N
ATOM   3281  H   LYS A 351      34.420  53.820  78.520  1.00  0.00           H
ATOM   3282  CA  LYS A 351      32.910  52.480  77.850  1.00  0.00           C
ATOM   3283  CB  LYS A 351      32.090  52.780  79.120  1.00  0.00           C
ATOM   3284  CG  LYS A 351      32.400  51.840  80.270  1.00  0.00           C
ATOM   3285  CD  LYS A 351      31.910  52.290  81.600  1.00  0.00           C
ATOM   3286  CE  LYS A 351      32.180  51.320  82.760  1.00  0.00           C
ATOM   3287  NZ  LYS A 351      31.540  51.880  83.930  1.00  0.00           N
ATOM   3288  HZ1 LYS A 351      31.610  51.220  84.670  1.00  0.00           H
ATOM   3289  HZ2 LYS A 351      31.910  52.780  84.180  1.00  0.00           H
ATOM   3290  HZ3 LYS A 351      30.590  52.000  83.620  1.00  0.00           H
ATOM   3291  C   LYS A 351      32.560  53.250  76.600  1.00  0.00           C
ATOM   3292  O   LYS A 351      32.990  54.450  76.350  1.00  0.00           O
ATOM   3293  N   LEU A 352      31.830  52.610  75.710  1.00  0.00           N
ATOM   3294  H   LEU A 352      31.370  51.760  75.950  1.00  0.00           H
ATOM   3295  CA  LEU A 352      31.420  53.230  74.440  1.00  0.00           C
ATOM   3296  CB  LEU A 352      31.950  52.240  73.340  1.00  0.00           C
ATOM   3297  CG  LEU A 352      33.450  52.300  73.150  1.00  0.00           C
ATOM   3298  CD1 LEU A 352      34.060  51.250  72.180  1.00  0.00           C
ATOM   3299  CD2 LEU A 352      33.890  53.740  72.800  1.00  0.00           C
ATOM   3300  C   LEU A 352      29.940  53.520  74.230  1.00  0.00           C
ATOM   3301  O   LEU A 352      29.120  52.760  74.770  1.00  0.00           O
ATOM   3302  N   ARG A 353      29.730  54.540  73.370  1.00  0.00           N
ATOM   3303  H   ARG A 353      30.520  55.070  73.070  1.00  0.00           H
ATOM   3304  CA  ARG A 353      28.400  54.950  72.840  1.00  0.00           C
ATOM   3305  CB  ARG A 353      28.500  56.230  71.980  1.00  0.00           C
ATOM   3306  CG  ARG A 353      28.380  57.650  72.590  1.00  0.00           C
ATOM   3307  CD  ARG A 353      28.810  58.600  71.490  1.00  0.00           C
ATOM   3308  NE  ARG A 353      28.790  59.950  71.940  1.00  0.00           N
ATOM   3309  HE  ARG A 353      28.320  60.210  72.790  1.00  0.00           H
ATOM   3310  CZ  ARG A 353      29.420  60.980  71.340  1.00  0.00           C
ATOM   3311  NH1 ARG A 353      29.960  60.790  70.130  1.00  0.00           N
ATOM   3312 1HH1 ARG A 353      29.940  59.860  69.750  1.00  0.00           H
ATOM   3313 2HH1 ARG A 353      30.250  61.500  69.500  1.00  0.00           H
ATOM   3314  NH2 ARG A 353      29.290  62.240  71.850  1.00  0.00           N
ATOM   3315 1HH2 ARG A 353      28.680  62.360  72.620  1.00  0.00           H
ATOM   3316 2HH2 ARG A 353      29.690  62.980  71.290  1.00  0.00           H
ATOM   3317  C   ARG A 353      27.890  53.890  71.870  1.00  0.00           C
ATOM   3318  O   ARG A 353      28.650  53.300  71.150  1.00  0.00           O
ATOM   3319  N   ILE A 354      26.540  53.740  71.740  1.00  0.00           N
ATOM   3320  H   ILE A 354      25.850  54.430  71.960  1.00  0.00           H
ATOM   3321  CA  ILE A 354      25.990  52.560  71.090  1.00  0.00           C
ATOM   3322  CB  ILE A 354      24.480  52.490  71.160  1.00  0.00           C
ATOM   3323  CG1 ILE A 354      23.860  53.800  70.720  1.00  0.00           C
ATOM   3324  CG2 ILE A 354      24.000  52.360  72.620  1.00  0.00           C
ATOM   3325  CD  ILE A 354      22.560  53.700  69.920  1.00  0.00           C
ATOM   3326  C   ILE A 354      26.440  52.360  69.580  1.00  0.00           C
ATOM   3327  O   ILE A 354      26.730  51.160  69.300  1.00  0.00           O
ATOM   3328  N   THR A 355      26.590  53.370  68.750  1.00  0.00           N
ATOM   3329  H   THR A 355      26.340  54.310  68.960  1.00  0.00           H
ATOM   3330  CA  THR A 355      27.180  53.150  67.390  1.00  0.00           C
ATOM   3331  CB  THR A 355      27.240  54.430  66.510  1.00  0.00           C
ATOM   3332  OG1 THR A 355      27.990  55.470  67.210  1.00  0.00           O
ATOM   3333  HG1 THR A 355      28.360  56.130  66.570  1.00  0.00           H
ATOM   3334  CG2 THR A 355      25.950  54.970  65.930  1.00  0.00           C
ATOM   3335  C   THR A 355      28.620  52.540  67.480  1.00  0.00           C
ATOM   3336  O   THR A 355      28.830  51.510  66.810  1.00  0.00           O
ATOM   3337  N   GLU A 356      29.490  52.970  68.420  1.00  0.00           N
ATOM   3338  H   GLU A 356      29.060  53.520  69.140  1.00  0.00           H
ATOM   3339  CA  GLU A 356      30.900  52.560  68.610  1.00  0.00           C
ATOM   3340  CB  GLU A 356      31.580  53.560  69.560  1.00  0.00           C
ATOM   3341  CG  GLU A 356      31.620  54.930  68.970  1.00  0.00           C
ATOM   3342  CD  GLU A 356      32.340  56.080  69.640  1.00  0.00           C
ATOM   3343  OE1 GLU A 356      33.450  56.310  69.280  1.00  0.00           O
ATOM   3344  OE2 GLU A 356      31.640  56.730  70.400  1.00  0.00           O
ATOM   3345  C   GLU A 356      30.940  51.080  69.150  1.00  0.00           C
ATOM   3346  O   GLU A 356      31.750  50.330  68.750  1.00  0.00           O
ATOM   3347  N   ALA A 357      30.080  50.870  70.170  1.00  0.00           N
ATOM   3348  H   ALA A 357      29.460  51.620  70.390  1.00  0.00           H
ATOM   3349  CA  ALA A 357      29.800  49.590  70.820  1.00  0.00           C
ATOM   3350  CB  ALA A 357      29.040  49.830  72.120  1.00  0.00           C
ATOM   3351  C   ALA A 357      29.120  48.440  69.960  1.00  0.00           C
ATOM   3352  O   ALA A 357      29.600  47.340  70.050  1.00  0.00           O
ATOM   3353  N   VAL A 358      28.320  48.750  69.020  1.00  0.00           N
ATOM   3354  H   VAL A 358      27.950  49.670  68.920  1.00  0.00           H
ATOM   3355  CA  VAL A 358      27.850  47.700  68.060  1.00  0.00           C
ATOM   3356  CB  VAL A 358      26.560  48.070  67.290  1.00  0.00           C
ATOM   3357  CG1 VAL A 358      26.720  49.220  66.320  1.00  0.00           C
ATOM   3358  CG2 VAL A 358      26.160  46.840  66.510  1.00  0.00           C
ATOM   3359  C   VAL A 358      29.070  47.370  67.100  1.00  0.00           C
ATOM   3360  O   VAL A 358      29.290  46.200  66.950  1.00  0.00           O
ATOM   3361  N   CYS A 359      29.800  48.440  66.700  1.00  0.00           N
ATOM   3362  H   CYS A 359      29.440  49.340  66.880  1.00  0.00           H
ATOM   3363  CA  CYS A 359      31.020  48.340  65.940  1.00  0.00           C
ATOM   3364  CB  CYS A 359      31.410  49.710  65.360  1.00  0.00           C
ATOM   3365  SG  CYS A 359      30.020  50.540  64.480  1.00  0.00           S
ATOM   3366  HG  CYS A 359      29.350  50.970  65.550  1.00  0.00           H
ATOM   3367  C   CYS A 359      32.170  47.590  66.530  1.00  0.00           C
ATOM   3368  O   CYS A 359      32.690  46.650  65.970  1.00  0.00           O
ATOM   3369  N   ARG A 360      32.310  47.780  67.890  1.00  0.00           N
ATOM   3370  H   ARG A 360      32.070  48.630  68.360  1.00  0.00           H
ATOM   3371  CA  ARG A 360      33.150  46.840  68.690  1.00  0.00           C
ATOM   3372  CB  ARG A 360      33.400  47.430  70.020  1.00  0.00           C
ATOM   3373  CG  ARG A 360      34.430  46.840  70.920  1.00  0.00           C
ATOM   3374  CD  ARG A 360      34.390  47.410  72.340  1.00  0.00           C
ATOM   3375  NE  ARG A 360      33.180  46.900  73.090  1.00  0.00           N
ATOM   3376  HE  ARG A 360      32.930  45.940  72.930  1.00  0.00           H
ATOM   3377  CZ  ARG A 360      32.610  47.640  74.060  1.00  0.00           C
ATOM   3378  NH1 ARG A 360      32.950  48.910  74.360  1.00  0.00           N
ATOM   3379 1HH1 ARG A 360      33.630  49.430  73.850  1.00  0.00           H
ATOM   3380 2HH1 ARG A 360      32.550  49.470  75.090  1.00  0.00           H
ATOM   3381  NH2 ARG A 360      31.800  47.050  74.890  1.00  0.00           N
ATOM   3382 1HH2 ARG A 360      31.620  46.080  74.750  1.00  0.00           H
ATOM   3383 2HH2 ARG A 360      31.370  47.540  75.650  1.00  0.00           H
ATOM   3384  C   ARG A 360      32.520  45.400  68.800  1.00  0.00           C
ATOM   3385  O   ARG A 360      33.210  44.470  68.480  1.00  0.00           O
ATOM   3386  N   GLY A 361      31.210  45.250  69.060  1.00  0.00           N
ATOM   3387  H   GLY A 361      30.710  45.940  69.560  1.00  0.00           H
ATOM   3388  CA  GLY A 361      30.500  43.910  69.090  1.00  0.00           C
ATOM   3389  C   GLY A 361      30.580  43.070  67.780  1.00  0.00           C
ATOM   3390  O   GLY A 361      30.740  41.860  67.910  1.00  0.00           O
ATOM   3391  N   ALA A 362      30.600  43.730  66.630  1.00  0.00           N
ATOM   3392  H   ALA A 362      30.360  44.690  66.600  1.00  0.00           H
ATOM   3393  CA  ALA A 362      31.110  43.130  65.340  1.00  0.00           C
ATOM   3394  CB  ALA A 362      31.180  44.220  64.220  1.00  0.00           C
ATOM   3395  C   ALA A 362      32.420  42.380  65.370  1.00  0.00           C
ATOM   3396  O   ALA A 362      32.380  41.130  65.270  1.00  0.00           O
ATOM   3397  N   VAL A 363      33.490  43.040  65.880  1.00  0.00           N
ATOM   3398  H   VAL A 363      33.410  44.010  66.100  1.00  0.00           H
ATOM   3399  CA  VAL A 363      34.800  42.430  66.150  1.00  0.00           C
ATOM   3400  CB  VAL A 363      35.700  43.590  66.510  1.00  0.00           C
ATOM   3401  CG1 VAL A 363      37.180  43.220  66.880  1.00  0.00           C
ATOM   3402  CG2 VAL A 363      35.690  44.710  65.430  1.00  0.00           C
ATOM   3403  C   VAL A 363      34.710  41.380  67.340  1.00  0.00           C
ATOM   3404  O   VAL A 363      35.150  40.250  67.140  1.00  0.00           O
ATOM   3405  N   GLU A 364      34.160  41.780  68.500  1.00  0.00           N
ATOM   3406  H   GLU A 364      33.790  42.710  68.530  1.00  0.00           H
ATOM   3407  CA  GLU A 364      34.070  40.920  69.750  1.00  0.00           C
ATOM   3408  CB  GLU A 364      33.220  41.580  70.810  1.00  0.00           C
ATOM   3409  CG  GLU A 364      33.790  42.780  71.560  1.00  0.00           C
ATOM   3410  CD  GLU A 364      32.910  43.670  72.360  1.00  0.00           C
ATOM   3411  OE1 GLU A 364      33.050  43.700  73.550  1.00  0.00           O
ATOM   3412  OE2 GLU A 364      31.840  44.060  71.860  1.00  0.00           O
ATOM   3413  C   GLU A 364      33.380  39.600  69.350  1.00  0.00           C
ATOM   3414  O   GLU A 364      33.950  38.540  69.520  1.00  0.00           O
ATOM   3415  N   THR A 365      32.180  39.620  68.760  1.00  0.00           N
ATOM   3416  H   THR A 365      31.740  40.500  68.540  1.00  0.00           H
ATOM   3417  CA  THR A 365      31.480  38.390  68.380  1.00  0.00           C
ATOM   3418  CB  THR A 365      30.140  38.700  67.820  1.00  0.00           C
ATOM   3419  OG1 THR A 365      29.570  39.790  68.510  1.00  0.00           O
ATOM   3420  HG1 THR A 365      30.040  40.630  68.230  1.00  0.00           H
ATOM   3421  CG2 THR A 365      29.110  37.540  67.890  1.00  0.00           C
ATOM   3422  C   THR A 365      32.250  37.520  67.390  1.00  0.00           C
ATOM   3423  O   THR A 365      32.310  36.320  67.570  1.00  0.00           O
ATOM   3424  N   ALA A 366      32.780  38.160  66.310  1.00  0.00           N
ATOM   3425  H   ALA A 366      32.670  39.150  66.270  1.00  0.00           H
ATOM   3426  CA  ALA A 366      33.700  37.430  65.430  1.00  0.00           C
ATOM   3427  CB  ALA A 366      34.010  38.270  64.200  1.00  0.00           C
ATOM   3428  C   ALA A 366      34.990  36.860  65.940  1.00  0.00           C
ATOM   3429  O   ALA A 366      35.200  35.660  65.790  1.00  0.00           O
ATOM   3430  N   GLU A 367      35.650  37.590  66.910  1.00  0.00           N
ATOM   3431  H   GLU A 367      35.640  38.580  66.960  1.00  0.00           H
ATOM   3432  CA  GLU A 367      36.840  37.120  67.600  1.00  0.00           C
ATOM   3433  CB  GLU A 367      37.420  38.350  68.390  1.00  0.00           C
ATOM   3434  CG  GLU A 367      38.640  38.110  69.290  1.00  0.00           C
ATOM   3435  CD  GLU A 367      39.440  39.360  69.590  1.00  0.00           C
ATOM   3436  OE1 GLU A 367      39.800  39.580  70.770  1.00  0.00           O
ATOM   3437  OE2 GLU A 367      40.000  39.930  68.620  1.00  0.00           O
ATOM   3438  C   GLU A 367      36.440  35.970  68.560  1.00  0.00           C
ATOM   3439  O   GLU A 367      37.200  35.000  68.490  1.00  0.00           O
ATOM   3440  N   LYS A 368      35.350  36.100  69.350  1.00  0.00           N
ATOM   3441  H   LYS A 368      34.940  36.980  69.550  1.00  0.00           H
ATOM   3442  CA  LYS A 368      34.800  35.070  70.190  1.00  0.00           C
ATOM   3443  CB  LYS A 368      33.550  35.570  70.900  1.00  0.00           C
ATOM   3444  CG  LYS A 368      33.900  36.560  72.060  1.00  0.00           C
ATOM   3445  CD  LYS A 368      32.740  37.220  72.830  1.00  0.00           C
ATOM   3446  CE  LYS A 368      33.220  38.210  73.920  1.00  0.00           C
ATOM   3447  NZ  LYS A 368      34.120  37.480  74.880  1.00  0.00           N
ATOM   3448  HZ1 LYS A 368      35.070  37.470  74.580  1.00  0.00           H
ATOM   3449  HZ2 LYS A 368      34.010  37.900  75.780  1.00  0.00           H
ATOM   3450  HZ3 LYS A 368      33.750  36.560  74.980  1.00  0.00           H
ATOM   3451  C   LYS A 368      34.390  33.730  69.520  1.00  0.00           C
ATOM   3452  O   LYS A 368      34.510  32.710  70.150  1.00  0.00           O
ATOM   3453  N   LEU A 369      33.760  33.860  68.360  1.00  0.00           N
ATOM   3454  H   LEU A 369      33.380  34.740  68.090  1.00  0.00           H
ATOM   3455  CA  LEU A 369      33.190  32.690  67.660  1.00  0.00           C
ATOM   3456  CB  LEU A 369      31.860  32.990  67.000  1.00  0.00           C
ATOM   3457  CG  LEU A 369      30.700  33.080  68.010  1.00  0.00           C
ATOM   3458  CD1 LEU A 369      29.410  33.660  67.390  1.00  0.00           C
ATOM   3459  CD2 LEU A 369      30.410  31.700  68.590  1.00  0.00           C
ATOM   3460  C   LEU A 369      34.120  32.160  66.530  1.00  0.00           C
ATOM   3461  O   LEU A 369      33.660  31.510  65.580  1.00  0.00           O
ATOM   3462  N   ASP A 370      35.360  32.620  66.570  1.00  0.00           N
ATOM   3463  H   ASP A 370      35.650  32.780  67.520  1.00  0.00           H
ATOM   3464  CA  ASP A 370      36.450  32.450  65.590  1.00  0.00           C
ATOM   3465  CB  ASP A 370      36.940  31.040  65.660  1.00  0.00           C
ATOM   3466  CG  ASP A 370      37.690  30.800  66.960  1.00  0.00           C
ATOM   3467  OD1 ASP A 370      38.790  31.390  67.010  1.00  0.00           O
ATOM   3468  OD2 ASP A 370      37.170  30.070  67.810  1.00  0.00           O
ATOM   3469  C   ASP A 370      36.180  32.950  64.130  1.00  0.00           C
ATOM   3470  O   ASP A 370      37.110  32.950  63.300  1.00  0.00           O
ATOM   3471  N   ALA A 371      35.100  33.670  63.880  1.00  0.00           N
ATOM   3472  H   ALA A 371      34.840  34.320  64.600  1.00  0.00           H
ATOM   3473  CA  ALA A 371      34.490  34.000  62.580  1.00  0.00           C
ATOM   3474  CB  ALA A 371      33.310  34.860  62.890  1.00  0.00           C
ATOM   3475  C   ALA A 371      35.510  34.760  61.670  1.00  0.00           C
ATOM   3476  O   ALA A 371      36.070  35.820  61.970  1.00  0.00           O
ATOM   3477  N   PRO A 372      35.770  34.030  60.530  1.00  0.00           N
ATOM   3478  CA  PRO A 372      36.590  34.590  59.390  1.00  0.00           C
ATOM   3479  CB  PRO A 372      36.860  33.350  58.510  1.00  0.00           C
ATOM   3480  CG  PRO A 372      35.780  32.410  58.840  1.00  0.00           C
ATOM   3481  CD  PRO A 372      35.360  32.590  60.300  1.00  0.00           C
ATOM   3482  C   PRO A 372      36.070  35.730  58.520  1.00  0.00           C
ATOM   3483  O   PRO A 372      36.850  36.230  57.660  1.00  0.00           O
ATOM   3484  N   LEU A 373      34.810  36.160  58.770  1.00  0.00           N
ATOM   3485  H   LEU A 373      34.240  35.840  59.520  1.00  0.00           H
ATOM   3486  CA  LEU A 373      34.210  37.190  57.970  1.00  0.00           C
ATOM   3487  CB  LEU A 373      33.470  36.720  56.810  1.00  0.00           C
ATOM   3488  CG  LEU A 373      32.960  37.690  55.750  1.00  0.00           C
ATOM   3489  CD1 LEU A 373      34.200  38.180  55.090  1.00  0.00           C
ATOM   3490  CD2 LEU A 373      31.960  36.980  54.840  1.00  0.00           C
ATOM   3491  C   LEU A 373      33.270  38.010  58.900  1.00  0.00           C
ATOM   3492  O   LEU A 373      32.590  37.360  59.690  1.00  0.00           O
ATOM   3493  N   ILE A 374      33.510  39.360  58.960  1.00  0.00           N
ATOM   3494  H   ILE A 374      34.330  39.740  58.520  1.00  0.00           H
ATOM   3495  CA  ILE A 374      32.570  40.380  59.420  1.00  0.00           C
ATOM   3496  CB  ILE A 374      33.000  41.600  60.320  1.00  0.00           C
ATOM   3497  CG1 ILE A 374      33.960  41.250  61.470  1.00  0.00           C
ATOM   3498  CG2 ILE A 374      31.790  42.330  60.860  1.00  0.00           C
ATOM   3499  CD  ILE A 374      34.710  42.500  61.850  1.00  0.00           C
ATOM   3500  C   ILE A 374      31.870  40.940  58.140  1.00  0.00           C
ATOM   3501  O   ILE A 374      32.550  41.440  57.280  1.00  0.00           O
ATOM   3502  N   VAL A 375      30.550  41.150  58.200  1.00  0.00           N
ATOM   3503  H   VAL A 375      29.990  40.730  58.910  1.00  0.00           H
ATOM   3504  CA  VAL A 375      29.830  41.810  57.120  1.00  0.00           C
ATOM   3505  CB  VAL A 375      28.880  40.820  56.460  1.00  0.00           C
ATOM   3506  CG1 VAL A 375      28.150  41.560  55.380  1.00  0.00           C
ATOM   3507  CG2 VAL A 375      29.580  39.660  55.800  1.00  0.00           C
ATOM   3508  C   VAL A 375      29.180  43.130  57.630  1.00  0.00           C
ATOM   3509  O   VAL A 375      28.500  43.200  58.620  1.00  0.00           O
ATOM   3510  N   VAL A 376      29.540  44.220  56.990  1.00  0.00           N
ATOM   3511  H   VAL A 376      30.370  44.220  56.430  1.00  0.00           H
ATOM   3512  CA  VAL A 376      29.030  45.540  57.420  1.00  0.00           C
ATOM   3513  CB  VAL A 376      30.170  46.370  58.070  1.00  0.00           C
ATOM   3514  CG1 VAL A 376      31.270  46.650  57.010  1.00  0.00           C
ATOM   3515  CG2 VAL A 376      29.620  47.660  58.720  1.00  0.00           C
ATOM   3516  C   VAL A 376      28.250  46.380  56.420  1.00  0.00           C
ATOM   3517  O   VAL A 376      28.730  46.560  55.300  1.00  0.00           O
ATOM   3518  N   ALA A 377      26.930  46.440  56.670  1.00  0.00           N
ATOM   3519  H   ALA A 377      26.480  45.830  57.320  1.00  0.00           H
ATOM   3520  CA  ALA A 377      26.030  47.380  55.920  1.00  0.00           C
ATOM   3521  CB  ALA A 377      24.610  47.100  56.370  1.00  0.00           C
ATOM   3522  C   ALA A 377      26.410  48.880  56.100  1.00  0.00           C
ATOM   3523  O   ALA A 377      26.000  49.550  57.030  1.00  0.00           O
ATOM   3524  N   THR A 378      27.110  49.410  55.060  1.00  0.00           N
ATOM   3525  H   THR A 378      27.310  49.010  54.170  1.00  0.00           H
ATOM   3526  CA  THR A 378      27.680  50.770  55.140  1.00  0.00           C
ATOM   3527  CB  THR A 378      29.190  50.610  55.410  1.00  0.00           C
ATOM   3528  OG1 THR A 378      29.750  51.830  55.910  1.00  0.00           O
ATOM   3529  HG1 THR A 378      30.050  52.420  55.160  1.00  0.00           H
ATOM   3530  CG2 THR A 378      29.970  50.070  54.170  1.00  0.00           C
ATOM   3531  C   THR A 378      27.380  51.620  53.920  1.00  0.00           C
ATOM   3532  O   THR A 378      27.640  51.190  52.790  1.00  0.00           O
ATOM   3533  N   GLN A 379      26.770  52.700  54.170  1.00  0.00           N
ATOM   3534  H   GLN A 379      26.590  52.930  55.130  1.00  0.00           H
ATOM   3535  CA  GLN A 379      26.290  53.580  53.070  1.00  0.00           C
ATOM   3536  CB  GLN A 379      24.960  54.310  53.080  1.00  0.00           C
ATOM   3537  CG  GLN A 379      24.720  55.250  54.230  1.00  0.00           C
ATOM   3538  CD  GLN A 379      23.470  56.170  54.050  1.00  0.00           C
ATOM   3539  OE1 GLN A 379      22.450  55.730  53.590  1.00  0.00           O
ATOM   3540  NE2 GLN A 379      23.560  57.360  54.560  1.00  0.00           N
ATOM   3541 1HE2 GLN A 379      24.440  57.550  55.000  1.00  0.00           H
ATOM   3542 2HE2 GLN A 379      22.780  57.990  54.500  1.00  0.00           H
ATOM   3543  C   GLN A 379      27.400  54.690  52.780  1.00  0.00           C
ATOM   3544  O   GLN A 379      27.880  54.700  51.610  1.00  0.00           O
ATOM   3545  N   GLY A 380      28.090  55.160  53.760  1.00  0.00           N
ATOM   3546  H   GLY A 380      27.920  54.830  54.690  1.00  0.00           H
ATOM   3547  CA  GLY A 380      29.300  56.010  53.620  1.00  0.00           C
ATOM   3548  C   GLY A 380      30.420  55.140  54.220  1.00  0.00           C
ATOM   3549  O   GLY A 380      30.330  53.940  54.210  1.00  0.00           O
ATOM   3550  N   GLY A 381      31.510  55.730  54.660  1.00  0.00           N
ATOM   3551  H   GLY A 381      31.540  56.710  54.830  1.00  0.00           H
ATOM   3552  CA  GLY A 381      32.630  54.950  55.210  1.00  0.00           C
ATOM   3553  C   GLY A 381      32.400  54.570  56.730  1.00  0.00           C
ATOM   3554  O   GLY A 381      32.680  53.490  57.270  1.00  0.00           O
ATOM   3555  N   LYS A 382      32.030  55.610  57.490  1.00  0.00           N
ATOM   3556  H   LYS A 382      32.170  56.490  57.040  1.00  0.00           H
ATOM   3557  CA  LYS A 382      31.550  55.640  58.880  1.00  0.00           C
ATOM   3558  CB  LYS A 382      30.230  56.410  59.040  1.00  0.00           C
ATOM   3559  CG  LYS A 382      30.040  56.770  60.520  1.00  0.00           C
ATOM   3560  CD  LYS A 382      28.820  57.660  60.710  1.00  0.00           C
ATOM   3561  CE  LYS A 382      28.620  58.440  62.050  1.00  0.00           C
ATOM   3562  NZ  LYS A 382      27.320  59.090  62.130  1.00  0.00           N
ATOM   3563  HZ1 LYS A 382      26.610  58.470  61.810  1.00  0.00           H
ATOM   3564  HZ2 LYS A 382      27.180  59.240  63.110  1.00  0.00           H
ATOM   3565  HZ3 LYS A 382      27.130  60.000  61.760  1.00  0.00           H
ATOM   3566  C   LYS A 382      31.490  54.290  59.680  1.00  0.00           C
ATOM   3567  O   LYS A 382      32.290  54.110  60.620  1.00  0.00           O
ATOM   3568  N   SER A 383      30.490  53.440  59.390  1.00  0.00           N
ATOM   3569  H   SER A 383      29.600  53.810  59.120  1.00  0.00           H
ATOM   3570  CA  SER A 383      30.390  52.100  60.170  1.00  0.00           C
ATOM   3571  CB  SER A 383      29.160  51.390  59.700  1.00  0.00           C
ATOM   3572  OG  SER A 383      28.140  52.210  60.220  1.00  0.00           O
ATOM   3573  HG  SER A 383      28.070  52.970  59.590  1.00  0.00           H
ATOM   3574  C   SER A 383      31.550  51.180  59.850  1.00  0.00           C
ATOM   3575  O   SER A 383      32.050  50.510  60.760  1.00  0.00           O
ATOM   3576  N   ALA A 384      32.010  51.060  58.560  1.00  0.00           N
ATOM   3577  H   ALA A 384      31.630  51.550  57.770  1.00  0.00           H
ATOM   3578  CA  ALA A 384      33.230  50.330  58.250  1.00  0.00           C
ATOM   3579  CB  ALA A 384      33.550  50.250  56.780  1.00  0.00           C
ATOM   3580  C   ALA A 384      34.510  50.940  58.910  1.00  0.00           C
ATOM   3581  O   ALA A 384      35.390  50.180  59.320  1.00  0.00           O
ATOM   3582  N   ARG A 385      34.580  52.240  58.850  1.00  0.00           N
ATOM   3583  H   ARG A 385      33.920  52.830  58.380  1.00  0.00           H
ATOM   3584  CA  ARG A 385      35.620  53.090  59.470  1.00  0.00           C
ATOM   3585  CB  ARG A 385      35.470  54.520  58.960  1.00  0.00           C
ATOM   3586  CG  ARG A 385      35.990  54.640  57.500  1.00  0.00           C
ATOM   3587  CD  ARG A 385      36.340  56.100  57.120  1.00  0.00           C
ATOM   3588  NE  ARG A 385      37.120  56.100  55.840  1.00  0.00           N
ATOM   3589  HE  ARG A 385      37.930  55.530  55.830  1.00  0.00           H
ATOM   3590  CZ  ARG A 385      37.120  57.080  54.940  1.00  0.00           C
ATOM   3591  NH1 ARG A 385      36.140  58.030  54.780  1.00  0.00           N
ATOM   3592 1HH1 ARG A 385      35.460  58.050  55.510  1.00  0.00           H
ATOM   3593 2HH1 ARG A 385      36.120  58.610  53.960  1.00  0.00           H
ATOM   3594  NH2 ARG A 385      38.210  57.220  54.170  1.00  0.00           N
ATOM   3595 1HH2 ARG A 385      39.010  56.620  54.250  1.00  0.00           H
ATOM   3596 2HH2 ARG A 385      38.210  57.670  53.280  1.00  0.00           H
ATOM   3597  C   ARG A 385      35.630  53.030  61.010  1.00  0.00           C
ATOM   3598  O   ARG A 385      36.690  53.130  61.640  1.00  0.00           O
ATOM   3599  N   ALA A 386      34.460  52.780  61.580  1.00  0.00           N
ATOM   3600  H   ALA A 386      33.580  52.960  61.130  1.00  0.00           H
ATOM   3601  CA  ALA A 386      34.460  52.450  63.000  1.00  0.00           C
ATOM   3602  CB  ALA A 386      33.040  52.310  63.520  1.00  0.00           C
ATOM   3603  C   ALA A 386      35.080  51.110  63.360  1.00  0.00           C
ATOM   3604  O   ALA A 386      35.850  51.010  64.280  1.00  0.00           O
ATOM   3605  N   VAL A 387      34.780  50.070  62.560  1.00  0.00           N
ATOM   3606  H   VAL A 387      33.920  50.070  62.050  1.00  0.00           H
ATOM   3607  CA  VAL A 387      35.410  48.720  62.740  1.00  0.00           C
ATOM   3608  CB  VAL A 387      34.680  47.680  61.900  1.00  0.00           C
ATOM   3609  CG1 VAL A 387      35.320  46.290  61.990  1.00  0.00           C
ATOM   3610  CG2 VAL A 387      33.200  47.830  62.190  1.00  0.00           C
ATOM   3611  C   VAL A 387      36.950  48.790  62.490  1.00  0.00           C
ATOM   3612  O   VAL A 387      37.770  48.330  63.330  1.00  0.00           O
ATOM   3613  N   ARG A 388      37.310  49.610  61.540  1.00  0.00           N
ATOM   3614  H   ARG A 388      36.770  50.030  60.810  1.00  0.00           H
ATOM   3615  CA  ARG A 388      38.760  49.950  61.400  1.00  0.00           C
ATOM   3616  CB  ARG A 388      38.940  50.900  60.130  1.00  0.00           C
ATOM   3617  CG  ARG A 388      40.380  51.170  59.740  1.00  0.00           C
ATOM   3618  CD  ARG A 388      40.940  50.130  58.860  1.00  0.00           C
ATOM   3619  NE  ARG A 388      42.390  50.210  58.680  1.00  0.00           N
ATOM   3620  HE  ARG A 388      42.610  50.420  57.720  1.00  0.00           H
ATOM   3621  CZ  ARG A 388      43.370  50.280  59.600  1.00  0.00           C
ATOM   3622  NH1 ARG A 388      43.130  50.070  60.910  1.00  0.00           N
ATOM   3623 1HH1 ARG A 388      42.200  49.850  61.210  1.00  0.00           H
ATOM   3624 2HH1 ARG A 388      43.870  49.990  61.570  1.00  0.00           H
ATOM   3625  NH2 ARG A 388      44.630  50.730  59.250  1.00  0.00           N
ATOM   3626 1HH2 ARG A 388      44.750  51.130  58.350  1.00  0.00           H
ATOM   3627 2HH2 ARG A 388      45.410  50.790  59.870  1.00  0.00           H
ATOM   3628  C   ARG A 388      39.500  50.470  62.630  1.00  0.00           C
ATOM   3629  O   ARG A 388      40.720  50.140  62.780  1.00  0.00           O
ATOM   3630  N   LYS A 389      38.820  50.980  63.640  1.00  0.00           N
ATOM   3631  H   LYS A 389      37.840  51.170  63.640  1.00  0.00           H
ATOM   3632  CA  LYS A 389      39.400  51.530  64.870  1.00  0.00           C
ATOM   3633  CB  LYS A 389      38.650  52.610  65.590  1.00  0.00           C
ATOM   3634  CG  LYS A 389      38.720  53.840  64.730  1.00  0.00           C
ATOM   3635  CD  LYS A 389      38.310  55.020  65.510  1.00  0.00           C
ATOM   3636  CE  LYS A 389      39.500  55.540  66.260  1.00  0.00           C
ATOM   3637  NZ  LYS A 389      39.010  56.650  67.060  1.00  0.00           N
ATOM   3638  HZ1 LYS A 389      39.780  57.010  67.590  1.00  0.00           H
ATOM   3639  HZ2 LYS A 389      38.640  57.310  66.410  1.00  0.00           H
ATOM   3640  HZ3 LYS A 389      38.300  56.400  67.720  1.00  0.00           H
ATOM   3641  C   LYS A 389      39.770  50.520  66.020  1.00  0.00           C
ATOM   3642  O   LYS A 389      40.850  50.660  66.660  1.00  0.00           O
ATOM   3643  N   TYR A 390      38.940  49.500  66.270  1.00  0.00           N
ATOM   3644  H   TYR A 390      38.160  49.320  65.680  1.00  0.00           H
ATOM   3645  CA  TYR A 390      39.260  48.350  67.170  1.00  0.00           C
ATOM   3646  CB  TYR A 390      37.890  47.690  67.550  1.00  0.00           C
ATOM   3647  CG  TYR A 390      36.950  48.820  68.030  1.00  0.00           C
ATOM   3648  CD1 TYR A 390      37.190  49.430  69.230  1.00  0.00           C
ATOM   3649  HD1 TYR A 390      37.790  48.890  69.960  1.00  0.00           H
ATOM   3650  CD2 TYR A 390      35.990  49.470  67.170  1.00  0.00           C
ATOM   3651  HD2 TYR A 390      35.400  48.880  66.470  1.00  0.00           H
ATOM   3652  CE1 TYR A 390      36.590  50.610  69.540  1.00  0.00           C
ATOM   3653  HE1 TYR A 390      36.710  50.940  70.580  1.00  0.00           H
ATOM   3654  CE2 TYR A 390      35.460  50.700  67.440  1.00  0.00           C
ATOM   3655  HE2 TYR A 390      34.790  51.220  66.750  1.00  0.00           H
ATOM   3656  CZ  TYR A 390      35.800  51.290  68.650  1.00  0.00           C
ATOM   3657  OH  TYR A 390      35.410  52.550  68.980  1.00  0.00           O
ATOM   3658  HH  TYR A 390      35.960  52.730  69.800  1.00  0.00           H
ATOM   3659  C   TYR A 390      40.280  47.310  66.850  1.00  0.00           C
ATOM   3660  O   TYR A 390      40.670  46.480  67.700  1.00  0.00           O
ATOM   3661  N   PHE A 391      40.610  47.290  65.550  1.00  0.00           N
ATOM   3662  H   PHE A 391      40.390  48.130  65.050  1.00  0.00           H
ATOM   3663  CA  PHE A 391      41.480  46.320  64.870  1.00  0.00           C
ATOM   3664  CB  PHE A 391      42.890  46.530  65.350  1.00  0.00           C
ATOM   3665  CG  PHE A 391      43.420  47.920  64.930  1.00  0.00           C
ATOM   3666  CD1 PHE A 391      43.200  49.030  65.700  1.00  0.00           C
ATOM   3667  HD1 PHE A 391      42.720  48.950  66.670  1.00  0.00           H
ATOM   3668  CD2 PHE A 391      44.360  47.900  63.860  1.00  0.00           C
ATOM   3669  HD2 PHE A 391      44.240  47.120  63.100  1.00  0.00           H
ATOM   3670  CE1 PHE A 391      43.850  50.230  65.370  1.00  0.00           C
ATOM   3671  HE1 PHE A 391      43.590  51.170  65.870  1.00  0.00           H
ATOM   3672  CE2 PHE A 391      45.040  49.050  63.660  1.00  0.00           C
ATOM   3673  HE2 PHE A 391      45.730  49.010  62.810  1.00  0.00           H
ATOM   3674  CZ  PHE A 391      44.730  50.260  64.280  1.00  0.00           C
ATOM   3675  HZ  PHE A 391      45.250  51.190  64.040  1.00  0.00           H
ATOM   3676  C   PHE A 391      41.040  44.880  64.880  1.00  0.00           C
ATOM   3677  O   PHE A 391      41.520  44.080  65.660  1.00  0.00           O
ATOM   3678  N   PRO A 392      40.310  44.550  63.800  1.00  0.00           N
ATOM   3679  CA  PRO A 392      39.680  43.230  63.510  1.00  0.00           C
ATOM   3680  CB  PRO A 392      38.320  43.510  62.850  1.00  0.00           C
ATOM   3681  CG  PRO A 392      38.680  44.810  62.080  1.00  0.00           C
ATOM   3682  CD  PRO A 392      39.600  45.590  63.050  1.00  0.00           C
ATOM   3683  C   PRO A 392      40.690  42.380  62.710  1.00  0.00           C
ATOM   3684  O   PRO A 392      41.310  42.760  61.720  1.00  0.00           O
ATOM   3685  N   ASP A 393      40.740  41.120  63.140  1.00  0.00           N
ATOM   3686  H   ASP A 393      40.540  40.900  64.100  1.00  0.00           H
ATOM   3687  CA  ASP A 393      41.520  40.120  62.420  1.00  0.00           C
ATOM   3688  CB  ASP A 393      42.090  39.130  63.330  1.00  0.00           C
ATOM   3689  CG  ASP A 393      43.290  39.620  64.220  1.00  0.00           C
ATOM   3690  OD1 ASP A 393      44.430  39.580  63.730  1.00  0.00           O
ATOM   3691  OD2 ASP A 393      43.090  40.180  65.370  1.00  0.00           O
ATOM   3692  C   ASP A 393      40.690  39.460  61.380  1.00  0.00           C
ATOM   3693  O   ASP A 393      41.280  39.310  60.340  1.00  0.00           O
ATOM   3694  N   ALA A 394      39.330  39.360  61.530  1.00  0.00           N
ATOM   3695  H   ALA A 394      38.910  39.690  62.380  1.00  0.00           H
ATOM   3696  CA  ALA A 394      38.380  38.920  60.470  1.00  0.00           C
ATOM   3697  CB  ALA A 394      36.910  38.890  60.970  1.00  0.00           C
ATOM   3698  C   ALA A 394      38.490  39.860  59.270  1.00  0.00           C
ATOM   3699  O   ALA A 394      38.770  41.080  59.470  1.00  0.00           O
ATOM   3700  N   THR A 395      38.300  39.340  58.090  1.00  0.00           N
ATOM   3701  H   THR A 395      38.580  38.400  57.880  1.00  0.00           H
ATOM   3702  CA  THR A 395      38.030  40.090  56.910  1.00  0.00           C
ATOM   3703  CB  THR A 395      37.970  39.190  55.760  1.00  0.00           C
ATOM   3704  OG1 THR A 395      39.210  38.630  55.490  1.00  0.00           O
ATOM   3705  HG1 THR A 395      39.090  37.640  55.670  1.00  0.00           H
ATOM   3706  CG2 THR A 395      37.390  39.790  54.470  1.00  0.00           C
ATOM   3707  C   THR A 395      36.730  40.870  57.140  1.00  0.00           C
ATOM   3708  O   THR A 395      35.770  40.440  57.740  1.00  0.00           O
ATOM   3709  N   ILE A 396      36.750  42.110  56.770  1.00  0.00           N
ATOM   3710  H   ILE A 396      37.510  42.410  56.200  1.00  0.00           H
ATOM   3711  CA  ILE A 396      35.630  43.030  56.770  1.00  0.00           C
ATOM   3712  CB  ILE A 396      36.060  44.430  57.170  1.00  0.00           C
ATOM   3713  CG1 ILE A 396      36.630  44.480  58.550  1.00  0.00           C
ATOM   3714  CG2 ILE A 396      34.730  45.250  57.210  1.00  0.00           C
ATOM   3715  CD  ILE A 396      37.360  45.790  58.860  1.00  0.00           C
ATOM   3716  C   ILE A 396      35.050  42.990  55.390  1.00  0.00           C
ATOM   3717  O   ILE A 396      35.710  43.610  54.530  1.00  0.00           O
ATOM   3718  N   LEU A 397      33.900  42.370  55.180  1.00  0.00           N
ATOM   3719  H   LEU A 397      33.430  41.900  55.920  1.00  0.00           H
ATOM   3720  CA  LEU A 397      33.190  42.540  53.920  1.00  0.00           C
ATOM   3721  CB  LEU A 397      32.290  41.410  53.470  1.00  0.00           C
ATOM   3722  CG  LEU A 397      32.220  41.370  52.020  1.00  0.00           C
ATOM   3723  CD1 LEU A 397      33.510  40.800  51.380  1.00  0.00           C
ATOM   3724  CD2 LEU A 397      30.880  40.730  51.650  1.00  0.00           C
ATOM   3725  C   LEU A 397      32.320  43.800  54.040  1.00  0.00           C
ATOM   3726  O   LEU A 397      31.430  43.910  54.910  1.00  0.00           O
ATOM   3727  N   ALA A 398      32.770  44.810  53.380  1.00  0.00           N
ATOM   3728  H   ALA A 398      33.630  44.640  52.890  1.00  0.00           H
ATOM   3729  CA  ALA A 398      32.070  46.120  53.500  1.00  0.00           C
ATOM   3730  CB  ALA A 398      33.020  47.290  53.220  1.00  0.00           C
ATOM   3731  C   ALA A 398      31.020  46.310  52.350  1.00  0.00           C
ATOM   3732  O   ALA A 398      31.230  46.860  51.240  1.00  0.00           O
ATOM   3733  N   LEU A 399      29.810  45.990  52.750  1.00  0.00           N
ATOM   3734  H   LEU A 399      29.660  45.960  53.730  1.00  0.00           H
ATOM   3735  CA  LEU A 399      28.650  46.040  51.860  1.00  0.00           C
ATOM   3736  CB  LEU A 399      27.620  45.020  52.130  1.00  0.00           C
ATOM   3737  CG  LEU A 399      27.920  43.560  51.880  1.00  0.00           C
ATOM   3738  CD1 LEU A 399      26.700  42.610  51.900  1.00  0.00           C
ATOM   3739  CD2 LEU A 399      28.440  43.280  50.460  1.00  0.00           C
ATOM   3740  C   LEU A 399      28.120  47.440  51.650  1.00  0.00           C
ATOM   3741  O   LEU A 399      27.700  48.110  52.630  1.00  0.00           O
ATOM   3742  N   THR A 400      28.300  48.010  50.440  1.00  0.00           N
ATOM   3743  H   THR A 400      29.020  47.640  49.850  1.00  0.00           H
ATOM   3744  CA  THR A 400      27.970  49.380  50.030  1.00  0.00           C
ATOM   3745  CB  THR A 400      29.140  50.310  49.870  1.00  0.00           C
ATOM   3746  OG1 THR A 400      28.760  51.650  49.640  1.00  0.00           O
ATOM   3747  HG1 THR A 400      28.530  52.120  50.480  1.00  0.00           H
ATOM   3748  CG2 THR A 400      30.270  49.900  48.920  1.00  0.00           C
ATOM   3749  C   THR A 400      26.970  49.580  48.880  1.00  0.00           C
ATOM   3750  O   THR A 400      27.190  49.050  47.800  1.00  0.00           O
ATOM   3751  N   THR A 401      26.010  50.490  48.990  1.00  0.00           N
ATOM   3752  H   THR A 401      25.810  50.940  49.860  1.00  0.00           H
ATOM   3753  CA  THR A 401      25.210  50.890  47.830  1.00  0.00           C
ATOM   3754  CB  THR A 401      23.870  51.490  48.240  1.00  0.00           C
ATOM   3755  OG1 THR A 401      24.010  52.500  49.210  1.00  0.00           O
ATOM   3756  HG1 THR A 401      23.120  52.960  49.270  1.00  0.00           H
ATOM   3757  CG2 THR A 401      22.830  50.490  48.620  1.00  0.00           C
ATOM   3758  C   THR A 401      25.840  51.880  46.810  1.00  0.00           C
ATOM   3759  O   THR A 401      25.730  51.700  45.570  1.00  0.00           O
ATOM   3760  N   ASN A 402      26.640  52.740  47.410  1.00  0.00           N
ATOM   3761  H   ASN A 402      26.990  52.520  48.320  1.00  0.00           H
ATOM   3762  CA  ASN A 402      27.330  53.940  46.880  1.00  0.00           C
ATOM   3763  CB  ASN A 402      27.150  55.070  47.900  1.00  0.00           C
ATOM   3764  CG  ASN A 402      25.740  55.430  48.280  1.00  0.00           C
ATOM   3765  OD1 ASN A 402      24.880  55.820  47.440  1.00  0.00           O
ATOM   3766  ND2 ASN A 402      25.490  55.440  49.610  1.00  0.00           N
ATOM   3767 1HD2 ASN A 402      26.220  55.280  50.270  1.00  0.00           H
ATOM   3768 2HD2 ASN A 402      24.610  55.760  49.980  1.00  0.00           H
ATOM   3769  C   ASN A 402      28.730  53.800  46.260  1.00  0.00           C
ATOM   3770  O   ASN A 402      29.660  53.480  46.950  1.00  0.00           O
ATOM   3771  N   GLU A 403      28.750  54.290  45.020  1.00  0.00           N
ATOM   3772  H   GLU A 403      27.930  54.770  44.700  1.00  0.00           H
ATOM   3773  CA  GLU A 403      29.920  54.320  44.050  1.00  0.00           C
ATOM   3774  CB  GLU A 403      29.510  54.850  42.670  1.00  0.00           C
ATOM   3775  CG  GLU A 403      30.530  54.480  41.590  1.00  0.00           C
ATOM   3776  CD  GLU A 403      30.570  55.420  40.420  1.00  0.00           C
ATOM   3777  OE1 GLU A 403      30.370  56.670  40.490  1.00  0.00           O
ATOM   3778  OE2 GLU A 403      30.920  54.980  39.400  1.00  0.00           O
ATOM   3779  C   GLU A 403      31.120  55.070  44.700  1.00  0.00           C
ATOM   3780  O   GLU A 403      32.230  54.480  44.690  1.00  0.00           O
ATOM   3781  N   LYS A 404      30.870  56.170  45.440  1.00  0.00           N
ATOM   3782  H   LYS A 404      30.090  56.790  45.380  1.00  0.00           H
ATOM   3783  CA  LYS A 404      31.960  56.960  46.100  1.00  0.00           C
ATOM   3784  CB  LYS A 404      31.470  58.240  46.730  1.00  0.00           C
ATOM   3785  CG  LYS A 404      32.250  59.320  45.970  1.00  0.00           C
ATOM   3786  CD  LYS A 404      31.910  60.780  46.240  1.00  0.00           C
ATOM   3787  CE  LYS A 404      30.610  61.020  45.420  1.00  0.00           C
ATOM   3788  NZ  LYS A 404      30.030  62.300  45.740  1.00  0.00           N
ATOM   3789  HZ1 LYS A 404      29.750  62.410  46.690  1.00  0.00           H
ATOM   3790  HZ2 LYS A 404      30.590  63.100  45.520  1.00  0.00           H
ATOM   3791  HZ3 LYS A 404      29.230  62.420  45.150  1.00  0.00           H
ATOM   3792  C   LYS A 404      32.730  56.160  47.180  1.00  0.00           C
ATOM   3793  O   LYS A 404      33.860  55.730  47.060  1.00  0.00           O
ATOM   3794  N   THR A 405      32.000  55.660  48.190  1.00  0.00           N
ATOM   3795  H   THR A 405      31.140  56.130  48.390  1.00  0.00           H
ATOM   3796  CA  THR A 405      32.460  54.770  49.260  1.00  0.00           C
ATOM   3797  CB  THR A 405      31.260  54.330  50.080  1.00  0.00           C
ATOM   3798  OG1 THR A 405      30.540  55.460  50.460  1.00  0.00           O
ATOM   3799  HG1 THR A 405      29.610  55.140  50.650  1.00  0.00           H
ATOM   3800  CG2 THR A 405      31.530  53.160  51.090  1.00  0.00           C
ATOM   3801  C   THR A 405      33.190  53.510  48.750  1.00  0.00           C
ATOM   3802  O   THR A 405      34.410  53.440  49.090  1.00  0.00           O
ATOM   3803  N   ALA A 406      32.710  52.880  47.680  1.00  0.00           N
ATOM   3804  H   ALA A 406      31.840  53.190  47.290  1.00  0.00           H
ATOM   3805  CA  ALA A 406      33.400  51.790  46.900  1.00  0.00           C
ATOM   3806  CB  ALA A 406      32.510  51.320  45.750  1.00  0.00           C
ATOM   3807  C   ALA A 406      34.760  52.190  46.370  1.00  0.00           C
ATOM   3808  O   ALA A 406      35.640  51.340  46.470  1.00  0.00           O
ATOM   3809  N   HIS A 407      34.870  53.370  45.820  1.00  0.00           N
ATOM   3810  H   HIS A 407      34.080  53.990  45.670  1.00  0.00           H
ATOM   3811  CA  HIS A 407      36.040  53.960  45.110  1.00  0.00           C
ATOM   3812  CB  HIS A 407      35.420  55.140  44.420  1.00  0.00           C
ATOM   3813  CG  HIS A 407      36.290  55.590  43.220  1.00  0.00           C
ATOM   3814  ND1 HIS A 407      37.130  56.650  43.340  1.00  0.00           N
ATOM   3815  CD2 HIS A 407      36.830  54.790  42.290  1.00  0.00           C
ATOM   3816  HD2 HIS A 407      36.520  53.800  41.960  1.00  0.00           H
ATOM   3817  CE1 HIS A 407      38.090  56.550  42.440  1.00  0.00           C
ATOM   3818  HE1 HIS A 407      38.850  57.240  42.080  1.00  0.00           H
ATOM   3819  NE2 HIS A 407      37.840  55.500  41.740  1.00  0.00           N
ATOM   3820  HE2 HIS A 407      38.440  55.130  41.030  1.00  0.00           H
ATOM   3821  C   HIS A 407      37.070  54.410  46.180  1.00  0.00           C
ATOM   3822  O   HIS A 407      38.280  54.530  45.840  1.00  0.00           O
ATOM   3823  N   GLN A 408      36.510  54.930  47.300  1.00  0.00           N
ATOM   3824  H   GLN A 408      35.600  55.310  47.430  1.00  0.00           H
ATOM   3825  CA  GLN A 408      37.320  55.180  48.530  1.00  0.00           C
ATOM   3826  CB  GLN A 408      36.560  56.080  49.520  1.00  0.00           C
ATOM   3827  CG  GLN A 408      36.210  57.440  48.940  1.00  0.00           C
ATOM   3828  CD  GLN A 408      35.800  58.600  49.830  1.00  0.00           C
ATOM   3829  OE1 GLN A 408      35.710  58.460  51.040  1.00  0.00           O
ATOM   3830  NE2 GLN A 408      35.510  59.730  49.300  1.00  0.00           N
ATOM   3831 1HE2 GLN A 408      35.580  59.860  48.310  1.00  0.00           H
ATOM   3832 2HE2 GLN A 408      35.400  60.430  50.000  1.00  0.00           H
ATOM   3833  C   GLN A 408      38.030  54.130  49.270  1.00  0.00           C
ATOM   3834  O   GLN A 408      39.240  53.930  49.120  1.00  0.00           O
ATOM   3835  N   LEU A 409      37.210  53.210  49.760  1.00  0.00           N
ATOM   3836  H   LEU A 409      36.220  53.300  49.630  1.00  0.00           H
ATOM   3837  CA  LEU A 409      37.630  52.100  50.690  1.00  0.00           C
ATOM   3838  CB  LEU A 409      36.390  51.360  51.330  1.00  0.00           C
ATOM   3839  CG  LEU A 409      35.540  52.160  52.350  1.00  0.00           C
ATOM   3840  CD1 LEU A 409      34.250  51.350  52.620  1.00  0.00           C
ATOM   3841  CD2 LEU A 409      36.250  52.540  53.660  1.00  0.00           C
ATOM   3842  C   LEU A 409      38.560  51.030  50.100  1.00  0.00           C
ATOM   3843  O   LEU A 409      39.220  50.350  50.910  1.00  0.00           O
ATOM   3844  N   VAL A 410      38.900  51.170  48.800  1.00  0.00           N
ATOM   3845  H   VAL A 410      38.630  52.000  48.320  1.00  0.00           H
ATOM   3846  CA  VAL A 410      39.700  50.180  48.130  1.00  0.00           C
ATOM   3847  CB  VAL A 410      40.090  50.520  46.680  1.00  0.00           C
ATOM   3848  CG1 VAL A 410      38.940  50.730  45.770  1.00  0.00           C
ATOM   3849  CG2 VAL A 410      40.910  51.790  46.510  1.00  0.00           C
ATOM   3850  C   VAL A 410      41.020  49.850  48.980  1.00  0.00           C
ATOM   3851  O   VAL A 410      41.420  48.690  49.260  1.00  0.00           O
ATOM   3852  N   LEU A 411      41.680  50.920  49.470  1.00  0.00           N
ATOM   3853  H   LEU A 411      41.120  51.750  49.450  1.00  0.00           H
ATOM   3854  CA  LEU A 411      43.000  50.990  50.120  1.00  0.00           C
ATOM   3855  CB  LEU A 411      43.450  52.450  50.040  1.00  0.00           C
ATOM   3856  CG  LEU A 411      44.390  52.800  48.840  1.00  0.00           C
ATOM   3857  CD1 LEU A 411      44.710  54.240  48.880  1.00  0.00           C
ATOM   3858  CD2 LEU A 411      45.630  51.890  48.880  1.00  0.00           C
ATOM   3859  C   LEU A 411      43.090  50.460  51.600  1.00  0.00           C
ATOM   3860  O   LEU A 411      44.120  50.020  52.100  1.00  0.00           O
ATOM   3861  N   SER A 412      41.940  50.390  52.290  1.00  0.00           N
ATOM   3862  H   SER A 412      41.100  50.640  51.800  1.00  0.00           H
ATOM   3863  CA  SER A 412      41.790  50.050  53.710  1.00  0.00           C
ATOM   3864  CB  SER A 412      40.450  50.610  54.140  1.00  0.00           C
ATOM   3865  OG  SER A 412      40.440  50.690  55.560  1.00  0.00           O
ATOM   3866  HG  SER A 412      40.950  51.530  55.750  1.00  0.00           H
ATOM   3867  C   SER A 412      42.040  48.630  54.220  1.00  0.00           C
ATOM   3868  O   SER A 412      41.430  47.660  53.790  1.00  0.00           O
ATOM   3869  N   LYS A 413      42.940  48.520  55.220  1.00  0.00           N
ATOM   3870  H   LYS A 413      43.480  49.310  55.510  1.00  0.00           H
ATOM   3871  CA  LYS A 413      43.350  47.240  55.860  1.00  0.00           C
ATOM   3872  CB  LYS A 413      44.220  47.680  57.030  1.00  0.00           C
ATOM   3873  CG  LYS A 413      45.180  46.650  57.580  1.00  0.00           C
ATOM   3874  CD  LYS A 413      45.960  47.380  58.690  1.00  0.00           C
ATOM   3875  CE  LYS A 413      47.130  46.450  59.280  1.00  0.00           C
ATOM   3876  NZ  LYS A 413      48.360  46.100  58.570  1.00  0.00           N
ATOM   3877  HZ1 LYS A 413      48.280  45.400  57.850  1.00  0.00           H
ATOM   3878  HZ2 LYS A 413      48.550  47.000  58.190  1.00  0.00           H
ATOM   3879  HZ3 LYS A 413      49.100  45.850  59.200  1.00  0.00           H
ATOM   3880  C   LYS A 413      42.150  46.510  56.360  1.00  0.00           C
ATOM   3881  O   LYS A 413      41.130  47.090  56.750  1.00  0.00           O
ATOM   3882  N   GLY A 414      42.090  45.260  55.770  1.00  0.00           N
ATOM   3883  H   GLY A 414      42.830  45.000  55.150  1.00  0.00           H
ATOM   3884  CA  GLY A 414      40.970  44.250  55.880  1.00  0.00           C
ATOM   3885  C   GLY A 414      39.580  44.550  55.280  1.00  0.00           C
ATOM   3886  O   GLY A 414      38.750  43.630  55.100  1.00  0.00           O
ATOM   3887  N   VAL A 415      39.340  45.850  55.110  1.00  0.00           N
ATOM   3888  H   VAL A 415      39.950  46.630  55.280  1.00  0.00           H
ATOM   3889  CA  VAL A 415      38.160  46.320  54.380  1.00  0.00           C
ATOM   3890  CB  VAL A 415      37.920  47.860  54.590  1.00  0.00           C
ATOM   3891  CG1 VAL A 415      36.790  48.410  53.680  1.00  0.00           C
ATOM   3892  CG2 VAL A 415      37.580  48.090  56.010  1.00  0.00           C
ATOM   3893  C   VAL A 415      38.140  46.020  52.850  1.00  0.00           C
ATOM   3894  O   VAL A 415      38.970  46.440  52.070  1.00  0.00           O
ATOM   3895  N   VAL A 416      37.370  44.970  52.450  1.00  0.00           N
ATOM   3896  H   VAL A 416      36.890  44.400  53.110  1.00  0.00           H
ATOM   3897  CA  VAL A 416      37.120  44.600  51.060  1.00  0.00           C
ATOM   3898  CB  VAL A 416      36.840  43.090  50.860  1.00  0.00           C
ATOM   3899  CG1 VAL A 416      36.970  42.660  49.430  1.00  0.00           C
ATOM   3900  CG2 VAL A 416      37.750  42.220  51.690  1.00  0.00           C
ATOM   3901  C   VAL A 416      35.820  45.260  50.650  1.00  0.00           C
ATOM   3902  O   VAL A 416      34.780  44.880  51.180  1.00  0.00           O
ATOM   3903  N   PRO A 417      35.910  46.190  49.730  1.00  0.00           N
ATOM   3904  CA  PRO A 417      34.740  46.890  49.190  1.00  0.00           C
ATOM   3905  CB  PRO A 417      35.370  47.990  48.320  1.00  0.00           C
ATOM   3906  CG  PRO A 417      36.640  47.380  47.790  1.00  0.00           C
ATOM   3907  CD  PRO A 417      37.130  46.600  49.030  1.00  0.00           C
ATOM   3908  C   PRO A 417      33.900  45.920  48.290  1.00  0.00           C
ATOM   3909  O   PRO A 417      34.440  45.280  47.450  1.00  0.00           O
ATOM   3910  N   GLN A 418      32.620  45.890  48.610  1.00  0.00           N
ATOM   3911  H   GLN A 418      32.280  46.290  49.460  1.00  0.00           H
ATOM   3912  CA  GLN A 418      31.650  45.230  47.760  1.00  0.00           C
ATOM   3913  CB  GLN A 418      31.340  43.740  48.190  1.00  0.00           C
ATOM   3914  CG  GLN A 418      32.520  42.760  47.920  1.00  0.00           C
ATOM   3915  CD  GLN A 418      32.860  42.400  46.440  1.00  0.00           C
ATOM   3916  OE1 GLN A 418      34.010  42.220  46.030  1.00  0.00           O
ATOM   3917  NE2 GLN A 418      31.830  42.120  45.660  1.00  0.00           N
ATOM   3918 1HE2 GLN A 418      30.980  41.790  46.060  1.00  0.00           H
ATOM   3919 2HE2 GLN A 418      31.910  42.190  44.660  1.00  0.00           H
ATOM   3920  C   GLN A 418      30.470  46.130  47.450  1.00  0.00           C
ATOM   3921  O   GLN A 418      29.640  46.580  48.270  1.00  0.00           O
ATOM   3922  N   LEU A 419      30.550  46.570  46.180  1.00  0.00           N
ATOM   3923  H   LEU A 419      31.430  46.460  45.710  1.00  0.00           H
ATOM   3924  CA  LEU A 419      29.500  47.400  45.660  1.00  0.00           C
ATOM   3925  CB  LEU A 419      30.000  48.130  44.450  1.00  0.00           C
ATOM   3926  CG  LEU A 419      29.070  49.290  44.080  1.00  0.00           C
ATOM   3927  CD1 LEU A 419      29.250  50.420  45.040  1.00  0.00           C
ATOM   3928  CD2 LEU A 419      29.370  49.720  42.680  1.00  0.00           C
ATOM   3929  C   LEU A 419      28.240  46.550  45.370  1.00  0.00           C
ATOM   3930  O   LEU A 419      28.240  45.590  44.650  1.00  0.00           O
ATOM   3931  N   VAL A 420      27.190  46.880  46.120  1.00  0.00           N
ATOM   3932  H   VAL A 420      27.260  47.550  46.860  1.00  0.00           H
ATOM   3933  CA  VAL A 420      25.850  46.230  46.150  1.00  0.00           C
ATOM   3934  CB  VAL A 420      25.920  45.210  47.320  1.00  0.00           C
ATOM   3935  CG1 VAL A 420      26.830  44.080  46.980  1.00  0.00           C
ATOM   3936  CG2 VAL A 420      26.390  45.790  48.600  1.00  0.00           C
ATOM   3937  C   VAL A 420      24.570  47.020  46.280  1.00  0.00           C
ATOM   3938  O   VAL A 420      24.550  47.890  47.150  1.00  0.00           O
ATOM   3939  N   LYS A 421      23.470  46.440  45.730  1.00  0.00           N
ATOM   3940  H   LYS A 421      23.420  45.460  45.510  1.00  0.00           H
ATOM   3941  CA  LYS A 421      22.230  47.220  45.500  1.00  0.00           C
ATOM   3942  CB  LYS A 421      21.280  46.670  44.370  1.00  0.00           C
ATOM   3943  CG  LYS A 421      22.100  46.640  43.010  1.00  0.00           C
ATOM   3944  CD  LYS A 421      21.130  46.290  41.870  1.00  0.00           C
ATOM   3945  CE  LYS A 421      21.890  45.800  40.630  1.00  0.00           C
ATOM   3946  NZ  LYS A 421      20.820  45.560  39.610  1.00  0.00           N
ATOM   3947  HZ1 LYS A 421      20.430  44.640  39.680  1.00  0.00           H
ATOM   3948  HZ2 LYS A 421      20.000  46.100  39.810  1.00  0.00           H
ATOM   3949  HZ3 LYS A 421      21.080  45.540  38.640  1.00  0.00           H
ATOM   3950  C   LYS A 421      21.280  47.470  46.690  1.00  0.00           C
ATOM   3951  O   LYS A 421      20.580  48.470  46.580  1.00  0.00           O
ATOM   3952  N   GLU A 422      21.280  46.550  47.650  1.00  0.00           N
ATOM   3953  H   GLU A 422      21.930  45.800  47.730  1.00  0.00           H
ATOM   3954  CA  GLU A 422      20.440  46.720  48.870  1.00  0.00           C
ATOM   3955  CB  GLU A 422      19.170  45.910  48.580  1.00  0.00           C
ATOM   3956  CG  GLU A 422      17.960  46.770  48.790  1.00  0.00           C
ATOM   3957  CD  GLU A 422      17.740  47.360  50.170  1.00  0.00           C
ATOM   3958  OE1 GLU A 422      16.920  46.910  50.990  1.00  0.00           O
ATOM   3959  OE2 GLU A 422      18.370  48.400  50.410  1.00  0.00           O
ATOM   3960  C   GLU A 422      20.990  46.420  50.260  1.00  0.00           C
ATOM   3961  O   GLU A 422      21.030  45.210  50.480  1.00  0.00           O
ATOM   3962  N   ILE A 423      21.410  47.470  50.940  1.00  0.00           N
ATOM   3963  H   ILE A 423      21.350  48.420  50.670  1.00  0.00           H
ATOM   3964  CA  ILE A 423      21.780  47.160  52.350  1.00  0.00           C
ATOM   3965  CB  ILE A 423      23.110  47.870  52.620  1.00  0.00           C
ATOM   3966  CG1 ILE A 423      23.080  49.360  52.340  1.00  0.00           C
ATOM   3967  CG2 ILE A 423      24.190  47.160  51.890  1.00  0.00           C
ATOM   3968  CD  ILE A 423      24.390  50.070  52.700  1.00  0.00           C
ATOM   3969  C   ILE A 423      20.770  47.570  53.420  1.00  0.00           C
ATOM   3970  O   ILE A 423      21.180  47.500  54.590  1.00  0.00           O
ATOM   3971  N   THR A 424      19.560  48.060  53.080  1.00  0.00           N
ATOM   3972  H   THR A 424      19.210  48.060  52.140  1.00  0.00           H
ATOM   3973  CA  THR A 424      18.600  48.560  54.010  1.00  0.00           C
ATOM   3974  CB  THR A 424      17.780  49.710  53.480  1.00  0.00           C
ATOM   3975  OG1 THR A 424      16.840  49.480  52.410  1.00  0.00           O
ATOM   3976  HG1 THR A 424      17.200  49.030  51.590  1.00  0.00           H
ATOM   3977  CG2 THR A 424      18.560  51.020  53.220  1.00  0.00           C
ATOM   3978  C   THR A 424      17.760  47.470  54.650  1.00  0.00           C
ATOM   3979  O   THR A 424      17.790  47.380  55.870  1.00  0.00           O
ATOM   3980  N   SER A 425      17.220  46.530  53.840  1.00  0.00           N
ATOM   3981  H   SER A 425      17.080  46.620  52.860  1.00  0.00           H
ATOM   3982  CA  SER A 425      16.460  45.310  54.340  1.00  0.00           C
ATOM   3983  CB  SER A 425      15.600  44.810  53.170  1.00  0.00           C
ATOM   3984  OG  SER A 425      14.790  43.740  53.740  1.00  0.00           O
ATOM   3985  HG  SER A 425      14.650  43.180  52.920  1.00  0.00           H
ATOM   3986  C   SER A 425      17.410  44.200  54.840  1.00  0.00           C
ATOM   3987  O   SER A 425      18.110  43.620  54.060  1.00  0.00           O
ATOM   3988  N   THR A 426      17.290  43.910  56.140  1.00  0.00           N
ATOM   3989  H   THR A 426      16.360  44.000  56.490  1.00  0.00           H
ATOM   3990  CA  THR A 426      18.190  42.970  56.760  1.00  0.00           C
ATOM   3991  CB  THR A 426      18.040  42.780  58.260  1.00  0.00           C
ATOM   3992  OG1 THR A 426      16.700  42.880  58.690  1.00  0.00           O
ATOM   3993  HG1 THR A 426      16.500  43.850  58.550  1.00  0.00           H
ATOM   3994  CG2 THR A 426      18.860  43.650  59.070  1.00  0.00           C
ATOM   3995  C   THR A 426      18.160  41.550  56.170  1.00  0.00           C
ATOM   3996  O   THR A 426      19.260  41.010  56.030  1.00  0.00           O
ATOM   3997  N   ASP A 427      17.060  41.010  55.670  1.00  0.00           N
ATOM   3998  H   ASP A 427      16.190  41.320  56.040  1.00  0.00           H
ATOM   3999  CA  ASP A 427      17.080  39.690  54.940  1.00  0.00           C
ATOM   4000  CB  ASP A 427      15.670  39.150  54.750  1.00  0.00           C
ATOM   4001  CG  ASP A 427      15.050  38.440  55.990  1.00  0.00           C
ATOM   4002  OD1 ASP A 427      14.740  37.260  55.850  1.00  0.00           O
ATOM   4003  OD2 ASP A 427      14.730  39.120  57.000  1.00  0.00           O
ATOM   4004  C   ASP A 427      17.930  39.710  53.620  1.00  0.00           C
ATOM   4005  O   ASP A 427      18.580  38.670  53.370  1.00  0.00           O
ATOM   4006  N   ASP A 428      17.790  40.870  52.960  1.00  0.00           N
ATOM   4007  H   ASP A 428      17.300  41.680  53.310  1.00  0.00           H
ATOM   4008  CA  ASP A 428      18.370  41.110  51.630  1.00  0.00           C
ATOM   4009  CB  ASP A 428      17.690  42.380  51.060  1.00  0.00           C
ATOM   4010  CG  ASP A 428      16.260  42.150  50.430  1.00  0.00           C
ATOM   4011  OD1 ASP A 428      15.360  42.190  51.230  1.00  0.00           O
ATOM   4012  OD2 ASP A 428      16.160  41.840  49.190  1.00  0.00           O
ATOM   4013  C   ASP A 428      19.900  41.250  51.770  1.00  0.00           C
ATOM   4014  O   ASP A 428      20.650  40.370  51.480  1.00  0.00           O
ATOM   4015  N   PHE A 429      20.310  42.050  52.730  1.00  0.00           N
ATOM   4016  H   PHE A 429      19.740  42.740  53.180  1.00  0.00           H
ATOM   4017  CA  PHE A 429      21.740  42.160  53.160  1.00  0.00           C
ATOM   4018  CB  PHE A 429      21.760  43.370  54.150  1.00  0.00           C
ATOM   4019  CG  PHE A 429      23.060  43.590  54.910  1.00  0.00           C
ATOM   4020  CD1 PHE A 429      24.290  43.840  54.320  1.00  0.00           C
ATOM   4021  HD1 PHE A 429      24.360  43.690  53.250  1.00  0.00           H
ATOM   4022  CD2 PHE A 429      23.060  43.300  56.260  1.00  0.00           C
ATOM   4023  HD2 PHE A 429      22.090  43.000  56.670  1.00  0.00           H
ATOM   4024  CE1 PHE A 429      25.430  43.770  55.090  1.00  0.00           C
ATOM   4025  HE1 PHE A 429      26.290  44.150  54.540  1.00  0.00           H
ATOM   4026  CE2 PHE A 429      24.130  43.280  57.040  1.00  0.00           C
ATOM   4027  HE2 PHE A 429      24.130  42.880  58.060  1.00  0.00           H
ATOM   4028  CZ  PHE A 429      25.390  43.510  56.460  1.00  0.00           C
ATOM   4029  HZ  PHE A 429      26.270  43.470  57.100  1.00  0.00           H
ATOM   4030  C   PHE A 429      22.420  40.890  53.680  1.00  0.00           C
ATOM   4031  O   PHE A 429      23.520  40.520  53.230  1.00  0.00           O
ATOM   4032  N   TYR A 430      21.720  40.190  54.600  1.00  0.00           N
ATOM   4033  H   TYR A 430      20.800  40.420  54.920  1.00  0.00           H
ATOM   4034  CA  TYR A 430      22.130  38.840  55.000  1.00  0.00           C
ATOM   4035  CB  TYR A 430      21.060  38.110  55.940  1.00  0.00           C
ATOM   4036  CG  TYR A 430      20.760  38.660  57.350  1.00  0.00           C
ATOM   4037  CD1 TYR A 430      19.480  38.580  57.870  1.00  0.00           C
ATOM   4038  HD1 TYR A 430      18.810  37.810  57.480  1.00  0.00           H
ATOM   4039  CD2 TYR A 430      21.780  39.360  58.000  1.00  0.00           C
ATOM   4040  HD2 TYR A 430      22.750  39.530  57.540  1.00  0.00           H
ATOM   4041  CE1 TYR A 430      19.170  39.290  59.030  1.00  0.00           C
ATOM   4042  HE1 TYR A 430      18.120  39.390  59.290  1.00  0.00           H
ATOM   4043  CE2 TYR A 430      21.470  40.140  59.070  1.00  0.00           C
ATOM   4044  HE2 TYR A 430      22.230  40.870  59.330  1.00  0.00           H
ATOM   4045  CZ  TYR A 430      20.170  40.070  59.640  1.00  0.00           C
ATOM   4046  OH  TYR A 430      19.800  40.770  60.730  1.00  0.00           O
ATOM   4047  HH  TYR A 430      20.660  41.130  61.100  1.00  0.00           H
ATOM   4048  C   TYR A 430      22.380  37.880  53.860  1.00  0.00           C
ATOM   4049  O   TYR A 430      23.280  37.030  53.970  1.00  0.00           O
ATOM   4050  N   ARG A 431      21.330  37.640  53.070  1.00  0.00           N
ATOM   4051  H   ARG A 431      20.470  38.160  53.080  1.00  0.00           H
ATOM   4052  CA  ARG A 431      21.540  36.770  51.880  1.00  0.00           C
ATOM   4053  CB  ARG A 431      20.320  36.840  50.940  1.00  0.00           C
ATOM   4054  CG  ARG A 431      19.070  36.100  51.350  1.00  0.00           C
ATOM   4055  CD  ARG A 431      17.710  36.500  50.660  1.00  0.00           C
ATOM   4056  NE  ARG A 431      16.590  35.990  51.380  1.00  0.00           N
ATOM   4057  HE  ARG A 431      16.630  35.000  51.570  1.00  0.00           H
ATOM   4058  CZ  ARG A 431      15.570  36.670  51.960  1.00  0.00           C
ATOM   4059  NH1 ARG A 431      15.350  37.950  51.710  1.00  0.00           N
ATOM   4060 1HH1 ARG A 431      16.050  38.510  51.240  1.00  0.00           H
ATOM   4061 2HH1 ARG A 431      14.510  38.330  52.110  1.00  0.00           H
ATOM   4062  NH2 ARG A 431      14.570  36.040  52.650  1.00  0.00           N
ATOM   4063 1HH2 ARG A 431      14.530  35.050  52.790  1.00  0.00           H
ATOM   4064 2HH2 ARG A 431      13.770  36.600  52.830  1.00  0.00           H
ATOM   4065  C   ARG A 431      22.720  37.100  50.970  1.00  0.00           C
ATOM   4066  O   ARG A 431      23.690  36.390  50.830  1.00  0.00           O
ATOM   4067  N   LEU A 432      22.750  38.390  50.540  1.00  0.00           N
ATOM   4068  H   LEU A 432      21.950  38.980  50.630  1.00  0.00           H
ATOM   4069  CA  LEU A 432      23.900  39.120  49.900  1.00  0.00           C
ATOM   4070  CB  LEU A 432      23.590  40.660  49.900  1.00  0.00           C
ATOM   4071  CG  LEU A 432      23.200  41.290  48.570  1.00  0.00           C
ATOM   4072  CD1 LEU A 432      22.780  42.750  48.650  1.00  0.00           C
ATOM   4073  CD2 LEU A 432      24.330  41.040  47.540  1.00  0.00           C
ATOM   4074  C   LEU A 432      25.340  39.010  50.600  1.00  0.00           C
ATOM   4075  O   LEU A 432      26.310  38.470  49.980  1.00  0.00           O
ATOM   4076  N   GLY A 433      25.440  39.220  51.920  1.00  0.00           N
ATOM   4077  H   GLY A 433      24.610  39.480  52.410  1.00  0.00           H
ATOM   4078  CA  GLY A 433      26.610  38.890  52.830  1.00  0.00           C
ATOM   4079  C   GLY A 433      26.970  37.350  52.820  1.00  0.00           C
ATOM   4080  O   GLY A 433      28.030  36.980  52.320  1.00  0.00           O
ATOM   4081  N   LYS A 434      26.030  36.420  53.060  1.00  0.00           N
ATOM   4082  H   LYS A 434      25.060  36.630  53.160  1.00  0.00           H
ATOM   4083  CA  LYS A 434      26.310  34.950  52.970  1.00  0.00           C
ATOM   4084  CB  LYS A 434      25.160  34.050  53.470  1.00  0.00           C
ATOM   4085  CG  LYS A 434      25.420  33.840  54.940  1.00  0.00           C
ATOM   4086  CD  LYS A 434      24.320  33.160  55.770  1.00  0.00           C
ATOM   4087  CE  LYS A 434      23.990  31.740  55.170  1.00  0.00           C
ATOM   4088  NZ  LYS A 434      22.930  31.010  55.850  1.00  0.00           N
ATOM   4089  HZ1 LYS A 434      22.110  31.530  56.100  1.00  0.00           H
ATOM   4090  HZ2 LYS A 434      22.630  30.310  55.200  1.00  0.00           H
ATOM   4091  HZ3 LYS A 434      23.270  30.540  56.670  1.00  0.00           H
ATOM   4092  C   LYS A 434      26.650  34.390  51.570  1.00  0.00           C
ATOM   4093  O   LYS A 434      27.620  33.700  51.410  1.00  0.00           O
ATOM   4094  N   GLU A 435      25.900  34.790  50.550  1.00  0.00           N
ATOM   4095  H   GLU A 435      25.170  35.470  50.610  1.00  0.00           H
ATOM   4096  CA  GLU A 435      26.240  34.580  49.120  1.00  0.00           C
ATOM   4097  CB  GLU A 435      25.250  35.160  48.160  1.00  0.00           C
ATOM   4098  CG  GLU A 435      24.060  34.150  48.050  1.00  0.00           C
ATOM   4099  CD  GLU A 435      23.140  34.550  46.940  1.00  0.00           C
ATOM   4100  OE1 GLU A 435      23.270  34.320  45.740  1.00  0.00           O
ATOM   4101  OE2 GLU A 435      22.270  35.370  47.370  1.00  0.00           O
ATOM   4102  C   GLU A 435      27.720  34.930  48.730  1.00  0.00           C
ATOM   4103  O   GLU A 435      28.480  34.170  48.170  1.00  0.00           O
ATOM   4104  N   LEU A 436      28.150  36.100  49.230  1.00  0.00           N
ATOM   4105  H   LEU A 436      27.500  36.790  49.530  1.00  0.00           H
ATOM   4106  CA  LEU A 436      29.460  36.670  48.840  1.00  0.00           C
ATOM   4107  CB  LEU A 436      29.450  38.180  48.870  1.00  0.00           C
ATOM   4108  CG  LEU A 436      29.080  38.750  47.500  1.00  0.00           C
ATOM   4109  CD1 LEU A 436      28.760  40.250  47.660  1.00  0.00           C
ATOM   4110  CD2 LEU A 436      30.200  38.650  46.430  1.00  0.00           C
ATOM   4111  C   LEU A 436      30.650  35.970  49.580  1.00  0.00           C
ATOM   4112  O   LEU A 436      31.620  35.560  48.910  1.00  0.00           O
ATOM   4113  N   ALA A 437      30.350  35.500  50.800  1.00  0.00           N
ATOM   4114  H   ALA A 437      29.460  35.710  51.200  1.00  0.00           H
ATOM   4115  CA  ALA A 437      31.210  34.660  51.670  1.00  0.00           C
ATOM   4116  CB  ALA A 437      30.410  34.330  53.010  1.00  0.00           C
ATOM   4117  C   ALA A 437      31.540  33.300  50.930  1.00  0.00           C
ATOM   4118  O   ALA A 437      32.750  32.920  50.830  1.00  0.00           O
ATOM   4119  N   LEU A 438      30.480  32.740  50.390  1.00  0.00           N
ATOM   4120  H   LEU A 438      29.560  32.990  50.700  1.00  0.00           H
ATOM   4121  CA  LEU A 438      30.440  31.550  49.550  1.00  0.00           C
ATOM   4122  CB  LEU A 438      28.970  30.990  49.370  1.00  0.00           C
ATOM   4123  CG  LEU A 438      28.320  30.450  50.660  1.00  0.00           C
ATOM   4124  CD1 LEU A 438      26.800  30.610  50.390  1.00  0.00           C
ATOM   4125  CD2 LEU A 438      28.660  29.030  51.030  1.00  0.00           C
ATOM   4126  C   LEU A 438      31.120  31.950  48.220  1.00  0.00           C
ATOM   4127  O   LEU A 438      32.200  31.440  48.040  1.00  0.00           O
ATOM   4128  N   GLN A 439      30.740  32.880  47.420  1.00  0.00           N
ATOM   4129  H   GLN A 439      29.930  33.410  47.660  1.00  0.00           H
ATOM   4130  CA  GLN A 439      31.310  33.180  46.100  1.00  0.00           C
ATOM   4131  CB  GLN A 439      30.410  34.220  45.410  1.00  0.00           C
ATOM   4132  CG  GLN A 439      29.120  33.670  44.940  1.00  0.00           C
ATOM   4133  CD  GLN A 439      28.070  34.660  44.380  1.00  0.00           C
ATOM   4134  OE1 GLN A 439      28.560  35.700  43.880  1.00  0.00           O
ATOM   4135  NE2 GLN A 439      26.780  34.550  44.640  1.00  0.00           N
ATOM   4136 1HE2 GLN A 439      26.420  33.770  45.150  1.00  0.00           H
ATOM   4137 2HE2 GLN A 439      26.150  35.210  44.230  1.00  0.00           H
ATOM   4138  C   GLN A 439      32.730  33.630  45.920  1.00  0.00           C
ATOM   4139  O   GLN A 439      33.340  33.510  44.840  1.00  0.00           O
ATOM   4140  N   SER A 440      33.290  34.120  47.010  1.00  0.00           N
ATOM   4141  H   SER A 440      32.750  34.450  47.790  1.00  0.00           H
ATOM   4142  CA  SER A 440      34.670  34.720  46.980  1.00  0.00           C
ATOM   4143  CB  SER A 440      34.800  35.780  48.020  1.00  0.00           C
ATOM   4144  OG  SER A 440      34.420  35.380  49.300  1.00  0.00           O
ATOM   4145  HG  SER A 440      33.480  35.660  49.440  1.00  0.00           H
ATOM   4146  C   SER A 440      35.730  33.610  47.230  1.00  0.00           C
ATOM   4147  O   SER A 440      36.650  33.350  46.490  1.00  0.00           O
ATOM   4148  N   GLY A 441      35.400  32.760  48.190  1.00  0.00           N
ATOM   4149  H   GLY A 441      34.410  32.710  48.350  1.00  0.00           H
ATOM   4150  CA  GLY A 441      36.320  31.810  48.920  1.00  0.00           C
ATOM   4151  C   GLY A 441      36.710  32.260  50.390  1.00  0.00           C
ATOM   4152  O   GLY A 441      37.790  31.840  50.830  1.00  0.00           O
ATOM   4153  N   LEU A 442      35.960  33.160  50.990  1.00  0.00           N
ATOM   4154  H   LEU A 442      35.130  33.540  50.570  1.00  0.00           H
ATOM   4155  CA  LEU A 442      36.150  33.600  52.450  1.00  0.00           C
ATOM   4156  CB  LEU A 442      35.650  35.050  52.540  1.00  0.00           C
ATOM   4157  CG  LEU A 442      36.570  35.990  51.730  1.00  0.00           C
ATOM   4158  CD1 LEU A 442      35.850  37.310  51.430  1.00  0.00           C
ATOM   4159  CD2 LEU A 442      37.880  36.180  52.480  1.00  0.00           C
ATOM   4160  C   LEU A 442      35.620  32.780  53.650  1.00  0.00           C
ATOM   4161  O   LEU A 442      36.270  32.710  54.710  1.00  0.00           O
ATOM   4162  N   ALA A 443      34.640  31.960  53.320  1.00  0.00           N
ATOM   4163  H   ALA A 443      34.290  31.890  52.390  1.00  0.00           H
ATOM   4164  CA  ALA A 443      34.050  30.970  54.290  1.00  0.00           C
ATOM   4165  CB  ALA A 443      33.070  31.770  55.170  1.00  0.00           C
ATOM   4166  C   ALA A 443      33.490  29.720  53.590  1.00  0.00           C
ATOM   4167  O   ALA A 443      33.240  29.830  52.410  1.00  0.00           O
ATOM   4168  N   HIS A 444      33.470  28.650  54.350  1.00  0.00           N
ATOM   4169  H   HIS A 444      33.800  28.640  55.300  1.00  0.00           H
ATOM   4170  CA  HIS A 444      33.060  27.380  53.780  1.00  0.00           C
ATOM   4171  CB  HIS A 444      34.350  26.560  53.600  1.00  0.00           C
ATOM   4172  CG  HIS A 444      34.330  25.590  52.440  1.00  0.00           C
ATOM   4173  ND1 HIS A 444      33.330  24.790  52.050  1.00  0.00           N
ATOM   4174  CD2 HIS A 444      35.480  25.290  51.770  1.00  0.00           C
ATOM   4175  HD2 HIS A 444      36.480  25.570  52.110  1.00  0.00           H
ATOM   4176  CE1 HIS A 444      33.880  24.000  51.110  1.00  0.00           C
ATOM   4177  HE1 HIS A 444      33.350  23.270  50.510  1.00  0.00           H
ATOM   4178  NE2 HIS A 444      35.200  24.260  50.920  1.00  0.00           N
ATOM   4179  HE2 HIS A 444      35.860  24.060  50.200  1.00  0.00           H
ATOM   4180  C   HIS A 444      32.190  26.640  54.800  1.00  0.00           C
ATOM   4181  O   HIS A 444      32.540  26.540  56.030  1.00  0.00           O
ATOM   4182  N   LYS A 445      31.160  25.980  54.260  1.00  0.00           N
ATOM   4183  H   LYS A 445      31.150  25.740  53.290  1.00  0.00           H
ATOM   4184  CA  LYS A 445      30.100  25.280  54.960  1.00  0.00           C
ATOM   4185  CB  LYS A 445      29.580  24.070  54.170  1.00  0.00           C
ATOM   4186  CG  LYS A 445      28.650  24.330  52.990  1.00  0.00           C
ATOM   4187  CD  LYS A 445      27.480  25.180  53.290  1.00  0.00           C
ATOM   4188  CE  LYS A 445      26.440  25.050  52.190  1.00  0.00           C
ATOM   4189  NZ  LYS A 445      25.510  23.940  52.240  1.00  0.00           N
ATOM   4190  HZ1 LYS A 445      25.260  23.650  53.170  1.00  0.00           H
ATOM   4191  HZ2 LYS A 445      24.750  24.000  51.600  1.00  0.00           H
ATOM   4192  HZ3 LYS A 445      26.000  23.190  51.800  1.00  0.00           H
ATOM   4193  C   LYS A 445      30.630  24.720  56.340  1.00  0.00           C
ATOM   4194  O   LYS A 445      31.520  23.860  56.360  1.00  0.00           O
ATOM   4195  N   GLY A 446      30.310  25.450  57.350  1.00  0.00           N
ATOM   4196  H   GLY A 446      29.620  26.170  57.230  1.00  0.00           H
ATOM   4197  CA  GLY A 446      30.760  25.150  58.730  1.00  0.00           C
ATOM   4198  C   GLY A 446      31.310  26.300  59.580  1.00  0.00           C
ATOM   4199  O   GLY A 446      31.410  26.300  60.840  1.00  0.00           O
ATOM   4200  N   ASP A 447      31.900  27.220  58.860  1.00  0.00           N
ATOM   4201  H   ASP A 447      31.930  27.090  57.870  1.00  0.00           H
ATOM   4202  CA  ASP A 447      32.370  28.530  59.400  1.00  0.00           C
ATOM   4203  CB  ASP A 447      33.410  29.130  58.440  1.00  0.00           C
ATOM   4204  CG  ASP A 447      34.760  28.480  58.270  1.00  0.00           C
ATOM   4205  OD1 ASP A 447      35.420  28.270  59.300  1.00  0.00           O
ATOM   4206  OD2 ASP A 447      35.050  27.990  57.170  1.00  0.00           O
ATOM   4207  C   ASP A 447      31.220  29.570  59.500  1.00  0.00           C
ATOM   4208  O   ASP A 447      30.190  29.450  58.820  1.00  0.00           O
ATOM   4209  N   VAL A 448      31.450  30.540  60.360  1.00  0.00           N
ATOM   4210  H   VAL A 448      32.330  30.520  60.840  1.00  0.00           H
ATOM   4211  CA  VAL A 448      30.440  31.560  60.760  1.00  0.00           C
ATOM   4212  CB  VAL A 448      30.220  31.250  62.250  1.00  0.00           C
ATOM   4213  CG1 VAL A 448      31.020  32.090  63.290  1.00  0.00           C
ATOM   4214  CG2 VAL A 448      28.750  31.390  62.550  1.00  0.00           C
ATOM   4215  C   VAL A 448      30.740  33.020  60.360  1.00  0.00           C
ATOM   4216  O   VAL A 448      31.840  33.470  60.230  1.00  0.00           O
ATOM   4217  N   VAL A 449      29.630  33.730  60.150  1.00  0.00           N
ATOM   4218  H   VAL A 449      28.730  33.300  60.270  1.00  0.00           H
ATOM   4219  CA  VAL A 449      29.630  35.140  59.650  1.00  0.00           C
ATOM   4220  CB  VAL A 449      29.370  35.190  58.100  1.00  0.00           C
ATOM   4221  CG1 VAL A 449      30.420  34.450  57.240  1.00  0.00           C
ATOM   4222  CG2 VAL A 449      28.020  34.500  57.720  1.00  0.00           C
ATOM   4223  C   VAL A 449      28.760  36.110  60.410  1.00  0.00           C
ATOM   4224  O   VAL A 449      27.560  35.960  60.690  1.00  0.00           O
ATOM   4225  N   VAL A 450      29.530  37.100  60.910  1.00  0.00           N
ATOM   4226  H   VAL A 450      30.510  37.120  60.740  1.00  0.00           H
ATOM   4227  CA  VAL A 450      29.080  38.140  61.800  1.00  0.00           C
ATOM   4228  CB  VAL A 450      30.130  38.420  62.900  1.00  0.00           C
ATOM   4229  CG1 VAL A 450      29.530  39.480  63.870  1.00  0.00           C
ATOM   4230  CG2 VAL A 450      30.330  37.100  63.680  1.00  0.00           C
ATOM   4231  C   VAL A 450      28.610  39.380  61.050  1.00  0.00           C
ATOM   4232  O   VAL A 450      29.340  40.000  60.290  1.00  0.00           O
ATOM   4233  N   MET A 451      27.330  39.530  61.040  1.00  0.00           N
ATOM   4234  H   MET A 451      26.780  38.890  61.570  1.00  0.00           H
ATOM   4235  CA  MET A 451      26.640  40.640  60.360  1.00  0.00           C
ATOM   4236  CB  MET A 451      25.330  40.110  59.830  1.00  0.00           C
ATOM   4237  CG  MET A 451      25.370  39.550  58.410  1.00  0.00           C
ATOM   4238  SD  MET A 451      26.310  38.010  58.160  1.00  0.00           S
ATOM   4239  CE  MET A 451      25.400  37.160  56.880  1.00  0.00           C
ATOM   4240  C   MET A 451      26.270  41.910  61.230  1.00  0.00           C
ATOM   4241  O   MET A 451      25.630  41.790  62.290  1.00  0.00           O
ATOM   4242  N   VAL A 452      26.780  43.020  60.810  1.00  0.00           N
ATOM   4243  H   VAL A 452      27.390  43.090  60.020  1.00  0.00           H
ATOM   4244  CA  VAL A 452      26.310  44.340  61.340  1.00  0.00           C
ATOM   4245  CB  VAL A 452      27.390  45.320  61.870  1.00  0.00           C
ATOM   4246  CG1 VAL A 452      27.340  45.300  63.390  1.00  0.00           C
ATOM   4247  CG2 VAL A 452      28.800  44.980  61.420  1.00  0.00           C
ATOM   4248  C   VAL A 452      25.340  45.060  60.440  1.00  0.00           C
ATOM   4249  O   VAL A 452      25.580  45.140  59.270  1.00  0.00           O
ATOM   4250  N   SER A 453      24.370  45.710  61.070  1.00  0.00           N
ATOM   4251  H   SER A 453      24.560  46.030  62.000  1.00  0.00           H
ATOM   4252  CA  SER A 453      23.230  46.300  60.370  1.00  0.00           C
ATOM   4253  CB  SER A 453      21.980  45.350  60.300  1.00  0.00           C
ATOM   4254  OG  SER A 453      21.690  44.690  61.550  1.00  0.00           O
ATOM   4255  HG  SER A 453      21.270  45.330  62.190  1.00  0.00           H
ATOM   4256  C   SER A 453      22.900  47.640  61.000  1.00  0.00           C
ATOM   4257  O   SER A 453      23.360  47.900  62.110  1.00  0.00           O
ATOM   4258  N   GLY A 454      22.000  48.360  60.310  1.00  0.00           N
ATOM   4259  H   GLY A 454      21.740  48.110  59.380  1.00  0.00           H
ATOM   4260  CA  GLY A 454      21.610  49.690  60.810  1.00  0.00           C
ATOM   4261  C   GLY A 454      20.150  50.000  60.480  1.00  0.00           C
ATOM   4262  O   GLY A 454      19.340  49.170  60.040  1.00  0.00           O
ATOM   4263  N   ALA A 455      19.750  51.160  60.970  1.00  0.00           N
ATOM   4264  H   ALA A 455      20.280  51.680  61.650  1.00  0.00           H
ATOM   4265  CA  ALA A 455      18.400  51.720  60.760  1.00  0.00           C
ATOM   4266  CB  ALA A 455      18.130  52.950  61.670  1.00  0.00           C
ATOM   4267  C   ALA A 455      17.960  52.040  59.310  1.00  0.00           C
ATOM   4268  O   ALA A 455      18.670  52.680  58.520  1.00  0.00           O
ATOM   4269  N   LEU A 456      16.620  51.820  59.090  1.00  0.00           N
ATOM   4270  H   LEU A 456      16.020  51.510  59.830  1.00  0.00           H
ATOM   4271  CA  LEU A 456      16.000  52.050  57.800  1.00  0.00           C
ATOM   4272  CB  LEU A 456      14.490  51.720  57.840  1.00  0.00           C
ATOM   4273  CG  LEU A 456      14.280  50.260  57.770  1.00  0.00           C
ATOM   4274  CD1 LEU A 456      12.750  50.100  57.910  1.00  0.00           C
ATOM   4275  CD2 LEU A 456      14.770  49.510  56.500  1.00  0.00           C
ATOM   4276  C   LEU A 456      15.980  53.490  57.240  1.00  0.00           C
ATOM   4277  O   LEU A 456      15.980  53.700  56.030  1.00  0.00           O
ATOM   4278  N   VAL A 457      15.970  54.480  58.170  1.00  0.00           N
ATOM   4279  H   VAL A 457      15.730  54.210  59.100  1.00  0.00           H
ATOM   4280  CA  VAL A 457      16.080  55.950  57.970  1.00  0.00           C
ATOM   4281  CB  VAL A 457      16.090  56.560  59.370  1.00  0.00           C
ATOM   4282  CG1 VAL A 457      15.790  58.030  59.220  1.00  0.00           C
ATOM   4283  CG2 VAL A 457      15.050  55.970  60.320  1.00  0.00           C
ATOM   4284  C   VAL A 457      17.360  56.480  57.220  1.00  0.00           C
ATOM   4285  O   VAL A 457      18.410  55.760  57.210  1.00  0.00           O
ATOM   4286  N   PRO A 458      17.190  57.490  56.360  1.00  0.00           N
ATOM   4287  CA  PRO A 458      18.340  58.360  55.900  1.00  0.00           C
ATOM   4288  CB  PRO A 458      17.610  59.520  55.360  1.00  0.00           C
ATOM   4289  CG  PRO A 458      16.320  58.970  54.670  1.00  0.00           C
ATOM   4290  CD  PRO A 458      15.890  57.960  55.730  1.00  0.00           C
ATOM   4291  C   PRO A 458      19.240  58.780  57.030  1.00  0.00           C
ATOM   4292  O   PRO A 458      18.880  59.220  58.120  1.00  0.00           O
ATOM   4293  N   SER A 459      20.460  58.400  56.750  1.00  0.00           N
ATOM   4294  H   SER A 459      20.710  58.100  55.830  1.00  0.00           H
ATOM   4295  CA  SER A 459      21.690  58.570  57.550  1.00  0.00           C
ATOM   4296  CB  SER A 459      22.110  59.990  57.400  1.00  0.00           C
ATOM   4297  OG  SER A 459      22.740  60.210  56.150  1.00  0.00           O
ATOM   4298  HG  SER A 459      22.100  60.770  55.610  1.00  0.00           H
ATOM   4299  C   SER A 459      21.760  57.940  58.890  1.00  0.00           C
ATOM   4300  O   SER A 459      22.430  58.450  59.740  1.00  0.00           O
ATOM   4301  N   GLY A 460      21.210  56.730  59.000  1.00  0.00           N
ATOM   4302  H   GLY A 460      20.800  56.440  58.140  1.00  0.00           H
ATOM   4303  CA  GLY A 460      20.750  56.040  60.270  1.00  0.00           C
ATOM   4304  C   GLY A 460      21.900  55.660  61.290  1.00  0.00           C
ATOM   4305  O   GLY A 460      22.950  55.070  60.880  1.00  0.00           O
ATOM   4306  N   THR A 461      21.450  55.580  62.570  1.00  0.00           N
ATOM   4307  H   THR A 461      20.750  56.230  62.850  1.00  0.00           H
ATOM   4308  CA  THR A 461      22.090  54.810  63.650  1.00  0.00           C
ATOM   4309  CB  THR A 461      21.300  54.940  64.960  1.00  0.00           C
ATOM   4310  OG1 THR A 461      21.510  56.300  65.440  1.00  0.00           O
ATOM   4311  HG1 THR A 461      20.790  56.550  66.080  1.00  0.00           H
ATOM   4312  CG2 THR A 461      21.970  53.930  65.960  1.00  0.00           C
ATOM   4313  C   THR A 461      22.210  53.340  63.270  1.00  0.00           C
ATOM   4314  O   THR A 461      21.230  52.680  62.960  1.00  0.00           O
ATOM   4315  N   THR A 462      23.450  52.970  63.160  1.00  0.00           N
ATOM   4316  H   THR A 462      24.130  53.620  62.800  1.00  0.00           H
ATOM   4317  CA  THR A 462      23.970  51.560  63.350  1.00  0.00           C
ATOM   4318  CB  THR A 462      25.430  51.460  62.880  1.00  0.00           C
ATOM   4319  OG1 THR A 462      25.580  52.000  61.570  1.00  0.00           O
ATOM   4320  HG1 THR A 462      26.390  51.690  61.070  1.00  0.00           H
ATOM   4321  CG2 THR A 462      25.910  50.070  62.850  1.00  0.00           C
ATOM   4322  C   THR A 462      23.680  51.110  64.790  1.00  0.00           C
ATOM   4323  O   THR A 462      24.410  51.410  65.730  1.00  0.00           O
ATOM   4324  N   ASN A 463      23.050  49.970  64.800  1.00  0.00           N
ATOM   4325  H   ASN A 463      22.600  49.590  64.000  1.00  0.00           H
ATOM   4326  CA  ASN A 463      22.470  49.430  66.090  1.00  0.00           C
ATOM   4327  CB  ASN A 463      21.070  50.020  66.290  1.00  0.00           C
ATOM   4328  CG  ASN A 463      19.980  49.360  65.360  1.00  0.00           C
ATOM   4329  OD1 ASN A 463      20.250  49.070  64.190  1.00  0.00           O
ATOM   4330  ND2 ASN A 463      18.750  49.250  65.830  1.00  0.00           N
ATOM   4331 1HD2 ASN A 463      18.500  49.710  66.680  1.00  0.00           H
ATOM   4332 2HD2 ASN A 463      18.170  48.670  65.260  1.00  0.00           H
ATOM   4333  C   ASN A 463      22.330  47.900  66.280  1.00  0.00           C
ATOM   4334  O   ASN A 463      22.300  47.450  67.450  1.00  0.00           O
ATOM   4335  N   THR A 464      22.400  47.120  65.160  1.00  0.00           N
ATOM   4336  H   THR A 464      22.320  47.540  64.250  1.00  0.00           H
ATOM   4337  CA  THR A 464      22.200  45.660  65.250  1.00  0.00           C
ATOM   4338  CB  THR A 464      20.900  45.300  64.560  1.00  0.00           C
ATOM   4339  OG1 THR A 464      20.650  46.100  63.350  1.00  0.00           O
ATOM   4340  HG1 THR A 464      19.790  46.620  63.330  1.00  0.00           H
ATOM   4341  CG2 THR A 464      19.730  45.400  65.530  1.00  0.00           C
ATOM   4342  C   THR A 464      23.390  44.870  64.760  1.00  0.00           C
ATOM   4343  O   THR A 464      24.190  45.330  63.930  1.00  0.00           O
ATOM   4344  N   ALA A 465      23.630  43.800  65.480  1.00  0.00           N
ATOM   4345  H   ALA A 465      23.020  43.740  66.280  1.00  0.00           H
ATOM   4346  CA  ALA A 465      24.620  42.750  65.170  1.00  0.00           C
ATOM   4347  CB  ALA A 465      25.730  43.020  66.080  1.00  0.00           C
ATOM   4348  C   ALA A 465      24.040  41.320  65.300  1.00  0.00           C
ATOM   4349  O   ALA A 465      23.810  40.940  66.440  1.00  0.00           O
ATOM   4350  N   SER A 466      24.140  40.540  64.240  1.00  0.00           N
ATOM   4351  H   SER A 466      24.770  40.800  63.510  1.00  0.00           H
ATOM   4352  CA  SER A 466      23.640  39.150  64.190  1.00  0.00           C
ATOM   4353  CB  SER A 466      22.440  38.980  63.280  1.00  0.00           C
ATOM   4354  OG  SER A 466      22.650  39.500  61.980  1.00  0.00           O
ATOM   4355  HG  SER A 466      22.770  40.490  61.970  1.00  0.00           H
ATOM   4356  C   SER A 466      24.690  38.270  63.620  1.00  0.00           C
ATOM   4357  O   SER A 466      25.550  38.770  62.940  1.00  0.00           O
ATOM   4358  N   VAL A 467      24.530  36.980  63.960  1.00  0.00           N
ATOM   4359  H   VAL A 467      23.660  36.630  64.300  1.00  0.00           H
ATOM   4360  CA  VAL A 467      25.560  35.960  63.610  1.00  0.00           C
ATOM   4361  CB  VAL A 467      26.310  35.350  64.840  1.00  0.00           C
ATOM   4362  CG1 VAL A 467      27.600  34.580  64.460  1.00  0.00           C
ATOM   4363  CG2 VAL A 467      26.720  36.320  65.920  1.00  0.00           C
ATOM   4364  C   VAL A 467      24.860  34.850  62.870  1.00  0.00           C
ATOM   4365  O   VAL A 467      24.020  34.150  63.360  1.00  0.00           O
ATOM   4366  N   HIS A 468      25.340  34.720  61.610  1.00  0.00           N
ATOM   4367  H   HIS A 468      26.190  35.110  61.260  1.00  0.00           H
ATOM   4368  CA  HIS A 468      24.650  33.770  60.700  1.00  0.00           C
ATOM   4369  CB  HIS A 468      24.010  34.410  59.430  1.00  0.00           C
ATOM   4370  CG  HIS A 468      22.970  35.450  59.660  1.00  0.00           C
ATOM   4371  ND1 HIS A 468      21.670  35.190  59.610  1.00  0.00           N
ATOM   4372  CD2 HIS A 468      23.090  36.700  60.150  1.00  0.00           C
ATOM   4373  HD2 HIS A 468      24.000  37.160  60.530  1.00  0.00           H
ATOM   4374  CE1 HIS A 468      21.030  36.170  60.200  1.00  0.00           C
ATOM   4375  HE1 HIS A 468      19.960  36.160  60.410  1.00  0.00           H
ATOM   4376  NE2 HIS A 468      21.910  37.100  60.540  1.00  0.00           N
ATOM   4377  HE2 HIS A 468      21.590  38.040  60.670  1.00  0.00           H
ATOM   4378  C   HIS A 468      25.600  32.620  60.350  1.00  0.00           C
ATOM   4379  O   HIS A 468      26.810  32.800  60.050  1.00  0.00           O
ATOM   4380  N   VAL A 469      25.000  31.440  60.410  1.00  0.00           N
ATOM   4381  H   VAL A 469      24.170  31.270  60.940  1.00  0.00           H
ATOM   4382  CA  VAL A 469      25.670  30.180  60.140  1.00  0.00           C
ATOM   4383  CB  VAL A 469      24.960  29.010  60.880  1.00  0.00           C
ATOM   4384  CG1 VAL A 469      25.320  29.080  62.390  1.00  0.00           C
ATOM   4385  CG2 VAL A 469      23.430  28.960  60.630  1.00  0.00           C
ATOM   4386  C   VAL A 469      25.640  29.790  58.640  1.00  0.00           C
ATOM   4387  O   VAL A 469      24.830  30.250  57.850  1.00  0.00           O
ATOM   4388  N   LEU A 470      26.770  29.190  58.260  1.00  0.00           N
ATOM   4389  H   LEU A 470      27.530  29.200  58.900  1.00  0.00           H
ATOM   4390  CA  LEU A 470      26.920  28.470  57.020  1.00  0.00           C
ATOM   4391  CB  LEU A 470      28.150  28.820  56.260  1.00  0.00           C
ATOM   4392  CG  LEU A 470      28.100  30.260  55.830  1.00  0.00           C
ATOM   4393  CD1 LEU A 470      29.550  30.490  55.340  1.00  0.00           C
ATOM   4394  CD2 LEU A 470      27.120  30.310  54.630  1.00  0.00           C
ATOM   4395  C   LEU A 470      26.860  26.960  57.100  1.00  0.00           C
ATOM   4396  O1  LEU A 470      26.040  26.370  56.370  1.00  0.00           O
ATOM   4397  O2  LEU A 470      27.450  26.340  58.030  1.00  0.00           O
ATOM   4398  H34 fbp B 471      18.660  53.450  56.680  1.00  0.00            
ATOM   4399  O20 fbp B 471      19.000  53.370  55.770  1.00  0.00            
ATOM   4400  P17 fbp B 471      20.540  53.330  55.950  1.00  0.00           P
ATOM   4401  O18 fbp B 471      21.250  54.290  56.790  1.00  0.00           O
ATOM   4402  O19 fbp B 471      20.900  53.370  54.510  1.00  0.00            
ATOM   4403  H33 fbp B 471      21.750  53.700  54.310  1.00  0.00            
ATOM   4404  O16 fbp B 471      20.770  51.790  56.350  1.00  0.00            
ATOM   4405  C15 fbp B 471      21.720  50.960  55.730  1.00  0.00           C
ATOM   4406  C1  fbp B 471      23.090  51.100  56.430  1.00  0.00           C
ATOM   4407  H21 fbp B 471      23.850  50.440  55.940  1.00  0.00           H
ATOM   4408  C2  fbp B 471      22.930  50.800  57.970  1.00  0.00           C
ATOM   4409  H22 fbp B 471      21.880  50.510  58.190  1.00  0.00           H
ATOM   4410  O14 fbp B 471      23.810  49.800  58.310  1.00  0.00            
ATOM   4411  H30 fbp B 471      24.590  49.760  57.730  1.00  0.00            
ATOM   4412  C3  fbp B 471      23.290  52.110  58.640  1.00  0.00           C
ATOM   4413  H23 fbp B 471      23.910  51.950  59.560  1.00  0.00           H
ATOM   4414  O13 fbp B 471      22.050  52.710  59.060  1.00  0.00            
ATOM   4415  H29 fbp B 471      21.840  53.280  58.300  1.00  0.00           H
ATOM   4416  C4  fbp B 471      23.940  52.950  57.570  1.00  0.00            
ATOM   4417  O5  fbp B 471      23.620  52.410  56.270  1.00  0.00           O
ATOM   4418  O6  fbp B 471      23.580  54.290  57.440  1.00  0.00            
ATOM   4419  H24 fbp B 471      22.620  54.480  57.410  1.00  0.00            
ATOM   4420  C7  fbp B 471      25.510  52.880  57.560  1.00  0.00           C
ATOM   4421  O8  fbp B 471      26.170  53.810  56.730  1.00  0.00            
ATOM   4422  P9  fbp B 471      27.020  54.810  57.590  1.00  0.00           P
ATOM   4423  O11 fbp B 471      27.990  54.240  58.580  1.00  0.00           O
ATOM   4424  O10 fbp B 471      27.300  55.980  56.600  1.00  0.00            
ATOM   4425  H27 fbp B 471      26.550  56.560  56.410  1.00  0.00            
ATOM   4426  O12 fbp B 471      27.920  54.290  56.480  1.00  0.00            
ATOM   4427  H28 fbp B 471      28.640  53.780  56.770  1.00  0.00            
ATOM   4428  OW  SOL   472     -43.140 -13.810   0.820  1.00  0.00           O
ATOM   4429  HW1 SOL   472     -42.720 -13.790  -0.090  1.00  0.00           H
ATOM   4430  HW2 SOL   472     -43.400 -14.750   1.050  1.00  0.00           H
ATOM   4431  OW  SOL   473     346.130 345.420-148.860  1.00  0.00           O
ATOM   4432  HW1 SOL   473     345.770 345.640-147.960  1.00  0.00           H
ATOM   4433  HW2 SOL   473     346.750 344.640-148.790  1.00  0.00           H
ATOM   4434  OW  SOL   474     129.240  98.810  30.500  1.00  0.00           O
ATOM   4435  HW1 SOL   474     129.200  98.300  29.640  1.00  0.00           H
ATOM   4436  HW2 SOL   474     128.530  99.510  30.510  1.00  0.00           H
ATOM   4437  OW  SOL   475    -320.610-181.430 150.110  1.00  0.00           O
ATOM   4438  HW1 SOL   475    -321.430-181.060 150.550  1.00  0.00           H
ATOM   4439  HW2 SOL   475    -319.800-181.080 150.590  1.00  0.00           H
ATOM   4440  OW  SOL   476     118.900  96.340  97.080  1.00  0.00           O
ATOM   4441  HW1 SOL   476     119.820  96.240  97.440  1.00  0.00           H
ATOM   4442  HW2 SOL   476     118.910  96.970  96.300  1.00  0.00           H
ATOM   4443  OW  SOL   477     197.510 204.320-232.620  1.00  0.00           O
ATOM   4444  HW1 SOL   477     196.650 204.830-232.680  1.00  0.00           H
ATOM   4445  HW2 SOL   477     197.390 203.520-232.040  1.00  0.00           H
ATOM   4446  OW  SOL   478     -86.340 383.660-271.940  1.00  0.00           O
ATOM   4447  HW1 SOL   478     -86.960 383.750-272.720  1.00  0.00           H
ATOM   4448  HW2 SOL   478     -86.500 382.790-271.470  1.00  0.00           H
ATOM   4449  OW  SOL   479    -122.470  63.570 102.380  1.00  0.00           O
ATOM   4450  HW1 SOL   479    -121.710  63.860 101.810  1.00  0.00           H
ATOM   4451  HW2 SOL   479    -122.510  64.130 103.210  1.00  0.00           H
ATOM   4452  OW  SOL   480     304.690 535.120 100.120  1.00  0.00           O
ATOM   4453  HW1 SOL   480     303.780 534.960 100.500  1.00  0.00           H
ATOM   4454  HW2 SOL   480     305.370 534.630 100.670  1.00  0.00           H
ATOM   4455  OW  SOL   481    -194.270 216.140  48.300  1.00  0.00           O
ATOM   4456  HW1 SOL   481    -194.990 215.870  47.660  1.00  0.00           H
ATOM   4457  HW2 SOL   481    -194.570 216.940  48.810  1.00  0.00           H
ATOM   4458  OW  SOL   482     -36.970  31.910  93.830  1.00  0.00           O
ATOM   4459  HW1 SOL   482     -36.760  31.790  94.810  1.00  0.00           H
ATOM   4460  HW2 SOL   482     -37.910  32.240  93.730  1.00  0.00           H
ATOM   4461  OW  SOL   483     431.180 153.020  79.260  1.00  0.00           O
ATOM   4462  HW1 SOL   483     430.680 152.990  80.130  1.00  0.00           H
ATOM   4463  HW2 SOL   483     431.440 153.960  79.060  1.00  0.00           H
ATOM   4464  OW  SOL   484     -97.340 190.580-209.070  1.00  0.00           O
ATOM   4465  HW1 SOL   484     -97.070 189.690-209.440  1.00  0.00           H
ATOM   4466  HW2 SOL   484     -97.920 190.440-208.260  1.00  0.00           H
ATOM   4467  OW  SOL   485     -39.590  91.150 422.260  1.00  0.00           O
ATOM   4468  HW1 SOL   485     -40.020  90.510 421.620  1.00  0.00           H
ATOM   4469  HW2 SOL   485     -38.850  90.690 422.750  1.00  0.00           H
ATOM   4470  OW  SOL   486      36.260 383.980 -78.040  1.00  0.00           O
ATOM   4471  HW1 SOL   486      37.220 383.820 -78.250  1.00  0.00           H
ATOM   4472  HW2 SOL   486      36.140 384.900 -77.670  1.00  0.00           H
ATOM   4473  OW  SOL   487     110.180 152.210  41.300  1.00  0.00           O
ATOM   4474  HW1 SOL   487     110.320 153.190  41.180  1.00  0.00           H
ATOM   4475  HW2 SOL   487     110.640 151.710  40.560  1.00  0.00           H
ATOM   4476  OW  SOL   488     196.390 598.930-252.310  1.00  0.00           O
ATOM   4477  HW1 SOL   488     197.090 598.910-253.020  1.00  0.00           H
ATOM   4478  HW2 SOL   488     196.720 599.460-251.530  1.00  0.00           H
ATOM   4479  OW  SOL   489     210.270 157.740 405.130  1.00  0.00           O
ATOM   4480  HW1 SOL   489     209.900 158.670 405.180  1.00  0.00           H
ATOM   4481  HW2 SOL   489     209.640 157.100 405.560  1.00  0.00           H
ATOM   4482  OW  SOL   490     130.220 502.780-349.430  1.00  0.00           O
ATOM   4483  HW1 SOL   490     130.540 501.970-349.910  1.00  0.00           H
ATOM   4484  HW2 SOL   490     129.290 502.990-349.740  1.00  0.00           H
ATOM   4485  OW  SOL   491      66.490 161.440 -61.560  1.00  0.00           O
ATOM   4486  HW1 SOL   491      66.900 162.220 -62.030  1.00  0.00           H
ATOM   4487  HW2 SOL   491      67.110 161.110 -60.850  1.00  0.00           H
ATOM   4488  OW  SOL   492    -125.690-184.880  81.880  1.00  0.00           O
ATOM   4489  HW1 SOL   492    -124.900-184.810  82.490  1.00  0.00           H
ATOM   4490  HW2 SOL   492    -125.380-185.140  80.960  1.00  0.00           H
ATOM   4491  OW  SOL   493     628.910 260.730 -13.160  1.00  0.00           O
ATOM   4492  HW1 SOL   493     629.870 260.580 -12.960  1.00  0.00           H
ATOM   4493  HW2 SOL   493     628.610 152.670 -13.870  1.00  0.00           H
ATOM   4494  OW  SOL   494    -161.060 235.770  65.320  1.00  0.00           O
ATOM   4495  HW1 SOL   494    -160.830 236.000  66.270  1.00  0.00           H
ATOM   4496  HW2 SOL   494    -160.990 236.580  64.750  1.00  0.00           H
ATOM   4497  OW  SOL   495    -315.350 290.430-531.130  1.00  0.00           O
ATOM   4498  HW1 SOL   495    -315.280 289.890-531.970  1.00  0.00           H
ATOM   4499  HW2 SOL   495    -314.800 291.260-531.220  1.00  0.00           H
ATOM   4500  OW  SOL   496    -452.740 200.380 384.180  1.00  0.00           O
ATOM   4501  HW1 SOL   496    -451.870 200.620 384.590  1.00  0.00           H
ATOM   4502  HW2 SOL   496    -452.720 200.590 383.200  1.00  0.00           H
ATOM   4503  OW  SOL   497    -144.360-286.480 266.470  1.00  0.00           O
ATOM   4504  HW1 SOL   497    -143.490-286.610 266.950  1.00  0.00           H
ATOM   4505  HW2 SOL   497    -144.680-287.360 266.120  1.00  0.00           H
ATOM   4506  OW  SOL   498     280.730-108.240 203.280  1.00  0.00           O
ATOM   4507  HW1 SOL   498     281.460  -0.450 202.690  1.00  0.00           H
ATOM   4508  HW2 SOL   498     281.140-108.780 204.020  1.00  0.00           H
ATOM   4509  OW  SOL   499     188.920 -62.790 217.420  1.00  0.00           O
ATOM   4510  HW1 SOL   499     188.320 -62.070 217.750  1.00  0.00           H
ATOM   4511  HW2 SOL   499     189.460 -63.150 218.180  1.00  0.00           H
ATOM   4512  OW  SOL   500     182.860  18.730-155.850  1.00  0.00           O
ATOM   4513  HW1 SOL   500     182.350  19.000-155.040  1.00  0.00           H
ATOM   4514  HW2 SOL   500     183.720  18.280-155.580  1.00  0.00           H
ATOM   4515  OW  SOL   501     358.910-124.380 -21.820  1.00  0.00           O
ATOM   4516  HW1 SOL   501     358.840-124.090 -20.870  1.00  0.00           H
ATOM   4517  HW2 SOL   501     359.800-124.080 -22.190  1.00  0.00           H
ATOM   4518  OW  SOL   502     276.170 135.060 382.560  1.00  0.00           O
ATOM   4519  HW1 SOL   502     276.920 135.360 383.160  1.00  0.00           H
ATOM   4520  HW2 SOL   502     276.480 134.280 382.010  1.00  0.00           H
ATOM   4521  OW  SOL   503     111.610-396.930-151.510  1.00  0.00           O
ATOM   4522  HW1 SOL   503     110.690-396.580-151.330  1.00  0.00           H
ATOM   4523  HW2 SOL   503     112.080-397.120-150.650  1.00  0.00           H
ATOM   4524  OW  SOL   504    -633.810-151.190  44.410  1.00  0.00           O
ATOM   4525  HW1 SOL   504    -633.520-152.120  44.650  1.00  0.00           H
ATOM   4526  HW2 SOL   504    -633.930-151.130  43.420  1.00  0.00           H
ATOM   4527  OW  SOL   505     472.810 -32.720-333.660  1.00  0.00           O
ATOM   4528  HW1 SOL   505     473.370 -32.830-332.830  1.00  0.00           H
ATOM   4529  HW2 SOL   505     471.870 -33.000-333.470  1.00  0.00           H
ATOM   4530  OW  SOL   506     342.930 -82.580-487.180  1.00  0.00           O
ATOM   4531  HW1 SOL   506     342.080 -82.360-486.700  1.00  0.00           H
ATOM   4532  HW2 SOL   506     343.010 -82.010-488.000  1.00  0.00           H
ATOM   4533  OW  SOL   507     194.110 230.040 695.420  1.00  0.00           O
ATOM   4534  HW1 SOL   507     194.670 230.600 694.810  1.00  0.00           H
ATOM   4535  HW2 SOL   507     193.440 230.620 695.890  1.00  0.00           H
ATOM   4536  OW  SOL   508     354.750 168.600 234.430  1.00  0.00           O
ATOM   4537  HW1 SOL   508     355.310 168.830 235.230  1.00  0.00           H
ATOM   4538  HW2 SOL   508     355.110 169.060 233.620  1.00  0.00           H
ATOM   4539  OW  SOL   509     -70.510 170.180-393.660  1.00  0.00           O
ATOM   4540  HW1 SOL   509     -70.250 170.750-394.440  1.00  0.00           H
ATOM   4541  HW2 SOL   509     -71.070 170.710-393.020  1.00  0.00           H
ATOM   4542  OW  SOL   510    -170.740 343.120-210.640  1.00  0.00           O
ATOM   4543  HW1 SOL   510    -171.320 342.590-210.030  1.00  0.00           H
ATOM   4544  HW2 SOL   510    -170.940 344.090-210.530  1.00  0.00           H
ATOM   4545  OW  SOL   511      15.340 178.930 221.500  1.00  0.00           O
ATOM   4546  HW1 SOL   511      15.530 177.970 221.660  1.00  0.00           H
ATOM   4547  HW2 SOL   511      14.610 179.240 222.120  1.00  0.00           H
ATOM   4548  OW  SOL   512     -10.010 198.100  13.490  1.00  0.00           O
ATOM   4549  HW1 SOL   512     -10.960 198.140  13.180  1.00  0.00           H
ATOM   4550  HW2 SOL   512      -9.820 197.190  13.850  1.00  0.00           H
ATOM   4551  OW  SOL   513     138.660  70.150 281.090  1.00  0.00           O
ATOM   4552  HW1 SOL   513     139.390  70.100 280.410  1.00  0.00           H
ATOM   4553  HW2 SOL   513     137.910  70.710 280.740  1.00  0.00           H
ATOM   4554  OW  SOL   514    -113.280 127.680 349.530  1.00  0.00           O
ATOM   4555  HW1 SOL   514    -113.300 127.310 348.610  1.00  0.00           H
ATOM   4556  HW2 SOL   514    -112.630 127.160 350.090  1.00  0.00           H
ATOM   4557  OW  SOL   515     278.130-114.460 220.230  1.00  0.00           O
ATOM   4558  HW1 SOL   515     277.520-113.670 220.180  1.00  0.00           H
ATOM   4559  HW2 SOL   515     277.900-115.120 219.520  1.00  0.00           H
ATOM   4560  OW  SOL   516     100.730 -29.810  82.140  1.00  0.00           O
ATOM   4561  HW1 SOL   516     100.320 -30.710  82.170  1.00  0.00           H
ATOM   4562  HW2 SOL   516     100.010 -29.130  81.990  1.00  0.00           H
ATOM   4563  OW  SOL   517    -472.500 139.830  95.220  1.00  0.00           O
ATOM   4564  HW1 SOL   517    -473.010 140.690  95.140  1.00  0.00           H
ATOM   4565  HW2 SOL   517    -473.110 139.100  95.500  1.00  0.00           H
ATOM   4566  OW  SOL   518      49.550 229.690 290.580  1.00  0.00           O
ATOM   4567  HW1 SOL   518      49.400 230.250 291.400  1.00  0.00           H
ATOM   4568  HW2 SOL   518      50.430 229.940 290.170  1.00  0.00           H
ATOM   4569  OW  SOL   519     123.970  -1.020 487.710  1.00  0.00           O
ATOM   4570  HW1 SOL   519     124.000  -1.050 486.710  1.00  0.00           H
ATOM   4571  HW2 SOL   519     124.630  -0.360 488.050  1.00  0.00           H
ATOM   4572  OW  SOL   520    -281.970 342.750 232.560  1.00  0.00           O
ATOM   4573  HW1 SOL   520    -282.940 342.950 232.650  1.00  0.00           H
ATOM   4574  HW2 SOL   520    -281.790 342.330 231.670  1.00  0.00           H
ATOM   4575  OW  SOL   521     129.620 114.670 218.330  1.00  0.00           O
ATOM   4576  HW1 SOL   521     130.060 113.990 218.910  1.00  0.00           H
ATOM   4577  HW2 SOL   521     130.290 115.060 217.700  1.00  0.00           H
ATOM   4578  OW  SOL   522     447.310 453.790 262.340  1.00  0.00           O
ATOM   4579  HW1 SOL   522     446.520 453.870 261.720  1.00  0.00           H
ATOM   4580  HW2 SOL   522     447.430 454.660 262.830  1.00  0.00           H
ATOM   4581  OW  SOL   523    -288.590  88.610  73.910  1.00  0.00           O
ATOM   4582  HW1 SOL   523    -288.390  88.170  74.790  1.00  0.00           H
ATOM   4583  HW2 SOL   523    -289.400  89.200  74.010  1.00  0.00           H
ATOM   4584  OW  SOL   524    -268.550 410.150 -67.060  1.00  0.00           O
ATOM   4585  HW1 SOL   524    -268.900 409.600 -66.300  1.00  0.00           H
ATOM   4586  HW2 SOL   524    -267.610 409.890 -67.250  1.00  0.00           H
ATOM   4587  OW  SOL   525     323.560 -88.680-291.620  1.00  0.00           O
ATOM   4588  HW1 SOL   525     322.730 -88.120-291.690  1.00  0.00           H
ATOM   4589  HW2 SOL   525     324.170 -88.470-292.390  1.00  0.00           H
ATOM   4590  OW  SOL   526     396.280  46.240-229.160  1.00  0.00           O
ATOM   4591  HW1 SOL   526     397.260  46.050-229.170  1.00  0.00           H
ATOM   4592  HW2 SOL   526     395.780  45.400-229.340  1.00  0.00           H
ATOM   4593  OW  SOL   527     -98.490 104.240-170.360  1.00  0.00           O
ATOM   4594  HW1 SOL   527    -205.360 103.550-170.840  1.00  0.00           H
ATOM   4595  HW2 SOL   527     -99.300 104.440-170.900  1.00  0.00           H
ATOM   4596  OW  SOL   528     -65.290 216.800 157.640  1.00  0.00           O
ATOM   4597  HW1 SOL   528     -65.340 216.550 158.600  1.00  0.00           H
ATOM   4598  HW2 SOL   528     -64.850 216.060 157.120  1.00  0.00           H
ATOM   4599  OW  SOL   529     149.380 161.630 500.450  1.00  0.00           O
ATOM   4600  HW1 SOL   529     149.560 161.530 501.420  1.00  0.00           H
ATOM   4601  HW2 SOL   529     149.330 160.730 500.020  1.00  0.00           H
ATOM   4602  OW  SOL   530     603.730 383.050-552.360  1.00  0.00           O
ATOM   4603  HW1 SOL   530     604.090 382.130-552.220  1.00  0.00           H
ATOM   4604  HW2 SOL   530     604.470 383.720-552.280  1.00  0.00           H
ATOM   4605  OW  SOL   531      18.380  33.600 -95.210  1.00  0.00           O
ATOM   4606  HW1 SOL   531      18.160  32.660 -94.980  1.00  0.00           H
ATOM   4607  HW2 SOL   531      17.860  34.220 -94.620  1.00  0.00           H
ATOM   4608  OW  SOL   532    -313.150-178.870   8.220  1.00  0.00           O
ATOM   4609  HW1 SOL   532    -312.260-178.920   8.670  1.00  0.00           H
ATOM   4610  HW2 SOL   532    -313.550-177.960   8.370  1.00  0.00           H
ATOM   4611  OW  SOL   533    -190.170 187.650-115.140  1.00  0.00           O
ATOM   4612  HW1 SOL   533    -189.700 188.390-115.620  1.00  0.00           H
ATOM   4613  HW2 SOL   533    -189.850 186.770-115.500  1.00  0.00           H
ATOM   4614  OW  SOL   534    -206.630 498.140  48.520  1.00  0.00           O
ATOM   4615  HW1 SOL   534    -206.840 497.230  48.150  1.00  0.00           H
ATOM   4616  HW2 SOL   534    -206.910 498.180  49.480  1.00  0.00           H
ATOM   4617  OW  SOL   535     318.370  40.180 109.900  1.00  0.00           O
ATOM   4618  HW1 SOL   535     318.680  40.910 110.500  1.00  0.00           H
ATOM   4619  HW2 SOL   535     318.360  39.310 110.400  1.00  0.00           H
ATOM   4620  OW  SOL   536     103.820  89.360-103.950  1.00  0.00           O
ATOM   4621  HW1 SOL   536     104.330  88.720-104.540  1.00  0.00           H
ATOM   4622  HW2 SOL   536     104.260  89.400-103.050  1.00  0.00           H
ATOM   4623  OW  SOL   537     -65.130-230.880 131.480  1.00  0.00           O
ATOM   4624  HW1 SOL   537     -64.560-231.160 132.250  1.00  0.00           H
ATOM   4625  HW2 SOL   537    -172.920-231.700 131.020  1.00  0.00           H
ATOM   4626  OW  SOL   538    -136.280-320.300  62.550  1.00  0.00           O
ATOM   4627  HW1 SOL   538    -135.450-320.130  62.020  1.00  0.00           H
ATOM   4628  HW2 SOL   538    -137.060-319.870  62.090  1.00  0.00           H
ATOM   4629  OW  SOL   539     339.690-187.000 434.360  1.00  0.00           O
ATOM   4630  HW1 SOL   539     339.680-187.270 433.400  1.00  0.00           H
ATOM   4631  HW2 SOL   539     340.470-187.420 434.820  1.00  0.00           H
ATOM   4632  OW  SOL   540     -95.290 -39.200 126.970  1.00  0.00           O
ATOM   4633  HW1 SOL   540     -95.020 -39.850 127.680  1.00  0.00           H
ATOM   4634  HW2 SOL   540     -94.850 -39.460 126.110  1.00  0.00           H
ATOM   4635  OW  SOL   541    -519.750 302.940 108.010  1.00  0.00           O
ATOM   4636  HW1 SOL   541    -519.890 303.920 108.140  1.00  0.00           H
ATOM   4637  HW2 SOL   541    -519.100 302.600 108.690  1.00  0.00           H
ATOM   4638  OW  SOL   542    -283.080 105.610-272.550  1.00  0.00           O
ATOM   4639  HW1 SOL   542    -282.430 104.860-272.580  1.00  0.00           H
ATOM   4640  HW2 SOL   542    -283.100 106.000-271.630  1.00  0.00           H
ATOM   4641  OW  SOL   543     -91.980 573.720-108.250  1.00  0.00           O
ATOM   4642  HW1 SOL   543     -92.340 574.650-108.110  1.00  0.00           H
ATOM   4643  HW2 SOL   543     -91.190 573.580-107.650  1.00  0.00           H
ATOM   4644  OW  SOL   544     294.800 578.750  64.580  1.00  0.00           O
ATOM   4645  HW1 SOL   544     295.220 579.470  65.140  1.00  0.00           H
ATOM   4646  HW2 SOL   544     293.860 578.590  64.890  1.00  0.00           H
ATOM   4647  OW  SOL   545     140.510 281.010-386.630  1.00  0.00           O
ATOM   4648  HW1 SOL   545     141.010 280.540-387.350  1.00  0.00           H
ATOM   4649  HW2 SOL   545     140.950 281.890-386.430  1.00  0.00           H
ATOM   4650  OW  SOL   546      47.680-107.660  42.980  1.00  0.00           O
ATOM   4651  HW1 SOL   546      48.190-106.830  42.770  1.00  0.00           H
ATOM   4652  HW2 SOL   546      47.290-108.030  42.140  1.00  0.00           H
ATOM   4653  OW  SOL   547    -101.190 122.410  84.710  1.00  0.00           O
ATOM   4654  HW1 SOL   547    -102.170 122.600  84.780  1.00  0.00           H
ATOM   4655  HW2 SOL   547    -101.060 121.520  84.280  1.00  0.00           H
ATOM   4656  OW  SOL   548     375.310-163.690 116.340  1.00  0.00           O
ATOM   4657  HW1 SOL   548     374.600-163.030 116.080  1.00  0.00           H
ATOM   4658  HW2 SOL   548     376.190-163.210 116.420  1.00  0.00           H
ATOM   4659  OW  SOL   549     110.680 114.640-294.740  1.00  0.00           O
ATOM   4660  HW1 SOL   549     110.200 115.110-293.990  1.00  0.00           H
ATOM   4661  HW2 SOL   549     111.640 114.520-294.490  1.00  0.00           H
ATOM   4662  OW  SOL   550     251.850  -5.280 106.150  1.00  0.00           O
ATOM   4663  HW1 SOL   550     251.020  -5.230 106.710  1.00  0.00           H
ATOM   4664  HW2 SOL   550     252.420  -4.470 106.340  1.00  0.00           H
ATOM   4665  OW  SOL   551     360.520-135.140 370.210  1.00  0.00           O
ATOM   4666  HW1 SOL   551     359.550-134.980 370.430  1.00  0.00           H
ATOM   4667  HW2 SOL   551     360.590-135.740 369.420  1.00  0.00           H
ATOM   4668  OW  SOL   552     -81.080 272.190  38.720  1.00  0.00           O
ATOM   4669  HW1 SOL   552     -81.010 273.050  38.210  1.00  0.00           H
ATOM   4670  HW2 SOL   552     -80.420 271.530  38.360  1.00  0.00           H
ATOM   4671  OW  SOL   553     569.190 153.530-202.390  1.00  0.00           O
ATOM   4672  HW1 SOL   553     568.270 153.280-202.700  1.00  0.00           H
ATOM   4673  HW2 SOL   553     569.200 153.620-201.400  1.00  0.00           H
ATOM   4674  OW  SOL   554     195.590-370.900 101.880  1.00  0.00           O
ATOM   4675  HW1 SOL   554     196.280-371.330 102.460  1.00  0.00           H
ATOM   4676  HW2 SOL   554     195.470-371.450 101.050  1.00  0.00           H
ATOM   4677  OW  SOL   555      11.170 -28.350 114.790  1.00  0.00           O
ATOM   4678  HW1 SOL   555      11.970 -28.070 114.270  1.00  0.00           H
ATOM   4679  HW2 SOL   555      11.290 -28.110 115.750  1.00  0.00           H
ATOM   4680  OW  SOL   556     -39.520 -44.370-425.960  1.00  0.00           O
ATOM   4681  HW1 SOL   556     -38.750 -44.730-426.490  1.00  0.00           H
ATOM   4682  HW2 SOL   556     -39.200 -43.630-425.370  1.00  0.00           H
ATOM   4683  OW  SOL   557    -228.850 291.140 268.530  1.00  0.00           O
ATOM   4684  HW1 SOL   557    -229.130 290.890 269.450  1.00  0.00           H
ATOM   4685  HW2 SOL   557    -227.870 291.350 268.530  1.00  0.00           H
ATOM   4686  OW  SOL   558    -211.100  94.550 -60.940  1.00  0.00           O
ATOM   4687  HW1 SOL   558    -211.430  94.040 -61.740  1.00  0.00           H
ATOM   4688  HW2 SOL   558    -210.840  93.920 -60.220  1.00  0.00           H
ATOM   4689  OW  SOL   559    -429.400 -47.230-224.130  1.00  0.00           O
ATOM   4690  HW1 SOL   559    -428.860 -47.520-223.340  1.00  0.00           H
ATOM   4691  HW2 SOL   559    -428.970 -47.560-224.970  1.00  0.00           H
ATOM   4692  OW  SOL   560     181.290-318.240  63.850  1.00  0.00           O
ATOM   4693  HW1 SOL   560     181.860-318.730  63.180  1.00  0.00           H
ATOM   4694  HW2 SOL   560     180.360-318.600  63.810  1.00  0.00           H
ATOM   4695  OW  SOL   561     131.440 -17.810-405.160  1.00  0.00           O
ATOM   4696  HW1 SOL   561     131.280 -18.100-406.110  1.00  0.00           H
ATOM   4697  HW2 SOL   561     131.560 -16.820-405.140  1.00  0.00           H
ATOM   4698  OW  SOL   562     218.620   8.320 180.260  1.00  0.00           O
ATOM   4699  HW1 SOL   562     219.060   9.050 179.740  1.00  0.00           H
ATOM   4700  HW2 SOL   562     218.320   8.660 181.150  1.00  0.00           H
ATOM   4701  OW  SOL   563    -226.260-256.890  71.470  1.00  0.00           O
ATOM   4702  HW1 SOL   563    -226.050-257.870  71.400  1.00  0.00           H
ATOM   4703  HW2 SOL   563    -225.910-256.420  70.650  1.00  0.00           H
ATOM   4704  OW  SOL   564     343.220-181.740 156.020  1.00  0.00           O
ATOM   4705  HW1 SOL   564     343.520-182.410 155.340  1.00  0.00           H
ATOM   4706  HW2 SOL   564     343.410-180.820 155.690  1.00  0.00           H
ATOM   4707  OW  SOL   565    -134.190-368.550 344.920  1.00  0.00           O
ATOM   4708  HW1 SOL   565    -134.240-367.590 345.200  1.00  0.00           H
ATOM   4709  HW2 SOL   565    -133.720-369.090 345.620  1.00  0.00           H
ATOM   4710  OW  SOL   566      64.650-176.360-147.050  1.00  0.00           O
ATOM   4711  HW1 SOL   566      64.140-176.920-146.400  1.00  0.00           H
ATOM   4712  HW2 SOL   566      64.040-175.680-147.470  1.00  0.00           H
ATOM   4713  OW  SOL   567    -206.870 134.220-159.600  1.00  0.00           O
ATOM   4714  HW1 SOL   567    -207.120 133.760-158.750  1.00  0.00           H
ATOM   4715  HW2 SOL   567    -205.920 134.540-159.540  1.00  0.00           H
ATOM   4716  OW  SOL   568      80.190 620.090 -70.700  1.00  0.00           O
ATOM   4717  HW1 SOL   568      80.660 619.700 -71.500  1.00  0.00           H
ATOM   4718  HW2 SOL   568      80.750 620.830 -70.320  1.00  0.00           H
ATOM   4719  OW  SOL   569    -131.660-160.880  70.280  1.00  0.00           O
ATOM   4720  HW1 SOL   569    -131.780-161.740  69.800  1.00  0.00           H
ATOM   4721  HW2 SOL   569    -131.610-160.130  69.630  1.00  0.00           H
ATOM   4722  OW  SOL   570     398.950 115.530  51.980  1.00  0.00           O
ATOM   4723  HW1 SOL   570     399.010 114.550  51.830  1.00  0.00           H
ATOM   4724  HW2 SOL   570     398.380 115.720  52.770  1.00  0.00           H
ATOM   4725  OW  SOL   571      25.770 379.880 297.340  1.00  0.00           O
ATOM   4726  HW1 SOL   571      25.550 379.400 298.180  1.00  0.00           H
ATOM   4727  HW2 SOL   571     -82.220 379.520 296.590  1.00  0.00           H
ATOM   4728  OW  SOL   572    -152.160 205.840 366.170  1.00  0.00           O
ATOM   4729  HW1 SOL   572    -153.060 206.220 365.960  1.00  0.00           H
ATOM   4730  HW2 SOL   572    -152.210 204.840 366.170  1.00  0.00           H
ATOM   4731  OW  SOL   573     231.510 -12.970 201.990  1.00  0.00           O
ATOM   4732  HW1 SOL   573     231.040 -13.580 202.630  1.00  0.00           H
ATOM   4733  HW2 SOL   573     231.610 -12.060 202.400  1.00  0.00           H
ATOM   4734  OW  SOL   574    -109.030   6.090-521.310  1.00  0.00           O
ATOM   4735  HW1 SOL   574    -109.810   6.490-520.830  1.00  0.00           H
ATOM   4736  HW2 SOL   574    -109.340   5.640-522.150  1.00  0.00           H
ATOM   4737  OW  SOL   575     -25.710 267.030-191.370  1.00  0.00           O
ATOM   4738  HW1 SOL   575     -25.270 267.820-191.810  1.00  0.00           H
ATOM   4739  HW2 SOL   575     -25.640 266.240-191.980  1.00  0.00           H
ATOM   4740  OW  SOL   576     323.270-257.900-314.270  1.00  0.00           O
ATOM   4741  HW1 SOL   576     323.120-258.830-313.930  1.00  0.00           H
ATOM   4742  HW2 SOL   576     324.200-257.820-314.630  1.00  0.00           H
ATOM   4743  OW  SOL   577     420.180 120.580 -41.170  1.00  0.00           O
ATOM   4744  HW1 SOL   577     420.700 121.360 -40.820  1.00  0.00           H
ATOM   4745  HW2 SOL   577     420.520 119.740 -40.750  1.00  0.00           H
ATOM   4746  OW  SOL   578     463.720-365.670 229.760  1.00  0.00           O
ATOM   4747  HW1 SOL   578     464.640-366.040 229.590  1.00  0.00           H
ATOM   4748  HW2 SOL   578     463.040-366.260 229.340  1.00  0.00           H
ATOM   4749  OW  SOL   579     280.490 192.350 397.230  1.00  0.00           O
ATOM   4750  HW1 SOL   579     280.280 191.460 397.640  1.00  0.00           H
ATOM   4751  HW2 SOL   579     280.200 192.350 396.280  1.00  0.00           H
ATOM   4752  OW  SOL   580      -9.720 205.080  65.620  1.00  0.00           O
ATOM   4753  HW1 SOL   580      -9.520 204.430  66.350  1.00  0.00           H
ATOM   4754  HW2 SOL   580     -10.710 205.230  65.570  1.00  0.00           H
ATOM   4755  OW  SOL   581     223.910 200.230-288.650  1.00  0.00           O
ATOM   4756  HW1 SOL   581     223.660 200.940-289.310  1.00  0.00           H
ATOM   4757  HW2 SOL   581     224.840 200.390-288.330  1.00  0.00           H
ATOM   4758  OW  SOL   582     288.820 467.430-131.600  1.00  0.00           O
ATOM   4759  HW1 SOL   582     288.720 468.210-130.990  1.00  0.00           H
ATOM   4760  HW2 SOL   582     288.180 466.710-131.330  1.00  0.00           H
ATOM   4761  OW  SOL   583    -311.440 267.900  51.450  1.00  0.00           O
ATOM   4762  HW1 SOL   583    -203.510 267.420  50.740  1.00  0.00           H
ATOM   4763  HW2 SOL   583    -312.330 267.470  51.600  1.00  0.00           H
ATOM   4764  OW  SOL   584      97.830 465.160-125.150  1.00  0.00           O
ATOM   4765  HW1 SOL   584      97.460 465.200-124.220  1.00  0.00           H
ATOM   4766  HW2 SOL   584      97.190 465.580-125.780  1.00  0.00           H
ATOM   4767  OW  SOL   585    -142.420 -92.030-178.320  1.00  0.00           O
ATOM   4768  HW1 SOL   585    -141.540 -92.500-178.390  1.00  0.00           H
ATOM   4769  HW2 SOL   585    -142.270 -91.060-178.110  1.00  0.00           H
ATOM   4770  OW  SOL   586     145.570 191.720 424.590  1.00  0.00           O
ATOM   4771  HW1 SOL   586     146.040 190.850 424.740  1.00  0.00           H
ATOM   4772  HW2 SOL   586     146.250 192.420 424.340  1.00  0.00           H
ATOM   4773  OW  SOL   587    -214.390 258.980 -61.690  1.00  0.00           O
ATOM   4774  HW1 SOL   587    -214.780 258.960 -60.770  1.00  0.00           H
ATOM   4775  HW2 SOL   587    -213.850 259.810 -61.810  1.00  0.00           H
ATOM   4776  OW  SOL   588      32.590 279.050  52.530  1.00  0.00           O
ATOM   4777  HW1 SOL   588      32.940 279.980  52.470  1.00  0.00           H
ATOM   4778  HW2 SOL   588      33.320 278.450  52.870  1.00  0.00           H
ATOM   4779  OW  SOL   589    -130.480   9.470 324.840  1.00  0.00           O
ATOM   4780  HW1 SOL   589    -131.270  10.030 324.580  1.00  0.00           H
ATOM   4781  HW2 SOL   589    -129.640   9.980 324.630  1.00  0.00           H
ATOM   4782  OW  SOL   590     341.040 491.690-153.170  1.00  0.00           O
ATOM   4783  HW1 SOL   590     340.060 491.780-153.360  1.00  0.00           H
ATOM   4784  HW2 SOL   590     341.330 490.760-260.810  1.00  0.00           H
ATOM   4785  OW  SOL   591      77.430 -72.770 -62.810  1.00  0.00           O
ATOM   4786  HW1 SOL   591      77.490 -73.730 -62.540  1.00  0.00           H
ATOM   4787  HW2 SOL   591      77.600 -72.680 -63.800  1.00  0.00           H
ATOM   4788  OW  SOL   592     346.980-253.510 -52.980  1.00  0.00           O
ATOM   4789  HW1 SOL   592     346.020-253.700 -52.770  1.00  0.00           H
ATOM   4790  HW2 SOL   592     347.050-252.680 -53.530  1.00  0.00           H
ATOM   4791  OW  SOL   593    -153.510 143.560 -49.440  1.00  0.00           O
ATOM   4792  HW1 SOL   593    -153.720 142.610 -49.200  1.00  0.00           H
ATOM   4793  HW2 SOL   593    -153.190 144.040 -48.620  1.00  0.00           H
ATOM   4794  OW  SOL   594     127.780 108.960 -86.010  1.00  0.00           O
ATOM   4795  HW1 SOL   594     127.210 108.580 -86.740  1.00  0.00           H
ATOM   4796  HW2 SOL   594     127.390 109.830 -85.700  1.00  0.00           H
ATOM   4797  OW  SOL   595      92.600  12.310-264.690  1.00  0.00           O
ATOM   4798  HW1 SOL   595      92.410  12.210-371.150  1.00  0.00           H
ATOM   4799  HW2 SOL   595      91.790  12.680-372.580  1.00  0.00           H
ATOM   4800  OW  SOL   596      61.060 401.770 183.890  1.00  0.00           O
ATOM   4801  HW1 SOL   596      61.640 401.140 184.400  1.00  0.00           H
ATOM   4802  HW2 SOL   596      60.360 401.260 183.390  1.00  0.00           H
ATOM   4803  OW  SOL   597     238.700 124.310 166.610  1.00  0.00           O
ATOM   4804  HW1 SOL   597     238.730 124.210 167.610  1.00  0.00           H
ATOM   4805  HW2 SOL   597     239.630 124.410 166.260  1.00  0.00           H
ATOM   4806  OW  SOL   598     283.080 -66.190-122.910  1.00  0.00           O
ATOM   4807  HW1 SOL   598     282.540 -66.810-123.490  1.00  0.00           H
ATOM   4808  HW2 SOL   598     283.860 -65.840-123.420  1.00  0.00           H
ATOM   4809  OW  SOL   599    -238.740  49.740 -53.960  1.00  0.00           O
ATOM   4810  HW1 SOL   599    -238.720  49.110 -53.190  1.00  0.00           H
ATOM   4811  HW2 SOL   599    -237.890  49.640 -54.490  1.00  0.00           H
ATOM   4812  OW  SOL   600     501.560 306.040 473.020  1.00  0.00           O
ATOM   4813  HW1 SOL   600     501.110 305.420 473.670  1.00  0.00           H
ATOM   4814  HW2 SOL   600     501.100 306.930 473.040  1.00  0.00           H
ATOM   4815  OW  SOL   601     114.140  35.960 132.270  1.00  0.00           O
ATOM   4816  HW1 SOL   601     114.800  36.620 131.940  1.00  0.00           H
ATOM   4817  HW2 SOL   601     114.550  35.400 133.000  1.00  0.00           H
ATOM   4818  OW  SOL   602     -19.160 223.180 151.770  1.00  0.00           O
ATOM   4819  HW1 SOL   602     -19.990 223.270 151.210  1.00  0.00           H
ATOM   4820  HW2 SOL   602     -19.340 222.530 152.510  1.00  0.00           H
ATOM   4821  OW  SOL   603     227.130 -45.490-186.640  1.00  0.00           O
ATOM   4822  HW1 SOL   603     227.400 -44.930-187.420  1.00  0.00           H
ATOM   4823  HW2 SOL   603     226.560 -44.950-186.020  1.00  0.00           H
ATOM   4824  OW  SOL   604     303.990 161.930 155.080  1.00  0.00           O
ATOM   4825  HW1 SOL   604     304.120 161.290 155.840  1.00  0.00           H
ATOM   4826  HW2 SOL   604     304.670 162.660 155.130  1.00  0.00           H
ATOM   4827  OW  SOL   605     -67.530   2.810-235.000  1.00  0.00           O
ATOM   4828  HW1 SOL   605     -68.060   3.220-235.740  1.00  0.00           H
ATOM   4829  HW2 SOL   605     -67.680   1.820-234.980  1.00  0.00           H
ATOM   4830  OW  SOL   606     323.560  47.010   9.110  1.00  0.00           O
ATOM   4831  HW1 SOL   606     323.350  46.640  10.010  1.00  0.00           H
ATOM   4832  HW2 SOL   606     323.920  46.270   8.530  1.00  0.00           H
ATOM   4833  OW  SOL   607     -61.120 272.490 224.960  1.00  0.00           O
ATOM   4834  HW1 SOL   607     -61.370 273.080 225.720  1.00  0.00           H
ATOM   4835  HW2 SOL   607     -61.950 272.040 224.600  1.00  0.00           H
ATOM   4836  OW  SOL   608     189.050-324.470 246.630  1.00  0.00           O
ATOM   4837  HW1 SOL   608     189.950-324.110 246.880  1.00  0.00           H
ATOM   4838  HW2 SOL   608     188.860-324.230 245.680  1.00  0.00           H
ATOM   4839  OW  SOL   609     108.760 391.430  71.770  1.00  0.00           O
ATOM   4840  HW1 SOL   609     107.850 391.700  71.460  1.00  0.00           H
ATOM   4841  HW2 SOL   609     108.680 390.650  72.400  1.00  0.00           H
ATOM   4842  OW  SOL   610     173.650 184.830 -25.410  1.00  0.00           O
ATOM   4843  HW1 SOL   610     174.120  76.850 -26.100  1.00  0.00           H
ATOM   4844  HW2 SOL   610     174.210 184.870 -24.580  1.00  0.00           H
ATOM   4845  OW  SOL   611    -161.860 274.700 -27.840  1.00  0.00           O
ATOM   4846  HW1 SOL   611    -162.460 274.570 -28.630  1.00  0.00           H
ATOM   4847  HW2 SOL   611    -160.910 274.680 -28.130  1.00  0.00           H
ATOM   4848  OW  SOL   612      72.970 164.290  27.630  1.00  0.00           O
ATOM   4849  HW1 SOL   612      73.850 163.860  27.410  1.00  0.00           H
ATOM   4850  HW2 SOL   612      72.260 163.930  27.010  1.00  0.00           H
ATOM   4851  OW  SOL   613     195.870 255.910-253.640  1.00  0.00           O
ATOM   4852  HW1 SOL   613     196.580 256.520-253.980  1.00  0.00           H
ATOM   4853  HW2 SOL   613     196.280 255.070-253.290  1.00  0.00           H
ATOM   4854  OW  SOL   614     413.280 170.730  77.380  1.00  0.00           O
ATOM   4855  HW1 SOL   614     413.080 169.840  76.980  1.00  0.00           H
ATOM   4856  HW2 SOL   614     412.510 171.030  77.950  1.00  0.00           H
ATOM   4857  OW  SOL   615     146.370 188.390-475.250  1.00  0.00           O
ATOM   4858  HW1 SOL   615     147.360 188.440-475.390  1.00  0.00           H
ATOM   4859  HW2 SOL   615     146.140  81.320-474.350  1.00  0.00           H
ATOM   4860  OW  SOL   616     101.700  94.440-258.090  1.00  0.00           O
ATOM   4861  HW1 SOL   616     100.960  95.110-258.140  1.00  0.00           H
ATOM   4862  HW2 SOL   616     102.260  94.620-257.280  1.00  0.00           H
ATOM   4863  OW  SOL   617    -470.260  30.920 311.150  1.00  0.00           O
ATOM   4864  HW1 SOL   617    -470.850  30.400 311.780  1.00  0.00           H
ATOM   4865  HW2 SOL   617    -470.810  31.620 310.690  1.00  0.00           H
ATOM   4866  OW  SOL   618     114.040-131.900 367.080  1.00  0.00           O
ATOM   4867  HW1 SOL   618     115.020-131.740 366.950  1.00  0.00           H
ATOM   4868  HW2 SOL   618     113.830-132.850 366.850  1.00  0.00           H
ATOM   4869  OW  SOL   619    -192.450 -80.740 633.120  1.00  0.00           O
ATOM   4870  HW1 SOL   619    -191.950 -81.340 632.500  1.00  0.00           H
ATOM   4871  HW2 SOL   619    -192.520 -81.170 634.020  1.00  0.00           H
ATOM   4872  OW  SOL   620     223.820-144.290-235.690  1.00  0.00           O
ATOM   4873  HW1 SOL   620     222.970-144.810-235.630  1.00  0.00           H
ATOM   4874  HW2 SOL   620     224.060-143.940-234.780  1.00  0.00           H
ATOM   4875  OW  SOL   621      -4.340 116.100 169.730  1.00  0.00           O
ATOM   4876  HW1 SOL   621      -5.320 115.990 169.910  1.00  0.00           H
ATOM   4877  HW2 SOL   621      -3.860 115.250 169.930  1.00  0.00           H
ATOM   4878  OW  SOL   622    -410.360 184.750-437.460  1.00  0.00           O
ATOM   4879  HW1 SOL   622    -409.540 184.490-436.940  1.00  0.00           H
ATOM   4880  HW2 SOL   622    -410.510 185.740-437.360  1.00  0.00           H
ATOM   4881  OW  SOL   623     163.750-136.360 109.280  1.00  0.00           O
ATOM   4882  HW1 SOL   623     163.660-137.310 108.980  1.00  0.00           H
ATOM   4883  HW2 SOL   623     164.210-136.330 110.170  1.00  0.00           H
ATOM   4884  OW  SOL   624     186.560   5.700 499.500  1.00  0.00           O
ATOM   4885  HW1 SOL   624     187.350   5.980 500.030  1.00  0.00           H
ATOM   4886  HW2 SOL   624     186.090   6.490 499.130  1.00  0.00           H
ATOM   4887  OW  SOL   625     247.980 229.000-518.030  1.00  0.00           O
ATOM   4888  HW1 SOL   625     248.280 229.430-517.180  1.00  0.00           H
ATOM   4889  HW2 SOL   625     248.710 228.430-518.390  1.00  0.00           H
ATOM   4890  OW  SOL   626    -154.930 215.170  54.740  1.00  0.00           O
ATOM   4891  HW1 SOL   626    -154.980 215.760  55.540  1.00  0.00           H
ATOM   4892  HW2 SOL   626    -154.300 215.560  54.070  1.00  0.00           H
ATOM   4893  OW  SOL   627     -33.120 224.820-250.900  1.00  0.00           O
ATOM   4894  HW1 SOL   627     -33.170 225.660-251.430  1.00  0.00           H
ATOM   4895  HW2 SOL   627     -34.040 224.470-250.720  1.00  0.00           H
ATOM   4896  OW  SOL   628    -276.240 -71.030-219.900  1.00  0.00           O
ATOM   4897  HW1 SOL   628    -277.060 -70.810-219.360  1.00  0.00           H
ATOM   4898  HW2 SOL   628    -275.480 -71.210-219.280  1.00  0.00           H
ATOM   4899  OW  SOL   629    -218.460-123.620 139.870  1.00  0.00           O
ATOM   4900  HW1 SOL   629    -218.460-124.610 140.000  1.00  0.00           H
ATOM   4901  HW2 SOL   629    -217.690-123.350 139.290  1.00  0.00           H
ATOM   4902  OW  SOL   630     252.710 326.190 231.680  1.00  0.00           O
ATOM   4903  HW1 SOL   630     252.990 325.240 231.530  1.00  0.00           H
ATOM   4904  HW2 SOL   630     253.420 326.670 232.210  1.00  0.00           H
ATOM   4905  OW  SOL   631     124.900-351.100-218.200  1.00  0.00           O
ATOM   4906  HW1 SOL   631     124.720-350.180-217.830  1.00  0.00           H
ATOM   4907  HW2 SOL   631     125.770-351.440-217.850  1.00  0.00           H
ATOM   4908  OW  SOL   632    -172.530 114.650 -15.970  1.00  0.00           O
ATOM   4909  HW1 SOL   632    -173.260 114.020 -15.700  1.00  0.00           H
ATOM   4910  HW2 SOL   632    -172.550 114.770 -16.960  1.00  0.00           H
ATOM   4911  OW  SOL   633    -290.570-247.280-419.500  1.00  0.00           O
ATOM   4912  HW1 SOL   633    -289.710-247.020-419.930  1.00  0.00           H
ATOM   4913  HW2 SOL   633    -291.330-246.850-420.000  1.00  0.00           H
ATOM   4914  OW  SOL   634     218.070 216.780  94.980  1.00  0.00           O
ATOM   4915  HW1 SOL   634     218.020 217.450  94.230  1.00  0.00           H
ATOM   4916  HW2 SOL   634     218.940 216.300  94.930  1.00  0.00           H
ATOM   4917  OW  SOL   635    -131.630  -6.190-287.180  1.00  0.00           O
ATOM   4918  HW1 SOL   635    -132.620  -6.340-287.180  1.00  0.00           H
ATOM   4919  HW2 SOL   635    -131.400  -5.490-286.500  1.00  0.00           H
ATOM   4920  OW  SOL   636      30.940-146.030 121.170  1.00  0.00           O
ATOM   4921  HW1 SOL   636      31.910-146.250 121.090  1.00  0.00           H
ATOM   4922  HW2 SOL   636      30.690-145.340 120.490  1.00  0.00           H
ATOM   4923  OW  SOL   637      21.750-127.410  -3.590  1.00  0.00           O
ATOM   4924  HW1 SOL   637      22.120-128.340  -3.630  1.00  0.00           H
ATOM   4925  HW2 SOL   637      21.210-127.300  -2.760  1.00  0.00           H
ATOM   4926  OW  SOL   638     132.270-198.530 226.040  1.00  0.00           O
ATOM   4927  HW1 SOL   638     132.940-199.200 226.330  1.00  0.00           H
ATOM   4928  HW2 SOL   638     131.980-197.980 226.830  1.00  0.00           H
ATOM   4929  OW  SOL   639      20.560 442.710-121.140  1.00  0.00           O
ATOM   4930  HW1 SOL   639      19.600 442.500-120.930  1.00  0.00           H
ATOM   4931  HW2 SOL   639      20.870 443.470-120.570  1.00  0.00           H
ATOM   4932  OW  SOL   640      -8.120 419.480 -48.700  1.00  0.00           O
ATOM   4933  HW1 SOL   640      -7.480 419.110 -48.030  1.00  0.00           H
ATOM   4934  HW2 SOL   640      -9.060 419.320 -48.390  1.00  0.00           H
ATOM   4935  OW  SOL   641    -119.600 150.040 -75.500  1.00  0.00           O
ATOM   4936  HW1 SOL   641    -120.060 149.580 -74.740  1.00  0.00           H
ATOM   4937  HW2 SOL   641    -118.610 149.900 -75.420  1.00  0.00           H
ATOM   4938  OW  SOL   642       6.520-227.250-176.330  1.00  0.00           O
ATOM   4939  HW1 SOL   642       7.210-227.910-176.650  1.00  0.00           H
ATOM   4940  HW2 SOL   642       6.530-226.450-176.930  1.00  0.00           H
ATOM   4941  OW  SOL   643     262.340 210.930-331.970  1.00  0.00           O
ATOM   4942  HW1 SOL   643     263.290 210.980-331.670  1.00  0.00           H
ATOM   4943  HW2 SOL   643     262.090 211.790-332.430  1.00  0.00           H
ATOM   4944  OW  SOL   644      34.690   3.810   3.470  1.00  0.00           O
ATOM   4945  HW1 SOL   644      34.430   4.680   3.880  1.00  0.00           H
ATOM   4946  HW2 SOL   644      34.330   3.060   4.020  1.00  0.00           H
ATOM   4947  OW  SOL   645      48.930 231.280 -24.030  1.00  0.00           O
ATOM   4948  HW1 SOL   645      47.950 231.340 -23.850  1.00  0.00           H
ATOM   4949  HW2 SOL   645      49.190 230.320 -24.140  1.00  0.00           H
ATOM   4950  OW  SOL   646    -204.320 199.790 125.290  1.00  0.00           O
ATOM   4951  HW1 SOL   646    -204.900 200.130 126.030  1.00  0.00           H
ATOM   4952  HW2 SOL   646    -203.990 198.870 125.520  1.00  0.00           H
ATOM   4953  OW  SOL   647      17.190  27.680-140.080  1.00  0.00           O
ATOM   4954  HW1 SOL   647      16.910  28.400-140.710  1.00  0.00           H
ATOM   4955  HW2 SOL   647      17.490  26.880-140.600  1.00  0.00           H
ATOM   4956  OW  SOL   648     115.780-320.370  74.150  1.00  0.00           O
ATOM   4957  HW1 SOL   648     115.860-320.090  75.110  1.00  0.00           H
ATOM   4958  HW2 SOL   648     115.300-321.250  74.100  1.00  0.00           H
ATOM   4959  OW  SOL   649      51.380 483.040 184.280  1.00  0.00           O
ATOM   4960  HW1 SOL   649      52.280 482.950 183.850  1.00  0.00           H
ATOM   4961  HW2 SOL   649      51.230 484.000 184.550  1.00  0.00           H
ATOM   4962  OW  SOL   650     315.140 112.410 251.950  1.00  0.00           O
ATOM   4963  HW1 SOL   650     315.710 111.600 251.780  1.00  0.00           H
ATOM   4964  HW2 SOL   650     314.660 112.300 252.810  1.00  0.00           H
ATOM   4965  OW  SOL   651     140.710 300.080-393.710  1.00  0.00           O
ATOM   4966  HW1 SOL   651     139.750 300.310-393.560  1.00  0.00           H
ATOM   4967  HW2 SOL   651     141.140 299.850-392.840  1.00  0.00           H
ATOM   4968  OW  SOL   652    -425.910 110.840-151.220  1.00  0.00           O
ATOM   4969  HW1 SOL   652    -426.450 110.000-151.200  1.00  0.00           H
ATOM   4970  HW2 SOL   652    -426.160 111.370-152.030  1.00  0.00           H
ATOM   4971  OW  SOL   653     -46.040 195.650  67.510  1.00  0.00           O
ATOM   4972  HW1 SOL   653     -45.070 195.880  67.630  1.00  0.00           H
ATOM   4973  HW2 SOL   653     -46.300 195.770  66.550  1.00  0.00           H
ATOM   4974  OW  SOL   654     353.720 123.650 217.790  1.00  0.00           O
ATOM   4975  HW1 SOL   654     353.240 123.520 216.920  1.00  0.00           H
ATOM   4976  HW2 SOL   654     353.130 124.140 218.420  1.00  0.00           H
ATOM   4977  OW  SOL   655     310.790 -25.740 314.900  1.00  0.00           O
ATOM   4978  HW1 SOL   655     310.460 -26.510 315.440  1.00  0.00           H
ATOM   4979  HW2 SOL   655     311.760 -25.880 314.690  1.00  0.00           H
ATOM   4980  OW  SOL   656    -293.230 445.550  68.260  1.00  0.00           O
ATOM   4981  HW1 SOL   656    -292.760 445.890  69.070  1.00  0.00           H
ATOM   4982  HW2 SOL   656    -292.590 445.520  67.490  1.00  0.00           H
ATOM   4983  OW  SOL   657     350.330 193.980  -0.290  1.00  0.00           O
ATOM   4984  HW1 SOL   657     349.700 193.540   0.340  1.00  0.00           H
ATOM   4985  HW2 SOL   657     349.990 194.880  -0.550  1.00  0.00           H
ATOM   4986  OW  SOL   658      33.990   0.270 496.340  1.00  0.00           O
ATOM   4987  HW1 SOL   658      34.390   0.820 495.600  1.00  0.00           H
ATOM   4988  HW2 SOL   658      33.010   0.150 496.170  1.00  0.00           H
ATOM   4989  OW  SOL   659     103.270 314.760 198.730  1.00  0.00           O
ATOM   4990  HW1 SOL   659     102.840 315.290 197.990  1.00  0.00           H
ATOM   4991  HW2 SOL   659     104.260 314.890 198.700  1.00  0.00           H
ATOM   4992  OW  SOL   660      38.420  10.600 -31.860  1.00  0.00           O
ATOM   4993  HW1 SOL   660      37.730  10.210 -32.460  1.00  0.00           H
ATOM   4994  HW2 SOL   660      38.140  10.490 -30.910  1.00  0.00           H
ATOM   4995  OW  SOL   661     522.440  44.640  29.000  1.00  0.00           O
ATOM   4996  HW1 SOL   661     521.570  45.060  29.260  1.00  0.00           H
ATOM   4997  HW2 SOL   661     523.000  44.480  29.810  1.00  0.00           H
ATOM   4998  OW  SOL   662     218.940 135.380-222.430  1.00  0.00           O
ATOM   4999  HW1 SOL   662     218.340 134.950-223.100  1.00  0.00           H
ATOM   5000  HW2 SOL   662     219.900 135.200-222.680  1.00  0.00           H
ATOM   5001  OW  SOL   663    -108.880 210.410-364.330  1.00  0.00           O
ATOM   5002  HW1 SOL   663    -108.250 211.190-364.300  1.00  0.00           H
ATOM   5003  HW2 SOL   663    -109.610 210.610-364.980  1.00  0.00           H
ATOM   5004  OW  SOL   664    -224.260 371.540-370.590  1.00  0.00           O
ATOM   5005  HW1 SOL   664    -224.850 370.740-370.490  1.00  0.00           H
ATOM   5006  HW2 SOL   664    -224.820 372.350-370.760  1.00  0.00           H
ATOM   5007  OW  SOL   665     -37.180 241.050 -40.710  1.00  0.00           O
ATOM   5008  HW1 SOL   665     -36.610 241.790 -41.080  1.00  0.00           H
ATOM   5009  HW2 SOL   665     -38.150 241.280 -40.830  1.00  0.00           H
ATOM   5010  OW  SOL   666    -222.450  42.890 136.680  1.00  0.00           O
ATOM   5011  HW1 SOL   666    -222.390  43.040 137.670  1.00  0.00           H
ATOM   5012  HW2 SOL   666    -222.100  43.690 136.200  1.00  0.00           H
ATOM   5013  OW  SOL   667     274.360-233.410-350.410  1.00  0.00           O
ATOM   5014  HW1 SOL   667     273.930-233.670-349.550  1.00  0.00           H
ATOM   5015  HW2 SOL   667     273.660-233.390-351.130  1.00  0.00           H
ATOM   5016  OW  SOL   668     151.420 289.780 296.270  1.00  0.00           O
ATOM   5017  HW1 SOL   668     151.850 290.650 296.020  1.00  0.00           H
ATOM   5018  HW2 SOL   668     150.480 289.950 296.590  1.00  0.00           H
ATOM   5019  OW  SOL   669    -143.240 275.160 120.790  1.00  0.00           O
ATOM   5020  HW1 SOL   669    -143.310 274.340 120.220  1.00  0.00           H
ATOM   5021  HW2 SOL   669    -143.270 275.970 120.210  1.00  0.00           H
ATOM   5022  OW  SOL   670    -351.550-487.780-250.330  1.00  0.00           O
ATOM   5023  HW1 SOL   670    -351.190-487.920-251.250  1.00  0.00           H
ATOM   5024  HW2 SOL   670    -351.820-488.670-249.950  1.00  0.00           H
ATOM   5025  OW  SOL   671     265.630 306.700-257.930  1.00  0.00           O
ATOM   5026  HW1 SOL   671     265.100 307.200-257.240  1.00  0.00           H
ATOM   5027  HW2 SOL   671     265.200 305.820-258.110  1.00  0.00           H
ATOM   5028  OW  SOL   672       8.140 234.240-331.610  1.00  0.00           O
ATOM   5029  HW1 SOL   672       8.510 233.310-331.540  1.00  0.00           H
ATOM   5030  HW2 SOL   672       8.220 234.560-332.560  1.00  0.00           H
ATOM   5031  OW  SOL   673      67.560 131.300-337.350  1.00  0.00           O
ATOM   5032  HW1 SOL   673      66.590 131.060-337.420  1.00  0.00           H
ATOM   5033  HW2 SOL   673      67.720 131.790-336.490  1.00  0.00           H
ATOM   5034  OW  SOL   674    -453.480 235.860 -67.200  1.00  0.00           O
ATOM   5035  HW1 SOL   674    -453.950 235.410 -67.960  1.00  0.00           H
ATOM   5036  HW2 SOL   674    -452.660 236.310 -67.540  1.00  0.00           H
ATOM   5037  OW  SOL   675     205.810 250.890-174.370  1.00  0.00           O
ATOM   5038  HW1 SOL   675     205.190 250.350-173.790  1.00  0.00           H
ATOM   5039  HW2 SOL   675     206.260 250.280-175.020  1.00  0.00           H
ATOM   5040  OW  SOL   676     494.330  67.970-115.440  1.00  0.00           O
ATOM   5041  HW1 SOL   676     494.740  67.470-114.680  1.00  0.00           H
ATOM   5042  HW2 SOL   676     493.750  68.700-115.090  1.00  0.00           H
ATOM   5043  OW  SOL   677     435.850 -98.910 110.630  1.00  0.00           O
ATOM   5044  HW1 SOL   677     436.180 -99.710 111.140  1.00  0.00           H
ATOM   5045  HW2 SOL   677     436.490 -98.150 110.740  1.00  0.00           H
ATOM   5046  OW  SOL   678     -11.260  88.470-260.310  1.00  0.00           O
ATOM   5047  HW1 SOL   678     -11.010  87.530-260.530  1.00  0.00           H
ATOM   5048  HW2 SOL   678     -12.260  88.560-260.330  1.00  0.00           H
ATOM   5049  OW  SOL   679     -66.390 354.930  49.950  1.00  0.00           O
ATOM   5050  HW1 SOL   679     -67.060 354.330  49.530  1.00  0.00           H
ATOM   5051  HW2 SOL   679     -65.470 354.550  49.820  1.00  0.00           H
ATOM   5052  OW  SOL   680     -77.690 315.970 262.400  1.00  0.00           O
ATOM   5053  HW1 SOL   680     -77.050 315.220 262.260  1.00  0.00           H
ATOM   5054  HW2 SOL   680     -78.020 316.290 261.510  1.00  0.00           H
ATOM   5055  OW  SOL   681     191.600  19.050 341.370  1.00  0.00           O
ATOM   5056  HW1 SOL   681     191.620  18.990 340.370  1.00  0.00           H
ATOM   5057  HW2 SOL   681     192.230  19.770 341.670  1.00  0.00           H
ATOM   5058  OW  SOL   682    -149.880-137.930 179.590  1.00  0.00           O
ATOM   5059  HW1 SOL   682    -150.850-137.720 179.490  1.00  0.00           H
ATOM   5060  HW2 SOL   682    -149.380-137.610 178.790  1.00  0.00           H
[truncated: 8,971,252 more chars]
