# Supplementary material for: YiaC and CobB regulate lysine lactylation in Escherichia coli
Source: Nat Commun. 2022 Nov 4;13:6628. doi: 10.1038/s41467-022-34399-y (PMC9636275; doi:10.1038/s41467-022-34399-y)
Supplement: Supplementary file 10 — Source Data [file 41467_2022_34399_MOESM10_ESM.zip › Source Data/MD simulation source data/PykF_FBP_md/PykF_FBP_100ns.pdb]

REMARK    GENERATED BY TRJCONV
TITLE     Protein in water t= 100000.00000 step= 50000000
REMARK    THIS IS A SIMULATION BOX
CRYST1  107.407  107.407  107.407  90.00  90.00  90.00 P 1           1
MODEL        1
ATOM      1  N   MET A   1      36.770  40.570  48.280  1.00  0.00           N
ATOM      2  H1  MET A   1      37.220  39.730  47.960  1.00  0.00           H
ATOM      3  H2  MET A   1      36.960  40.760  49.240  1.00  0.00           H
ATOM      4  H3  MET A   1      35.820  40.520  47.990  1.00  0.00           H
ATOM      5  CA  MET A   1      37.350  41.630  47.470  1.00  0.00           C
ATOM      6  CB  MET A   1      36.550  42.950  47.810  1.00  0.00           C
ATOM      7  CG  MET A   1      36.830  44.170  46.930  1.00  0.00           C
ATOM      8  SD  MET A   1      36.660  45.830  47.620  1.00  0.00           S
ATOM      9  CE  MET A   1      37.620  45.670  49.140  1.00  0.00           C
ATOM     10  C   MET A   1      38.870  41.740  48.000  1.00  0.00           C
ATOM     11  O   MET A   1      39.150  41.350  49.140  1.00  0.00           O
ATOM     12  N   LYS A   2      39.790  42.150  47.070  1.00  0.00           N
ATOM     13  H   LYS A   2      39.750  41.670  46.200  1.00  0.00           H
ATOM     14  CA  LYS A   2      41.190  42.490  47.490  1.00  0.00           C
ATOM     15  CB  LYS A   2      42.200  42.640  46.320  1.00  0.00           C
ATOM     16  CG  LYS A   2      41.780  43.520  45.140  1.00  0.00           C
ATOM     17  CD  LYS A   2      42.860  43.700  44.060  1.00  0.00           C
ATOM     18  CE  LYS A   2      42.440  44.650  42.920  1.00  0.00           C
ATOM     19  NZ  LYS A   2      41.260  44.310  42.190  1.00  0.00           N
ATOM     20  HZ1 LYS A   2      40.530  44.030  42.820  1.00  0.00           H
ATOM     21  HZ2 LYS A   2      41.000  44.930  41.450  1.00  0.00           H
ATOM     22  HZ3 LYS A   2      41.540  43.440  41.780  1.00  0.00           H
ATOM     23  C   LYS A   2      41.240  43.650  48.450  1.00  0.00           C
ATOM     24  O   LYS A   2      41.420  44.910  48.080  1.00  0.00           O
ATOM     25  N   LYS A   3      41.240  43.320  49.720  1.00  0.00           N
ATOM     26  H   LYS A   3      41.390  42.390  50.030  1.00  0.00           H
ATOM     27  CA  LYS A   3      40.980  44.270  50.860  1.00  0.00           C
ATOM     28  CB  LYS A   3      40.540  43.690  52.190  1.00  0.00           C
ATOM     29  CG  LYS A   3      39.060  43.220  52.060  1.00  0.00           C
ATOM     30  CD  LYS A   3      38.600  42.340  53.220  1.00  0.00           C
ATOM     31  CE  LYS A   3      39.520  41.160  53.470  1.00  0.00           C
ATOM     32  NZ  LYS A   3      39.630  40.350  52.260  1.00  0.00           N
ATOM     33  HZ1 LYS A   3      38.760  39.910  52.000  1.00  0.00           H
ATOM     34  HZ2 LYS A   3      39.940  40.940  51.520  1.00  0.00           H
ATOM     35  HZ3 LYS A   3      40.310  39.640  52.420  1.00  0.00           H
ATOM     36  C   LYS A   3      42.170  45.240  51.100  1.00  0.00           C
ATOM     37  O   LYS A   3      42.100  46.500  51.110  1.00  0.00           O
ATOM     38  N   THR A   4      43.360  44.600  51.090  1.00  0.00           N
ATOM     39  H   THR A   4      43.470  43.630  51.290  1.00  0.00           H
ATOM     40  CA  THR A   4      44.610  45.300  51.250  1.00  0.00           C
ATOM     41  CB  THR A   4      45.820  44.400  51.490  1.00  0.00           C
ATOM     42  OG1 THR A   4      45.530  43.500  52.560  1.00  0.00           O
ATOM     43  HG1 THR A   4      45.040  42.700  52.210  1.00  0.00           H
ATOM     44  CG2 THR A   4      47.000  45.220  51.950  1.00  0.00           C
ATOM     45  C   THR A   4      44.910  46.290  50.100  1.00  0.00           C
ATOM     46  O   THR A   4      44.850  45.830  49.040  1.00  0.00           O
ATOM     47  N   LYS A   5      45.170  47.580  50.380  1.00  0.00           N
ATOM     48  H   LYS A   5      45.140  47.940  51.310  1.00  0.00           H
ATOM     49  CA  LYS A   5      45.140  48.600  49.300  1.00  0.00           C
ATOM     50  CB  LYS A   5      44.740  50.000  49.770  1.00  0.00           C
ATOM     51  CG  LYS A   5      43.390  50.100  50.450  1.00  0.00           C
ATOM     52  CD  LYS A   5      42.310  49.600  49.590  1.00  0.00           C
ATOM     53  CE  LYS A   5      40.950  49.650  50.270  1.00  0.00           C
ATOM     54  NZ  LYS A   5      40.300  50.900  49.870  1.00  0.00           N
ATOM     55  HZ1 LYS A   5      39.980  50.810  48.920  1.00  0.00           H
ATOM     56  HZ2 LYS A   5      39.540  51.200  50.470  1.00  0.00           H
ATOM     57  HZ3 LYS A   5      40.970  51.630  49.770  1.00  0.00           H
ATOM     58  C   LYS A   5      46.550  48.730  48.680  1.00  0.00           C
ATOM     59  O   LYS A   5      47.570  48.740  49.420  1.00  0.00           O
ATOM     60  N   ILE A   6      46.580  48.480  47.400  1.00  0.00           N
ATOM     61  H   ILE A   6      45.780  48.330  46.830  1.00  0.00           H
ATOM     62  CA  ILE A   6      47.810  48.320  46.650  1.00  0.00           C
ATOM     63  CB  ILE A   6      47.520  47.450  45.420  1.00  0.00           C
ATOM     64  CG1 ILE A   6      46.580  46.200  45.570  1.00  0.00           C
ATOM     65  CG2 ILE A   6      48.880  47.000  44.890  1.00  0.00           C
ATOM     66  CD  ILE A   6      46.980  45.190  46.620  1.00  0.00           C
ATOM     67  C   ILE A   6      48.330  49.700  46.370  1.00  0.00           C
ATOM     68  O   ILE A   6      47.760  50.260  45.410  1.00  0.00           O
ATOM     69  N   VAL A   7      49.350  50.050  47.150  1.00  0.00           N
ATOM     70  H   VAL A   7      49.670  49.560  47.960  1.00  0.00           H
ATOM     71  CA  VAL A   7      50.060  51.390  46.930  1.00  0.00           C
ATOM     72  CB  VAL A   7      50.460  52.120  48.230  1.00  0.00           C
ATOM     73  CG1 VAL A   7      50.950  53.540  47.850  1.00  0.00           C
ATOM     74  CG2 VAL A   7      49.300  52.300  49.170  1.00  0.00           C
ATOM     75  C   VAL A   7      51.250  51.230  45.980  1.00  0.00           C
ATOM     76  O   VAL A   7      52.370  51.010  46.390  1.00  0.00           O
ATOM     77  N   CYS A   8      50.850  51.090  44.720  1.00  0.00           N
ATOM     78  H   CYS A   8      49.960  51.410  44.380  1.00  0.00           H
ATOM     79  CA  CYS A   8      51.810  50.810  43.550  1.00  0.00           C
ATOM     80  CB  CYS A   8      50.970  50.370  42.400  1.00  0.00           C
ATOM     81  SG  CYS A   8      51.540  49.360  41.040  1.00  0.00           S
ATOM     82  HG  CYS A   8      52.830  49.660  41.080  1.00  0.00           H
ATOM     83  C   CYS A   8      52.500  52.110  43.180  1.00  0.00           C
ATOM     84  O   CYS A   8      51.860  53.210  43.220  1.00  0.00           O
ATOM     85  N   THR A   9      53.720  51.990  42.600  1.00  0.00           N
ATOM     86  H   THR A   9      54.040  51.090  42.320  1.00  0.00           H
ATOM     87  CA  THR A   9      54.540  53.130  42.070  1.00  0.00           C
ATOM     88  CB  THR A   9      56.030  52.740  42.390  1.00  0.00           C
ATOM     89  OG1 THR A   9      56.430  51.540  41.670  1.00  0.00           O
ATOM     90  HG1 THR A   9      55.820  50.760  41.810  1.00  0.00           H
ATOM     91  CG2 THR A   9      56.380  52.580  43.790  1.00  0.00           C
ATOM     92  C   THR A   9      54.340  53.430  40.530  1.00  0.00           C
ATOM     93  O   THR A   9      54.000  52.490  39.780  1.00  0.00           O
ATOM     94  N   ILE A  10      54.250  54.720  40.310  1.00  0.00           N
ATOM     95  H   ILE A  10      54.190  55.360  41.070  1.00  0.00           H
ATOM     96  CA  ILE A  10      54.340  55.200  38.910  1.00  0.00           C
ATOM     97  CB  ILE A  10      53.030  55.990  38.570  1.00  0.00           C
ATOM     98  CG1 ILE A  10      52.700  57.000  39.620  1.00  0.00           C
ATOM     99  CG2 ILE A  10      51.860  55.040  38.220  1.00  0.00           C
ATOM    100  CD  ILE A  10      51.880  58.280  39.160  1.00  0.00           C
ATOM    101  C   ILE A  10      55.690  55.890  38.440  1.00  0.00           C
ATOM    102  O   ILE A  10      56.490  56.180  39.320  1.00  0.00           O
ATOM    103  N   GLY A  11      55.990  55.740  37.120  1.00  0.00           N
ATOM    104  H   GLY A  11      55.450  55.330  36.390  1.00  0.00           H
ATOM    105  CA  GLY A  11      57.300  56.240  36.620  1.00  0.00           C
ATOM    106  C   GLY A  11      57.460  56.080  35.080  1.00  0.00           C
ATOM    107  O   GLY A  11      56.410  55.980  34.430  1.00  0.00           O
ATOM    108  N   PRO A  12      58.660  55.960  34.520  1.00  0.00           N
ATOM    109  CA  PRO A  12      58.870  55.900  33.090  1.00  0.00           C
ATOM    110  CB  PRO A  12      60.380  55.720  33.000  1.00  0.00           C
ATOM    111  CG  PRO A  12      60.920  56.580  34.110  1.00  0.00           C
ATOM    112  CD  PRO A  12      59.940  56.170  35.220  1.00  0.00           C
ATOM    113  C   PRO A  12      58.180  54.780  32.260  1.00  0.00           C
ATOM    114  O   PRO A  12      57.540  55.080  31.230  1.00  0.00           O
ATOM    115  N   LYS A  13      58.220  53.520  32.770  1.00  0.00           N
ATOM    116  H   LYS A  13      58.650  53.200  33.610  1.00  0.00           H
ATOM    117  CA  LYS A  13      57.570  52.500  31.940  1.00  0.00           C
ATOM    118  CB  LYS A  13      58.120  51.130  32.360  1.00  0.00           C
ATOM    119  CG  LYS A  13      59.610  51.000  32.030  1.00  0.00           C
ATOM    120  CD  LYS A  13      59.990  51.080  30.560  1.00  0.00           C
ATOM    121  CE  LYS A  13      59.620  49.740  29.900  1.00  0.00           C
ATOM    122  NZ  LYS A  13      60.000  49.790  28.480  1.00  0.00           N
ATOM    123  HZ1 LYS A  13      60.870  49.330  28.290  1.00  0.00           H
ATOM    124  HZ2 LYS A  13      59.340  49.410  27.830  1.00  0.00           H
ATOM    125  HZ3 LYS A  13      60.100  50.750  28.200  1.00  0.00           H
ATOM    126  C   LYS A  13      56.030  52.580  32.150  1.00  0.00           C
ATOM    127  O   LYS A  13      55.290  51.940  31.490  1.00  0.00           O
ATOM    128  N   THR A  14      55.530  53.510  32.980  1.00  0.00           N
ATOM    129  H   THR A  14      56.040  53.880  33.770  1.00  0.00           H
ATOM    130  CA  THR A  14      54.080  53.880  33.110  1.00  0.00           C
ATOM    131  CB  THR A  14      53.770  54.450  34.530  1.00  0.00           C
ATOM    132  OG1 THR A  14      54.450  53.720  35.560  1.00  0.00           O
ATOM    133  HG1 THR A  14      54.110  52.810  35.770  1.00  0.00           H
ATOM    134  CG2 THR A  14      52.300  54.340  34.780  1.00  0.00           C
ATOM    135  C   THR A  14      53.680  54.930  32.040  1.00  0.00           C
ATOM    136  O   THR A  14      53.590  56.160  32.160  1.00  0.00           O
ATOM    137  N   GLU A  15      53.750  54.420  30.780  1.00  0.00           N
ATOM    138  H   GLU A  15      53.660  53.440  30.590  1.00  0.00           H
ATOM    139  CA  GLU A  15      53.650  55.190  29.550  1.00  0.00           C
ATOM    140  CB  GLU A  15      54.050  54.460  28.260  1.00  0.00           C
ATOM    141  CG  GLU A  15      55.590  54.140  28.110  1.00  0.00           C
ATOM    142  CD  GLU A  15      56.090  53.510  26.820  1.00  0.00           C
ATOM    143  OE1 GLU A  15      56.730  54.190  25.970  1.00  0.00           O
ATOM    144  OE2 GLU A  15      56.150  52.310  26.760  1.00  0.00           O
ATOM    145  C   GLU A  15      52.280  55.880  29.320  1.00  0.00           C
ATOM    146  O   GLU A  15      51.600  55.560  28.350  1.00  0.00           O
ATOM    147  N   SER A  16      52.020  56.900  30.110  1.00  0.00           N
ATOM    148  H   SER A  16      52.700  57.150  30.790  1.00  0.00           H
ATOM    149  CA  SER A  16      50.860  57.840  30.190  1.00  0.00           C
ATOM    150  CB  SER A  16      50.720  58.560  28.830  1.00  0.00           C
ATOM    151  OG  SER A  16      50.530  59.940  29.130  1.00  0.00           O
ATOM    152  HG  SER A  16      50.850  60.590  28.440  1.00  0.00           H
ATOM    153  C   SER A  16      49.430  57.430  30.610  1.00  0.00           C
ATOM    154  O   SER A  16      49.210  56.270  30.970  1.00  0.00           O
ATOM    155  N   GLU A  17      48.420  58.320  30.310  1.00  0.00           N
ATOM    156  H   GLU A  17      48.590  59.000  29.590  1.00  0.00           H
ATOM    157  CA  GLU A  17      47.000  58.220  30.730  1.00  0.00           C
ATOM    158  CB  GLU A  17      46.210  59.220  29.920  1.00  0.00           C
ATOM    159  CG  GLU A  17      44.890  59.460  30.630  1.00  0.00           C
ATOM    160  CD  GLU A  17      44.000  60.160  29.630  1.00  0.00           C
ATOM    161  OE1 GLU A  17      44.000  61.430  29.510  1.00  0.00           O
ATOM    162  OE2 GLU A  17      43.210  59.460  28.940  1.00  0.00           O
ATOM    163  C   GLU A  17      46.350  56.800  30.670  1.00  0.00           C
ATOM    164  O   GLU A  17      45.980  56.300  31.720  1.00  0.00           O
ATOM    165  N   GLU A  18      46.450  56.160  29.570  1.00  0.00           N
ATOM    166  H   GLU A  18      46.780  56.630  28.740  1.00  0.00           H
ATOM    167  CA  GLU A  18      45.750  54.900  29.260  1.00  0.00           C
ATOM    168  CB  GLU A  18      45.850  54.370  27.820  1.00  0.00           C
ATOM    169  CG  GLU A  18      45.000  55.180  26.810  1.00  0.00           C
ATOM    170  CD  GLU A  18      44.440  54.330  25.690  1.00  0.00           C
ATOM    171  OE1 GLU A  18      43.330  53.750  25.870  1.00  0.00           O
ATOM    172  OE2 GLU A  18      45.030  54.260  24.590  1.00  0.00           O
ATOM    173  C   GLU A  18      46.110  53.770  30.270  1.00  0.00           C
ATOM    174  O   GLU A  18      45.230  53.140  30.910  1.00  0.00           O
ATOM    175  N   MET A  19      47.410  53.780  30.610  1.00  0.00           N
ATOM    176  H   MET A  19      47.900  54.520  30.170  1.00  0.00           H
ATOM    177  CA  MET A  19      48.070  52.870  31.590  1.00  0.00           C
ATOM    178  CB  MET A  19      49.590  52.980  31.570  1.00  0.00           C
ATOM    179  CG  MET A  19      50.240  52.440  30.300  1.00  0.00           C
ATOM    180  SD  MET A  19      52.010  52.000  30.400  1.00  0.00           S
ATOM    181  CE  MET A  19      52.090  50.300  29.910  1.00  0.00           C
ATOM    182  C   MET A  19      47.610  53.170  33.000  1.00  0.00           C
ATOM    183  O   MET A  19      46.970  52.310  33.560  1.00  0.00           O
ATOM    184  N   LEU A  20      47.590  54.450  33.420  1.00  0.00           N
ATOM    185  H   LEU A  20      47.960  55.150  32.810  1.00  0.00           H
ATOM    186  CA  LEU A  20      46.930  55.000  34.650  1.00  0.00           C
ATOM    187  CB  LEU A  20      47.160  56.540  34.660  1.00  0.00           C
ATOM    188  CG  LEU A  20      48.670  56.850  34.800  1.00  0.00           C
ATOM    189  CD1 LEU A  20      49.040  58.280  34.490  1.00  0.00           C
ATOM    190  CD2 LEU A  20      49.080  56.550  36.250  1.00  0.00           C
ATOM    191  C   LEU A  20      45.460  54.600  34.800  1.00  0.00           C
ATOM    192  O   LEU A  20      44.920  54.240  35.860  1.00  0.00           O
ATOM    193  N   ALA A  21      44.670  54.830  33.740  1.00  0.00           N
ATOM    194  H   ALA A  21      45.170  55.280  32.990  1.00  0.00           H
ATOM    195  CA  ALA A  21      43.280  54.490  33.600  1.00  0.00           C
ATOM    196  CB  ALA A  21      42.790  54.920  32.240  1.00  0.00           C
ATOM    197  C   ALA A  21      43.080  52.970  33.880  1.00  0.00           C
ATOM    198  O   ALA A  21      42.340  52.620  34.820  1.00  0.00           O
ATOM    199  N   LYS A  22      43.920  52.130  33.200  1.00  0.00           N
ATOM    200  H   LYS A  22      44.240  52.450  32.310  1.00  0.00           H
ATOM    201  CA  LYS A  22      43.930  50.730  33.400  1.00  0.00           C
ATOM    202  CB  LYS A  22      44.670  50.070  32.280  1.00  0.00           C
ATOM    203  CG  LYS A  22      43.680  49.890  31.120  1.00  0.00           C
ATOM    204  CD  LYS A  22      42.890  48.560  31.410  1.00  0.00           C
ATOM    205  CE  LYS A  22      41.970  48.130  30.260  1.00  0.00           C
ATOM    206  NZ  LYS A  22      41.250  46.890  30.550  1.00  0.00           N
ATOM    207  HZ1 LYS A  22      41.880  46.240  30.990  1.00  0.00           H
ATOM    208  HZ2 LYS A  22      40.420  46.990  31.100  1.00  0.00           H
ATOM    209  HZ3 LYS A  22      40.950  46.460  29.700  1.00  0.00           H
ATOM    210  C   LYS A  22      44.440  50.230  34.730  1.00  0.00           C
ATOM    211  O   LYS A  22      44.060  49.150  35.170  1.00  0.00           O
ATOM    212  N   MET A  23      45.400  50.960  35.350  1.00  0.00           N
ATOM    213  H   MET A  23      46.040  51.490  34.780  1.00  0.00           H
ATOM    214  CA  MET A  23      45.820  50.730  36.700  1.00  0.00           C
ATOM    215  CB  MET A  23      47.040  51.660  36.960  1.00  0.00           C
ATOM    216  CG  MET A  23      48.420  51.080  36.500  1.00  0.00           C
ATOM    217  SD  MET A  23      49.970  52.040  36.640  1.00  0.00           S
ATOM    218  CE  MET A  23      50.150  51.840  38.440  1.00  0.00           C
ATOM    219  C   MET A  23      44.680  50.880  37.740  1.00  0.00           C
ATOM    220  O   MET A  23      44.570  50.180  38.740  1.00  0.00           O
ATOM    221  N   LEU A  24      43.740  51.850  37.510  1.00  0.00           N
ATOM    222  H   LEU A  24      43.750  52.390  36.680  1.00  0.00           H
ATOM    223  CA  LEU A  24      42.410  51.960  38.160  1.00  0.00           C
ATOM    224  CB  LEU A  24      41.610  53.210  37.760  1.00  0.00           C
ATOM    225  CG  LEU A  24      42.300  54.560  38.220  1.00  0.00           C
ATOM    226  CD1 LEU A  24      41.490  55.630  37.520  1.00  0.00           C
ATOM    227  CD2 LEU A  24      42.430  54.820  39.730  1.00  0.00           C
ATOM    228  C   LEU A  24      41.450  50.800  38.060  1.00  0.00           C
ATOM    229  O   LEU A  24      40.980  50.150  39.020  1.00  0.00           O
ATOM    230  N   ASP A  25      41.480  50.320  36.780  1.00  0.00           N
ATOM    231  H   ASP A  25      42.110  50.690  36.110  1.00  0.00           H
ATOM    232  CA  ASP A  25      40.750  49.110  36.410  1.00  0.00           C
ATOM    233  CB  ASP A  25      40.710  48.910  34.920  1.00  0.00           C
ATOM    234  CG  ASP A  25      39.830  49.880  34.150  1.00  0.00           C
ATOM    235  OD1 ASP A  25      38.920  50.440  34.710  1.00  0.00           O
ATOM    236  OD2 ASP A  25      39.790  49.820  32.910  1.00  0.00           O
ATOM    237  C   ASP A  25      41.190  47.840  37.110  1.00  0.00           C
ATOM    238  O   ASP A  25      40.430  46.860  37.220  1.00  0.00           O
ATOM    239  N   ALA A  26      42.490  47.710  37.240  1.00  0.00           N
ATOM    240  H   ALA A  26      43.120  48.200  36.630  1.00  0.00           H
ATOM    241  CA  ALA A  26      43.220  46.750  38.020  1.00  0.00           C
ATOM    242  CB  ALA A  26      44.650  46.610  37.470  1.00  0.00           C
ATOM    243  C   ALA A  26      43.350  46.920  39.590  1.00  0.00           C
ATOM    244  O   ALA A  26      43.280  45.930  40.300  1.00  0.00           O
ATOM    245  N   GLY A  27      42.960  48.120  39.990  1.00  0.00           N
ATOM    246  H   GLY A  27      42.740  48.850  39.360  1.00  0.00           H
ATOM    247  CA  GLY A  27      42.800  48.430  41.420  1.00  0.00           C
ATOM    248  C   GLY A  27      44.050  49.000  42.140  1.00  0.00           C
ATOM    249  O   GLY A  27      44.240  48.840  43.340  1.00  0.00           O
ATOM    250  N   MET A  28      44.870  49.860  41.500  1.00  0.00           N
ATOM    251  H   MET A  28      44.640  50.080  40.550  1.00  0.00           H
ATOM    252  CA  MET A  28      46.100  50.530  41.970  1.00  0.00           C
ATOM    253  CB  MET A  28      47.180  50.340  40.970  1.00  0.00           C
ATOM    254  CG  MET A  28      47.730  48.890  40.980  1.00  0.00           C
ATOM    255  SD  MET A  28      46.630  47.640  40.180  1.00  0.00           S
ATOM    256  CE  MET A  28      47.080  46.370  41.310  1.00  0.00           C
ATOM    257  C   MET A  28      45.780  51.910  42.480  1.00  0.00           C
ATOM    258  O   MET A  28      46.520  52.820  42.190  1.00  0.00           O
ATOM    259  N   ASN A  29      44.600  52.150  43.100  1.00  0.00           N
ATOM    260  H   ASN A  29      43.920  51.450  43.330  1.00  0.00           H
ATOM    261  CA  ASN A  29      44.020  53.510  43.360  1.00  0.00           C
ATOM    262  CB  ASN A  29      42.830  53.320  44.240  1.00  0.00           C
ATOM    263  CG  ASN A  29      41.650  52.630  43.420  1.00  0.00           C
ATOM    264  OD1 ASN A  29      41.670  51.420  43.170  1.00  0.00           O
ATOM    265  ND2 ASN A  29      40.660  53.320  42.990  1.00  0.00           N
ATOM    266 1HD2 ASN A  29      40.580  54.310  43.120  1.00  0.00           H
ATOM    267 2HD2 ASN A  29      40.000  52.820  42.440  1.00  0.00           H
ATOM    268  C   ASN A  29      45.030  54.540  43.960  1.00  0.00           C
ATOM    269  O   ASN A  29      45.380  55.490  43.290  1.00  0.00           O
ATOM    270  N   VAL A  30      45.550  54.330  45.200  1.00  0.00           N
ATOM    271  H   VAL A  30      45.460  53.440  45.660  1.00  0.00           H
ATOM    272  CA  VAL A  30      46.620  55.220  45.820  1.00  0.00           C
ATOM    273  CB  VAL A  30      46.770  55.160  47.350  1.00  0.00           C
ATOM    274  CG1 VAL A  30      47.500  56.340  47.930  1.00  0.00           C
ATOM    275  CG2 VAL A  30      45.400  54.950  48.020  1.00  0.00           C
ATOM    276  C   VAL A  30      47.890  54.880  45.060  1.00  0.00           C
ATOM    277  O   VAL A  30      48.360  53.730  45.260  1.00  0.00           O
ATOM    278  N   MET A  31      48.380  55.900  44.320  1.00  0.00           N
ATOM    279  H   MET A  31      47.870  56.750  44.240  1.00  0.00           H
ATOM    280  CA  MET A  31      49.520  55.720  43.540  1.00  0.00           C
ATOM    281  CB  MET A  31      49.390  56.150  42.110  1.00  0.00           C
ATOM    282  CG  MET A  31      48.150  55.600  41.370  1.00  0.00           C
ATOM    283  SD  MET A  31      47.990  56.210  39.620  1.00  0.00           S
ATOM    284  CE  MET A  31      47.080  54.790  38.980  1.00  0.00           C
ATOM    285  C   MET A  31      50.780  56.450  44.080  1.00  0.00           C
ATOM    286  O   MET A  31      50.590  57.610  44.480  1.00  0.00           O
ATOM    287  N   ARG A  32      51.890  55.700  44.350  1.00  0.00           N
ATOM    288  H   ARG A  32      51.940  54.720  44.160  1.00  0.00           H
ATOM    289  CA  ARG A  32      53.090  56.350  44.840  1.00  0.00           C
ATOM    290  CB  ARG A  32      53.870  55.360  45.760  1.00  0.00           C
ATOM    291  CG  ARG A  32      55.250  55.710  46.280  1.00  0.00           C
ATOM    292  CD  ARG A  32      55.760  54.520  47.060  1.00  0.00           C
ATOM    293  NE  ARG A  32      57.080  54.740  47.690  1.00  0.00           N
ATOM    294  HE  ARG A  32      57.100  55.440  48.400  1.00  0.00           H
ATOM    295  CZ  ARG A  32      58.190  54.060  47.420  1.00  0.00           C
ATOM    296  NH1 ARG A  32      58.150  52.940  46.720  1.00  0.00           N
ATOM    297 1HH1 ARG A  32      57.260  52.560  46.490  1.00  0.00           H
ATOM    298 2HH1 ARG A  32      59.000  52.630  46.290  1.00  0.00           H
ATOM    299  NH2 ARG A  32      59.360  54.410  47.850  1.00  0.00           N
ATOM    300 1HH2 ARG A  32      59.530  55.070  48.590  1.00  0.00           H
ATOM    301 2HH2 ARG A  32      60.150  53.830  47.670  1.00  0.00           H
ATOM    302  C   ARG A  32      53.980  57.040  43.860  1.00  0.00           C
ATOM    303  O   ARG A  32      54.230  56.430  42.800  1.00  0.00           O
ATOM    304  N   LEU A  33      54.590  58.110  44.270  1.00  0.00           N
ATOM    305  H   LEU A  33      54.260  58.570  45.100  1.00  0.00           H
ATOM    306  CA  LEU A  33      55.440  59.000  43.460  1.00  0.00           C
ATOM    307  CB  LEU A  33      54.500  60.040  42.990  1.00  0.00           C
ATOM    308  CG  LEU A  33      54.960  60.870  41.750  1.00  0.00           C
ATOM    309  CD1 LEU A  33      55.130  59.860  40.630  1.00  0.00           C
ATOM    310  CD2 LEU A  33      53.970  61.860  41.170  1.00  0.00           C
ATOM    311  C   LEU A  33      56.620  59.600  44.240  1.00  0.00           C
ATOM    312  O   LEU A  33      56.560  60.120  45.400  1.00  0.00           O
ATOM    313  N   ASN A  34      57.800  59.560  43.600  1.00  0.00           N
ATOM    314  H   ASN A  34      57.930  58.970  42.800  1.00  0.00           H
ATOM    315  CA  ASN A  34      59.100  60.100  44.110  1.00  0.00           C
ATOM    316  CB  ASN A  34      60.000  58.880  44.530  1.00  0.00           C
ATOM    317  CG  ASN A  34      59.510  58.190  45.780  1.00  0.00           C
ATOM    318  OD1 ASN A  34      58.670  57.290  45.740  1.00  0.00           O
ATOM    319  ND2 ASN A  34      60.210  58.400  46.810  1.00  0.00           N
ATOM    320 1HD2 ASN A  34      61.180  58.640  46.840  1.00  0.00           H
ATOM    321 2HD2 ASN A  34      59.890  57.970  47.660  1.00  0.00           H
ATOM    322  C   ASN A  34      59.660  60.850  42.870  1.00  0.00           C
ATOM    323  O   ASN A  34      60.120  60.190  41.920  1.00  0.00           O
ATOM    324  N   PHE A  35      59.520  62.150  42.820  1.00  0.00           N
ATOM    325  H   PHE A  35      59.530  62.650  43.690  1.00  0.00           H
ATOM    326  CA  PHE A  35      59.800  63.060  41.700  1.00  0.00           C
ATOM    327  CB  PHE A  35      59.230  64.460  42.040  1.00  0.00           C
ATOM    328  CG  PHE A  35      57.670  64.660  42.310  1.00  0.00           C
ATOM    329  CD1 PHE A  35      56.860  64.830  41.170  1.00  0.00           C
ATOM    330  HD1 PHE A  35      57.470  64.740  40.270  1.00  0.00           H
ATOM    331  CD2 PHE A  35      57.150  64.810  43.630  1.00  0.00           C
ATOM    332  HD2 PHE A  35      57.760  64.810  44.520  1.00  0.00           H
ATOM    333  CE1 PHE A  35      55.570  65.260  41.270  1.00  0.00           C
ATOM    334  HE1 PHE A  35      54.930  65.080  40.410  1.00  0.00           H
ATOM    335  CE2 PHE A  35      55.790  65.210  43.680  1.00  0.00           C
ATOM    336  HE2 PHE A  35      55.280  65.280  44.630  1.00  0.00           H
ATOM    337  CZ  PHE A  35      55.090  65.470  42.520  1.00  0.00           C
ATOM    338  HZ  PHE A  35      54.060  65.800  42.690  1.00  0.00           H
ATOM    339  C   PHE A  35      61.240  63.250  41.160  1.00  0.00           C
ATOM    340  O   PHE A  35      61.540  62.730  40.090  1.00  0.00           O
ATOM    341  N   SER A  36      62.110  63.700  42.010  1.00  0.00           N
ATOM    342  H   SER A  36      61.870  63.990  42.930  1.00  0.00           H
ATOM    343  CA  SER A  36      63.500  63.890  41.610  1.00  0.00           C
ATOM    344  CB  SER A  36      64.370  64.420  42.740  1.00  0.00           C
ATOM    345  OG  SER A  36      64.000  63.760  43.970  1.00  0.00           O
ATOM    346  HG  SER A  36      63.420  64.360  44.520  1.00  0.00           H
ATOM    347  C   SER A  36      64.320  62.740  41.010  1.00  0.00           C
ATOM    348  O   SER A  36      64.930  62.900  39.890  1.00  0.00           O
ATOM    349  N   HIS A  37      63.850  61.550  41.440  1.00  0.00           N
ATOM    350  H   HIS A  37      63.340  61.420  42.290  1.00  0.00           H
ATOM    351  CA  HIS A  37      64.190  60.260  40.840  1.00  0.00           C
ATOM    352  CB  HIS A  37      63.550  59.110  41.680  1.00  0.00           C
ATOM    353  CG  HIS A  37      64.540  58.670  42.780  1.00  0.00           C
ATOM    354  ND1 HIS A  37      65.850  58.590  42.470  1.00  0.00           N
ATOM    355  CD2 HIS A  37      64.260  58.060  43.890  1.00  0.00           C
ATOM    356  HD2 HIS A  37      63.220  57.870  44.190  1.00  0.00           H
ATOM    357  CE1 HIS A  37      66.370  57.920  43.490  1.00  0.00           C
ATOM    358  HE1 HIS A  37      67.420  57.900  43.780  1.00  0.00           H
ATOM    359  NE2 HIS A  37      65.410  57.620  44.360  1.00  0.00           N
ATOM    360  HE2 HIS A  37      65.410  57.180  45.260  1.00  0.00           H
ATOM    361  C   HIS A  37      63.830  59.990  39.360  1.00  0.00           C
ATOM    362  O   HIS A  37      64.510  59.190  38.660  1.00  0.00           O
ATOM    363  N   GLY A  38      62.840  60.650  38.790  1.00  0.00           N
ATOM    364  H   GLY A  38      62.390  61.370  39.340  1.00  0.00           H
ATOM    365  CA  GLY A  38      62.500  60.660  37.330  1.00  0.00           C
ATOM    366  C   GLY A  38      62.460  62.070  36.700  1.00  0.00           C
ATOM    367  O   GLY A  38      63.290  62.970  36.990  1.00  0.00           O
ATOM    368  N   ASP A  39      61.580  62.240  35.730  1.00  0.00           N
ATOM    369  H   ASP A  39      61.030  61.510  35.320  1.00  0.00           H
ATOM    370  CA  ASP A  39      61.240  63.600  35.230  1.00  0.00           C
ATOM    371  CB  ASP A  39      61.070  63.720  33.760  1.00  0.00           C
ATOM    372  CG  ASP A  39      61.100  65.130  33.150  1.00  0.00           C
ATOM    373  OD1 ASP A  39      60.060  65.680  32.990  1.00  0.00           O
ATOM    374  OD2 ASP A  39      62.180  65.560  32.750  1.00  0.00           O
ATOM    375  C   ASP A  39      59.960  64.250  35.920  1.00  0.00           C
ATOM    376  O   ASP A  39      58.830  63.710  35.710  1.00  0.00           O
ATOM    377  N   TYR A  40      60.130  65.520  36.210  1.00  0.00           N
ATOM    378  H   TYR A  40      61.020  65.940  36.050  1.00  0.00           H
ATOM    379  CA  TYR A  40      59.140  66.370  36.880  1.00  0.00           C
ATOM    380  CB  TYR A  40      59.840  67.520  37.540  1.00  0.00           C
ATOM    381  CG  TYR A  40      60.660  67.210  38.740  1.00  0.00           C
ATOM    382  CD1 TYR A  40      60.040  67.150  40.020  1.00  0.00           C
ATOM    383  HD1 TYR A  40      58.960  67.180  40.150  1.00  0.00           H
ATOM    384  CD2 TYR A  40      62.040  67.160  38.680  1.00  0.00           C
ATOM    385  HD2 TYR A  40      62.650  67.250  37.780  1.00  0.00           H
ATOM    386  CE1 TYR A  40      60.820  67.140  41.130  1.00  0.00           C
ATOM    387  HE1 TYR A  40      60.440  67.570  42.050  1.00  0.00           H
ATOM    388  CE2 TYR A  40      62.760  67.070  39.850  1.00  0.00           C
ATOM    389  HE2 TYR A  40      63.830  66.980  39.860  1.00  0.00           H
ATOM    390  CZ  TYR A  40      62.170  67.080  41.070  1.00  0.00           C
ATOM    391  OH  TYR A  40      62.960  66.980  42.210  1.00  0.00           O
ATOM    392  HH  TYR A  40      62.320  66.590  42.880  1.00  0.00           H
ATOM    393  C   TYR A  40      57.990  66.900  36.010  1.00  0.00           C
ATOM    394  O   TYR A  40      56.820  66.720  36.370  1.00  0.00           O
ATOM    395  N   ALA A  41      58.320  67.280  34.810  1.00  0.00           N
ATOM    396  H   ALA A  41      59.190  67.070  34.360  1.00  0.00           H
ATOM    397  CA  ALA A  41      57.340  67.810  33.760  1.00  0.00           C
ATOM    398  CB  ALA A  41      58.190  68.460  32.700  1.00  0.00           C
ATOM    399  C   ALA A  41      56.480  66.600  33.390  1.00  0.00           C
ATOM    400  O   ALA A  41      55.240  66.780  33.140  1.00  0.00           O
ATOM    401  N   GLU A  42      57.150  65.510  33.210  1.00  0.00           N
ATOM    402  H   GLU A  42      58.110  65.470  32.950  1.00  0.00           H
ATOM    403  CA  GLU A  42      56.550  64.210  32.960  1.00  0.00           C
ATOM    404  CB  GLU A  42      57.690  63.220  32.630  1.00  0.00           C
ATOM    405  CG  GLU A  42      57.350  62.440  31.340  1.00  0.00           C
ATOM    406  CD  GLU A  42      58.690  61.720  30.980  1.00  0.00           C
ATOM    407  OE1 GLU A  42      59.230  62.010  29.980  1.00  0.00           O
ATOM    408  OE2 GLU A  42      58.960  60.720  31.680  1.00  0.00           O
ATOM    409  C   GLU A  42      55.660  63.580  34.100  1.00  0.00           C
ATOM    410  O   GLU A  42      54.650  62.940  33.810  1.00  0.00           O
ATOM    411  N   HIS A  43      56.050  63.880  35.360  1.00  0.00           N
ATOM    412  H   HIS A  43      57.040  64.020  35.390  1.00  0.00           H
ATOM    413  CA  HIS A  43      55.350  63.490  36.570  1.00  0.00           C
ATOM    414  CB  HIS A  43      56.380  63.330  37.730  1.00  0.00           C
ATOM    415  CG  HIS A  43      57.120  61.980  37.720  1.00  0.00           C
ATOM    416  ND1 HIS A  43      56.710  60.750  37.240  1.00  0.00           N
ATOM    417  CD2 HIS A  43      58.290  61.860  38.340  1.00  0.00           C
ATOM    418  HD2 HIS A  43      58.870  62.650  38.820  1.00  0.00           H
ATOM    419  CE1 HIS A  43      57.700  59.900  37.620  1.00  0.00           C
ATOM    420  HE1 HIS A  43      57.850  58.890  37.260  1.00  0.00           H
ATOM    421  NE2 HIS A  43      58.600  60.530  38.310  1.00  0.00           N
ATOM    422  HE2 HIS A  43      59.270  60.110  38.920  1.00  0.00           H
ATOM    423  C   HIS A  43      54.250  64.440  36.990  1.00  0.00           C
ATOM    424  O   HIS A  43      53.190  63.940  37.370  1.00  0.00           O
ATOM    425  N   GLY A  44      54.340  65.640  36.590  1.00  0.00           N
ATOM    426  H   GLY A  44      55.230  66.070  36.390  1.00  0.00           H
ATOM    427  CA  GLY A  44      53.150  66.600  36.690  1.00  0.00           C
ATOM    428  C   GLY A  44      52.060  66.250  35.680  1.00  0.00           C
ATOM    429  O   GLY A  44      50.910  66.080  36.110  1.00  0.00           O
ATOM    430  N   GLN A  45      52.500  65.600  34.620  1.00  0.00           N
ATOM    431  H   GLN A  45      53.480  65.400  34.630  1.00  0.00           H
ATOM    432  CA  GLN A  45      51.710  64.980  33.520  1.00  0.00           C
ATOM    433  CB  GLN A  45      52.520  64.580  32.270  1.00  0.00           C
ATOM    434  CG  GLN A  45      51.540  64.130  31.240  1.00  0.00           C
ATOM    435  CD  GLN A  45      51.350  62.610  31.030  1.00  0.00           C
ATOM    436  OE1 GLN A  45      52.280  61.820  31.190  1.00  0.00           O
ATOM    437  NE2 GLN A  45      50.070  62.270  30.870  1.00  0.00           N
ATOM    438 1HE2 GLN A  45      49.250  62.830  30.950  1.00  0.00           H
ATOM    439 2HE2 GLN A  45      50.060  61.400  30.380  1.00  0.00           H
ATOM    440  C   GLN A  45      50.880  63.790  34.030  1.00  0.00           C
ATOM    441  O   GLN A  45      49.630  63.780  33.880  1.00  0.00           O
ATOM    442  N   ARG A  46      51.540  62.980  34.820  1.00  0.00           N
ATOM    443  H   ARG A  46      52.540  63.030  34.790  1.00  0.00           H
ATOM    444  CA  ARG A  46      50.950  61.740  35.340  1.00  0.00           C
ATOM    445  CB  ARG A  46      51.950  60.750  35.910  1.00  0.00           C
ATOM    446  CG  ARG A  46      52.740  60.270  34.720  1.00  0.00           C
ATOM    447  CD  ARG A  46      54.150  59.830  35.050  1.00  0.00           C
ATOM    448  NE  ARG A  46      54.790  59.330  33.850  1.00  0.00           N
ATOM    449  HE  ARG A  46      54.240  58.940  33.120  1.00  0.00           H
ATOM    450  CZ  ARG A  46      56.090  59.220  33.720  1.00  0.00           C
ATOM    451  NH1 ARG A  46      56.950  59.620  34.630  1.00  0.00           N
ATOM    452 1HH1 ARG A  46      56.830  60.030  35.540  1.00  0.00           H
ATOM    453 2HH1 ARG A  46      57.930  59.520  34.440  1.00  0.00           H
ATOM    454  NH2 ARG A  46      56.610  58.750  32.510  1.00  0.00           N
ATOM    455 1HH2 ARG A  46      55.980  58.520  31.760  1.00  0.00           H
ATOM    456 2HH2 ARG A  46      57.520  58.960  32.160  1.00  0.00           H
ATOM    457  C   ARG A  46      49.870  62.030  36.370  1.00  0.00           C
ATOM    458  O   ARG A  46      48.850  61.340  36.380  1.00  0.00           O
ATOM    459  N   ILE A  47      50.070  63.090  37.150  1.00  0.00           N
ATOM    460  H   ILE A  47      50.990  63.480  37.240  1.00  0.00           H
ATOM    461  CA  ILE A  47      49.080  63.520  38.150  1.00  0.00           C
ATOM    462  CB  ILE A  47      49.720  64.570  39.150  1.00  0.00           C
ATOM    463  CG1 ILE A  47      50.920  63.920  39.800  1.00  0.00           C
ATOM    464  CG2 ILE A  47      48.820  65.110  40.280  1.00  0.00           C
ATOM    465  CD  ILE A  47      51.860  64.980  40.510  1.00  0.00           C
ATOM    466  C   ILE A  47      47.860  64.200  37.530  1.00  0.00           C
ATOM    467  O   ILE A  47      46.740  64.050  38.100  1.00  0.00           O
ATOM    468  N   GLN A  48      48.150  65.210  36.720  1.00  0.00           N
ATOM    469  H   GLN A  48      49.050  65.610  36.540  1.00  0.00           H
ATOM    470  CA  GLN A  48      47.040  65.880  36.060  1.00  0.00           C
ATOM    471  CB  GLN A  48      47.690  67.080  35.350  1.00  0.00           C
ATOM    472  CG  GLN A  48      48.220  68.180  36.290  1.00  0.00           C
ATOM    473  CD  GLN A  48      48.270  69.500  35.490  1.00  0.00           C
ATOM    474  OE1 GLN A  48      47.290  70.210  35.270  1.00  0.00           O
ATOM    475  NE2 GLN A  48      49.400  69.830  34.930  1.00  0.00           N
ATOM    476 1HE2 GLN A  48      50.200  69.250  35.030  1.00  0.00           H
ATOM    477 2HE2 GLN A  48      49.400  70.750  34.540  1.00  0.00           H
ATOM    478  C   GLN A  48      46.180  65.010  35.080  1.00  0.00           C
ATOM    479  O   GLN A  48      44.970  65.250  34.980  1.00  0.00           O
ATOM    480  N   ASN A  49      46.810  64.070  34.350  1.00  0.00           N
ATOM    481  H   ASN A  49      47.800  64.080  34.220  1.00  0.00           H
ATOM    482  CA  ASN A  49      45.980  63.060  33.640  1.00  0.00           C
ATOM    483  CB  ASN A  49      46.720  62.300  32.490  1.00  0.00           C
ATOM    484  CG  ASN A  49      46.930  63.310  31.350  1.00  0.00           C
ATOM    485  OD1 ASN A  49      47.870  64.090  31.260  1.00  0.00           O
ATOM    486  ND2 ASN A  49      46.140  63.220  30.330  1.00  0.00           N
ATOM    487 1HD2 ASN A  49      45.460  62.490  30.220  1.00  0.00           H
ATOM    488 2HD2 ASN A  49      46.360  63.890  29.620  1.00  0.00           H
ATOM    489  C   ASN A  49      45.300  61.970  34.560  1.00  0.00           C
ATOM    490  O   ASN A  49      44.170  61.550  34.310  1.00  0.00           O
ATOM    491  N   LEU A  50      45.810  61.660  35.750  1.00  0.00           N
ATOM    492  H   LEU A  50      46.760  61.740  36.060  1.00  0.00           H
ATOM    493  CA  LEU A  50      44.920  60.950  36.750  1.00  0.00           C
ATOM    494  CB  LEU A  50      45.750  60.470  38.000  1.00  0.00           C
ATOM    495  CG  LEU A  50      44.920  59.480  38.840  1.00  0.00           C
ATOM    496  CD1 LEU A  50      44.740  58.160  38.100  1.00  0.00           C
ATOM    497  CD2 LEU A  50      45.600  59.180  40.170  1.00  0.00           C
ATOM    498  C   LEU A  50      43.690  61.820  37.040  1.00  0.00           C
ATOM    499  O   LEU A  50      42.570  61.290  37.100  1.00  0.00           O
ATOM    500  N   ARG A  51      43.890  63.100  37.150  1.00  0.00           N
ATOM    501  H   ARG A  51      44.730  63.570  36.840  1.00  0.00           H
ATOM    502  CA  ARG A  51      42.790  64.070  37.330  1.00  0.00           C
ATOM    503  CB  ARG A  51      43.300  65.420  37.750  1.00  0.00           C
ATOM    504  CG  ARG A  51      44.200  65.590  39.000  1.00  0.00           C
ATOM    505  CD  ARG A  51      43.780  64.920  40.310  1.00  0.00           C
ATOM    506  NE  ARG A  51      44.720  65.380  41.350  1.00  0.00           N
ATOM    507  HE  ARG A  51      45.300  66.160  41.120  1.00  0.00           H
ATOM    508  CZ  ARG A  51      44.680  64.930  42.610  1.00  0.00           C
ATOM    509  NH1 ARG A  51      45.640  65.400  43.430  1.00  0.00           N
ATOM    510 1HH1 ARG A  51      46.190  66.210  43.280  1.00  0.00           H
ATOM    511 2HH1 ARG A  51      45.780  64.870  44.270  1.00  0.00           H
ATOM    512  NH2 ARG A  51      43.880  63.900  43.020  1.00  0.00           N
ATOM    513 1HH2 ARG A  51      43.340  63.500  42.280  1.00  0.00           H
ATOM    514 2HH2 ARG A  51      44.060  63.400  43.860  1.00  0.00           H
ATOM    515  C   ARG A  51      41.710  64.170  36.250  1.00  0.00           C
ATOM    516  O   ARG A  51      40.530  64.470  36.570  1.00  0.00           O
ATOM    517  N   ASN A  52      42.110  63.780  35.110  1.00  0.00           N
ATOM    518  H   ASN A  52      43.020  63.400  34.930  1.00  0.00           H
ATOM    519  CA  ASN A  52      41.190  63.600  33.960  1.00  0.00           C
ATOM    520  CB  ASN A  52      41.910  63.420  32.590  1.00  0.00           C
ATOM    521  CG  ASN A  52      41.030  63.160  31.320  1.00  0.00           C
ATOM    522  OD1 ASN A  52      39.980  63.760  31.270  1.00  0.00           O
ATOM    523  ND2 ASN A  52      41.510  62.400  30.300  1.00  0.00           N
ATOM    524 1HD2 ASN A  52      42.430  62.030  30.240  1.00  0.00           H
ATOM    525 2HD2 ASN A  52      40.830  61.970  29.710  1.00  0.00           H
ATOM    526  C   ASN A  52      40.290  62.380  34.130  1.00  0.00           C
ATOM    527  O   ASN A  52      39.050  62.520  34.150  1.00  0.00           O
ATOM    528  N   VAL A  53      40.880  61.210  34.400  1.00  0.00           N
ATOM    529  H   VAL A  53      41.870  61.130  34.350  1.00  0.00           H
ATOM    530  CA  VAL A  53      40.070  59.920  34.510  1.00  0.00           C
ATOM    531  CB  VAL A  53      41.060  58.770  34.700  1.00  0.00           C
ATOM    532  CG1 VAL A  53      40.310  57.500  34.490  1.00  0.00           C
ATOM    533  CG2 VAL A  53      42.210  58.800  33.710  1.00  0.00           C
ATOM    534  C   VAL A  53      39.080  60.050  35.680  1.00  0.00           C
ATOM    535  O   VAL A  53      37.880  59.860  35.480  1.00  0.00           O
ATOM    536  N   MET A  54      39.590  60.590  36.850  1.00  0.00           N
ATOM    537  H   MET A  54      40.560  60.830  36.910  1.00  0.00           H
ATOM    538  CA  MET A  54      38.800  60.840  38.050  1.00  0.00           C
ATOM    539  CB  MET A  54      39.700  61.630  39.050  1.00  0.00           C
ATOM    540  CG  MET A  54      40.700  60.800  39.810  1.00  0.00           C
ATOM    541  SD  MET A  54      41.800  61.680  41.010  1.00  0.00           S
ATOM    542  CE  MET A  54      40.720  61.680  42.450  1.00  0.00           C
ATOM    543  C   MET A  54      37.550  61.760  37.840  1.00  0.00           C
ATOM    544  O   MET A  54      36.500  61.540  38.490  1.00  0.00           O
ATOM    545  N   SER A  55      37.570  62.720  36.950  1.00  0.00           N
ATOM    546  H   SER A  55      38.390  62.970  36.410  1.00  0.00           H
ATOM    547  CA  SER A  55      36.320  63.520  36.630  1.00  0.00           C
ATOM    548  CB  SER A  55      36.750  64.910  36.290  1.00  0.00           C
ATOM    549  OG  SER A  55      37.550  65.030  35.130  1.00  0.00           O
ATOM    550  HG  SER A  55      37.990  65.930  35.190  1.00  0.00           H
ATOM    551  C   SER A  55      35.400  62.890  35.580  1.00  0.00           C
ATOM    552  O   SER A  55      34.330  62.530  36.010  1.00  0.00           O
ATOM    553  N   LYS A  56      36.040  62.490  34.450  1.00  0.00           N
ATOM    554  H   LYS A  56      37.020  62.510  34.250  1.00  0.00           H
ATOM    555  CA  LYS A  56      35.330  62.020  33.180  1.00  0.00           C
ATOM    556  CB  LYS A  56      36.370  61.980  32.040  1.00  0.00           C
ATOM    557  CG  LYS A  56      35.740  61.700  30.670  1.00  0.00           C
ATOM    558  CD  LYS A  56      35.120  62.930  30.090  1.00  0.00           C
ATOM    559  CE  LYS A  56      34.610  62.590  28.730  1.00  0.00           C
ATOM    560  NZ  LYS A  56      34.270  63.790  28.000  1.00  0.00           N
ATOM    561  HZ1 LYS A  56      33.390  64.160  28.290  1.00  0.00           H
ATOM    562  HZ2 LYS A  56      34.820  64.590  28.200  1.00  0.00           H
ATOM    563  HZ3 LYS A  56      34.290  63.610  27.020  1.00  0.00           H
ATOM    564  C   LYS A  56      34.520  60.680  33.360  1.00  0.00           C
ATOM    565  O   LYS A  56      33.300  60.690  33.220  1.00  0.00           O
ATOM    566  N   THR A  57      35.230  59.720  34.060  1.00  0.00           N
ATOM    567  H   THR A  57      36.200  59.850  34.140  1.00  0.00           H
ATOM    568  CA  THR A  57      34.660  58.450  34.520  1.00  0.00           C
ATOM    569  CB  THR A  57      35.540  57.270  34.250  1.00  0.00           C
ATOM    570  OG1 THR A  57      36.890  57.310  34.790  1.00  0.00           O
ATOM    571  HG1 THR A  57      37.370  56.540  34.390  1.00  0.00           H
ATOM    572  CG2 THR A  57      35.540  56.970  32.730  1.00  0.00           C
ATOM    573  C   THR A  57      34.350  58.360  36.020  1.00  0.00           C
ATOM    574  O   THR A  57      33.670  57.420  36.470  1.00  0.00           O
ATOM    575  N   GLY A  58      34.850  59.280  36.880  1.00  0.00           N
ATOM    576  H   GLY A  58      35.580  59.920  36.620  1.00  0.00           H
ATOM    577  CA  GLY A  58      34.390  59.380  38.240  1.00  0.00           C
ATOM    578  C   GLY A  58      34.880  58.360  39.220  1.00  0.00           C
ATOM    579  O   GLY A  58      34.090  58.000  40.070  1.00  0.00           O
ATOM    580  N   LYS A  59      36.230  58.370  39.410  1.00  0.00           N
ATOM    581  H   LYS A  59      36.820  59.090  39.020  1.00  0.00           H
ATOM    582  CA  LYS A  59      36.900  57.310  40.200  1.00  0.00           C
ATOM    583  CB  LYS A  59      37.760  56.420  39.290  1.00  0.00           C
ATOM    584  CG  LYS A  59      36.850  55.750  38.250  1.00  0.00           C
ATOM    585  CD  LYS A  59      37.630  54.650  37.530  1.00  0.00           C
ATOM    586  CE  LYS A  59      36.850  53.790  36.520  1.00  0.00           C
ATOM    587  NZ  LYS A  59      35.640  53.220  37.090  1.00  0.00           N
ATOM    588  HZ1 LYS A  59      35.130  53.930  37.590  1.00  0.00           H
ATOM    589  HZ2 LYS A  59      35.030  53.120  36.300  1.00  0.00           H
ATOM    590  HZ3 LYS A  59      35.760  52.340  37.570  1.00  0.00           H
ATOM    591  C   LYS A  59      37.680  57.920  41.360  1.00  0.00           C
ATOM    592  O   LYS A  59      38.260  59.000  41.240  1.00  0.00           O
ATOM    593  N   THR A  60      37.600  57.230  42.490  1.00  0.00           N
ATOM    594  H   THR A  60      37.050  56.390  42.550  1.00  0.00           H
ATOM    595  CA  THR A  60      38.230  57.600  43.750  1.00  0.00           C
ATOM    596  CB  THR A  60      37.560  57.100  45.020  1.00  0.00           C
ATOM    597  OG1 THR A  60      36.190  57.310  44.900  1.00  0.00           O
ATOM    598  HG1 THR A  60      36.030  58.280  44.700  1.00  0.00           H
ATOM    599  CG2 THR A  60      38.130  57.720  46.290  1.00  0.00           C
ATOM    600  C   THR A  60      39.700  57.070  43.730  1.00  0.00           C
ATOM    601  O   THR A  60      39.990  55.890  43.810  1.00  0.00           O
ATOM    602  N   ALA A  61      40.620  58.000  43.440  1.00  0.00           N
ATOM    603  H   ALA A  61      40.460  58.970  43.620  1.00  0.00           H
ATOM    604  CA  ALA A  61      42.050  57.660  43.370  1.00  0.00           C
ATOM    605  CB  ALA A  61      42.440  57.670  41.910  1.00  0.00           C
ATOM    606  C   ALA A  61      42.990  58.700  44.080  1.00  0.00           C
ATOM    607  O   ALA A  61      42.500  59.660  44.570  1.00  0.00           O
ATOM    608  N   ALA A  62      44.270  58.360  44.300  1.00  0.00           N
ATOM    609  H   ALA A  62      44.640  57.560  43.820  1.00  0.00           H
ATOM    610  CA  ALA A  62      45.140  59.330  45.050  1.00  0.00           C
ATOM    611  CB  ALA A  62      44.980  59.060  46.560  1.00  0.00           C
ATOM    612  C   ALA A  62      46.620  59.250  44.610  1.00  0.00           C
ATOM    613  O   ALA A  62      47.140  58.290  44.040  1.00  0.00           O
ATOM    614  N   ILE A  63      47.290  60.380  44.670  1.00  0.00           N
ATOM    615  H   ILE A  63      46.800  61.230  44.820  1.00  0.00           H
ATOM    616  CA  ILE A  63      48.740  60.360  44.680  1.00  0.00           C
ATOM    617  CB  ILE A  63      49.210  61.450  43.700  1.00  0.00           C
ATOM    618  CG1 ILE A  63      48.560  61.130  42.290  1.00  0.00           C
ATOM    619  CG2 ILE A  63      50.720  61.800  43.730  1.00  0.00           C
ATOM    620  CD  ILE A  63      49.180  59.770  41.710  1.00  0.00           C
ATOM    621  C   ILE A  63      49.340  60.440  46.090  1.00  0.00           C
ATOM    622  O   ILE A  63      48.810  61.070  47.000  1.00  0.00           O
ATOM    623  N   LEU A  64      50.380  59.660  46.310  1.00  0.00           N
ATOM    624  H   LEU A  64      50.560  58.900  45.690  1.00  0.00           H
ATOM    625  CA  LEU A  64      51.250  59.680  47.550  1.00  0.00           C
ATOM    626  CB  LEU A  64      51.320  58.220  47.940  1.00  0.00           C
ATOM    627  CG  LEU A  64      51.610  57.760  49.360  1.00  0.00           C
ATOM    628  CD1 LEU A  64      50.650  56.670  49.850  1.00  0.00           C
ATOM    629  CD2 LEU A  64      53.070  57.170  49.320  1.00  0.00           C
ATOM    630  C   LEU A  64      52.630  60.280  47.230  1.00  0.00           C
ATOM    631  O   LEU A  64      53.180  59.770  46.210  1.00  0.00           O
ATOM    632  N   LEU A  65      53.000  61.380  47.880  1.00  0.00           N
ATOM    633  H   LEU A  65      52.390  61.930  48.440  1.00  0.00           H
ATOM    634  CA  LEU A  65      54.410  61.860  47.850  1.00  0.00           C
ATOM    635  CB  LEU A  65      54.320  63.370  48.070  1.00  0.00           C
ATOM    636  CG  LEU A  65      55.660  64.220  47.860  1.00  0.00           C
ATOM    637  CD1 LEU A  65      55.070  65.570  47.500  1.00  0.00           C
ATOM    638  CD2 LEU A  65      56.700  64.280  48.990  1.00  0.00           C
ATOM    639  C   LEU A  65      55.160  61.110  48.980  1.00  0.00           C
ATOM    640  O   LEU A  65      54.760  61.100  50.140  1.00  0.00           O
ATOM    641  N   ASP A  66      56.140  60.390  48.460  1.00  0.00           N
ATOM    642  H   ASP A  66      56.410  60.440  47.490  1.00  0.00           H
ATOM    643  CA  ASP A  66      57.070  59.720  49.400  1.00  0.00           C
ATOM    644  CB  ASP A  66      57.290  58.330  48.860  1.00  0.00           C
ATOM    645  CG  ASP A  66      58.070  57.380  49.750  1.00  0.00           C
ATOM    646  OD1 ASP A  66      57.500  56.440  50.240  1.00  0.00           O
ATOM    647  OD2 ASP A  66      59.330  57.550  49.680  1.00  0.00           O
ATOM    648  C   ASP A  66      58.420  60.400  49.460  1.00  0.00           C
ATOM    649  O   ASP A  66      59.120  60.690  48.500  1.00  0.00           O
ATOM    650  N   THR A  67      58.900  60.590  50.710  1.00  0.00           N
ATOM    651  H   THR A  67      58.290  60.330  51.460  1.00  0.00           H
ATOM    652  CA  THR A  67      60.260  61.190  51.020  1.00  0.00           C
ATOM    653  CB  THR A  67      60.370  62.320  52.080  1.00  0.00           C
ATOM    654  OG1 THR A  67      60.370  61.880  53.480  1.00  0.00           O
ATOM    655  HG1 THR A  67      61.100  62.370  53.950  1.00  0.00           H
ATOM    656  CG2 THR A  67      59.310  63.350  51.770  1.00  0.00           C
ATOM    657  C   THR A  67      61.300  60.100  51.360  1.00  0.00           C
ATOM    658  O   THR A  67      60.940  58.960  51.440  1.00  0.00           O
ATOM    659  N   LYS A  68      62.560  60.490  51.520  1.00  0.00           N
ATOM    660  H   LYS A  68      62.880  61.380  51.190  1.00  0.00           H
ATOM    661  CA  LYS A  68      63.750  59.650  51.920  1.00  0.00           C
ATOM    662  CB  LYS A  68      64.490  59.360  50.620  1.00  0.00           C
ATOM    663  CG  LYS A  68      65.710  58.440  50.710  1.00  0.00           C
ATOM    664  CD  LYS A  68      65.670  56.990  51.110  1.00  0.00           C
ATOM    665  CE  LYS A  68      67.100  56.460  50.960  1.00  0.00           C
ATOM    666  NZ  LYS A  68      67.840  56.410  52.200  1.00  0.00           N
ATOM    667  HZ1 LYS A  68      67.960  57.340  52.540  1.00  0.00           H
ATOM    668  HZ2 LYS A  68      67.340  55.910  52.900  1.00  0.00           H
ATOM    669  HZ3 LYS A  68      68.710  55.970  52.060  1.00  0.00           H
ATOM    670  C   LYS A  68      64.580  60.340  53.020  1.00  0.00           C
ATOM    671  O   LYS A  68      65.030  59.760  53.960  1.00  0.00           O
ATOM    672  N   GLY A  69      64.750  61.690  52.950  1.00  0.00           N
ATOM    673  H   GLY A  69      64.410  62.300  52.240  1.00  0.00           H
ATOM    674  CA  GLY A  69      65.590  62.400  53.940  1.00  0.00           C
ATOM    675  C   GLY A  69      67.090  62.260  53.700  1.00  0.00           C
ATOM    676  O   GLY A  69      67.500  61.760  52.640  1.00  0.00           O
ATOM    677  N   PRO A  70      67.940  62.660  54.630  1.00  0.00           N
ATOM    678  CA  PRO A  70      69.400  62.600  54.450  1.00  0.00           C
ATOM    679  CB  PRO A  70      69.940  63.430  55.560  1.00  0.00           C
ATOM    680  CG  PRO A  70      68.900  63.320  56.690  1.00  0.00           C
ATOM    681  CD  PRO A  70      67.580  63.200  55.910  1.00  0.00           C
ATOM    682  C   PRO A  70      70.010  61.180  54.440  1.00  0.00           C
ATOM    683  O   PRO A  70      69.470  60.370  55.190  1.00  0.00           O
ATOM    684  N   GLU A  71      71.170  61.100  53.820  1.00  0.00           N
ATOM    685  H   GLU A  71      71.610  61.900  53.430  1.00  0.00           H
ATOM    686  CA  GLU A  71      71.850  59.870  53.480  1.00  0.00           C
ATOM    687  CB  GLU A  71      71.120  59.130  52.290  1.00  0.00           C
ATOM    688  CG  GLU A  71      71.190  59.930  50.930  1.00  0.00           C
ATOM    689  CD  GLU A  71      71.250  58.980  49.690  1.00  0.00           C
ATOM    690  OE1 GLU A  71      70.430  58.040  49.560  1.00  0.00           O
ATOM    691  OE2 GLU A  71      72.100  59.150  48.810  1.00  0.00           O
ATOM    692  C   GLU A  71      73.360  60.000  53.300  1.00  0.00           C
ATOM    693  O   GLU A  71      73.860  60.990  52.790  1.00  0.00           O
ATOM    694  N   ILE A  72      73.940  58.930  53.660  1.00  0.00           N
ATOM    695  H   ILE A  72      73.450  58.270  54.230  1.00  0.00           H
ATOM    696  CA  ILE A  72      75.400  58.760  53.590  1.00  0.00           C
ATOM    697  CB  ILE A  72      75.980  58.560  54.940  1.00  0.00           C
ATOM    698  CG1 ILE A  72      75.320  59.510  55.990  1.00  0.00           C
ATOM    699  CG2 ILE A  72      77.440  58.920  55.010  1.00  0.00           C
ATOM    700  CD  ILE A  72      75.010  58.810  57.280  1.00  0.00           C
ATOM    701  C   ILE A  72      75.720  57.450  52.860  1.00  0.00           C
ATOM    702  O   ILE A  72      75.200  56.430  53.320  1.00  0.00           O
ATOM    703  N   ARG A  73      76.730  57.510  52.060  1.00  0.00           N
ATOM    704  H   ARG A  73      77.370  58.250  52.220  1.00  0.00           H
ATOM    705  CA  ARG A  73      77.180  56.460  51.130  1.00  0.00           C
ATOM    706  CB  ARG A  73      76.560  56.520  49.670  1.00  0.00           C
ATOM    707  CG  ARG A  73      75.180  55.940  49.660  1.00  0.00           C
ATOM    708  CD  ARG A  73      74.450  56.250  48.350  1.00  0.00           C
ATOM    709  NE  ARG A  73      73.000  56.060  48.510  1.00  0.00           N
ATOM    710  HE  ARG A  73      72.490  56.860  48.840  1.00  0.00           H
ATOM    711  CZ  ARG A  73      72.230  55.090  47.970  1.00  0.00           C
ATOM    712  NH1 ARG A  73      72.680  54.110  47.190  1.00  0.00           N
ATOM    713 1HH1 ARG A  73      73.640  53.920  47.020  1.00  0.00           H
ATOM    714 2HH1 ARG A  73      72.030  53.490  46.740  1.00  0.00           H
ATOM    715  NH2 ARG A  73      70.920  55.130  48.150  1.00  0.00           N
ATOM    716 1HH2 ARG A  73      70.480  55.920  48.580  1.00  0.00           H
ATOM    717 2HH2 ARG A  73      70.270  54.410  47.900  1.00  0.00           H
ATOM    718  C   ARG A  73      78.690  56.470  50.970  1.00  0.00           C
ATOM    719  O   ARG A  73      79.210  57.530  51.150  1.00  0.00           O
ATOM    720  N   THR A  74      79.270  55.430  50.340  1.00  0.00           N
ATOM    721  H   THR A  74      78.870  54.510  50.250  1.00  0.00           H
ATOM    722  CA  THR A  74      80.630  55.500  49.810  1.00  0.00           C
ATOM    723  CB  THR A  74      81.250  54.150  49.320  1.00  0.00           C
ATOM    724  OG1 THR A  74      80.350  53.420  48.440  1.00  0.00           O
ATOM    725  HG1 THR A  74      80.930  52.790  47.920  1.00  0.00           H
ATOM    726  CG2 THR A  74      81.600  53.260  50.530  1.00  0.00           C
ATOM    727  C   THR A  74      80.560  56.350  48.580  1.00  0.00           C
ATOM    728  O   THR A  74      79.530  56.490  47.870  1.00  0.00           O
ATOM    729  N   MET A  75      81.620  57.160  48.460  1.00  0.00           N
ATOM    730  H   MET A  75      82.180  57.270  49.280  1.00  0.00           H
ATOM    731  CA  MET A  75      82.090  57.800  47.240  1.00  0.00           C
ATOM    732  CB  MET A  75      81.870  59.340  47.190  1.00  0.00           C
ATOM    733  CG  MET A  75      81.390  59.880  45.870  1.00  0.00           C
ATOM    734  SD  MET A  75      80.980  61.680  46.050  1.00  0.00           S
ATOM    735  CE  MET A  75      82.540  62.570  46.230  1.00  0.00           C
ATOM    736  C   MET A  75      83.550  57.440  46.960  1.00  0.00           C
ATOM    737  O   MET A  75      84.250  57.090  47.890  1.00  0.00           O
ATOM    738  N   LYS A  76      83.900  57.520  45.680  1.00  0.00           N
ATOM    739  H   LYS A  76      83.130  57.740  45.070  1.00  0.00           H
ATOM    740  CA  LYS A  76      85.250  57.460  45.050  1.00  0.00           C
ATOM    741  CB  LYS A  76      86.110  58.540  45.750  1.00  0.00           C
ATOM    742  CG  LYS A  76      85.970  59.860  44.990  1.00  0.00           C
ATOM    743  CD  LYS A  76      87.280  60.650  45.210  1.00  0.00           C
ATOM    744  CE  LYS A  76      88.590  60.180  44.410  1.00  0.00           C
ATOM    745  NZ  LYS A  76      89.680  61.130  44.450  1.00  0.00           N
ATOM    746  HZ1 LYS A  76      90.280  61.000  43.660  1.00  0.00           H
ATOM    747  HZ2 LYS A  76      89.280  62.050  44.390  1.00  0.00           H
ATOM    748  HZ3 LYS A  76      90.190  61.060  45.300  1.00  0.00           H
ATOM    749  C   LYS A  76      86.000  56.090  44.950  1.00  0.00           C
ATOM    750  O   LYS A  76      87.220  56.050  45.080  1.00  0.00           O
ATOM    751  N   LEU A  77      85.310  55.050  44.510  1.00  0.00           N
ATOM    752  H   LEU A  77      84.380  55.190  44.140  1.00  0.00           H
ATOM    753  CA  LEU A  77      85.890  53.680  44.430  1.00  0.00           C
ATOM    754  CB  LEU A  77      84.710  52.710  44.570  1.00  0.00           C
ATOM    755  CG  LEU A  77      84.920  51.480  45.460  1.00  0.00           C
ATOM    756  CD1 LEU A  77      85.800  50.510  44.670  1.00  0.00           C
ATOM    757  CD2 LEU A  77      85.300  51.960  46.870  1.00  0.00           C
ATOM    758  C   LEU A  77      86.740  53.500  43.120  1.00  0.00           C
ATOM    759  O   LEU A  77      86.250  53.830  42.060  1.00  0.00           O
ATOM    760  N   GLU A  78      87.820  52.810  43.320  1.00  0.00           N
ATOM    761  H   GLU A  78      88.120  52.550  44.240  1.00  0.00           H
ATOM    762  CA  GLU A  78      88.830  52.580  42.270  1.00  0.00           C
ATOM    763  CB  GLU A  78      89.960  51.930  42.910  1.00  0.00           C
ATOM    764  CG  GLU A  78      91.270  52.690  42.720  1.00  0.00           C
ATOM    765  CD  GLU A  78      91.870  52.430  41.350  1.00  0.00           C
ATOM    766  OE1 GLU A  78      92.320  51.280  41.100  1.00  0.00           O
ATOM    767  OE2 GLU A  78      91.890  53.330  40.500  1.00  0.00           O
ATOM    768  C   GLU A  78      88.270  51.570  41.240  1.00  0.00           C
ATOM    769  O   GLU A  78      87.460  50.680  41.510  1.00  0.00           O
ATOM    770  N   GLY A  79      88.830  51.720  40.060  1.00  0.00           N
ATOM    771  H   GLY A  79      89.230  52.600  39.800  1.00  0.00           H
ATOM    772  CA  GLY A  79      88.530  50.800  38.930  1.00  0.00           C
ATOM    773  C   GLY A  79      89.330  49.510  38.750  1.00  0.00           C
ATOM    774  O   GLY A  79      88.930  48.540  38.210  1.00  0.00           O
ATOM    775  N   GLY A  80      90.490  49.480  39.440  1.00  0.00           N
ATOM    776  H   GLY A  80      90.850  50.360  39.740  1.00  0.00           H
ATOM    777  CA  GLY A  80      91.340  48.280  39.380  1.00  0.00           C
ATOM    778  C   GLY A  80      91.560  47.650  40.760  1.00  0.00           C
ATOM    779  O   GLY A  80      91.500  46.410  40.870  1.00  0.00           O
ATOM    780  N   ASN A  81      91.820  48.440  41.820  1.00  0.00           N
ATOM    781  H   ASN A  81      91.960  49.420  41.630  1.00  0.00           H
ATOM    782  CA  ASN A  81      92.040  48.040  43.280  1.00  0.00           C
ATOM    783  CB  ASN A  81      92.410  49.220  44.130  1.00  0.00           C
ATOM    784  CG  ASN A  81      93.180  49.030  45.480  1.00  0.00           C
ATOM    785  OD1 ASN A  81      92.720  48.520  46.500  1.00  0.00           O
ATOM    786  ND2 ASN A  81      94.460  49.100  45.400  1.00  0.00           N
ATOM    787 1HD2 ASN A  81      94.990  49.550  44.680  1.00  0.00           H
ATOM    788 2HD2 ASN A  81      94.880  48.540  46.120  1.00  0.00           H
ATOM    789  C   ASN A  81      90.840  47.270  43.890  1.00  0.00           C
ATOM    790  O   ASN A  81      89.700  47.270  43.470  1.00  0.00           O
ATOM    791  N   ASP A  82      91.150  46.620  45.040  1.00  0.00           N
ATOM    792  H   ASP A  82      91.740  47.070  45.710  1.00  0.00           H
ATOM    793  CA  ASP A  82      90.320  45.630  45.670  1.00  0.00           C
ATOM    794  CB  ASP A  82      91.180  44.760  46.600  1.00  0.00           C
ATOM    795  CG  ASP A  82      90.520  43.520  47.180  1.00  0.00           C
ATOM    796  OD1 ASP A  82      90.150  42.590  46.400  1.00  0.00           O
ATOM    797  OD2 ASP A  82      90.540  43.420  48.440  1.00  0.00           O
ATOM    798  C   ASP A  82      89.070  46.060  46.400  1.00  0.00           C
ATOM    799  O   ASP A  82      89.020  47.110  47.020  1.00  0.00           O
ATOM    800  N   VAL A  83      88.060  45.250  46.270  1.00  0.00           N
ATOM    801  H   VAL A  83      87.850  44.670  45.480  1.00  0.00           H
ATOM    802  CA  VAL A  83      86.800  45.300  47.070  1.00  0.00           C
ATOM    803  CB  VAL A  83      85.550  45.240  46.130  1.00  0.00           C
ATOM    804  CG1 VAL A  83      85.460  46.500  45.290  1.00  0.00           C
ATOM    805  CG2 VAL A  83      85.530  43.930  45.300  1.00  0.00           C
ATOM    806  C   VAL A  83      86.570  44.360  48.220  1.00  0.00           C
ATOM    807  O   VAL A  83      85.620  44.670  48.920  1.00  0.00           O
ATOM    808  N   SER A  84      87.490  43.390  48.460  1.00  0.00           N
ATOM    809  H   SER A  84      88.410  43.350  48.090  1.00  0.00           H
ATOM    810  CA  SER A  84      87.200  42.410  49.560  1.00  0.00           C
ATOM    811  CB  SER A  84      88.160  41.220  49.440  1.00  0.00           C
ATOM    812  OG  SER A  84      87.670  40.080  50.160  1.00  0.00           O
ATOM    813  HG  SER A  84      86.750  39.790  49.900  1.00  0.00           H
ATOM    814  C   SER A  84      87.300  42.800  51.010  1.00  0.00           C
ATOM    815  O   SER A  84      88.220  43.500  51.390  1.00  0.00           O
ATOM    816  N   LEU A  85      86.290  42.330  51.760  1.00  0.00           N
ATOM    817  H   LEU A  85      85.430  42.150  51.310  1.00  0.00           H
ATOM    818  CA  LEU A  85      86.150  42.570  53.190  1.00  0.00           C
ATOM    819  CB  LEU A  85      85.040  43.570  53.550  1.00  0.00           C
ATOM    820  CG  LEU A  85      85.070  45.030  53.200  1.00  0.00           C
ATOM    821  CD1 LEU A  85      83.610  45.490  53.200  1.00  0.00           C
ATOM    822  CD2 LEU A  85      86.100  45.790  54.070  1.00  0.00           C
ATOM    823  C   LEU A  85      86.180  41.390  54.150  1.00  0.00           C
ATOM    824  O   LEU A  85      85.350  40.500  53.980  1.00  0.00           O
ATOM    825  N   LYS A  86      87.090  41.330  55.070  1.00  0.00           N
ATOM    826  H   LYS A  86      87.800  42.030  55.120  1.00  0.00           H
ATOM    827  CA  LYS A  86      87.150  40.130  56.040  1.00  0.00           C
ATOM    828  CB  LYS A  86      88.550  39.590  56.090  1.00  0.00           C
ATOM    829  CG  LYS A  86      89.190  39.070  54.860  1.00  0.00           C
ATOM    830  CD  LYS A  86      90.710  38.950  55.260  1.00  0.00           C
ATOM    831  CE  LYS A  86      91.380  40.300  55.310  1.00  0.00           C
ATOM    832  NZ  LYS A  86      92.590  40.430  56.130  1.00  0.00           N
ATOM    833  HZ1 LYS A  86      92.450  40.520  57.120  1.00  0.00           H
ATOM    834  HZ2 LYS A  86      93.270  39.700  56.010  1.00  0.00           H
ATOM    835  HZ3 LYS A  86      93.000  41.270  55.790  1.00  0.00           H
ATOM    836  C   LYS A  86      86.620  40.510  57.450  1.00  0.00           C
ATOM    837  O   LYS A  86      86.870  41.600  57.990  1.00  0.00           O
ATOM    838  N   ALA A  87      86.220  39.420  58.000  1.00  0.00           N
ATOM    839  H   ALA A  87      86.180  38.500  57.610  1.00  0.00           H
ATOM    840  CA  ALA A  87      85.800  39.390  59.410  1.00  0.00           C
ATOM    841  CB  ALA A  87      85.220  38.010  59.780  1.00  0.00           C
ATOM    842  C   ALA A  87      87.060  39.650  60.290  1.00  0.00           C
ATOM    843  O   ALA A  87      88.170  39.060  60.100  1.00  0.00           O
ATOM    844  N   GLY A  88      86.830  40.530  61.300  1.00  0.00           N
ATOM    845  H   GLY A  88      85.940  40.860  61.620  1.00  0.00           H
ATOM    846  CA  GLY A  88      87.850  41.090  62.240  1.00  0.00           C
ATOM    847  C   GLY A  88      88.920  42.100  61.730  1.00  0.00           C
ATOM    848  O   GLY A  88      89.820  42.550  62.400  1.00  0.00           O
ATOM    849  N   GLN A  89      88.710  42.470  60.470  1.00  0.00           N
ATOM    850  H   GLN A  89      87.950  42.050  59.970  1.00  0.00           H
ATOM    851  CA  GLN A  89      89.590  43.470  59.860  1.00  0.00           C
ATOM    852  CB  GLN A  89      89.440  43.400  58.310  1.00  0.00           C
ATOM    853  CG  GLN A  89      90.300  44.330  57.380  1.00  0.00           C
ATOM    854  CD  GLN A  89      89.580  44.700  56.130  1.00  0.00           C
ATOM    855  OE1 GLN A  89      89.030  43.810  55.450  1.00  0.00           O
ATOM    856  NE2 GLN A  89      89.860  45.880  55.560  1.00  0.00           N
ATOM    857 1HE2 GLN A  89      90.520  46.460  56.040  1.00  0.00           H
ATOM    858 2HE2 GLN A  89      89.310  46.340  54.860  1.00  0.00           H
ATOM    859  C   GLN A  89      89.310  44.930  60.360  1.00  0.00           C
ATOM    860  O   GLN A  89      88.260  45.140  60.980  1.00  0.00           O
ATOM    861  N   THR A  90      90.330  45.790  60.340  1.00  0.00           N
ATOM    862  H   THR A  90      91.260  45.480  60.160  1.00  0.00           H
ATOM    863  CA  THR A  90      90.330  47.240  60.700  1.00  0.00           C
ATOM    864  CB  THR A  90      91.460  47.560  61.700  1.00  0.00           C
ATOM    865  OG1 THR A  90      92.800  47.250  61.180  1.00  0.00           O
ATOM    866  HG1 THR A  90      93.190  48.020  60.680  1.00  0.00           H
ATOM    867  CG2 THR A  90      91.260  46.730  62.940  1.00  0.00           C
ATOM    868  C   THR A  90      90.330  48.060  59.400  1.00  0.00           C
ATOM    869  O   THR A  90      91.180  47.850  58.520  1.00  0.00           O
ATOM    870  N   PHE A  91      89.380  48.970  59.240  1.00  0.00           N
ATOM    871  H   PHE A  91      88.720  48.960  59.990  1.00  0.00           H
ATOM    872  CA  PHE A  91      89.030  49.760  58.060  1.00  0.00           C
ATOM    873  CB  PHE A  91      87.680  49.140  57.610  1.00  0.00           C
ATOM    874  CG  PHE A  91      86.950  49.800  56.420  1.00  0.00           C
ATOM    875  CD1 PHE A  91      85.860  50.590  56.630  1.00  0.00           C
ATOM    876  HD1 PHE A  91      85.360  50.820  57.570  1.00  0.00           H
ATOM    877  CD2 PHE A  91      87.390  49.490  55.150  1.00  0.00           C
ATOM    878  HD2 PHE A  91      88.250  48.830  55.060  1.00  0.00           H
ATOM    879  CE1 PHE A  91      85.250  51.170  55.530  1.00  0.00           C
ATOM    880  HE1 PHE A  91      84.640  52.070  55.600  1.00  0.00           H
ATOM    881  CE2 PHE A  91      86.810  50.050  54.010  1.00  0.00           C
ATOM    882  HE2 PHE A  91      86.920  49.670  53.000  1.00  0.00           H
ATOM    883  CZ  PHE A  91      85.760  50.910  54.230  1.00  0.00           C
ATOM    884  HZ  PHE A  91      85.230  51.350  53.390  1.00  0.00           H
ATOM    885  C   PHE A  91      88.920  51.280  58.400  1.00  0.00           C
ATOM    886  O   PHE A  91      89.030  51.680  59.590  1.00  0.00           O
ATOM    887  N   THR A  92      88.780  52.140  57.390  1.00  0.00           N
ATOM    888  H   THR A  92      88.720  51.820  56.450  1.00  0.00           H
ATOM    889  CA  THR A  92      88.790  53.580  57.610  1.00  0.00           C
ATOM    890  CB  THR A  92      90.090  54.370  57.650  1.00  0.00           C
ATOM    891  OG1 THR A  92      91.210  53.590  58.160  1.00  0.00           O
ATOM    892  HG1 THR A  92      91.690  54.170  58.810  1.00  0.00           H
ATOM    893  CG2 THR A  92      89.760  55.700  58.380  1.00  0.00           C
ATOM    894  C   THR A  92      87.910  54.220  56.540  1.00  0.00           C
ATOM    895  O   THR A  92      87.850  53.920  55.360  1.00  0.00           O
ATOM    896  N   PHE A  93      86.920  54.920  57.110  1.00  0.00           N
ATOM    897  H   PHE A  93      86.950  55.030  58.110  1.00  0.00           H
ATOM    898  CA  PHE A  93      86.010  55.920  56.450  1.00  0.00           C
ATOM    899  CB  PHE A  93      84.580  55.850  57.160  1.00  0.00           C
ATOM    900  CG  PHE A  93      83.810  54.560  56.910  1.00  0.00           C
ATOM    901  CD1 PHE A  93      83.020  54.540  55.770  1.00  0.00           C
ATOM    902  HD1 PHE A  93      83.430  54.960  54.850  1.00  0.00           H
ATOM    903  CD2 PHE A  93      83.610  53.690  58.010  1.00  0.00           C
ATOM    904  HD2 PHE A  93      84.030  53.890  58.990  1.00  0.00           H
ATOM    905  CE1 PHE A  93      81.920  53.670  55.700  1.00  0.00           C
ATOM    906  HE1 PHE A  93      81.420  53.530  54.750  1.00  0.00           H
ATOM    907  CE2 PHE A  93      82.540  52.810  57.950  1.00  0.00           C
ATOM    908  HE2 PHE A  93      82.230  52.310  58.860  1.00  0.00           H
ATOM    909  CZ  PHE A  93      81.730  52.800  56.790  1.00  0.00           C
ATOM    910  HZ  PHE A  93      80.770  52.280  56.780  1.00  0.00           H
ATOM    911  C   PHE A  93      86.680  57.290  56.710  1.00  0.00           C
ATOM    912  O   PHE A  93      86.850  57.650  57.880  1.00  0.00           O
ATOM    913  N   THR A  94      86.850  58.080  55.640  1.00  0.00           N
ATOM    914  H   THR A  94      86.850  57.720  54.710  1.00  0.00           H
ATOM    915  CA  THR A  94      87.110  59.450  55.830  1.00  0.00           C
ATOM    916  CB  THR A  94      88.590  59.910  55.470  1.00  0.00           C
ATOM    917  OG1 THR A  94      88.910  61.280  55.830  1.00  0.00           O
ATOM    918  HG1 THR A  94      89.890  61.430  55.780  1.00  0.00           H
ATOM    919  CG2 THR A  94      88.830  59.660  54.020  1.00  0.00           C
ATOM    920  C   THR A  94      86.030  60.370  55.320  1.00  0.00           C
ATOM    921  O   THR A  94      85.220  59.960  54.490  1.00  0.00           O
ATOM    922  N   THR A  95      85.890  61.450  56.040  1.00  0.00           N
ATOM    923  H   THR A  95      86.420  61.590  56.880  1.00  0.00           H
ATOM    924  CA  THR A  95      85.010  62.530  55.570  1.00  0.00           C
ATOM    925  CB  THR A  95      84.340  63.280  56.660  1.00  0.00           C
ATOM    926  OG1 THR A  95      85.280  63.880  57.580  1.00  0.00           O
ATOM    927  HG1 THR A  95      84.860  63.980  58.480  1.00  0.00           H
ATOM    928  CG2 THR A  95      83.340  62.370  57.410  1.00  0.00           C
ATOM    929  C   THR A  95      85.760  63.510  54.630  1.00  0.00           C
ATOM    930  O   THR A  95      85.030  64.160  53.870  1.00  0.00           O
ATOM    931  N   ASP A  96      87.080  63.250  54.550  1.00  0.00           N
ATOM    932  H   ASP A  96      87.560  62.680  55.210  1.00  0.00           H
ATOM    933  CA  ASP A  96      87.820  63.880  53.490  1.00  0.00           C
ATOM    934  CB  ASP A  96      89.340  63.910  53.820  1.00  0.00           C
ATOM    935  CG  ASP A  96      90.150  64.760  52.820  1.00  0.00           C
ATOM    936  OD1 ASP A  96      89.680  64.880  51.680  1.00  0.00           O
ATOM    937  OD2 ASP A  96      91.250  65.350  53.130  1.00  0.00           O
ATOM    938  C   ASP A  96      87.530  63.260  52.150  1.00  0.00           C
ATOM    939  O   ASP A  96      87.920  62.100  51.880  1.00  0.00           O
ATOM    940  N   LYS A  97      86.840  64.010  51.270  1.00  0.00           N
ATOM    941  H   LYS A  97      86.620  64.960  51.470  1.00  0.00           H
ATOM    942  CA  LYS A  97      86.590  63.560  49.870  1.00  0.00           C
ATOM    943  CB  LYS A  97      85.700  64.630  49.210  1.00  0.00           C
ATOM    944  CG  LYS A  97      84.230  64.510  49.520  1.00  0.00           C
ATOM    945  CD  LYS A  97      83.600  65.700  48.870  1.00  0.00           C
ATOM    946  CE  LYS A  97      82.080  65.640  48.990  1.00  0.00           C
ATOM    947  NZ  LYS A  97      81.670  65.800  50.390  1.00  0.00           N
ATOM    948  HZ1 LYS A  97      81.990  66.680  50.750  1.00  0.00           H
ATOM    949  HZ2 LYS A  97      80.670  65.830  50.450  1.00  0.00           H
ATOM    950  HZ3 LYS A  97      81.980  64.960  50.850  1.00  0.00           H
ATOM    951  C   LYS A  97      87.700  63.230  48.910  1.00  0.00           C
ATOM    952  O   LYS A  97      87.580  62.380  48.010  1.00  0.00           O
ATOM    953  N   SER A  98      88.830  63.700  49.200  1.00  0.00           N
ATOM    954  H   SER A  98      88.960  64.210  50.060  1.00  0.00           H
ATOM    955  CA  SER A  98      90.030  63.640  48.330  1.00  0.00           C
ATOM    956  CB  SER A  98      91.270  64.480  48.840  1.00  0.00           C
ATOM    957  OG  SER A  98      91.740  63.970  50.130  1.00  0.00           O
ATOM    958  HG  SER A  98      91.190  64.370  50.860  1.00  0.00           H
ATOM    959  C   SER A  98      90.660  62.230  48.130  1.00  0.00           C
ATOM    960  O   SER A  98      91.210  62.060  47.050  1.00  0.00           O
ATOM    961  N   VAL A  99      90.720  61.330  49.090  1.00  0.00           N
ATOM    962  H   VAL A  99      90.470  61.630  50.020  1.00  0.00           H
ATOM    963  CA  VAL A  99      91.330  59.960  48.930  1.00  0.00           C
ATOM    964  CB  VAL A  99      91.430  59.500  50.400  1.00  0.00           C
ATOM    965  CG1 VAL A  99      90.140  59.060  51.030  1.00  0.00           C
ATOM    966  CG2 VAL A  99      92.330  58.240  50.450  1.00  0.00           C
ATOM    967  C   VAL A  99      90.690  58.960  47.960  1.00  0.00           C
ATOM    968  O   VAL A  99      89.490  59.050  47.720  1.00  0.00           O
ATOM    969  N   ILE A 100      91.490  58.290  47.130  1.00  0.00           N
ATOM    970  H   ILE A 100      92.410  58.600  46.880  1.00  0.00           H
ATOM    971  CA  ILE A 100      90.900  57.180  46.250  1.00  0.00           C
ATOM    972  CB  ILE A 100      91.980  56.820  45.180  1.00  0.00           C
ATOM    973  CG1 ILE A 100      91.340  56.150  43.900  1.00  0.00           C
ATOM    974  CG2 ILE A 100      93.120  56.080  45.810  1.00  0.00           C
ATOM    975  CD  ILE A 100      90.450  57.050  43.030  1.00  0.00           C
ATOM    976  C   ILE A 100      90.380  55.970  47.090  1.00  0.00           C
ATOM    977  O   ILE A 100      91.060  55.550  48.020  1.00  0.00           O
ATOM    978  N   GLY A 101      89.190  55.480  46.780  1.00  0.00           N
ATOM    979  H   GLY A 101      88.570  55.960  46.150  1.00  0.00           H
ATOM    980  CA  GLY A 101      88.550  54.350  47.580  1.00  0.00           C
ATOM    981  C   GLY A 101      88.830  52.880  47.260  1.00  0.00           C
ATOM    982  O   GLY A 101      88.720  52.420  46.100  1.00  0.00           O
ATOM    983  N   ASN A 102      88.810  52.100  48.320  1.00  0.00           N
ATOM    984  H   ASN A 102      88.860  52.430  49.260  1.00  0.00           H
ATOM    985  CA  ASN A 102      89.160  50.670  48.210  1.00  0.00           C
ATOM    986  CB  ASN A 102      90.670  50.660  48.020  1.00  0.00           C
ATOM    987  CG  ASN A 102      91.630  51.030  49.190  1.00  0.00           C
ATOM    988  OD1 ASN A 102      91.270  51.740  50.120  1.00  0.00           O
ATOM    989  ND2 ASN A 102      92.910  50.510  49.100  1.00  0.00           N
ATOM    990 1HD2 ASN A 102      93.040  50.020  48.240  1.00  0.00           H
ATOM    991 2HD2 ASN A 102      93.710  50.670  49.670  1.00  0.00           H
ATOM    992  C   ASN A 102      88.760  49.780  49.470  1.00  0.00           C
ATOM    993  O   ASN A 102      88.100  50.250  50.420  1.00  0.00           O
ATOM    994  N   SER A 103      89.360  48.590  49.640  1.00  0.00           N
ATOM    995  H   SER A 103      89.850  48.250  48.840  1.00  0.00           H
ATOM    996  CA  SER A 103      89.200  47.610  50.760  1.00  0.00           C
ATOM    997  CB  SER A 103      89.690  46.170  50.470  1.00  0.00           C
ATOM    998  OG  SER A 103      90.780  46.040  49.440  1.00  0.00           O
ATOM    999  HG  SER A 103      90.820  45.080  49.180  1.00  0.00           H
ATOM   1000  C   SER A 103      89.660  47.990  52.170  1.00  0.00           C
ATOM   1001  O   SER A 103      89.470  47.430  53.270  1.00  0.00           O
ATOM   1002  N   GLU A 104      90.480  49.070  52.200  1.00  0.00           N
ATOM   1003  H   GLU A 104      90.370  49.770  51.480  1.00  0.00           H
ATOM   1004  CA  GLU A 104      91.150  49.610  53.440  1.00  0.00           C
ATOM   1005  CB  GLU A 104      92.610  49.760  53.410  1.00  0.00           C
ATOM   1006  CG  GLU A 104      93.180  48.390  53.410  1.00  0.00           C
ATOM   1007  CD  GLU A 104      94.620  48.590  53.930  1.00  0.00           C
ATOM   1008  OE1 GLU A 104      95.490  49.040  53.110  1.00  0.00           O
ATOM   1009  OE2 GLU A 104      94.870  48.250  55.100  1.00  0.00           O
ATOM   1010  C   GLU A 104      90.510  50.970  53.810  1.00  0.00           C
ATOM   1011  O   GLU A 104      90.120  51.170  54.980  1.00  0.00           O
ATOM   1012  N   MET A 105      90.460  51.850  52.830  1.00  0.00           N
ATOM   1013  H   MET A 105      90.710  51.510  51.920  1.00  0.00           H
ATOM   1014  CA  MET A 105      90.080  53.290  52.920  1.00  0.00           C
ATOM   1015  CB  MET A 105      91.410  54.040  52.620  1.00  0.00           C
ATOM   1016  CG  MET A 105      91.720  55.120  53.660  1.00  0.00           C
ATOM   1017  SD  MET A 105      90.640  56.600  53.640  1.00  0.00           S
ATOM   1018  CE  MET A 105      91.670  57.500  54.720  1.00  0.00           C
ATOM   1019  C   MET A 105      88.960  53.690  51.910  1.00  0.00           C
ATOM   1020  O   MET A 105      88.850  53.290  50.770  1.00  0.00           O
ATOM   1021  N   VAL A 106      88.130  54.640  52.350  1.00  0.00           N
ATOM   1022  H   VAL A 106      88.360  55.190  53.150  1.00  0.00           H
ATOM   1023  CA  VAL A 106      86.970  55.150  51.580  1.00  0.00           C
ATOM   1024  CB  VAL A 106      85.820  54.110  51.460  1.00  0.00           C
ATOM   1025  CG1 VAL A 106      84.790  54.130  52.620  1.00  0.00           C
ATOM   1026  CG2 VAL A 106      85.150  54.180  50.090  1.00  0.00           C
ATOM   1027  C   VAL A 106      86.570  56.540  52.090  1.00  0.00           C
ATOM   1028  O   VAL A 106      86.880  56.980  53.210  1.00  0.00           O
ATOM   1029  N   ALA A 107      86.190  57.310  51.110  1.00  0.00           N
ATOM   1030  H   ALA A 107      86.420  56.970  50.200  1.00  0.00           H
ATOM   1031  CA  ALA A 107      85.500  58.640  51.170  1.00  0.00           C
ATOM   1032  CB  ALA A 107      85.730  59.390  49.870  1.00  0.00           C
ATOM   1033  C   ALA A 107      83.990  58.570  51.360  1.00  0.00           C
ATOM   1034  O   ALA A 107      83.340  57.810  50.630  1.00  0.00           O
ATOM   1035  N   VAL A 108      83.410  59.290  52.330  1.00  0.00           N
ATOM   1036  H   VAL A 108      83.950  59.970  52.830  1.00  0.00           H
ATOM   1037  CA  VAL A 108      81.910  59.390  52.510  1.00  0.00           C
ATOM   1038  CB  VAL A 108      81.420  58.920  53.810  1.00  0.00           C
ATOM   1039  CG1 VAL A 108      81.780  57.440  54.110  1.00  0.00           C
ATOM   1040  CG2 VAL A 108      81.950  59.860  54.960  1.00  0.00           C
ATOM   1041  C   VAL A 108      81.220  60.660  52.120  1.00  0.00           C
ATOM   1042  O   VAL A 108      81.800  61.760  52.380  1.00  0.00           O
ATOM   1043  N   THR A 109      80.100  60.510  51.420  1.00  0.00           N
ATOM   1044  H   THR A 109      79.610  59.660  51.570  1.00  0.00           H
ATOM   1045  CA  THR A 109      79.420  61.660  50.680  1.00  0.00           C
ATOM   1046  CB  THR A 109      78.100  61.240  49.940  1.00  0.00           C
ATOM   1047  OG1 THR A 109      77.290  60.460  50.790  1.00  0.00           O
ATOM   1048  HG1 THR A 109      76.400  60.380  50.350  1.00  0.00           H
ATOM   1049  CG2 THR A 109      78.360  60.740  48.520  1.00  0.00           C
ATOM   1050  C   THR A 109      79.080  62.910  51.510  1.00  0.00           C
ATOM   1051  O   THR A 109      79.450  64.060  51.090  1.00  0.00           O
ATOM   1052  N   TYR A 110      78.470  62.670  52.650  1.00  0.00           N
ATOM   1053  H   TYR A 110      78.190  61.710  52.750  1.00  0.00           H
ATOM   1054  CA  TYR A 110      78.000  63.640  53.670  1.00  0.00           C
ATOM   1055  CB  TYR A 110      77.040  62.780  54.530  1.00  0.00           C
ATOM   1056  CG  TYR A 110      76.610  63.470  55.880  1.00  0.00           C
ATOM   1057  CD1 TYR A 110      76.230  64.830  56.060  1.00  0.00           C
ATOM   1058  HD1 TYR A 110      76.310  65.490  55.200  1.00  0.00           H
ATOM   1059  CD2 TYR A 110      76.800  62.660  56.990  1.00  0.00           C
ATOM   1060  HD2 TYR A 110      77.320  61.710  56.880  1.00  0.00           H
ATOM   1061  CE1 TYR A 110      76.000  65.340  57.340  1.00  0.00           C
ATOM   1062  HE1 TYR A 110      75.370  66.220  57.400  1.00  0.00           H
ATOM   1063  CE2 TYR A 110      76.490  63.140  58.260  1.00  0.00           C
ATOM   1064  HE2 TYR A 110      76.470  62.400  59.060  1.00  0.00           H
ATOM   1065  CZ  TYR A 110      76.140  64.480  58.400  1.00  0.00           C
ATOM   1066  OH  TYR A 110      75.640  64.880  59.660  1.00  0.00           O
ATOM   1067  HH  TYR A 110      76.020  64.430  60.460  1.00  0.00           H
ATOM   1068  C   TYR A 110      79.280  63.960  54.500  1.00  0.00           C
ATOM   1069  O   TYR A 110      79.770  63.070  55.200  1.00  0.00           O
ATOM   1070  N   GLU A 111      79.450  65.260  54.630  1.00  0.00           N
ATOM   1071  H   GLU A 111      78.690  65.890  54.420  1.00  0.00           H
ATOM   1072  CA  GLU A 111      80.590  65.900  55.370  1.00  0.00           C
ATOM   1073  CB  GLU A 111      80.790  67.370  54.820  1.00  0.00           C
ATOM   1074  CG  GLU A 111      79.660  68.350  55.020  1.00  0.00           C
ATOM   1075  CD  GLU A 111      78.570  68.100  54.060  1.00  0.00           C
ATOM   1076  OE1 GLU A 111      78.680  68.670  52.910  1.00  0.00           O
ATOM   1077  OE2 GLU A 111      77.650  67.290  54.350  1.00  0.00           O
ATOM   1078  C   GLU A 111      80.550  65.830  56.870  1.00  0.00           C
ATOM   1079  O   GLU A 111      81.390  66.330  57.600  1.00  0.00           O
ATOM   1080  N   GLY A 112      79.410  65.500  57.390  1.00  0.00           N
ATOM   1081  H   GLY A 112      78.660  65.400  56.730  1.00  0.00           H
ATOM   1082  CA  GLY A 112      79.180  65.080  58.790  1.00  0.00           C
ATOM   1083  C   GLY A 112      79.960  63.790  59.260  1.00  0.00           C
ATOM   1084  O   GLY A 112      81.180  63.790  59.280  1.00  0.00           O
ATOM   1085  N   PHE A 113      79.090  62.850  59.740  1.00  0.00           N
ATOM   1086  H   PHE A 113      78.220  63.200  60.100  1.00  0.00           H
ATOM   1087  CA  PHE A 113      79.450  61.470  60.100  1.00  0.00           C
ATOM   1088  CB  PHE A 113      80.070  60.780  58.880  1.00  0.00           C
ATOM   1089  CG  PHE A 113      80.100  59.270  58.930  1.00  0.00           C
ATOM   1090  CD1 PHE A 113      81.250  58.560  59.250  1.00  0.00           C
ATOM   1091  HD1 PHE A 113      82.150  59.030  59.650  1.00  0.00           H
ATOM   1092  CD2 PHE A 113      79.020  58.530  58.430  1.00  0.00           C
ATOM   1093  HD2 PHE A 113      78.170  58.980  57.920  1.00  0.00           H
ATOM   1094  CE1 PHE A 113      81.290  57.220  59.100  1.00  0.00           C
ATOM   1095  HE1 PHE A 113      82.150  56.670  59.480  1.00  0.00           H
ATOM   1096  CE2 PHE A 113      79.020  57.160  58.360  1.00  0.00           C
ATOM   1097  HE2 PHE A 113      78.090  56.640  58.170  1.00  0.00           H
ATOM   1098  CZ  PHE A 113      80.170  56.450  58.740  1.00  0.00           C
ATOM   1099  HZ  PHE A 113      80.270  55.410  58.440  1.00  0.00           H
ATOM   1100  C   PHE A 113      80.300  61.190  61.310  1.00  0.00           C
ATOM   1101  O   PHE A 113      79.770  60.740  62.280  1.00  0.00           O
ATOM   1102  N   THR A 114      81.360  61.990  61.400  1.00  0.00           N
ATOM   1103  H   THR A 114      81.600  62.390  60.510  1.00  0.00           H
ATOM   1104  CA  THR A 114      82.300  62.120  62.520  1.00  0.00           C
ATOM   1105  CB  THR A 114      83.620  62.820  62.150  1.00  0.00           C
ATOM   1106  OG1 THR A 114      83.470  64.040  61.500  1.00  0.00           O
ATOM   1107  HG1 THR A 114      84.280  64.580  61.680  1.00  0.00           H
ATOM   1108  CG2 THR A 114      84.210  61.890  61.120  1.00  0.00           C
ATOM   1109  C   THR A 114      81.730  62.740  63.810  1.00  0.00           C
ATOM   1110  O   THR A 114      81.950  62.360  64.940  1.00  0.00           O
ATOM   1111  N   THR A 115      80.930  63.710  63.650  1.00  0.00           N
ATOM   1112  H   THR A 115      80.870  64.220  62.800  1.00  0.00           H
ATOM   1113  CA  THR A 115      80.200  64.330  64.820  1.00  0.00           C
ATOM   1114  CB  THR A 115      80.040  65.840  64.570  1.00  0.00           C
ATOM   1115  OG1 THR A 115      79.720  65.990  63.140  1.00  0.00           O
ATOM   1116  HG1 THR A 115      78.790  66.320  62.990  1.00  0.00           H
ATOM   1117  CG2 THR A 115      81.280  66.700  64.800  1.00  0.00           C
ATOM   1118  C   THR A 115      78.950  63.620  65.240  1.00  0.00           C
ATOM   1119  O   THR A 115      78.590  63.820  66.410  1.00  0.00           O
ATOM   1120  N   ASP A 116      78.360  62.770  64.370  1.00  0.00           N
ATOM   1121  H   ASP A 116      78.570  62.840  63.400  1.00  0.00           H
ATOM   1122  CA  ASP A 116      77.210  61.910  64.690  1.00  0.00           C
ATOM   1123  CB  ASP A 116      76.470  61.570  63.400  1.00  0.00           C
ATOM   1124  CG  ASP A 116      76.100  62.820  62.580  1.00  0.00           C
ATOM   1125  OD1 ASP A 116      76.920  63.210  61.690  1.00  0.00           O
ATOM   1126  OD2 ASP A 116      75.150  63.560  63.010  1.00  0.00           O
ATOM   1127  C   ASP A 116      77.530  60.620  65.500  1.00  0.00           C
ATOM   1128  O   ASP A 116      77.030  60.510  66.590  1.00  0.00           O
ATOM   1129  N   LEU A 117      78.490  59.860  64.970  1.00  0.00           N
ATOM   1130  H   LEU A 117      78.690  60.010  64.000  1.00  0.00           H
ATOM   1131  CA  LEU A 117      79.210  58.670  65.600  1.00  0.00           C
ATOM   1132  CB  LEU A 117      80.310  58.170  64.580  1.00  0.00           C
ATOM   1133  CG  LEU A 117      79.600  57.430  63.410  1.00  0.00           C
ATOM   1134  CD1 LEU A 117      80.590  56.990  62.330  1.00  0.00           C
ATOM   1135  CD2 LEU A 117      78.750  56.280  63.900  1.00  0.00           C
ATOM   1136  C   LEU A 117      79.900  59.000  66.950  1.00  0.00           C
ATOM   1137  O   LEU A 117      80.390  60.100  67.190  1.00  0.00           O
ATOM   1138  N   SER A 118      79.930  57.930  67.710  1.00  0.00           N
ATOM   1139  H   SER A 118      79.280  57.160  67.620  1.00  0.00           H
ATOM   1140  CA  SER A 118      80.660  57.840  68.980  1.00  0.00           C
ATOM   1141  CB  SER A 118      79.930  58.280  70.210  1.00  0.00           C
ATOM   1142  OG  SER A 118      80.820  58.590  71.270  1.00  0.00           O
ATOM   1143  HG  SER A 118      81.360  59.390  71.000  1.00  0.00           H
ATOM   1144  C   SER A 118      81.290  56.470  69.230  1.00  0.00           C
ATOM   1145  O   SER A 118      81.080  55.650  68.390  1.00  0.00           O
ATOM   1146  N   VAL A 119      82.230  56.240  70.150  1.00  0.00           N
ATOM   1147  H   VAL A 119      82.370  57.050  70.720  1.00  0.00           H
ATOM   1148  CA  VAL A 119      82.850  54.910  70.300  1.00  0.00           C
ATOM   1149  CB  VAL A 119      84.130  55.030  71.100  1.00  0.00           C
ATOM   1150  CG1 VAL A 119      84.780  53.670  71.450  1.00  0.00           C
ATOM   1151  CG2 VAL A 119      85.200  55.700  70.260  1.00  0.00           C
ATOM   1152  C   VAL A 119      81.870  53.830  70.840  1.00  0.00           C
ATOM   1153  O   VAL A 119      81.080  54.130  71.750  1.00  0.00           O
ATOM   1154  N   GLY A 120      82.040  52.660  70.270  1.00  0.00           N
ATOM   1155  H   GLY A 120      82.910  52.410  69.850  1.00  0.00           H
ATOM   1156  CA  GLY A 120      81.080  51.540  70.430  1.00  0.00           C
ATOM   1157  C   GLY A 120      79.780  51.490  69.650  1.00  0.00           C
ATOM   1158  O   GLY A 120      79.090  50.490  69.770  1.00  0.00           O
ATOM   1159  N   ASN A 121      79.510  52.610  68.880  1.00  0.00           N
ATOM   1160  H   ASN A 121      80.180  53.330  68.820  1.00  0.00           H
ATOM   1161  CA  ASN A 121      78.350  52.540  68.050  1.00  0.00           C
ATOM   1162  CB  ASN A 121      77.840  53.910  67.620  1.00  0.00           C
ATOM   1163  CG  ASN A 121      77.490  54.850  68.780  1.00  0.00           C
ATOM   1164  OD1 ASN A 121      78.220  55.730  69.200  1.00  0.00           O
ATOM   1165  ND2 ASN A 121      76.320  54.730  69.340  1.00  0.00           N
ATOM   1166 1HD2 ASN A 121      75.600  54.040  69.190  1.00  0.00           H
ATOM   1167 2HD2 ASN A 121      75.830  55.500  69.760  1.00  0.00           H
ATOM   1168  C   ASN A 121      78.760  51.820  66.760  1.00  0.00           C
ATOM   1169  O   ASN A 121      79.910  51.630  66.470  1.00  0.00           O
ATOM   1170  N   THR A 122      77.810  51.250  66.110  1.00  0.00           N
ATOM   1171  H   THR A 122      76.910  51.150  66.550  1.00  0.00           H
ATOM   1172  CA  THR A 122      77.890  50.500  64.810  1.00  0.00           C
ATOM   1173  CB  THR A 122      76.990  49.250  64.830  1.00  0.00           C
ATOM   1174  OG1 THR A 122      75.780  49.240  65.580  1.00  0.00           O
ATOM   1175  HG1 THR A 122      75.200  48.460  65.330  1.00  0.00           H
ATOM   1176  CG2 THR A 122      77.910  48.020  65.100  1.00  0.00           C
ATOM   1177  C   THR A 122      77.550  51.300  63.490  1.00  0.00           C
ATOM   1178  O   THR A 122      76.900  52.330  63.550  1.00  0.00           O
ATOM   1179  N   VAL A 123      78.100  50.840  62.390  1.00  0.00           N
ATOM   1180  H   VAL A 123      78.990  50.390  62.460  1.00  0.00           H
ATOM   1181  CA  VAL A 123      77.720  51.290  61.050  1.00  0.00           C
ATOM   1182  CB  VAL A 123      78.940  51.960  60.370  1.00  0.00           C
ATOM   1183  CG1 VAL A 123      78.640  52.180  58.870  1.00  0.00           C
ATOM   1184  CG2 VAL A 123      79.330  53.280  61.030  1.00  0.00           C
ATOM   1185  C   VAL A 123      77.280  50.040  60.220  1.00  0.00           C
ATOM   1186  O   VAL A 123      77.810  48.920  60.330  1.00  0.00           O
ATOM   1187  N   LEU A 124      76.110  50.200  59.550  1.00  0.00           N
ATOM   1188  H   LEU A 124      75.510  50.990  59.610  1.00  0.00           H
ATOM   1189  CA  LEU A 124      75.640  49.070  58.640  1.00  0.00           C
ATOM   1190  CB  LEU A 124      74.270  48.480  59.020  1.00  0.00           C
ATOM   1191  CG  LEU A 124      74.140  47.940  60.430  1.00  0.00           C
ATOM   1192  CD1 LEU A 124      72.720  47.450  60.860  1.00  0.00           C
ATOM   1193  CD2 LEU A 124      74.940  46.650  60.360  1.00  0.00           C
ATOM   1194  C   LEU A 124      75.670  49.290  57.150  1.00  0.00           C
ATOM   1195  O   LEU A 124      74.920  49.960  56.580  1.00  0.00           O
ATOM   1196  N   VAL A 125      76.640  48.610  56.530  1.00  0.00           N
ATOM   1197  H   VAL A 125      77.230  47.910  56.930  1.00  0.00           H
ATOM   1198  CA  VAL A 125      76.950  48.750  55.090  1.00  0.00           C
ATOM   1199  CB  VAL A 125      78.520  48.800  54.930  1.00  0.00           C
ATOM   1200  CG1 VAL A 125      78.920  49.210  53.510  1.00  0.00           C
ATOM   1201  CG2 VAL A 125      79.120  49.960  55.700  1.00  0.00           C
ATOM   1202  C   VAL A 125      76.380  47.650  54.180  1.00  0.00           C
ATOM   1203  O   VAL A 125      76.140  46.510  54.680  1.00  0.00           O
ATOM   1204  N   ASP A 126      75.910  48.100  53.030  1.00  0.00           N
ATOM   1205  H   ASP A 126      75.570  49.040  53.010  1.00  0.00           H
ATOM   1206  CA  ASP A 126      75.460  47.260  51.890  1.00  0.00           C
ATOM   1207  CB  ASP A 126      76.520  46.350  51.310  1.00  0.00           C
ATOM   1208  CG  ASP A 126      75.970  45.900  49.940  1.00  0.00           C
ATOM   1209  OD1 ASP A 126      75.550  46.750  49.120  1.00  0.00           O
ATOM   1210  OD2 ASP A 126      76.090  44.730  49.650  1.00  0.00           O
ATOM   1211  C   ASP A 126      74.250  46.380  52.170  1.00  0.00           C
ATOM   1212  O   ASP A 126      74.390  45.340  52.870  1.00  0.00           O
ATOM   1213  N   ASP A 127      73.030  46.990  52.010  1.00  0.00           N
ATOM   1214  H   ASP A 127      72.840  47.760  51.410  1.00  0.00           H
ATOM   1215  CA  ASP A 127      71.730  46.490  52.470  1.00  0.00           C
ATOM   1216  CB  ASP A 127      70.880  45.760  51.370  1.00  0.00           C
ATOM   1217  CG  ASP A 127      70.200  46.930  50.610  1.00  0.00           C
ATOM   1218  OD1 ASP A 127      69.270  47.560  51.190  1.00  0.00           O
ATOM   1219  OD2 ASP A 127      70.590  47.200  49.470  1.00  0.00           O
ATOM   1220  C   ASP A 127      71.590  45.820  53.860  1.00  0.00           C
ATOM   1221  O   ASP A 127      70.920  44.800  54.020  1.00  0.00           O
ATOM   1222  N   GLY A 128      72.130  46.560  54.850  1.00  0.00           N
ATOM   1223  H   GLY A 128      72.440  47.500  54.670  1.00  0.00           H
ATOM   1224  CA  GLY A 128      72.250  46.270  56.300  1.00  0.00           C
ATOM   1225  C   GLY A 128      73.080  45.030  56.710  1.00  0.00           C
ATOM   1226  O   GLY A 128      73.240  44.760  57.930  1.00  0.00           O
ATOM   1227  N   LEU A 129      73.870  44.490  55.780  1.00  0.00           N
ATOM   1228  H   LEU A 129      73.970  45.050  54.950  1.00  0.00           H
ATOM   1229  CA  LEU A 129      74.540  43.220  56.010  1.00  0.00           C
ATOM   1230  CB  LEU A 129      74.670  42.440  54.740  1.00  0.00           C
ATOM   1231  CG  LEU A 129      74.670  40.920  54.850  1.00  0.00           C
ATOM   1232  CD1 LEU A 129      73.480  40.410  55.630  1.00  0.00           C
ATOM   1233  CD2 LEU A 129      74.840  40.390  53.490  1.00  0.00           C
ATOM   1234  C   LEU A 129      75.930  43.280  56.750  1.00  0.00           C
ATOM   1235  O   LEU A 129      76.140  42.450  57.640  1.00  0.00           O
ATOM   1236  N   ILE A 130      76.900  44.070  56.310  1.00  0.00           N
ATOM   1237  H   ILE A 130      76.690  44.770  55.630  1.00  0.00           H
ATOM   1238  CA  ILE A 130      78.310  44.080  56.800  1.00  0.00           C
ATOM   1239  CB  ILE A 130      79.160  44.380  55.500  1.00  0.00           C
ATOM   1240  CG1 ILE A 130      79.020  43.310  54.500  1.00  0.00           C
ATOM   1241  CG2 ILE A 130      80.630  44.510  55.970  1.00  0.00           C
ATOM   1242  CD  ILE A 130      79.460  43.730  53.120  1.00  0.00           C
ATOM   1243  C   ILE A 130      78.340  45.160  57.920  1.00  0.00           C
ATOM   1244  O   ILE A 130      78.260  46.370  57.650  1.00  0.00           O
ATOM   1245  N   GLY A 131      78.120  44.680  59.180  1.00  0.00           N
ATOM   1246  H   GLY A 131      77.960  43.700  59.340  1.00  0.00           H
ATOM   1247  CA  GLY A 131      78.400  45.500  60.380  1.00  0.00           C
ATOM   1248  C   GLY A 131      79.890  45.920  60.630  1.00  0.00           C
ATOM   1249  O   GLY A 131      80.830  45.180  60.400  1.00  0.00           O
ATOM   1250  N   MET A 132      80.060  47.180  61.010  1.00  0.00           N
ATOM   1251  H   MET A 132      79.420  47.840  60.610  1.00  0.00           H
ATOM   1252  CA  MET A 132      81.390  47.780  61.400  1.00  0.00           C
ATOM   1253  CB  MET A 132      81.880  48.740  60.310  1.00  0.00           C
ATOM   1254  CG  MET A 132      82.070  48.170  58.840  1.00  0.00           C
ATOM   1255  SD  MET A 132      82.580  49.420  57.590  1.00  0.00           S
ATOM   1256  CE  MET A 132      82.920  48.340  56.230  1.00  0.00           C
ATOM   1257  C   MET A 132      81.250  48.400  62.790  1.00  0.00           C
ATOM   1258  O   MET A 132      80.670  49.500  62.870  1.00  0.00           O
ATOM   1259  N   GLU A 133      81.950  47.850  63.780  1.00  0.00           N
ATOM   1260  H   GLU A 133      82.580  47.120  63.500  1.00  0.00           H
ATOM   1261  CA  GLU A 133      82.060  48.420  65.130  1.00  0.00           C
ATOM   1262  CB  GLU A 133      82.320  47.370  66.290  1.00  0.00           C
ATOM   1263  CG  GLU A 133      82.160  47.930  67.710  1.00  0.00           C
ATOM   1264  CD  GLU A 133      82.870  47.160  68.810  1.00  0.00           C
ATOM   1265  OE1 GLU A 133      83.880  47.630  69.430  1.00  0.00           O
ATOM   1266  OE2 GLU A 133      82.370  46.070  69.180  1.00  0.00           O
ATOM   1267  C   GLU A 133      82.960  49.660  65.220  1.00  0.00           C
ATOM   1268  O   GLU A 133      84.210  49.500  65.210  1.00  0.00           O
ATOM   1269  N   VAL A 134      82.440  50.840  65.540  1.00  0.00           N
ATOM   1270  H   VAL A 134      81.460  50.930  65.740  1.00  0.00           H
ATOM   1271  CA  VAL A 134      83.290  52.080  65.690  1.00  0.00           C
ATOM   1272  CB  VAL A 134      82.370  53.340  65.450  1.00  0.00           C
ATOM   1273  CG1 VAL A 134      83.220  54.670  65.540  1.00  0.00           C
ATOM   1274  CG2 VAL A 134      81.840  53.230  64.040  1.00  0.00           C
ATOM   1275  C   VAL A 134      84.280  52.150  66.920  1.00  0.00           C
ATOM   1276  O   VAL A 134      83.920  52.470  68.020  1.00  0.00           O
ATOM   1277  N   THR A 135      85.530  51.710  66.690  1.00  0.00           N
ATOM   1278  H   THR A 135      85.830  51.530  65.750  1.00  0.00           H
ATOM   1279  CA  THR A 135      86.600  51.770  67.710  1.00  0.00           C
ATOM   1280  CB  THR A 135      87.680  50.740  67.420  1.00  0.00           C
ATOM   1281  OG1 THR A 135      88.380  51.070  66.150  1.00  0.00           O
ATOM   1282  HG1 THR A 135      88.790  50.270  65.750  1.00  0.00           H
ATOM   1283  CG2 THR A 135      87.130  49.310  67.300  1.00  0.00           C
ATOM   1284  C   THR A 135      87.300  53.070  68.100  1.00  0.00           C
ATOM   1285  O   THR A 135      87.510  53.240  69.300  1.00  0.00           O
ATOM   1286  N   ALA A 136      87.390  54.020  67.160  1.00  0.00           N
ATOM   1287  H   ALA A 136      87.300  53.960  66.170  1.00  0.00           H
ATOM   1288  CA  ALA A 136      88.000  55.350  67.450  1.00  0.00           C
ATOM   1289  CB  ALA A 136      89.420  55.170  67.790  1.00  0.00           C
ATOM   1290  C   ALA A 136      87.670  56.270  66.270  1.00  0.00           C
ATOM   1291  O   ALA A 136      87.810  55.960  65.100  1.00  0.00           O
ATOM   1292  N   ILE A 137      87.570  57.550  66.700  1.00  0.00           N
ATOM   1293  H   ILE A 137      87.680  57.690  67.680  1.00  0.00           H
ATOM   1294  CA  ILE A 137      87.430  58.670  65.760  1.00  0.00           C
ATOM   1295  CB  ILE A 137      86.150  59.480  66.120  1.00  0.00           C
ATOM   1296  CG1 ILE A 137      84.920  58.590  66.360  1.00  0.00           C
ATOM   1297  CG2 ILE A 137      85.930  60.580  65.040  1.00  0.00           C
ATOM   1298  CD  ILE A 137      83.690  59.310  66.870  1.00  0.00           C
ATOM   1299  C   ILE A 137      88.750  59.520  65.910  1.00  0.00           C
ATOM   1300  O   ILE A 137      89.130  59.980  67.000  1.00  0.00           O
ATOM   1301  N   GLU A 138      89.300  59.870  64.790  1.00  0.00           N
ATOM   1302  H   GLU A 138      88.830  59.750  63.910  1.00  0.00           H
ATOM   1303  CA  GLU A 138      90.550  60.630  64.580  1.00  0.00           C
ATOM   1304  CB  GLU A 138      91.630  59.610  64.270  1.00  0.00           C
ATOM   1305  CG  GLU A 138      92.040  58.710  65.440  1.00  0.00           C
ATOM   1306  CD  GLU A 138      93.310  57.890  65.210  1.00  0.00           C
ATOM   1307  OE1 GLU A 138      93.940  57.530  66.240  1.00  0.00           O
ATOM   1308  OE2 GLU A 138      93.830  57.890  64.090  1.00  0.00           O
ATOM   1309  C   GLU A 138      90.500  61.700  63.470  1.00  0.00           C
ATOM   1310  O   GLU A 138      90.880  61.560  62.300  1.00  0.00           O
ATOM   1311  N   GLY A 139      89.890  62.860  63.710  1.00  0.00           N
ATOM   1312  H   GLY A 139      89.670  63.130  64.650  1.00  0.00           H
ATOM   1313  CA  GLY A 139      89.800  64.040  62.840  1.00  0.00           C
ATOM   1314  C   GLY A 139      88.690  63.840  61.770  1.00  0.00           C
ATOM   1315  O   GLY A 139      87.580  64.220  62.030  1.00  0.00           O
ATOM   1316  N   ASN A 140      89.140  63.660  60.520  1.00  0.00           N
ATOM   1317  H   ASN A 140      90.100  63.770  60.290  1.00  0.00           H
ATOM   1318  CA  ASN A 140      88.330  63.340  59.380  1.00  0.00           C
ATOM   1319  CB  ASN A 140      89.000  63.700  58.020  1.00  0.00           C
ATOM   1320  CG  ASN A 140      89.060  65.130  57.590  1.00  0.00           C
ATOM   1321  OD1 ASN A 140      90.110  65.710  57.570  1.00  0.00           O
ATOM   1322  ND2 ASN A 140      87.960  65.740  57.240  1.00  0.00           N
ATOM   1323 1HD2 ASN A 140      87.080  65.360  57.520  1.00  0.00           H
ATOM   1324 2HD2 ASN A 140      87.960  66.650  56.850  1.00  0.00           H
ATOM   1325  C   ASN A 140      88.060  61.850  59.350  1.00  0.00           C
ATOM   1326  O   ASN A 140      87.010  61.410  58.850  1.00  0.00           O
ATOM   1327  N   LYS A 141      89.070  61.150  59.910  1.00  0.00           N
ATOM   1328  H   LYS A 141      89.860  61.560  60.340  1.00  0.00           H
ATOM   1329  CA  LYS A 141      89.120  59.670  60.040  1.00  0.00           C
ATOM   1330  CB  LYS A 141      90.610  59.240  60.220  1.00  0.00           C
ATOM   1331  CG  LYS A 141      91.460  59.470  59.030  1.00  0.00           C
ATOM   1332  CD  LYS A 141      92.960  59.310  59.410  1.00  0.00           C
ATOM   1333  CE  LYS A 141      93.310  60.070  60.710  1.00  0.00           C
ATOM   1334  NZ  LYS A 141      94.790  60.270  60.780  1.00  0.00           N
ATOM   1335  HZ1 LYS A 141      95.040  60.780  59.960  1.00  0.00           H
ATOM   1336  HZ2 LYS A 141      95.150  60.640  61.640  1.00  0.00           H
ATOM   1337  HZ3 LYS A 141      95.150  59.350  60.590  1.00  0.00           H
ATOM   1338  C   LYS A 141      88.250  58.960  61.080  1.00  0.00           C
ATOM   1339  O   LYS A 141      88.440  59.180  62.260  1.00  0.00           O
ATOM   1340  N   VAL A 142      87.470  57.940  60.680  1.00  0.00           N
ATOM   1341  H   VAL A 142      87.220  58.020  59.720  1.00  0.00           H
ATOM   1342  CA  VAL A 142      86.740  56.980  61.580  1.00  0.00           C
ATOM   1343  CB  VAL A 142      85.170  57.160  61.290  1.00  0.00           C
ATOM   1344  CG1 VAL A 142      84.300  56.130  62.040  1.00  0.00           C
ATOM   1345  CG2 VAL A 142      84.760  58.550  61.820  1.00  0.00           C
ATOM   1346  C   VAL A 142      87.220  55.570  61.340  1.00  0.00           C
ATOM   1347  O   VAL A 142      86.850  55.010  60.310  1.00  0.00           O
ATOM   1348  N   ILE A 143      88.060  55.160  62.240  1.00  0.00           N
ATOM   1349  H   ILE A 143      88.200  55.640  63.110  1.00  0.00           H
ATOM   1350  CA  ILE A 143      88.460  53.770  62.280  1.00  0.00           C
ATOM   1351  CB  ILE A 143      89.690  53.630  63.170  1.00  0.00           C
ATOM   1352  CG1 ILE A 143      90.890  54.540  62.750  1.00  0.00           C
ATOM   1353  CG2 ILE A 143      90.230  52.160  63.310  1.00  0.00           C
ATOM   1354  CD  ILE A 143      91.800  54.720  63.980  1.00  0.00           C
ATOM   1355  C   ILE A 143      87.370  52.760  62.760  1.00  0.00           C
ATOM   1356  O   ILE A 143      86.780  52.950  63.810  1.00  0.00           O
ATOM   1357  N   CYS A 144      87.160  51.760  61.930  1.00  0.00           N
ATOM   1358  H   CYS A 144      87.770  51.620  61.150  1.00  0.00           H
ATOM   1359  CA  CYS A 144      86.090  50.760  62.040  1.00  0.00           C
ATOM   1360  CB  CYS A 144      85.220  51.010  60.760  1.00  0.00           C
ATOM   1361  SG  CYS A 144      83.990  52.390  61.010  1.00  0.00           S
ATOM   1362  HG  CYS A 144      84.800  53.380  61.390  1.00  0.00           H
ATOM   1363  C   CYS A 144      86.490  49.250  61.990  1.00  0.00           C
ATOM   1364  O   CYS A 144      87.340  48.880  61.180  1.00  0.00           O
ATOM   1365  N   LYS A 145      86.020  48.620  63.050  1.00  0.00           N
ATOM   1366  H   LYS A 145      85.500  49.090  63.750  1.00  0.00           H
ATOM   1367  CA  LYS A 145      86.360  47.160  63.140  1.00  0.00           C
ATOM   1368  CB  LYS A 145      86.390  46.810  64.650  1.00  0.00           C
ATOM   1369  CG  LYS A 145      86.520  45.340  64.880  1.00  0.00           C
ATOM   1370  CD  LYS A 145      86.500  44.830  66.290  1.00  0.00           C
ATOM   1371  CE  LYS A 145      86.430  43.300  66.420  1.00  0.00           C
ATOM   1372  NZ  LYS A 145      86.430  42.830  67.770  1.00  0.00           N
ATOM   1373  HZ1 LYS A 145      86.470  41.840  67.880  1.00  0.00           H
ATOM   1374  HZ2 LYS A 145      87.300  43.090  68.220  1.00  0.00           H
ATOM   1375  HZ3 LYS A 145      85.770  43.340  68.340  1.00  0.00           H
ATOM   1376  C   LYS A 145      85.220  46.350  62.480  1.00  0.00           C
ATOM   1377  O   LYS A 145      84.100  46.530  62.920  1.00  0.00           O
ATOM   1378  N   VAL A 146      85.520  45.580  61.460  1.00  0.00           N
ATOM   1379  H   VAL A 146      86.460  45.430  61.160  1.00  0.00           H
ATOM   1380  CA  VAL A 146      84.560  44.870  60.650  1.00  0.00           C
ATOM   1381  CB  VAL A 146      85.040  44.470  59.300  1.00  0.00           C
ATOM   1382  CG1 VAL A 146      83.820  44.100  58.440  1.00  0.00           C
ATOM   1383  CG2 VAL A 146      85.760  45.560  58.520  1.00  0.00           C
ATOM   1384  C   VAL A 146      84.180  43.550  61.380  1.00  0.00           C
ATOM   1385  O   VAL A 146      84.870  42.600  61.450  1.00  0.00           O
ATOM   1386  N   LEU A 147      82.840  43.480  61.590  1.00  0.00           N
ATOM   1387  H   LEU A 147      82.200  44.180  61.250  1.00  0.00           H
ATOM   1388  CA  LEU A 147      82.230  42.380  62.340  1.00  0.00           C
ATOM   1389  CB  LEU A 147      80.870  42.790  62.850  1.00  0.00           C
ATOM   1390  CG  LEU A 147      80.830  43.970  63.860  1.00  0.00           C
ATOM   1391  CD1 LEU A 147      79.370  44.240  64.270  1.00  0.00           C
ATOM   1392  CD2 LEU A 147      81.760  43.900  65.050  1.00  0.00           C
ATOM   1393  C   LEU A 147      82.080  41.130  61.460  1.00  0.00           C
ATOM   1394  O   LEU A 147      82.470  40.050  61.960  1.00  0.00           O
ATOM   1395  N   ASN A 148      81.670  41.310  60.210  1.00  0.00           N
ATOM   1396  H   ASN A 148      81.380  42.220  59.930  1.00  0.00           H
ATOM   1397  CA  ASN A 148      81.400  40.230  59.260  1.00  0.00           C
ATOM   1398  CB  ASN A 148      79.960  39.900  59.310  1.00  0.00           C
ATOM   1399  CG  ASN A 148      79.060  40.960  58.680  1.00  0.00           C
ATOM   1400  OD1 ASN A 148      79.090  42.120  59.110  1.00  0.00           O
ATOM   1401  ND2 ASN A 148      78.060  40.570  57.930  1.00  0.00           N
ATOM   1402 1HD2 ASN A 148      77.960  39.610  57.650  1.00  0.00           H
ATOM   1403 2HD2 ASN A 148      77.270  41.180  57.960  1.00  0.00           H
ATOM   1404  C   ASN A 148      81.760  40.500  57.770  1.00  0.00           C
ATOM   1405  O   ASN A 148      82.150  41.590  57.460  1.00  0.00           O
ATOM   1406  N   ASN A 149      81.420  39.520  56.890  1.00  0.00           N
ATOM   1407  H   ASN A 149      81.050  38.650  57.210  1.00  0.00           H
ATOM   1408  CA  ASN A 149      81.940  39.450  55.520  1.00  0.00           C
ATOM   1409  CB  ASN A 149      82.370  38.080  55.060  1.00  0.00           C
ATOM   1410  CG  ASN A 149      83.380  37.470  56.070  1.00  0.00           C
ATOM   1411  OD1 ASN A 149      83.240  37.150  57.260  1.00  0.00           O
ATOM   1412  ND2 ASN A 149      84.590  37.230  55.420  1.00  0.00           N
ATOM   1413 1HD2 ASN A 149      84.630  37.490  54.450  1.00  0.00           H
ATOM   1414 2HD2 ASN A 149      85.440  36.860  55.810  1.00  0.00           H
ATOM   1415  C   ASN A 149      81.030  40.020  54.420  1.00  0.00           C
ATOM   1416  O   ASN A 149      79.820  39.920  54.510  1.00  0.00           O
ATOM   1417  N   GLY A 150      81.670  40.240  53.350  1.00  0.00           N
ATOM   1418  H   GLY A 150      82.580  39.810  53.290  1.00  0.00           H
ATOM   1419  CA  GLY A 150      81.080  40.840  52.170  1.00  0.00           C
ATOM   1420  C   GLY A 150      82.150  41.480  51.250  1.00  0.00           C
ATOM   1421  O   GLY A 150      83.130  40.850  50.920  1.00  0.00           O
ATOM   1422  N   ASP A 151      81.640  42.480  50.490  1.00  0.00           N
ATOM   1423  H   ASP A 151      80.660  42.590  50.450  1.00  0.00           H
ATOM   1424  CA  ASP A 151      82.510  43.320  49.650  1.00  0.00           C
ATOM   1425  CB  ASP A 151      82.850  42.630  48.290  1.00  0.00           C
ATOM   1426  CG  ASP A 151      81.630  42.340  47.380  1.00  0.00           C
ATOM   1427  OD1 ASP A 151      80.490  42.390  47.820  1.00  0.00           O
ATOM   1428  OD2 ASP A 151      81.950  42.020  46.200  1.00  0.00           O
ATOM   1429  C   ASP A 151      82.060  44.790  49.320  1.00  0.00           C
ATOM   1430  O   ASP A 151      80.900  45.060  49.520  1.00  0.00           O
ATOM   1431  N   LEU A 152      83.030  45.730  49.100  1.00  0.00           N
ATOM   1432  H   LEU A 152      83.970  45.470  49.310  1.00  0.00           H
ATOM   1433  CA  LEU A 152      82.650  47.090  48.710  1.00  0.00           C
ATOM   1434  CB  LEU A 152      83.830  47.970  49.080  1.00  0.00           C
ATOM   1435  CG  LEU A 152      83.820  48.390  50.550  1.00  0.00           C
ATOM   1436  CD1 LEU A 152      85.140  49.070  50.940  1.00  0.00           C
ATOM   1437  CD2 LEU A 152      82.770  49.480  50.780  1.00  0.00           C
ATOM   1438  C   LEU A 152      82.300  47.380  47.230  1.00  0.00           C
ATOM   1439  O   LEU A 152      82.360  46.470  46.380  1.00  0.00           O
ATOM   1440  N   GLY A 153      82.210  48.670  46.950  1.00  0.00           N
ATOM   1441  H   GLY A 153      82.400  49.400  47.610  1.00  0.00           H
ATOM   1442  CA  GLY A 153      81.660  49.210  45.680  1.00  0.00           C
ATOM   1443  C   GLY A 153      81.320  50.730  45.880  1.00  0.00           C
ATOM   1444  O   GLY A 153      81.290  51.210  47.000  1.00  0.00           O
ATOM   1445  N   GLU A 154      81.040  51.340  44.740  1.00  0.00           N
ATOM   1446  H   GLU A 154      80.840  50.820  43.900  1.00  0.00           H
ATOM   1447  CA  GLU A 154      80.630  52.740  44.810  1.00  0.00           C
ATOM   1448  CB  GLU A 154      81.120  53.680  43.720  1.00  0.00           C
ATOM   1449  CG  GLU A 154      81.480  55.010  44.390  1.00  0.00           C
ATOM   1450  CD  GLU A 154      82.090  56.050  43.450  1.00  0.00           C
ATOM   1451  OE1 GLU A 154      81.670  57.220  43.510  1.00  0.00           O
ATOM   1452  OE2 GLU A 154      82.920  55.640  42.650  1.00  0.00           O
ATOM   1453  C   GLU A 154      79.130  52.910  44.990  1.00  0.00           C
ATOM   1454  O   GLU A 154      78.390  51.920  44.800  1.00  0.00           O
ATOM   1455  N   ASN A 155      78.740  53.960  45.710  1.00  0.00           N
ATOM   1456  H   ASN A 155      79.450  54.520  46.140  1.00  0.00           H
ATOM   1457  CA  ASN A 155      77.340  54.320  46.070  1.00  0.00           C
ATOM   1458  CB  ASN A 155      76.350  54.360  44.880  1.00  0.00           C
ATOM   1459  CG  ASN A 155      76.570  55.580  43.980  1.00  0.00           C
ATOM   1460  OD1 ASN A 155      77.540  55.620  43.270  1.00  0.00           O
ATOM   1461  ND2 ASN A 155      75.580  56.470  43.830  1.00  0.00           N
ATOM   1462 1HD2 ASN A 155      74.720  56.350  44.320  1.00  0.00           H
ATOM   1463 2HD2 ASN A 155      75.620  57.160  43.100  1.00  0.00           H
ATOM   1464  C   ASN A 155      76.710  53.330  47.160  1.00  0.00           C
ATOM   1465  O   ASN A 155      75.480  53.280  47.310  1.00  0.00           O
ATOM   1466  N   LYS A 156      77.540  52.630  47.930  1.00  0.00           N
ATOM   1467  H   LYS A 156      78.480  52.920  48.130  1.00  0.00           H
ATOM   1468  CA  LYS A 156      77.060  51.700  49.000  1.00  0.00           C
ATOM   1469  CB  LYS A 156      78.210  50.740  49.340  1.00  0.00           C
ATOM   1470  CG  LYS A 156      78.570  49.740  48.180  1.00  0.00           C
ATOM   1471  CD  LYS A 156      77.440  48.860  47.740  1.00  0.00           C
ATOM   1472  CE  LYS A 156      78.030  47.840  46.760  1.00  0.00           C
ATOM   1473  NZ  LYS A 156      76.990  46.910  46.360  1.00  0.00           N
ATOM   1474  HZ1 LYS A 156      77.440  46.180  45.850  1.00  0.00           H
ATOM   1475  HZ2 LYS A 156      76.640  46.490  47.200  1.00  0.00           H
ATOM   1476  HZ3 LYS A 156      76.260  47.270  45.780  1.00  0.00           H
ATOM   1477  C   LYS A 156      76.380  52.290  50.180  1.00  0.00           C
ATOM   1478  O   LYS A 156      76.960  53.260  50.730  1.00  0.00           O
ATOM   1479  N   GLY A 157      75.220  51.730  50.480  1.00  0.00           N
ATOM   1480  H   GLY A 157      74.890  50.900  50.030  1.00  0.00           H
ATOM   1481  CA  GLY A 157      74.300  52.210  51.560  1.00  0.00           C
ATOM   1482  C   GLY A 157      74.940  51.870  52.870  1.00  0.00           C
ATOM   1483  O   GLY A 157      75.150  50.740  53.170  1.00  0.00           O
ATOM   1484  N   VAL A 158      75.340  52.960  53.470  1.00  0.00           N
ATOM   1485  H   VAL A 158      75.480  53.770  52.900  1.00  0.00           H
ATOM   1486  CA  VAL A 158      75.980  53.090  54.750  1.00  0.00           C
ATOM   1487  CB  VAL A 158      77.180  54.030  54.750  1.00  0.00           C
ATOM   1488  CG1 VAL A 158      77.690  54.420  56.140  1.00  0.00           C
ATOM   1489  CG2 VAL A 158      78.280  53.360  53.930  1.00  0.00           C
ATOM   1490  C   VAL A 158      74.820  53.600  55.670  1.00  0.00           C
ATOM   1491  O   VAL A 158      74.280  54.650  55.490  1.00  0.00           O
ATOM   1492  N   ASN A 159      74.190  52.670  56.470  1.00  0.00           N
ATOM   1493  H   ASN A 159      74.420  51.700  56.380  1.00  0.00           H
ATOM   1494  CA  ASN A 159      73.050  52.910  57.320  1.00  0.00           C
ATOM   1495  CB  ASN A 159      72.130  51.660  57.340  1.00  0.00           C
ATOM   1496  CG  ASN A 159      71.330  51.470  56.010  1.00  0.00           C
ATOM   1497  OD1 ASN A 159      71.950  51.210  54.980  1.00  0.00           O
ATOM   1498  ND2 ASN A 159      70.080  51.620  56.080  1.00  0.00           N
ATOM   1499 1HD2 ASN A 159      69.610  51.820  56.940  1.00  0.00           H
ATOM   1500 2HD2 ASN A 159      69.580  51.650  55.230  1.00  0.00           H
ATOM   1501  C   ASN A 159      73.570  53.090  58.800  1.00  0.00           C
ATOM   1502  O   ASN A 159      74.510  52.370  59.150  1.00  0.00           O
ATOM   1503  N   LEU A 160      72.870  53.900  59.600  1.00  0.00           N
ATOM   1504  H   LEU A 160      72.040  54.400  59.330  1.00  0.00           H
ATOM   1505  CA  LEU A 160      73.290  54.160  60.990  1.00  0.00           C
ATOM   1506  CB  LEU A 160      73.680  55.660  61.180  1.00  0.00           C
ATOM   1507  CG  LEU A 160      75.080  55.950  60.730  1.00  0.00           C
ATOM   1508  CD1 LEU A 160      75.550  57.410  61.070  1.00  0.00           C
ATOM   1509  CD2 LEU A 160      76.110  55.030  61.350  1.00  0.00           C
ATOM   1510  C   LEU A 160      72.280  53.700  62.080  1.00  0.00           C
ATOM   1511  O   LEU A 160      71.400  54.530  62.410  1.00  0.00           O
ATOM   1512  N   PRO A 161      72.410  52.450  62.490  1.00  0.00           N
ATOM   1513  CA  PRO A 161      71.540  51.950  63.610  1.00  0.00           C
ATOM   1514  CB  PRO A 161      72.030  50.550  63.870  1.00  0.00           C
ATOM   1515  CG  PRO A 161      73.410  50.460  63.100  1.00  0.00           C
ATOM   1516  CD  PRO A 161      73.330  51.410  61.900  1.00  0.00           C
ATOM   1517  C   PRO A 161      71.780  52.800  64.830  1.00  0.00           C
ATOM   1518  O   PRO A 161      72.930  53.200  65.070  1.00  0.00           O
ATOM   1519  N   GLY A 162      70.710  53.270  65.450  1.00  0.00           N
ATOM   1520  H   GLY A 162      69.800  53.270  65.020  1.00  0.00           H
ATOM   1521  CA  GLY A 162      70.670  54.110  66.670  1.00  0.00           C
ATOM   1522  C   GLY A 162      71.120  55.600  66.530  1.00  0.00           C
ATOM   1523  O   GLY A 162      70.480  56.510  67.090  1.00  0.00           O
ATOM   1524  N   VAL A 163      72.250  55.830  65.920  1.00  0.00           N
ATOM   1525  H   VAL A 163      72.820  55.050  65.670  1.00  0.00           H
ATOM   1526  CA  VAL A 163      72.830  57.160  65.590  1.00  0.00           C
ATOM   1527  CB  VAL A 163      74.300  57.130  65.130  1.00  0.00           C
ATOM   1528  CG1 VAL A 163      74.850  58.490  64.880  1.00  0.00           C
ATOM   1529  CG2 VAL A 163      75.130  56.610  66.300  1.00  0.00           C
ATOM   1530  C   VAL A 163      71.960  57.910  64.500  1.00  0.00           C
ATOM   1531  O   VAL A 163      71.970  57.460  63.390  1.00  0.00           O
ATOM   1532  N   SER A 164      71.190  58.910  64.880  1.00  0.00           N
ATOM   1533  H   SER A 164      71.400  59.350  65.750  1.00  0.00           H
ATOM   1534  CA  SER A 164      70.460  59.670  63.830  1.00  0.00           C
ATOM   1535  CB  SER A 164      68.970  59.770  64.070  1.00  0.00           C
ATOM   1536  OG  SER A 164      68.220  60.340  63.010  1.00  0.00           O
ATOM   1537  HG  SER A 164      67.960  59.540  62.470  1.00  0.00           H
ATOM   1538  C   SER A 164      70.930  61.040  63.450  1.00  0.00           C
ATOM   1539  O   SER A 164      70.810  61.940  64.330  1.00  0.00           O
ATOM   1540  N   ILE A 165      71.330  61.250  62.230  1.00  0.00           N
ATOM   1541  H   ILE A 165      71.290  60.470  61.600  1.00  0.00           H
ATOM   1542  CA  ILE A 165      72.170  62.400  61.830  1.00  0.00           C
ATOM   1543  CB  ILE A 165      72.810  62.150  60.470  1.00  0.00           C
ATOM   1544  CG1 ILE A 165      71.850  61.860  59.260  1.00  0.00           C
ATOM   1545  CG2 ILE A 165      73.860  61.040  60.620  1.00  0.00           C
ATOM   1546  CD  ILE A 165      72.560  61.610  57.900  1.00  0.00           C
ATOM   1547  C   ILE A 165      71.700  63.790  62.230  1.00  0.00           C
ATOM   1548  O   ILE A 165      70.520  64.090  62.250  1.00  0.00           O
ATOM   1549  N   ALA A 166      72.630  64.770  62.190  1.00  0.00           N
ATOM   1550  H   ALA A 166      73.610  64.540  62.140  1.00  0.00           H
ATOM   1551  CA  ALA A 166      72.420  66.130  62.590  1.00  0.00           C
ATOM   1552  CB  ALA A 166      73.720  66.770  63.110  1.00  0.00           C
ATOM   1553  C   ALA A 166      71.710  67.130  61.580  1.00  0.00           C
ATOM   1554  O   ALA A 166      71.920  68.290  61.620  1.00  0.00           O
ATOM   1555  N   LEU A 167      70.880  66.580  60.790  1.00  0.00           N
ATOM   1556  H   LEU A 167      70.550  65.660  61.020  1.00  0.00           H
ATOM   1557  CA  LEU A 167      70.120  67.250  59.740  1.00  0.00           C
ATOM   1558  CB  LEU A 167      70.390  66.740  58.300  1.00  0.00           C
ATOM   1559  CG  LEU A 167      71.850  66.800  57.940  1.00  0.00           C
ATOM   1560  CD1 LEU A 167      72.180  66.140  56.630  1.00  0.00           C
ATOM   1561  CD2 LEU A 167      72.390  68.190  58.070  1.00  0.00           C
ATOM   1562  C   LEU A 167      68.640  67.210  60.060  1.00  0.00           C
ATOM   1563  O   LEU A 167      68.190  66.120  60.550  1.00  0.00           O
ATOM   1564  N   PRO A 168      67.840  68.280  59.820  1.00  0.00           N
ATOM   1565  CA  PRO A 168      66.380  68.160  59.820  1.00  0.00           C
ATOM   1566  CB  PRO A 168      65.860  69.570  59.470  1.00  0.00           C
ATOM   1567  CG  PRO A 168      66.970  70.400  60.150  1.00  0.00           C
ATOM   1568  CD  PRO A 168      68.310  69.710  59.980  1.00  0.00           C
ATOM   1569  C   PRO A 168      65.950  67.240  58.680  1.00  0.00           C
ATOM   1570  O   PRO A 168      66.660  67.050  57.680  1.00  0.00           O
ATOM   1571  N   ALA A 169      64.720  66.720  58.800  1.00  0.00           N
ATOM   1572  H   ALA A 169      64.370  66.440  59.690  1.00  0.00           H
ATOM   1573  CA  ALA A 169      63.930  65.940  57.790  1.00  0.00           C
ATOM   1574  CB  ALA A 169      62.620  65.490  58.400  1.00  0.00           C
ATOM   1575  C   ALA A 169      63.690  66.580  56.390  1.00  0.00           C
ATOM   1576  O   ALA A 169      63.760  65.960  55.340  1.00  0.00           O
ATOM   1577  N   LEU A 170      63.680  67.920  56.460  1.00  0.00           N
ATOM   1578  H   LEU A 170      63.260  68.550  57.120  1.00  0.00           H
ATOM   1579  CA  LEU A 170      63.690  68.600  55.160  1.00  0.00           C
ATOM   1580  CB  LEU A 170      63.080  69.990  55.090  1.00  0.00           C
ATOM   1581  CG  LEU A 170      61.530  69.910  55.040  1.00  0.00           C
ATOM   1582  CD1 LEU A 170      60.970  71.290  54.830  1.00  0.00           C
ATOM   1583  CD2 LEU A 170      61.010  68.930  53.960  1.00  0.00           C
ATOM   1584  C   LEU A 170      65.030  68.650  54.330  1.00  0.00           C
ATOM   1585  O   LEU A 170      65.720  69.630  54.430  1.00  0.00           O
ATOM   1586  N   ALA A 171      65.330  67.520  53.720  1.00  0.00           N
ATOM   1587  H   ALA A 171      64.940  66.710  54.150  1.00  0.00           H
ATOM   1588  CA  ALA A 171      66.580  67.400  52.990  1.00  0.00           C
ATOM   1589  CB  ALA A 171      67.150  66.030  53.010  1.00  0.00           C
ATOM   1590  C   ALA A 171      66.450  67.980  51.580  1.00  0.00           C
ATOM   1591  O   ALA A 171      65.460  67.780  50.920  1.00  0.00           O
ATOM   1592  N   GLU A 172      67.580  68.260  50.960  1.00  0.00           N
ATOM   1593  H   GLU A 172      68.470  68.350  51.420  1.00  0.00           H
ATOM   1594  CA  GLU A 172      67.670  68.880  49.590  1.00  0.00           C
ATOM   1595  CB  GLU A 172      69.190  68.930  49.170  1.00  0.00           C
ATOM   1596  CG  GLU A 172      70.120  69.850  50.040  1.00  0.00           C
ATOM   1597  CD  GLU A 172      70.340  69.370  51.480  1.00  0.00           C
ATOM   1598  OE1 GLU A 172      70.480  68.170  51.740  1.00  0.00           O
ATOM   1599  OE2 GLU A 172      70.480  70.220  52.300  1.00  0.00           O
ATOM   1600  C   GLU A 172      66.770  68.410  48.430  1.00  0.00           C
ATOM   1601  O   GLU A 172      65.860  69.130  48.030  1.00  0.00           O
ATOM   1602  N   LYS A 173      66.890  67.130  48.170  1.00  0.00           N
ATOM   1603  H   LYS A 173      67.300  66.510  48.840  1.00  0.00           H
ATOM   1604  CA  LYS A 173      66.090  66.550  47.080  1.00  0.00           C
ATOM   1605  CB  LYS A 173      66.700  65.260  46.580  1.00  0.00           C
ATOM   1606  CG  LYS A 173      68.200  65.390  46.200  1.00  0.00           C
ATOM   1607  CD  LYS A 173      68.670  64.040  45.780  1.00  0.00           C
ATOM   1608  CE  LYS A 173      70.070  64.160  45.230  1.00  0.00           C
ATOM   1609  NZ  LYS A 173      70.410  62.880  44.630  1.00  0.00           N
ATOM   1610  HZ1 LYS A 173      69.890  62.630  43.810  1.00  0.00           H
ATOM   1611  HZ2 LYS A 173      71.380  62.840  44.430  1.00  0.00           H
ATOM   1612  HZ3 LYS A 173      70.290  62.200  45.350  1.00  0.00           H
ATOM   1613  C   LYS A 173      64.600  66.220  47.440  1.00  0.00           C
ATOM   1614  O   LYS A 173      63.860  66.390  46.490  1.00  0.00           O
ATOM   1615  N   ASP A 174      64.410  65.840  48.720  1.00  0.00           N
ATOM   1616  H   ASP A 174      65.130  65.250  49.080  1.00  0.00           H
ATOM   1617  CA  ASP A 174      63.050  65.790  49.370  1.00  0.00           C
ATOM   1618  CB  ASP A 174      63.160  65.260  50.830  1.00  0.00           C
ATOM   1619  CG  ASP A 174      63.990  63.960  50.850  1.00  0.00           C
ATOM   1620  OD1 ASP A 174      63.530  62.850  50.540  1.00  0.00           O
ATOM   1621  OD2 ASP A 174      65.200  64.160  51.110  1.00  0.00           O
ATOM   1622  C   ASP A 174      62.350  67.170  49.480  1.00  0.00           C
ATOM   1623  O   ASP A 174      61.140  67.170  49.220  1.00  0.00           O
ATOM   1624  N   LYS A 175      63.100  68.260  49.710  1.00  0.00           N
ATOM   1625  H   LYS A 175      64.010  68.170  50.120  1.00  0.00           H
ATOM   1626  CA  LYS A 175      62.420  69.600  49.770  1.00  0.00           C
ATOM   1627  CB  LYS A 175      63.430  70.570  50.370  1.00  0.00           C
ATOM   1628  CG  LYS A 175      62.940  71.950  50.530  1.00  0.00           C
ATOM   1629  CD  LYS A 175      64.060  72.820  51.120  1.00  0.00           C
ATOM   1630  CE  LYS A 175      63.500  74.160  51.590  1.00  0.00           C
ATOM   1631  NZ  LYS A 175      64.350  75.300  51.440  1.00  0.00           N
ATOM   1632  HZ1 LYS A 175      64.540  75.550  50.490  1.00  0.00           H
ATOM   1633  HZ2 LYS A 175      64.070  76.140  51.900  1.00  0.00           H
ATOM   1634  HZ3 LYS A 175      65.250  75.090  51.840  1.00  0.00           H
ATOM   1635  C   LYS A 175      62.100  70.070  48.410  1.00  0.00           C
ATOM   1636  O   LYS A 175      60.990  70.540  48.140  1.00  0.00           O
ATOM   1637  N   GLN A 176      62.980  69.730  47.470  1.00  0.00           N
ATOM   1638  H   GLN A 176      63.830  69.230  47.670  1.00  0.00           H
ATOM   1639  CA  GLN A 176      62.670  69.900  46.030  1.00  0.00           C
ATOM   1640  CB  GLN A 176      63.900  69.570  45.170  1.00  0.00           C
ATOM   1641  CG  GLN A 176      63.760  69.890  43.740  1.00  0.00           C
ATOM   1642  CD  GLN A 176      65.150  69.610  43.120  1.00  0.00           C
ATOM   1643  OE1 GLN A 176      65.860  70.530  42.640  1.00  0.00           O
ATOM   1644  NE2 GLN A 176      65.260  68.430  42.700  1.00  0.00           N
ATOM   1645 1HE2 GLN A 176      64.510  67.770  42.600  1.00  0.00           H
ATOM   1646 2HE2 GLN A 176      66.190  68.310  42.350  1.00  0.00           H
ATOM   1647  C   GLN A 176      61.380  69.100  45.540  1.00  0.00           C
ATOM   1648  O   GLN A 176      60.560  69.590  44.750  1.00  0.00           O
ATOM   1649  N   ASP A 177      61.160  67.900  46.060  1.00  0.00           N
ATOM   1650  H   ASP A 177      61.920  67.380  46.400  1.00  0.00           H
ATOM   1651  CA  ASP A 177      59.950  67.110  45.760  1.00  0.00           C
ATOM   1652  CB  ASP A 177      60.190  65.630  46.000  1.00  0.00           C
ATOM   1653  CG  ASP A 177      61.070  64.930  44.990  1.00  0.00           C
ATOM   1654  OD1 ASP A 177      61.030  63.670  44.880  1.00  0.00           O
ATOM   1655  OD2 ASP A 177      61.730  65.660  44.200  1.00  0.00           O
ATOM   1656  C   ASP A 177      58.700  67.510  46.540  1.00  0.00           C
ATOM   1657  O   ASP A 177      57.710  67.890  45.940  1.00  0.00           O
ATOM   1658  N   LEU A 178      58.840  67.780  47.830  1.00  0.00           N
ATOM   1659  H   LEU A 178      59.590  67.470  48.410  1.00  0.00           H
ATOM   1660  CA  LEU A 178      57.830  68.520  48.640  1.00  0.00           C
ATOM   1661  CB  LEU A 178      58.340  68.720  50.070  1.00  0.00           C
ATOM   1662  CG  LEU A 178      57.790  67.640  50.990  1.00  0.00           C
ATOM   1663  CD1 LEU A 178      58.220  67.880  52.440  1.00  0.00           C
ATOM   1664  CD2 LEU A 178      56.310  67.360  50.870  1.00  0.00           C
ATOM   1665  C   LEU A 178      57.230  69.850  48.040  1.00  0.00           C
ATOM   1666  O   LEU A 178      56.010  69.840  47.790  1.00  0.00           O
ATOM   1667  N   ILE A 179      58.130  70.650  47.470  1.00  0.00           N
ATOM   1668  H   ILE A 179      59.080  70.590  47.760  1.00  0.00           H
ATOM   1669  CA  ILE A 179      57.630  71.820  46.740  1.00  0.00           C
ATOM   1670  CB  ILE A 179      58.660  72.950  46.530  1.00  0.00           C
ATOM   1671  CG1 ILE A 179      60.050  72.540  45.960  1.00  0.00           C
ATOM   1672  CG2 ILE A 179      58.810  73.640  47.860  1.00  0.00           C
ATOM   1673  CD  ILE A 179      60.870  73.690  45.390  1.00  0.00           C
ATOM   1674  C   ILE A 179      56.930  71.640  45.390  1.00  0.00           C
ATOM   1675  O   ILE A 179      55.870  72.220  45.200  1.00  0.00           O
ATOM   1676  N   PHE A 180      57.320  70.590  44.670  1.00  0.00           N
ATOM   1677  H   PHE A 180      58.210  70.150  44.850  1.00  0.00           H
ATOM   1678  CA  PHE A 180      56.730  70.180  43.400  1.00  0.00           C
ATOM   1679  CB  PHE A 180      57.650  69.300  42.600  1.00  0.00           C
ATOM   1680  CG  PHE A 180      57.430  69.570  41.080  1.00  0.00           C
ATOM   1681  CD1 PHE A 180      58.080  70.580  40.400  1.00  0.00           C
ATOM   1682  HD1 PHE A 180      58.880  71.140  40.880  1.00  0.00           H
ATOM   1683  CD2 PHE A 180      56.650  68.700  40.360  1.00  0.00           C
ATOM   1684  HD2 PHE A 180      56.350  67.730  40.760  1.00  0.00           H
ATOM   1685  CE1 PHE A 180      57.950  70.760  39.020  1.00  0.00           C
ATOM   1686  HE1 PHE A 180      58.660  71.390  38.490  1.00  0.00           H
ATOM   1687  CE2 PHE A 180      56.490  68.860  38.920  1.00  0.00           C
ATOM   1688  HE2 PHE A 180      56.160  68.030  38.290  1.00  0.00           H
ATOM   1689  CZ  PHE A 180      57.170  69.900  38.260  1.00  0.00           C
ATOM   1690  HZ  PHE A 180      57.390  69.650  37.220  1.00  0.00           H
ATOM   1691  C   PHE A 180      55.300  69.640  43.620  1.00  0.00           C
ATOM   1692  O   PHE A 180      54.330  70.180  43.090  1.00  0.00           O
ATOM   1693  N   GLY A 181      55.260  68.860  44.700  1.00  0.00           N
ATOM   1694  H   GLY A 181      56.100  68.580  45.170  1.00  0.00           H
ATOM   1695  CA  GLY A 181      54.030  68.220  45.210  1.00  0.00           C
ATOM   1696  C   GLY A 181      53.120  69.290  45.720  1.00  0.00           C
ATOM   1697  O   GLY A 181      51.980  69.410  45.250  1.00  0.00           O
ATOM   1698  N   CYS A 182      53.670  70.290  46.410  1.00  0.00           N
ATOM   1699  H   CYS A 182      54.620  70.260  46.700  1.00  0.00           H
ATOM   1700  CA  CYS A 182      52.920  71.470  46.890  1.00  0.00           C
ATOM   1701  CB  CYS A 182      53.860  72.360  47.760  1.00  0.00           C
ATOM   1702  SG  CYS A 182      54.430  71.520  49.290  1.00  0.00           S
ATOM   1703  HG  CYS A 182      55.070  70.570  48.630  1.00  0.00           H
ATOM   1704  C   CYS A 182      52.330  72.400  45.790  1.00  0.00           C
ATOM   1705  O   CYS A 182      51.170  72.670  45.710  1.00  0.00           O
ATOM   1706  N   GLU A 183      53.050  72.540  44.700  1.00  0.00           N
ATOM   1707  H   GLU A 183      53.990  72.190  44.680  1.00  0.00           H
ATOM   1708  CA  GLU A 183      52.590  73.260  43.530  1.00  0.00           C
ATOM   1709  CB  GLU A 183      53.770  73.880  42.760  1.00  0.00           C
ATOM   1710  CG  GLU A 183      53.270  74.730  41.640  1.00  0.00           C
ATOM   1711  CD  GLU A 183      54.280  75.610  40.870  1.00  0.00           C
ATOM   1712  OE1 GLU A 183      54.010  76.810  40.740  1.00  0.00           O
ATOM   1713  OE2 GLU A 183      55.220  74.970  40.220  1.00  0.00           O
ATOM   1714  C   GLU A 183      51.620  72.520  42.590  1.00  0.00           C
ATOM   1715  O   GLU A 183      50.750  73.140  41.970  1.00  0.00           O
ATOM   1716  N   GLN A 184      51.940  71.230  42.360  1.00  0.00           N
ATOM   1717  H   GLN A 184      52.860  70.880  42.550  1.00  0.00           H
ATOM   1718  CA  GLN A 184      50.990  70.280  41.740  1.00  0.00           C
ATOM   1719  CB  GLN A 184      51.810  69.140  41.150  1.00  0.00           C
ATOM   1720  CG  GLN A 184      52.900  69.600  40.180  1.00  0.00           C
ATOM   1721  CD  GLN A 184      52.680  69.980  38.710  1.00  0.00           C
ATOM   1722  OE1 GLN A 184      51.770  69.620  38.010  1.00  0.00           O
ATOM   1723  NE2 GLN A 184      53.510  70.890  38.350  1.00  0.00           N
ATOM   1724 1HE2 GLN A 184      54.070  71.290  39.080  1.00  0.00           H
ATOM   1725 2HE2 GLN A 184      53.510  71.220  37.400  1.00  0.00           H
ATOM   1726  C   GLN A 184      49.830  69.650  42.460  1.00  0.00           C
ATOM   1727  O   GLN A 184      48.980  69.010  41.800  1.00  0.00           O
ATOM   1728  N   GLY A 185      49.700  69.740  43.810  1.00  0.00           N
ATOM   1729  H   GLY A 185      50.460  70.120  44.330  1.00  0.00           H
ATOM   1730  CA  GLY A 185      48.520  69.250  44.580  1.00  0.00           C
ATOM   1731  C   GLY A 185      48.540  67.780  44.730  1.00  0.00           C
ATOM   1732  O   GLY A 185      47.590  67.210  44.310  1.00  0.00           O
ATOM   1733  N   VAL A 186      49.470  67.340  45.520  1.00  0.00           N
ATOM   1734  H   VAL A 186      49.850  67.960  46.210  1.00  0.00           H
ATOM   1735  CA  VAL A 186      49.390  65.950  45.950  1.00  0.00           C
ATOM   1736  CB  VAL A 186      50.730  65.340  46.260  1.00  0.00           C
ATOM   1737  CG1 VAL A 186      51.630  65.180  45.060  1.00  0.00           C
ATOM   1738  CG2 VAL A 186      51.400  65.970  47.430  1.00  0.00           C
ATOM   1739  C   VAL A 186      48.460  65.660  47.190  1.00  0.00           C
ATOM   1740  O   VAL A 186      48.070  66.640  47.860  1.00  0.00           O
ATOM   1741  N   ASP A 187      47.750  64.490  47.120  1.00  0.00           N
ATOM   1742  H   ASP A 187      47.500  64.100  46.230  1.00  0.00           H
ATOM   1743  CA  ASP A 187      46.900  63.980  48.220  1.00  0.00           C
ATOM   1744  CB  ASP A 187      46.250  62.760  47.580  1.00  0.00           C
ATOM   1745  CG  ASP A 187      45.460  62.970  46.320  1.00  0.00           C
ATOM   1746  OD1 ASP A 187      46.140  62.900  45.270  1.00  0.00           O
ATOM   1747  OD2 ASP A 187      44.250  63.220  46.400  1.00  0.00           O
ATOM   1748  C   ASP A 187      47.620  63.680  49.520  1.00  0.00           C
ATOM   1749  O   ASP A 187      46.980  63.910  50.560  1.00  0.00           O
ATOM   1750  N   PHE A 188      48.850  63.160  49.550  1.00  0.00           N
ATOM   1751  H   PHE A 188      49.380  63.000  48.720  1.00  0.00           H
ATOM   1752  CA  PHE A 188      49.430  62.630  50.810  1.00  0.00           C
ATOM   1753  CB  PHE A 188      49.280  61.120  50.870  1.00  0.00           C
ATOM   1754  CG  PHE A 188      47.860  60.570  51.160  1.00  0.00           C
ATOM   1755  CD1 PHE A 188      46.970  60.300  50.090  1.00  0.00           C
ATOM   1756  HD1 PHE A 188      47.210  60.600  49.070  1.00  0.00           H
ATOM   1757  CD2 PHE A 188      47.430  60.340  52.450  1.00  0.00           C
ATOM   1758  HD2 PHE A 188      48.080  60.400  53.330  1.00  0.00           H
ATOM   1759  CE1 PHE A 188      45.720  59.840  50.390  1.00  0.00           C
ATOM   1760  HE1 PHE A 188      44.910  59.840  49.660  1.00  0.00           H
ATOM   1761  CE2 PHE A 188      46.140  59.840  52.740  1.00  0.00           C
ATOM   1762  HE2 PHE A 188      45.780  59.880  53.770  1.00  0.00           H
ATOM   1763  CZ  PHE A 188      45.330  59.490  51.720  1.00  0.00           C
ATOM   1764  HZ  PHE A 188      44.340  59.150  51.990  1.00  0.00           H
ATOM   1765  C   PHE A 188      50.960  62.920  50.930  1.00  0.00           C
ATOM   1766  O   PHE A 188      51.650  62.850  49.940  1.00  0.00           O
ATOM   1767  N   VAL A 189      51.530  62.790  52.140  1.00  0.00           N
ATOM   1768  H   VAL A 189      50.860  62.620  52.870  1.00  0.00           H
ATOM   1769  CA  VAL A 189      52.960  62.870  52.430  1.00  0.00           C
ATOM   1770  CB  VAL A 189      53.380  64.230  52.960  1.00  0.00           C
ATOM   1771  CG1 VAL A 189      54.850  64.150  53.400  1.00  0.00           C
ATOM   1772  CG2 VAL A 189      53.340  65.220  51.760  1.00  0.00           C
ATOM   1773  C   VAL A 189      53.340  61.690  53.400  1.00  0.00           C
ATOM   1774  O   VAL A 189      52.950  61.780  54.560  1.00  0.00           O
ATOM   1775  N   ALA A 190      54.100  60.750  52.860  1.00  0.00           N
ATOM   1776  H   ALA A 190      54.270  60.760  51.880  1.00  0.00           H
ATOM   1777  CA  ALA A 190      54.830  59.780  53.620  1.00  0.00           C
ATOM   1778  CB  ALA A 190      54.900  58.590  52.710  1.00  0.00           C
ATOM   1779  C   ALA A 190      56.180  60.270  54.090  1.00  0.00           C
ATOM   1780  O   ALA A 190      57.260  59.900  53.590  1.00  0.00           O
ATOM   1781  N   ALA A 191      56.050  60.900  55.220  1.00  0.00           N
ATOM   1782  H   ALA A 191      55.320  60.720  55.870  1.00  0.00           H
ATOM   1783  CA  ALA A 191      57.170  61.690  55.820  1.00  0.00           C
ATOM   1784  CB  ALA A 191      56.840  62.570  57.050  1.00  0.00           C
ATOM   1785  C   ALA A 191      58.290  60.770  56.380  1.00  0.00           C
ATOM   1786  O   ALA A 191      58.000  60.000  57.300  1.00  0.00           O
ATOM   1787  N   SER A 192      59.500  60.740  55.840  1.00  0.00           N
ATOM   1788  H   SER A 192      59.630  61.130  54.930  1.00  0.00           H
ATOM   1789  CA  SER A 192      60.680  60.140  56.540  1.00  0.00           C
ATOM   1790  CB  SER A 192      61.580  59.610  55.450  1.00  0.00           C
ATOM   1791  OG  SER A 192      61.190  58.240  55.140  1.00  0.00           O
ATOM   1792  HG  SER A 192      61.620  57.680  55.850  1.00  0.00           H
ATOM   1793  C   SER A 192      61.510  60.980  57.420  1.00  0.00           C
ATOM   1794  O   SER A 192      61.420  62.220  57.430  1.00  0.00           O
ATOM   1795  N   PHE A 193      62.420  60.340  58.140  1.00  0.00           N
ATOM   1796  H   PHE A 193      62.490  59.350  58.180  1.00  0.00           H
ATOM   1797  CA  PHE A 193      63.310  61.020  59.110  1.00  0.00           C
ATOM   1798  CB  PHE A 193      64.350  61.870  58.400  1.00  0.00           C
ATOM   1799  CG  PHE A 193      65.590  61.000  58.110  1.00  0.00           C
ATOM   1800  CD1 PHE A 193      66.500  60.980  59.160  1.00  0.00           C
ATOM   1801  HD1 PHE A 193      66.500  61.640  60.020  1.00  0.00           H
ATOM   1802  CD2 PHE A 193      65.690  60.040  57.100  1.00  0.00           C
ATOM   1803  HD2 PHE A 193      64.980  60.150  56.290  1.00  0.00           H
ATOM   1804  CE1 PHE A 193      67.440  60.020  59.100  1.00  0.00           C
ATOM   1805  HE1 PHE A 193      68.170  59.970  59.920  1.00  0.00           H
ATOM   1806  CE2 PHE A 193      66.610  59.020  57.110  1.00  0.00           C
ATOM   1807  HE2 PHE A 193      66.780  58.450  56.190  1.00  0.00           H
ATOM   1808  CZ  PHE A 193      67.530  59.060  58.130  1.00  0.00           C
ATOM   1809  HZ  PHE A 193      68.310  58.300  58.150  1.00  0.00           H
ATOM   1810  C   PHE A 193      62.750  61.790  60.360  1.00  0.00           C
ATOM   1811  O   PHE A 193      63.380  62.640  61.050  1.00  0.00           O
ATOM   1812  N   ILE A 194      61.560  61.440  60.730  1.00  0.00           N
ATOM   1813  H   ILE A 194      61.030  60.760  60.210  1.00  0.00           H
ATOM   1814  CA  ILE A 194      60.940  61.940  61.940  1.00  0.00           C
ATOM   1815  CB  ILE A 194      59.360  61.630  61.950  1.00  0.00           C
ATOM   1816  CG1 ILE A 194      58.670  62.090  60.630  1.00  0.00           C
ATOM   1817  CG2 ILE A 194      58.590  62.460  63.010  1.00  0.00           C
ATOM   1818  CD  ILE A 194      58.790  63.540  60.110  1.00  0.00           C
ATOM   1819  C   ILE A 194      61.530  61.330  63.240  1.00  0.00           C
ATOM   1820  O   ILE A 194      61.680  60.080  63.430  1.00  0.00           O
ATOM   1821  N   ARG A 195      61.910  62.250  64.120  1.00  0.00           N
ATOM   1822  H   ARG A 195      61.870  63.250  64.050  1.00  0.00           H
ATOM   1823  CA  ARG A 195      62.370  61.730  65.410  1.00  0.00           C
ATOM   1824  CB  ARG A 195      63.830  62.140  65.660  1.00  0.00           C
ATOM   1825  CG  ARG A 195      64.770  61.480  64.710  1.00  0.00           C
ATOM   1826  CD  ARG A 195      66.120  62.100  64.650  1.00  0.00           C
ATOM   1827  NE  ARG A 195      66.180  63.520  64.230  1.00  0.00           N
ATOM   1828  HE  ARG A 195      65.780  64.220  64.840  1.00  0.00           H
ATOM   1829  CZ  ARG A 195      66.970  63.850  63.180  1.00  0.00           C
ATOM   1830  NH1 ARG A 195      66.830  65.150  62.790  1.00  0.00           N
ATOM   1831 1HH1 ARG A 195      66.230  65.810  63.250  1.00  0.00           H
ATOM   1832 2HH1 ARG A 195      67.390  65.510  62.050  1.00  0.00           H
ATOM   1833  NH2 ARG A 195      67.700  63.070  62.490  1.00  0.00           N
ATOM   1834 1HH2 ARG A 195      67.810  62.130  62.810  1.00  0.00           H
ATOM   1835 2HH2 ARG A 195      68.170  63.410  61.670  1.00  0.00           H
ATOM   1836  C   ARG A 195      61.540  62.160  66.660  1.00  0.00           C
ATOM   1837  O   ARG A 195      61.710  61.670  67.780  1.00  0.00           O
ATOM   1838  N   LYS A 196      61.030  63.360  66.510  1.00  0.00           N
ATOM   1839  H   LYS A 196      61.410  63.910  65.780  1.00  0.00           H
ATOM   1840  CA  LYS A 196      60.110  63.980  67.440  1.00  0.00           C
ATOM   1841  CB  LYS A 196      60.760  65.190  68.060  1.00  0.00           C
ATOM   1842  CG  LYS A 196      61.780  64.800  69.080  1.00  0.00           C
ATOM   1843  CD  LYS A 196      61.090  64.060  70.280  1.00  0.00           C
ATOM   1844  CE  LYS A 196      62.220  63.400  71.030  1.00  0.00           C
ATOM   1845  NZ  LYS A 196      63.010  62.220  70.640  1.00  0.00           N
ATOM   1846  HZ1 LYS A 196      62.510  61.610  70.030  1.00  0.00           H
ATOM   1847  HZ2 LYS A 196      63.860  62.430  70.160  1.00  0.00           H
ATOM   1848  HZ3 LYS A 196      63.240  61.640  71.420  1.00  0.00           H
ATOM   1849  C   LYS A 196      58.770  64.510  66.750  1.00  0.00           C
ATOM   1850  O   LYS A 196      58.690  64.630  65.550  1.00  0.00           O
ATOM   1851  N   ARG A 197      57.800  64.870  67.600  1.00  0.00           N
ATOM   1852  H   ARG A 197      57.630  64.320  68.420  1.00  0.00           H
ATOM   1853  CA  ARG A 197      56.560  65.500  67.120  1.00  0.00           C
ATOM   1854  CB  ARG A 197      55.590  65.790  68.310  1.00  0.00           C
ATOM   1855  CG  ARG A 197      54.390  66.560  67.860  1.00  0.00           C
ATOM   1856  CD  ARG A 197      53.260  66.530  68.860  1.00  0.00           C
ATOM   1857  NE  ARG A 197      53.570  67.280  70.120  1.00  0.00           N
ATOM   1858  HE  ARG A 197      54.410  67.800  69.990  1.00  0.00           H
ATOM   1859  CZ  ARG A 197      52.830  67.390  71.210  1.00  0.00           C
ATOM   1860  NH1 ARG A 197      51.600  66.860  71.230  1.00  0.00           N
ATOM   1861 1HH1 ARG A 197      51.120  66.450  70.450  1.00  0.00           H
ATOM   1862 2HH1 ARG A 197      51.120  66.740  72.100  1.00  0.00           H
ATOM   1863  NH2 ARG A 197      53.260  68.070  72.260  1.00  0.00           N
ATOM   1864 1HH2 ARG A 197      54.120  68.570  72.200  1.00  0.00           H
ATOM   1865 2HH2 ARG A 197      52.760  68.120  73.130  1.00  0.00           H
ATOM   1866  C   ARG A 197      56.760  66.890  66.420  1.00  0.00           C
ATOM   1867  O   ARG A 197      56.140  67.150  65.390  1.00  0.00           O
ATOM   1868  N   SER A 198      57.760  67.580  66.850  1.00  0.00           N
ATOM   1869  H   SER A 198      58.360  67.190  67.560  1.00  0.00           H
ATOM   1870  CA  SER A 198      58.320  68.890  66.300  1.00  0.00           C
ATOM   1871  CB  SER A 198      59.570  69.360  67.000  1.00  0.00           C
ATOM   1872  OG  SER A 198      60.630  68.350  67.090  1.00  0.00           O
ATOM   1873  HG  SER A 198      61.410  68.620  66.520  1.00  0.00           H
ATOM   1874  C   SER A 198      58.660  68.700  64.830  1.00  0.00           C
ATOM   1875  O   SER A 198      58.320  69.600  64.020  1.00  0.00           O
ATOM   1876  N   ASP A 199      59.150  67.550  64.450  1.00  0.00           N
ATOM   1877  H   ASP A 199      59.610  66.940  65.090  1.00  0.00           H
ATOM   1878  CA  ASP A 199      59.510  67.050  63.120  1.00  0.00           C
ATOM   1879  CB  ASP A 199      60.320  65.750  63.250  1.00  0.00           C
ATOM   1880  CG  ASP A 199      61.750  65.900  63.780  1.00  0.00           C
ATOM   1881  OD1 ASP A 199      62.250  65.030  64.550  1.00  0.00           O
ATOM   1882  OD2 ASP A 199      62.440  66.840  63.270  1.00  0.00           O
ATOM   1883  C   ASP A 199      58.290  66.900  62.130  1.00  0.00           C
ATOM   1884  O   ASP A 199      58.210  67.620  61.120  1.00  0.00           O
ATOM   1885  N   VAL A 200      57.250  66.350  62.740  1.00  0.00           N
ATOM   1886  H   VAL A 200      57.330  66.190  63.730  1.00  0.00           H
ATOM   1887  CA  VAL A 200      55.880  66.200  62.120  1.00  0.00           C
ATOM   1888  CB  VAL A 200      54.980  65.320  62.950  1.00  0.00           C
ATOM   1889  CG1 VAL A 200      53.550  65.070  62.370  1.00  0.00           C
ATOM   1890  CG2 VAL A 200      55.640  63.990  63.290  1.00  0.00           C
ATOM   1891  C   VAL A 200      55.230  67.590  61.880  1.00  0.00           C
ATOM   1892  O   VAL A 200      55.130  67.910  60.690  1.00  0.00           O
ATOM   1893  N   ILE A 201      55.390  68.520  62.860  1.00  0.00           N
ATOM   1894  H   ILE A 201      55.660  68.380  63.810  1.00  0.00           H
ATOM   1895  CA  ILE A 201      54.830  69.870  62.580  1.00  0.00           C
ATOM   1896  CB  ILE A 201      54.520  70.600  63.890  1.00  0.00           C
ATOM   1897  CG1 ILE A 201      53.620  69.750  64.780  1.00  0.00           C
ATOM   1898  CG2 ILE A 201      53.800  71.920  63.510  1.00  0.00           C
ATOM   1899  CD  ILE A 201      52.260  69.360  64.220  1.00  0.00           C
ATOM   1900  C   ILE A 201      55.620  70.730  61.550  1.00  0.00           C
ATOM   1901  O   ILE A 201      55.110  71.330  60.620  1.00  0.00           O
ATOM   1902  N   GLU A 202      56.960  70.620  61.660  1.00  0.00           N
ATOM   1903  H   GLU A 202      57.340  70.140  62.450  1.00  0.00           H
ATOM   1904  CA  GLU A 202      57.830  71.260  60.630  1.00  0.00           C
ATOM   1905  CB  GLU A 202      59.280  70.820  60.960  1.00  0.00           C
ATOM   1906  CG  GLU A 202      59.790  71.600  62.170  1.00  0.00           C
ATOM   1907  CD  GLU A 202      59.930  73.150  61.970  1.00  0.00           C
ATOM   1908  OE1 GLU A 202      59.210  73.880  62.660  1.00  0.00           O
ATOM   1909  OE2 GLU A 202      60.720  73.500  61.050  1.00  0.00           O
ATOM   1910  C   GLU A 202      57.490  70.860  59.210  1.00  0.00           C
ATOM   1911  O   GLU A 202      57.500  71.720  58.310  1.00  0.00           O
ATOM   1912  N   ILE A 203      57.250  69.570  59.040  1.00  0.00           N
ATOM   1913  H   ILE A 203      57.710  68.960  59.670  1.00  0.00           H
ATOM   1914  CA  ILE A 203      56.620  69.040  57.770  1.00  0.00           C
ATOM   1915  CB  ILE A 203      56.580  67.490  57.670  1.00  0.00           C
ATOM   1916  CG1 ILE A 203      58.030  66.970  57.920  1.00  0.00           C
ATOM   1917  CG2 ILE A 203      56.100  67.160  56.270  1.00  0.00           C
ATOM   1918  CD  ILE A 203      59.160  67.570  57.000  1.00  0.00           C
ATOM   1919  C   ILE A 203      55.250  69.620  57.400  1.00  0.00           C
ATOM   1920  O   ILE A 203      55.130  70.380  56.400  1.00  0.00           O
ATOM   1921  N   ARG A 204      54.210  69.440  58.210  1.00  0.00           N
ATOM   1922  H   ARG A 204      54.400  69.070  59.120  1.00  0.00           H
ATOM   1923  CA  ARG A 204      52.900  70.090  58.040  1.00  0.00           C
ATOM   1924  CB  ARG A 204      52.080  69.890  59.290  1.00  0.00           C
ATOM   1925  CG  ARG A 204      50.610  70.190  59.280  1.00  0.00           C
ATOM   1926  CD  ARG A 204      49.920  69.150  58.420  1.00  0.00           C
ATOM   1927  NE  ARG A 204      48.470  69.330  58.370  1.00  0.00           N
ATOM   1928  HE  ARG A 204      48.080  69.960  59.040  1.00  0.00           H
ATOM   1929  CZ  ARG A 204      47.660  69.030  57.360  1.00  0.00           C
ATOM   1930  NH1 ARG A 204      48.150  68.360  56.330  1.00  0.00           N
ATOM   1931 1HH1 ARG A 204      49.060  67.940  56.300  1.00  0.00           H
ATOM   1932 2HH1 ARG A 204      47.740  68.410  55.420  1.00  0.00           H
ATOM   1933  NH2 ARG A 204      46.310  69.220  57.430  1.00  0.00           N
ATOM   1934 1HH2 ARG A 204      45.920  69.670  58.240  1.00  0.00           H
ATOM   1935 2HH2 ARG A 204      45.760  68.800  56.720  1.00  0.00           H
ATOM   1936  C   ARG A 204      53.090  71.610  57.740  1.00  0.00           C
ATOM   1937  O   ARG A 204      52.400  72.060  56.850  1.00  0.00           O
ATOM   1938  N   GLU A 205      53.990  72.260  58.390  1.00  0.00           N
ATOM   1939  H   GLU A 205      54.400  71.910  59.240  1.00  0.00           H
ATOM   1940  CA  GLU A 205      54.060  73.690  58.330  1.00  0.00           C
ATOM   1941  CB  GLU A 205      55.200  74.170  59.330  1.00  0.00           C
ATOM   1942  CG  GLU A 205      54.930  75.640  59.670  1.00  0.00           C
ATOM   1943  CD  GLU A 205      55.790  76.080  60.790  1.00  0.00           C
ATOM   1944  OE1 GLU A 205      56.770  76.790  60.500  1.00  0.00           O
ATOM   1945  OE2 GLU A 205      55.300  76.020  61.920  1.00  0.00           O
ATOM   1946  C   GLU A 205      54.500  74.080  56.900  1.00  0.00           C
ATOM   1947  O   GLU A 205      54.030  75.060  56.360  1.00  0.00           O
ATOM   1948  N   HIS A 206      55.350  73.300  56.200  1.00  0.00           N
ATOM   1949  H   HIS A 206      55.950  72.730  56.770  1.00  0.00           H
ATOM   1950  CA  HIS A 206      55.760  73.520  54.830  1.00  0.00           C
ATOM   1951  CB  HIS A 206      57.030  72.710  54.450  1.00  0.00           C
ATOM   1952  CG  HIS A 206      57.710  72.840  53.030  1.00  0.00           C
ATOM   1953  ND1 HIS A 206      58.820  73.460  52.940  1.00  0.00           N
ATOM   1954  HD1 HIS A 206      59.230  74.080  53.610  1.00  0.00           H
ATOM   1955  CD2 HIS A 206      57.440  72.180  51.900  1.00  0.00           C
ATOM   1956  HD2 HIS A 206      56.530  71.640  51.630  1.00  0.00           H
ATOM   1957  CE1 HIS A 206      59.290  73.330  51.700  1.00  0.00           C
ATOM   1958  HE1 HIS A 206      60.130  73.840  51.250  1.00  0.00           H
ATOM   1959  NE2 HIS A 206      58.440  72.490  51.120  1.00  0.00           N
ATOM   1960  C   HIS A 206      54.660  73.310  53.780  1.00  0.00           C
ATOM   1961  O   HIS A 206      54.400  74.060  52.810  1.00  0.00           O
ATOM   1962  N   LEU A 207      53.780  72.420  54.090  1.00  0.00           N
ATOM   1963  H   LEU A 207      53.850  72.030  55.000  1.00  0.00           H
ATOM   1964  CA  LEU A 207      52.650  71.860  53.260  1.00  0.00           C
ATOM   1965  CB  LEU A 207      52.060  70.540  53.700  1.00  0.00           C
ATOM   1966  CG  LEU A 207      52.960  69.370  53.740  1.00  0.00           C
ATOM   1967  CD1 LEU A 207      52.300  68.330  54.580  1.00  0.00           C
ATOM   1968  CD2 LEU A 207      53.080  68.760  52.360  1.00  0.00           C
ATOM   1969  C   LEU A 207      51.550  72.900  53.180  1.00  0.00           C
ATOM   1970  O   LEU A 207      51.310  73.460  52.140  1.00  0.00           O
ATOM   1971  N   LYS A 208      51.270  73.420  54.370  1.00  0.00           N
ATOM   1972  H   LYS A 208      51.530  72.970  55.220  1.00  0.00           H
ATOM   1973  CA  LYS A 208      50.370  74.550  54.590  1.00  0.00           C
ATOM   1974  CB  LYS A 208      50.190  74.620  56.110  1.00  0.00           C
ATOM   1975  CG  LYS A 208      49.590  73.440  56.810  1.00  0.00           C
ATOM   1976  CD  LYS A 208      49.000  74.090  58.060  1.00  0.00           C
ATOM   1977  CE  LYS A 208      49.830  74.280  59.340  1.00  0.00           C
ATOM   1978  NZ  LYS A 208      49.330  75.250  60.380  1.00  0.00           N
ATOM   1979  HZ1 LYS A 208      49.210  76.210  60.110  1.00  0.00           H
ATOM   1980  HZ2 LYS A 208      48.480  74.900  60.760  1.00  0.00           H
ATOM   1981  HZ3 LYS A 208      49.920  75.180  61.190  1.00  0.00           H
ATOM   1982  C   LYS A 208      50.940  75.930  54.150  1.00  0.00           C
ATOM   1983  O   LYS A 208      50.180  76.790  53.720  1.00  0.00           O
ATOM   1984  N   ALA A 209      52.280  76.140  54.200  1.00  0.00           N
ATOM   1985  H   ALA A 209      52.860  75.580  54.780  1.00  0.00           H
ATOM   1986  CA  ALA A 209      52.830  77.310  53.600  1.00  0.00           C
ATOM   1987  CB  ALA A 209      54.280  77.340  54.110  1.00  0.00           C
ATOM   1988  C   ALA A 209      52.700  77.250  52.050  1.00  0.00           C
ATOM   1989  O   ALA A 209      51.840  77.900  51.500  1.00  0.00           O
ATOM   1990  N   HIS A 210      53.400  76.360  51.340  1.00  0.00           N
ATOM   1991  H   HIS A 210      53.940  75.690  51.850  1.00  0.00           H
ATOM   1992  CA  HIS A 210      53.520  76.340  49.860  1.00  0.00           C
ATOM   1993  CB  HIS A 210      54.840  75.560  49.630  1.00  0.00           C
ATOM   1994  CG  HIS A 210      56.120  76.200  50.110  1.00  0.00           C
ATOM   1995  ND1 HIS A 210      56.300  77.480  50.380  1.00  0.00           N
ATOM   1996  CD2 HIS A 210      57.240  75.560  50.380  1.00  0.00           C
ATOM   1997  HD2 HIS A 210      57.360  74.570  49.930  1.00  0.00           H
ATOM   1998  CE1 HIS A 210      57.570  77.590  50.830  1.00  0.00           C
ATOM   1999  HE1 HIS A 210      57.980  78.470  51.340  1.00  0.00           H
ATOM   2000  NE2 HIS A 210      58.120  76.410  50.880  1.00  0.00           N
ATOM   2001  HE2 HIS A 210      58.810  76.150  51.550  1.00  0.00           H
ATOM   2002  C   HIS A 210      52.370  75.580  49.160  1.00  0.00           C
ATOM   2003  O   HIS A 210      52.410  75.180  47.990  1.00  0.00           O
ATOM   2004  N   GLY A 211      51.360  75.170  49.930  1.00  0.00           N
ATOM   2005  H   GLY A 211      51.360  75.190  50.930  1.00  0.00           H
ATOM   2006  CA  GLY A 211      50.120  74.610  49.260  1.00  0.00           C
ATOM   2007  C   GLY A 211      48.870  74.440  50.100  1.00  0.00           C
ATOM   2008  O   GLY A 211      48.690  75.180  51.070  1.00  0.00           O
ATOM   2009  N   GLY A 212      48.010  73.600  49.620  1.00  0.00           N
ATOM   2010  H   GLY A 212      48.230  73.080  48.790  1.00  0.00           H
ATOM   2011  CA  GLY A 212      46.780  73.250  50.310  1.00  0.00           C
ATOM   2012  C   GLY A 212      46.750  72.250  51.470  1.00  0.00           C
ATOM   2013  O   GLY A 212      47.160  71.090  51.290  1.00  0.00           O
ATOM   2014  N   GLU A 213      45.970  72.550  52.530  1.00  0.00           N
ATOM   2015  H   GLU A 213      45.420  73.390  52.580  1.00  0.00           H
ATOM   2016  CA  GLU A 213      46.010  71.670  53.740  1.00  0.00           C
ATOM   2017  CB  GLU A 213      45.180  72.210  54.900  1.00  0.00           C
ATOM   2018  CG  GLU A 213      45.620  73.600  55.400  1.00  0.00           C
ATOM   2019  CD  GLU A 213      44.850  74.070  56.600  1.00  0.00           C
ATOM   2020  OE1 GLU A 213      43.620  73.910  56.590  1.00  0.00           O
ATOM   2021  OE2 GLU A 213      45.490  74.500  57.570  1.00  0.00           O
ATOM   2022  C   GLU A 213      45.550  70.180  53.560  1.00  0.00           C
ATOM   2023  O   GLU A 213      46.090  69.300  54.300  1.00  0.00           O
ATOM   2024  N   ASN A 214      44.710  69.890  52.610  1.00  0.00           N
ATOM   2025  H   ASN A 214      44.050  70.540  52.230  1.00  0.00           H
ATOM   2026  CA  ASN A 214      44.340  68.500  52.300  1.00  0.00           C
ATOM   2027  CB  ASN A 214      43.260  68.570  51.270  1.00  0.00           C
ATOM   2028  CG  ASN A 214      43.610  69.130  49.820  1.00  0.00           C
ATOM   2029  OD1 ASN A 214      44.280  70.120  49.670  1.00  0.00           O
ATOM   2030  ND2 ASN A 214      42.890  68.630  48.810  1.00  0.00           N
ATOM   2031 1HD2 ASN A 214      42.160  67.990  49.060  1.00  0.00           H
ATOM   2032 2HD2 ASN A 214      43.010  68.970  47.880  1.00  0.00           H
ATOM   2033  C   ASN A 214      45.420  67.490  51.940  1.00  0.00           C
ATOM   2034  O   ASN A 214      45.000  66.310  51.790  1.00  0.00           O
ATOM   2035  N   ILE A 215      46.640  67.930  51.790  1.00  0.00           N
ATOM   2036  H   ILE A 215      46.710  68.910  51.630  1.00  0.00           H
ATOM   2037  CA  ILE A 215      47.760  67.050  51.690  1.00  0.00           C
ATOM   2038  CB  ILE A 215      49.120  67.730  51.370  1.00  0.00           C
ATOM   2039  CG1 ILE A 215      49.040  68.700  50.250  1.00  0.00           C
ATOM   2040  CG2 ILE A 215      50.120  66.630  51.140  1.00  0.00           C
ATOM   2041  CD  ILE A 215      50.230  69.630  49.940  1.00  0.00           C
ATOM   2042  C   ILE A 215      47.940  66.400  53.120  1.00  0.00           C
ATOM   2043  O   ILE A 215      48.520  67.000  54.040  1.00  0.00           O
ATOM   2044  N   HIS A 216      47.490  65.110  53.210  1.00  0.00           N
ATOM   2045  H   HIS A 216      47.150  64.610  52.410  1.00  0.00           H
ATOM   2046  CA  HIS A 216      47.460  64.350  54.450  1.00  0.00           C
ATOM   2047  CB  HIS A 216      46.550  63.170  54.210  1.00  0.00           C
ATOM   2048  CG  HIS A 216      45.130  63.590  53.850  1.00  0.00           C
ATOM   2049  ND1 HIS A 216      44.240  64.120  54.690  1.00  0.00           N
ATOM   2050  CD2 HIS A 216      44.550  63.470  52.690  1.00  0.00           C
ATOM   2051  HD2 HIS A 216      45.040  63.060  51.800  1.00  0.00           H
ATOM   2052  CE1 HIS A 216      43.090  64.370  54.040  1.00  0.00           C
ATOM   2053  HE1 HIS A 216      42.240  64.920  54.460  1.00  0.00           H
ATOM   2054  NE2 HIS A 216      43.290  63.900  52.790  1.00  0.00           N
ATOM   2055  HE2 HIS A 216      42.810  64.120  51.940  1.00  0.00           H
ATOM   2056  C   HIS A 216      48.820  63.880  54.910  1.00  0.00           C
ATOM   2057  O   HIS A 216      49.410  63.050  54.240  1.00  0.00           O
ATOM   2058  N   ILE A 217      49.050  64.020  56.190  1.00  0.00           N
ATOM   2059  H   ILE A 217      48.400  64.080  56.950  1.00  0.00           H
ATOM   2060  CA  ILE A 217      50.370  63.620  56.800  1.00  0.00           C
ATOM   2061  CB  ILE A 217      50.760  64.600  57.900  1.00  0.00           C
ATOM   2062  CG1 ILE A 217      52.150  64.280  58.370  1.00  0.00           C
ATOM   2063  CG2 ILE A 217      49.800  64.710  59.140  1.00  0.00           C
ATOM   2064  CD  ILE A 217      53.280  64.710  57.430  1.00  0.00           C
ATOM   2065  C   ILE A 217      50.380  62.080  57.160  1.00  0.00           C
ATOM   2066  O   ILE A 217      49.630  61.610  58.010  1.00  0.00           O
ATOM   2067  N   ILE A 218      51.310  61.340  56.570  1.00  0.00           N
ATOM   2068  H   ILE A 218      51.870  61.760  55.860  1.00  0.00           H
ATOM   2069  CA  ILE A 218      51.610  59.920  56.900  1.00  0.00           C
ATOM   2070  CB  ILE A 218      51.420  59.040  55.700  1.00  0.00           C
ATOM   2071  CG1 ILE A 218      50.050  59.250  55.080  1.00  0.00           C
ATOM   2072  CG2 ILE A 218      51.710  57.580  55.880  1.00  0.00           C
ATOM   2073  CD  ILE A 218      48.880  58.980  56.010  1.00  0.00           C
ATOM   2074  C   ILE A 218      53.070  59.830  57.510  1.00  0.00           C
ATOM   2075  O   ILE A 218      53.970  59.920  56.690  1.00  0.00           O
ATOM   2076  N   SER A 219      53.250  59.790  58.800  1.00  0.00           N
ATOM   2077  H   SER A 219      52.490  59.790  59.440  1.00  0.00           H
ATOM   2078  CA  SER A 219      54.620  59.780  59.410  1.00  0.00           C
ATOM   2079  CB  SER A 219      54.690  60.310  60.840  1.00  0.00           C
ATOM   2080  OG  SER A 219      54.110  61.570  60.890  1.00  0.00           O
ATOM   2081  HG  SER A 219      54.760  62.280  60.640  1.00  0.00           H
ATOM   2082  C   SER A 219      55.380  58.440  59.470  1.00  0.00           C
ATOM   2083  O   SER A 219      55.050  57.650  60.360  1.00  0.00           O
ATOM   2084  N   LYS A 220      56.310  58.200  58.580  1.00  0.00           N
ATOM   2085  H   LYS A 220      56.830  58.920  58.120  1.00  0.00           H
ATOM   2086  CA  LYS A 220      56.960  56.830  58.620  1.00  0.00           C
ATOM   2087  CB  LYS A 220      57.920  56.620  57.470  1.00  0.00           C
ATOM   2088  CG  LYS A 220      57.300  56.920  56.050  1.00  0.00           C
ATOM   2089  CD  LYS A 220      58.380  56.360  55.130  1.00  0.00           C
ATOM   2090  CE  LYS A 220      58.340  56.950  53.690  1.00  0.00           C
ATOM   2091  NZ  LYS A 220      59.620  56.810  53.000  1.00  0.00           N
ATOM   2092  HZ1 LYS A 220      60.250  57.280  53.630  1.00  0.00           H
ATOM   2093  HZ2 LYS A 220      59.910  55.860  52.930  1.00  0.00           H
ATOM   2094  HZ3 LYS A 220      59.650  57.260  52.110  1.00  0.00           H
ATOM   2095  C   LYS A 220      57.800  56.570  59.870  1.00  0.00           C
ATOM   2096  O   LYS A 220      58.420  57.460  60.400  1.00  0.00           O
ATOM   2097  N   ILE A 221      57.560  55.420  60.450  1.00  0.00           N
ATOM   2098  H   ILE A 221      56.970  54.700  60.080  1.00  0.00           H
ATOM   2099  CA  ILE A 221      58.320  55.000  61.710  1.00  0.00           C
ATOM   2100  CB  ILE A 221      57.330  54.310  62.700  1.00  0.00           C
ATOM   2101  CG1 ILE A 221      56.220  55.220  63.070  1.00  0.00           C
ATOM   2102  CG2 ILE A 221      58.090  53.990  63.960  1.00  0.00           C
ATOM   2103  CD  ILE A 221      56.630  56.580  63.650  1.00  0.00           C
ATOM   2104  C   ILE A 221      59.510  54.140  61.210  1.00  0.00           C
ATOM   2105  O   ILE A 221      59.340  53.010  60.730  1.00  0.00           O
ATOM   2106  N   GLU A 222      60.680  54.730  61.340  1.00  0.00           N
ATOM   2107  H   GLU A 222      60.720  55.730  61.430  1.00  0.00           H
ATOM   2108  CA  GLU A 222      61.910  54.140  60.830  1.00  0.00           C
ATOM   2109  CB  GLU A 222      62.370  55.240  59.860  1.00  0.00           C
ATOM   2110  CG  GLU A 222      61.700  55.080  58.480  1.00  0.00           C
ATOM   2111  CD  GLU A 222      62.090  56.260  57.540  1.00  0.00           C
ATOM   2112  OE1 GLU A 222      62.180  57.340  58.120  1.00  0.00           O
ATOM   2113  OE2 GLU A 222      62.440  56.180  56.420  1.00  0.00           O
ATOM   2114  C   GLU A 222      63.070  54.020  61.860  1.00  0.00           C
ATOM   2115  O   GLU A 222      64.110  53.520  61.540  1.00  0.00           O
ATOM   2116  N   ASN A 223      62.980  54.780  62.940  1.00  0.00           N
ATOM   2117  H   ASN A 223      62.170  55.230  63.310  1.00  0.00           H
ATOM   2118  CA  ASN A 223      64.140  54.920  63.890  1.00  0.00           C
ATOM   2119  CB  ASN A 223      65.030  56.130  63.710  1.00  0.00           C
ATOM   2120  CG  ASN A 223      64.400  57.490  64.060  1.00  0.00           C
ATOM   2121  OD1 ASN A 223      64.020  57.810  65.190  1.00  0.00           O
ATOM   2122  ND2 ASN A 223      64.230  58.290  63.010  1.00  0.00           N
ATOM   2123 1HD2 ASN A 223      64.490  58.130  62.060  1.00  0.00           H
ATOM   2124 2HD2 ASN A 223      63.860  59.190  63.240  1.00  0.00           H
ATOM   2125  C   ASN A 223      63.660  54.790  65.350  1.00  0.00           C
ATOM   2126  O   ASN A 223      62.460  55.040  65.730  1.00  0.00           O
ATOM   2127  N   GLN A 224      64.700  54.570  66.140  1.00  0.00           N
ATOM   2128  H   GLN A 224      65.660  54.530  65.880  1.00  0.00           H
ATOM   2129  CA  GLN A 224      64.490  54.490  67.640  1.00  0.00           C
ATOM   2130  CB  GLN A 224      65.720  54.020  68.380  1.00  0.00           C
ATOM   2131  CG  GLN A 224      65.880  52.510  68.210  1.00  0.00           C
ATOM   2132  CD  GLN A 224      67.280  52.030  68.710  1.00  0.00           C
ATOM   2133  OE1 GLN A 224      67.510  51.650  69.890  1.00  0.00           O
ATOM   2134  NE2 GLN A 224      68.240  52.070  67.840  1.00  0.00           N
ATOM   2135 1HE2 GLN A 224      68.120  52.340  66.880  1.00  0.00           H
ATOM   2136 2HE2 GLN A 224      69.180  51.980  68.210  1.00  0.00           H
ATOM   2137  C   GLN A 224      63.920  55.700  68.400  1.00  0.00           C
ATOM   2138  O   GLN A 224      63.070  55.540  69.260  1.00  0.00           O
ATOM   2139  N   GLU A 225      64.390  56.870  68.080  1.00  0.00           N
ATOM   2140  H   GLU A 225      65.080  57.080  67.390  1.00  0.00           H
ATOM   2141  CA  GLU A 225      63.900  58.110  68.740  1.00  0.00           C
ATOM   2142  CB  GLU A 225      64.610  59.370  68.360  1.00  0.00           C
ATOM   2143  CG  GLU A 225      66.050  59.490  68.750  1.00  0.00           C
ATOM   2144  CD  GLU A 225      66.560  60.940  68.850  1.00  0.00           C
ATOM   2145  OE1 GLU A 225      66.420  61.370  70.010  1.00  0.00           O
ATOM   2146  OE2 GLU A 225      66.620  61.690  67.860  1.00  0.00           O
ATOM   2147  C   GLU A 225      62.370  58.260  68.490  1.00  0.00           C
ATOM   2148  O   GLU A 225      61.570  58.450  69.400  1.00  0.00           O
ATOM   2149  N   GLY A 226      61.990  58.220  67.200  1.00  0.00           N
ATOM   2150  H   GLY A 226      62.690  58.580  66.570  1.00  0.00           H
ATOM   2151  CA  GLY A 226      60.690  58.140  66.630  1.00  0.00           C
ATOM   2152  C   GLY A 226      59.830  57.060  67.200  1.00  0.00           C
ATOM   2153  O   GLY A 226      58.880  57.350  67.880  1.00  0.00           O
ATOM   2154  N   LEU A 227      60.360  55.830  67.330  1.00  0.00           N
ATOM   2155  H   LEU A 227      61.100  55.510  66.740  1.00  0.00           H
ATOM   2156  CA  LEU A 227      59.760  54.680  68.050  1.00  0.00           C
ATOM   2157  CB  LEU A 227      60.670  53.440  67.800  1.00  0.00           C
ATOM   2158  CG  LEU A 227      60.250  52.090  68.410  1.00  0.00           C
ATOM   2159  CD1 LEU A 227      58.930  51.650  67.760  1.00  0.00           C
ATOM   2160  CD2 LEU A 227      61.420  51.120  68.250  1.00  0.00           C
ATOM   2161  C   LEU A 227      59.500  54.970  69.540  1.00  0.00           C
ATOM   2162  O   LEU A 227      58.490  54.530  70.070  1.00  0.00           O
ATOM   2163  N   ASN A 228      60.330  55.690  70.250  1.00  0.00           N
ATOM   2164  H   ASN A 228      61.240  55.910  69.890  1.00  0.00           H
ATOM   2165  CA  ASN A 228      60.110  55.940  71.680  1.00  0.00           C
ATOM   2166  CB  ASN A 228      61.400  56.240  72.470  1.00  0.00           C
ATOM   2167  CG  ASN A 228      62.040  54.960  72.900  1.00  0.00           C
ATOM   2168  OD1 ASN A 228      61.870  54.520  74.020  1.00  0.00           O
ATOM   2169  ND2 ASN A 228      63.050  54.520  72.260  1.00  0.00           N
ATOM   2170 1HD2 ASN A 228      63.480  55.090  71.560  1.00  0.00           H
ATOM   2171 2HD2 ASN A 228      63.570  53.750  72.630  1.00  0.00           H
ATOM   2172  C   ASN A 228      59.010  57.020  71.910  1.00  0.00           C
ATOM   2173  O   ASN A 228      57.930  56.700  72.410  1.00  0.00           O
ATOM   2174  N   ASN A 229      59.050  58.110  71.240  1.00  0.00           N
ATOM   2175  H   ASN A 229      59.920  58.350  70.800  1.00  0.00           H
ATOM   2176  CA  ASN A 229      57.950  59.110  71.250  1.00  0.00           C
ATOM   2177  CB  ASN A 229      58.530  60.330  70.550  1.00  0.00           C
ATOM   2178  CG  ASN A 229      59.540  60.950  71.510  1.00  0.00           C
ATOM   2179  OD1 ASN A 229      60.680  60.530  71.560  1.00  0.00           O
ATOM   2180  ND2 ASN A 229      59.100  61.730  72.430  1.00  0.00           N
ATOM   2181 1HD2 ASN A 229      58.130  61.950  72.460  1.00  0.00           H
ATOM   2182 2HD2 ASN A 229      59.590  61.880  73.290  1.00  0.00           H
ATOM   2183  C   ASN A 229      56.620  58.810  70.570  1.00  0.00           C
ATOM   2184  O   ASN A 229      55.720  59.670  70.350  1.00  0.00           O
ATOM   2185  N   PHE A 230      56.380  57.520  70.310  1.00  0.00           N
ATOM   2186  H   PHE A 230      57.070  56.870  70.640  1.00  0.00           H
ATOM   2187  CA  PHE A 230      55.460  56.980  69.340  1.00  0.00           C
ATOM   2188  CB  PHE A 230      55.400  55.470  69.520  1.00  0.00           C
ATOM   2189  CG  PHE A 230      54.500  54.880  68.460  1.00  0.00           C
ATOM   2190  CD1 PHE A 230      53.220  54.480  68.820  1.00  0.00           C
ATOM   2191  HD1 PHE A 230      52.830  54.630  69.830  1.00  0.00           H
ATOM   2192  CD2 PHE A 230      54.930  54.920  67.170  1.00  0.00           C
ATOM   2193  HD2 PHE A 230      55.990  55.120  67.020  1.00  0.00           H
ATOM   2194  CE1 PHE A 230      52.370  53.960  67.850  1.00  0.00           C
ATOM   2195  HE1 PHE A 230      51.320  53.840  68.130  1.00  0.00           H
ATOM   2196  CE2 PHE A 230      54.100  54.350  66.200  1.00  0.00           C
ATOM   2197  HE2 PHE A 230      54.530  54.360  65.210  1.00  0.00           H
ATOM   2198  CZ  PHE A 230      52.830  53.890  66.550  1.00  0.00           C
ATOM   2199  HZ  PHE A 230      52.170  53.520  65.750  1.00  0.00           H
ATOM   2200  C   PHE A 230      54.010  57.590  69.390  1.00  0.00           C
ATOM   2201  O   PHE A 230      53.530  58.190  68.410  1.00  0.00           O
ATOM   2202  N   ASP A 231      53.480  57.530  70.630  1.00  0.00           N
ATOM   2203  H   ASP A 231      54.010  57.150  71.390  1.00  0.00           H
ATOM   2204  CA  ASP A 231      52.220  58.110  71.020  1.00  0.00           C
ATOM   2205  CB  ASP A 231      51.880  57.920  72.500  1.00  0.00           C
ATOM   2206  CG  ASP A 231      52.960  58.540  73.390  1.00  0.00           C
ATOM   2207  OD1 ASP A 231      53.850  57.760  73.780  1.00  0.00           O
ATOM   2208  OD2 ASP A 231      52.980  59.720  73.680  1.00  0.00           O
ATOM   2209  C   ASP A 231      51.910  59.490  70.520  1.00  0.00           C
ATOM   2210  O   ASP A 231      50.920  59.730  69.830  1.00  0.00           O
ATOM   2211  N   GLU A 232      52.860  60.300  70.660  1.00  0.00           N
ATOM   2212  H   GLU A 232      53.780  59.970  70.890  1.00  0.00           H
ATOM   2213  CA  GLU A 232      52.830  61.690  70.240  1.00  0.00           C
ATOM   2214  CB  GLU A 232      54.060  62.470  70.780  1.00  0.00           C
ATOM   2215  CG  GLU A 232      54.210  62.290  72.330  1.00  0.00           C
ATOM   2216  CD  GLU A 232      55.440  63.110  72.800  1.00  0.00           C
ATOM   2217  OE1 GLU A 232      56.630  62.830  72.540  1.00  0.00           O
ATOM   2218  OE2 GLU A 232      55.130  64.140  73.400  1.00  0.00           O
ATOM   2219  C   GLU A 232      52.730  61.900  68.780  1.00  0.00           C
ATOM   2220  O   GLU A 232      51.780  62.520  68.380  1.00  0.00           O
ATOM   2221  N   ILE A 233      53.680  61.240  68.090  1.00  0.00           N
ATOM   2222  H   ILE A 233      54.340  60.650  68.550  1.00  0.00           H
ATOM   2223  CA  ILE A 233      53.670  61.170  66.580  1.00  0.00           C
ATOM   2224  CB  ILE A 233      54.930  60.470  66.050  1.00  0.00           C
ATOM   2225  CG1 ILE A 233      56.230  61.210  66.550  1.00  0.00           C
ATOM   2226  CG2 ILE A 233      54.970  60.410  64.510  1.00  0.00           C
ATOM   2227  CD  ILE A 233      57.290  60.150  66.930  1.00  0.00           C
ATOM   2228  C   ILE A 233      52.390  60.620  66.020  1.00  0.00           C
ATOM   2229  O   ILE A 233      51.820  61.290  65.210  1.00  0.00           O
ATOM   2230  N   LEU A 234      51.910  59.530  66.640  1.00  0.00           N
ATOM   2231  H   LEU A 234      52.480  58.950  67.220  1.00  0.00           H
ATOM   2232  CA  LEU A 234      50.610  58.910  66.250  1.00  0.00           C
ATOM   2233  CB  LEU A 234      50.440  57.640  67.120  1.00  0.00           C
ATOM   2234  CG  LEU A 234      49.200  56.800  66.640  1.00  0.00           C
ATOM   2235  CD1 LEU A 234      49.440  56.410  65.190  1.00  0.00           C
ATOM   2236  CD2 LEU A 234      49.010  55.540  67.430  1.00  0.00           C
ATOM   2237  C   LEU A 234      49.410  59.900  66.370  1.00  0.00           C
ATOM   2238  O   LEU A 234      48.460  59.880  65.600  1.00  0.00           O
ATOM   2239  N   GLU A 235      49.340  60.590  67.470  1.00  0.00           N
ATOM   2240  H   GLU A 235      50.020  60.340  68.170  1.00  0.00           H
ATOM   2241  CA  GLU A 235      48.380  61.620  67.850  1.00  0.00           C
ATOM   2242  CB  GLU A 235      48.590  62.090  69.220  1.00  0.00           C
ATOM   2243  CG  GLU A 235      47.540  61.440  70.160  1.00  0.00           C
ATOM   2244  CD  GLU A 235      46.160  62.120  69.830  1.00  0.00           C
ATOM   2245  OE1 GLU A 235      45.390  61.560  69.060  1.00  0.00           O
ATOM   2246  OE2 GLU A 235      45.990  63.260  70.210  1.00  0.00           O
ATOM   2247  C   GLU A 235      48.400  62.800  66.870  1.00  0.00           C
ATOM   2248  O   GLU A 235      47.410  62.990  66.180  1.00  0.00           O
ATOM   2249  N   ALA A 236      49.610  63.320  66.710  1.00  0.00           N
ATOM   2250  H   ALA A 236      50.330  63.080  67.350  1.00  0.00           H
ATOM   2251  CA  ALA A 236      49.840  64.440  65.750  1.00  0.00           C
ATOM   2252  CB  ALA A 236      51.250  64.940  66.020  1.00  0.00           C
ATOM   2253  C   ALA A 236      49.670  64.190  64.210  1.00  0.00           C
ATOM   2254  O   ALA A 236      49.320  65.120  63.500  1.00  0.00           O
ATOM   2255  N   SER A 237      49.940  62.920  63.820  1.00  0.00           N
ATOM   2256  H   SER A 237      50.190  62.280  64.550  1.00  0.00           H
ATOM   2257  CA  SER A 237      49.830  62.560  62.400  1.00  0.00           C
ATOM   2258  CB  SER A 237      51.080  61.790  61.940  1.00  0.00           C
ATOM   2259  OG  SER A 237      51.150  61.890  60.570  1.00  0.00           O
ATOM   2260  HG  SER A 237      52.150  61.830  60.500  1.00  0.00           H
ATOM   2261  C   SER A 237      48.530  61.840  62.000  1.00  0.00           C
ATOM   2262  O   SER A 237      47.950  61.200  62.880  1.00  0.00           O
ATOM   2263  N   ASP A 238      48.010  62.010  60.820  1.00  0.00           N
ATOM   2264  H   ASP A 238      48.540  62.540  60.150  1.00  0.00           H
ATOM   2265  CA  ASP A 238      46.880  61.190  60.330  1.00  0.00           C
ATOM   2266  CB  ASP A 238      46.450  61.720  58.950  1.00  0.00           C
ATOM   2267  CG  ASP A 238      45.880  63.160  59.060  1.00  0.00           C
ATOM   2268  OD1 ASP A 238      44.650  63.360  59.290  1.00  0.00           O
ATOM   2269  OD2 ASP A 238      46.640  64.110  58.860  1.00  0.00           O
ATOM   2270  C   ASP A 238      47.030  59.650  60.250  1.00  0.00           C
ATOM   2271  O   ASP A 238      46.050  58.880  60.360  1.00  0.00           O
ATOM   2272  N   GLY A 239      48.320  59.270  60.150  1.00  0.00           N
ATOM   2273  H   GLY A 239      49.060  59.880  59.860  1.00  0.00           H
ATOM   2274  CA  GLY A 239      48.600  57.820  60.180  1.00  0.00           C
ATOM   2275  C   GLY A 239      50.130  57.670  60.000  1.00  0.00           C
ATOM   2276  O   GLY A 239      50.790  58.750  60.170  1.00  0.00           O
ATOM   2277  N   ILE A 240      50.570  56.440  59.720  1.00  0.00           N
ATOM   2278  H   ILE A 240      49.940  55.710  59.440  1.00  0.00           H
ATOM   2279  CA  ILE A 240      51.970  56.040  59.750  1.00  0.00           C
ATOM   2280  CB  ILE A 240      52.470  55.540  61.110  1.00  0.00           C
ATOM   2281  CG1 ILE A 240      51.570  54.420  61.580  1.00  0.00           C
ATOM   2282  CG2 ILE A 240      52.470  56.600  62.210  1.00  0.00           C
ATOM   2283  CD  ILE A 240      51.980  53.600  62.780  1.00  0.00           C
ATOM   2284  C   ILE A 240      52.430  54.970  58.750  1.00  0.00           C
ATOM   2285  O   ILE A 240      51.610  54.170  58.190  1.00  0.00           O
ATOM   2286  N   MET A 241      53.700  54.950  58.340  1.00  0.00           N
ATOM   2287  H   MET A 241      54.200  55.800  58.500  1.00  0.00           H
ATOM   2288  CA  MET A 241      54.260  53.790  57.660  1.00  0.00           C
ATOM   2289  CB  MET A 241      54.720  54.160  56.200  1.00  0.00           C
ATOM   2290  CG  MET A 241      55.130  53.040  55.240  1.00  0.00           C
ATOM   2291  SD  MET A 241      56.010  53.410  53.650  1.00  0.00           S
ATOM   2292  CE  MET A 241      55.040  54.490  52.680  1.00  0.00           C
ATOM   2293  C   MET A 241      55.320  52.950  58.480  1.00  0.00           C
ATOM   2294  O   MET A 241      56.340  53.520  58.740  1.00  0.00           O
ATOM   2295  N   VAL A 242      55.230  51.590  58.440  1.00  0.00           N
ATOM   2296  H   VAL A 242      54.450  51.200  57.950  1.00  0.00           H
ATOM   2297  CA  VAL A 242      56.310  50.720  58.880  1.00  0.00           C
ATOM   2298  CB  VAL A 242      55.830  49.520  59.710  1.00  0.00           C
ATOM   2299  CG1 VAL A 242      56.930  49.110  60.630  1.00  0.00           C
ATOM   2300  CG2 VAL A 242      54.470  49.810  60.360  1.00  0.00           C
ATOM   2301  C   VAL A 242      57.300  50.370  57.810  1.00  0.00           C
ATOM   2302  O   VAL A 242      57.150  49.390  57.090  1.00  0.00           O
ATOM   2303  N   ALA A 243      58.390  51.090  57.810  1.00  0.00           N
ATOM   2304  H   ALA A 243      58.490  51.890  58.400  1.00  0.00           H
ATOM   2305  CA  ALA A 243      59.580  50.800  56.970  1.00  0.00           C
ATOM   2306  CB  ALA A 243      60.330  52.120  56.520  1.00  0.00           C
ATOM   2307  C   ALA A 243      60.590  49.760  57.560  1.00  0.00           C
ATOM   2308  O   ALA A 243      61.400  50.060  58.380  1.00  0.00           O
ATOM   2309  N   ARG A 244      60.280  48.580  57.040  1.00  0.00           N
ATOM   2310  H   ARG A 244      59.590  48.620  56.320  1.00  0.00           H
ATOM   2311  CA  ARG A 244      60.560  47.310  57.680  1.00  0.00           C
ATOM   2312  CB  ARG A 244      59.890  46.150  56.980  1.00  0.00           C
ATOM   2313  CG  ARG A 244      58.360  46.040  57.100  1.00  0.00           C
ATOM   2314  CD  ARG A 244      57.950  45.010  56.130  1.00  0.00           C
ATOM   2315  NE  ARG A 244      58.410  43.720  56.520  1.00  0.00           N
ATOM   2316  HE  ARG A 244      58.220  43.450  57.470  1.00  0.00           H
ATOM   2317  CZ  ARG A 244      59.080  42.840  55.720  1.00  0.00           C
ATOM   2318  NH1 ARG A 244      59.110  43.000  54.400  1.00  0.00           N
ATOM   2319 1HH1 ARG A 244      58.710  43.760  53.880  1.00  0.00           H
ATOM   2320 2HH1 ARG A 244      59.760  42.390  53.950  1.00  0.00           H
ATOM   2321  NH2 ARG A 244      59.760  41.850  56.330  1.00  0.00           N
ATOM   2322 1HH2 ARG A 244      59.580  41.640  57.290  1.00  0.00           H
ATOM   2323 2HH2 ARG A 244      60.260  41.220  55.750  1.00  0.00           H
ATOM   2324  C   ARG A 244      62.080  47.120  57.780  1.00  0.00           C
ATOM   2325  O   ARG A 244      62.600  46.850  58.860  1.00  0.00           O
ATOM   2326  N   GLY A 245      62.720  47.540  56.690  1.00  0.00           N
ATOM   2327  H   GLY A 245      62.230  47.810  55.880  1.00  0.00           H
ATOM   2328  CA  GLY A 245      64.160  47.640  56.510  1.00  0.00           C
ATOM   2329  C   GLY A 245      64.920  48.540  57.560  1.00  0.00           C
ATOM   2330  O   GLY A 245      65.720  48.080  58.360  1.00  0.00           O
ATOM   2331  N   ASP A 246      64.390  49.760  57.740  1.00  0.00           N
ATOM   2332  H   ASP A 246      63.640  50.090  57.150  1.00  0.00           H
ATOM   2333  CA  ASP A 246      64.960  50.800  58.590  1.00  0.00           C
ATOM   2334  CB  ASP A 246      64.600  52.250  58.150  1.00  0.00           C
ATOM   2335  CG  ASP A 246      65.150  52.540  56.780  1.00  0.00           C
ATOM   2336  OD1 ASP A 246      66.140  53.330  56.750  1.00  0.00           O
ATOM   2337  OD2 ASP A 246      64.720  52.020  55.760  1.00  0.00           O
ATOM   2338  C   ASP A 246      64.730  50.450  60.080  1.00  0.00           C
ATOM   2339  O   ASP A 246      65.670  50.230  60.840  1.00  0.00           O
ATOM   2340  N   LEU A 247      63.500  49.960  60.370  1.00  0.00           N
ATOM   2341  H   LEU A 247      62.680  50.160  59.850  1.00  0.00           H
ATOM   2342  CA  LEU A 247      63.240  49.270  61.620  1.00  0.00           C
ATOM   2343  CB  LEU A 247      61.730  48.990  61.850  1.00  0.00           C
ATOM   2344  CG  LEU A 247      60.940  50.180  62.390  1.00  0.00           C
ATOM   2345  CD1 LEU A 247      59.610  49.650  62.910  1.00  0.00           C
ATOM   2346  CD2 LEU A 247      61.780  50.990  63.470  1.00  0.00           C
ATOM   2347  C   LEU A 247      64.010  48.010  61.990  1.00  0.00           C
ATOM   2348  O   LEU A 247      64.400  47.820  63.160  1.00  0.00           O
ATOM   2349  N   GLY A 248      64.260  47.170  61.010  1.00  0.00           N
ATOM   2350  H   GLY A 248      63.760  47.090  60.140  1.00  0.00           H
ATOM   2351  CA  GLY A 248      65.190  45.980  61.210  1.00  0.00           C
ATOM   2352  C   GLY A 248      66.690  46.180  61.350  1.00  0.00           C
ATOM   2353  O   GLY A 248      67.390  45.410  62.030  1.00  0.00           O
ATOM   2354  N   VAL A 249      67.090  47.410  60.830  1.00  0.00           N
ATOM   2355  H   VAL A 249      66.500  47.870  60.170  1.00  0.00           H
ATOM   2356  CA  VAL A 249      68.410  48.080  61.090  1.00  0.00           C
ATOM   2357  CB  VAL A 249      68.810  49.110  60.010  1.00  0.00           C
ATOM   2358  CG1 VAL A 249      69.960  50.020  60.300  1.00  0.00           C
ATOM   2359  CG2 VAL A 249      68.950  48.330  58.670  1.00  0.00           C
ATOM   2360  C   VAL A 249      68.660  48.580  62.500  1.00  0.00           C
ATOM   2361  O   VAL A 249      69.540  48.150  63.190  1.00  0.00           O
ATOM   2362  N   GLU A 250      67.690  49.320  63.050  1.00  0.00           N
ATOM   2363  H   GLU A 250      66.970  49.730  62.470  1.00  0.00           H
ATOM   2364  CA  GLU A 250      67.610  49.820  64.410  1.00  0.00           C
ATOM   2365  CB  GLU A 250      66.520  50.910  64.550  1.00  0.00           C
ATOM   2366  CG  GLU A 250      66.570  52.180  63.760  1.00  0.00           C
ATOM   2367  CD  GLU A 250      67.620  53.100  64.290  1.00  0.00           C
ATOM   2368  OE1 GLU A 250      67.360  53.940  65.200  1.00  0.00           O
ATOM   2369  OE2 GLU A 250      68.590  53.060  63.650  1.00  0.00           O
ATOM   2370  C   GLU A 250      67.410  48.720  65.470  1.00  0.00           C
ATOM   2371  O   GLU A 250      68.400  48.380  66.130  1.00  0.00           O
ATOM   2372  N   ILE A 251      66.210  48.100  65.600  1.00  0.00           N
ATOM   2373  H   ILE A 251      65.510  48.190  64.900  1.00  0.00           H
ATOM   2374  CA  ILE A 251      65.920  47.190  66.750  1.00  0.00           C
ATOM   2375  CB  ILE A 251      64.630  47.610  67.420  1.00  0.00           C
ATOM   2376  CG1 ILE A 251      63.480  47.900  66.500  1.00  0.00           C
ATOM   2377  CG2 ILE A 251      64.910  48.880  68.250  1.00  0.00           C
ATOM   2378  CD  ILE A 251      62.160  47.800  67.330  1.00  0.00           C
ATOM   2379  C   ILE A 251      65.810  45.630  66.390  1.00  0.00           C
ATOM   2380  O   ILE A 251      65.180  45.190  65.440  1.00  0.00           O
ATOM   2381  N   PRO A 252      66.230  44.880  67.370  1.00  0.00           N
ATOM   2382  CA  PRO A 252      66.320  43.410  67.310  1.00  0.00           C
ATOM   2383  CB  PRO A 252      66.760  42.990  68.710  1.00  0.00           C
ATOM   2384  CG  PRO A 252      67.700  44.100  69.110  1.00  0.00           C
ATOM   2385  CD  PRO A 252      66.950  45.330  68.540  1.00  0.00           C
ATOM   2386  C   PRO A 252      65.030  42.670  66.880  1.00  0.00           C
ATOM   2387  O   PRO A 252      63.900  43.190  66.920  1.00  0.00           O
ATOM   2388  N   VAL A 253      65.290  41.390  66.830  1.00  0.00           N
ATOM   2389  H   VAL A 253      66.050  40.930  67.280  1.00  0.00           H
ATOM   2390  CA  VAL A 253      64.370  40.370  66.350  1.00  0.00           C
ATOM   2391  CB  VAL A 253      65.100  38.990  66.110  1.00  0.00           C
ATOM   2392  CG1 VAL A 253      65.990  38.480  67.310  1.00  0.00           C
ATOM   2393  CG2 VAL A 253      64.060  37.940  65.580  1.00  0.00           C
ATOM   2394  C   VAL A 253      62.960  40.300  67.030  1.00  0.00           C
ATOM   2395  O   VAL A 253      61.990  40.940  66.580  1.00  0.00           O
ATOM   2396  N   GLU A 254      62.890  39.900  68.340  1.00  0.00           N
ATOM   2397  H   GLU A 254      63.690  39.810  68.920  1.00  0.00           H
ATOM   2398  CA  GLU A 254      61.550  39.850  69.120  1.00  0.00           C
ATOM   2399  CB  GLU A 254      61.610  39.030  70.430  1.00  0.00           C
ATOM   2400  CG  GLU A 254      61.750  37.570  70.070  1.00  0.00           C
ATOM   2401  CD  GLU A 254      62.700  36.810  71.050  1.00  0.00           C
ATOM   2402  OE1 GLU A 254      63.900  37.180  71.250  1.00  0.00           O
ATOM   2403  OE2 GLU A 254      62.290  35.700  71.520  1.00  0.00           O
ATOM   2404  C   GLU A 254      60.950  41.280  69.270  1.00  0.00           C
ATOM   2405  O   GLU A 254      59.740  41.520  69.070  1.00  0.00           O
ATOM   2406  N   GLU A 255      61.870  42.250  69.240  1.00  0.00           N
ATOM   2407  H   GLU A 255      62.760  41.940  68.920  1.00  0.00           H
ATOM   2408  CA  GLU A 255      61.660  43.610  69.500  1.00  0.00           C
ATOM   2409  CB  GLU A 255      62.980  44.300  69.770  1.00  0.00           C
ATOM   2410  CG  GLU A 255      62.910  45.430  70.760  1.00  0.00           C
ATOM   2411  CD  GLU A 255      62.570  45.020  72.190  1.00  0.00           C
ATOM   2412  OE1 GLU A 255      63.340  44.240  72.760  1.00  0.00           O
ATOM   2413  OE2 GLU A 255      61.540  45.450  72.680  1.00  0.00           O
ATOM   2414  C   GLU A 255      60.850  44.230  68.360  1.00  0.00           C
ATOM   2415  O   GLU A 255      59.760  44.730  68.530  1.00  0.00           O
ATOM   2416  N   VAL A 256      61.280  43.910  67.080  1.00  0.00           N
ATOM   2417  H   VAL A 256      62.180  43.510  66.990  1.00  0.00           H
ATOM   2418  CA  VAL A 256      60.460  44.260  65.860  1.00  0.00           C
ATOM   2419  CB  VAL A 256      61.180  44.140  64.540  1.00  0.00           C
ATOM   2420  CG1 VAL A 256      61.450  42.750  64.020  1.00  0.00           C
ATOM   2421  CG2 VAL A 256      60.560  45.060  63.490  1.00  0.00           C
ATOM   2422  C   VAL A 256      59.080  43.600  65.820  1.00  0.00           C
ATOM   2423  O   VAL A 256      58.120  44.140  65.330  1.00  0.00           O
ATOM   2424  N   ILE A 257      59.040  42.330  66.170  1.00  0.00           N
ATOM   2425  H   ILE A 257      59.860  41.800  66.380  1.00  0.00           H
ATOM   2426  CA  ILE A 257      57.820  41.460  66.060  1.00  0.00           C
ATOM   2427  CB  ILE A 257      58.200  39.950  66.340  1.00  0.00           C
ATOM   2428  CG1 ILE A 257      58.960  39.340  65.230  1.00  0.00           C
ATOM   2429  CG2 ILE A 257      57.020  39.050  66.700  1.00  0.00           C
ATOM   2430  CD  ILE A 257      60.050  38.440  65.890  1.00  0.00           C
ATOM   2431  C   ILE A 257      56.800  42.030  67.040  1.00  0.00           C
ATOM   2432  O   ILE A 257      55.720  42.410  66.680  1.00  0.00           O
ATOM   2433  N   PHE A 258      57.160  42.080  68.310  1.00  0.00           N
ATOM   2434  H   PHE A 258      58.050  41.740  68.590  1.00  0.00           H
ATOM   2435  CA  PHE A 258      56.200  42.760  69.310  1.00  0.00           C
ATOM   2436  CB  PHE A 258      56.760  42.570  70.740  1.00  0.00           C
ATOM   2437  CG  PHE A 258      56.970  41.140  71.190  1.00  0.00           C
ATOM   2438  CD1 PHE A 258      55.910  40.280  71.380  1.00  0.00           C
ATOM   2439  HD1 PHE A 258      54.930  40.640  71.080  1.00  0.00           H
ATOM   2440  CD2 PHE A 258      58.150  40.730  71.690  1.00  0.00           C
ATOM   2441  HD2 PHE A 258      59.060  41.260  71.390  1.00  0.00           H
ATOM   2442  CE1 PHE A 258      56.140  39.050  71.990  1.00  0.00           C
ATOM   2443  HE1 PHE A 258      55.360  38.320  72.210  1.00  0.00           H
ATOM   2444  CE2 PHE A 258      58.440  39.510  72.240  1.00  0.00           C
ATOM   2445  HE2 PHE A 258      59.470  39.220  72.440  1.00  0.00           H
ATOM   2446  CZ  PHE A 258      57.370  38.610  72.390  1.00  0.00           C
ATOM   2447  HZ  PHE A 258      57.480  37.610  72.830  1.00  0.00           H
ATOM   2448  C   PHE A 258      55.980  44.270  69.110  1.00  0.00           C
ATOM   2449  O   PHE A 258      54.800  44.640  69.180  1.00  0.00           O
ATOM   2450  N   ALA A 259      56.880  44.920  68.370  1.00  0.00           N
ATOM   2451  H   ALA A 259      57.820  44.610  68.250  1.00  0.00           H
ATOM   2452  CA  ALA A 259      56.620  46.350  67.890  1.00  0.00           C
ATOM   2453  CB  ALA A 259      57.930  47.120  67.650  1.00  0.00           C
ATOM   2454  C   ALA A 259      55.640  46.430  66.710  1.00  0.00           C
ATOM   2455  O   ALA A 259      54.770  47.280  66.730  1.00  0.00           O
ATOM   2456  N   GLN A 260      55.790  45.620  65.700  1.00  0.00           N
ATOM   2457  H   GLN A 260      56.600  45.030  65.620  1.00  0.00           H
ATOM   2458  CA  GLN A 260      54.780  45.530  64.600  1.00  0.00           C
ATOM   2459  CB  GLN A 260      55.230  44.660  63.470  1.00  0.00           C
ATOM   2460  CG  GLN A 260      56.300  45.340  62.540  1.00  0.00           C
ATOM   2461  CD  GLN A 260      56.940  44.250  61.760  1.00  0.00           C
ATOM   2462  OE1 GLN A 260      57.560  43.350  62.340  1.00  0.00           O
ATOM   2463  NE2 GLN A 260      56.840  44.190  60.470  1.00  0.00           N
ATOM   2464 1HE2 GLN A 260      56.360  44.700  59.760  1.00  0.00           H
ATOM   2465 2HE2 GLN A 260      57.350  43.400  60.140  1.00  0.00           H
ATOM   2466  C   GLN A 260      53.420  45.100  65.090  1.00  0.00           C
ATOM   2467  O   GLN A 260      52.410  45.740  64.730  1.00  0.00           O
ATOM   2468  N   LYS A 261      53.360  44.130  65.970  1.00  0.00           N
ATOM   2469  H   LYS A 261      54.160  43.620  66.320  1.00  0.00           H
ATOM   2470  CA  LYS A 261      52.090  43.670  66.540  1.00  0.00           C
ATOM   2471  CB  LYS A 261      52.260  42.360  67.290  1.00  0.00           C
ATOM   2472  CG  LYS A 261      52.550  41.190  66.330  1.00  0.00           C
ATOM   2473  CD  LYS A 261      52.620  39.930  67.150  1.00  0.00           C
ATOM   2474  CE  LYS A 261      53.160  38.820  66.250  1.00  0.00           C
ATOM   2475  NZ  LYS A 261      52.210  38.260  65.260  1.00  0.00           N
ATOM   2476  HZ1 LYS A 261      52.880  38.000  64.570  1.00  0.00           H
ATOM   2477  HZ2 LYS A 261      51.690  37.450  65.530  1.00  0.00           H
ATOM   2478  HZ3 LYS A 261      51.680  39.050  64.960  1.00  0.00           H
ATOM   2479  C   LYS A 261      51.360  44.700  67.460  1.00  0.00           C
ATOM   2480  O   LYS A 261      50.200  44.990  67.290  1.00  0.00           O
ATOM   2481  N   MET A 262      52.210  45.380  68.250  1.00  0.00           N
ATOM   2482  H   MET A 262      53.200  45.310  68.210  1.00  0.00           H
ATOM   2483  CA  MET A 262      51.730  46.560  68.960  1.00  0.00           C
ATOM   2484  CB  MET A 262      52.590  46.850  70.120  1.00  0.00           C
ATOM   2485  CG  MET A 262      52.570  45.900  71.330  1.00  0.00           C
ATOM   2486  SD  MET A 262      53.550  46.440  72.770  1.00  0.00           S
ATOM   2487  CE  MET A 262      54.570  45.000  72.950  1.00  0.00           C
ATOM   2488  C   MET A 262      51.360  47.780  68.150  1.00  0.00           C
ATOM   2489  O   MET A 262      50.170  48.130  68.140  1.00  0.00           O
ATOM   2490  N   MET A 263      52.170  48.050  67.090  1.00  0.00           N
ATOM   2491  H   MET A 263      53.090  47.710  67.000  1.00  0.00           H
ATOM   2492  CA  MET A 263      51.980  49.240  66.180  1.00  0.00           C
ATOM   2493  CB  MET A 263      53.200  49.320  65.260  1.00  0.00           C
ATOM   2494  CG  MET A 263      53.700  50.680  64.830  1.00  0.00           C
ATOM   2495  SD  MET A 263      55.120  50.590  63.670  1.00  0.00           S
ATOM   2496  CE  MET A 263      56.480  49.950  64.690  1.00  0.00           C
ATOM   2497  C   MET A 263      50.660  49.100  65.360  1.00  0.00           C
ATOM   2498  O   MET A 263      50.020  50.030  65.090  1.00  0.00           O
ATOM   2499  N   ILE A 264      50.310  47.870  64.950  1.00  0.00           N
ATOM   2500  H   ILE A 264      50.860  47.040  64.840  1.00  0.00           H
ATOM   2501  CA  ILE A 264      49.010  47.630  64.270  1.00  0.00           C
ATOM   2502  CB  ILE A 264      48.970  46.240  63.630  1.00  0.00           C
ATOM   2503  CG1 ILE A 264      50.030  46.260  62.540  1.00  0.00           C
ATOM   2504  CG2 ILE A 264      47.700  45.900  63.020  1.00  0.00           C
ATOM   2505  CD  ILE A 264      50.550  44.850  62.310  1.00  0.00           C
ATOM   2506  C   ILE A 264      47.770  48.000  65.070  1.00  0.00           C
ATOM   2507  O   ILE A 264      47.240  49.060  64.780  1.00  0.00           O
ATOM   2508  N   GLU A 265      47.720  47.410  66.250  1.00  0.00           N
ATOM   2509  H   GLU A 265      48.390  46.680  66.400  1.00  0.00           H
ATOM   2510  CA  GLU A 265      46.680  47.680  67.230  1.00  0.00           C
ATOM   2511  CB  GLU A 265      46.780  46.640  68.320  1.00  0.00           C
ATOM   2512  CG  GLU A 265      45.440  46.220  68.870  1.00  0.00           C
ATOM   2513  CD  GLU A 265      45.530  44.810  69.490  1.00  0.00           C
ATOM   2514  OE1 GLU A 265      44.550  44.030  69.280  1.00  0.00           O
ATOM   2515  OE2 GLU A 265      46.550  44.500  70.120  1.00  0.00           O
ATOM   2516  C   GLU A 265      46.690  49.120  67.810  1.00  0.00           C
ATOM   2517  O   GLU A 265      45.710  49.790  67.520  1.00  0.00           O
ATOM   2518  N   LYS A 266      47.850  49.700  68.120  1.00  0.00           N
ATOM   2519  H   LYS A 266      48.660  49.120  68.200  1.00  0.00           H
ATOM   2520  CA  LYS A 266      47.870  51.110  68.550  1.00  0.00           C
ATOM   2521  CB  LYS A 266      49.320  51.510  68.780  1.00  0.00           C
ATOM   2522  CG  LYS A 266      49.790  50.980  70.140  1.00  0.00           C
ATOM   2523  CD  LYS A 266      51.170  51.400  70.480  1.00  0.00           C
ATOM   2524  CE  LYS A 266      51.380  50.700  71.770  1.00  0.00           C
ATOM   2525  NZ  LYS A 266      52.650  51.220  72.300  1.00  0.00           N
ATOM   2526  HZ1 LYS A 266      52.530  52.110  72.750  1.00  0.00           H
ATOM   2527  HZ2 LYS A 266      53.010  50.540  72.930  1.00  0.00           H
ATOM   2528  HZ3 LYS A 266      53.290  51.370  71.550  1.00  0.00           H
ATOM   2529  C   LYS A 266      47.300  52.080  67.550  1.00  0.00           C
ATOM   2530  O   LYS A 266      46.350  52.790  67.800  1.00  0.00           O
ATOM   2531  N   CYS A 267      47.740  51.850  66.300  1.00  0.00           N
ATOM   2532  H   CYS A 267      48.160  50.980  66.080  1.00  0.00           H
ATOM   2533  CA  CYS A 267      47.130  52.560  65.120  1.00  0.00           C
ATOM   2534  CB  CYS A 267      47.900  52.250  63.860  1.00  0.00           C
ATOM   2535  SG  CYS A 267      47.570  53.360  62.420  1.00  0.00           S
ATOM   2536  HG  CYS A 267      46.250  53.160  62.380  1.00  0.00           H
ATOM   2537  C   CYS A 267      45.640  52.470  64.900  1.00  0.00           C
ATOM   2538  O   CYS A 267      44.990  53.510  64.740  1.00  0.00           O
ATOM   2539  N   ILE A 268      45.110  51.200  65.020  1.00  0.00           N
ATOM   2540  H   ILE A 268      45.660  50.430  65.340  1.00  0.00           H
ATOM   2541  CA  ILE A 268      43.660  50.900  64.900  1.00  0.00           C
ATOM   2542  CB  ILE A 268      43.460  49.410  64.500  1.00  0.00           C
ATOM   2543  CG1 ILE A 268      43.220  49.260  63.000  1.00  0.00           C
ATOM   2544  CG2 ILE A 268      42.290  48.720  65.230  1.00  0.00           C
ATOM   2545  CD  ILE A 268      44.440  49.700  62.180  1.00  0.00           C
ATOM   2546  C   ILE A 268      42.960  51.310  66.190  1.00  0.00           C
ATOM   2547  O   ILE A 268      41.750  51.530  66.100  1.00  0.00           O
ATOM   2548  N   ARG A 269      43.650  51.420  67.320  1.00  0.00           N
ATOM   2549  H   ARG A 269      44.570  51.050  67.450  1.00  0.00           H
ATOM   2550  CA  ARG A 269      42.950  52.000  68.510  1.00  0.00           C
ATOM   2551  CB  ARG A 269      43.750  51.670  69.780  1.00  0.00           C
ATOM   2552  CG  ARG A 269      42.860  50.840  70.670  1.00  0.00           C
ATOM   2553  CD  ARG A 269      42.540  49.380  70.330  1.00  0.00           C
ATOM   2554  NE  ARG A 269      41.570  48.900  71.370  1.00  0.00           N
ATOM   2555  HE  ARG A 269      40.820  49.540  71.550  1.00  0.00           H
ATOM   2556  CZ  ARG A 269      41.650  47.780  72.050  1.00  0.00           C
ATOM   2557  NH1 ARG A 269      42.750  46.990  71.990  1.00  0.00           N
ATOM   2558 1HH1 ARG A 269      43.510  47.230  71.390  1.00  0.00           H
ATOM   2559 2HH1 ARG A 269      43.010  46.400  72.760  1.00  0.00           H
ATOM   2560  NH2 ARG A 269      40.700  47.400  72.880  1.00  0.00           N
ATOM   2561 1HH2 ARG A 269      39.860  47.950  72.950  1.00  0.00           H
ATOM   2562 2HH2 ARG A 269      40.860  46.610  73.470  1.00  0.00           H
ATOM   2563  C   ARG A 269      42.760  53.540  68.430  1.00  0.00           C
ATOM   2564  O   ARG A 269      41.780  54.070  68.930  1.00  0.00           O
ATOM   2565  N   ALA A 270      43.690  54.150  67.680  1.00  0.00           N
ATOM   2566  H   ALA A 270      44.630  53.790  67.610  1.00  0.00           H
ATOM   2567  CA  ALA A 270      43.590  55.550  67.180  1.00  0.00           C
ATOM   2568  CB  ALA A 270      45.010  56.080  67.020  1.00  0.00           C
ATOM   2569  C   ALA A 270      42.830  55.760  65.870  1.00  0.00           C
ATOM   2570  O   ALA A 270      42.670  56.940  65.520  1.00  0.00           O
ATOM   2571  N   ARG A 271      42.180  54.720  65.380  1.00  0.00           N
ATOM   2572  H   ARG A 271      42.240  53.850  65.870  1.00  0.00           H
ATOM   2573  CA  ARG A 271      41.380  54.660  64.110  1.00  0.00           C
ATOM   2574  CB  ARG A 271      40.260  55.730  64.030  1.00  0.00           C
ATOM   2575  CG  ARG A 271      39.110  55.090  64.850  1.00  0.00           C
ATOM   2576  CD  ARG A 271      37.740  55.910  64.870  1.00  0.00           C
ATOM   2577  NE  ARG A 271      37.740  56.860  65.970  1.00  0.00           N
ATOM   2578  HE  ARG A 271      38.660  57.140  66.260  1.00  0.00           H
ATOM   2579  CZ  ARG A 271      36.690  57.240  66.710  1.00  0.00           C
ATOM   2580  NH1 ARG A 271      35.460  56.780  66.500  1.00  0.00           N
ATOM   2581 1HH1 ARG A 271      35.190  56.070  65.850  1.00  0.00           H
ATOM   2582 2HH1 ARG A 271      34.770  57.310  66.970  1.00  0.00           H
ATOM   2583  NH2 ARG A 271      36.870  57.860  67.870  1.00  0.00           N
ATOM   2584 1HH2 ARG A 271      37.710  58.360  68.010  1.00  0.00           H
ATOM   2585 2HH2 ARG A 271      36.300  57.650  68.670  1.00  0.00           H
ATOM   2586  C   ARG A 271      42.160  54.860  62.770  1.00  0.00           C
ATOM   2587  O   ARG A 271      41.570  54.850  61.710  1.00  0.00           O
ATOM   2588  N   LYS A 272      43.520  54.930  62.820  1.00  0.00           N
ATOM   2589  H   LYS A 272      44.010  54.400  63.510  1.00  0.00           H
ATOM   2590  CA  LYS A 272      44.350  55.570  61.780  1.00  0.00           C
ATOM   2591  CB  LYS A 272      45.400  56.490  62.510  1.00  0.00           C
ATOM   2592  CG  LYS A 272      44.660  57.800  62.900  1.00  0.00           C
ATOM   2593  CD  LYS A 272      45.580  58.800  63.530  1.00  0.00           C
ATOM   2594  CE  LYS A 272      44.810  59.800  64.380  1.00  0.00           C
ATOM   2595  NZ  LYS A 272      45.780  60.550  65.140  1.00  0.00           N
ATOM   2596  HZ1 LYS A 272      46.630  60.530  64.610  1.00  0.00           H
ATOM   2597  HZ2 LYS A 272      45.510  61.480  65.390  1.00  0.00           H
ATOM   2598  HZ3 LYS A 272      46.060  59.990  65.920  1.00  0.00           H
ATOM   2599  C   LYS A 272      45.050  54.490  60.910  1.00  0.00           C
ATOM   2600  O   LYS A 272      44.960  53.270  61.220  1.00  0.00           O
ATOM   2601  N   VAL A 273      45.200  54.890  59.690  1.00  0.00           N
ATOM   2602  H   VAL A 273      44.700  55.710  59.390  1.00  0.00           H
ATOM   2603  CA  VAL A 273      45.860  54.100  58.610  1.00  0.00           C
ATOM   2604  CB  VAL A 273      45.640  54.730  57.210  1.00  0.00           C
ATOM   2605  CG1 VAL A 273      44.130  54.880  57.080  1.00  0.00           C
ATOM   2606  CG2 VAL A 273      46.150  56.150  57.000  1.00  0.00           C
ATOM   2607  C   VAL A 273      47.360  53.970  58.750  1.00  0.00           C
ATOM   2608  O   VAL A 273      48.120  54.870  59.210  1.00  0.00           O
ATOM   2609  N   VAL A 274      47.640  52.730  58.410  1.00  0.00           N
ATOM   2610  H   VAL A 274      46.910  52.070  58.290  1.00  0.00           H
ATOM   2611  CA  VAL A 274      49.010  52.200  58.490  1.00  0.00           C
ATOM   2612  CB  VAL A 274      49.130  51.450  59.830  1.00  0.00           C
ATOM   2613  CG1 VAL A 274      48.020  50.370  59.980  1.00  0.00           C
ATOM   2614  CG2 VAL A 274      50.460  50.810  60.120  1.00  0.00           C
ATOM   2615  C   VAL A 274      49.500  51.350  57.250  1.00  0.00           C
ATOM   2616  O   VAL A 274      48.800  50.420  56.870  1.00  0.00           O
ATOM   2617  N   ILE A 275      50.660  51.600  56.830  1.00  0.00           N
ATOM   2618  H   ILE A 275      51.250  52.260  57.300  1.00  0.00           H
ATOM   2619  CA  ILE A 275      51.220  51.010  55.580  1.00  0.00           C
ATOM   2620  CB  ILE A 275      51.560  52.090  54.540  1.00  0.00           C
ATOM   2621  CG1 ILE A 275      50.640  53.280  54.420  1.00  0.00           C
ATOM   2622  CG2 ILE A 275      51.820  51.460  53.150  1.00  0.00           C
ATOM   2623  CD  ILE A 275      51.250  54.440  53.510  1.00  0.00           C
ATOM   2624  C   ILE A 275      52.420  50.090  55.970  1.00  0.00           C
ATOM   2625  O   ILE A 275      53.270  50.560  56.780  1.00  0.00           O
ATOM   2626  N   THR A 276      52.460  48.930  55.350  1.00  0.00           N
ATOM   2627  H   THR A 276      51.710  48.650  54.760  1.00  0.00           H
ATOM   2628  CA  THR A 276      53.710  48.090  55.290  1.00  0.00           C
ATOM   2629  CB  THR A 276      53.290  46.570  55.430  1.00  0.00           C
ATOM   2630  OG1 THR A 276      54.450  45.850  55.880  1.00  0.00           O
ATOM   2631  HG1 THR A 276      54.120  45.000  56.310  1.00  0.00           H
ATOM   2632  CG2 THR A 276      52.560  45.900  54.230  1.00  0.00           C
ATOM   2633  C   THR A 276      54.580  48.410  54.050  1.00  0.00           C
ATOM   2634  O   THR A 276      54.080  48.530  52.910  1.00  0.00           O
ATOM   2635  N   ALA A 277      55.950  48.310  54.220  1.00  0.00           N
ATOM   2636  H   ALA A 277      56.350  48.300  55.130  1.00  0.00           H
ATOM   2637  CA  ALA A 277      56.860  48.540  53.150  1.00  0.00           C
ATOM   2638  CB  ALA A 277      56.900  50.000  52.940  1.00  0.00           C
ATOM   2639  C   ALA A 277      58.330  48.040  53.370  1.00  0.00           C
ATOM   2640  O   ALA A 277      58.790  47.850  54.450  1.00  0.00           O
ATOM   2641  N   THR A 278      59.040  48.060  52.270  1.00  0.00           N
ATOM   2642  H   THR A 278      58.550  48.150  51.400  1.00  0.00           H
ATOM   2643  CA  THR A 278      60.460  47.710  52.030  1.00  0.00           C
ATOM   2644  CB  THR A 278      61.460  48.570  52.750  1.00  0.00           C
ATOM   2645  OG1 THR A 278      61.230  48.410  54.150  1.00  0.00           O
ATOM   2646  HG1 THR A 278      60.460  47.780  54.240  1.00  0.00           H
ATOM   2647  CG2 THR A 278      61.500  50.030  52.440  1.00  0.00           C
ATOM   2648  C   THR A 278      60.880  46.230  52.220  1.00  0.00           C
ATOM   2649  O   THR A 278      60.410  45.550  53.140  1.00  0.00           O
ATOM   2650  N   GLN A 279      61.760  45.800  51.360  1.00  0.00           N
ATOM   2651  H   GLN A 279      62.160  46.530  50.790  1.00  0.00           H
ATOM   2652  CA  GLN A 279      62.320  44.430  51.210  1.00  0.00           C
ATOM   2653  CB  GLN A 279      63.170  44.110  52.460  1.00  0.00           C
ATOM   2654  CG  GLN A 279      64.470  44.950  52.380  1.00  0.00           C
ATOM   2655  CD  GLN A 279      65.390  44.700  53.580  1.00  0.00           C
ATOM   2656  OE1 GLN A 279      65.080  44.280  54.700  1.00  0.00           O
ATOM   2657  NE2 GLN A 279      66.660  44.880  53.310  1.00  0.00           N
ATOM   2658 1HE2 GLN A 279      66.900  44.970  52.340  1.00  0.00           H
ATOM   2659 2HE2 GLN A 279      67.390  44.890  54.000  1.00  0.00           H
ATOM   2660  C   GLN A 279      61.510  43.220  50.730  1.00  0.00           C
ATOM   2661  O   GLN A 279      61.850  42.070  50.940  1.00  0.00           O
ATOM   2662  N   MET A 280      60.290  43.520  50.300  1.00  0.00           N
ATOM   2663  H   MET A 280      59.850  44.350  50.640  1.00  0.00           H
ATOM   2664  CA  MET A 280      59.540  42.570  49.550  1.00  0.00           C
ATOM   2665  CB  MET A 280      58.030  42.700  49.680  1.00  0.00           C
ATOM   2666  CG  MET A 280      57.590  42.920  51.160  1.00  0.00           C
ATOM   2667  SD  MET A 280      57.880  44.620  51.740  1.00  0.00           S
ATOM   2668  CE  MET A 280      56.820  45.370  50.510  1.00  0.00           C
ATOM   2669  C   MET A 280      59.870  42.530  48.070  1.00  0.00           C
ATOM   2670  O   MET A 280      60.250  41.410  47.540  1.00  0.00           O
ATOM   2671  N   LEU A 281      59.920  43.610  47.280  1.00  0.00           N
ATOM   2672  H   LEU A 281      59.460  44.470  47.490  1.00  0.00           H
ATOM   2673  CA  LEU A 281      60.300  43.480  45.880  1.00  0.00           C
ATOM   2674  CB  LEU A 281      59.750  44.570  44.960  1.00  0.00           C
ATOM   2675  CG  LEU A 281      58.250  44.230  44.840  1.00  0.00           C
ATOM   2676  CD1 LEU A 281      57.560  45.210  43.900  1.00  0.00           C
ATOM   2677  CD2 LEU A 281      58.110  42.830  44.170  1.00  0.00           C
ATOM   2678  C   LEU A 281      61.780  43.400  45.720  1.00  0.00           C
ATOM   2679  O   LEU A 281      62.610  44.100  46.370  1.00  0.00           O
ATOM   2680  N   ASP A 282      62.240  42.570  44.770  1.00  0.00           N
ATOM   2681  H   ASP A 282      61.660  42.040  44.160  1.00  0.00           H
ATOM   2682  CA  ASP A 282      63.690  42.330  44.500  1.00  0.00           C
ATOM   2683  CB  ASP A 282      64.180  41.010  45.110  1.00  0.00           C
ATOM   2684  CG  ASP A 282      65.530  40.530  44.660  1.00  0.00           C
ATOM   2685  OD1 ASP A 282      66.510  40.730  45.330  1.00  0.00           O
ATOM   2686  OD2 ASP A 282      65.620  39.920  43.610  1.00  0.00           O
ATOM   2687  C   ASP A 282      64.010  42.420  43.030  1.00  0.00           C
ATOM   2688  O   ASP A 282      64.910  43.180  42.580  1.00  0.00           O
ATOM   2689  N   SER A 283      63.150  41.830  42.180  1.00  0.00           N
ATOM   2690  H   SER A 283      62.290  41.450  42.520  1.00  0.00           H
ATOM   2691  CA  SER A 283      63.470  41.720  40.740  1.00  0.00           C
ATOM   2692  CB  SER A 283      63.900  40.270  40.470  1.00  0.00           C
ATOM   2693  OG  SER A 283      65.200  39.850  40.990  1.00  0.00           O
ATOM   2694  HG  SER A 283      65.150  39.740  41.980  1.00  0.00           H
ATOM   2695  C   SER A 283      62.300  42.090  39.790  1.00  0.00           C
ATOM   2696  O   SER A 283      62.650  42.470  38.650  1.00  0.00           O
ATOM   2697  N   MET A 284      61.160  42.540  40.340  1.00  0.00           N
ATOM   2698  H   MET A 284      60.840  42.180  41.220  1.00  0.00           H
ATOM   2699  CA  MET A 284      60.100  43.180  39.540  1.00  0.00           C
ATOM   2700  CB  MET A 284      58.860  43.430  40.390  1.00  0.00           C
ATOM   2701  CG  MET A 284      57.950  42.220  40.330  1.00  0.00           C
ATOM   2702  SD  MET A 284      57.280  42.130  38.650  1.00  0.00           S
ATOM   2703  CE  MET A 284      55.560  42.160  39.190  1.00  0.00           C
ATOM   2704  C   MET A 284      60.430  44.540  38.900  1.00  0.00           C
ATOM   2705  O   MET A 284      59.600  45.200  38.350  1.00  0.00           O
ATOM   2706  N   ILE A 285      61.560  45.090  39.330  1.00  0.00           N
ATOM   2707  H   ILE A 285      61.870  44.890  40.260  1.00  0.00           H
ATOM   2708  CA  ILE A 285      62.230  46.250  38.740  1.00  0.00           C
ATOM   2709  CB  ILE A 285      63.430  46.530  39.660  1.00  0.00           C
ATOM   2710  CG1 ILE A 285      64.110  47.820  39.280  1.00  0.00           C
ATOM   2711  CG2 ILE A 285      64.450  45.410  39.660  1.00  0.00           C
ATOM   2712  CD  ILE A 285      63.220  49.060  39.600  1.00  0.00           C
ATOM   2713  C   ILE A 285      62.650  46.050  37.260  1.00  0.00           C
ATOM   2714  O   ILE A 285      62.530  46.960  36.470  1.00  0.00           O
ATOM   2715  N   LYS A 286      62.880  44.820  36.880  1.00  0.00           N
ATOM   2716  H   LYS A 286      62.820  44.080  37.550  1.00  0.00           H
ATOM   2717  CA  LYS A 286      63.200  44.410  35.480  1.00  0.00           C
ATOM   2718  CB  LYS A 286      64.720  44.380  35.280  1.00  0.00           C
ATOM   2719  CG  LYS A 286      65.510  43.630  36.310  1.00  0.00           C
ATOM   2720  CD  LYS A 286      66.990  43.870  36.030  1.00  0.00           C
ATOM   2721  CE  LYS A 286      67.890  43.480  37.210  1.00  0.00           C
ATOM   2722  NZ  LYS A 286      69.300  43.710  36.930  1.00  0.00           N
ATOM   2723  HZ1 LYS A 286      69.460  44.680  36.750  1.00  0.00           H
ATOM   2724  HZ2 LYS A 286      69.870  43.310  37.650  1.00  0.00           H
ATOM   2725  HZ3 LYS A 286      69.490  43.170  36.110  1.00  0.00           H
ATOM   2726  C   LYS A 286      62.560  43.170  34.810  1.00  0.00           C
ATOM   2727  O   LYS A 286      61.940  43.270  33.720  1.00  0.00           O
ATOM   2728  N   ASN A 287      62.630  42.070  35.550  1.00  0.00           N
ATOM   2729  H   ASN A 287      63.160  42.050  36.400  1.00  0.00           H
ATOM   2730  CA  ASN A 287      62.110  40.700  35.130  1.00  0.00           C
ATOM   2731  CB  ASN A 287      62.770  39.790  36.160  1.00  0.00           C
ATOM   2732  CG  ASN A 287      64.270  39.650  36.290  1.00  0.00           C
ATOM   2733  OD1 ASN A 287      65.000  40.540  36.300  1.00  0.00           O
ATOM   2734  ND2 ASN A 287      64.680  38.390  36.370  1.00  0.00           N
ATOM   2735 1HD2 ASN A 287      64.040  37.620  36.250  1.00  0.00           H
ATOM   2736 2HD2 ASN A 287      65.600  38.160  36.690  1.00  0.00           H
ATOM   2737  C   ASN A 287      60.580  40.650  35.190  1.00  0.00           C
ATOM   2738  O   ASN A 287      60.050  41.210  36.150  1.00  0.00           O
ATOM   2739  N   PRO A 288      59.980  39.980  34.180  1.00  0.00           N
ATOM   2740  CA  PRO A 288      58.570  39.650  34.160  1.00  0.00           C
ATOM   2741  CB  PRO A 288      58.270  39.440  32.720  1.00  0.00           C
ATOM   2742  CG  PRO A 288      59.590  38.830  32.140  1.00  0.00           C
ATOM   2743  CD  PRO A 288      60.610  39.720  32.880  1.00  0.00           C
ATOM   2744  C   PRO A 288      58.210  38.540  35.130  1.00  0.00           C
ATOM   2745  O   PRO A 288      58.840  37.490  35.130  1.00  0.00           O
ATOM   2746  N   ARG A 289      57.300  38.960  36.010  1.00  0.00           N
ATOM   2747  H   ARG A 289      56.830  39.820  35.830  1.00  0.00           H
ATOM   2748  CA  ARG A 289      56.840  38.140  37.160  1.00  0.00           C
ATOM   2749  CB  ARG A 289      56.320  36.740  36.750  1.00  0.00           C
ATOM   2750  CG  ARG A 289      55.170  36.930  35.820  1.00  0.00           C
ATOM   2751  CD  ARG A 289      54.520  35.600  35.500  1.00  0.00           C
ATOM   2752  NE  ARG A 289      53.320  35.840  34.700  1.00  0.00           N
ATOM   2753  HE  ARG A 289      53.390  36.550  34.000  1.00  0.00           H
ATOM   2754  CZ  ARG A 289      52.150  35.090  34.710  1.00  0.00           C
ATOM   2755  NH1 ARG A 289      51.180  35.480  33.930  1.00  0.00           N
ATOM   2756 1HH1 ARG A 289      51.340  36.240  33.290  1.00  0.00           H
ATOM   2757 2HH1 ARG A 289      50.290  35.030  33.970  1.00  0.00           H
ATOM   2758  NH2 ARG A 289      52.070  33.920  35.400  1.00  0.00           N
ATOM   2759 1HH2 ARG A 289      52.870  33.440  35.780  1.00  0.00           H
ATOM   2760 2HH2 ARG A 289      51.160  33.540  35.570  1.00  0.00           H
ATOM   2761  C   ARG A 289      57.830  38.090  38.380  1.00  0.00           C
ATOM   2762  O   ARG A 289      59.010  37.980  38.090  1.00  0.00           O
ATOM   2763  N   PRO A 290      57.360  38.300  39.640  1.00  0.00           N
ATOM   2764  CA  PRO A 290      58.190  38.240  40.850  1.00  0.00           C
ATOM   2765  CB  PRO A 290      57.170  38.640  41.970  1.00  0.00           C
ATOM   2766  CG  PRO A 290      55.820  38.240  41.430  1.00  0.00           C
ATOM   2767  CD  PRO A 290      56.030  38.660  39.990  1.00  0.00           C
ATOM   2768  C   PRO A 290      58.810  36.820  41.060  1.00  0.00           C
ATOM   2769  O   PRO A 290      58.290  35.790  40.620  1.00  0.00           O
ATOM   2770  N   THR A 291      59.960  36.800  41.710  1.00  0.00           N
ATOM   2771  H   THR A 291      60.440  37.660  41.850  1.00  0.00           H
ATOM   2772  CA  THR A 291      60.640  35.560  42.250  1.00  0.00           C
ATOM   2773  CB  THR A 291      62.090  35.800  42.710  1.00  0.00           C
ATOM   2774  OG1 THR A 291      62.160  36.730  43.760  1.00  0.00           O
ATOM   2775  HG1 THR A 291      62.100  37.680  43.430  1.00  0.00           H
ATOM   2776  CG2 THR A 291      63.100  36.110  41.590  1.00  0.00           C
ATOM   2777  C   THR A 291      59.890  34.930  43.450  1.00  0.00           C
ATOM   2778  O   THR A 291      59.010  35.480  44.010  1.00  0.00           O
ATOM   2779  N   ARG A 292      60.360  33.780  43.860  1.00  0.00           N
ATOM   2780  H   ARG A 292      61.050  33.240  43.410  1.00  0.00           H
ATOM   2781  CA  ARG A 292      59.820  33.050  45.010  1.00  0.00           C
ATOM   2782  CB  ARG A 292      60.700  31.810  45.350  1.00  0.00           C
ATOM   2783  CG  ARG A 292      60.060  30.900  46.390  1.00  0.00           C
ATOM   2784  CD  ARG A 292      58.730  30.450  45.830  1.00  0.00           C
ATOM   2785  NE  ARG A 292      57.680  30.540  46.820  1.00  0.00           N
ATOM   2786  HE  ARG A 292      57.900  30.000  47.630  1.00  0.00           H
ATOM   2787  CZ  ARG A 292      56.450  31.100  46.820  1.00  0.00           C
ATOM   2788  NH1 ARG A 292      55.810  31.600  45.800  1.00  0.00           N
ATOM   2789 1HH1 ARG A 292      56.190  31.490  44.890  1.00  0.00           H
ATOM   2790 2HH1 ARG A 292      54.940  32.090  45.910  1.00  0.00           H
ATOM   2791  NH2 ARG A 292      55.660  31.000  47.950  1.00  0.00           N
ATOM   2792 1HH2 ARG A 292      56.050  30.580  48.780  1.00  0.00           H
ATOM   2793 2HH2 ARG A 292      54.790  31.460  47.860  1.00  0.00           H
ATOM   2794  C   ARG A 292      59.870  34.040  46.240  1.00  0.00           C
ATOM   2795  O   ARG A 292      58.920  33.960  47.060  1.00  0.00           O
ATOM   2796  N   ALA A 293      61.040  34.610  46.610  1.00  0.00           N
ATOM   2797  H   ALA A 293      61.840  34.160  46.230  1.00  0.00           H
ATOM   2798  CA  ALA A 293      61.150  35.390  47.860  1.00  0.00           C
ATOM   2799  CB  ALA A 293      62.610  35.780  47.970  1.00  0.00           C
ATOM   2800  C   ALA A 293      60.300  36.640  47.810  1.00  0.00           C
ATOM   2801  O   ALA A 293      59.530  36.770  48.790  1.00  0.00           O
ATOM   2802  N   GLU A 294      60.240  37.320  46.630  1.00  0.00           N
ATOM   2803  H   GLU A 294      61.010  37.450  46.000  1.00  0.00           H
ATOM   2804  CA  GLU A 294      59.080  38.260  46.460  1.00  0.00           C
ATOM   2805  CB  GLU A 294      59.210  38.870  45.080  1.00  0.00           C
ATOM   2806  CG  GLU A 294      60.490  39.620  44.810  1.00  0.00           C
ATOM   2807  CD  GLU A 294      60.790  39.960  43.320  1.00  0.00           C
ATOM   2808  OE1 GLU A 294      61.420  39.170  42.610  1.00  0.00           O
ATOM   2809  OE2 GLU A 294      60.520  41.160  42.990  1.00  0.00           O
ATOM   2810  C   GLU A 294      57.590  37.710  46.550  1.00  0.00           C
ATOM   2811  O   GLU A 294      57.010  38.060  47.570  1.00  0.00           O
ATOM   2812  N   ALA A 295      57.280  36.600  45.910  1.00  0.00           N
ATOM   2813  H   ALA A 295      57.830  36.230  45.170  1.00  0.00           H
ATOM   2814  CA  ALA A 295      55.980  35.940  46.080  1.00  0.00           C
ATOM   2815  CB  ALA A 295      56.080  34.660  45.210  1.00  0.00           C
ATOM   2816  C   ALA A 295      55.510  35.600  47.470  1.00  0.00           C
ATOM   2817  O   ALA A 295      54.450  36.070  47.880  1.00  0.00           O
ATOM   2818  N   GLY A 296      56.420  35.050  48.270  1.00  0.00           N
ATOM   2819  H   GLY A 296      57.240  34.650  47.860  1.00  0.00           H
ATOM   2820  CA  GLY A 296      56.290  34.810  49.710  1.00  0.00           C
ATOM   2821  C   GLY A 296      56.280  36.090  50.590  1.00  0.00           C
ATOM   2822  O   GLY A 296      55.420  36.210  51.500  1.00  0.00           O
ATOM   2823  N   ASP A 297      57.320  36.870  50.560  1.00  0.00           N
ATOM   2824  H   ASP A 297      58.160  36.670  50.080  1.00  0.00           H
ATOM   2825  CA  ASP A 297      57.350  38.120  51.380  1.00  0.00           C
ATOM   2826  CB  ASP A 297      58.680  38.830  51.450  1.00  0.00           C
ATOM   2827  CG  ASP A 297      59.850  38.120  52.170  1.00  0.00           C
ATOM   2828  OD1 ASP A 297      60.620  37.380  51.500  1.00  0.00           O
ATOM   2829  OD2 ASP A 297      59.960  38.150  53.390  1.00  0.00           O
ATOM   2830  C   ASP A 297      56.220  39.130  50.930  1.00  0.00           C
ATOM   2831  O   ASP A 297      55.720  39.930  51.750  1.00  0.00           O
ATOM   2832  N   VAL A 298      55.810  39.110  49.670  1.00  0.00           N
ATOM   2833  H   VAL A 298      56.350  38.670  48.960  1.00  0.00           H
ATOM   2834  CA  VAL A 298      54.560  39.690  49.240  1.00  0.00           C
ATOM   2835  CB  VAL A 298      54.390  40.090  47.720  1.00  0.00           C
ATOM   2836  CG1 VAL A 298      53.950  38.840  46.890  1.00  0.00           C
ATOM   2837  CG2 VAL A 298      53.720  41.470  47.630  1.00  0.00           C
ATOM   2838  C   VAL A 298      53.290  39.030  49.780  1.00  0.00           C
ATOM   2839  O   VAL A 298      52.550  39.730  50.520  1.00  0.00           O
ATOM   2840  N   ALA A 299      53.220  37.690  49.860  1.00  0.00           N
ATOM   2841  H   ALA A 299      53.820  37.090  49.350  1.00  0.00           H
ATOM   2842  CA  ALA A 299      52.130  36.940  50.480  1.00  0.00           C
ATOM   2843  CB  ALA A 299      52.280  35.390  50.360  1.00  0.00           C
ATOM   2844  C   ALA A 299      51.940  37.250  52.000  1.00  0.00           C
ATOM   2845  O   ALA A 299      50.840  37.850  52.440  1.00  0.00           O
ATOM   2846  N   ASN A 300      53.020  37.330  52.710  1.00  0.00           N
ATOM   2847  H   ASN A 300      53.800  36.750  52.470  1.00  0.00           H
ATOM   2848  CA  ASN A 300      53.210  37.760  54.130  1.00  0.00           C
ATOM   2849  CB  ASN A 300      54.670  37.610  54.710  1.00  0.00           C
ATOM   2850  CG  ASN A 300      55.180  36.140  54.730  1.00  0.00           C
ATOM   2851  OD1 ASN A 300      54.600  35.100  54.730  1.00  0.00           O
ATOM   2852  ND2 ASN A 300      56.500  36.090  54.970  1.00  0.00           N
ATOM   2853 1HD2 ASN A 300      57.040  36.930  55.040  1.00  0.00           H
ATOM   2854 2HD2 ASN A 300      56.940  35.210  55.120  1.00  0.00           H
ATOM   2855  C   ASN A 300      52.740  39.190  54.440  1.00  0.00           C
ATOM   2856  O   ASN A 300      51.780  39.420  55.220  1.00  0.00           O
ATOM   2857  N   ALA A 301      53.200  40.100  53.540  1.00  0.00           N
ATOM   2858  H   ALA A 301      53.880  39.840  52.860  1.00  0.00           H
ATOM   2859  CA  ALA A 301      52.900  41.540  53.500  1.00  0.00           C
ATOM   2860  CB  ALA A 301      53.740  42.150  52.360  1.00  0.00           C
ATOM   2861  C   ALA A 301      51.380  41.770  53.380  1.00  0.00           C
ATOM   2862  O   ALA A 301      50.820  42.520  54.190  1.00  0.00           O
ATOM   2863  N   ILE A 302      50.760  41.190  52.350  1.00  0.00           N
ATOM   2864  H   ILE A 302      51.230  40.450  51.870  1.00  0.00           H
ATOM   2865  CA  ILE A 302      49.330  41.330  52.120  1.00  0.00           C
ATOM   2866  CB  ILE A 302      49.040  41.010  50.600  1.00  0.00           C
ATOM   2867  CG1 ILE A 302      49.930  41.720  49.580  1.00  0.00           C
ATOM   2868  CG2 ILE A 302      47.590  41.410  50.300  1.00  0.00           C
ATOM   2869  CD  ILE A 302      50.200  40.920  48.290  1.00  0.00           C
ATOM   2870  C   ILE A 302      48.400  40.690  53.160  1.00  0.00           C
ATOM   2871  O   ILE A 302      47.550  41.390  53.650  1.00  0.00           O
ATOM   2872  N   LEU A 303      48.820  39.580  53.780  1.00  0.00           N
ATOM   2873  H   LEU A 303      49.770  39.280  53.610  1.00  0.00           H
ATOM   2874  CA  LEU A 303      48.060  38.940  54.850  1.00  0.00           C
ATOM   2875  CB  LEU A 303      48.510  37.510  55.120  1.00  0.00           C
ATOM   2876  CG  LEU A 303      48.220  36.480  54.050  1.00  0.00           C
ATOM   2877  CD1 LEU A 303      49.260  35.360  54.070  1.00  0.00           C
ATOM   2878  CD2 LEU A 303      46.770  35.930  54.190  1.00  0.00           C
ATOM   2879  C   LEU A 303      48.030  39.640  56.240  1.00  0.00           C
ATOM   2880  O   LEU A 303      47.080  39.400  57.010  1.00  0.00           O
ATOM   2881  N   ASP A 304      49.010  40.560  56.380  1.00  0.00           N
ATOM   2882  H   ASP A 304      49.520  40.950  55.610  1.00  0.00           H
ATOM   2883  CA  ASP A 304      49.210  41.350  57.660  1.00  0.00           C
ATOM   2884  CB  ASP A 304      50.460  42.160  57.390  1.00  0.00           C
ATOM   2885  CG  ASP A 304      51.140  42.650  58.660  1.00  0.00           C
ATOM   2886  OD1 ASP A 304      51.510  41.690  59.320  1.00  0.00           O
ATOM   2887  OD2 ASP A 304      51.120  43.830  58.950  1.00  0.00           O
ATOM   2888  C   ASP A 304      48.030  42.190  58.000  1.00  0.00           C
ATOM   2889  O   ASP A 304      47.140  42.410  57.190  1.00  0.00           O
ATOM   2890  N   GLY A 305      47.960  42.500  59.260  1.00  0.00           N
ATOM   2891  H   GLY A 305      48.770  42.350  59.830  1.00  0.00           H
ATOM   2892  CA  GLY A 305      46.960  43.250  60.030  1.00  0.00           C
ATOM   2893  C   GLY A 305      46.840  44.730  59.510  1.00  0.00           C
ATOM   2894  O   GLY A 305      45.860  45.360  59.880  1.00  0.00           O
ATOM   2895  N   THR A 306      47.900  45.230  58.920  1.00  0.00           N
ATOM   2896  H   THR A 306      48.650  44.590  58.730  1.00  0.00           H
ATOM   2897  CA  THR A 306      48.070  46.590  58.400  1.00  0.00           C
ATOM   2898  CB  THR A 306      49.520  46.830  57.880  1.00  0.00           C
ATOM   2899  OG1 THR A 306      50.030  45.720  57.190  1.00  0.00           O
ATOM   2900  HG1 THR A 306      50.510  45.130  57.840  1.00  0.00           H
ATOM   2901  CG2 THR A 306      50.380  47.190  59.100  1.00  0.00           C
ATOM   2902  C   THR A 306      47.160  46.950  57.200  1.00  0.00           C
ATOM   2903  O   THR A 306      46.560  46.010  56.570  1.00  0.00           O
ATOM   2904  N   ASP A 307      46.970  48.230  56.900  1.00  0.00           N
ATOM   2905  H   ASP A 307      47.220  48.960  57.530  1.00  0.00           H
ATOM   2906  CA  ASP A 307      45.980  48.760  55.900  1.00  0.00           C
ATOM   2907  CB  ASP A 307      45.620  50.260  56.170  1.00  0.00           C
ATOM   2908  CG  ASP A 307      44.830  50.460  57.440  1.00  0.00           C
ATOM   2909  OD1 ASP A 307      45.440  50.510  58.510  1.00  0.00           O
ATOM   2910  OD2 ASP A 307      43.590  50.380  57.410  1.00  0.00           O
ATOM   2911  C   ASP A 307      46.440  48.650  54.390  1.00  0.00           C
ATOM   2912  O   ASP A 307      45.780  48.010  53.590  1.00  0.00           O
ATOM   2913  N   ALA A 308      47.690  49.050  54.120  1.00  0.00           N
ATOM   2914  H   ALA A 308      48.330  49.330  54.830  1.00  0.00           H
ATOM   2915  CA  ALA A 308      48.270  49.100  52.750  1.00  0.00           C
ATOM   2916  CB  ALA A 308      48.480  50.600  52.340  1.00  0.00           C
ATOM   2917  C   ALA A 308      49.590  48.290  52.550  1.00  0.00           C
ATOM   2918  O   ALA A 308      50.330  48.030  53.470  1.00  0.00           O
ATOM   2919  N   VAL A 309      49.890  48.190  51.270  1.00  0.00           N
ATOM   2920  H   VAL A 309      49.400  48.470  50.440  1.00  0.00           H
ATOM   2921  CA  VAL A 309      51.180  47.550  50.870  1.00  0.00           C
ATOM   2922  CB  VAL A 309      50.910  46.140  50.320  1.00  0.00           C
ATOM   2923  CG1 VAL A 309      49.790  46.040  49.320  1.00  0.00           C
ATOM   2924  CG2 VAL A 309      52.170  45.510  49.790  1.00  0.00           C
ATOM   2925  C   VAL A 309      51.960  48.480  49.840  1.00  0.00           C
ATOM   2926  O   VAL A 309      51.360  48.730  48.790  1.00  0.00           O
ATOM   2927  N   MET A 310      53.000  49.050  50.350  1.00  0.00           N
ATOM   2928  H   MET A 310      53.400  48.800  51.240  1.00  0.00           H
ATOM   2929  CA  MET A 310      53.860  49.970  49.520  1.00  0.00           C
ATOM   2930  CB  MET A 310      54.560  50.950  50.410  1.00  0.00           C
ATOM   2931  CG  MET A 310      55.160  52.150  49.720  1.00  0.00           C
ATOM   2932  SD  MET A 310      56.910  51.850  49.330  1.00  0.00           S
ATOM   2933  CE  MET A 310      57.610  52.590  50.750  1.00  0.00           C
ATOM   2934  C   MET A 310      54.860  49.190  48.650  1.00  0.00           C
ATOM   2935  O   MET A 310      55.660  48.360  49.200  1.00  0.00           O
ATOM   2936  N   LEU A 311      54.490  48.960  47.380  1.00  0.00           N
ATOM   2937  H   LEU A 311      53.660  49.300  46.930  1.00  0.00           H
ATOM   2938  CA  LEU A 311      55.260  48.220  46.320  1.00  0.00           C
ATOM   2939  CB  LEU A 311      54.370  47.790  45.120  1.00  0.00           C
ATOM   2940  CG  LEU A 311      53.130  46.850  45.420  1.00  0.00           C
ATOM   2941  CD1 LEU A 311      52.340  46.610  44.160  1.00  0.00           C
ATOM   2942  CD2 LEU A 311      53.360  45.590  46.240  1.00  0.00           C
ATOM   2943  C   LEU A 311      56.600  48.970  45.990  1.00  0.00           C
ATOM   2944  O   LEU A 311      56.890  50.030  46.650  1.00  0.00           O
ATOM   2945  N   SER A 312      57.300  48.500  44.920  1.00  0.00           N
ATOM   2946  H   SER A 312      56.770  47.930  44.280  1.00  0.00           H
ATOM   2947  CA  SER A 312      58.570  49.090  44.470  1.00  0.00           C
ATOM   2948  CB  SER A 312      59.720  48.930  45.460  1.00  0.00           C
ATOM   2949  OG  SER A 312      60.870  49.690  45.000  1.00  0.00           O
ATOM   2950  HG  SER A 312      61.710  49.160  45.050  1.00  0.00           H
ATOM   2951  C   SER A 312      59.130  48.690  43.120  1.00  0.00           C
ATOM   2952  O   SER A 312      59.440  47.510  42.910  1.00  0.00           O
ATOM   2953  N   GLY A 313      58.960  49.620  42.190  1.00  0.00           N
ATOM   2954  H   GLY A 313      58.590  50.500  42.500  1.00  0.00           H
ATOM   2955  CA  GLY A 313      59.370  49.290  40.840  1.00  0.00           C
ATOM   2956  C   GLY A 313      58.360  48.790  39.780  1.00  0.00           C
ATOM   2957  O   GLY A 313      58.540  48.970  38.620  1.00  0.00           O
ATOM   2958  N   GLU A 314      57.300  48.120  40.200  1.00  0.00           N
ATOM   2959  H   GLU A 314      57.130  48.010  41.180  1.00  0.00           H
ATOM   2960  CA  GLU A 314      56.430  47.250  39.310  1.00  0.00           C
ATOM   2961  CB  GLU A 314      55.430  46.550  40.260  1.00  0.00           C
ATOM   2962  CG  GLU A 314      54.340  47.390  40.920  1.00  0.00           C
ATOM   2963  CD  GLU A 314      54.870  48.630  41.600  1.00  0.00           C
ATOM   2964  OE1 GLU A 314      55.830  48.550  42.450  1.00  0.00           O
ATOM   2965  OE2 GLU A 314      54.200  49.640  41.370  1.00  0.00           O
ATOM   2966  C   GLU A 314      55.830  47.820  38.010  1.00  0.00           C
ATOM   2967  O   GLU A 314      55.500  47.140  37.040  1.00  0.00           O
ATOM   2968  N   SER A 315      55.180  48.980  38.240  1.00  0.00           N
ATOM   2969  H   SER A 315      54.850  49.190  39.160  1.00  0.00           H
ATOM   2970  CA  SER A 315      54.730  49.830  37.130  1.00  0.00           C
ATOM   2971  CB  SER A 315      53.380  50.550  37.450  1.00  0.00           C
ATOM   2972  OG  SER A 315      52.850  51.370  36.380  1.00  0.00           O
ATOM   2973  HG  SER A 315      51.880  51.630  36.440  1.00  0.00           H
ATOM   2974  C   SER A 315      55.760  50.880  36.690  1.00  0.00           C
ATOM   2975  O   SER A 315      55.910  51.220  35.550  1.00  0.00           O
ATOM   2976  N   ALA A 316      56.510  51.350  37.690  1.00  0.00           N
ATOM   2977  H   ALA A 316      56.300  50.960  38.590  1.00  0.00           H
ATOM   2978  CA  ALA A 316      57.390  52.540  37.700  1.00  0.00           C
ATOM   2979  CB  ALA A 316      58.060  52.740  39.060  1.00  0.00           C
ATOM   2980  C   ALA A 316      58.490  52.370  36.640  1.00  0.00           C
ATOM   2981  O   ALA A 316      58.440  53.060  35.670  1.00  0.00           O
ATOM   2982  N   LYS A 317      59.240  51.250  36.830  1.00  0.00           N
ATOM   2983  H   LYS A 317      59.190  50.790  37.710  1.00  0.00           H
ATOM   2984  CA  LYS A 317      60.310  50.750  35.970  1.00  0.00           C
ATOM   2985  CB  LYS A 317      61.590  50.900  36.830  1.00  0.00           C
ATOM   2986  CG  LYS A 317      62.160  52.260  36.850  1.00  0.00           C
ATOM   2987  CD  LYS A 317      62.840  52.590  35.520  1.00  0.00           C
ATOM   2988  CE  LYS A 317      63.530  53.940  35.750  1.00  0.00           C
ATOM   2989  NZ  LYS A 317      64.820  53.820  36.480  1.00  0.00           N
ATOM   2990  HZ1 LYS A 317      65.340  53.200  35.910  1.00  0.00           H
ATOM   2991  HZ2 LYS A 317      65.200  54.730  36.620  1.00  0.00           H
ATOM   2992  HZ3 LYS A 317      64.780  53.260  37.310  1.00  0.00           H
ATOM   2993  C   LYS A 317      60.310  49.330  35.410  1.00  0.00           C
ATOM   2994  O   LYS A 317      61.030  48.970  34.500  1.00  0.00           O
ATOM   2995  N   GLY A 318      59.340  48.540  35.840  1.00  0.00           N
ATOM   2996  H   GLY A 318      58.870  48.860  36.660  1.00  0.00           H
ATOM   2997  CA  GLY A 318      59.180  47.170  35.380  1.00  0.00           C
ATOM   2998  C   GLY A 318      58.830  47.090  33.940  1.00  0.00           C
ATOM   2999  O   GLY A 318      58.090  47.940  33.460  1.00  0.00           O
ATOM   3000  N   LYS A 319      59.210  45.970  33.370  1.00  0.00           N
ATOM   3001  H   LYS A 319      59.310  45.100  33.870  1.00  0.00           H
ATOM   3002  CA  LYS A 319      59.110  45.700  31.860  1.00  0.00           C
ATOM   3003  CB  LYS A 319      59.930  44.380  31.730  1.00  0.00           C
ATOM   3004  CG  LYS A 319      60.240  44.160  30.240  1.00  0.00           C
ATOM   3005  CD  LYS A 319      60.890  42.820  29.940  1.00  0.00           C
ATOM   3006  CE  LYS A 319      62.250  42.600  30.700  1.00  0.00           C
ATOM   3007  NZ  LYS A 319      63.360  42.940  29.870  1.00  0.00           N
ATOM   3008  HZ1 LYS A 319      64.260  42.880  30.300  1.00  0.00           H
ATOM   3009  HZ2 LYS A 319      63.330  42.350  29.060  1.00  0.00           H
ATOM   3010  HZ3 LYS A 319      63.210  43.870  29.520  1.00  0.00           H
ATOM   3011  C   LYS A 319      57.760  45.580  31.170  1.00  0.00           C
ATOM   3012  O   LYS A 319      57.560  46.130  30.080  1.00  0.00           O
ATOM   3013  N   TYR A 320      56.770  45.360  32.020  1.00  0.00           N
ATOM   3014  H   TYR A 320      56.940  45.490  33.000  1.00  0.00           H
ATOM   3015  CA  TYR A 320      55.350  45.250  31.640  1.00  0.00           C
ATOM   3016  CB  TYR A 320      55.030  43.810  31.250  1.00  0.00           C
ATOM   3017  CG  TYR A 320      55.720  43.310  29.960  1.00  0.00           C
ATOM   3018  CD1 TYR A 320      56.550  42.170  29.990  1.00  0.00           C
ATOM   3019  HD1 TYR A 320      56.340  41.340  30.660  1.00  0.00           H
ATOM   3020  CD2 TYR A 320      55.740  44.140  28.790  1.00  0.00           C
ATOM   3021  HD2 TYR A 320      55.070  44.990  28.710  1.00  0.00           H
ATOM   3022  CE1 TYR A 320      57.430  41.910  28.920  1.00  0.00           C
ATOM   3023  HE1 TYR A 320      58.050  41.010  28.910  1.00  0.00           H
ATOM   3024  CE2 TYR A 320      56.530  43.790  27.730  1.00  0.00           C
ATOM   3025  HE2 TYR A 320      56.250  44.210  26.760  1.00  0.00           H
ATOM   3026  CZ  TYR A 320      57.350  42.680  27.760  1.00  0.00           C
ATOM   3027  OH  TYR A 320      58.320  42.410  26.810  1.00  0.00           O
ATOM   3028  HH  TYR A 320      57.880  42.590  25.930  1.00  0.00           H
ATOM   3029  C   TYR A 320      54.310  45.660  32.680  1.00  0.00           C
ATOM   3030  O   TYR A 320      53.540  44.820  33.160  1.00  0.00           O
ATOM   3031  N   PRO A 321      54.070  46.960  32.780  1.00  0.00           N
ATOM   3032  CA  PRO A 321      53.260  47.580  33.840  1.00  0.00           C
ATOM   3033  CB  PRO A 321      53.150  49.050  33.330  1.00  0.00           C
ATOM   3034  CG  PRO A 321      54.280  49.310  32.330  1.00  0.00           C
ATOM   3035  CD  PRO A 321      54.620  47.900  31.770  1.00  0.00           C
ATOM   3036  C   PRO A 321      51.870  47.010  34.090  1.00  0.00           C
ATOM   3037  O   PRO A 321      51.620  46.600  35.230  1.00  0.00           O
ATOM   3038  N   LEU A 322      51.120  46.810  32.990  1.00  0.00           N
ATOM   3039  H   LEU A 322      51.400  47.300  32.170  1.00  0.00           H
ATOM   3040  CA  LEU A 322      49.710  46.440  32.960  1.00  0.00           C
ATOM   3041  CB  LEU A 322      48.910  46.730  31.700  1.00  0.00           C
ATOM   3042  CG  LEU A 322      48.530  48.220  31.630  1.00  0.00           C
ATOM   3043  CD1 LEU A 322      47.660  48.500  30.370  1.00  0.00           C
ATOM   3044  CD2 LEU A 322      47.960  48.860  32.930  1.00  0.00           C
ATOM   3045  C   LEU A 322      49.560  44.970  33.330  1.00  0.00           C
ATOM   3046  O   LEU A 322      48.770  44.760  34.260  1.00  0.00           O
ATOM   3047  N   GLU A 323      50.520  44.130  32.850  1.00  0.00           N
ATOM   3048  H   GLU A 323      50.990  44.430  32.030  1.00  0.00           H
ATOM   3049  CA  GLU A 323      50.580  42.730  33.370  1.00  0.00           C
ATOM   3050  CB  GLU A 323      51.400  41.780  32.480  1.00  0.00           C
ATOM   3051  CG  GLU A 323      50.640  41.000  31.390  1.00  0.00           C
ATOM   3052  CD  GLU A 323      51.230  41.110  29.970  1.00  0.00           C
ATOM   3053  OE1 GLU A 323      52.150  40.350  29.630  1.00  0.00           O
ATOM   3054  OE2 GLU A 323      50.750  41.960  29.190  1.00  0.00           O
ATOM   3055  C   GLU A 323      51.150  42.610  34.870  1.00  0.00           C
ATOM   3056  O   GLU A 323      50.640  41.770  35.610  1.00  0.00           O
ATOM   3057  N   ALA A 324      52.160  43.360  35.200  1.00  0.00           N
ATOM   3058  H   ALA A 324      52.630  43.870  34.480  1.00  0.00           H
ATOM   3059  CA  ALA A 324      52.690  43.360  36.540  1.00  0.00           C
ATOM   3060  CB  ALA A 324      53.750  44.410  36.590  1.00  0.00           C
ATOM   3061  C   ALA A 324      51.620  43.690  37.580  1.00  0.00           C
ATOM   3062  O   ALA A 324      51.580  42.960  38.560  1.00  0.00           O
ATOM   3063  N   VAL A 325      50.860  44.790  37.290  1.00  0.00           N
ATOM   3064  H   VAL A 325      51.090  45.440  36.570  1.00  0.00           H
ATOM   3065  CA  VAL A 325      49.770  45.180  38.210  1.00  0.00           C
ATOM   3066  CB  VAL A 325      49.410  46.680  37.970  1.00  0.00           C
ATOM   3067  CG1 VAL A 325      50.620  47.590  38.200  1.00  0.00           C
ATOM   3068  CG2 VAL A 325      48.740  46.960  36.600  1.00  0.00           C
ATOM   3069  C   VAL A 325      48.640  44.140  38.260  1.00  0.00           C
ATOM   3070  O   VAL A 325      48.150  43.700  39.320  1.00  0.00           O
ATOM   3071  N   SER A 326      48.290  43.580  37.080  1.00  0.00           N
ATOM   3072  H   SER A 326      48.490  44.080  36.240  1.00  0.00           H
ATOM   3073  CA  SER A 326      47.340  42.430  36.890  1.00  0.00           C
ATOM   3074  CB  SER A 326      47.040  42.150  35.380  1.00  0.00           C
ATOM   3075  OG  SER A 326      46.170  41.020  35.170  1.00  0.00           O
ATOM   3076  HG  SER A 326      46.720  40.300  34.740  1.00  0.00           H
ATOM   3077  C   SER A 326      47.740  41.120  37.700  1.00  0.00           C
ATOM   3078  O   SER A 326      46.980  40.600  38.580  1.00  0.00           O
ATOM   3079  N   ILE A 327      49.010  40.650  37.570  1.00  0.00           N
ATOM   3080  H   ILE A 327      49.670  41.060  36.940  1.00  0.00           H
ATOM   3081  CA  ILE A 327      49.540  39.570  38.460  1.00  0.00           C
ATOM   3082  CB  ILE A 327      50.840  38.940  37.970  1.00  0.00           C
ATOM   3083  CG1 ILE A 327      50.970  37.690  38.770  1.00  0.00           C
ATOM   3084  CG2 ILE A 327      52.140  39.740  37.930  1.00  0.00           C
ATOM   3085  CD  ILE A 327      52.110  36.690  38.550  1.00  0.00           C
ATOM   3086  C   ILE A 327      49.580  39.950  39.990  1.00  0.00           C
ATOM   3087  O   ILE A 327      49.110  39.160  40.840  1.00  0.00           O
ATOM   3088  N   MET A 328      49.910  41.200  40.320  1.00  0.00           N
ATOM   3089  H   MET A 328      50.350  41.810  39.650  1.00  0.00           H
ATOM   3090  CA  MET A 328      49.800  41.830  41.670  1.00  0.00           C
ATOM   3091  CB  MET A 328      50.460  43.200  41.640  1.00  0.00           C
ATOM   3092  CG  MET A 328      51.980  43.010  41.710  1.00  0.00           C
ATOM   3093  SD  MET A 328      52.610  42.150  43.210  1.00  0.00           S
ATOM   3094  CE  MET A 328      54.370  42.420  43.200  1.00  0.00           C
ATOM   3095  C   MET A 328      48.290  41.750  42.250  1.00  0.00           C
ATOM   3096  O   MET A 328      47.990  41.160  43.250  1.00  0.00           O
ATOM   3097  N   ALA A 329      47.300  42.110  41.400  1.00  0.00           N
ATOM   3098  H   ALA A 329      47.540  42.640  40.580  1.00  0.00           H
ATOM   3099  CA  ALA A 329      45.850  42.020  41.610  1.00  0.00           C
ATOM   3100  CB  ALA A 329      45.090  42.780  40.550  1.00  0.00           C
ATOM   3101  C   ALA A 329      45.330  40.620  41.850  1.00  0.00           C
ATOM   3102  O   ALA A 329      44.680  40.530  42.920  1.00  0.00           O
ATOM   3103  N   THR A 330      45.770  39.700  41.010  1.00  0.00           N
ATOM   3104  H   THR A 330      46.300  39.890  40.190  1.00  0.00           H
ATOM   3105  CA  THR A 330      45.590  38.280  41.270  1.00  0.00           C
ATOM   3106  CB  THR A 330      45.990  37.420  40.040  1.00  0.00           C
ATOM   3107  OG1 THR A 330      45.100  37.700  38.920  1.00  0.00           O
ATOM   3108  HG1 THR A 330      44.150  37.450  39.150  1.00  0.00           H
ATOM   3109  CG2 THR A 330      45.990  35.940  40.280  1.00  0.00           C
ATOM   3110  C   THR A 330      46.180  37.830  42.610  1.00  0.00           C
ATOM   3111  O   THR A 330      45.520  37.190  43.410  1.00  0.00           O
ATOM   3112  N   ILE A 331      47.440  38.170  42.840  1.00  0.00           N
ATOM   3113  H   ILE A 331      48.030  38.610  42.150  1.00  0.00           H
ATOM   3114  CA  ILE A 331      48.160  37.790  44.090  1.00  0.00           C
ATOM   3115  CB  ILE A 331      49.610  38.160  43.950  1.00  0.00           C
ATOM   3116  CG1 ILE A 331      50.150  37.160  42.870  1.00  0.00           C
ATOM   3117  CG2 ILE A 331      50.420  37.980  45.250  1.00  0.00           C
ATOM   3118  CD  ILE A 331      51.550  37.340  42.520  1.00  0.00           C
ATOM   3119  C   ILE A 331      47.500  38.250  45.380  1.00  0.00           C
ATOM   3120  O   ILE A 331      47.270  37.470  46.330  1.00  0.00           O
ATOM   3121  N   CYS A 332      47.110  39.530  45.480  1.00  0.00           N
ATOM   3122  H   CYS A 332      47.370  40.190  44.770  1.00  0.00           H
ATOM   3123  CA  CYS A 332      46.350  40.100  46.550  1.00  0.00           C
ATOM   3124  CB  CYS A 332      46.150  41.580  46.450  1.00  0.00           C
ATOM   3125  SG  CYS A 332      45.460  42.390  47.930  1.00  0.00           S
ATOM   3126  HG  CYS A 332      46.350  41.720  48.660  1.00  0.00           H
ATOM   3127  C   CYS A 332      44.940  39.450  46.730  1.00  0.00           C
ATOM   3128  O   CYS A 332      44.550  39.010  47.810  1.00  0.00           O
ATOM   3129  N   GLU A 333      44.210  39.170  45.600  1.00  0.00           N
ATOM   3130  H   GLU A 333      44.480  39.460  44.690  1.00  0.00           H
ATOM   3131  CA  GLU A 333      42.930  38.410  45.610  1.00  0.00           C
ATOM   3132  CB  GLU A 333      42.360  38.360  44.170  1.00  0.00           C
ATOM   3133  CG  GLU A 333      41.450  39.550  43.770  1.00  0.00           C
ATOM   3134  CD  GLU A 333      40.070  39.670  44.380  1.00  0.00           C
ATOM   3135  OE1 GLU A 333      39.280  38.710  44.190  1.00  0.00           O
ATOM   3136  OE2 GLU A 333      39.580  40.740  44.780  1.00  0.00           O
ATOM   3137  C   GLU A 333      42.940  36.970  46.200  1.00  0.00           C
ATOM   3138  O   GLU A 333      42.010  36.440  46.870  1.00  0.00           O
ATOM   3139  N   ARG A 334      44.010  36.210  45.890  1.00  0.00           N
ATOM   3140  H   ARG A 334      44.640  36.450  45.150  1.00  0.00           H
ATOM   3141  CA  ARG A 334      44.380  34.860  46.420  1.00  0.00           C
ATOM   3142  CB  ARG A 334      45.430  34.050  45.690  1.00  0.00           C
ATOM   3143  CG  ARG A 334      45.290  34.020  44.200  1.00  0.00           C
ATOM   3144  CD  ARG A 334      46.440  33.220  43.550  1.00  0.00           C
ATOM   3145  NE  ARG A 334      46.320  31.800  43.820  1.00  0.00           N
ATOM   3146  HE  ARG A 334      45.370  31.590  43.990  1.00  0.00           H
ATOM   3147  CZ  ARG A 334      47.280  30.820  43.790  1.00  0.00           C
ATOM   3148  NH1 ARG A 334      48.470  31.030  43.320  1.00  0.00           N
ATOM   3149 1HH1 ARG A 334      48.690  31.860  42.810  1.00  0.00           H
ATOM   3150 2HH1 ARG A 334      49.240  30.430  43.570  1.00  0.00           H
ATOM   3151  NH2 ARG A 334      46.970  29.630  44.320  1.00  0.00           N
ATOM   3152 1HH2 ARG A 334      46.050  29.550  44.690  1.00  0.00           H
ATOM   3153 2HH2 ARG A 334      47.690  28.940  44.420  1.00  0.00           H
ATOM   3154  C   ARG A 334      44.740  34.960  47.920  1.00  0.00           C
ATOM   3155  O   ARG A 334      44.260  34.260  48.790  1.00  0.00           O
ATOM   3156  N   THR A 335      45.840  35.750  48.180  1.00  0.00           N
ATOM   3157  H   THR A 335      46.300  36.340  47.510  1.00  0.00           H
ATOM   3158  CA  THR A 335      46.390  36.060  49.480  1.00  0.00           C
ATOM   3159  CB  THR A 335      47.750  36.850  49.470  1.00  0.00           C
ATOM   3160  OG1 THR A 335      47.700  38.120  48.820  1.00  0.00           O
ATOM   3161  HG1 THR A 335      47.570  37.950  47.840  1.00  0.00           H
ATOM   3162  CG2 THR A 335      48.950  35.930  48.850  1.00  0.00           C
ATOM   3163  C   THR A 335      45.430  36.590  50.560  1.00  0.00           C
ATOM   3164  O   THR A 335      45.010  35.790  51.340  1.00  0.00           O
ATOM   3165  N   ASP A 336      44.830  37.800  50.370  1.00  0.00           N
ATOM   3166  H   ASP A 336      44.810  38.390  49.570  1.00  0.00           H
ATOM   3167  CA  ASP A 336      44.210  38.500  51.490  1.00  0.00           C
ATOM   3168  CB  ASP A 336      44.400  39.930  51.040  1.00  0.00           C
ATOM   3169  CG  ASP A 336      43.260  40.890  51.310  1.00  0.00           C
ATOM   3170  OD1 ASP A 336      43.390  41.740  52.240  1.00  0.00           O
ATOM   3171  OD2 ASP A 336      42.210  40.780  50.620  1.00  0.00           O
ATOM   3172  C   ASP A 336      42.760  38.000  51.920  1.00  0.00           C
ATOM   3173  O   ASP A 336      41.940  38.630  52.570  1.00  0.00           O
ATOM   3174  N   ARG A 337      42.500  36.750  51.530  1.00  0.00           N
ATOM   3175  H   ARG A 337      43.160  36.220  51.010  1.00  0.00           H
ATOM   3176  CA  ARG A 337      41.180  36.020  51.720  1.00  0.00           C
ATOM   3177  CB  ARG A 337      41.210  34.770  50.930  1.00  0.00           C
ATOM   3178  CG  ARG A 337      40.830  35.010  49.460  1.00  0.00           C
ATOM   3179  CD  ARG A 337      40.500  33.630  48.850  1.00  0.00           C
ATOM   3180  NE  ARG A 337      40.180  33.730  47.430  1.00  0.00           N
ATOM   3181  HE  ARG A 337      39.440  34.320  47.120  1.00  0.00           H
ATOM   3182  CZ  ARG A 337      40.760  32.940  46.520  1.00  0.00           C
ATOM   3183  NH1 ARG A 337      41.570  31.910  46.780  1.00  0.00           N
ATOM   3184 1HH1 ARG A 337      41.720  31.520  47.690  1.00  0.00           H
ATOM   3185 2HH1 ARG A 337      42.240  31.660  46.090  1.00  0.00           H
ATOM   3186  NH2 ARG A 337      40.580  33.220  45.250  1.00  0.00           N
ATOM   3187 1HH2 ARG A 337      40.060  34.070  45.130  1.00  0.00           H
ATOM   3188 2HH2 ARG A 337      40.770  32.600  44.490  1.00  0.00           H
ATOM   3189  C   ARG A 337      40.950  35.680  53.220  1.00  0.00           C
ATOM   3190  O   ARG A 337      41.900  35.370  53.950  1.00  0.00           O
ATOM   3191  N   VAL A 338      39.670  35.400  53.530  1.00  0.00           N
ATOM   3192  H   VAL A 338      38.930  35.790  52.980  1.00  0.00           H
ATOM   3193  CA  VAL A 338      39.240  34.890  54.810  1.00  0.00           C
ATOM   3194  CB  VAL A 338      39.130  33.400  54.870  1.00  0.00           C
ATOM   3195  CG1 VAL A 338      37.910  32.880  54.020  1.00  0.00           C
ATOM   3196  CG2 VAL A 338      40.390  32.620  54.460  1.00  0.00           C
ATOM   3197  C   VAL A 338      39.810  35.560  56.040  1.00  0.00           C
ATOM   3198  O   VAL A 338      40.720  35.120  56.670  1.00  0.00           O
ATOM   3199  N   MET A 339      39.340  36.840  56.240  1.00  0.00           N
ATOM   3200  H   MET A 339      38.920  37.440  55.560  1.00  0.00           H
ATOM   3201  CA  MET A 339      39.580  37.580  57.460  1.00  0.00           C
ATOM   3202  CB  MET A 339      40.050  38.970  56.930  1.00  0.00           C
ATOM   3203  CG  MET A 339      41.250  38.990  55.990  1.00  0.00           C
ATOM   3204  SD  MET A 339      42.730  38.430  56.920  1.00  0.00           S
ATOM   3205  CE  MET A 339      43.710  37.820  55.540  1.00  0.00           C
ATOM   3206  C   MET A 339      38.430  37.580  58.460  1.00  0.00           C
ATOM   3207  O   MET A 339      37.290  38.070  58.190  1.00  0.00           O
ATOM   3208  N   ASN A 340      38.550  36.760  59.510  1.00  0.00           N
ATOM   3209  H   ASN A 340      39.440  36.310  59.640  1.00  0.00           H
ATOM   3210  CA  ASN A 340      37.580  36.630  60.560  1.00  0.00           C
ATOM   3211  CB  ASN A 340      37.840  35.310  61.350  1.00  0.00           C
ATOM   3212  CG  ASN A 340      37.160  34.170  60.600  1.00  0.00           C
ATOM   3213  OD1 ASN A 340      37.760  33.230  60.050  1.00  0.00           O
ATOM   3214  ND2 ASN A 340      35.910  34.340  60.380  1.00  0.00           N
ATOM   3215 1HD2 ASN A 340      35.330  35.150  60.470  1.00  0.00           H
ATOM   3216 2HD2 ASN A 340      35.540  33.460  60.080  1.00  0.00           H
ATOM   3217  C   ASN A 340      37.540  37.820  61.580  1.00  0.00           C
ATOM   3218  O   ASN A 340      38.590  38.440  61.870  1.00  0.00           O
ATOM   3219  N   SER A 341      36.320  38.140  62.040  1.00  0.00           N
ATOM   3220  H   SER A 341      35.580  37.580  61.680  1.00  0.00           H
ATOM   3221  CA  SER A 341      36.030  39.280  62.880  1.00  0.00           C
ATOM   3222  CB  SER A 341      34.520  39.700  62.730  1.00  0.00           C
ATOM   3223  OG  SER A 341      33.600  38.770  63.250  1.00  0.00           O
ATOM   3224  HG  SER A 341      33.730  37.880  62.820  1.00  0.00           H
ATOM   3225  C   SER A 341      36.440  39.070  64.340  1.00  0.00           C
ATOM   3226  O   SER A 341      36.100  38.070  65.000  1.00  0.00           O
ATOM   3227  N   ARG A 342      37.030  40.140  64.900  1.00  0.00           N
ATOM   3228  H   ARG A 342      37.070  40.960  64.330  1.00  0.00           H
ATOM   3229  CA  ARG A 342      37.700  40.170  66.180  1.00  0.00           C
ATOM   3230  CB  ARG A 342      39.000  40.980  66.280  1.00  0.00           C
ATOM   3231  CG  ARG A 342      40.170  40.200  65.550  1.00  0.00           C
ATOM   3232  CD  ARG A 342      41.460  41.060  65.510  1.00  0.00           C
ATOM   3233  NE  ARG A 342      42.240  40.620  64.410  1.00  0.00           N
ATOM   3234  HE  ARG A 342      41.940  39.730  64.070  1.00  0.00           H
ATOM   3235  CZ  ARG A 342      43.480  40.960  63.980  1.00  0.00           C
ATOM   3236  NH1 ARG A 342      44.180  41.930  64.600  1.00  0.00           N
ATOM   3237 1HH1 ARG A 342      43.800  42.340  65.430  1.00  0.00           H
ATOM   3238 2HH1 ARG A 342      45.050  42.240  64.230  1.00  0.00           H
ATOM   3239  NH2 ARG A 342      44.000  40.350  62.940  1.00  0.00           N
ATOM   3240 1HH2 ARG A 342      43.420  39.700  62.440  1.00  0.00           H
ATOM   3241 2HH2 ARG A 342      44.940  40.480  62.630  1.00  0.00           H
ATOM   3242  C   ARG A 342      36.770  40.490  67.370  1.00  0.00           C
ATOM   3243  O   ARG A 342      35.650  41.020  67.220  1.00  0.00           O
ATOM   3244  N   LEU A 343      37.160  39.920  68.510  1.00  0.00           N
ATOM   3245  H   LEU A 343      37.810  39.160  68.450  1.00  0.00           H
ATOM   3246  CA  LEU A 343      36.660  40.250  69.910  1.00  0.00           C
ATOM   3247  CB  LEU A 343      37.620  39.420  70.810  1.00  0.00           C
ATOM   3248  CG  LEU A 343      37.110  37.950  71.040  1.00  0.00           C
ATOM   3249  CD1 LEU A 343      37.680  36.820  70.140  1.00  0.00           C
ATOM   3250  CD2 LEU A 343      37.530  37.520  72.390  1.00  0.00           C
ATOM   3251  C   LEU A 343      36.750  41.720  70.220  1.00  0.00           C
ATOM   3252  O   LEU A 343      37.160  42.560  69.420  1.00  0.00           O
ATOM   3253  N   GLU A 344      36.060  42.030  71.340  1.00  0.00           N
ATOM   3254  H   GLU A 344      35.660  41.300  71.890  1.00  0.00           H
ATOM   3255  CA  GLU A 344      35.970  43.380  71.960  1.00  0.00           C
ATOM   3256  CB  GLU A 344      35.040  44.180  71.020  1.00  0.00           C
ATOM   3257  CG  GLU A 344      34.930  45.720  71.330  1.00  0.00           C
ATOM   3258  CD  GLU A 344      36.290  46.460  71.290  1.00  0.00           C
ATOM   3259  OE1 GLU A 344      36.630  46.930  70.170  1.00  0.00           O
ATOM   3260  OE2 GLU A 344      36.960  46.600  72.360  1.00  0.00           O
ATOM   3261  C   GLU A 344      35.440  43.240  73.400  1.00  0.00           C
ATOM   3262  O   GLU A 344      34.670  42.330  73.750  1.00  0.00           O
ATOM   3263  N   PHE A 345      35.860  44.270  74.140  1.00  0.00           N
ATOM   3264  H   PHE A 345      36.040  45.160  73.720  1.00  0.00           H
ATOM   3265  CA  PHE A 345      35.700  44.470  75.580  1.00  0.00           C
ATOM   3266  CB  PHE A 345      36.710  43.600  76.380  1.00  0.00           C
ATOM   3267  CG  PHE A 345      36.410  43.430  77.870  1.00  0.00           C
ATOM   3268  CD1 PHE A 345      37.490  43.560  78.750  1.00  0.00           C
ATOM   3269  HD1 PHE A 345      38.500  43.660  78.350  1.00  0.00           H
ATOM   3270  CD2 PHE A 345      35.160  43.120  78.440  1.00  0.00           C
ATOM   3271  HD2 PHE A 345      34.460  42.780  77.670  1.00  0.00           H
ATOM   3272  CE1 PHE A 345      37.270  43.340  80.120  1.00  0.00           C
ATOM   3273  HE1 PHE A 345      38.070  43.600  80.810  1.00  0.00           H
ATOM   3274  CE2 PHE A 345      34.950  42.820  79.770  1.00  0.00           C
ATOM   3275  HE2 PHE A 345      33.980  42.690  80.230  1.00  0.00           H
ATOM   3276  CZ  PHE A 345      36.040  42.950  80.590  1.00  0.00           C
ATOM   3277  HZ  PHE A 345      35.890  42.650  81.630  1.00  0.00           H
ATOM   3278  C   PHE A 345      35.840  45.970  75.790  1.00  0.00           C
ATOM   3279  O   PHE A 345      36.690  46.610  75.210  1.00  0.00           O
ATOM   3280  N   LYS A 351      35.040  46.710  76.590  1.00  0.00           N
ATOM   3281  H   LYS A 351      35.430  47.550  76.970  1.00  0.00           H
ATOM   3282  CA  LYS A 351      33.800  46.310  77.140  1.00  0.00           C
ATOM   3283  CB  LYS A 351      33.570  46.860  78.530  1.00  0.00           C
ATOM   3284  CG  LYS A 351      34.620  46.510  79.580  1.00  0.00           C
ATOM   3285  CD  LYS A 351      34.640  47.550  80.700  1.00  0.00           C
ATOM   3286  CE  LYS A 351      36.050  47.550  81.340  1.00  0.00           C
ATOM   3287  NZ  LYS A 351      36.300  48.870  82.030  1.00  0.00           N
ATOM   3288  HZ1 LYS A 351      35.670  48.850  82.810  1.00  0.00           H
ATOM   3289  HZ2 LYS A 351      37.250  48.930  82.300  1.00  0.00           H
ATOM   3290  HZ3 LYS A 351      36.100  49.670  81.470  1.00  0.00           H
ATOM   3291  C   LYS A 351      32.550  46.510  76.280  1.00  0.00           C
ATOM   3292  O   LYS A 351      32.440  47.530  75.520  1.00  0.00           O
ATOM   3293  N   LEU A 352      31.780  45.440  76.150  1.00  0.00           N
ATOM   3294  H   LEU A 352      31.850  44.650  76.760  1.00  0.00           H
ATOM   3295  CA  LEU A 352      30.580  45.390  75.260  1.00  0.00           C
ATOM   3296  CB  LEU A 352      29.920  44.040  75.400  1.00  0.00           C
ATOM   3297  CG  LEU A 352      30.790  42.960  74.790  1.00  0.00           C
ATOM   3298  CD1 LEU A 352      29.840  41.740  74.850  1.00  0.00           C
ATOM   3299  CD2 LEU A 352      31.100  43.300  73.290  1.00  0.00           C
ATOM   3300  C   LEU A 352      29.490  46.440  75.440  1.00  0.00           C
ATOM   3301  O   LEU A 352      28.260  46.150  75.400  1.00  0.00           O
ATOM   3302  N   ARG A 353      29.900  47.650  75.030  1.00  0.00           N
ATOM   3303  H   ARG A 353      30.840  47.850  74.770  1.00  0.00           H
ATOM   3304  CA  ARG A 353      29.020  48.920  75.220  1.00  0.00           C
ATOM   3305  CB  ARG A 353      29.940  50.080  75.470  1.00  0.00           C
ATOM   3306  CG  ARG A 353      30.700  49.830  76.830  1.00  0.00           C
ATOM   3307  CD  ARG A 353      31.820  50.790  77.160  1.00  0.00           C
ATOM   3308  NE  ARG A 353      31.160  52.080  77.390  1.00  0.00           N
ATOM   3309  HE  ARG A 353      30.340  52.230  76.820  1.00  0.00           H
ATOM   3310  CZ  ARG A 353      31.770  53.090  78.010  1.00  0.00           C
ATOM   3311  NH1 ARG A 353      33.040  53.140  78.340  1.00  0.00           N
ATOM   3312 1HH1 ARG A 353      33.530  52.380  77.900  1.00  0.00           H
ATOM   3313 2HH1 ARG A 353      33.470  53.830  78.930  1.00  0.00           H
ATOM   3314  NH2 ARG A 353      31.000  54.110  78.400  1.00  0.00           N
ATOM   3315 1HH2 ARG A 353      30.010  54.110  78.260  1.00  0.00           H
ATOM   3316 2HH2 ARG A 353      31.420  54.940  78.760  1.00  0.00           H
ATOM   3317  C   ARG A 353      28.220  49.130  73.940  1.00  0.00           C
ATOM   3318  O   ARG A 353      28.770  48.610  72.950  1.00  0.00           O
ATOM   3319  N   ILE A 354      27.160  49.940  73.950  1.00  0.00           N
ATOM   3320  H   ILE A 354      26.960  50.530  74.730  1.00  0.00           H
ATOM   3321  CA  ILE A 354      26.240  49.960  72.750  1.00  0.00           C
ATOM   3322  CB  ILE A 354      25.050  50.910  72.940  1.00  0.00           C
ATOM   3323  CG1 ILE A 354      23.730  50.670  72.180  1.00  0.00           C
ATOM   3324  CG2 ILE A 354      25.370  52.380  73.110  1.00  0.00           C
ATOM   3325  CD  ILE A 354      22.970  49.450  72.730  1.00  0.00           C
ATOM   3326  C   ILE A 354      26.990  50.180  71.410  1.00  0.00           C
ATOM   3327  O   ILE A 354      26.630  49.400  70.580  1.00  0.00           O
ATOM   3328  N   THR A 355      27.850  51.140  71.210  1.00  0.00           N
ATOM   3329  H   THR A 355      27.900  51.960  71.780  1.00  0.00           H
ATOM   3330  CA  THR A 355      28.560  51.310  69.960  1.00  0.00           C
ATOM   3331  CB  THR A 355      29.460  52.570  69.940  1.00  0.00           C
ATOM   3332  OG1 THR A 355      30.310  52.830  71.070  1.00  0.00           O
ATOM   3333  HG1 THR A 355      31.110  52.260  70.900  1.00  0.00           H
ATOM   3334  CG2 THR A 355      28.520  53.730  69.680  1.00  0.00           C
ATOM   3335  C   THR A 355      29.380  50.060  69.530  1.00  0.00           C
ATOM   3336  O   THR A 355      29.160  49.520  68.460  1.00  0.00           O
ATOM   3337  N   GLU A 356      30.250  49.620  70.380  1.00  0.00           N
ATOM   3338  H   GLU A 356      30.450  50.160  71.200  1.00  0.00           H
ATOM   3339  CA  GLU A 356      30.940  48.290  70.190  1.00  0.00           C
ATOM   3340  CB  GLU A 356      31.840  48.140  71.470  1.00  0.00           C
ATOM   3341  CG  GLU A 356      33.060  49.040  71.580  1.00  0.00           C
ATOM   3342  CD  GLU A 356      32.740  50.520  71.860  1.00  0.00           C
ATOM   3343  OE1 GLU A 356      32.640  51.370  70.990  1.00  0.00           O
ATOM   3344  OE2 GLU A 356      32.550  50.810  73.060  1.00  0.00           O
ATOM   3345  C   GLU A 356      29.980  47.080  70.030  1.00  0.00           C
ATOM   3346  O   GLU A 356      30.250  46.180  69.210  1.00  0.00           O
ATOM   3347  N   ALA A 357      28.870  47.030  70.790  1.00  0.00           N
ATOM   3348  H   ALA A 357      28.870  47.650  71.570  1.00  0.00           H
ATOM   3349  CA  ALA A 357      27.800  46.070  70.630  1.00  0.00           C
ATOM   3350  CB  ALA A 357      26.690  46.170  71.660  1.00  0.00           C
ATOM   3351  C   ALA A 357      27.090  46.110  69.260  1.00  0.00           C
ATOM   3352  O   ALA A 357      26.950  45.020  68.680  1.00  0.00           O
ATOM   3353  N   VAL A 358      26.690  47.310  68.800  1.00  0.00           N
ATOM   3354  H   VAL A 358      26.220  47.890  69.460  1.00  0.00           H
ATOM   3355  CA  VAL A 358      26.180  47.420  67.370  1.00  0.00           C
ATOM   3356  CB  VAL A 358      25.710  48.860  67.120  1.00  0.00           C
ATOM   3357  CG1 VAL A 358      25.380  49.030  65.660  1.00  0.00           C
ATOM   3358  CG2 VAL A 358      24.560  49.250  68.030  1.00  0.00           C
ATOM   3359  C   VAL A 358      27.240  46.940  66.360  1.00  0.00           C
ATOM   3360  O   VAL A 358      27.250  45.880  65.760  1.00  0.00           O
ATOM   3361  N   CYS A 359      28.410  47.580  66.490  1.00  0.00           N
ATOM   3362  H   CYS A 359      28.500  48.400  67.060  1.00  0.00           H
ATOM   3363  CA  CYS A 359      29.610  47.180  65.640  1.00  0.00           C
ATOM   3364  CB  CYS A 359      30.820  48.010  66.000  1.00  0.00           C
ATOM   3365  SG  CYS A 359      31.150  49.180  64.580  1.00  0.00           S
ATOM   3366  HG  CYS A 359      31.190  48.280  63.610  1.00  0.00           H
ATOM   3367  C   CYS A 359      29.940  45.690  65.650  1.00  0.00           C
ATOM   3368  O   CYS A 359      30.070  45.180  64.530  1.00  0.00           O
ATOM   3369  N   ARG A 360      30.180  45.050  66.800  1.00  0.00           N
ATOM   3370  H   ARG A 360      30.370  45.600  67.620  1.00  0.00           H
ATOM   3371  CA  ARG A 360      30.510  43.620  66.890  1.00  0.00           C
ATOM   3372  CB  ARG A 360      31.200  43.390  68.290  1.00  0.00           C
ATOM   3373  CG  ARG A 360      31.440  42.000  68.930  1.00  0.00           C
ATOM   3374  CD  ARG A 360      32.540  41.240  68.200  1.00  0.00           C
ATOM   3375  NE  ARG A 360      32.190  39.770  68.270  1.00  0.00           N
ATOM   3376  HE  ARG A 360      31.440  39.540  68.900  1.00  0.00           H
ATOM   3377  CZ  ARG A 360      32.360  38.920  67.220  1.00  0.00           C
ATOM   3378  NH1 ARG A 360      32.890  39.380  66.060  1.00  0.00           N
ATOM   3379 1HH1 ARG A 360      33.140  40.350  66.160  1.00  0.00           H
ATOM   3380 2HH1 ARG A 360      33.140  38.900  65.220  1.00  0.00           H
ATOM   3381  NH2 ARG A 360      31.820  37.690  67.220  1.00  0.00           N
ATOM   3382 1HH2 ARG A 360      31.230  37.490  68.000  1.00  0.00           H
ATOM   3383 2HH2 ARG A 360      32.090  37.050  66.500  1.00  0.00           H
ATOM   3384  C   ARG A 360      29.380  42.540  66.710  1.00  0.00           C
ATOM   3385  O   ARG A 360      29.720  41.620  65.980  1.00  0.00           O
ATOM   3386  N   GLY A 361      28.160  43.110  66.640  1.00  0.00           N
ATOM   3387  H   GLY A 361      28.060  44.080  66.840  1.00  0.00           H
ATOM   3388  CA  GLY A 361      26.960  42.320  66.310  1.00  0.00           C
ATOM   3389  C   GLY A 361      26.560  42.560  64.830  1.00  0.00           C
ATOM   3390  O   GLY A 361      26.160  41.640  64.100  1.00  0.00           O
ATOM   3391  N   ALA A 362      26.790  43.730  64.220  1.00  0.00           N
ATOM   3392  H   ALA A 362      27.030  44.570  64.700  1.00  0.00           H
ATOM   3393  CA  ALA A 362      26.550  43.970  62.750  1.00  0.00           C
ATOM   3394  CB  ALA A 362      26.770  45.420  62.510  1.00  0.00           C
ATOM   3395  C   ALA A 362      27.600  43.120  61.910  1.00  0.00           C
ATOM   3396  O   ALA A 362      27.190  42.650  60.810  1.00  0.00           O
ATOM   3397  N   VAL A 363      28.870  43.030  62.410  1.00  0.00           N
ATOM   3398  H   VAL A 363      29.270  43.550  63.170  1.00  0.00           H
ATOM   3399  CA  VAL A 363      29.850  42.050  61.960  1.00  0.00           C
ATOM   3400  CB  VAL A 363      31.300  42.530  61.980  1.00  0.00           C
ATOM   3401  CG1 VAL A 363      31.430  43.940  61.490  1.00  0.00           C
ATOM   3402  CG2 VAL A 363      31.970  42.310  63.360  1.00  0.00           C
ATOM   3403  C   VAL A 363      29.600  40.570  62.340  1.00  0.00           C
ATOM   3404  O   VAL A 363      29.720  39.710  61.430  1.00  0.00           O
ATOM   3405  N   GLU A 364      29.080  40.240  63.570  1.00  0.00           N
ATOM   3406  H   GLU A 364      29.130  40.800  64.400  1.00  0.00           H
ATOM   3407  CA  GLU A 364      28.670  38.880  63.900  1.00  0.00           C
ATOM   3408  CB  GLU A 364      28.350  38.640  65.410  1.00  0.00           C
ATOM   3409  CG  GLU A 364      28.300  37.150  65.780  1.00  0.00           C
ATOM   3410  CD  GLU A 364      27.970  36.970  67.280  1.00  0.00           C
ATOM   3411  OE1 GLU A 364      26.790  37.030  67.750  1.00  0.00           O
ATOM   3412  OE2 GLU A 364      28.870  36.380  67.910  1.00  0.00           O
ATOM   3413  C   GLU A 364      27.490  38.470  62.990  1.00  0.00           C
ATOM   3414  O   GLU A 364      27.470  37.370  62.490  1.00  0.00           O
ATOM   3415  N   THR A 365      26.660  39.430  62.570  1.00  0.00           N
ATOM   3416  H   THR A 365      26.560  40.220  63.170  1.00  0.00           H
ATOM   3417  CA  THR A 365      25.600  39.120  61.520  1.00  0.00           C
ATOM   3418  CB  THR A 365      24.470  40.190  61.430  1.00  0.00           C
ATOM   3419  OG1 THR A 365      23.930  40.300  62.710  1.00  0.00           O
ATOM   3420  HG1 THR A 365      24.410  41.020  63.210  1.00  0.00           H
ATOM   3421  CG2 THR A 365      23.290  39.870  60.480  1.00  0.00           C
ATOM   3422  C   THR A 365      26.170  38.810  60.120  1.00  0.00           C
ATOM   3423  O   THR A 365      25.640  37.940  59.390  1.00  0.00           O
ATOM   3424  N   ALA A 366      27.220  39.580  59.720  1.00  0.00           N
ATOM   3425  H   ALA A 366      27.620  40.310  60.280  1.00  0.00           H
ATOM   3426  CA  ALA A 366      27.960  39.520  58.460  1.00  0.00           C
ATOM   3427  CB  ALA A 366      28.930  40.660  58.230  1.00  0.00           C
ATOM   3428  C   ALA A 366      28.670  38.130  58.350  1.00  0.00           C
ATOM   3429  O   ALA A 366      28.630  37.490  57.320  1.00  0.00           O
ATOM   3430  N   GLU A 367      29.460  37.790  59.400  1.00  0.00           N
ATOM   3431  H   GLU A 367      29.740  38.570  59.940  1.00  0.00           H
ATOM   3432  CA  GLU A 367      30.120  36.460  59.610  1.00  0.00           C
ATOM   3433  CB  GLU A 367      31.110  36.660  60.770  1.00  0.00           C
ATOM   3434  CG  GLU A 367      32.040  35.410  61.040  1.00  0.00           C
ATOM   3435  CD  GLU A 367      33.290  35.950  61.730  1.00  0.00           C
ATOM   3436  OE1 GLU A 367      34.080  36.710  61.090  1.00  0.00           O
ATOM   3437  OE2 GLU A 367      33.390  35.440  62.810  1.00  0.00           O
ATOM   3438  C   GLU A 367      29.230  35.200  59.830  1.00  0.00           C
ATOM   3439  O   GLU A 367      29.450  34.140  59.290  1.00  0.00           O
ATOM   3440  N   LYS A 368      28.220  35.290  60.690  1.00  0.00           N
ATOM   3441  H   LYS A 368      28.190  35.980  61.410  1.00  0.00           H
ATOM   3442  CA  LYS A 368      27.140  34.300  60.890  1.00  0.00           C
ATOM   3443  CB  LYS A 368      26.110  34.540  62.000  1.00  0.00           C
ATOM   3444  CG  LYS A 368      26.560  34.410  63.460  1.00  0.00           C
ATOM   3445  CD  LYS A 368      27.050  32.980  63.600  1.00  0.00           C
ATOM   3446  CE  LYS A 368      27.570  32.370  64.940  1.00  0.00           C
ATOM   3447  NZ  LYS A 368      26.650  32.460  66.120  1.00  0.00           N
ATOM   3448  HZ1 LYS A 368      26.310  33.390  66.230  1.00  0.00           H
ATOM   3449  HZ2 LYS A 368      25.850  31.850  66.120  1.00  0.00           H
ATOM   3450  HZ3 LYS A 368      27.170  32.290  66.960  1.00  0.00           H
ATOM   3451  C   LYS A 368      26.190  33.980  59.690  1.00  0.00           C
ATOM   3452  O   LYS A 368      25.800  32.890  59.470  1.00  0.00           O
ATOM   3453  N   LEU A 369      25.840  34.990  58.960  1.00  0.00           N
ATOM   3454  H   LEU A 369      25.890  35.950  59.260  1.00  0.00           H
ATOM   3455  CA  LEU A 369      25.100  34.760  57.690  1.00  0.00           C
ATOM   3456  CB  LEU A 369      24.190  35.950  57.420  1.00  0.00           C
ATOM   3457  CG  LEU A 369      22.710  35.620  57.340  1.00  0.00           C
ATOM   3458  CD1 LEU A 369      21.960  36.910  57.190  1.00  0.00           C
ATOM   3459  CD2 LEU A 369      22.470  34.680  56.110  1.00  0.00           C
ATOM   3460  C   LEU A 369      26.030  34.520  56.490  1.00  0.00           C
ATOM   3461  O   LEU A 369      25.470  34.490  55.410  1.00  0.00           O
ATOM   3462  N   ASP A 370      27.380  34.430  56.620  1.00  0.00           N
ATOM   3463  H   ASP A 370      27.880  34.140  57.450  1.00  0.00           H
ATOM   3464  CA  ASP A 370      28.270  34.410  55.430  1.00  0.00           C
ATOM   3465  CB  ASP A 370      28.410  33.010  54.750  1.00  0.00           C
ATOM   3466  CG  ASP A 370      28.880  32.040  55.860  1.00  0.00           C
ATOM   3467  OD1 ASP A 370      27.960  31.370  56.400  1.00  0.00           O
ATOM   3468  OD2 ASP A 370      30.080  32.090  56.280  1.00  0.00           O
ATOM   3469  C   ASP A 370      27.970  35.500  54.390  1.00  0.00           C
ATOM   3470  O   ASP A 370      28.350  35.310  53.240  1.00  0.00           O
ATOM   3471  N   ALA A 371      27.620  36.710  54.880  1.00  0.00           N
ATOM   3472  H   ALA A 371      27.890  36.990  55.800  1.00  0.00           H
ATOM   3473  CA  ALA A 371      27.250  37.850  53.930  1.00  0.00           C
ATOM   3474  CB  ALA A 371      26.820  39.000  54.790  1.00  0.00           C
ATOM   3475  C   ALA A 371      28.440  38.310  53.100  1.00  0.00           C
ATOM   3476  O   ALA A 371      29.470  38.680  53.690  1.00  0.00           O
ATOM   3477  N   PRO A 372      28.170  38.450  51.780  1.00  0.00           N
ATOM   3478  CA  PRO A 372      29.100  39.040  50.840  1.00  0.00           C
ATOM   3479  CB  PRO A 372      28.410  39.010  49.430  1.00  0.00           C
ATOM   3480  CG  PRO A 372      27.480  37.860  49.640  1.00  0.00           C
ATOM   3481  CD  PRO A 372      26.970  37.850  51.130  1.00  0.00           C
ATOM   3482  C   PRO A 372      29.610  40.520  51.060  1.00  0.00           C
ATOM   3483  O   PRO A 372      30.840  40.770  51.030  1.00  0.00           O
ATOM   3484  N   LEU A 373      28.670  41.290  51.480  1.00  0.00           N
ATOM   3485  H   LEU A 373      27.710  41.010  51.500  1.00  0.00           H
ATOM   3486  CA  LEU A 373      28.870  42.760  51.730  1.00  0.00           C
ATOM   3487  CB  LEU A 373      28.330  43.690  50.610  1.00  0.00           C
ATOM   3488  CG  LEU A 373      29.330  44.230  49.610  1.00  0.00           C
ATOM   3489  CD1 LEU A 373      29.790  43.120  48.530  1.00  0.00           C
ATOM   3490  CD2 LEU A 373      28.690  45.450  48.900  1.00  0.00           C
ATOM   3491  C   LEU A 373      28.280  43.240  53.080  1.00  0.00           C
ATOM   3492  O   LEU A 373      27.500  42.470  53.670  1.00  0.00           O
ATOM   3493  N   ILE A 374      29.000  44.240  53.570  1.00  0.00           N
ATOM   3494  H   ILE A 374      29.970  44.290  53.290  1.00  0.00           H
ATOM   3495  CA  ILE A 374      28.530  45.160  54.590  1.00  0.00           C
ATOM   3496  CB  ILE A 374      29.220  44.960  55.980  1.00  0.00           C
ATOM   3497  CG1 ILE A 374      28.340  45.740  57.060  1.00  0.00           C
ATOM   3498  CG2 ILE A 374      30.700  45.340  56.030  1.00  0.00           C
ATOM   3499  CD  ILE A 374      28.760  45.440  58.530  1.00  0.00           C
ATOM   3500  C   ILE A 374      28.350  46.610  54.050  1.00  0.00           C
ATOM   3501  O   ILE A 374      29.330  47.220  53.550  1.00  0.00           O
ATOM   3502  N   VAL A 375      27.110  47.150  54.120  1.00  0.00           N
ATOM   3503  H   VAL A 375      26.400  46.530  54.460  1.00  0.00           H
ATOM   3504  CA  VAL A 375      26.890  48.530  53.650  1.00  0.00           C
ATOM   3505  CB  VAL A 375      25.630  48.800  52.830  1.00  0.00           C
ATOM   3506  CG1 VAL A 375      25.660  50.180  52.280  1.00  0.00           C
ATOM   3507  CG2 VAL A 375      25.410  47.910  51.600  1.00  0.00           C
ATOM   3508  C   VAL A 375      26.690  49.400  54.910  1.00  0.00           C
ATOM   3509  O   VAL A 375      25.850  49.130  55.750  1.00  0.00           O
ATOM   3510  N   VAL A 376      27.490  50.450  54.990  1.00  0.00           N
ATOM   3511  H   VAL A 376      28.210  50.650  54.320  1.00  0.00           H
ATOM   3512  CA  VAL A 376      27.560  51.450  56.070  1.00  0.00           C
ATOM   3513  CB  VAL A 376      28.930  51.470  56.800  1.00  0.00           C
ATOM   3514  CG1 VAL A 376      28.850  52.500  57.940  1.00  0.00           C
ATOM   3515  CG2 VAL A 376      29.280  50.050  57.300  1.00  0.00           C
ATOM   3516  C   VAL A 376      27.100  52.870  55.610  1.00  0.00           C
ATOM   3517  O   VAL A 376      27.850  53.550  54.810  1.00  0.00           O
ATOM   3518  N   ALA A 377      26.070  53.410  56.290  1.00  0.00           N
ATOM   3519  H   ALA A 377      25.450  52.810  56.790  1.00  0.00           H
ATOM   3520  CA  ALA A 377      25.600  54.810  56.120  1.00  0.00           C
ATOM   3521  CB  ALA A 377      24.130  54.780  56.590  1.00  0.00           C
ATOM   3522  C   ALA A 377      26.360  55.600  57.170  1.00  0.00           C
ATOM   3523  O   ALA A 377      26.040  55.380  58.330  1.00  0.00           O
ATOM   3524  N   THR A 378      27.140  56.610  56.730  1.00  0.00           N
ATOM   3525  H   THR A 378      27.250  56.810  55.760  1.00  0.00           H
ATOM   3526  CA  THR A 378      27.940  57.450  57.630  1.00  0.00           C
ATOM   3527  CB  THR A 378      29.350  56.850  57.950  1.00  0.00           C
ATOM   3528  OG1 THR A 378      30.120  57.840  58.720  1.00  0.00           O
ATOM   3529  HG1 THR A 378      30.180  57.480  59.650  1.00  0.00           H
ATOM   3530  CG2 THR A 378      30.110  56.380  56.690  1.00  0.00           C
ATOM   3531  C   THR A 378      28.010  58.920  57.260  1.00  0.00           C
ATOM   3532  O   THR A 378      28.060  59.420  56.140  1.00  0.00           O
ATOM   3533  N   GLN A 379      27.910  59.700  58.310  1.00  0.00           N
ATOM   3534  H   GLN A 379      27.610  59.310  59.180  1.00  0.00           H
ATOM   3535  CA  GLN A 379      28.210  61.110  58.350  1.00  0.00           C
ATOM   3536  CB  GLN A 379      26.960  61.830  58.830  1.00  0.00           C
ATOM   3537  CG  GLN A 379      26.930  63.230  58.200  1.00  0.00           C
ATOM   3538  CD  GLN A 379      25.580  63.920  58.450  1.00  0.00           C
ATOM   3539  OE1 GLN A 379      24.820  63.600  59.370  1.00  0.00           O
ATOM   3540  NE2 GLN A 379      25.300  65.070  57.800  1.00  0.00           N
ATOM   3541 1HE2 GLN A 379      25.850  65.390  57.030  1.00  0.00           H
ATOM   3542 2HE2 GLN A 379      24.730  65.770  58.240  1.00  0.00           H
ATOM   3543  C   GLN A 379      29.310  61.210  59.400  1.00  0.00           C
ATOM   3544  O   GLN A 379      29.130  61.300  60.600  1.00  0.00           O
ATOM   3545  N   GLY A 380      30.540  61.350  58.860  1.00  0.00           N
ATOM   3546  H   GLY A 380      30.580  61.360  57.860  1.00  0.00           H
ATOM   3547  CA  GLY A 380      31.710  61.610  59.710  1.00  0.00           C
ATOM   3548  C   GLY A 380      32.770  60.480  59.590  1.00  0.00           C
ATOM   3549  O   GLY A 380      33.930  60.470  60.180  1.00  0.00           O
ATOM   3550  N   GLY A 381      32.380  59.390  58.990  1.00  0.00           N
ATOM   3551  H   GLY A 381      31.450  59.320  58.640  1.00  0.00           H
ATOM   3552  CA  GLY A 381      33.200  58.220  58.630  1.00  0.00           C
ATOM   3553  C   GLY A 381      33.750  57.390  59.840  1.00  0.00           C
ATOM   3554  O   GLY A 381      34.590  56.500  59.600  1.00  0.00           O
ATOM   3555  N   LYS A 382      33.330  57.720  61.020  1.00  0.00           N
ATOM   3556  H   LYS A 382      32.510  58.300  61.100  1.00  0.00           H
ATOM   3557  CA  LYS A 382      33.810  57.150  62.290  1.00  0.00           C
ATOM   3558  CB  LYS A 382      33.470  57.930  63.590  1.00  0.00           C
ATOM   3559  CG  LYS A 382      34.120  59.320  63.550  1.00  0.00           C
ATOM   3560  CD  LYS A 382      34.070  60.140  64.820  1.00  0.00           C
ATOM   3561  CE  LYS A 382      34.420  61.580  64.650  1.00  0.00           C
ATOM   3562  NZ  LYS A 382      34.060  62.330  65.890  1.00  0.00           N
ATOM   3563  HZ1 LYS A 382      33.080  62.220  66.080  1.00  0.00           H
ATOM   3564  HZ2 LYS A 382      34.520  61.880  66.660  1.00  0.00           H
ATOM   3565  HZ3 LYS A 382      34.190  63.310  65.770  1.00  0.00           H
ATOM   3566  C   LYS A 382      33.340  55.680  62.480  1.00  0.00           C
ATOM   3567  O   LYS A 382      34.110  54.700  62.610  1.00  0.00           O
ATOM   3568  N   SER A 383      32.070  55.460  62.260  1.00  0.00           N
ATOM   3569  H   SER A 383      31.500  56.270  62.340  1.00  0.00           H
ATOM   3570  CA  SER A 383      31.480  54.110  62.070  1.00  0.00           C
ATOM   3571  CB  SER A 383      29.980  54.130  61.930  1.00  0.00           C
ATOM   3572  OG  SER A 383      29.660  54.760  60.730  1.00  0.00           O
ATOM   3573  HG  SER A 383      28.660  54.740  60.770  1.00  0.00           H
ATOM   3574  C   SER A 383      32.090  53.170  61.030  1.00  0.00           C
ATOM   3575  O   SER A 383      32.620  52.130  61.480  1.00  0.00           O
ATOM   3576  N   ALA A 384      32.450  53.740  59.870  1.00  0.00           N
ATOM   3577  H   ALA A 384      31.960  54.590  59.720  1.00  0.00           H
ATOM   3578  CA  ALA A 384      33.230  53.180  58.740  1.00  0.00           C
ATOM   3579  CB  ALA A 384      33.300  54.270  57.690  1.00  0.00           C
ATOM   3580  C   ALA A 384      34.610  52.650  59.170  1.00  0.00           C
ATOM   3581  O   ALA A 384      34.920  51.440  59.160  1.00  0.00           O
ATOM   3582  N   ARG A 385      35.320  53.510  59.980  1.00  0.00           N
ATOM   3583  H   ARG A 385      35.130  54.490  59.910  1.00  0.00           H
ATOM   3584  CA  ARG A 385      36.640  53.140  60.580  1.00  0.00           C
ATOM   3585  CB  ARG A 385      37.360  54.540  61.000  1.00  0.00           C
ATOM   3586  CG  ARG A 385      37.790  55.250  59.720  1.00  0.00           C
ATOM   3587  CD  ARG A 385      38.470  56.510  60.100  1.00  0.00           C
ATOM   3588  NE  ARG A 385      39.110  57.250  59.020  1.00  0.00           N
ATOM   3589  HE  ARG A 385      38.500  57.670  58.340  1.00  0.00           H
ATOM   3590  CZ  ARG A 385      40.470  57.350  58.760  1.00  0.00           C
ATOM   3591  NH1 ARG A 385      41.380  56.710  59.490  1.00  0.00           N
ATOM   3592 1HH1 ARG A 385      41.030  56.100  60.200  1.00  0.00           H
ATOM   3593 2HH1 ARG A 385      42.350  56.970  59.440  1.00  0.00           H
ATOM   3594  NH2 ARG A 385      40.900  58.260  57.900  1.00  0.00           N
ATOM   3595 1HH2 ARG A 385      40.210  58.880  57.530  1.00  0.00           H
ATOM   3596 2HH2 ARG A 385      41.890  58.240  57.770  1.00  0.00           H
ATOM   3597  C   ARG A 385      36.520  52.180  61.780  1.00  0.00           C
ATOM   3598  O   ARG A 385      37.450  51.430  62.070  1.00  0.00           O
ATOM   3599  N   ALA A 386      35.360  52.250  62.430  1.00  0.00           N
ATOM   3600  H   ALA A 386      34.750  53.030  62.260  1.00  0.00           H
ATOM   3601  CA  ALA A 386      35.030  51.370  63.500  1.00  0.00           C
ATOM   3602  CB  ALA A 386      33.990  51.980  64.440  1.00  0.00           C
ATOM   3603  C   ALA A 386      34.660  49.950  63.020  1.00  0.00           C
ATOM   3604  O   ALA A 386      35.120  49.020  63.640  1.00  0.00           O
ATOM   3605  N   VAL A 387      33.830  49.820  61.940  1.00  0.00           N
ATOM   3606  H   VAL A 387      33.210  50.520  61.590  1.00  0.00           H
ATOM   3607  CA  VAL A 387      33.670  48.580  61.180  1.00  0.00           C
ATOM   3608  CB  VAL A 387      32.680  48.720  59.940  1.00  0.00           C
ATOM   3609  CG1 VAL A 387      32.300  47.430  59.230  1.00  0.00           C
ATOM   3610  CG2 VAL A 387      31.370  49.320  60.440  1.00  0.00           C
ATOM   3611  C   VAL A 387      35.000  47.880  60.710  1.00  0.00           C
ATOM   3612  O   VAL A 387      35.370  46.810  61.160  1.00  0.00           O
ATOM   3613  N   ARG A 388      35.930  48.720  60.220  1.00  0.00           N
ATOM   3614  H   ARG A 388      35.630  49.520  59.730  1.00  0.00           H
ATOM   3615  CA  ARG A 388      37.350  48.330  60.080  1.00  0.00           C
ATOM   3616  CB  ARG A 388      38.060  49.500  59.370  1.00  0.00           C
ATOM   3617  CG  ARG A 388      39.470  49.180  58.810  1.00  0.00           C
ATOM   3618  CD  ARG A 388      40.640  49.740  59.700  1.00  0.00           C
ATOM   3619  NE  ARG A 388      41.900  49.080  59.290  1.00  0.00           N
ATOM   3620  HE  ARG A 388      42.560  49.670  58.840  1.00  0.00           H
ATOM   3621  CZ  ARG A 388      42.300  47.860  59.650  1.00  0.00           C
ATOM   3622  NH1 ARG A 388      41.630  46.980  60.320  1.00  0.00           N
ATOM   3623 1HH1 ARG A 388      40.710  47.250  60.640  1.00  0.00           H
ATOM   3624 2HH1 ARG A 388      42.050  46.100  60.540  1.00  0.00           H
ATOM   3625  NH2 ARG A 388      43.550  47.580  59.290  1.00  0.00           N
ATOM   3626 1HH2 ARG A 388      44.090  48.210  58.720  1.00  0.00           H
ATOM   3627 2HH2 ARG A 388      44.060  46.740  59.480  1.00  0.00           H
ATOM   3628  C   ARG A 388      38.120  47.790  61.300  1.00  0.00           C
ATOM   3629  O   ARG A 388      38.730  46.770  61.150  1.00  0.00           O
ATOM   3630  N   LYS A 389      37.960  48.410  62.470  1.00  0.00           N
ATOM   3631  H   LYS A 389      37.490  49.290  62.590  1.00  0.00           H
ATOM   3632  CA  LYS A 389      38.630  47.890  63.690  1.00  0.00           C
ATOM   3633  CB  LYS A 389      38.150  48.660  64.920  1.00  0.00           C
ATOM   3634  CG  LYS A 389      38.880  49.980  65.210  1.00  0.00           C
ATOM   3635  CD  LYS A 389      38.290  50.720  66.360  1.00  0.00           C
ATOM   3636  CE  LYS A 389      38.130  49.940  67.680  1.00  0.00           C
ATOM   3637  NZ  LYS A 389      37.300  50.570  68.740  1.00  0.00           N
ATOM   3638  HZ1 LYS A 389      36.300  50.560  68.650  1.00  0.00           H
ATOM   3639  HZ2 LYS A 389      37.570  50.130  69.600  1.00  0.00           H
ATOM   3640  HZ3 LYS A 389      37.480  51.550  68.770  1.00  0.00           H
ATOM   3641  C   LYS A 389      38.300  46.420  64.060  1.00  0.00           C
ATOM   3642  O   LYS A 389      39.150  45.830  64.740  1.00  0.00           O
ATOM   3643  N   TYR A 390      37.160  45.950  63.650  1.00  0.00           N
ATOM   3644  H   TYR A 390      36.500  46.510  63.140  1.00  0.00           H
ATOM   3645  CA  TYR A 390      36.760  44.530  63.950  1.00  0.00           C
ATOM   3646  CB  TYR A 390      35.230  44.520  64.080  1.00  0.00           C
ATOM   3647  CG  TYR A 390      34.780  45.270  65.350  1.00  0.00           C
ATOM   3648  CD1 TYR A 390      35.210  44.910  66.600  1.00  0.00           C
ATOM   3649  HD1 TYR A 390      35.730  43.960  66.670  1.00  0.00           H
ATOM   3650  CD2 TYR A 390      34.200  46.510  65.220  1.00  0.00           C
ATOM   3651  HD2 TYR A 390      33.500  46.740  64.420  1.00  0.00           H
ATOM   3652  CE1 TYR A 390      35.110  45.750  67.750  1.00  0.00           C
ATOM   3653  HE1 TYR A 390      35.330  45.350  68.730  1.00  0.00           H
ATOM   3654  CE2 TYR A 390      34.200  47.350  66.320  1.00  0.00           C
ATOM   3655  HE2 TYR A 390      33.800  48.350  66.190  1.00  0.00           H
ATOM   3656  CZ  TYR A 390      34.680  47.010  67.550  1.00  0.00           C
ATOM   3657  OH  TYR A 390      34.810  48.040  68.450  1.00  0.00           O
ATOM   3658  HH  TYR A 390      35.430  47.600  69.100  1.00  0.00           H
ATOM   3659  C   TYR A 390      37.290  43.520  62.910  1.00  0.00           C
ATOM   3660  O   TYR A 390      37.290  42.300  63.220  1.00  0.00           O
ATOM   3661  N   PHE A 391      37.950  44.000  61.840  1.00  0.00           N
ATOM   3662  H   PHE A 391      38.080  45.000  61.850  1.00  0.00           H
ATOM   3663  CA  PHE A 391      38.600  43.240  60.730  1.00  0.00           C
ATOM   3664  CB  PHE A 391      39.940  42.660  61.170  1.00  0.00           C
ATOM   3665  CG  PHE A 391      41.160  43.600  61.320  1.00  0.00           C
ATOM   3666  CD1 PHE A 391      42.070  43.480  60.330  1.00  0.00           C
ATOM   3667  HD1 PHE A 391      41.840  42.900  59.440  1.00  0.00           H
ATOM   3668  CD2 PHE A 391      41.390  44.210  62.540  1.00  0.00           C
ATOM   3669  HD2 PHE A 391      40.640  44.530  63.260  1.00  0.00           H
ATOM   3670  CE1 PHE A 391      43.340  43.960  60.550  1.00  0.00           C
ATOM   3671  HE1 PHE A 391      44.150  43.600  59.930  1.00  0.00           H
ATOM   3672  CE2 PHE A 391      42.700  44.760  62.780  1.00  0.00           C
ATOM   3673  HE2 PHE A 391      42.960  44.800  63.840  1.00  0.00           H
ATOM   3674  CZ  PHE A 391      43.630  44.580  61.740  1.00  0.00           C
ATOM   3675  HZ  PHE A 391      44.670  44.850  61.910  1.00  0.00           H
ATOM   3676  C   PHE A 391      37.760  42.260  59.910  1.00  0.00           C
ATOM   3677  O   PHE A 391      38.020  41.150  59.730  1.00  0.00           O
ATOM   3678  N   PRO A 392      36.770  42.690  59.190  1.00  0.00           N
ATOM   3679  CA  PRO A 392      35.910  41.810  58.400  1.00  0.00           C
ATOM   3680  CB  PRO A 392      34.520  42.480  58.460  1.00  0.00           C
ATOM   3681  CG  PRO A 392      34.810  43.970  58.780  1.00  0.00           C
ATOM   3682  CD  PRO A 392      36.240  44.060  59.240  1.00  0.00           C
ATOM   3683  C   PRO A 392      36.300  41.460  57.020  1.00  0.00           C
ATOM   3684  O   PRO A 392      36.890  42.300  56.360  1.00  0.00           O
ATOM   3685  N   ASP A 393      35.840  40.310  56.560  1.00  0.00           N
ATOM   3686  H   ASP A 393      35.050  39.870  56.990  1.00  0.00           H
ATOM   3687  CA  ASP A 393      36.050  40.020  55.120  1.00  0.00           C
ATOM   3688  CB  ASP A 393      35.870  38.470  54.960  1.00  0.00           C
ATOM   3689  CG  ASP A 393      36.780  38.040  53.790  1.00  0.00           C
ATOM   3690  OD1 ASP A 393      38.020  38.340  53.970  1.00  0.00           O
ATOM   3691  OD2 ASP A 393      36.250  37.470  52.820  1.00  0.00           O
ATOM   3692  C   ASP A 393      35.140  40.710  54.160  1.00  0.00           C
ATOM   3693  O   ASP A 393      35.590  41.310  53.190  1.00  0.00           O
ATOM   3694  N   ALA A 394      33.880  40.840  54.580  1.00  0.00           N
ATOM   3695  H   ALA A 394      33.610  40.310  55.390  1.00  0.00           H
ATOM   3696  CA  ALA A 394      32.830  41.600  53.860  1.00  0.00           C
ATOM   3697  CB  ALA A 394      31.580  41.590  54.760  1.00  0.00           C
ATOM   3698  C   ALA A 394      33.170  43.050  53.580  1.00  0.00           C
ATOM   3699  O   ALA A 394      33.460  43.790  54.500  1.00  0.00           O
ATOM   3700  N   THR A 395      33.280  43.280  52.290  1.00  0.00           N
ATOM   3701  H   THR A 395      32.900  42.690  51.580  1.00  0.00           H
ATOM   3702  CA  THR A 395      33.530  44.620  51.780  1.00  0.00           C
ATOM   3703  CB  THR A 395      33.160  44.650  50.240  1.00  0.00           C
ATOM   3704  OG1 THR A 395      33.960  43.620  49.640  1.00  0.00           O
ATOM   3705  HG1 THR A 395      33.540  43.310  48.790  1.00  0.00           H
ATOM   3706  CG2 THR A 395      33.540  46.000  49.600  1.00  0.00           C
ATOM   3707  C   THR A 395      32.680  45.660  52.470  1.00  0.00           C
ATOM   3708  O   THR A 395      31.490  45.560  52.470  1.00  0.00           O
ATOM   3709  N   ILE A 396      33.390  46.780  52.760  1.00  0.00           N
ATOM   3710  H   ILE A 396      34.350  46.910  52.580  1.00  0.00           H
ATOM   3711  CA  ILE A 396      32.730  47.950  53.380  1.00  0.00           C
ATOM   3712  CB  ILE A 396      33.600  48.680  54.410  1.00  0.00           C
ATOM   3713  CG1 ILE A 396      34.030  47.710  55.490  1.00  0.00           C
ATOM   3714  CG2 ILE A 396      32.880  49.880  55.140  1.00  0.00           C
ATOM   3715  CD  ILE A 396      35.180  48.240  56.340  1.00  0.00           C
ATOM   3716  C   ILE A 396      32.120  49.050  52.430  1.00  0.00           C
ATOM   3717  O   ILE A 396      32.880  49.830  51.940  1.00  0.00           O
ATOM   3718  N   LEU A 397      30.860  48.880  51.960  1.00  0.00           N
ATOM   3719  H   LEU A 397      30.250  48.230  52.400  1.00  0.00           H
ATOM   3720  CA  LEU A 397      30.230  49.860  51.040  1.00  0.00           C
ATOM   3721  CB  LEU A 397      29.030  49.250  50.310  1.00  0.00           C
ATOM   3722  CG  LEU A 397      28.540  50.050  49.130  1.00  0.00           C
ATOM   3723  CD1 LEU A 397      29.650  50.100  48.040  1.00  0.00           C
ATOM   3724  CD2 LEU A 397      27.470  49.260  48.480  1.00  0.00           C
ATOM   3725  C   LEU A 397      29.870  51.120  51.890  1.00  0.00           C
ATOM   3726  O   LEU A 397      28.870  51.160  52.670  1.00  0.00           O
ATOM   3727  N   ALA A 398      30.820  52.010  52.010  1.00  0.00           N
ATOM   3728  H   ALA A 398      31.640  51.860  51.460  1.00  0.00           H
ATOM   3729  CA  ALA A 398      30.790  53.200  52.950  1.00  0.00           C
ATOM   3730  CB  ALA A 398      32.210  53.520  53.530  1.00  0.00           C
ATOM   3731  C   ALA A 398      30.080  54.450  52.290  1.00  0.00           C
ATOM   3732  O   ALA A 398      30.730  55.150  51.470  1.00  0.00           O
ATOM   3733  N   LEU A 399      28.810  54.500  52.400  1.00  0.00           N
ATOM   3734  H   LEU A 399      28.400  53.940  53.110  1.00  0.00           H
ATOM   3735  CA  LEU A 399      28.000  55.690  52.030  1.00  0.00           C
ATOM   3736  CB  LEU A 399      26.500  55.360  52.040  1.00  0.00           C
ATOM   3737  CG  LEU A 399      26.030  54.790  50.670  1.00  0.00           C
ATOM   3738  CD1 LEU A 399      26.550  53.320  50.640  1.00  0.00           C
ATOM   3739  CD2 LEU A 399      24.480  54.810  50.640  1.00  0.00           C
ATOM   3740  C   LEU A 399      28.280  56.840  52.890  1.00  0.00           C
ATOM   3741  O   LEU A 399      28.220  56.720  54.130  1.00  0.00           O
ATOM   3742  N   THR A 400      29.120  57.630  52.230  1.00  0.00           N
ATOM   3743  H   THR A 400      29.410  57.460  51.290  1.00  0.00           H
ATOM   3744  CA  THR A 400      29.480  59.000  52.690  1.00  0.00           C
ATOM   3745  CB  THR A 400      31.050  59.230  52.780  1.00  0.00           C
ATOM   3746  OG1 THR A 400      31.420  60.570  53.200  1.00  0.00           O
ATOM   3747  HG1 THR A 400      32.380  60.410  53.380  1.00  0.00           H
ATOM   3748  CG2 THR A 400      31.730  58.990  51.370  1.00  0.00           C
ATOM   3749  C   THR A 400      28.800  60.220  52.050  1.00  0.00           C
ATOM   3750  O   THR A 400      28.720  60.410  50.840  1.00  0.00           O
ATOM   3751  N   THR A 401      28.560  61.190  52.900  1.00  0.00           N
ATOM   3752  H   THR A 401      28.630  61.170  53.900  1.00  0.00           H
ATOM   3753  CA  THR A 401      28.060  62.550  52.580  1.00  0.00           C
ATOM   3754  CB  THR A 401      27.230  63.270  53.670  1.00  0.00           C
ATOM   3755  OG1 THR A 401      27.980  63.710  54.820  1.00  0.00           O
ATOM   3756  HG1 THR A 401      27.610  64.550  55.200  1.00  0.00           H
ATOM   3757  CG2 THR A 401      26.100  62.370  54.150  1.00  0.00           C
ATOM   3758  C   THR A 401      29.180  63.580  52.200  1.00  0.00           C
ATOM   3759  O   THR A 401      28.730  64.690  51.880  1.00  0.00           O
ATOM   3760  N   ASN A 402      30.500  63.340  52.440  1.00  0.00           N
ATOM   3761  H   ASN A 402      30.770  62.430  52.740  1.00  0.00           H
ATOM   3762  CA  ASN A 402      31.610  64.300  52.080  1.00  0.00           C
ATOM   3763  CB  ASN A 402      31.780  65.300  53.310  1.00  0.00           C
ATOM   3764  CG  ASN A 402      32.680  64.840  54.450  1.00  0.00           C
ATOM   3765  OD1 ASN A 402      32.970  63.660  54.590  1.00  0.00           O
ATOM   3766  ND2 ASN A 402      33.470  65.720  54.910  1.00  0.00           N
ATOM   3767 1HD2 ASN A 402      33.520  66.650  54.550  1.00  0.00           H
ATOM   3768 2HD2 ASN A 402      33.930  65.430  55.750  1.00  0.00           H
ATOM   3769  C   ASN A 402      33.010  63.720  51.620  1.00  0.00           C
ATOM   3770  O   ASN A 402      33.470  62.700  52.120  1.00  0.00           O
ATOM   3771  N   GLU A 403      33.620  64.530  50.810  1.00  0.00           N
ATOM   3772  H   GLU A 403      33.320  65.480  50.760  1.00  0.00           H
ATOM   3773  CA  GLU A 403      34.860  64.330  50.080  1.00  0.00           C
ATOM   3774  CB  GLU A 403      35.170  65.380  48.960  1.00  0.00           C
ATOM   3775  CG  GLU A 403      35.620  66.800  49.390  1.00  0.00           C
ATOM   3776  CD  GLU A 403      34.590  67.470  50.330  1.00  0.00           C
ATOM   3777  OE1 GLU A 403      34.740  67.220  51.540  1.00  0.00           O
ATOM   3778  OE2 GLU A 403      33.540  67.920  49.830  1.00  0.00           O
ATOM   3779  C   GLU A 403      36.020  64.040  51.000  1.00  0.00           C
ATOM   3780  O   GLU A 403      36.830  63.150  50.710  1.00  0.00           O
ATOM   3781  N   LYS A 404      36.100  64.800  52.070  1.00  0.00           N
ATOM   3782  H   LYS A 404      35.570  65.630  52.180  1.00  0.00           H
ATOM   3783  CA  LYS A 404      37.220  64.540  53.030  1.00  0.00           C
ATOM   3784  CB  LYS A 404      37.220  65.730  54.020  1.00  0.00           C
ATOM   3785  CG  LYS A 404      37.660  67.110  53.540  1.00  0.00           C
ATOM   3786  CD  LYS A 404      37.370  68.160  54.610  1.00  0.00           C
ATOM   3787  CE  LYS A 404      37.970  69.470  54.090  1.00  0.00           C
ATOM   3788  NZ  LYS A 404      37.330  70.150  52.970  1.00  0.00           N
ATOM   3789  HZ1 LYS A 404      37.240  69.620  52.120  1.00  0.00           H
ATOM   3790  HZ2 LYS A 404      36.390  70.400  53.250  1.00  0.00           H
ATOM   3791  HZ3 LYS A 404      37.620  71.100  52.840  1.00  0.00           H
ATOM   3792  C   LYS A 404      37.290  63.140  53.740  1.00  0.00           C
ATOM   3793  O   LYS A 404      38.320  62.400  53.550  1.00  0.00           O
ATOM   3794  N   THR A 405      36.170  62.700  54.240  1.00  0.00           N
ATOM   3795  H   THR A 405      35.340  63.240  54.420  1.00  0.00           H
ATOM   3796  CA  THR A 405      36.130  61.350  54.790  1.00  0.00           C
ATOM   3797  CB  THR A 405      34.790  60.930  55.350  1.00  0.00           C
ATOM   3798  OG1 THR A 405      33.740  60.880  54.380  1.00  0.00           O
ATOM   3799  HG1 THR A 405      33.400  61.820  54.250  1.00  0.00           H
ATOM   3800  CG2 THR A 405      34.520  61.900  56.480  1.00  0.00           C
ATOM   3801  C   THR A 405      36.610  60.290  53.760  1.00  0.00           C
ATOM   3802  O   THR A 405      37.640  59.640  53.970  1.00  0.00           O
ATOM   3803  N   ALA A 406      36.110  60.460  52.560  1.00  0.00           N
ATOM   3804  H   ALA A 406      35.260  60.970  52.630  1.00  0.00           H
ATOM   3805  CA  ALA A 406      36.450  59.660  51.370  1.00  0.00           C
ATOM   3806  CB  ALA A 406      35.640  60.070  50.210  1.00  0.00           C
ATOM   3807  C   ALA A 406      37.940  59.680  50.840  1.00  0.00           C
ATOM   3808  O   ALA A 406      38.560  58.600  50.600  1.00  0.00           O
ATOM   3809  N   HIS A 407      38.520  60.900  50.930  1.00  0.00           N
ATOM   3810  H   HIS A 407      37.820  61.610  51.090  1.00  0.00           H
ATOM   3811  CA  HIS A 407      39.870  61.150  50.600  1.00  0.00           C
ATOM   3812  CB  HIS A 407      40.040  62.720  50.470  1.00  0.00           C
ATOM   3813  CG  HIS A 407      41.450  63.210  50.150  1.00  0.00           C
ATOM   3814  ND1 HIS A 407      41.910  64.420  50.370  1.00  0.00           N
ATOM   3815  CD2 HIS A 407      42.180  62.670  49.160  1.00  0.00           C
ATOM   3816  HD2 HIS A 407      42.080  61.680  48.720  1.00  0.00           H
ATOM   3817  CE1 HIS A 407      42.950  64.640  49.630  1.00  0.00           C
ATOM   3818  HE1 HIS A 407      43.620  65.490  49.680  1.00  0.00           H
ATOM   3819  NE2 HIS A 407      43.150  63.560  48.840  1.00  0.00           N
ATOM   3820  HE2 HIS A 407      43.740  63.490  48.040  1.00  0.00           H
ATOM   3821  C   HIS A 407      40.910  60.450  51.520  1.00  0.00           C
ATOM   3822  O   HIS A 407      42.130  60.420  51.240  1.00  0.00           O
ATOM   3823  N   GLN A 408      40.510  60.220  52.780  1.00  0.00           N
ATOM   3824  H   GLN A 408      39.660  60.640  53.100  1.00  0.00           H
ATOM   3825  CA  GLN A 408      41.380  59.340  53.610  1.00  0.00           C
ATOM   3826  CB  GLN A 408      41.480  59.780  55.070  1.00  0.00           C
ATOM   3827  CG  GLN A 408      42.730  60.660  55.280  1.00  0.00           C
ATOM   3828  CD  GLN A 408      42.950  61.060  56.740  1.00  0.00           C
ATOM   3829  OE1 GLN A 408      42.630  60.380  57.690  1.00  0.00           O
ATOM   3830  NE2 GLN A 408      43.540  62.230  56.840  1.00  0.00           N
ATOM   3831 1HE2 GLN A 408      43.810  62.740  56.030  1.00  0.00           H
ATOM   3832 2HE2 GLN A 408      43.820  62.600  57.720  1.00  0.00           H
ATOM   3833  C   GLN A 408      41.050  57.840  53.500  1.00  0.00           C
ATOM   3834  O   GLN A 408      41.920  57.010  53.220  1.00  0.00           O
ATOM   3835  N   LEU A 409      39.790  57.520  53.500  1.00  0.00           N
ATOM   3836  H   LEU A 409      39.110  58.250  53.430  1.00  0.00           H
ATOM   3837  CA  LEU A 409      39.250  56.160  53.310  1.00  0.00           C
ATOM   3838  CB  LEU A 409      37.770  56.150  53.460  1.00  0.00           C
ATOM   3839  CG  LEU A 409      37.340  56.370  54.910  1.00  0.00           C
ATOM   3840  CD1 LEU A 409      35.840  56.330  55.280  1.00  0.00           C
ATOM   3841  CD2 LEU A 409      38.030  55.320  55.790  1.00  0.00           C
ATOM   3842  C   LEU A 409      39.660  55.290  52.010  1.00  0.00           C
ATOM   3843  O   LEU A 409      39.120  54.200  51.760  1.00  0.00           O
ATOM   3844  N   VAL A 410      40.240  55.970  51.030  1.00  0.00           N
ATOM   3845  H   VAL A 410      39.850  56.860  50.780  1.00  0.00           H
ATOM   3846  CA  VAL A 410      40.980  55.270  49.950  1.00  0.00           C
ATOM   3847  CB  VAL A 410      41.120  56.290  48.770  1.00  0.00           C
ATOM   3848  CG1 VAL A 410      42.040  57.440  49.060  1.00  0.00           C
ATOM   3849  CG2 VAL A 410      41.370  55.600  47.440  1.00  0.00           C
ATOM   3850  C   VAL A 410      42.220  54.430  50.390  1.00  0.00           C
ATOM   3851  O   VAL A 410      42.480  53.340  49.840  1.00  0.00           O
ATOM   3852  N   LEU A 411      42.830  54.950  51.510  1.00  0.00           N
ATOM   3853  H   LEU A 411      42.720  55.890  51.830  1.00  0.00           H
ATOM   3854  CA  LEU A 411      44.110  54.320  52.060  1.00  0.00           C
ATOM   3855  CB  LEU A 411      44.980  55.380  52.680  1.00  0.00           C
ATOM   3856  CG  LEU A 411      46.350  54.940  53.100  1.00  0.00           C
ATOM   3857  CD1 LEU A 411      47.170  54.240  52.010  1.00  0.00           C
ATOM   3858  CD2 LEU A 411      47.000  56.210  53.650  1.00  0.00           C
ATOM   3859  C   LEU A 411      43.800  53.180  53.080  1.00  0.00           C
ATOM   3860  O   LEU A 411      44.470  52.160  53.010  1.00  0.00           O
ATOM   3861  N   SER A 412      42.640  53.170  53.680  1.00  0.00           N
ATOM   3862  H   SER A 412      42.090  53.990  53.550  1.00  0.00           H
ATOM   3863  CA  SER A 412      42.300  52.170  54.720  1.00  0.00           C
ATOM   3864  CB  SER A 412      41.110  52.620  55.570  1.00  0.00           C
ATOM   3865  OG  SER A 412      41.130  53.940  56.070  1.00  0.00           O
ATOM   3866  HG  SER A 412      40.710  53.930  56.970  1.00  0.00           H
ATOM   3867  C   SER A 412      41.970  50.790  54.150  1.00  0.00           C
ATOM   3868  O   SER A 412      41.160  50.740  53.200  1.00  0.00           O
ATOM   3869  N   LYS A 413      42.180  49.700  54.960  1.00  0.00           N
ATOM   3870  H   LYS A 413      42.700  49.850  55.800  1.00  0.00           H
ATOM   3871  CA  LYS A 413      41.960  48.270  54.560  1.00  0.00           C
ATOM   3872  CB  LYS A 413      42.500  47.290  55.650  1.00  0.00           C
ATOM   3873  CG  LYS A 413      42.750  45.840  55.320  1.00  0.00           C
ATOM   3874  CD  LYS A 413      43.630  45.160  56.330  1.00  0.00           C
ATOM   3875  CE  LYS A 413      44.340  43.860  55.960  1.00  0.00           C
ATOM   3876  NZ  LYS A 413      45.560  43.950  55.150  1.00  0.00           N
ATOM   3877  HZ1 LYS A 413      46.080  43.180  55.530  1.00  0.00           H
ATOM   3878  HZ2 LYS A 413      45.460  43.900  54.150  1.00  0.00           H
ATOM   3879  HZ3 LYS A 413      46.120  44.740  55.400  1.00  0.00           H
ATOM   3880  C   LYS A 413      40.470  47.920  54.310  1.00  0.00           C
ATOM   3881  O   LYS A 413      39.640  47.990  55.190  1.00  0.00           O
ATOM   3882  N   GLY A 414      40.120  47.600  53.090  1.00  0.00           N
ATOM   3883  H   GLY A 414      40.840  47.590  52.410  1.00  0.00           H
ATOM   3884  CA  GLY A 414      38.800  47.180  52.720  1.00  0.00           C
ATOM   3885  C   GLY A 414      37.580  48.140  52.470  1.00  0.00           C
ATOM   3886  O   GLY A 414      36.540  47.630  52.060  1.00  0.00           O
ATOM   3887  N   VAL A 415      37.750  49.430  52.760  1.00  0.00           N
ATOM   3888  H   VAL A 415      38.600  49.730  53.200  1.00  0.00           H
ATOM   3889  CA  VAL A 415      36.700  50.460  52.640  1.00  0.00           C
ATOM   3890  CB  VAL A 415      37.040  51.650  53.560  1.00  0.00           C
ATOM   3891  CG1 VAL A 415      35.800  52.490  53.650  1.00  0.00           C
ATOM   3892  CG2 VAL A 415      37.560  51.170  54.910  1.00  0.00           C
ATOM   3893  C   VAL A 415      36.500  50.940  51.220  1.00  0.00           C
ATOM   3894  O   VAL A 415      37.500  50.970  50.510  1.00  0.00           O
ATOM   3895  N   VAL A 416      35.250  50.810  50.800  1.00  0.00           N
ATOM   3896  H   VAL A 416      34.600  50.200  51.280  1.00  0.00           H
ATOM   3897  CA  VAL A 416      34.750  51.410  49.540  1.00  0.00           C
ATOM   3898  CB  VAL A 416      33.960  50.280  48.800  1.00  0.00           C
ATOM   3899  CG1 VAL A 416      33.270  50.810  47.630  1.00  0.00           C
ATOM   3900  CG2 VAL A 416      34.970  49.200  48.260  1.00  0.00           C
ATOM   3901  C   VAL A 416      33.940  52.680  49.690  1.00  0.00           C
ATOM   3902  O   VAL A 416      32.800  52.570  50.070  1.00  0.00           O
ATOM   3903  N   PRO A 417      34.550  53.860  49.410  1.00  0.00           N
ATOM   3904  CA  PRO A 417      33.850  55.190  49.440  1.00  0.00           C
ATOM   3905  CB  PRO A 417      34.980  56.210  49.290  1.00  0.00           C
ATOM   3906  CG  PRO A 417      36.180  55.460  49.860  1.00  0.00           C
ATOM   3907  CD  PRO A 417      36.000  54.100  49.280  1.00  0.00           C
ATOM   3908  C   PRO A 417      32.780  55.410  48.350  1.00  0.00           C
ATOM   3909  O   PRO A 417      33.060  55.160  47.150  1.00  0.00           O
ATOM   3910  N   GLN A 418      31.560  55.680  48.770  1.00  0.00           N
ATOM   3911  H   GLN A 418      31.250  55.390  49.670  1.00  0.00           H
ATOM   3912  CA  GLN A 418      30.510  56.170  47.870  1.00  0.00           C
ATOM   3913  CB  GLN A 418      29.260  55.250  47.720  1.00  0.00           C
ATOM   3914  CG  GLN A 418      29.480  53.820  47.210  1.00  0.00           C
ATOM   3915  CD  GLN A 418      30.140  53.660  45.820  1.00  0.00           C
ATOM   3916  OE1 GLN A 418      30.940  52.760  45.570  1.00  0.00           O
ATOM   3917  NE2 GLN A 418      30.010  54.560  44.860  1.00  0.00           N
ATOM   3918 1HE2 GLN A 418      29.400  55.320  45.090  1.00  0.00           H
ATOM   3919 2HE2 GLN A 418      30.400  54.240  44.000  1.00  0.00           H
ATOM   3920  C   GLN A 418      30.060  57.600  48.270  1.00  0.00           C
ATOM   3921  O   GLN A 418      29.420  57.890  49.290  1.00  0.00           O
ATOM   3922  N   LEU A 419      30.240  58.470  47.310  1.00  0.00           N
ATOM   3923  H   LEU A 419      30.320  58.150  46.360  1.00  0.00           H
ATOM   3924  CA  LEU A 419      29.980  59.920  47.400  1.00  0.00           C
ATOM   3925  CB  LEU A 419      31.190  60.710  46.760  1.00  0.00           C
ATOM   3926  CG  LEU A 419      31.240  62.060  47.540  1.00  0.00           C
ATOM   3927  CD1 LEU A 419      31.290  61.920  49.050  1.00  0.00           C
ATOM   3928  CD2 LEU A 419      32.420  62.900  46.970  1.00  0.00           C
ATOM   3929  C   LEU A 419      28.590  60.320  46.890  1.00  0.00           C
ATOM   3930  O   LEU A 419      28.330  60.930  45.810  1.00  0.00           O
ATOM   3931  N   VAL A 420      27.630  59.880  47.730  1.00  0.00           N
ATOM   3932  H   VAL A 420      27.910  59.270  48.470  1.00  0.00           H
ATOM   3933  CA  VAL A 420      26.190  60.140  47.670  1.00  0.00           C
ATOM   3934  CB  VAL A 420      25.370  58.990  48.190  1.00  0.00           C
ATOM   3935  CG1 VAL A 420      25.630  57.710  47.340  1.00  0.00           C
ATOM   3936  CG2 VAL A 420      25.630  58.680  49.730  1.00  0.00           C
ATOM   3937  C   VAL A 420      25.770  61.430  48.410  1.00  0.00           C
ATOM   3938  O   VAL A 420      26.460  62.020  49.260  1.00  0.00           O
ATOM   3939  N   LYS A 421      24.460  61.800  48.100  1.00  0.00           N
ATOM   3940  H   LYS A 421      24.100  61.780  47.170  1.00  0.00           H
ATOM   3941  CA  LYS A 421      23.690  62.770  48.950  1.00  0.00           C
ATOM   3942  CB  LYS A 421      22.290  62.860  48.400  1.00  0.00           C
ATOM   3943  CG  LYS A 421      21.440  61.620  48.640  1.00  0.00           C
ATOM   3944  CD  LYS A 421      20.150  61.360  47.840  1.00  0.00           C
ATOM   3945  CE  LYS A 421      19.000  62.070  48.540  1.00  0.00           C
ATOM   3946  NZ  LYS A 421      17.750  61.740  47.840  1.00  0.00           N
ATOM   3947  HZ1 LYS A 421      17.720  60.750  47.720  1.00  0.00           H
ATOM   3948  HZ2 LYS A 421      17.030  62.020  48.470  1.00  0.00           H
ATOM   3949  HZ3 LYS A 421      17.650  62.250  46.990  1.00  0.00           H
ATOM   3950  C   LYS A 421      23.670  62.760  50.500  1.00  0.00           C
ATOM   3951  O   LYS A 421      24.210  61.890  51.100  1.00  0.00           O
ATOM   3952  N   GLU A 422      23.010  63.770  51.070  1.00  0.00           N
ATOM   3953  H   GLU A 422      22.710  64.580  50.560  1.00  0.00           H
ATOM   3954  CA  GLU A 422      22.700  63.800  52.500  1.00  0.00           C
ATOM   3955  CB  GLU A 422      22.480  65.130  53.140  1.00  0.00           C
ATOM   3956  CG  GLU A 422      23.610  66.160  53.200  1.00  0.00           C
ATOM   3957  CD  GLU A 422      23.600  67.100  51.940  1.00  0.00           C
ATOM   3958  OE1 GLU A 422      24.540  67.010  51.100  1.00  0.00           O
ATOM   3959  OE2 GLU A 422      22.630  67.910  51.820  1.00  0.00           O
ATOM   3960  C   GLU A 422      21.650  62.760  52.950  1.00  0.00           C
ATOM   3961  O   GLU A 422      20.440  63.120  53.000  1.00  0.00           O
ATOM   3962  N   ILE A 423      22.170  61.570  53.220  1.00  0.00           N
ATOM   3963  H   ILE A 423      23.170  61.510  53.270  1.00  0.00           H
ATOM   3964  CA  ILE A 423      21.400  60.340  53.520  1.00  0.00           C
ATOM   3965  CB  ILE A 423      22.130  58.990  53.200  1.00  0.00           C
ATOM   3966  CG1 ILE A 423      23.500  59.100  53.720  1.00  0.00           C
ATOM   3967  CG2 ILE A 423      22.230  58.800  51.690  1.00  0.00           C
ATOM   3968  CD  ILE A 423      24.480  57.980  53.330  1.00  0.00           C
ATOM   3969  C   ILE A 423      20.940  60.260  54.970  1.00  0.00           C
ATOM   3970  O   ILE A 423      21.770  60.100  55.880  1.00  0.00           O
ATOM   3971  N   THR A 424      19.660  60.570  55.220  1.00  0.00           N
ATOM   3972  H   THR A 424      18.960  60.820  54.550  1.00  0.00           H
ATOM   3973  CA  THR A 424      19.120  60.470  56.620  1.00  0.00           C
ATOM   3974  CB  THR A 424      18.230  61.650  57.100  1.00  0.00           C
ATOM   3975  OG1 THR A 424      17.150  61.880  56.230  1.00  0.00           O
ATOM   3976  HG1 THR A 424      17.050  62.880  56.230  1.00  0.00           H
ATOM   3977  CG2 THR A 424      19.080  62.890  57.300  1.00  0.00           C
ATOM   3978  C   THR A 424      18.330  59.180  56.860  1.00  0.00           C
ATOM   3979  O   THR A 424      18.760  58.330  57.670  1.00  0.00           O
ATOM   3980  N   SER A 425      17.240  58.910  56.110  1.00  0.00           N
ATOM   3981  H   SER A 425      17.340  59.230  55.170  1.00  0.00           H
ATOM   3982  CA  SER A 425      16.280  57.860  56.380  1.00  0.00           C
ATOM   3983  CB  SER A 425      14.920  58.200  55.790  1.00  0.00           C
ATOM   3984  OG  SER A 425      14.080  57.110  55.570  1.00  0.00           O
ATOM   3985  HG  SER A 425      13.190  57.500  55.330  1.00  0.00           H
ATOM   3986  C   SER A 425      16.700  56.430  55.900  1.00  0.00           C
ATOM   3987  O   SER A 425      17.370  56.230  54.840  1.00  0.00           O
ATOM   3988  N   THR A 426      16.250  55.450  56.690  1.00  0.00           N
ATOM   3989  H   THR A 426      15.420  55.610  57.220  1.00  0.00           H
ATOM   3990  CA  THR A 426      16.760  54.090  56.790  1.00  0.00           C
ATOM   3991  CB  THR A 426      16.150  53.370  58.000  1.00  0.00           C
ATOM   3992  OG1 THR A 426      14.730  53.600  57.930  1.00  0.00           O
ATOM   3993  HG1 THR A 426      14.310  52.700  57.900  1.00  0.00           H
ATOM   3994  CG2 THR A 426      16.760  53.860  59.340  1.00  0.00           C
ATOM   3995  C   THR A 426      16.320  53.360  55.580  1.00  0.00           C
ATOM   3996  O   THR A 426      17.220  52.910  54.830  1.00  0.00           O
ATOM   3997  N   ASP A 427      15.070  53.550  55.170  1.00  0.00           N
ATOM   3998  H   ASP A 427      14.440  53.900  55.870  1.00  0.00           H
ATOM   3999  CA  ASP A 427      14.610  53.030  53.870  1.00  0.00           C
ATOM   4000  CB  ASP A 427      13.110  52.750  53.870  1.00  0.00           C
ATOM   4001  CG  ASP A 427      12.640  51.710  54.900  1.00  0.00           C
ATOM   4002  OD1 ASP A 427      12.490  50.520  54.600  1.00  0.00           O
ATOM   4003  OD2 ASP A 427      12.170  52.240  55.980  1.00  0.00           O
ATOM   4004  C   ASP A 427      15.090  53.590  52.590  1.00  0.00           C
ATOM   4005  O   ASP A 427      15.640  52.910  51.740  1.00  0.00           O
ATOM   4006  N   ASP A 428      15.180  54.910  52.570  1.00  0.00           N
ATOM   4007  H   ASP A 428      14.710  55.540  53.190  1.00  0.00           H
ATOM   4008  CA  ASP A 428      15.990  55.660  51.540  1.00  0.00           C
ATOM   4009  CB  ASP A 428      15.820  57.170  51.780  1.00  0.00           C
ATOM   4010  CG  ASP A 428      14.490  57.610  51.130  1.00  0.00           C
ATOM   4011  OD1 ASP A 428      14.410  57.930  49.890  1.00  0.00           O
ATOM   4012  OD2 ASP A 428      13.510  57.400  51.900  1.00  0.00           O
ATOM   4013  C   ASP A 428      17.450  55.200  51.360  1.00  0.00           C
ATOM   4014  O   ASP A 428      17.850  54.930  50.240  1.00  0.00           O
ATOM   4015  N   PHE A 429      18.160  55.040  52.460  1.00  0.00           N
ATOM   4016  H   PHE A 429      17.830  55.440  53.320  1.00  0.00           H
ATOM   4017  CA  PHE A 429      19.590  54.480  52.530  1.00  0.00           C
ATOM   4018  CB  PHE A 429      20.100  54.600  53.990  1.00  0.00           C
ATOM   4019  CG  PHE A 429      21.150  53.650  54.340  1.00  0.00           C
ATOM   4020  CD1 PHE A 429      22.410  53.820  53.660  1.00  0.00           C
ATOM   4021  HD1 PHE A 429      22.680  54.760  53.180  1.00  0.00           H
ATOM   4022  CD2 PHE A 429      20.950  52.560  55.210  1.00  0.00           C
ATOM   4023  HD2 PHE A 429      20.010  52.510  55.750  1.00  0.00           H
ATOM   4024  CE1 PHE A 429      23.360  52.820  53.800  1.00  0.00           C
ATOM   4025  HE1 PHE A 429      24.320  53.040  53.310  1.00  0.00           H
ATOM   4026  CE2 PHE A 429      22.030  51.720  55.480  1.00  0.00           C
ATOM   4027  HE2 PHE A 429      21.900  50.910  56.200  1.00  0.00           H
ATOM   4028  CZ  PHE A 429      23.200  51.820  54.710  1.00  0.00           C
ATOM   4029  HZ  PHE A 429      24.060  51.210  54.960  1.00  0.00           H
ATOM   4030  C   PHE A 429      19.670  53.080  51.940  1.00  0.00           C
ATOM   4031  O   PHE A 429      20.350  52.920  50.940  1.00  0.00           O
ATOM   4032  N   TYR A 430      18.690  52.290  52.370  1.00  0.00           N
ATOM   4033  H   TYR A 430      18.230  52.540  53.220  1.00  0.00           H
ATOM   4034  CA  TYR A 430      18.520  50.930  51.880  1.00  0.00           C
ATOM   4035  CB  TYR A 430      17.390  50.180  52.620  1.00  0.00           C
ATOM   4036  CG  TYR A 430      17.430  50.090  54.190  1.00  0.00           C
ATOM   4037  CD1 TYR A 430      18.630  50.080  54.860  1.00  0.00           C
ATOM   4038  HD1 TYR A 430      19.600  49.970  54.390  1.00  0.00           H
ATOM   4039  CD2 TYR A 430      16.260  49.840  54.850  1.00  0.00           C
ATOM   4040  HD2 TYR A 430      15.420  49.700  54.160  1.00  0.00           H
ATOM   4041  CE1 TYR A 430      18.700  49.880  56.240  1.00  0.00           C
ATOM   4042  HE1 TYR A 430      19.600  49.470  56.710  1.00  0.00           H
ATOM   4043  CE2 TYR A 430      16.230  49.630  56.180  1.00  0.00           C
ATOM   4044  HE2 TYR A 430      15.260  49.570  56.670  1.00  0.00           H
ATOM   4045  CZ  TYR A 430      17.470  49.690  56.890  1.00  0.00           C
ATOM   4046  OH  TYR A 430      17.330  49.690  58.240  1.00  0.00           O
ATOM   4047  HH  TYR A 430      18.160  49.820  58.770  1.00  0.00           H
ATOM   4048  C   TYR A 430      18.180  50.850  50.390  1.00  0.00           C
ATOM   4049  O   TYR A 430      18.790  49.980  49.740  1.00  0.00           O
ATOM   4050  N   ARG A 431      17.330  51.710  49.850  1.00  0.00           N
ATOM   4051  H   ARG A 431      16.590  52.080  50.400  1.00  0.00           H
ATOM   4052  CA  ARG A 431      17.050  51.800  48.400  1.00  0.00           C
ATOM   4053  CB  ARG A 431      16.040  52.940  48.390  1.00  0.00           C
ATOM   4054  CG  ARG A 431      15.430  53.280  47.020  1.00  0.00           C
ATOM   4055  CD  ARG A 431      15.030  54.700  47.060  1.00  0.00           C
ATOM   4056  NE  ARG A 431      14.420  54.860  45.740  1.00  0.00           N
ATOM   4057  HE  ARG A 431      14.860  54.420  44.960  1.00  0.00           H
ATOM   4058  CZ  ARG A 431      13.330  55.600  45.400  1.00  0.00           C
ATOM   4059  NH1 ARG A 431      12.640  56.160  46.410  1.00  0.00           N
ATOM   4060 1HH1 ARG A 431      12.770  56.010  47.390  1.00  0.00           H
ATOM   4061 2HH1 ARG A 431      11.910  56.740  46.050  1.00  0.00           H
ATOM   4062  NH2 ARG A 431      12.940  55.590  44.140  1.00  0.00           N
ATOM   4063 1HH2 ARG A 431      13.390  55.020  43.460  1.00  0.00           H
ATOM   4064 2HH2 ARG A 431      12.220  56.200  43.820  1.00  0.00           H
ATOM   4065  C   ARG A 431      18.380  52.090  47.660  1.00  0.00           C
ATOM   4066  O   ARG A 431      18.650  51.370  46.740  1.00  0.00           O
ATOM   4067  N   LEU A 432      19.330  52.890  48.230  1.00  0.00           N
ATOM   4068  H   LEU A 432      19.220  53.050  49.210  1.00  0.00           H
ATOM   4069  CA  LEU A 432      20.420  53.410  47.390  1.00  0.00           C
ATOM   4070  CB  LEU A 432      20.840  54.720  47.990  1.00  0.00           C
ATOM   4071  CG  LEU A 432      22.110  55.450  47.550  1.00  0.00           C
ATOM   4072  CD1 LEU A 432      22.030  56.130  46.150  1.00  0.00           C
ATOM   4073  CD2 LEU A 432      22.130  56.550  48.620  1.00  0.00           C
ATOM   4074  C   LEU A 432      21.470  52.300  47.280  1.00  0.00           C
ATOM   4075  O   LEU A 432      21.950  52.010  46.190  1.00  0.00           O
ATOM   4076  N   GLY A 433      21.950  51.810  48.510  1.00  0.00           N
ATOM   4077  H   GLY A 433      21.500  52.040  49.370  1.00  0.00           H
ATOM   4078  CA  GLY A 433      22.980  50.760  48.530  1.00  0.00           C
ATOM   4079  C   GLY A 433      22.780  49.510  47.680  1.00  0.00           C
ATOM   4080  O   GLY A 433      23.730  49.010  47.020  1.00  0.00           O
ATOM   4081  N   LYS A 434      21.500  49.060  47.650  1.00  0.00           N
ATOM   4082  H   LYS A 434      20.750  49.180  48.300  1.00  0.00           H
ATOM   4083  CA  LYS A 434      21.200  47.910  46.740  1.00  0.00           C
ATOM   4084  CB  LYS A 434      19.690  47.680  46.980  1.00  0.00           C
ATOM   4085  CG  LYS A 434      19.390  47.160  48.340  1.00  0.00           C
ATOM   4086  CD  LYS A 434      17.900  46.900  48.590  1.00  0.00           C
ATOM   4087  CE  LYS A 434      17.480  46.530  50.050  1.00  0.00           C
ATOM   4088  NZ  LYS A 434      16.080  45.920  50.050  1.00  0.00           N
ATOM   4089  HZ1 LYS A 434      16.080  45.010  49.620  1.00  0.00           H
ATOM   4090  HZ2 LYS A 434      15.880  45.680  51.000  1.00  0.00           H
ATOM   4091  HZ3 LYS A 434      15.440  46.540  49.590  1.00  0.00           H
ATOM   4092  C   LYS A 434      21.490  48.130  45.240  1.00  0.00           C
ATOM   4093  O   LYS A 434      22.040  47.250  44.510  1.00  0.00           O
ATOM   4094  N   GLU A 435      21.300  49.360  44.730  1.00  0.00           N
ATOM   4095  H   GLU A 435      21.010  50.050  45.400  1.00  0.00           H
ATOM   4096  CA  GLU A 435      21.620  49.860  43.350  1.00  0.00           C
ATOM   4097  CB  GLU A 435      20.920  51.230  43.190  1.00  0.00           C
ATOM   4098  CG  GLU A 435      19.460  51.020  42.750  1.00  0.00           C
ATOM   4099  CD  GLU A 435      18.570  52.290  42.680  1.00  0.00           C
ATOM   4100  OE1 GLU A 435      17.360  52.110  42.600  1.00  0.00           O
ATOM   4101  OE2 GLU A 435      19.120  53.420  42.440  1.00  0.00           O
ATOM   4102  C   GLU A 435      23.130  49.910  43.210  1.00  0.00           C
ATOM   4103  O   GLU A 435      23.690  49.170  42.420  1.00  0.00           O
ATOM   4104  N   LEU A 436      23.730  50.370  44.320  1.00  0.00           N
ATOM   4105  H   LEU A 436      23.200  50.880  44.980  1.00  0.00           H
ATOM   4106  CA  LEU A 436      25.250  50.600  44.280  1.00  0.00           C
ATOM   4107  CB  LEU A 436      25.810  51.460  45.340  1.00  0.00           C
ATOM   4108  CG  LEU A 436      25.220  52.850  45.320  1.00  0.00           C
ATOM   4109  CD1 LEU A 436      25.720  53.640  46.460  1.00  0.00           C
ATOM   4110  CD2 LEU A 436      25.680  53.630  44.040  1.00  0.00           C
ATOM   4111  C   LEU A 436      26.040  49.290  44.220  1.00  0.00           C
ATOM   4112  O   LEU A 436      27.120  49.310  43.750  1.00  0.00           O
ATOM   4113  N   ALA A 437      25.580  48.280  44.990  1.00  0.00           N
ATOM   4114  H   ALA A 437      24.940  48.380  45.750  1.00  0.00           H
ATOM   4115  CA  ALA A 437      26.200  46.910  44.960  1.00  0.00           C
ATOM   4116  CB  ALA A 437      25.380  46.000  45.880  1.00  0.00           C
ATOM   4117  C   ALA A 437      26.100  46.230  43.580  1.00  0.00           C
ATOM   4118  O   ALA A 437      27.140  45.720  43.160  1.00  0.00           O
ATOM   4119  N   LEU A 438      25.020  46.520  42.850  1.00  0.00           N
ATOM   4120  H   LEU A 438      24.130  46.630  43.290  1.00  0.00           H
ATOM   4121  CA  LEU A 438      24.940  46.040  41.440  1.00  0.00           C
ATOM   4122  CB  LEU A 438      23.470  46.330  41.020  1.00  0.00           C
ATOM   4123  CG  LEU A 438      23.010  45.910  39.650  1.00  0.00           C
ATOM   4124  CD1 LEU A 438      22.830  44.420  39.520  1.00  0.00           C
ATOM   4125  CD2 LEU A 438      21.660  46.500  39.270  1.00  0.00           C
ATOM   4126  C   LEU A 438      25.800  46.790  40.400  1.00  0.00           C
ATOM   4127  O   LEU A 438      26.580  46.150  39.810  1.00  0.00           O
ATOM   4128  N   GLN A 439      25.740  48.140  40.540  1.00  0.00           N
ATOM   4129  H   GLN A 439      24.920  48.550  40.940  1.00  0.00           H
ATOM   4130  CA  GLN A 439      26.560  49.030  39.740  1.00  0.00           C
ATOM   4131  CB  GLN A 439      26.000  50.470  39.810  1.00  0.00           C
ATOM   4132  CG  GLN A 439      24.480  50.570  39.560  1.00  0.00           C
ATOM   4133  CD  GLN A 439      24.130  52.070  39.640  1.00  0.00           C
ATOM   4134  OE1 GLN A 439      24.410  52.750  40.570  1.00  0.00           O
ATOM   4135  NE2 GLN A 439      23.290  52.580  38.760  1.00  0.00           N
ATOM   4136 1HE2 GLN A 439      23.000  52.040  37.970  1.00  0.00           H
ATOM   4137 2HE2 GLN A 439      23.070  53.550  38.870  1.00  0.00           H
ATOM   4138  C   GLN A 439      28.080  49.030  39.930  1.00  0.00           C
ATOM   4139  O   GLN A 439      28.800  49.490  38.970  1.00  0.00           O
ATOM   4140  N   SER A 440      28.530  48.860  41.170  1.00  0.00           N
ATOM   4141  H   SER A 440      27.980  48.770  42.010  1.00  0.00           H
ATOM   4142  CA  SER A 440      30.020  48.750  41.440  1.00  0.00           C
ATOM   4143  CB  SER A 440      30.240  48.860  42.930  1.00  0.00           C
ATOM   4144  OG  SER A 440      29.490  47.930  43.700  1.00  0.00           O
ATOM   4145  HG  SER A 440      28.620  48.310  44.000  1.00  0.00           H
ATOM   4146  C   SER A 440      30.630  47.460  40.920  1.00  0.00           C
ATOM   4147  O   SER A 440      31.790  47.400  40.590  1.00  0.00           O
ATOM   4148  N   GLY A 441      29.790  46.460  40.710  1.00  0.00           N
ATOM   4149  H   GLY A 441      28.800  46.610  40.680  1.00  0.00           H
ATOM   4150  CA  GLY A 441      30.250  45.070  40.370  1.00  0.00           C
ATOM   4151  C   GLY A 441      30.640  44.190  41.560  1.00  0.00           C
ATOM   4152  O   GLY A 441      31.360  43.210  41.310  1.00  0.00           O
ATOM   4153  N   LEU A 442      30.640  44.810  42.740  1.00  0.00           N
ATOM   4154  H   LEU A 442      30.560  45.800  42.750  1.00  0.00           H
ATOM   4155  CA  LEU A 442      30.740  44.110  44.010  1.00  0.00           C
ATOM   4156  CB  LEU A 442      30.910  45.080  45.260  1.00  0.00           C
ATOM   4157  CG  LEU A 442      32.160  46.000  45.120  1.00  0.00           C
ATOM   4158  CD1 LEU A 442      32.080  47.070  46.050  1.00  0.00           C
ATOM   4159  CD2 LEU A 442      33.490  45.250  45.260  1.00  0.00           C
ATOM   4160  C   LEU A 442      29.660  42.980  44.380  1.00  0.00           C
ATOM   4161  O   LEU A 442      30.150  41.950  44.830  1.00  0.00           O
ATOM   4162  N   ALA A 443      28.410  43.130  43.820  1.00  0.00           N
ATOM   4163  H   ALA A 443      28.140  43.970  43.340  1.00  0.00           H
ATOM   4164  CA  ALA A 443      27.340  42.170  44.100  1.00  0.00           C
ATOM   4165  CB  ALA A 443      26.400  42.700  45.240  1.00  0.00           C
ATOM   4166  C   ALA A 443      26.460  41.890  42.840  1.00  0.00           C
ATOM   4167  O   ALA A 443      26.420  42.740  41.930  1.00  0.00           O
ATOM   4168  N   HIS A 444      25.570  41.000  43.050  1.00  0.00           N
ATOM   4169  H   HIS A 444      25.670  40.290  43.740  1.00  0.00           H
ATOM   4170  CA  HIS A 444      24.520  40.650  41.990  1.00  0.00           C
ATOM   4171  CB  HIS A 444      25.050  39.380  41.370  1.00  0.00           C
ATOM   4172  CG  HIS A 444      24.180  38.990  40.160  1.00  0.00           C
ATOM   4173  ND1 HIS A 444      23.680  39.890  39.290  1.00  0.00           N
ATOM   4174  CD2 HIS A 444      23.510  37.860  39.900  1.00  0.00           C
ATOM   4175  HD2 HIS A 444      23.620  36.920  40.450  1.00  0.00           H
ATOM   4176  CE1 HIS A 444      22.800  39.280  38.520  1.00  0.00           C
ATOM   4177  HE1 HIS A 444      22.090  39.720  37.820  1.00  0.00           H
ATOM   4178  NE2 HIS A 444      22.650  38.050  38.890  1.00  0.00           N
ATOM   4179  HE2 HIS A 444      21.960  37.450  38.500  1.00  0.00           H
ATOM   4180  C   HIS A 444      23.180  40.400  42.670  1.00  0.00           C
ATOM   4181  O   HIS A 444      23.030  40.200  43.860  1.00  0.00           O
ATOM   4182  N   LYS A 445      22.160  40.610  41.810  1.00  0.00           N
ATOM   4183  H   LYS A 445      22.290  40.770  40.830  1.00  0.00           H
ATOM   4184  CA  LYS A 445      20.760  40.410  42.230  1.00  0.00           C
ATOM   4185  CB  LYS A 445      19.850  40.920  41.120  1.00  0.00           C
ATOM   4186  CG  LYS A 445      19.600  42.400  41.370  1.00  0.00           C
ATOM   4187  CD  LYS A 445      18.810  42.880  40.180  1.00  0.00           C
ATOM   4188  CE  LYS A 445      18.070  44.110  40.520  1.00  0.00           C
ATOM   4189  NZ  LYS A 445      17.450  44.710  39.360  1.00  0.00           N
ATOM   4190  HZ1 LYS A 445      17.040  45.600  39.590  1.00  0.00           H
ATOM   4191  HZ2 LYS A 445      18.080  44.880  38.600  1.00  0.00           H
ATOM   4192  HZ3 LYS A 445      16.660  44.180  39.050  1.00  0.00           H
ATOM   4193  C   LYS A 445      20.380  39.010  42.780  1.00  0.00           C
ATOM   4194  O   LYS A 445      20.560  37.970  42.150  1.00  0.00           O
ATOM   4195  N   GLY A 446      19.860  39.110  44.020  1.00  0.00           N
ATOM   4196  H   GLY A 446      19.350  39.930  44.280  1.00  0.00           H
ATOM   4197  CA  GLY A 446      19.720  37.870  44.850  1.00  0.00           C
ATOM   4198  C   GLY A 446      20.660  37.820  46.040  1.00  0.00           C
ATOM   4199  O   GLY A 446      20.470  36.970  46.850  1.00  0.00           O
ATOM   4200  N   ASP A 447      21.760  38.590  46.130  1.00  0.00           N
ATOM   4201  H   ASP A 447      21.960  39.190  45.350  1.00  0.00           H
ATOM   4202  CA  ASP A 447      22.740  38.380  47.200  1.00  0.00           C
ATOM   4203  CB  ASP A 447      24.130  38.770  46.640  1.00  0.00           C
ATOM   4204  CG  ASP A 447      24.810  37.680  45.770  1.00  0.00           C
ATOM   4205  OD1 ASP A 447      25.440  37.980  44.760  1.00  0.00           O
ATOM   4206  OD2 ASP A 447      24.920  36.560  46.170  1.00  0.00           O
ATOM   4207  C   ASP A 447      22.480  39.130  48.540  1.00  0.00           C
ATOM   4208  O   ASP A 447      21.910  40.210  48.610  1.00  0.00           O
ATOM   4209  N   VAL A 448      22.900  38.500  49.600  1.00  0.00           N
ATOM   4210  H   VAL A 448      23.470  37.690  49.520  1.00  0.00           H
ATOM   4211  CA  VAL A 448      22.770  39.040  50.990  1.00  0.00           C
ATOM   4212  CB  VAL A 448      23.010  37.910  52.040  1.00  0.00           C
ATOM   4213  CG1 VAL A 448      22.800  38.490  53.470  1.00  0.00           C
ATOM   4214  CG2 VAL A 448      21.970  36.740  51.770  1.00  0.00           C
ATOM   4215  C   VAL A 448      23.720  40.160  51.250  1.00  0.00           C
ATOM   4216  O   VAL A 448      24.890  40.100  50.880  1.00  0.00           O
ATOM   4217  N   VAL A 449      23.040  41.280  51.600  1.00  0.00           N
ATOM   4218  H   VAL A 449      22.080  41.410  51.380  1.00  0.00           H
ATOM   4219  CA  VAL A 449      23.630  42.560  52.100  1.00  0.00           C
ATOM   4220  CB  VAL A 449      23.530  43.690  51.060  1.00  0.00           C
ATOM   4221  CG1 VAL A 449      24.460  43.400  49.840  1.00  0.00           C
ATOM   4222  CG2 VAL A 449      22.060  43.940  50.650  1.00  0.00           C
ATOM   4223  C   VAL A 449      23.200  42.970  53.480  1.00  0.00           C
ATOM   4224  O   VAL A 449      22.080  43.360  53.750  1.00  0.00           O
ATOM   4225  N   VAL A 450      24.150  42.920  54.430  1.00  0.00           N
ATOM   4226  H   VAL A 450      25.020  42.480  54.220  1.00  0.00           H
ATOM   4227  CA  VAL A 450      23.940  43.460  55.790  1.00  0.00           C
ATOM   4228  CB  VAL A 450      24.780  42.760  56.860  1.00  0.00           C
ATOM   4229  CG1 VAL A 450      24.710  43.420  58.260  1.00  0.00           C
ATOM   4230  CG2 VAL A 450      24.400  41.300  57.000  1.00  0.00           C
ATOM   4231  C   VAL A 450      24.090  44.950  55.810  1.00  0.00           C
ATOM   4232  O   VAL A 450      25.100  45.530  55.510  1.00  0.00           O
ATOM   4233  N   MET A 451      22.890  45.530  55.850  1.00  0.00           N
ATOM   4234  H   MET A 451      22.060  45.010  56.050  1.00  0.00           H
ATOM   4235  CA  MET A 451      22.770  47.050  55.860  1.00  0.00           C
ATOM   4236  CB  MET A 451      21.450  47.450  55.130  1.00  0.00           C
ATOM   4237  CG  MET A 451      21.420  47.340  53.620  1.00  0.00           C
ATOM   4238  SD  MET A 451      22.030  48.780  52.660  1.00  0.00           S
ATOM   4239  CE  MET A 451      21.200  48.460  51.190  1.00  0.00           C
ATOM   4240  C   MET A 451      22.870  47.730  57.260  1.00  0.00           C
ATOM   4241  O   MET A 451      21.890  47.600  58.030  1.00  0.00           O
ATOM   4242  N   VAL A 452      23.990  48.350  57.600  1.00  0.00           N
ATOM   4243  H   VAL A 452      24.850  48.290  57.090  1.00  0.00           H
ATOM   4244  CA  VAL A 452      24.010  49.130  58.880  1.00  0.00           C
ATOM   4245  CB  VAL A 452      25.500  49.400  59.280  1.00  0.00           C
ATOM   4246  CG1 VAL A 452      25.670  50.220  60.560  1.00  0.00           C
ATOM   4247  CG2 VAL A 452      26.350  48.170  59.310  1.00  0.00           C
ATOM   4248  C   VAL A 452      23.240  50.480  58.780  1.00  0.00           C
ATOM   4249  O   VAL A 452      23.810  51.420  58.200  1.00  0.00           O
ATOM   4250  N   SER A 453      22.160  50.580  59.540  1.00  0.00           N
ATOM   4251  H   SER A 453      22.020  49.830  60.190  1.00  0.00           H
ATOM   4252  CA  SER A 453      21.110  51.620  59.320  1.00  0.00           C
ATOM   4253  CB  SER A 453      19.910  51.310  60.230  1.00  0.00           C
ATOM   4254  OG  SER A 453      19.220  50.130  59.870  1.00  0.00           O
ATOM   4255  HG  SER A 453      19.030  49.490  60.600  1.00  0.00           H
ATOM   4256  C   SER A 453      21.310  53.140  59.490  1.00  0.00           C
ATOM   4257  O   SER A 453      22.050  53.520  60.360  1.00  0.00           O
ATOM   4258  N   GLY A 454      20.520  53.960  58.750  1.00  0.00           N
ATOM   4259  H   GLY A 454      19.910  53.620  58.030  1.00  0.00           H
ATOM   4260  CA  GLY A 454      20.540  55.390  58.890  1.00  0.00           C
ATOM   4261  C   GLY A 454      20.040  55.980  60.220  1.00  0.00           C
ATOM   4262  O   GLY A 454      19.990  55.350  61.230  1.00  0.00           O
ATOM   4263  N   ALA A 455      20.080  57.360  60.260  1.00  0.00           N
ATOM   4264  H   ALA A 455      20.210  57.910  59.440  1.00  0.00           H
ATOM   4265  CA  ALA A 455      19.310  57.960  61.430  1.00  0.00           C
ATOM   4266  CB  ALA A 455      20.190  57.990  62.710  1.00  0.00           C
ATOM   4267  C   ALA A 455      19.020  59.440  61.260  1.00  0.00           C
ATOM   4268  O   ALA A 455      19.890  60.170  60.730  1.00  0.00           O
ATOM   4269  N   LEU A 456      17.790  59.770  61.740  1.00  0.00           N
ATOM   4270  H   LEU A 456      17.090  59.070  61.880  1.00  0.00           H
ATOM   4271  CA  LEU A 456      17.350  61.220  61.700  1.00  0.00           C
ATOM   4272  CB  LEU A 456      15.900  61.350  62.080  1.00  0.00           C
ATOM   4273  CG  LEU A 456      14.870  60.520  61.360  1.00  0.00           C
ATOM   4274  CD1 LEU A 456      13.440  60.910  61.870  1.00  0.00           C
ATOM   4275  CD2 LEU A 456      14.870  60.600  59.810  1.00  0.00           C
ATOM   4276  C   LEU A 456      18.270  62.250  62.460  1.00  0.00           C
ATOM   4277  O   LEU A 456      17.990  63.420  62.560  1.00  0.00           O
ATOM   4278  N   VAL A 457      19.320  61.800  63.170  1.00  0.00           N
ATOM   4279  H   VAL A 457      19.490  60.810  63.230  1.00  0.00           H
ATOM   4280  CA  VAL A 457      20.370  62.650  63.720  1.00  0.00           C
ATOM   4281  CB  VAL A 457      20.770  62.130  65.130  1.00  0.00           C
ATOM   4282  CG1 VAL A 457      19.560  61.980  66.070  1.00  0.00           C
ATOM   4283  CG2 VAL A 457      21.620  60.890  65.060  1.00  0.00           C
ATOM   4284  C   VAL A 457      21.490  63.060  62.770  1.00  0.00           C
ATOM   4285  O   VAL A 457      22.160  62.150  62.280  1.00  0.00           O
ATOM   4286  N   PRO A 458      21.800  64.380  62.620  1.00  0.00           N
ATOM   4287  CA  PRO A 458      23.010  64.890  61.880  1.00  0.00           C
ATOM   4288  CB  PRO A 458      22.820  66.390  61.790  1.00  0.00           C
ATOM   4289  CG  PRO A 458      21.270  66.560  61.700  1.00  0.00           C
ATOM   4290  CD  PRO A 458      20.810  65.520  62.720  1.00  0.00           C
ATOM   4291  C   PRO A 458      24.260  64.670  62.690  1.00  0.00           C
ATOM   4292  O   PRO A 458      24.290  64.900  63.860  1.00  0.00           O
ATOM   4293  N   SER A 459      25.270  64.190  62.010  1.00  0.00           N
ATOM   4294  H   SER A 459      25.250  63.960  61.040  1.00  0.00           H
ATOM   4295  CA  SER A 459      26.600  63.710  62.610  1.00  0.00           C
ATOM   4296  CB  SER A 459      27.550  64.940  62.960  1.00  0.00           C
ATOM   4297  OG  SER A 459      27.880  65.800  61.810  1.00  0.00           O
ATOM   4298  HG  SER A 459      27.050  66.140  61.370  1.00  0.00           H
ATOM   4299  C   SER A 459      26.440  62.850  63.890  1.00  0.00           C
ATOM   4300  O   SER A 459      27.310  62.880  64.730  1.00  0.00           O
ATOM   4301  N   GLY A 460      25.540  61.870  63.860  1.00  0.00           N
ATOM   4302  H   GLY A 460      25.330  61.420  62.990  1.00  0.00           H
ATOM   4303  CA  GLY A 460      25.240  60.950  64.980  1.00  0.00           C
ATOM   4304  C   GLY A 460      26.060  59.690  65.050  1.00  0.00           C
ATOM   4305  O   GLY A 460      27.080  59.610  64.370  1.00  0.00           O
ATOM   4306  N   THR A 461      25.630  58.850  65.980  1.00  0.00           N
ATOM   4307  H   THR A 461      24.850  59.170  66.530  1.00  0.00           H
ATOM   4308  CA  THR A 461      26.200  57.530  66.330  1.00  0.00           C
ATOM   4309  CB  THR A 461      26.100  57.210  67.830  1.00  0.00           C
ATOM   4310  OG1 THR A 461      24.640  57.330  68.150  1.00  0.00           O
ATOM   4311  HG1 THR A 461      24.330  58.280  68.110  1.00  0.00           H
ATOM   4312  CG2 THR A 461      26.910  58.150  68.630  1.00  0.00           C
ATOM   4313  C   THR A 461      25.570  56.420  65.520  1.00  0.00           C
ATOM   4314  O   THR A 461      24.420  56.520  65.130  1.00  0.00           O
ATOM   4315  N   THR A 462      26.330  55.310  65.550  1.00  0.00           N
ATOM   4316  H   THR A 462      27.290  55.320  65.840  1.00  0.00           H
ATOM   4317  CA  THR A 462      26.010  54.090  64.760  1.00  0.00           C
ATOM   4318  CB  THR A 462      27.120  53.050  64.880  1.00  0.00           C
ATOM   4319  OG1 THR A 462      28.390  53.690  64.910  1.00  0.00           O
ATOM   4320  HG1 THR A 462      29.070  52.970  64.890  1.00  0.00           H
ATOM   4321  CG2 THR A 462      26.970  52.110  63.660  1.00  0.00           C
ATOM   4322  C   THR A 462      24.710  53.370  65.110  1.00  0.00           C
ATOM   4323  O   THR A 462      24.540  52.930  66.240  1.00  0.00           O
ATOM   4324  N   ASN A 463      23.870  53.220  64.090  1.00  0.00           N
ATOM   4325  H   ASN A 463      24.150  53.230  63.140  1.00  0.00           H
ATOM   4326  CA  ASN A 463      22.550  52.600  64.300  1.00  0.00           C
ATOM   4327  CB  ASN A 463      21.430  53.430  63.650  1.00  0.00           C
ATOM   4328  CG  ASN A 463      20.040  53.070  64.170  1.00  0.00           C
ATOM   4329  OD1 ASN A 463      19.630  52.420  65.110  1.00  0.00           O
ATOM   4330  ND2 ASN A 463      19.100  53.470  63.270  1.00  0.00           N
ATOM   4331 1HD2 ASN A 463      19.300  54.040  62.460  1.00  0.00           H
ATOM   4332 2HD2 ASN A 463      18.200  53.050  63.320  1.00  0.00           H
ATOM   4333  C   ASN A 463      22.610  51.170  63.760  1.00  0.00           C
ATOM   4334  O   ASN A 463      23.540  50.720  63.130  1.00  0.00           O
ATOM   4335  N   THR A 464      21.610  50.420  64.190  1.00  0.00           N
ATOM   4336  H   THR A 464      20.700  50.670  64.520  1.00  0.00           H
ATOM   4337  CA  THR A 464      21.660  48.940  64.130  1.00  0.00           C
ATOM   4338  CB  THR A 464      20.550  48.420  65.040  1.00  0.00           C
ATOM   4339  OG1 THR A 464      19.260  48.800  64.590  1.00  0.00           O
ATOM   4340  HG1 THR A 464      18.540  48.410  65.150  1.00  0.00           H
ATOM   4341  CG2 THR A 464      20.850  48.760  66.490  1.00  0.00           C
ATOM   4342  C   THR A 464      21.670  48.230  62.770  1.00  0.00           C
ATOM   4343  O   THR A 464      21.190  48.760  61.760  1.00  0.00           O
ATOM   4344  N   ALA A 465      22.130  46.970  62.770  1.00  0.00           N
ATOM   4345  H   ALA A 465      22.190  46.610  63.710  1.00  0.00           H
ATOM   4346  CA  ALA A 465      22.230  46.150  61.630  1.00  0.00           C
ATOM   4347  CB  ALA A 465      23.110  44.960  61.910  1.00  0.00           C
ATOM   4348  C   ALA A 465      20.840  45.660  61.130  1.00  0.00           C
ATOM   4349  O   ALA A 465      19.980  45.210  61.870  1.00  0.00           O
ATOM   4350  N   SER A 466      20.680  45.640  59.820  1.00  0.00           N
ATOM   4351  H   SER A 466      21.370  46.130  59.270  1.00  0.00           H
ATOM   4352  CA  SER A 466      19.450  45.260  59.160  1.00  0.00           C
ATOM   4353  CB  SER A 466      18.700  46.540  58.790  1.00  0.00           C
ATOM   4354  OG  SER A 466      17.530  46.260  57.980  1.00  0.00           O
ATOM   4355  HG  SER A 466      17.140  45.420  58.350  1.00  0.00           H
ATOM   4356  C   SER A 466      19.670  44.390  57.870  1.00  0.00           C
ATOM   4357  O   SER A 466      20.350  44.730  56.900  1.00  0.00           O
ATOM   4358  N   VAL A 467      19.250  43.150  57.950  1.00  0.00           N
ATOM   4359  H   VAL A 467      18.720  42.860  58.750  1.00  0.00           H
ATOM   4360  CA  VAL A 467      19.450  42.220  56.820  1.00  0.00           C
ATOM   4361  CB  VAL A 467      19.210  40.760  57.280  1.00  0.00           C
ATOM   4362  CG1 VAL A 467      19.400  39.840  56.040  1.00  0.00           C
ATOM   4363  CG2 VAL A 467      20.060  40.330  58.410  1.00  0.00           C
ATOM   4364  C   VAL A 467      18.620  42.610  55.590  1.00  0.00           C
ATOM   4365  O   VAL A 467      17.360  42.770  55.690  1.00  0.00           O
ATOM   4366  N   HIS A 468      19.280  42.700  54.480  1.00  0.00           N
ATOM   4367  H   HIS A 468      20.210  42.330  54.470  1.00  0.00           H
ATOM   4368  CA  HIS A 468      18.710  43.000  53.200  1.00  0.00           C
ATOM   4369  CB  HIS A 468      18.770  44.510  52.900  1.00  0.00           C
ATOM   4370  CG  HIS A 468      17.740  45.280  53.690  1.00  0.00           C
ATOM   4371  ND1 HIS A 468      16.600  45.630  53.150  1.00  0.00           N
ATOM   4372  CD2 HIS A 468      18.000  45.960  54.810  1.00  0.00           C
ATOM   4373  HD2 HIS A 468      18.660  45.570  55.580  1.00  0.00           H
ATOM   4374  CE1 HIS A 468      16.090  46.570  53.950  1.00  0.00           C
ATOM   4375  HE1 HIS A 468      15.200  47.190  53.780  1.00  0.00           H
ATOM   4376  NE2 HIS A 468      16.960  46.760  54.960  1.00  0.00           N
ATOM   4377  HE2 HIS A 468      16.830  47.330  55.770  1.00  0.00           H
ATOM   4378  C   HIS A 468      19.360  42.180  52.070  1.00  0.00           C
ATOM   4379  O   HIS A 468      20.390  41.440  52.280  1.00  0.00           O
ATOM   4380  N   VAL A 469      18.660  42.170  50.960  1.00  0.00           N
ATOM   4381  H   VAL A 469      17.670  42.210  51.080  1.00  0.00           H
ATOM   4382  CA  VAL A 469      18.990  41.340  49.780  1.00  0.00           C
ATOM   4383  CB  VAL A 469      18.010  40.220  49.680  1.00  0.00           C
ATOM   4384  CG1 VAL A 469      18.410  39.150  48.680  1.00  0.00           C
ATOM   4385  CG2 VAL A 469      17.930  39.380  50.940  1.00  0.00           C
ATOM   4386  C   VAL A 469      18.740  42.270  48.550  1.00  0.00           C
ATOM   4387  O   VAL A 469      18.010  43.280  48.690  1.00  0.00           O
ATOM   4388  N   LEU A 470      19.590  42.100  47.490  1.00  0.00           N
ATOM   4389  H   LEU A 470      20.560  41.980  47.700  1.00  0.00           H
ATOM   4390  CA  LEU A 470      19.330  42.650  46.150  1.00  0.00           C
ATOM   4391  CB  LEU A 470      20.600  42.480  45.330  1.00  0.00           C
ATOM   4392  CG  LEU A 470      21.340  43.770  45.300  1.00  0.00           C
ATOM   4393  CD1 LEU A 470      22.360  43.800  46.430  1.00  0.00           C
ATOM   4394  CD2 LEU A 470      22.090  43.780  43.970  1.00  0.00           C
ATOM   4395  C   LEU A 470      18.130  42.180  45.340  1.00  0.00           C
ATOM   4396  O1  LEU A 470      17.560  43.020  44.610  1.00  0.00           O
ATOM   4397  O2  LEU A 470      17.980  40.940  45.310  1.00  0.00           O
ATOM   4398  H34 fbp B 471      21.440  62.140  60.210  1.00  0.00            
ATOM   4399  O20 fbp B 471      21.890  62.150  59.350  1.00  0.00            
ATOM   4400  P17 fbp B 471      23.010  61.120  59.350  1.00  0.00           P
ATOM   4401  O18 fbp B 471      23.950  60.870  60.480  1.00  0.00           O
ATOM   4402  O19 fbp B 471      23.500  61.340  57.930  1.00  0.00            
ATOM   4403  H33 fbp B 471      22.890  61.220  57.230  1.00  0.00            
ATOM   4404  O16 fbp B 471      22.240  59.700  59.220  1.00  0.00            
ATOM   4405  C15 fbp B 471      23.070  58.620  58.790  1.00  0.00           C
ATOM   4406  C1  fbp B 471      24.130  57.880  59.690  1.00  0.00           C
ATOM   4407  H21 fbp B 471      24.490  57.020  59.070  1.00  0.00           H
ATOM   4408  C2  fbp B 471      23.570  57.440  61.050  1.00  0.00           C
ATOM   4409  H22 fbp B 471      22.480  57.670  61.160  1.00  0.00           H
ATOM   4410  O14 fbp B 471      23.840  56.080  61.220  1.00  0.00            
ATOM   4411  H30 fbp B 471      23.220  55.540  61.750  1.00  0.00            
ATOM   4412  C3  fbp B 471      24.260  58.300  62.120  1.00  0.00           C
ATOM   4413  H23 fbp B 471      24.460  57.720  63.060  1.00  0.00           H
ATOM   4414  O13 fbp B 471      23.360  59.380  62.500  1.00  0.00            
ATOM   4415  H29 fbp B 471      23.400  60.010  61.760  1.00  0.00           H
ATOM   4416  C4  fbp B 471      25.570  58.770  61.440  1.00  0.00            
ATOM   4417  O5  fbp B 471      25.310  58.710  59.990  1.00  0.00           O
ATOM   4418  O6  fbp B 471      25.940  60.090  61.760  1.00  0.00            
ATOM   4419  H24 fbp B 471      25.150  60.590  61.480  1.00  0.00            
ATOM   4420  C7  fbp B 471      26.790  57.820  61.730  1.00  0.00           C
ATOM   4421  O8  fbp B 471      28.060  58.320  61.330  1.00  0.00            
ATOM   4422  P9  fbp B 471      29.090  58.450  62.460  1.00  0.00           P
ATOM   4423  O11 fbp B 471      29.140  57.290  63.330  1.00  0.00           O
ATOM   4424  O10 fbp B 471      30.340  58.910  61.640  1.00  0.00            
ATOM   4425  H27 fbp B 471      30.300  59.850  61.400  1.00  0.00            
ATOM   4426  O12 fbp B 471      29.980  57.610  61.530  1.00  0.00            
ATOM   4427  H28 fbp B 471      29.660  56.750  61.330  1.00  0.00            
ATOM   4428  OW  SOL   472      27.880 -39.860 149.280  1.00  0.00           O
ATOM   4429  HW1 SOL   472      28.010 -40.530 148.540  1.00  0.00           H
ATOM   4430  HW2 SOL   472      28.720 -39.310 149.380  1.00  0.00           H
ATOM   4431  OW  SOL   473     402.590 260.000-496.990  1.00  0.00           O
ATOM   4432  HW1 SOL   473     403.440 260.130-496.480  1.00  0.00           H
ATOM   4433  HW2 SOL   473     402.140 260.880-497.100  1.00  0.00           H
ATOM   4434  OW  SOL   474     264.370-430.060  15.830  1.00  0.00           O
ATOM   4435  HW1 SOL   474     263.790-430.010  16.640  1.00  0.00           H
ATOM   4436  HW2 SOL   474     264.080-429.370  15.160  1.00  0.00           H
ATOM   4437  OW  SOL   475    -262.160-217.610 471.430  1.00  0.00           O
ATOM   4438  HW1 SOL   475    -262.520-216.680 471.520  1.00  0.00           H
ATOM   4439  HW2 SOL   475    -261.190-217.610 471.680  1.00  0.00           H
ATOM   4440  OW  SOL   476     207.880 238.280  47.910  1.00  0.00           O
ATOM   4441  HW1 SOL   476     207.510 238.880  47.210  1.00  0.00           H
ATOM   4442  HW2 SOL   476     208.830 238.040  47.680  1.00  0.00           H
ATOM   4443  OW  SOL   477     587.050 260.280 -13.040  1.00  0.00           O
ATOM   4444  HW1 SOL   477     587.340 259.790 -13.860  1.00  0.00           H
ATOM   4445  HW2 SOL   477     587.140 261.260 -13.190  1.00  0.00           H
ATOM   4446  OW  SOL   478    -235.730 295.800-453.440  1.00  0.00           O
ATOM   4447  HW1 SOL   478    -236.240 295.430-452.660  1.00  0.00           H
ATOM   4448  HW2 SOL   478    -234.840 296.140-453.120  1.00  0.00           H
ATOM   4449  OW  SOL   479    -146.570-119.330  -8.320  1.00  0.00           O
ATOM   4450  HW1 SOL   479    -147.560-119.230  -8.400  1.00  0.00           H
ATOM   4451  HW2 SOL   479    -146.210-119.720  -9.170  1.00  0.00           H
ATOM   4452  OW  SOL   480     436.370 425.640 218.250  1.00  0.00           O
ATOM   4453  HW1 SOL   480     435.860 425.370 217.440  1.00  0.00           H
ATOM   4454  HW2 SOL   480     437.140 426.220 217.980  1.00  0.00           H
ATOM   4455  OW  SOL   481    -158.820 211.420 -85.850  1.00  0.00           O
ATOM   4456  HW1 SOL   481    -157.940 211.830 -86.070  1.00  0.00           H
ATOM   4457  HW2 SOL   481    -159.500 212.150 -85.740  1.00  0.00           H
ATOM   4458  OW  SOL   482     -35.450  78.140 252.590  1.00  0.00           O
ATOM   4459  HW1 SOL   482     -34.680  77.590 252.890  1.00  0.00           H
ATOM   4460  HW2 SOL   482     -35.130  79.000 252.200  1.00  0.00           H
ATOM   4461  OW  SOL   483     253.740 282.810 -78.570  1.00  0.00           O
ATOM   4462  HW1 SOL   483     253.040 282.960 -79.270  1.00  0.00           H
ATOM   4463  HW2 SOL   483     254.610 283.210 -78.880  1.00  0.00           H
ATOM   4464  OW  SOL   484     308.250 273.810 -24.250  1.00  0.00           O
ATOM   4465  HW1 SOL   484     308.860 273.130 -24.640  1.00  0.00           H
ATOM   4466  HW2 SOL   484     307.300 273.550 -24.430  1.00  0.00           H
ATOM   4467  OW  SOL   485    -168.480 192.710 421.460  1.00  0.00           O
ATOM   4468  HW1 SOL   485    -169.040 191.910 421.250  1.00  0.00           H
ATOM   4469  HW2 SOL   485    -167.880 192.910 420.680  1.00  0.00           H
ATOM   4470  OW  SOL   486     202.280  93.160-225.170  1.00  0.00           O
ATOM   4471  HW1 SOL   486     202.600  93.860-225.800  1.00  0.00           H
ATOM   4472  HW2 SOL   486     201.900  92.390-225.690  1.00  0.00           H
ATOM   4473  OW  SOL   487     492.730 269.780 -56.650  1.00  0.00           O
ATOM   4474  HW1 SOL   487     492.780 270.160 -55.730  1.00  0.00           H
ATOM   4475  HW2 SOL   487     492.260 270.420 -57.250  1.00  0.00           H
ATOM   4476  OW  SOL   488    -268.120 291.730-356.140  1.00  0.00           O
ATOM   4477  HW1 SOL   488    -267.600 292.350-355.560  1.00  0.00           H
ATOM   4478  HW2 SOL   488    -269.100 291.880-356.000  1.00  0.00           H
ATOM   4479  OW  SOL   489     222.930 447.900 507.120  1.00  0.00           O
ATOM   4480  HW1 SOL   489     223.540 448.480 507.660  1.00  0.00           H
ATOM   4481  HW2 SOL   489     223.430 447.530 506.330  1.00  0.00           H
ATOM   4482  OW  SOL   490     -88.690 292.050  -7.000  1.00  0.00           O
ATOM   4483  HW1 SOL   490     -89.550 291.590  -6.790  1.00  0.00           H
ATOM   4484  HW2 SOL   490     -88.020 291.850  -6.280  1.00  0.00           H
ATOM   4485  OW  SOL   491     -74.370-179.500-216.060  1.00  0.00           O
ATOM   4486  HW1 SOL   491     -73.490-179.600-216.530  1.00  0.00           H
ATOM   4487  HW2 SOL   491     -74.340-178.700-215.460  1.00  0.00           H
ATOM   4488  OW  SOL   492    -451.890-297.800 349.000  1.00  0.00           O
ATOM   4489  HW1 SOL   492    -452.270-297.450 348.140  1.00  0.00           H
ATOM   4490  HW2 SOL   492    -452.050-297.140 349.730  1.00  0.00           H
ATOM   4491  OW  SOL   493     587.620 228.250  78.500  1.00  0.00           O
ATOM   4492  HW1 SOL   493     588.010 229.130  78.770  1.00  0.00           H
ATOM   4493  HW2 SOL   493     588.220 120.410  77.820  1.00  0.00           H
ATOM   4494  OW  SOL   494      -9.010 368.940 115.690  1.00  0.00           O
ATOM   4495  HW1 SOL   494      -8.050 369.110 115.470  1.00  0.00           H
ATOM   4496  HW2 SOL   494      -9.140 368.990 116.680  1.00  0.00           H
ATOM   4497  OW  SOL   495    -147.640 472.670-665.880  1.00  0.00           O
ATOM   4498  HW1 SOL   495    -146.950 472.400-666.550  1.00  0.00           H
ATOM   4499  HW2 SOL   495    -148.050 473.530-666.160  1.00  0.00           H
ATOM   4500  OW  SOL   496    -237.310 247.090 219.390  1.00  0.00           O
ATOM   4501  HW1 SOL   496    -237.760 247.880 218.970  1.00  0.00           H
ATOM   4502  HW2 SOL   496    -236.610 247.410 220.030  1.00  0.00           H
ATOM   4503  OW  SOL   497     183.850-373.210 440.670  1.00  0.00           O
ATOM   4504  HW1 SOL   497     183.990-374.090 441.120  1.00  0.00           H
ATOM   4505  HW2 SOL   497     184.730-372.850 440.370  1.00  0.00           H
ATOM   4506  OW  SOL   498     -72.780  -7.590 332.590  1.00  0.00           O
ATOM   4507  HW1 SOL   498     -72.100 100.280 333.140  1.00  0.00           H
ATOM   4508  HW2 SOL   498     -72.420  -7.770 331.680  1.00  0.00           H
ATOM   4509  OW  SOL   499     -79.500-112.600 162.500  1.00  0.00           O
ATOM   4510  HW1 SOL   499     -80.140-113.030 163.130  1.00  0.00           H
ATOM   4511  HW2 SOL   499     -79.890-111.730 162.170  1.00  0.00           H
ATOM   4512  OW  SOL   500     361.130-289.960-184.050  1.00  0.00           O
ATOM   4513  HW1 SOL   500     360.990-290.950-184.040  1.00  0.00           H
ATOM   4514  HW2 SOL   500     361.860-289.720-183.410  1.00  0.00           H
ATOM   4515  OW  SOL   501     575.980-135.280-140.100  1.00  0.00           O
ATOM   4516  HW1 SOL   501     576.390-136.050-139.600  1.00  0.00           H
ATOM   4517  HW2 SOL   501     575.320-135.630-140.770  1.00  0.00           H
ATOM   4518  OW  SOL   502     423.450 338.170 349.840  1.00  0.00           O
ATOM   4519  HW1 SOL   502     423.650 338.660 350.680  1.00  0.00           H
ATOM   4520  HW2 SOL   502     422.470 338.220 349.650  1.00  0.00           H
ATOM   4521  OW  SOL   503    -128.960-639.680-511.900  1.00  0.00           O
ATOM   4522  HW1 SOL   503    -129.450-640.080-511.120  1.00  0.00           H
ATOM   4523  HW2 SOL   503    -129.140-638.690-511.930  1.00  0.00           H
ATOM   4524  OW  SOL   504    -511.950-171.300-110.610  1.00  0.00           O
ATOM   4525  HW1 SOL   504    -511.500-171.050-109.760  1.00  0.00           H
ATOM   4526  HW2 SOL   504    -512.610-172.030-110.450  1.00  0.00           H
ATOM   4527  OW  SOL   505     728.090  24.330-318.970  1.00  0.00           O
ATOM   4528  HW1 SOL   505     728.990  24.480-318.550  1.00  0.00           H
ATOM   4529  HW2 SOL   505     727.730  25.200-319.300  1.00  0.00           H
ATOM   4530  OW  SOL   506     336.000  66.130-399.260  1.00  0.00           O
ATOM   4531  HW1 SOL   506     335.280  65.660-399.770  1.00  0.00           H
ATOM   4532  HW2 SOL   506     336.170  67.020-399.670  1.00  0.00           H
ATOM   4533  OW  SOL   507     166.900 192.280 782.610  1.00  0.00           O
ATOM   4534  HW1 SOL   507     167.010 193.050 783.240  1.00  0.00           H
ATOM   4535  HW2 SOL   507     165.990 192.320 782.200  1.00  0.00           H
ATOM   4536  OW  SOL   508     219.130 270.660 316.980  1.00  0.00           O
ATOM   4537  HW1 SOL   508     219.230 271.270 316.190  1.00  0.00           H
ATOM   4538  HW2 SOL   508     219.930 270.750 317.570  1.00  0.00           H
ATOM   4539  OW  SOL   509     -43.620 462.650-225.460  1.00  0.00           O
ATOM   4540  HW1 SOL   509     -43.700 462.950-226.410  1.00  0.00           H
ATOM   4541  HW2 SOL   509     -42.660 462.510-225.230  1.00  0.00           H
ATOM   4542  OW  SOL   510     -91.520 330.250-286.340  1.00  0.00           O
ATOM   4543  HW1 SOL   510     -92.050 329.840-287.080  1.00  0.00           H
ATOM   4544  HW2 SOL   510     -91.330 331.210-286.570  1.00  0.00           H
ATOM   4545  OW  SOL   511     -61.400 -58.580 187.450  1.00  0.00           O
ATOM   4546  HW1 SOL   511     -62.380 -58.750 187.330  1.00  0.00           H
ATOM   4547  HW2 SOL   511     -60.930 -58.710 186.570  1.00  0.00           H
ATOM   4548  OW  SOL   512     -13.750 316.010 103.380  1.00  0.00           O
ATOM   4549  HW1 SOL   512     -13.440 315.670 102.490  1.00  0.00           H
ATOM   4550  HW2 SOL   512     -13.690 315.270 104.050  1.00  0.00           H
ATOM   4551  OW  SOL   513    -120.240 282.540 517.940  1.00  0.00           O
ATOM   4552  HW1 SOL   513    -120.320 281.910 517.160  1.00  0.00           H
ATOM   4553  HW2 SOL   513    -121.040 282.440 518.530  1.00  0.00           H
ATOM   4554  OW  SOL   514     -14.160 468.870 419.210  1.00  0.00           O
ATOM   4555  HW1 SOL   514     -13.890 469.800 419.440  1.00  0.00           H
ATOM   4556  HW2 SOL   514     -15.160 468.800 419.250  1.00  0.00           H
ATOM   4557  OW  SOL   515     128.460-134.450 705.960  1.00  0.00           O
ATOM   4558  HW1 SOL   515     128.040-134.030 705.150  1.00  0.00           H
ATOM   4559  HW2 SOL   515     129.360-134.810 705.710  1.00  0.00           H
ATOM   4560  OW  SOL   516      82.430-172.780-410.420  1.00  0.00           O
ATOM   4561  HW1 SOL   516      82.570-172.640-409.440  1.00  0.00           H
ATOM   4562  HW2 SOL   516      82.290-171.890-410.870  1.00  0.00           H
ATOM   4563  OW  SOL   517    -538.810 461.030  44.080  1.00  0.00           O
ATOM   4564  HW1 SOL   517    -538.380 460.130  43.970  1.00  0.00           H
ATOM   4565  HW2 SOL   517    -539.490 460.990  44.820  1.00  0.00           H
ATOM   4566  OW  SOL   518      53.420 102.750 523.330  1.00  0.00           O
ATOM   4567  HW1 SOL   518      52.720 102.310 523.880  1.00  0.00           H
ATOM   4568  HW2 SOL   518      52.990 103.360 522.660  1.00  0.00           H
ATOM   4569  OW  SOL   519     240.400 132.550 406.050  1.00  0.00           O
ATOM   4570  HW1 SOL   519     239.550 132.030 406.070  1.00  0.00           H
ATOM   4571  HW2 SOL   519     240.990 132.260 406.800  1.00  0.00           H
ATOM   4572  OW  SOL   520    -490.450 405.510 410.220  1.00  0.00           O
ATOM   4573  HW1 SOL   520    -489.710 405.850 410.810  1.00  0.00           H
ATOM   4574  HW2 SOL   520    -490.530 404.520 410.350  1.00  0.00           H
ATOM   4575  OW  SOL   521     167.670 253.330 185.170  1.00  0.00           O
ATOM   4576  HW1 SOL   521     168.350 254.060 185.150  1.00  0.00           H
ATOM   4577  HW2 SOL   521     166.790 253.700 184.870  1.00  0.00           H
ATOM   4578  OW  SOL   522     625.780 459.170  78.390  1.00  0.00           O
ATOM   4579  HW1 SOL   522     626.470 458.980  77.690  1.00  0.00           H
ATOM   4580  HW2 SOL   522     624.970 459.570  77.970  1.00  0.00           H
ATOM   4581  OW  SOL   523    -126.230  23.690 102.690  1.00  0.00           O
ATOM   4582  HW1 SOL   523    -126.360  24.630 102.390  1.00  0.00           H
ATOM   4583  HW2 SOL   523    -127.120  23.270 102.850  1.00  0.00           H
ATOM   4584  OW  SOL   524    -518.500 161.040 329.180  1.00  0.00           O
ATOM   4585  HW1 SOL   524    -519.480 161.070 329.410  1.00  0.00           H
ATOM   4586  HW2 SOL   524    -518.010 161.710 329.720  1.00  0.00           H
ATOM   4587  OW  SOL   525       9.340 145.310-123.360  1.00  0.00           O
ATOM   4588  HW1 SOL   525       9.000 146.210-123.090  1.00  0.00           H
ATOM   4589  HW2 SOL   525      10.300 145.380-123.620  1.00  0.00           H
ATOM   4590  OW  SOL   526     355.710  94.870-421.870  1.00  0.00           O
ATOM   4591  HW1 SOL   526     356.400  94.720-421.160  1.00  0.00           H
ATOM   4592  HW2 SOL   526     354.820  95.040-421.440  1.00  0.00           H
ATOM   4593  OW  SOL   527     203.430 485.760 -71.890  1.00  0.00           O
ATOM   4594  HW1 SOL   527      95.270 486.100 -72.450  1.00  0.00           H
ATOM   4595  HW2 SOL   527     203.080 485.450 -71.000  1.00  0.00           H
ATOM   4596  OW  SOL   528    -182.910 112.940 500.270  1.00  0.00           O
ATOM   4597  HW1 SOL   528    -183.780 113.380 500.480  1.00  0.00           H
ATOM   4598  HW2 SOL   528    -182.950 111.980 500.530  1.00  0.00           H
ATOM   4599  OW  SOL   529      28.390 306.350 382.550  1.00  0.00           O
ATOM   4600  HW1 SOL   529      29.100 305.660 382.660  1.00  0.00           H
ATOM   4601  HW2 SOL   529      27.510 305.980 382.880  1.00  0.00           H
ATOM   4602  OW  SOL   530     555.920 540.100-469.850  1.00  0.00           O
ATOM   4603  HW1 SOL   530     556.500 540.530-469.160  1.00  0.00           H
ATOM   4604  HW2 SOL   530     555.970 539.100-469.740  1.00  0.00           H
ATOM   4605  OW  SOL   531     -92.830 167.110 135.070  1.00  0.00           O
ATOM   4606  HW1 SOL   531     -93.790 167.120 134.820  1.00  0.00           H
ATOM   4607  HW2 SOL   531     -92.480 168.050 135.080  1.00  0.00           H
ATOM   4608  OW  SOL   532    -353.930-202.500 182.350  1.00  0.00           O
ATOM   4609  HW1 SOL   532    -353.860-203.480 182.220  1.00  0.00           H
ATOM   4610  HW2 SOL   532    -353.150-202.180 182.900  1.00  0.00           H
ATOM   4611  OW  SOL   533    -194.400   6.720  65.840  1.00  0.00           O
ATOM   4612  HW1 SOL   533    -194.760   6.080  65.160  1.00  0.00           H
ATOM   4613  HW2 SOL   533    -195.120   7.360  66.100  1.00  0.00           H
ATOM   4614  OW  SOL   534    -334.180 611.400-256.560  1.00  0.00           O
ATOM   4615  HW1 SOL   534    -333.680 610.560-256.350  1.00  0.00           H
ATOM   4616  HW2 SOL   534    -335.150 611.270-256.370  1.00  0.00           H
ATOM   4617  OW  SOL   535     368.500 155.020 -32.220  1.00  0.00           O
ATOM   4618  HW1 SOL   535     368.990 154.260 -32.650  1.00  0.00           H
ATOM   4619  HW2 SOL   535     368.960 155.270 -31.370  1.00  0.00           H
ATOM   4620  OW  SOL   536     394.140  97.670 243.370  1.00  0.00           O
ATOM   4621  HW1 SOL   536     393.750  96.840 242.970  1.00  0.00           H
ATOM   4622  HW2 SOL   536     395.140  97.610 243.340  1.00  0.00           H
ATOM   4623  OW  SOL   537     -35.290-267.540 -92.740  1.00  0.00           O
ATOM   4624  HW1 SOL   537     -34.540-267.170 -93.290  1.00  0.00           H
ATOM   4625  HW2 SOL   537    -143.560-267.130 -93.040  1.00  0.00           H
ATOM   4626  OW  SOL   538      82.250-319.820 148.680  1.00  0.00           O
ATOM   4627  HW1 SOL   538      83.090-320.320 148.860  1.00  0.00           H
ATOM   4628  HW2 SOL   538      82.370-319.210 147.890  1.00  0.00           H
ATOM   4629  OW  SOL   539     323.310 -69.100 494.060  1.00  0.00           O
ATOM   4630  HW1 SOL   539     323.010 -69.830 494.680  1.00  0.00           H
ATOM   4631  HW2 SOL   539     323.050 -68.220 494.440  1.00  0.00           H
ATOM   4632  OW  SOL   540     -49.030-226.460 467.540  1.00  0.00           O
ATOM   4633  HW1 SOL   540     -49.820-227.010 467.830  1.00  0.00           H
ATOM   4634  HW2 SOL   540     -48.990-226.460 466.540  1.00  0.00           H
ATOM   4635  OW  SOL   541    -588.370  84.560  60.000  1.00  0.00           O
ATOM   4636  HW1 SOL   541    -589.330  84.300  60.130  1.00  0.00           H
ATOM   4637  HW2 SOL   541    -587.780  83.930  60.510  1.00  0.00           H
ATOM   4638  OW  SOL   542    -472.710-132.480-203.100  1.00  0.00           O
ATOM   4639  HW1 SOL   542    -472.930-133.400-202.780  1.00  0.00           H
ATOM   4640  HW2 SOL   542    -471.780-132.480-203.480  1.00  0.00           H
ATOM   4641  OW  SOL   543    -164.290 311.380 166.690  1.00  0.00           O
ATOM   4642  HW1 SOL   543    -164.970 311.790 167.290  1.00  0.00           H
ATOM   4643  HW2 SOL   543    -164.250 311.890 165.840  1.00  0.00           H
ATOM   4644  OW  SOL   544     336.890 385.420 -18.050  1.00  0.00           O
ATOM   4645  HW1 SOL   544     337.400 384.600 -18.290  1.00  0.00           H
ATOM   4646  HW2 SOL   544     336.130 385.180 -17.450  1.00  0.00           H
ATOM   4647  OW  SOL   545     289.340 278.680-489.410  1.00  0.00           O
ATOM   4648  HW1 SOL   545     288.510 279.100-489.040  1.00  0.00           H
ATOM   4649  HW2 SOL   545     289.650 277.940-488.810  1.00  0.00           H
ATOM   4650  OW  SOL   546    -113.010 -55.280 182.710  1.00  0.00           O
ATOM   4651  HW1 SOL   546    -112.830 -55.010 183.650  1.00  0.00           H
ATOM   4652  HW2 SOL   546    -113.110 -54.470 182.140  1.00  0.00           H
ATOM   4653  OW  SOL   547    -239.180 365.130  77.080  1.00  0.00           O
ATOM   4654  HW1 SOL   547    -239.240 365.580  77.980  1.00  0.00           H
ATOM   4655  HW2 SOL   547    -240.000 364.570  76.940  1.00  0.00           H
ATOM   4656  OW  SOL   548     360.110 -71.770 -99.990  1.00  0.00           O
ATOM   4657  HW1 SOL   548     360.400 -70.810 -99.980  1.00  0.00           H
ATOM   4658  HW2 SOL   548     359.360 -71.910 -99.340  1.00  0.00           H
ATOM   4659  OW  SOL   549      73.350  74.490-321.670  1.00  0.00           O
ATOM   4660  HW1 SOL   549      74.210  74.970-321.610  1.00  0.00           H
ATOM   4661  HW2 SOL   549      72.700  74.880-321.000  1.00  0.00           H
ATOM   4662  OW  SOL   550     330.310-161.280 428.700  1.00  0.00           O
ATOM   4663  HW1 SOL   550     330.580-162.240 428.690  1.00  0.00           H
ATOM   4664  HW2 SOL   550     329.320-161.210 428.830  1.00  0.00           H
ATOM   4665  OW  SOL   551     364.180 202.740 451.850  1.00  0.00           O
ATOM   4666  HW1 SOL   551     363.450 203.330 451.510  1.00  0.00           H
ATOM   4667  HW2 SOL   551     363.860 201.790 451.870  1.00  0.00           H
ATOM   4668  OW  SOL   552    -187.890 170.040 -63.440  1.00  0.00           O
ATOM   4669  HW1 SOL   552    -187.740 170.980 -63.160  1.00  0.00           H
ATOM   4670  HW2 SOL   552    -187.250 169.440 -62.960  1.00  0.00           H
ATOM   4671  OW  SOL   553     553.080 283.630-258.660  1.00  0.00           O
ATOM   4672  HW1 SOL   553     552.570 283.340-257.850  1.00  0.00           H
ATOM   4673  HW2 SOL   553     554.000 283.250-258.620  1.00  0.00           H
ATOM   4674  OW  SOL   554     -56.700-256.040 350.030  1.00  0.00           O
ATOM   4675  HW1 SOL   554     -55.800-255.620 350.030  1.00  0.00           H
ATOM   4676  HW2 SOL   554     -56.830-256.560 349.190  1.00  0.00           H
ATOM   4677  OW  SOL   555      39.520-127.180 186.940  1.00  0.00           O
ATOM   4678  HW1 SOL   555      39.720-128.030 186.450  1.00  0.00           H
ATOM   4679  HW2 SOL   555      39.520-126.410 186.290  1.00  0.00           H
ATOM   4680  OW  SOL   556     100.210-158.880-450.000  1.00  0.00           O
ATOM   4681  HW1 SOL   556     100.910-158.610-450.660  1.00  0.00           H
ATOM   4682  HW2 SOL   556     100.630-159.380-449.250  1.00  0.00           H
ATOM   4683  OW  SOL   557    -197.740 441.730 462.460  1.00  0.00           O
ATOM   4684  HW1 SOL   557    -198.070 441.160 461.710  1.00  0.00           H
ATOM   4685  HW2 SOL   557    -198.210 442.610 462.460  1.00  0.00           H
ATOM   4686  OW  SOL   558    -399.900 -30.210 212.530  1.00  0.00           O
ATOM   4687  HW1 SOL   558    -399.820 -29.500 213.230  1.00  0.00           H
ATOM   4688  HW2 SOL   558    -399.710 -29.810 211.630  1.00  0.00           H
ATOM   4689  OW  SOL   559    -633.420-238.660-316.560  1.00  0.00           O
ATOM   4690  HW1 SOL   559    -633.590-239.490-316.040  1.00  0.00           H
ATOM   4691  HW2 SOL   559    -632.780-238.860-317.300  1.00  0.00           H
ATOM   4692  OW  SOL   560     177.820-599.040  12.890  1.00  0.00           O
ATOM   4693  HW1 SOL   560     176.930-599.240  12.500  1.00  0.00           H
ATOM   4694  HW2 SOL   560     178.480-598.880  12.160  1.00  0.00           H
ATOM   4695  OW  SOL   561     179.960-114.500-383.860  1.00  0.00           O
ATOM   4696  HW1 SOL   561     179.890-114.590-384.850  1.00  0.00           H
ATOM   4697  HW2 SOL   561     180.300-115.350-383.470  1.00  0.00           H
ATOM   4698  OW  SOL   562     156.430 -36.360 170.180  1.00  0.00           O
ATOM   4699  HW1 SOL   562     156.600 -37.030 170.890  1.00  0.00           H
ATOM   4700  HW2 SOL   562     155.830 -36.740 169.480  1.00  0.00           H
ATOM   4701  OW  SOL   563    -408.140-311.000 234.110  1.00  0.00           O
ATOM   4702  HW1 SOL   563    -408.170-310.360 233.350  1.00  0.00           H
ATOM   4703  HW2 SOL   563    -408.430-310.550 234.950  1.00  0.00           H
ATOM   4704  OW  SOL   564      -2.740  -4.430 236.270  1.00  0.00           O
ATOM   4705  HW1 SOL   564      -3.570  -4.610 235.740  1.00  0.00           H
ATOM   4706  HW2 SOL   564      -2.970  -3.910 237.090  1.00  0.00           H
ATOM   4707  OW  SOL   565      63.950-396.700 299.830  1.00  0.00           O
ATOM   4708  HW1 SOL   565      63.420-396.010 299.340  1.00  0.00           H
ATOM   4709  HW2 SOL   565      64.340-396.290 300.670  1.00  0.00           H
ATOM   4710  OW  SOL   566     -40.350  78.750-212.160  1.00  0.00           O
ATOM   4711  HW1 SOL   566     -40.030  78.950-213.080  1.00  0.00           H
ATOM   4712  HW2 SOL   566     -40.730  77.830-212.130  1.00  0.00           H
ATOM   4713  OW  SOL   567    -797.110  84.360-283.570  1.00  0.00           O
ATOM   4714  HW1 SOL   567    -796.430  83.970-282.940  1.00  0.00           H
ATOM   4715  HW2 SOL   567    -797.750  83.650-283.850  1.00  0.00           H
ATOM   4716  OW  SOL   568     225.910 621.730-295.350  1.00  0.00           O
ATOM   4717  HW1 SOL   568     226.010 622.680-295.030  1.00  0.00           H
ATOM   4718  HW2 SOL   568     226.750 621.230-295.150  1.00  0.00           H
ATOM   4719  OW  SOL   569    -331.100 208.110 -16.200  1.00  0.00           O
ATOM   4720  HW1 SOL   569    -331.260 207.630 -17.060  1.00  0.00           H
ATOM   4721  HW2 SOL   569    -330.440 208.850 -16.340  1.00  0.00           H
ATOM   4722  OW  SOL   570     267.640 144.190  69.570  1.00  0.00           O
ATOM   4723  HW1 SOL   570     267.420 143.520  70.280  1.00  0.00           H
ATOM   4724  HW2 SOL   570     267.140 145.040  69.750  1.00  0.00           H
ATOM   4725  OW  SOL   571     157.210 317.340 288.000  1.00  0.00           O
ATOM   4726  HW1 SOL   571     157.230 316.390 287.710  1.00  0.00           H
ATOM   4727  HW2 SOL   571      48.860 317.650 288.080  1.00  0.00           H
ATOM   4728  OW  SOL   572    -291.560 -19.200 234.300  1.00  0.00           O
ATOM   4729  HW1 SOL   572    -290.910 -18.440 234.260  1.00  0.00           H
ATOM   4730  HW2 SOL   572    -292.360 -18.990 233.750  1.00  0.00           H
ATOM   4731  OW  SOL   573     128.630-175.650 188.290  1.00  0.00           O
ATOM   4732  HW1 SOL   573     128.500-175.410 187.320  1.00  0.00           H
ATOM   4733  HW2 SOL   573     127.980-175.130 188.850  1.00  0.00           H
ATOM   4734  OW  SOL   574     120.920 376.230-336.430  1.00  0.00           O
ATOM   4735  HW1 SOL   574     121.880 376.510-336.540  1.00  0.00           H
ATOM   4736  HW2 SOL   574     120.650 376.310-335.470  1.00  0.00           H
ATOM   4737  OW  SOL   575    -313.170 197.150 -12.500  1.00  0.00           O
ATOM   4738  HW1 SOL   575    -312.900 197.720 -13.280  1.00  0.00           H
ATOM   4739  HW2 SOL   575    -312.990 197.640 -11.650  1.00  0.00           H
ATOM   4740  OW  SOL   576     231.170 -33.650-216.950  1.00  0.00           O
ATOM   4741  HW1 SOL   576     231.700 -33.370-217.750  1.00  0.00           H
ATOM   4742  HW2 SOL   576     231.670 -34.360-216.460  1.00  0.00           H
ATOM   4743  OW  SOL   577     397.230 202.900 198.840  1.00  0.00           O
ATOM   4744  HW1 SOL   577     396.330 203.330 198.940  1.00  0.00           H
ATOM   4745  HW2 SOL   577     397.450 202.380 199.670  1.00  0.00           H
ATOM   4746  OW  SOL   578     691.760-304.710 395.080  1.00  0.00           O
ATOM   4747  HW1 SOL   578     691.230-305.540 394.890  1.00  0.00           H
ATOM   4748  HW2 SOL   578     691.410-303.960 394.520  1.00  0.00           H
ATOM   4749  OW  SOL   579     333.470 249.810 690.020  1.00  0.00           O
ATOM   4750  HW1 SOL   579     334.130 249.870 689.270  1.00  0.00           H
ATOM   4751  HW2 SOL   579     333.870 250.190 690.850  1.00  0.00           H
ATOM   4752  OW  SOL   580    -101.130 305.890 378.410  1.00  0.00           O
ATOM   4753  HW1 SOL   580    -101.750 306.250 377.720  1.00  0.00           H
ATOM   4754  HW2 SOL   580    -101.420 304.970 378.680  1.00  0.00           H
ATOM   4755  OW  SOL   581     122.480 505.780-323.820  1.00  0.00           O
ATOM   4756  HW1 SOL   581     122.780 506.190-324.680  1.00  0.00           H
ATOM   4757  HW2 SOL   581     122.930 504.900-323.690  1.00  0.00           H
ATOM   4758  OW  SOL   582     634.880 534.450-128.660  1.00  0.00           O
ATOM   4759  HW1 SOL   582     634.180 533.810-128.970  1.00  0.00           H
ATOM   4760  HW2 SOL   582     635.130 535.070-129.400  1.00  0.00           H
ATOM   4761  OW  SOL   583    -527.470 686.370-262.010  1.00  0.00           O
ATOM   4762  HW1 SOL   583    -420.600 685.640-262.430  1.00  0.00           H
ATOM   4763  HW2 SOL   583    -527.850 686.590-261.120  1.00  0.00           H
ATOM   4764  OW  SOL   584      93.540 394.220-356.150  1.00  0.00           O
ATOM   4765  HW1 SOL   584      93.670 393.630-356.950  1.00  0.00           H
ATOM   4766  HW2 SOL   584      94.410 394.320-355.670  1.00  0.00           H
ATOM   4767  OW  SOL   585     -75.660 189.270-342.420  1.00  0.00           O
ATOM   4768  HW1 SOL   585     -75.970 188.860-341.570  1.00  0.00           H
ATOM   4769  HW2 SOL   585     -75.670 188.580-343.150  1.00  0.00           H
ATOM   4770  OW  SOL   586     131.350 312.590 451.950  1.00  0.00           O
ATOM   4771  HW1 SOL   586     130.670 311.900 452.210  1.00  0.00           H
ATOM   4772  HW2 SOL   586     131.610 312.450 450.990  1.00  0.00           H
ATOM   4773  OW  SOL   587    -229.030 -38.510 -93.230  1.00  0.00           O
ATOM   4774  HW1 SOL   587    -228.260 -38.090 -93.720  1.00  0.00           H
ATOM   4775  HW2 SOL   587    -229.700 -37.800 -93.010  1.00  0.00           H
ATOM   4776  OW  SOL   588     -49.920 285.430  88.630  1.00  0.00           O
ATOM   4777  HW1 SOL   588     -49.130 285.490  88.020  1.00  0.00           H
ATOM   4778  HW2 SOL   588     -49.730 285.940  89.470  1.00  0.00           H
ATOM   4779  OW  SOL   589    -111.700-119.500 337.140  1.00  0.00           O
ATOM   4780  HW1 SOL   589    -110.980-119.630 337.820  1.00  0.00           H
ATOM   4781  HW2 SOL   589    -111.890-118.520 337.020  1.00  0.00           H
ATOM   4782  OW  SOL   590     498.010 683.250  -5.120  1.00  0.00           O
ATOM   4783  HW1 SOL   590     498.140 682.600  -5.860  1.00  0.00           H
ATOM   4784  HW2 SOL   590     498.320 684.160-112.820  1.00  0.00           H
ATOM   4785  OW  SOL   591    -102.670  10.640-228.120  1.00  0.00           O
ATOM   4786  HW1 SOL   591    -101.780  10.320-228.440  1.00  0.00           H
ATOM   4787  HW2 SOL   591    -102.840  10.280-227.200  1.00  0.00           H
ATOM   4788  OW  SOL   592     263.730-348.230  18.420  1.00  0.00           O
ATOM   4789  HW1 SOL   592     263.040-347.720  17.910  1.00  0.00           H
ATOM   4790  HW2 SOL   592     264.620-348.140  17.960  1.00  0.00           H
ATOM   4791  OW  SOL   593     149.310 236.430 178.840  1.00  0.00           O
ATOM   4792  HW1 SOL   593     149.480 237.330 179.230  1.00  0.00           H
ATOM   4793  HW2 SOL   593     148.650 236.510 178.090  1.00  0.00           H
ATOM   4794  OW  SOL   594    -122.580  97.900 -61.310  1.00  0.00           O
ATOM   4795  HW1 SOL   594    -121.990  97.430 -61.960  1.00  0.00           H
ATOM   4796  HW2 SOL   594    -122.710  98.850 -61.600  1.00  0.00           H
ATOM   4797  OW  SOL   595    -228.730  31.610-130.450  1.00  0.00           O
ATOM   4798  HW1 SOL   595    -229.020  31.570-238.810  1.00  0.00           H
ATOM   4799  HW2 SOL   595    -229.190  30.880-237.340  1.00  0.00           H
ATOM   4800  OW  SOL   596     238.160 358.070  87.260  1.00  0.00           O
ATOM   4801  HW1 SOL   596     238.850 357.720  87.890  1.00  0.00           H
ATOM   4802  HW2 SOL   596     238.600 358.650  86.570  1.00  0.00           H
ATOM   4803  OW  SOL   597     314.370 191.330 244.410  1.00  0.00           O
ATOM   4804  HW1 SOL   597     315.210 191.860 244.560  1.00  0.00           H
ATOM   4805  HW2 SOL   597     314.380 190.950 243.480  1.00  0.00           H
ATOM   4806  OW  SOL   598     320.630-150.910  95.360  1.00  0.00           O
ATOM   4807  HW1 SOL   598     319.760-150.980  94.860  1.00  0.00           H
ATOM   4808  HW2 SOL   598     321.040-151.820  95.430  1.00  0.00           H
ATOM   4809  OW  SOL   599    -554.360  35.590-148.050  1.00  0.00           O
ATOM   4810  HW1 SOL   599    -554.060  36.510-148.290  1.00  0.00           H
ATOM   4811  HW2 SOL   599    -554.070  35.370-147.120  1.00  0.00           H
ATOM   4812  OW  SOL   600     400.090 398.330 515.460  1.00  0.00           O
ATOM   4813  HW1 SOL   600     400.690 399.030 515.850  1.00  0.00           H
ATOM   4814  HW2 SOL   600     400.060 397.540 516.070  1.00  0.00           H
ATOM   4815  OW  SOL   601    -215.100  35.960 257.130  1.00  0.00           O
ATOM   4816  HW1 SOL   601    -214.270  36.470 257.390  1.00  0.00           H
ATOM   4817  HW2 SOL   601    -214.870  34.990 257.020  1.00  0.00           H
ATOM   4818  OW  SOL   602     271.580 108.370-181.180  1.00  0.00           O
ATOM   4819  HW1 SOL   602     271.130 108.930-180.480  1.00  0.00           H
ATOM   4820  HW2 SOL   602     271.000 108.330-181.990  1.00  0.00           H
ATOM   4821  OW  SOL   603     751.380  23.080-193.230  1.00  0.00           O
ATOM   4822  HW1 SOL   603     751.650  22.330-193.850  1.00  0.00           H
ATOM   4823  HW2 SOL   603     752.170  23.680-193.090  1.00  0.00           H
ATOM   4824  OW  SOL   604     497.030 476.530 134.480  1.00  0.00           O
ATOM   4825  HW1 SOL   604     496.140 476.690 134.060  1.00  0.00           H
ATOM   4826  HW2 SOL   604     497.630 476.050 133.830  1.00  0.00           H
ATOM   4827  OW  SOL   605       9.620 249.560-257.020  1.00  0.00           O
ATOM   4828  HW1 SOL   605       8.850 249.030-257.370  1.00  0.00           H
ATOM   4829  HW2 SOL   605       9.780 249.320-256.060  1.00  0.00           H
ATOM   4830  OW  SOL   606     -80.060 -15.380  80.560  1.00  0.00           O
ATOM   4831  HW1 SOL   606     -80.540 -15.310  79.690  1.00  0.00           H
ATOM   4832  HW2 SOL   606     -80.130 -16.320  80.900  1.00  0.00           H
ATOM   4833  OW  SOL   607      37.660-135.320 541.410  1.00  0.00           O
ATOM   4834  HW1 SOL   607      37.370-135.720 542.280  1.00  0.00           H
ATOM   4835  HW2 SOL   607      38.150-134.470 541.570  1.00  0.00           H
ATOM   4836  OW  SOL   608     416.660-392.910 384.870  1.00  0.00           O
ATOM   4837  HW1 SOL   608     416.480-392.170 385.510  1.00  0.00           H
ATOM   4838  HW2 SOL   608     416.170-393.730 385.160  1.00  0.00           H
ATOM   4839  OW  SOL   609     165.770 325.250  66.990  1.00  0.00           O
ATOM   4840  HW1 SOL   609     165.160 325.960  67.350  1.00  0.00           H
ATOM   4841  HW2 SOL   609     165.290 324.730  66.280  1.00  0.00           H
ATOM   4842  OW  SOL   610     166.480 263.930 240.820  1.00  0.00           O
ATOM   4843  HW1 SOL   610     167.330 156.480 240.290  1.00  0.00           H
ATOM   4844  HW2 SOL   610     165.880 264.620 240.420  1.00  0.00           H
ATOM   4845  OW  SOL   611     -91.080 308.960  35.540  1.00  0.00           O
ATOM   4846  HW1 SOL   611     -91.140 309.690  34.860  1.00  0.00           H
ATOM   4847  HW2 SOL   611     -90.780 308.110  35.110  1.00  0.00           H
ATOM   4848  OW  SOL   612     -73.640 303.640  95.700  1.00  0.00           O
ATOM   4849  HW1 SOL   612     -72.860 303.850  96.290  1.00  0.00           H
ATOM   4850  HW2 SOL   612     -73.470 303.990  94.780  1.00  0.00           H
ATOM   4851  OW  SOL   613     443.810 171.860 -26.080  1.00  0.00           O
ATOM   4852  HW1 SOL   613     443.440 171.410 -25.270  1.00  0.00           H
ATOM   4853  HW2 SOL   613     443.160 172.530 -26.420  1.00  0.00           H
ATOM   4854  OW  SOL   614     489.500  87.200  60.280  1.00  0.00           O
ATOM   4855  HW1 SOL   614     489.700  87.750  61.090  1.00  0.00           H
ATOM   4856  HW2 SOL   614     489.270  87.800  59.520  1.00  0.00           H
ATOM   4857  OW  SOL   615     215.440 -14.190-360.750  1.00  0.00           O
ATOM   4858  HW1 SOL   615     216.240 -13.720-360.370  1.00  0.00           H
ATOM   4859  HW2 SOL   615     214.970-120.970-361.370  1.00  0.00           H
ATOM   4860  OW  SOL   616    -272.040-219.090-421.220  1.00  0.00           O
ATOM   4861  HW1 SOL   616    -271.640-218.200-420.970  1.00  0.00           H
ATOM   4862  HW2 SOL   616    -272.380-219.540-420.390  1.00  0.00           H
ATOM   4863  OW  SOL   617    -339.930  22.450 606.290  1.00  0.00           O
ATOM   4864  HW1 SOL   617    -340.150  22.160 607.220  1.00  0.00           H
ATOM   4865  HW2 SOL   617    -340.460  23.270 606.060  1.00  0.00           H
ATOM   4866  OW  SOL   618    -205.350-259.110 519.230  1.00  0.00           O
ATOM   4867  HW1 SOL   618    -206.010-259.030 519.980  1.00  0.00           H
ATOM   4868  HW2 SOL   618    -205.630-259.860 518.630  1.00  0.00           H
ATOM   4869  OW  SOL   619    -118.180 260.270 617.880  1.00  0.00           O
ATOM   4870  HW1 SOL   619    -119.070 260.720 617.880  1.00  0.00           H
ATOM   4871  HW2 SOL   619    -117.460 260.970 617.840  1.00  0.00           H
ATOM   4872  OW  SOL   620     269.830-233.940-587.510  1.00  0.00           O
ATOM   4873  HW1 SOL   620     268.970-234.440-587.340  1.00  0.00           H
ATOM   4874  HW2 SOL   620     269.620-233.030-587.880  1.00  0.00           H
ATOM   4875  OW  SOL   621     -30.780 -10.260 508.080  1.00  0.00           O
ATOM   4876  HW1 SOL   621     -31.060  -9.760 507.250  1.00  0.00           H
ATOM   4877  HW2 SOL   621     -31.370 -11.060 508.200  1.00  0.00           H
ATOM   4878  OW  SOL   622    -563.700 265.010-532.620  1.00  0.00           O
ATOM   4879  HW1 SOL   622    -563.580 265.910-533.050  1.00  0.00           H
ATOM   4880  HW2 SOL   622    -563.180 264.330-533.130  1.00  0.00           H
ATOM   4881  OW  SOL   623     -41.900 140.430 320.380  1.00  0.00           O
ATOM   4882  HW1 SOL   623     -42.860 140.310 320.130  1.00  0.00           H
ATOM   4883  HW2 SOL   623     -41.780 141.330 320.790  1.00  0.00           H
ATOM   4884  OW  SOL   624      20.970-266.030 471.880  1.00  0.00           O
ATOM   4885  HW1 SOL   624      20.760-266.980 471.650  1.00  0.00           H
ATOM   4886  HW2 SOL   624      21.960-265.930 471.990  1.00  0.00           H
ATOM   4887  OW  SOL   625     762.390  60.560-477.930  1.00  0.00           O
ATOM   4888  HW1 SOL   625     762.500  61.090-477.090  1.00  0.00           H
ATOM   4889  HW2 SOL   625     762.790  61.070-478.690  1.00  0.00           H
ATOM   4890  OW  SOL   626    -269.430  94.900 337.830  1.00  0.00           O
ATOM   4891  HW1 SOL   626    -268.700  94.390 337.390  1.00  0.00           H
ATOM   4892  HW2 SOL   626    -269.050  95.480 338.560  1.00  0.00           H
ATOM   4893  OW  SOL   627      29.330 435.480 -54.890  1.00  0.00           O
ATOM   4894  HW1 SOL   627      28.870 436.030 -55.580  1.00  0.00           H
ATOM   4895  HW2 SOL   627      29.220 435.920 -54.000  1.00  0.00           H
ATOM   4896  OW  SOL   628    -369.690  95.150-196.860  1.00  0.00           O
ATOM   4897  HW1 SOL   628    -370.520  95.600-197.190  1.00  0.00           H
ATOM   4898  HW2 SOL   628    -369.900  94.220-196.580  1.00  0.00           H
ATOM   4899  OW  SOL   629    -312.320-311.990-134.730  1.00  0.00           O
ATOM   4900  HW1 SOL   629    -312.850-311.930-135.570  1.00  0.00           H
ATOM   4901  HW2 SOL   629    -312.210-312.950-134.470  1.00  0.00           H
ATOM   4902  OW  SOL   630     495.170 373.190 179.180  1.00  0.00           O
ATOM   4903  HW1 SOL   630     495.870 373.500 178.540  1.00  0.00           H
ATOM   4904  HW2 SOL   630     495.470 372.340 179.610  1.00  0.00           H
ATOM   4905  OW  SOL   631     447.870-331.710-416.840  1.00  0.00           O
ATOM   4906  HW1 SOL   631     448.660-331.730-416.230  1.00  0.00           H
ATOM   4907  HW2 SOL   631     447.280-330.950-416.580  1.00  0.00           H
ATOM   4908  OW  SOL   632    -372.740 124.530-377.380  1.00  0.00           O
ATOM   4909  HW1 SOL   632    -372.200 125.300-377.040  1.00  0.00           H
ATOM   4910  HW2 SOL   632    -372.950 123.910-376.620  1.00  0.00           H
ATOM   4911  OW  SOL   633    -506.510-340.670-554.300  1.00  0.00           O
ATOM   4912  HW1 SOL   633    -506.000-341.490-554.040  1.00  0.00           H
ATOM   4913  HW2 SOL   633    -507.210-340.910-554.980  1.00  0.00           H
ATOM   4914  OW  SOL   634     363.470  16.490 172.030  1.00  0.00           O
ATOM   4915  HW1 SOL   634     362.840  15.750 172.270  1.00  0.00           H
ATOM   4916  HW2 SOL   634     364.200  16.120 171.450  1.00  0.00           H
ATOM   4917  OW  SOL   635    -318.140 -36.200-236.400  1.00  0.00           O
ATOM   4918  HW1 SOL   635    -317.940 -37.170-236.390  1.00  0.00           H
ATOM   4919  HW2 SOL   635    -318.420 -35.910-235.490  1.00  0.00           H
ATOM   4920  OW  SOL   636      70.270-286.160 358.230  1.00  0.00           O
ATOM   4921  HW1 SOL   636      69.720-286.920 358.590  1.00  0.00           H
ATOM   4922  HW2 SOL   636      69.790-285.720 357.480  1.00  0.00           H
ATOM   4923  OW  SOL   637    -185.490-109.140 248.340  1.00  0.00           O
ATOM   4924  HW1 SOL   637    -185.200-110.000 248.740  1.00  0.00           H
ATOM   4925  HW2 SOL   637    -185.000-108.380 248.770  1.00  0.00           H
ATOM   4926  OW  SOL   638      53.670-120.760 104.950  1.00  0.00           O
ATOM   4927  HW1 SOL   638      53.350-119.820 105.080  1.00  0.00           H
ATOM   4928  HW2 SOL   638      52.930-121.400 105.170  1.00  0.00           H
ATOM   4929  OW  SOL   639    -306.530 463.900-110.270  1.00  0.00           O
ATOM   4930  HW1 SOL   639    -305.900 463.130-110.420  1.00  0.00           H
ATOM   4931  HW2 SOL   639    -307.330 463.800-110.850  1.00  0.00           H
ATOM   4932  OW  SOL   640    -205.330 253.460  61.910  1.00  0.00           O
ATOM   4933  HW1 SOL   640    -204.590 253.230  61.280  1.00  0.00           H
ATOM   4934  HW2 SOL   640    -205.950 254.110  61.480  1.00  0.00           H
ATOM   4935  OW  SOL   641      24.080 193.980 127.300  1.00  0.00           O
ATOM   4936  HW1 SOL   641      25.070 194.090 127.380  1.00  0.00           H
ATOM   4937  HW2 SOL   641      23.660 194.880 127.330  1.00  0.00           H
ATOM   4938  OW  SOL   642      60.560 139.750 305.710  1.00  0.00           O
ATOM   4939  HW1 SOL   642      60.810 138.800 305.900  1.00  0.00           H
ATOM   4940  HW2 SOL   642      59.930 140.080 306.410  1.00  0.00           H
ATOM   4941  OW  SOL   643      97.820  55.520-218.850  1.00  0.00           O
ATOM   4942  HW1 SOL   643      98.800  55.300-218.890  1.00  0.00           H
ATOM   4943  HW2 SOL   643      97.660  56.410-219.280  1.00  0.00           H
ATOM   4944  OW  SOL   644     125.090 307.130-244.030  1.00  0.00           O
ATOM   4945  HW1 SOL   644     126.080 307.230-244.080  1.00  0.00           H
ATOM   4946  HW2 SOL   644     124.730 307.740-243.320  1.00  0.00           H
ATOM   4947  OW  SOL   645     241.620 315.370 164.570  1.00  0.00           O
ATOM   4948  HW1 SOL   645     242.270 314.650 164.820  1.00  0.00           H
ATOM   4949  HW2 SOL   645     240.720 315.150 164.930  1.00  0.00           H
ATOM   4950  OW  SOL   646    -145.490 377.780 344.200  1.00  0.00           O
ATOM   4951  HW1 SOL   646    -145.790 378.740 344.130  1.00  0.00           H
ATOM   4952  HW2 SOL   646    -146.290 377.190 344.250  1.00  0.00           H
ATOM   4953  OW  SOL   647      86.260-131.200-263.620  1.00  0.00           O
ATOM   4954  HW1 SOL   647      86.020-131.640-264.480  1.00  0.00           H
ATOM   4955  HW2 SOL   647      87.230-131.370-263.420  1.00  0.00           H
ATOM   4956  OW  SOL   648      51.080  16.440 156.920  1.00  0.00           O
ATOM   4957  HW1 SOL   648      50.390  16.960 157.420  1.00  0.00           H
ATOM   4958  HW2 SOL   648      51.770  16.110 157.560  1.00  0.00           H
ATOM   4959  OW  SOL   649     234.510 556.730  75.450  1.00  0.00           O
ATOM   4960  HW1 SOL   649     234.650 557.710  75.320  1.00  0.00           H
ATOM   4961  HW2 SOL   649     234.450 556.280  74.560  1.00  0.00           H
ATOM   4962  OW  SOL   650     114.980 207.670 -84.750  1.00  0.00           O
ATOM   4963  HW1 SOL   650     115.120 206.860 -85.330  1.00  0.00           H
ATOM   4964  HW2 SOL   650     114.320 208.280 -85.200  1.00  0.00           H
ATOM   4965  OW  SOL   651     213.120  14.280-337.170  1.00  0.00           O
ATOM   4966  HW1 SOL   651     213.680  14.010-336.380  1.00  0.00           H
ATOM   4967  HW2 SOL   651     212.350  13.640-337.270  1.00  0.00           H
ATOM   4968  OW  SOL   652    -162.110  96.250 -58.480  1.00  0.00           O
ATOM   4969  HW1 SOL   652    -162.410  96.190 -59.440  1.00  0.00           H
ATOM   4970  HW2 SOL   652    -162.430  95.450 -57.980  1.00  0.00           H
ATOM   4971  OW  SOL   653     127.040 133.890  23.870  1.00  0.00           O
ATOM   4972  HW1 SOL   653     126.450 134.480  23.330  1.00  0.00           H
ATOM   4973  HW2 SOL   653     127.540 134.450  24.540  1.00  0.00           H
ATOM   4974  OW  SOL   654     558.920 280.120 133.960  1.00  0.00           O
ATOM   4975  HW1 SOL   654     558.750 279.960 134.930  1.00  0.00           H
ATOM   4976  HW2 SOL   654     559.770 279.660 133.690  1.00  0.00           H
ATOM   4977  OW  SOL   655     174.590 -85.190 183.950  1.00  0.00           O
ATOM   4978  HW1 SOL   655     175.330 -84.510 183.970  1.00  0.00           H
ATOM   4979  HW2 SOL   655     174.090 -85.110 183.090  1.00  0.00           H
ATOM   4980  OW  SOL   656    -330.310 408.500  63.660  1.00  0.00           O
ATOM   4981  HW1 SOL   656    -330.980 409.070  63.190  1.00  0.00           H
ATOM   4982  HW2 SOL   656    -330.630 408.320  64.600  1.00  0.00           H
ATOM   4983  OW  SOL   657     224.910 124.990-449.400  1.00  0.00           O
ATOM   4984  HW1 SOL   657     224.540 125.000-448.470  1.00  0.00           H
ATOM   4985  HW2 SOL   657     224.580 124.180-449.880  1.00  0.00           H
ATOM   4986  OW  SOL   658     166.260  35.610 637.480  1.00  0.00           O
ATOM   4987  HW1 SOL   658     165.940  36.510 637.200  1.00  0.00           H
ATOM   4988  HW2 SOL   658     166.630  35.660 638.410  1.00  0.00           H
ATOM   4989  OW  SOL   659     230.560 472.420 265.660  1.00  0.00           O
ATOM   4990  HW1 SOL   659     230.000 471.790 265.110  1.00  0.00           H
ATOM   4991  HW2 SOL   659     230.080 472.630 266.510  1.00  0.00           H
ATOM   4992  OW  SOL   660    -100.890 299.500-287.730  1.00  0.00           O
ATOM   4993  HW1 SOL   660     -99.990 299.770-287.400  1.00  0.00           H
ATOM   4994  HW2 SOL   660    -101.600 299.890-287.150  1.00  0.00           H
ATOM   4995  OW  SOL   661     788.890  24.770  69.450  1.00  0.00           O
ATOM   4996  HW1 SOL   661     788.130  24.900  70.090  1.00  0.00           H
ATOM   4997  HW2 SOL   661     788.640  24.070  68.770  1.00  0.00           H
ATOM   4998  OW  SOL   662     230.090  43.620-405.190  1.00  0.00           O
ATOM   4999  HW1 SOL   662     229.670  42.720-405.270  1.00  0.00           H
ATOM   5000  HW2 SOL   662     229.850  44.180-405.970  1.00  0.00           H
ATOM   5001  OW  SOL   663      65.370 253.220 -20.400  1.00  0.00           O
ATOM   5002  HW1 SOL   663      64.920 252.810 -21.190  1.00  0.00           H
ATOM   5003  HW2 SOL   663      66.180 253.720 -20.690  1.00  0.00           H
ATOM   5004  OW  SOL   664    -306.310 375.990   7.920  1.00  0.00           O
ATOM   5005  HW1 SOL   664    -306.190 376.240   8.880  1.00  0.00           H
ATOM   5006  HW2 SOL   664    -307.270 376.130   7.660  1.00  0.00           H
ATOM   5007  OW  SOL   665     -60.360 156.920 234.900  1.00  0.00           O
ATOM   5008  HW1 SOL   665     -59.700 156.560 234.240  1.00  0.00           H
ATOM   5009  HW2 SOL   665     -60.460 157.910 234.760  1.00  0.00           H
ATOM   5010  OW  SOL   666    -249.450 -35.850 430.370  1.00  0.00           O
ATOM   5011  HW1 SOL   666    -249.500 -34.900 430.660  1.00  0.00           H
ATOM   5012  HW2 SOL   666    -250.320 -36.130 429.960  1.00  0.00           H
ATOM   5013  OW  SOL   667     290.600-314.550-380.540  1.00  0.00           O
ATOM   5014  HW1 SOL   667     291.550-314.790-380.350  1.00  0.00           H
ATOM   5015  HW2 SOL   667     290.520-314.260-381.500  1.00  0.00           H
ATOM   5016  OW  SOL   668     112.700 405.520 339.680  1.00  0.00           O
ATOM   5017  HW1 SOL   668     112.060 405.500 340.450  1.00  0.00           H
ATOM   5018  HW2 SOL   668     113.540 405.980 339.960  1.00  0.00           H
ATOM   5019  OW  SOL   669     -70.170 441.010  57.550  1.00  0.00           O
ATOM   5020  HW1 SOL   669     -70.260 440.240  56.910  1.00  0.00           H
ATOM   5021  HW2 SOL   669     -70.750 440.850  58.350  1.00  0.00           H
ATOM   5022  OW  SOL   670     142.160-702.240-123.870  1.00  0.00           O
ATOM   5023  HW1 SOL   670     141.740-703.140-124.000  1.00  0.00           H
ATOM   5024  HW2 SOL   670     141.450-701.550-123.760  1.00  0.00           H
ATOM   5025  OW  SOL   671     395.360 -15.680-412.710  1.00  0.00           O
ATOM   5026  HW1 SOL   671     395.760 -15.370-411.840  1.00  0.00           H
ATOM   5027  HW2 SOL   671     396.050 -15.630-413.430  1.00  0.00           H
ATOM   5028  OW  SOL   672      75.240 114.740-460.730  1.00  0.00           O
ATOM   5029  HW1 SOL   672      75.380 114.440-459.790  1.00  0.00           H
ATOM   5030  HW2 SOL   672      75.530 114.030-461.360  1.00  0.00           H
ATOM   5031  OW  SOL   673     -31.940 -91.680-534.690  1.00  0.00           O
ATOM   5032  HW1 SOL   673     -31.370 -92.340-535.180  1.00  0.00           H
ATOM   5033  HW2 SOL   673     -31.450 -90.820-534.580  1.00  0.00           H
ATOM   5034  OW  SOL   674    -621.340 227.990 207.060  1.00  0.00           O
ATOM   5035  HW1 SOL   674    -621.470 227.460 207.900  1.00  0.00           H
ATOM   5036  HW2 SOL   674    -621.340 228.960 207.280  1.00  0.00           H
ATOM   5037  OW  SOL   675     295.320 584.110-410.560  1.00  0.00           O
ATOM   5038  HW1 SOL   675     295.300 583.870-411.530  1.00  0.00           H
ATOM   5039  HW2 SOL   675     294.980 583.350-410.020  1.00  0.00           H
ATOM   5040  OW  SOL   676     847.000 298.180-289.070  1.00  0.00           O
ATOM   5041  HW1 SOL   676     846.130 298.610-288.840  1.00  0.00           H
ATOM   5042  HW2 SOL   676     847.100 297.320-288.580  1.00  0.00           H
ATOM   5043  OW  SOL   677     540.900 -10.380 209.470  1.00  0.00           O
ATOM   5044  HW1 SOL   677     540.040 -10.660 209.060  1.00  0.00           H
ATOM   5045  HW2 SOL   677     541.290  -9.640 208.940  1.00  0.00           H
ATOM   5046  OW  SOL   678       3.060  47.020-492.590  1.00  0.00           O
ATOM   5047  HW1 SOL   678       2.550  46.490-491.910  1.00  0.00           H
ATOM   5048  HW2 SOL   678       3.760  46.450-493.010  1.00  0.00           H
ATOM   5049  OW  SOL   679     -48.540 331.670 163.800  1.00  0.00           O
ATOM   5050  HW1 SOL   679     -49.010 331.020 163.210  1.00  0.00           H
ATOM   5051  HW2 SOL   679     -47.910 331.180 164.400  1.00  0.00           H
ATOM   5052  OW  SOL   680     -50.820 289.220 278.500  1.00  0.00           O
ATOM   5053  HW1 SOL   680     -51.360 289.740 277.840  1.00  0.00           H
ATOM   5054  HW2 SOL   680     -49.910 289.040 278.120  1.00  0.00           H
ATOM   5055  OW  SOL   681     109.640-181.880 254.860  1.00  0.00           O
ATOM   5056  HW1 SOL   681     109.680-181.100 255.480  1.00  0.00           H
ATOM   5057  HW2 SOL   681     109.870-182.710 255.360  1.00  0.00           H
ATOM   5058  OW  SOL   682    -222.750  63.530 308.300  1.00  0.00           O
ATOM   5059  HW1 SOL   682    -222.070  64.170 307.920  1.00  0.00           H
ATOM   5060  HW2 SOL   682    -223.010  63.830 309.210  1.00  0.00           H
[truncated: 8,971,289 more chars]
