# Supplementary material for: YiaC and CobB regulate lysine lactylation in Escherichia coli
Source: Nat Commun. 2022 Nov 4;13:6628. doi: 10.1038/s41467-022-34399-y (PMC9636275; doi:10.1038/s41467-022-34399-y)
Supplement: Supplementary file 10 — Source Data [file 41467_2022_34399_MOESM10_ESM.zip › Source Data/MD simulation source data/PykF_FBP_md/PykF_FBP_54ns.pdb]

REMARK    GENERATED BY TRJCONV
TITLE     Protein in water t= 54000.00000 step= 27000000
REMARK    THIS IS A SIMULATION BOX
CRYST1  107.487  107.487  107.487  90.00  90.00  90.00 P 1           1
MODEL        1
ATOM      1  N   MET A   1      40.860  33.370  49.900  1.00  0.00           N
ATOM      2  H1  MET A   1      40.660  33.540  50.870  1.00  0.00           H
ATOM      3  H2  MET A   1      40.230  32.660  49.610  1.00  0.00           H
ATOM      4  H3  MET A   1      41.780  32.970  49.900  1.00  0.00           H
ATOM      5  CA  MET A   1      40.710  34.550  49.130  1.00  0.00           C
ATOM      6  CB  MET A   1      39.350  35.190  49.430  1.00  0.00           C
ATOM      7  CG  MET A   1      39.140  35.730  50.830  1.00  0.00           C
ATOM      8  SD  MET A   1      39.120  34.380  52.030  1.00  0.00           S
ATOM      9  CE  MET A   1      39.040  35.350  53.540  1.00  0.00           C
ATOM     10  C   MET A   1      41.810  35.560  49.450  1.00  0.00           C
ATOM     11  O   MET A   1      42.460  35.300  50.430  1.00  0.00           O
ATOM     12  N   LYS A   2      41.960  36.630  48.680  1.00  0.00           N
ATOM     13  H   LYS A   2      41.410  36.910  47.880  1.00  0.00           H
ATOM     14  CA  LYS A   2      42.940  37.710  49.000  1.00  0.00           C
ATOM     15  CB  LYS A   2      43.170  38.470  47.700  1.00  0.00           C
ATOM     16  CG  LYS A   2      43.710  37.550  46.600  1.00  0.00           C
ATOM     17  CD  LYS A   2      44.250  38.280  45.340  1.00  0.00           C
ATOM     18  CE  LYS A   2      43.340  39.200  44.470  1.00  0.00           C
ATOM     19  NZ  LYS A   2      42.420  38.420  43.640  1.00  0.00           N
ATOM     20  HZ1 LYS A   2      42.900  37.610  43.310  1.00  0.00           H
ATOM     21  HZ2 LYS A   2      41.650  38.250  44.270  1.00  0.00           H
ATOM     22  HZ3 LYS A   2      42.020  38.820  42.820  1.00  0.00           H
ATOM     23  C   LYS A   2      42.460  38.670  50.100  1.00  0.00           C
ATOM     24  O   LYS A   2      41.320  39.100  50.250  1.00  0.00           O
ATOM     25  N   LYS A   3      43.500  39.170  50.730  1.00  0.00           N
ATOM     26  H   LYS A   3      44.380  38.730  50.560  1.00  0.00           H
ATOM     27  CA  LYS A   3      43.310  40.160  51.740  1.00  0.00           C
ATOM     28  CB  LYS A   3      43.590  39.530  53.070  1.00  0.00           C
ATOM     29  CG  LYS A   3      42.430  38.630  53.510  1.00  0.00           C
ATOM     30  CD  LYS A   3      42.520  38.320  54.990  1.00  0.00           C
ATOM     31  CE  LYS A   3      43.610  37.310  55.340  1.00  0.00           C
ATOM     32  NZ  LYS A   3      44.010  37.240  56.770  1.00  0.00           N
ATOM     33  HZ1 LYS A   3      44.870  36.740  56.890  1.00  0.00           H
ATOM     34  HZ2 LYS A   3      44.150  38.110  57.220  1.00  0.00           H
ATOM     35  HZ3 LYS A   3      43.300  36.770  57.310  1.00  0.00           H
ATOM     36  C   LYS A   3      44.100  41.460  51.620  1.00  0.00           C
ATOM     37  O   LYS A   3      43.510  42.520  51.800  1.00  0.00           O
ATOM     38  N   THR A   4      45.340  41.320  51.100  1.00  0.00           N
ATOM     39  H   THR A   4      45.790  40.440  50.940  1.00  0.00           H
ATOM     40  CA  THR A   4      46.290  42.480  50.980  1.00  0.00           C
ATOM     41  CB  THR A   4      47.750  42.110  51.200  1.00  0.00           C
ATOM     42  OG1 THR A   4      47.840  41.430  52.500  1.00  0.00           O
ATOM     43  HG1 THR A   4      47.410  40.540  52.340  1.00  0.00           H
ATOM     44  CG2 THR A   4      48.770  43.300  51.180  1.00  0.00           C
ATOM     45  C   THR A   4      46.190  43.030  49.560  1.00  0.00           C
ATOM     46  O   THR A   4      45.980  42.440  48.530  1.00  0.00           O
ATOM     47  N   LYS A   5      45.950  44.340  49.560  1.00  0.00           N
ATOM     48  H   LYS A   5      45.600  44.740  50.410  1.00  0.00           H
ATOM     49  CA  LYS A   5      45.950  45.230  48.310  1.00  0.00           C
ATOM     50  CB  LYS A   5      45.460  46.650  48.620  1.00  0.00           C
ATOM     51  CG  LYS A   5      44.130  46.650  49.440  1.00  0.00           C
ATOM     52  CD  LYS A   5      43.000  45.710  48.880  1.00  0.00           C
ATOM     53  CE  LYS A   5      41.820  45.720  49.860  1.00  0.00           C
ATOM     54  NZ  LYS A   5      41.060  46.950  49.930  1.00  0.00           N
ATOM     55  HZ1 LYS A   5      40.550  47.110  50.770  1.00  0.00           H
ATOM     56  HZ2 LYS A   5      41.700  47.680  49.710  1.00  0.00           H
ATOM     57  HZ3 LYS A   5      40.360  46.860  49.220  1.00  0.00           H
ATOM     58  C   LYS A   5      47.280  45.350  47.570  1.00  0.00           C
ATOM     59  O   LYS A   5      48.400  45.660  48.050  1.00  0.00           O
ATOM     60  N   ILE A   6      47.220  44.690  46.390  1.00  0.00           N
ATOM     61  H   ILE A   6      46.350  44.310  46.060  1.00  0.00           H
ATOM     62  CA  ILE A   6      48.260  44.740  45.340  1.00  0.00           C
ATOM     63  CB  ILE A   6      48.520  43.370  44.720  1.00  0.00           C
ATOM     64  CG1 ILE A   6      49.110  42.440  45.770  1.00  0.00           C
ATOM     65  CG2 ILE A   6      49.420  43.420  43.460  1.00  0.00           C
ATOM     66  CD  ILE A   6      48.920  40.960  45.390  1.00  0.00           C
ATOM     67  C   ILE A   6      48.060  45.920  44.380  1.00  0.00           C
ATOM     68  O   ILE A   6      47.080  46.080  43.680  1.00  0.00           O
ATOM     69  N   VAL A   7      48.900  46.910  44.570  1.00  0.00           N
ATOM     70  H   VAL A   7      49.760  46.790  45.060  1.00  0.00           H
ATOM     71  CA  VAL A   7      48.910  48.090  43.730  1.00  0.00           C
ATOM     72  CB  VAL A   7      49.640  49.250  44.420  1.00  0.00           C
ATOM     73  CG1 VAL A   7      49.670  50.520  43.580  1.00  0.00           C
ATOM     74  CG2 VAL A   7      49.050  49.460  45.780  1.00  0.00           C
ATOM     75  C   VAL A   7      49.640  47.850  42.400  1.00  0.00           C
ATOM     76  O   VAL A   7      50.900  47.710  42.430  1.00  0.00           O
ATOM     77  N   CYS A   8      48.910  47.980  41.300  1.00  0.00           N
ATOM     78  H   CYS A   8      48.080  48.540  41.240  1.00  0.00           H
ATOM     79  CA  CYS A   8      49.400  47.650  39.950  1.00  0.00           C
ATOM     80  CB  CYS A   8      48.270  47.230  39.010  1.00  0.00           C
ATOM     81  SG  CYS A   8      48.750  46.500  37.380  1.00  0.00           S
ATOM     82  HG  CYS A   8      47.620  45.870  37.050  1.00  0.00           H
ATOM     83  C   CYS A   8      50.230  48.860  39.350  1.00  0.00           C
ATOM     84  O   CYS A   8      50.150  49.940  39.980  1.00  0.00           O
ATOM     85  N   THR A   9      50.600  48.700  38.080  1.00  0.00           N
ATOM     86  H   THR A   9      50.640  47.810  37.620  1.00  0.00           H
ATOM     87  CA  THR A   9      51.220  49.840  37.330  1.00  0.00           C
ATOM     88  CB  THR A   9      52.760  49.980  37.360  1.00  0.00           C
ATOM     89  OG1 THR A   9      53.360  48.860  36.630  1.00  0.00           O
ATOM     90  HG1 THR A   9      52.850  48.000  36.710  1.00  0.00           H
ATOM     91  CG2 THR A   9      53.380  49.950  38.760  1.00  0.00           C
ATOM     92  C   THR A   9      50.720  50.130  35.900  1.00  0.00           C
ATOM     93  O   THR A   9      50.650  49.240  35.110  1.00  0.00           O
ATOM     94  N   ILE A  10      50.560  51.400  35.490  1.00  0.00           N
ATOM     95  H   ILE A  10      50.600  52.130  36.170  1.00  0.00           H
ATOM     96  CA  ILE A  10      49.820  51.750  34.210  1.00  0.00           C
ATOM     97  CB  ILE A  10      48.550  52.530  34.480  1.00  0.00           C
ATOM     98  CG1 ILE A  10      47.860  52.870  33.110  1.00  0.00           C
ATOM     99  CG2 ILE A  10      48.680  53.720  35.420  1.00  0.00           C
ATOM    100  CD  ILE A  10      46.400  53.160  33.360  1.00  0.00           C
ATOM    101  C   ILE A  10      50.750  52.420  33.130  1.00  0.00           C
ATOM    102  O   ILE A  10      51.530  53.340  33.470  1.00  0.00           O
ATOM    103  N   GLY A  11      50.910  51.630  32.050  1.00  0.00           N
ATOM    104  H   GLY A  11      50.570  50.690  32.010  1.00  0.00           H
ATOM    105  CA  GLY A  11      51.790  52.070  30.980  1.00  0.00           C
ATOM    106  C   GLY A  11      51.600  51.230  29.690  1.00  0.00           C
ATOM    107  O   GLY A  11      50.620  50.510  29.600  1.00  0.00           O
ATOM    108  N   PRO A  12      52.440  51.380  28.640  1.00  0.00           N
ATOM    109  CA  PRO A  12      52.390  50.670  27.360  1.00  0.00           C
ATOM    110  CB  PRO A  12      53.820  50.820  26.750  1.00  0.00           C
ATOM    111  CG  PRO A  12      54.090  52.320  27.120  1.00  0.00           C
ATOM    112  CD  PRO A  12      53.500  52.400  28.560  1.00  0.00           C
ATOM    113  C   PRO A  12      51.880  49.190  27.380  1.00  0.00           C
ATOM    114  O   PRO A  12      51.050  48.840  26.510  1.00  0.00           O
ATOM    115  N   LYS A  13      52.140  48.340  28.400  1.00  0.00           N
ATOM    116  H   LYS A  13      52.650  48.620  29.210  1.00  0.00           H
ATOM    117  CA  LYS A  13      51.600  46.980  28.480  1.00  0.00           C
ATOM    118  CB  LYS A  13      52.710  46.110  29.100  1.00  0.00           C
ATOM    119  CG  LYS A  13      53.900  45.750  28.180  1.00  0.00           C
ATOM    120  CD  LYS A  13      53.430  44.810  27.070  1.00  0.00           C
ATOM    121  CE  LYS A  13      54.510  44.690  26.040  1.00  0.00           C
ATOM    122  NZ  LYS A  13      53.990  43.960  24.880  1.00  0.00           N
ATOM    123  HZ1 LYS A  13      53.850  43.030  25.180  1.00  0.00           H
ATOM    124  HZ2 LYS A  13      53.210  44.410  24.440  1.00  0.00           H
ATOM    125  HZ3 LYS A  13      54.700  43.890  24.180  1.00  0.00           H
ATOM    126  C   LYS A  13      50.240  46.650  29.160  1.00  0.00           C
ATOM    127  O   LYS A  13      49.590  45.790  28.620  1.00  0.00           O
ATOM    128  N   THR A  14      49.840  47.490  30.150  1.00  0.00           N
ATOM    129  H   THR A  14      50.480  48.120  30.600  1.00  0.00           H
ATOM    130  CA  THR A  14      48.490  47.570  30.750  1.00  0.00           C
ATOM    131  CB  THR A  14      48.490  47.860  32.260  1.00  0.00           C
ATOM    132  OG1 THR A  14      49.500  48.820  32.560  1.00  0.00           O
ATOM    133  HG1 THR A  14      49.590  48.870  33.550  1.00  0.00           H
ATOM    134  CG2 THR A  14      48.700  46.570  33.040  1.00  0.00           C
ATOM    135  C   THR A  14      47.470  48.530  30.150  1.00  0.00           C
ATOM    136  O   THR A  14      46.270  48.250  30.170  1.00  0.00           O
ATOM    137  N   GLU A  15      47.910  49.700  29.520  1.00  0.00           N
ATOM    138  H   GLU A  15      48.880  49.860  29.360  1.00  0.00           H
ATOM    139  CA  GLU A  15      47.000  50.800  29.110  1.00  0.00           C
ATOM    140  CB  GLU A  15      47.670  52.040  28.530  1.00  0.00           C
ATOM    141  CG  GLU A  15      48.390  51.850  27.190  1.00  0.00           C
ATOM    142  CD  GLU A  15      49.010  53.180  26.870  1.00  0.00           C
ATOM    143  OE1 GLU A  15      48.190  53.940  26.330  1.00  0.00           O
ATOM    144  OE2 GLU A  15      50.240  53.260  26.640  1.00  0.00           O
ATOM    145  C   GLU A  15      45.830  50.500  28.250  1.00  0.00           C
ATOM    146  O   GLU A  15      44.940  51.370  28.050  1.00  0.00           O
ATOM    147  N   SER A  16      45.890  49.350  27.590  1.00  0.00           N
ATOM    148  H   SER A  16      46.750  48.850  27.510  1.00  0.00           H
ATOM    149  CA  SER A  16      44.770  48.820  26.710  1.00  0.00           C
ATOM    150  CB  SER A  16      44.890  47.420  26.150  1.00  0.00           C
ATOM    151  OG  SER A  16      43.730  46.930  25.460  1.00  0.00           O
ATOM    152  HG  SER A  16      43.440  47.590  24.780  1.00  0.00           H
ATOM    153  C   SER A  16      43.440  48.750  27.570  1.00  0.00           C
ATOM    154  O   SER A  16      43.410  48.070  28.620  1.00  0.00           O
ATOM    155  N   GLU A  17      42.330  49.230  27.000  1.00  0.00           N
ATOM    156  H   GLU A  17      42.350  49.760  26.150  1.00  0.00           H
ATOM    157  CA  GLU A  17      41.010  49.220  27.750  1.00  0.00           C
ATOM    158  CB  GLU A  17      39.810  49.600  26.820  1.00  0.00           C
ATOM    159  CG  GLU A  17      39.960  50.750  25.890  1.00  0.00           C
ATOM    160  CD  GLU A  17      40.830  50.480  24.730  1.00  0.00           C
ATOM    161  OE1 GLU A  17      41.970  51.050  24.600  1.00  0.00           O
ATOM    162  OE2 GLU A  17      40.570  49.460  24.090  1.00  0.00           O
ATOM    163  C   GLU A  17      40.570  47.880  28.350  1.00  0.00           C
ATOM    164  O   GLU A  17      39.970  47.750  29.370  1.00  0.00           O
ATOM    165  N   GLU A  18      40.990  46.880  27.600  1.00  0.00           N
ATOM    166  H   GLU A  18      41.300  47.180  26.700  1.00  0.00           H
ATOM    167  CA  GLU A  18      40.650  45.470  28.020  1.00  0.00           C
ATOM    168  CB  GLU A  18      40.640  44.530  26.820  1.00  0.00           C
ATOM    169  CG  GLU A  18      39.630  44.880  25.790  1.00  0.00           C
ATOM    170  CD  GLU A  18      39.770  44.030  24.520  1.00  0.00           C
ATOM    171  OE1 GLU A  18      40.690  44.270  23.730  1.00  0.00           O
ATOM    172  OE2 GLU A  18      39.080  42.990  24.410  1.00  0.00           O
ATOM    173  C   GLU A  18      41.670  44.880  29.030  1.00  0.00           C
ATOM    174  O   GLU A  18      41.310  44.500  30.150  1.00  0.00           O
ATOM    175  N   MET A  19      42.950  45.300  28.850  1.00  0.00           N
ATOM    176  H   MET A  19      43.110  46.170  28.380  1.00  0.00           H
ATOM    177  CA  MET A  19      43.940  44.830  29.820  1.00  0.00           C
ATOM    178  CB  MET A  19      45.400  44.880  29.440  1.00  0.00           C
ATOM    179  CG  MET A  19      45.740  44.030  28.220  1.00  0.00           C
ATOM    180  SD  MET A  19      45.650  42.210  28.460  1.00  0.00           S
ATOM    181  CE  MET A  19      47.130  41.880  27.480  1.00  0.00           C
ATOM    182  C   MET A  19      43.770  45.490  31.220  1.00  0.00           C
ATOM    183  O   MET A  19      44.110  44.940  32.230  1.00  0.00           O
ATOM    184  N   LEU A  20      43.190  46.670  31.180  1.00  0.00           N
ATOM    185  H   LEU A  20      43.380  47.250  30.390  1.00  0.00           H
ATOM    186  CA  LEU A  20      42.720  47.400  32.360  1.00  0.00           C
ATOM    187  CB  LEU A  20      42.210  48.800  31.960  1.00  0.00           C
ATOM    188  CG  LEU A  20      43.390  49.790  31.610  1.00  0.00           C
ATOM    189  CD1 LEU A  20      42.920  51.230  31.310  1.00  0.00           C
ATOM    190  CD2 LEU A  20      44.490  49.940  32.690  1.00  0.00           C
ATOM    191  C   LEU A  20      41.530  46.720  33.160  1.00  0.00           C
ATOM    192  O   LEU A  20      41.640  46.440  34.360  1.00  0.00           O
ATOM    193  N   ALA A  21      40.520  46.340  32.410  1.00  0.00           N
ATOM    194  H   ALA A  21      40.590  46.410  31.420  1.00  0.00           H
ATOM    195  CA  ALA A  21      39.360  45.610  32.860  1.00  0.00           C
ATOM    196  CB  ALA A  21      38.190  45.580  31.870  1.00  0.00           C
ATOM    197  C   ALA A  21      39.620  44.130  33.250  1.00  0.00           C
ATOM    198  O   ALA A  21      38.990  43.730  34.260  1.00  0.00           O
ATOM    199  N   LYS A  22      40.530  43.460  32.510  1.00  0.00           N
ATOM    200  H   LYS A  22      40.770  43.730  31.580  1.00  0.00           H
ATOM    201  CA  LYS A  22      41.120  42.150  33.000  1.00  0.00           C
ATOM    202  CB  LYS A  22      42.140  41.530  32.070  1.00  0.00           C
ATOM    203  CG  LYS A  22      41.570  40.920  30.830  1.00  0.00           C
ATOM    204  CD  LYS A  22      42.640  40.780  29.820  1.00  0.00           C
ATOM    205  CE  LYS A  22      41.990  40.470  28.430  1.00  0.00           C
ATOM    206  NZ  LYS A  22      43.170  40.260  27.530  1.00  0.00           N
ATOM    207  HZ1 LYS A  22      42.780  40.020  26.640  1.00  0.00           H
ATOM    208  HZ2 LYS A  22      43.640  41.150  27.500  1.00  0.00           H
ATOM    209  HZ3 LYS A  22      43.700  39.500  27.920  1.00  0.00           H
ATOM    210  C   LYS A  22      41.880  42.300  34.350  1.00  0.00           C
ATOM    211  O   LYS A  22      41.690  41.430  35.220  1.00  0.00           O
ATOM    212  N   MET A  23      42.640  43.390  34.590  1.00  0.00           N
ATOM    213  H   MET A  23      42.820  44.030  33.850  1.00  0.00           H
ATOM    214  CA  MET A  23      43.240  43.700  35.900  1.00  0.00           C
ATOM    215  CB  MET A  23      44.210  44.810  35.970  1.00  0.00           C
ATOM    216  CG  MET A  23      45.470  44.660  35.130  1.00  0.00           C
ATOM    217  SD  MET A  23      46.410  43.090  35.200  1.00  0.00           S
ATOM    218  CE  MET A  23      47.300  43.200  33.700  1.00  0.00           C
ATOM    219  C   MET A  23      42.230  43.940  37.020  1.00  0.00           C
ATOM    220  O   MET A  23      42.370  43.340  38.110  1.00  0.00           O
ATOM    221  N   LEU A  24      41.270  44.760  36.690  1.00  0.00           N
ATOM    222  H   LEU A  24      41.360  45.580  36.110  1.00  0.00           H
ATOM    223  CA  LEU A  24      40.010  44.910  37.520  1.00  0.00           C
ATOM    224  CB  LEU A  24      39.050  45.970  36.940  1.00  0.00           C
ATOM    225  CG  LEU A  24      39.650  47.350  37.220  1.00  0.00           C
ATOM    226  CD1 LEU A  24      38.930  48.410  36.400  1.00  0.00           C
ATOM    227  CD2 LEU A  24      39.730  47.720  38.690  1.00  0.00           C
ATOM    228  C   LEU A  24      39.200  43.650  37.770  1.00  0.00           C
ATOM    229  O   LEU A  24      38.960  43.340  38.950  1.00  0.00           O
ATOM    230  N   ASP A  25      39.320  42.710  36.800  1.00  0.00           N
ATOM    231  H   ASP A  25      39.640  42.820  35.860  1.00  0.00           H
ATOM    232  CA  ASP A  25      38.690  41.410  37.030  1.00  0.00           C
ATOM    233  CB  ASP A  25      38.460  40.820  35.620  1.00  0.00           C
ATOM    234  CG  ASP A  25      37.850  39.430  35.640  1.00  0.00           C
ATOM    235  OD1 ASP A  25      36.640  39.330  35.590  1.00  0.00           O
ATOM    236  OD2 ASP A  25      38.590  38.420  35.830  1.00  0.00           O
ATOM    237  C   ASP A  25      39.390  40.560  38.140  1.00  0.00           C
ATOM    238  O   ASP A  25      38.780  40.050  39.060  1.00  0.00           O
ATOM    239  N   ALA A  26      40.700  40.490  38.060  1.00  0.00           N
ATOM    240  H   ALA A  26      41.090  40.820  37.210  1.00  0.00           H
ATOM    241  CA  ALA A  26      41.640  39.930  39.040  1.00  0.00           C
ATOM    242  CB  ALA A  26      43.060  39.830  38.410  1.00  0.00           C
ATOM    243  C   ALA A  26      41.620  40.730  40.370  1.00  0.00           C
ATOM    244  O   ALA A  26      42.270  40.310  41.360  1.00  0.00           O
ATOM    245  N   GLY A  27      40.840  41.830  40.400  1.00  0.00           N
ATOM    246  H   GLY A  27      40.230  42.020  39.630  1.00  0.00           H
ATOM    247  CA  GLY A  27      40.870  42.760  41.530  1.00  0.00           C
ATOM    248  C   GLY A  27      42.070  43.630  41.890  1.00  0.00           C
ATOM    249  O   GLY A  27      42.550  43.820  43.030  1.00  0.00           O
ATOM    250  N   MET A  28      42.740  44.140  40.800  1.00  0.00           N
ATOM    251  H   MET A  28      42.590  43.750  39.880  1.00  0.00           H
ATOM    252  CA  MET A  28      43.900  44.980  40.890  1.00  0.00           C
ATOM    253  CB  MET A  28      44.910  44.410  39.830  1.00  0.00           C
ATOM    254  CG  MET A  28      45.370  42.990  40.150  1.00  0.00           C
ATOM    255  SD  MET A  28      45.820  42.810  41.910  1.00  0.00           S
ATOM    256  CE  MET A  28      45.690  41.030  41.930  1.00  0.00           C
ATOM    257  C   MET A  28      43.550  46.460  40.590  1.00  0.00           C
ATOM    258  O   MET A  28      43.320  46.860  39.430  1.00  0.00           O
ATOM    259  N   ASN A  29      43.270  47.150  41.710  1.00  0.00           N
ATOM    260  H   ASN A  29      43.380  46.720  42.600  1.00  0.00           H
ATOM    261  CA  ASN A  29      42.540  48.440  41.710  1.00  0.00           C
ATOM    262  CB  ASN A  29      41.460  48.430  42.790  1.00  0.00           C
ATOM    263  CG  ASN A  29      40.660  47.090  42.630  1.00  0.00           C
ATOM    264  OD1 ASN A  29      40.920  46.130  43.380  1.00  0.00           O
ATOM    265  ND2 ASN A  29      39.540  47.050  41.900  1.00  0.00           N
ATOM    266 1HD2 ASN A  29      39.170  47.930  41.590  1.00  0.00           H
ATOM    267 2HD2 ASN A  29      39.100  46.200  41.590  1.00  0.00           H
ATOM    268  C   ASN A  29      43.290  49.800  41.630  1.00  0.00           C
ATOM    269  O   ASN A  29      42.960  50.670  40.820  1.00  0.00           O
ATOM    270  N   VAL A  30      44.330  50.000  42.440  1.00  0.00           N
ATOM    271  H   VAL A  30      44.520  49.350  43.170  1.00  0.00           H
ATOM    272  CA  VAL A  30      45.240  51.130  42.420  1.00  0.00           C
ATOM    273  CB  VAL A  30      45.740  51.310  43.860  1.00  0.00           C
ATOM    274  CG1 VAL A  30      46.610  52.530  44.020  1.00  0.00           C
ATOM    275  CG2 VAL A  30      44.660  51.520  44.900  1.00  0.00           C
ATOM    276  C   VAL A  30      46.280  51.040  41.360  1.00  0.00           C
ATOM    277  O   VAL A  30      47.040  50.110  41.320  1.00  0.00           O
ATOM    278  N   MET A  31      46.210  51.910  40.410  1.00  0.00           N
ATOM    279  H   MET A  31      45.610  52.690  40.520  1.00  0.00           H
ATOM    280  CA  MET A  31      47.210  51.910  39.280  1.00  0.00           C
ATOM    281  CB  MET A  31      46.360  52.050  38.050  1.00  0.00           C
ATOM    282  CG  MET A  31      45.350  51.040  37.590  1.00  0.00           C
ATOM    283  SD  MET A  31      46.000  49.610  36.580  1.00  0.00           S
ATOM    284  CE  MET A  31      44.580  48.640  37.090  1.00  0.00           C
ATOM    285  C   MET A  31      48.210  53.040  39.510  1.00  0.00           C
ATOM    286  O   MET A  31      47.830  54.220  39.750  1.00  0.00           O
ATOM    287  N   ARG A  32      49.440  52.620  39.850  1.00  0.00           N
ATOM    288  H   ARG A  32      49.550  51.670  40.150  1.00  0.00           H
ATOM    289  CA  ARG A  32      50.570  53.550  39.900  1.00  0.00           C
ATOM    290  CB  ARG A  32      51.810  53.000  40.630  1.00  0.00           C
ATOM    291  CG  ARG A  32      52.710  54.200  40.950  1.00  0.00           C
ATOM    292  CD  ARG A  32      54.000  53.770  41.640  1.00  0.00           C
ATOM    293  NE  ARG A  32      54.880  53.130  40.660  1.00  0.00           N
ATOM    294  HE  ARG A  32      54.750  53.560  39.760  1.00  0.00           H
ATOM    295  CZ  ARG A  32      55.590  52.060  40.910  1.00  0.00           C
ATOM    296  NH1 ARG A  32      55.350  51.260  41.940  1.00  0.00           N
ATOM    297 1HH1 ARG A  32      54.920  51.560  42.790  1.00  0.00           H
ATOM    298 2HH1 ARG A  32      55.510  50.280  41.870  1.00  0.00           H
ATOM    299  NH2 ARG A  32      56.770  51.910  40.290  1.00  0.00           N
ATOM    300 1HH2 ARG A  32      56.960  52.650  39.630  1.00  0.00           H
ATOM    301 2HH2 ARG A  32      57.280  51.090  40.550  1.00  0.00           H
ATOM    302  C   ARG A  32      50.830  54.190  38.480  1.00  0.00           C
ATOM    303  O   ARG A  32      51.000  53.450  37.480  1.00  0.00           O
ATOM    304  N   LEU A  33      50.890  55.500  38.530  1.00  0.00           N
ATOM    305  H   LEU A  33      50.570  56.020  39.320  1.00  0.00           H
ATOM    306  CA  LEU A  33      51.370  56.310  37.410  1.00  0.00           C
ATOM    307  CB  LEU A  33      50.150  57.200  37.050  1.00  0.00           C
ATOM    308  CG  LEU A  33      50.020  57.410  35.530  1.00  0.00           C
ATOM    309  CD1 LEU A  33      48.740  58.200  35.260  1.00  0.00           C
ATOM    310  CD2 LEU A  33      51.170  58.260  34.990  1.00  0.00           C
ATOM    311  C   LEU A  33      52.660  57.040  37.800  1.00  0.00           C
ATOM    312  O   LEU A  33      52.760  57.630  38.900  1.00  0.00           O
ATOM    313  N   ASN A  34      53.700  56.790  36.950  1.00  0.00           N
ATOM    314  H   ASN A  34      53.440  56.280  36.130  1.00  0.00           H
ATOM    315  CA  ASN A  34      55.030  57.480  36.890  1.00  0.00           C
ATOM    316  CB  ASN A  34      56.220  56.510  36.730  1.00  0.00           C
ATOM    317  CG  ASN A  34      56.460  55.680  38.030  1.00  0.00           C
ATOM    318  OD1 ASN A  34      56.190  54.510  38.100  1.00  0.00           O
ATOM    319  ND2 ASN A  34      57.150  56.260  39.010  1.00  0.00           N
ATOM    320 1HD2 ASN A  34      57.670  57.100  38.840  1.00  0.00           H
ATOM    321 2HD2 ASN A  34      57.080  55.880  39.930  1.00  0.00           H
ATOM    322  C   ASN A  34      55.030  58.640  35.920  1.00  0.00           C
ATOM    323  O   ASN A  34      55.260  58.470  34.720  1.00  0.00           O
ATOM    324  N   PHE A  35      54.860  59.880  36.420  1.00  0.00           N
ATOM    325  H   PHE A  35      54.590  60.120  37.350  1.00  0.00           H
ATOM    326  CA  PHE A  35      54.790  61.070  35.490  1.00  0.00           C
ATOM    327  CB  PHE A  35      54.080  62.260  36.130  1.00  0.00           C
ATOM    328  CG  PHE A  35      52.610  62.390  35.630  1.00  0.00           C
ATOM    329  CD1 PHE A  35      51.550  61.680  36.240  1.00  0.00           C
ATOM    330  HD1 PHE A  35      51.650  61.030  37.110  1.00  0.00           H
ATOM    331  CD2 PHE A  35      52.340  63.220  34.530  1.00  0.00           C
ATOM    332  HD2 PHE A  35      53.120  63.870  34.130  1.00  0.00           H
ATOM    333  CE1 PHE A  35      50.260  61.750  35.780  1.00  0.00           C
ATOM    334  HE1 PHE A  35      49.530  61.250  36.410  1.00  0.00           H
ATOM    335  CE2 PHE A  35      51.010  63.230  34.090  1.00  0.00           C
ATOM    336  HE2 PHE A  35      50.760  63.960  33.330  1.00  0.00           H
ATOM    337  CZ  PHE A  35      49.960  62.480  34.690  1.00  0.00           C
ATOM    338  HZ  PHE A  35      48.970  62.680  34.280  1.00  0.00           H
ATOM    339  C   PHE A  35      56.100  61.560  34.790  1.00  0.00           C
ATOM    340  O   PHE A  35      56.010  62.050  33.680  1.00  0.00           O
ATOM    341  N   SER A  36      57.280  61.150  35.290  1.00  0.00           N
ATOM    342  H   SER A  36      57.390  60.620  36.130  1.00  0.00           H
ATOM    343  CA  SER A  36      58.640  61.620  34.700  1.00  0.00           C
ATOM    344  CB  SER A  36      59.720  60.840  35.500  1.00  0.00           C
ATOM    345  OG  SER A  36      59.330  59.490  35.580  1.00  0.00           O
ATOM    346  HG  SER A  36      60.020  58.940  35.110  1.00  0.00           H
ATOM    347  C   SER A  36      58.650  61.290  33.190  1.00  0.00           C
ATOM    348  O   SER A  36      58.640  62.180  32.400  1.00  0.00           O
ATOM    349  N   HIS A  37      58.180  60.120  32.860  1.00  0.00           N
ATOM    350  H   HIS A  37      57.620  59.740  33.590  1.00  0.00           H
ATOM    351  CA  HIS A  37      58.020  59.560  31.460  1.00  0.00           C
ATOM    352  CB  HIS A  37      58.770  58.220  31.440  1.00  0.00           C
ATOM    353  CG  HIS A  37      59.090  57.550  30.090  1.00  0.00           C
ATOM    354  ND1 HIS A  37      58.150  56.870  29.400  1.00  0.00           N
ATOM    355  CD2 HIS A  37      60.150  57.660  29.290  1.00  0.00           C
ATOM    356  HD2 HIS A  37      61.060  58.210  29.510  1.00  0.00           H
ATOM    357  CE1 HIS A  37      58.640  56.610  28.170  1.00  0.00           C
ATOM    358  HE1 HIS A  37      58.090  56.100  27.370  1.00  0.00           H
ATOM    359  NE2 HIS A  37      59.890  57.110  28.150  1.00  0.00           N
ATOM    360  HE2 HIS A  37      60.520  57.160  27.370  1.00  0.00           H
ATOM    361  C   HIS A  37      56.560  59.450  30.970  1.00  0.00           C
ATOM    362  O   HIS A  37      55.700  59.120  31.780  1.00  0.00           O
ATOM    363  N   GLY A  38      56.380  59.670  29.700  1.00  0.00           N
ATOM    364  H   GLY A  38      57.170  59.620  29.090  1.00  0.00           H
ATOM    365  CA  GLY A  38      55.110  59.890  28.990  1.00  0.00           C
ATOM    366  C   GLY A  38      54.590  61.360  28.930  1.00  0.00           C
ATOM    367  O   GLY A  38      54.660  62.150  29.880  1.00  0.00           O
ATOM    368  N   ASP A  39      54.070  61.660  27.700  1.00  0.00           N
ATOM    369  H   ASP A  39      53.930  60.930  27.030  1.00  0.00           H
ATOM    370  CA  ASP A  39      53.360  62.990  27.490  1.00  0.00           C
ATOM    371  CB  ASP A  39      52.910  63.030  26.030  1.00  0.00           C
ATOM    372  CG  ASP A  39      52.270  64.280  25.520  1.00  0.00           C
ATOM    373  OD1 ASP A  39      52.920  65.280  25.250  1.00  0.00           O
ATOM    374  OD2 ASP A  39      51.110  64.030  25.230  1.00  0.00           O
ATOM    375  C   ASP A  39      52.100  63.050  28.420  1.00  0.00           C
ATOM    376  O   ASP A  39      51.410  62.020  28.480  1.00  0.00           O
ATOM    377  N   TYR A  40      51.780  64.300  28.750  1.00  0.00           N
ATOM    378  H   TYR A  40      52.350  65.050  28.420  1.00  0.00           H
ATOM    379  CA  TYR A  40      50.570  64.550  29.510  1.00  0.00           C
ATOM    380  CB  TYR A  40      50.580  66.040  29.880  1.00  0.00           C
ATOM    381  CG  TYR A  40      51.760  66.590  30.730  1.00  0.00           C
ATOM    382  CD1 TYR A  40      51.770  66.410  32.050  1.00  0.00           C
ATOM    383  HD1 TYR A  40      50.940  66.050  32.660  1.00  0.00           H
ATOM    384  CD2 TYR A  40      52.840  67.120  30.050  1.00  0.00           C
ATOM    385  HD2 TYR A  40      52.870  67.080  28.960  1.00  0.00           H
ATOM    386  CE1 TYR A  40      52.960  66.660  32.670  1.00  0.00           C
ATOM    387  HE1 TYR A  40      53.030  66.520  33.740  1.00  0.00           H
ATOM    388  CE2 TYR A  40      53.950  67.550  30.710  1.00  0.00           C
ATOM    389  HE2 TYR A  40      54.440  68.420  30.260  1.00  0.00           H
ATOM    390  CZ  TYR A  40      54.060  67.230  32.080  1.00  0.00           C
ATOM    391  OH  TYR A  40      55.330  67.330  32.610  1.00  0.00           O
ATOM    392  HH  TYR A  40      55.380  66.850  33.490  1.00  0.00           H
ATOM    393  C   TYR A  40      49.270  64.240  28.760  1.00  0.00           C
ATOM    394  O   TYR A  40      48.480  63.520  29.380  1.00  0.00           O
ATOM    395  N   ALA A  41      49.130  64.570  27.520  1.00  0.00           N
ATOM    396  H   ALA A  41      49.860  65.050  27.030  1.00  0.00           H
ATOM    397  CA  ALA A  41      47.950  64.210  26.750  1.00  0.00           C
ATOM    398  CB  ALA A  41      48.100  64.540  25.260  1.00  0.00           C
ATOM    399  C   ALA A  41      47.660  62.680  26.790  1.00  0.00           C
ATOM    400  O   ALA A  41      46.700  62.330  27.370  1.00  0.00           O
ATOM    401  N   GLU A  42      48.710  61.910  26.490  1.00  0.00           N
ATOM    402  H   GLU A  42      49.530  62.260  26.030  1.00  0.00           H
ATOM    403  CA  GLU A  42      48.760  60.460  26.630  1.00  0.00           C
ATOM    404  CB  GLU A  42      50.140  60.150  26.100  1.00  0.00           C
ATOM    405  CG  GLU A  42      50.380  58.670  25.980  1.00  0.00           C
ATOM    406  CD  GLU A  42      51.800  58.280  25.500  1.00  0.00           C
ATOM    407  OE1 GLU A  42      52.770  58.760  26.150  1.00  0.00           O
ATOM    408  OE2 GLU A  42      51.890  57.860  24.320  1.00  0.00           O
ATOM    409  C   GLU A  42      48.340  59.930  28.040  1.00  0.00           C
ATOM    410  O   GLU A  42      47.490  59.070  28.220  1.00  0.00           O
ATOM    411  N   HIS A  43      49.070  60.380  29.080  1.00  0.00           N
ATOM    412  H   HIS A  43      50.020  60.680  29.020  1.00  0.00           H
ATOM    413  CA  HIS A  43      48.700  60.090  30.510  1.00  0.00           C
ATOM    414  CB  HIS A  43      49.770  60.660  31.420  1.00  0.00           C
ATOM    415  CG  HIS A  43      51.100  59.820  31.340  1.00  0.00           C
ATOM    416  ND1 HIS A  43      51.040  58.550  31.630  1.00  0.00           N
ATOM    417  CD2 HIS A  43      52.290  60.360  31.540  1.00  0.00           C
ATOM    418  HD2 HIS A  43      52.670  61.370  31.350  1.00  0.00           H
ATOM    419  CE1 HIS A  43      52.300  58.210  31.890  1.00  0.00           C
ATOM    420  HE1 HIS A  43      52.690  57.300  32.340  1.00  0.00           H
ATOM    421  NE2 HIS A  43      53.050  59.300  31.770  1.00  0.00           N
ATOM    422  HE2 HIS A  43      54.050  59.280  31.780  1.00  0.00           H
ATOM    423  C   HIS A  43      47.250  60.570  30.880  1.00  0.00           C
ATOM    424  O   HIS A  43      46.520  59.740  31.400  1.00  0.00           O
ATOM    425  N   GLY A  44      46.900  61.790  30.440  1.00  0.00           N
ATOM    426  H   GLY A  44      47.510  62.380  29.910  1.00  0.00           H
ATOM    427  CA  GLY A  44      45.450  62.240  30.560  1.00  0.00           C
ATOM    428  C   GLY A  44      44.460  61.310  29.860  1.00  0.00           C
ATOM    429  O   GLY A  44      43.590  60.760  30.510  1.00  0.00           O
ATOM    430  N   GLN A  45      44.830  60.840  28.700  1.00  0.00           N
ATOM    431  H   GLN A  45      45.670  61.160  28.260  1.00  0.00           H
ATOM    432  CA  GLN A  45      44.020  59.850  27.910  1.00  0.00           C
ATOM    433  CB  GLN A  45      44.420  59.710  26.460  1.00  0.00           C
ATOM    434  CG  GLN A  45      44.400  61.020  25.650  1.00  0.00           C
ATOM    435  CD  GLN A  45      45.260  60.830  24.400  1.00  0.00           C
ATOM    436  OE1 GLN A  45      45.850  61.850  23.960  1.00  0.00           O
ATOM    437  NE2 GLN A  45      45.160  59.790  23.610  1.00  0.00           N
ATOM    438 1HE2 GLN A  45      44.500  59.060  23.780  1.00  0.00           H
ATOM    439 2HE2 GLN A  45      45.740  59.680  22.790  1.00  0.00           H
ATOM    440  C   GLN A  45      43.920  58.460  28.520  1.00  0.00           C
ATOM    441  O   GLN A  45      42.880  57.790  28.570  1.00  0.00           O
ATOM    442  N   ARG A  46      44.970  58.090  29.220  1.00  0.00           N
ATOM    443  H   ARG A  46      45.730  58.670  29.510  1.00  0.00           H
ATOM    444  CA  ARG A  46      45.110  56.770  29.960  1.00  0.00           C
ATOM    445  CB  ARG A  46      46.560  56.410  30.350  1.00  0.00           C
ATOM    446  CG  ARG A  46      47.410  56.080  29.150  1.00  0.00           C
ATOM    447  CD  ARG A  46      48.800  55.850  29.770  1.00  0.00           C
ATOM    448  NE  ARG A  46      49.820  55.580  28.780  1.00  0.00           N
ATOM    449  HE  ARG A  46      49.570  54.760  28.250  1.00  0.00           H
ATOM    450  CZ  ARG A  46      50.910  56.310  28.510  1.00  0.00           C
ATOM    451  NH1 ARG A  46      51.300  57.470  29.020  1.00  0.00           N
ATOM    452 1HH1 ARG A  46      50.850  57.940  29.770  1.00  0.00           H
ATOM    453 2HH1 ARG A  46      52.020  58.010  28.580  1.00  0.00           H
ATOM    454  NH2 ARG A  46      51.850  55.740  27.750  1.00  0.00           N
ATOM    455 1HH2 ARG A  46      51.660  54.800  27.480  1.00  0.00           H
ATOM    456 2HH2 ARG A  46      52.710  56.220  27.580  1.00  0.00           H
ATOM    457  C   ARG A  46      44.250  56.700  31.260  1.00  0.00           C
ATOM    458  O   ARG A  46      43.690  55.640  31.480  1.00  0.00           O
ATOM    459  N   ILE A  47      44.090  57.850  31.950  1.00  0.00           N
ATOM    460  H   ILE A  47      44.880  58.460  32.000  1.00  0.00           H
ATOM    461  CA  ILE A  47      43.050  58.010  33.070  1.00  0.00           C
ATOM    462  CB  ILE A  47      43.270  59.370  33.710  1.00  0.00           C
ATOM    463  CG1 ILE A  47      44.610  59.290  34.490  1.00  0.00           C
ATOM    464  CG2 ILE A  47      42.160  59.790  34.650  1.00  0.00           C
ATOM    465  CD  ILE A  47      45.030  60.690  34.930  1.00  0.00           C
ATOM    466  C   ILE A  47      41.700  57.820  32.410  1.00  0.00           C
ATOM    467  O   ILE A  47      40.740  57.360  33.030  1.00  0.00           O
ATOM    468  N   GLN A  48      41.520  58.550  31.320  1.00  0.00           N
ATOM    469  H   GLN A  48      42.090  59.330  31.090  1.00  0.00           H
ATOM    470  CA  GLN A  48      40.250  58.510  30.580  1.00  0.00           C
ATOM    471  CB  GLN A  48      40.380  59.420  29.350  1.00  0.00           C
ATOM    472  CG  GLN A  48      39.700  60.790  29.540  1.00  0.00           C
ATOM    473  CD  GLN A  48      40.190  61.620  30.690  1.00  0.00           C
ATOM    474  OE1 GLN A  48      39.740  61.620  31.820  1.00  0.00           O
ATOM    475  NE2 GLN A  48      40.940  62.610  30.410  1.00  0.00           N
ATOM    476 1HE2 GLN A  48      41.190  62.920  29.500  1.00  0.00           H
ATOM    477 2HE2 GLN A  48      41.260  63.120  31.200  1.00  0.00           H
ATOM    478  C   GLN A  48      39.820  57.160  30.110  1.00  0.00           C
ATOM    479  O   GLN A  48      38.730  56.700  30.330  1.00  0.00           O
ATOM    480  N   ASN A  49      40.740  56.300  29.710  1.00  0.00           N
ATOM    481  H   ASN A  49      41.490  56.640  29.140  1.00  0.00           H
ATOM    482  CA  ASN A  49      40.540  54.830  29.370  1.00  0.00           C
ATOM    483  CB  ASN A  49      41.700  54.120  28.710  1.00  0.00           C
ATOM    484  CG  ASN A  49      42.180  54.670  27.410  1.00  0.00           C
ATOM    485  OD1 ASN A  49      41.790  55.690  26.880  1.00  0.00           O
ATOM    486  ND2 ASN A  49      43.120  54.010  26.740  1.00  0.00           N
ATOM    487 1HD2 ASN A  49      43.590  53.260  27.210  1.00  0.00           H
ATOM    488 2HD2 ASN A  49      43.380  54.390  25.860  1.00  0.00           H
ATOM    489  C   ASN A  49      40.230  53.970  30.640  1.00  0.00           C
ATOM    490  O   ASN A  49      39.320  53.110  30.660  1.00  0.00           O
ATOM    491  N   LEU A  50      40.830  54.360  31.780  1.00  0.00           N
ATOM    492  H   LEU A  50      41.660  54.910  31.780  1.00  0.00           H
ATOM    493  CA  LEU A  50      40.400  53.920  33.150  1.00  0.00           C
ATOM    494  CB  LEU A  50      41.410  54.190  34.210  1.00  0.00           C
ATOM    495  CG  LEU A  50      41.400  53.630  35.600  1.00  0.00           C
ATOM    496  CD1 LEU A  50      41.580  52.110  35.600  1.00  0.00           C
ATOM    497  CD2 LEU A  50      42.380  54.450  36.460  1.00  0.00           C
ATOM    498  C   LEU A  50      38.990  54.280  33.620  1.00  0.00           C
ATOM    499  O   LEU A  50      38.260  53.430  34.110  1.00  0.00           O
ATOM    500  N   ARG A  51      38.580  55.510  33.430  1.00  0.00           N
ATOM    501  H   ARG A  51      39.230  56.270  33.370  1.00  0.00           H
ATOM    502  CA  ARG A  51      37.200  56.000  33.490  1.00  0.00           C
ATOM    503  CB  ARG A  51      37.210  57.470  33.290  1.00  0.00           C
ATOM    504  CG  ARG A  51      37.560  58.230  34.590  1.00  0.00           C
ATOM    505  CD  ARG A  51      37.650  59.740  34.420  1.00  0.00           C
ATOM    506  NE  ARG A  51      38.080  60.310  35.710  1.00  0.00           N
ATOM    507  HE  ARG A  51      37.960  59.820  36.580  1.00  0.00           H
ATOM    508  CZ  ARG A  51      38.850  61.420  35.740  1.00  0.00           C
ATOM    509  NH1 ARG A  51      39.280  61.820  36.900  1.00  0.00           N
ATOM    510 1HH1 ARG A  51      39.130  61.280  37.730  1.00  0.00           H
ATOM    511 2HH1 ARG A  51      39.720  62.700  37.070  1.00  0.00           H
ATOM    512  NH2 ARG A  51      39.440  61.900  34.660  1.00  0.00           N
ATOM    513 1HH2 ARG A  51      39.360  61.500  33.750  1.00  0.00           H
ATOM    514 2HH2 ARG A  51      40.160  62.590  34.650  1.00  0.00           H
ATOM    515  C   ARG A  51      36.120  55.400  32.540  1.00  0.00           C
ATOM    516  O   ARG A  51      34.940  55.400  32.890  1.00  0.00           O
ATOM    517  N   ASN A  52      36.500  55.060  31.320  1.00  0.00           N
ATOM    518  H   ASN A  52      37.250  55.580  30.930  1.00  0.00           H
ATOM    519  CA  ASN A  52      35.800  54.150  30.380  1.00  0.00           C
ATOM    520  CB  ASN A  52      36.790  54.060  29.220  1.00  0.00           C
ATOM    521  CG  ASN A  52      36.240  53.180  28.050  1.00  0.00           C
ATOM    522  OD1 ASN A  52      36.020  52.000  28.110  1.00  0.00           O
ATOM    523  ND2 ASN A  52      36.010  53.810  26.900  1.00  0.00           N
ATOM    524 1HD2 ASN A  52      36.170  54.790  26.760  1.00  0.00           H
ATOM    525 2HD2 ASN A  52      35.700  53.280  26.110  1.00  0.00           H
ATOM    526  C   ASN A  52      35.400  52.760  30.900  1.00  0.00           C
ATOM    527  O   ASN A  52      34.210  52.340  30.960  1.00  0.00           O
ATOM    528  N   VAL A  53      36.420  51.990  31.270  1.00  0.00           N
ATOM    529  H   VAL A  53      37.370  52.300  31.190  1.00  0.00           H
ATOM    530  CA  VAL A  53      36.230  50.610  31.780  1.00  0.00           C
ATOM    531  CB  VAL A  53      37.610  49.860  31.790  1.00  0.00           C
ATOM    532  CG1 VAL A  53      38.250  49.750  30.380  1.00  0.00           C
ATOM    533  CG2 VAL A  53      38.670  50.480  32.670  1.00  0.00           C
ATOM    534  C   VAL A  53      35.480  50.680  33.150  1.00  0.00           C
ATOM    535  O   VAL A  53      34.660  49.830  33.440  1.00  0.00           O
ATOM    536  N   MET A  54      35.810  51.700  34.000  1.00  0.00           N
ATOM    537  H   MET A  54      36.720  52.120  34.070  1.00  0.00           H
ATOM    538  CA  MET A  54      34.960  51.980  35.140  1.00  0.00           C
ATOM    539  CB  MET A  54      35.410  53.210  36.020  1.00  0.00           C
ATOM    540  CG  MET A  54      36.560  52.770  36.940  1.00  0.00           C
ATOM    541  SD  MET A  54      36.880  54.030  38.210  1.00  0.00           S
ATOM    542  CE  MET A  54      38.060  55.020  37.370  1.00  0.00           C
ATOM    543  C   MET A  54      33.480  52.260  34.930  1.00  0.00           C
ATOM    544  O   MET A  54      32.640  51.720  35.650  1.00  0.00           O
ATOM    545  N   SER A  55      33.080  53.030  33.930  1.00  0.00           N
ATOM    546  H   SER A  55      33.640  53.310  33.150  1.00  0.00           H
ATOM    547  CA  SER A  55      31.630  53.180  33.640  1.00  0.00           C
ATOM    548  CB  SER A  55      31.400  54.420  32.790  1.00  0.00           C
ATOM    549  OG  SER A  55      32.260  54.330  31.620  1.00  0.00           O
ATOM    550  HG  SER A  55      32.630  55.240  31.430  1.00  0.00           H
ATOM    551  C   SER A  55      30.870  51.980  33.100  1.00  0.00           C
ATOM    552  O   SER A  55      30.050  51.560  33.880  1.00  0.00           O
ATOM    553  N   LYS A  56      31.400  51.240  32.150  1.00  0.00           N
ATOM    554  H   LYS A  56      32.210  51.520  31.630  1.00  0.00           H
ATOM    555  CA  LYS A  56      30.650  50.100  31.530  1.00  0.00           C
ATOM    556  CB  LYS A  56      31.350  49.590  30.280  1.00  0.00           C
ATOM    557  CG  LYS A  56      31.520  50.590  29.150  1.00  0.00           C
ATOM    558  CD  LYS A  56      32.730  50.110  28.370  1.00  0.00           C
ATOM    559  CE  LYS A  56      32.900  50.790  26.990  1.00  0.00           C
ATOM    560  NZ  LYS A  56      33.960  50.130  26.240  1.00  0.00           N
ATOM    561  HZ1 LYS A  56      34.800  50.090  26.790  1.00  0.00           H
ATOM    562  HZ2 LYS A  56      33.770  49.230  25.850  1.00  0.00           H
ATOM    563  HZ3 LYS A  56      34.190  50.710  25.460  1.00  0.00           H
ATOM    564  C   LYS A  56      30.430  48.930  32.490  1.00  0.00           C
ATOM    565  O   LYS A  56      29.270  48.490  32.770  1.00  0.00           O
ATOM    566  N   THR A  57      31.510  48.650  33.240  1.00  0.00           N
ATOM    567  H   THR A  57      32.340  49.200  33.160  1.00  0.00           H
ATOM    568  CA  THR A  57      31.600  47.670  34.300  1.00  0.00           C
ATOM    569  CB  THR A  57      32.990  47.230  34.660  1.00  0.00           C
ATOM    570  OG1 THR A  57      33.750  48.340  35.310  1.00  0.00           O
ATOM    571  HG1 THR A  57      34.120  49.000  34.650  1.00  0.00           H
ATOM    572  CG2 THR A  57      33.780  46.700  33.450  1.00  0.00           C
ATOM    573  C   THR A  57      30.930  47.950  35.640  1.00  0.00           C
ATOM    574  O   THR A  57      30.330  47.030  36.170  1.00  0.00           O
ATOM    575  N   GLY A  58      30.810  49.190  35.940  1.00  0.00           N
ATOM    576  H   GLY A  58      31.110  49.940  35.350  1.00  0.00           H
ATOM    577  CA  GLY A  58      30.340  49.640  37.280  1.00  0.00           C
ATOM    578  C   GLY A  58      31.270  49.410  38.550  1.00  0.00           C
ATOM    579  O   GLY A  58      30.850  49.710  39.610  1.00  0.00           O
ATOM    580  N   LYS A  59      32.580  49.160  38.340  1.00  0.00           N
ATOM    581  H   LYS A  59      32.870  48.920  37.420  1.00  0.00           H
ATOM    582  CA  LYS A  59      33.610  48.880  39.390  1.00  0.00           C
ATOM    583  CB  LYS A  59      34.470  47.750  38.780  1.00  0.00           C
ATOM    584  CG  LYS A  59      33.800  46.450  38.520  1.00  0.00           C
ATOM    585  CD  LYS A  59      34.790  45.280  38.240  1.00  0.00           C
ATOM    586  CE  LYS A  59      34.040  43.870  38.370  1.00  0.00           C
ATOM    587  NZ  LYS A  59      34.680  42.640  37.720  1.00  0.00           N
ATOM    588  HZ1 LYS A  59      34.900  42.730  36.750  1.00  0.00           H
ATOM    589  HZ2 LYS A  59      35.490  42.240  38.130  1.00  0.00           H
ATOM    590  HZ3 LYS A  59      33.950  41.960  37.830  1.00  0.00           H
ATOM    591  C   LYS A  59      34.490  50.080  39.730  1.00  0.00           C
ATOM    592  O   LYS A  59      34.560  50.960  38.910  1.00  0.00           O
ATOM    593  N   THR A  60      35.280  49.900  40.800  1.00  0.00           N
ATOM    594  H   THR A  60      35.570  48.960  40.960  1.00  0.00           H
ATOM    595  CA  THR A  60      36.200  50.940  41.250  1.00  0.00           C
ATOM    596  CB  THR A  60      36.090  51.220  42.700  1.00  0.00           C
ATOM    597  OG1 THR A  60      36.020  49.980  43.420  1.00  0.00           O
ATOM    598  HG1 THR A  60      36.670  50.080  44.170  1.00  0.00           H
ATOM    599  CG2 THR A  60      34.940  52.130  43.170  1.00  0.00           C
ATOM    600  C   THR A  60      37.650  50.680  40.940  1.00  0.00           C
ATOM    601  O   THR A  60      38.130  49.550  41.150  1.00  0.00           O
ATOM    602  N   ALA A  61      38.330  51.750  40.500  1.00  0.00           N
ATOM    603  H   ALA A  61      37.930  52.660  40.510  1.00  0.00           H
ATOM    604  CA  ALA A  61      39.800  51.770  40.240  1.00  0.00           C
ATOM    605  CB  ALA A  61      40.030  51.430  38.760  1.00  0.00           C
ATOM    606  C   ALA A  61      40.390  53.170  40.440  1.00  0.00           C
ATOM    607  O   ALA A  61      39.880  54.160  39.960  1.00  0.00           O
ATOM    608  N   ALA A  62      41.640  53.250  40.870  1.00  0.00           N
ATOM    609  H   ALA A  62      42.230  52.460  40.700  1.00  0.00           H
ATOM    610  CA  ALA A  62      42.180  54.510  41.430  1.00  0.00           C
ATOM    611  CB  ALA A  62      42.470  54.360  42.950  1.00  0.00           C
ATOM    612  C   ALA A  62      43.540  54.760  40.740  1.00  0.00           C
ATOM    613  O   ALA A  62      44.450  53.960  40.700  1.00  0.00           O
ATOM    614  N   ILE A  63      43.790  56.040  40.590  1.00  0.00           N
ATOM    615  H   ILE A  63      43.220  56.770  40.960  1.00  0.00           H
ATOM    616  CA  ILE A  63      45.090  56.560  40.000  1.00  0.00           C
ATOM    617  CB  ILE A  63      44.930  57.880  39.190  1.00  0.00           C
ATOM    618  CG1 ILE A  63      43.920  57.590  38.120  1.00  0.00           C
ATOM    619  CG2 ILE A  63      46.160  58.450  38.530  1.00  0.00           C
ATOM    620  CD  ILE A  63      42.830  58.690  38.110  1.00  0.00           C
ATOM    621  C   ILE A  63      46.100  57.030  41.090  1.00  0.00           C
ATOM    622  O   ILE A  63      45.720  57.830  41.960  1.00  0.00           O
ATOM    623  N   LEU A  64      47.270  56.460  41.160  1.00  0.00           N
ATOM    624  H   LEU A  64      47.670  55.890  40.440  1.00  0.00           H
ATOM    625  CA  LEU A  64      48.260  56.940  42.120  1.00  0.00           C
ATOM    626  CB  LEU A  64      48.680  55.650  42.760  1.00  0.00           C
ATOM    627  CG  LEU A  64      49.760  55.690  43.880  1.00  0.00           C
ATOM    628  CD1 LEU A  64      49.610  56.720  44.990  1.00  0.00           C
ATOM    629  CD2 LEU A  64      49.830  54.260  44.320  1.00  0.00           C
ATOM    630  C   LEU A  64      49.320  57.580  41.230  1.00  0.00           C
ATOM    631  O   LEU A  64      50.090  57.040  40.490  1.00  0.00           O
ATOM    632  N   LEU A  65      49.210  58.880  41.210  1.00  0.00           N
ATOM    633  H   LEU A  65      48.520  59.400  41.710  1.00  0.00           H
ATOM    634  CA  LEU A  65      50.250  59.820  40.630  1.00  0.00           C
ATOM    635  CB  LEU A  65      49.500  61.150  40.520  1.00  0.00           C
ATOM    636  CG  LEU A  65      50.390  62.190  39.840  1.00  0.00           C
ATOM    637  CD1 LEU A  65      49.540  63.330  39.290  1.00  0.00           C
ATOM    638  CD2 LEU A  65      51.200  62.970  40.950  1.00  0.00           C
ATOM    639  C   LEU A  65      51.530  59.870  41.470  1.00  0.00           C
ATOM    640  O   LEU A  65      51.480  60.200  42.640  1.00  0.00           O
ATOM    641  N   ASP A  66      52.620  59.290  41.030  1.00  0.00           N
ATOM    642  H   ASP A  66      52.450  58.780  40.180  1.00  0.00           H
ATOM    643  CA  ASP A  66      53.930  59.250  41.790  1.00  0.00           C
ATOM    644  CB  ASP A  66      54.330  57.840  41.440  1.00  0.00           C
ATOM    645  CG  ASP A  66      55.540  57.310  42.240  1.00  0.00           C
ATOM    646  OD1 ASP A  66      55.400  56.330  42.940  1.00  0.00           O
ATOM    647  OD2 ASP A  66      56.610  57.820  41.960  1.00  0.00           O
ATOM    648  C   ASP A  66      54.990  60.300  41.340  1.00  0.00           C
ATOM    649  O   ASP A  66      55.130  60.510  40.170  1.00  0.00           O
ATOM    650  N   THR A  67      55.400  61.150  42.340  1.00  0.00           N
ATOM    651  H   THR A  67      55.220  60.980  43.310  1.00  0.00           H
ATOM    652  CA  THR A  67      56.440  62.230  42.190  1.00  0.00           C
ATOM    653  CB  THR A  67      56.330  63.500  42.970  1.00  0.00           C
ATOM    654  OG1 THR A  67      56.390  63.310  44.360  1.00  0.00           O
ATOM    655  HG1 THR A  67      56.620  64.220  44.710  1.00  0.00           H
ATOM    656  CG2 THR A  67      55.080  64.290  42.590  1.00  0.00           C
ATOM    657  C   THR A  67      57.870  61.780  42.460  1.00  0.00           C
ATOM    658  O   THR A  67      58.140  60.960  43.300  1.00  0.00           O
ATOM    659  N   LYS A  68      58.760  62.270  41.600  1.00  0.00           N
ATOM    660  H   LYS A  68      58.510  62.980  40.950  1.00  0.00           H
ATOM    661  CA  LYS A  68      60.200  61.980  41.780  1.00  0.00           C
ATOM    662  CB  LYS A  68      60.890  62.090  40.440  1.00  0.00           C
ATOM    663  CG  LYS A  68      61.770  60.860  40.150  1.00  0.00           C
ATOM    664  CD  LYS A  68      62.630  60.230  41.250  1.00  0.00           C
ATOM    665  CE  LYS A  68      63.280  58.880  40.850  1.00  0.00           C
ATOM    666  NZ  LYS A  68      63.180  58.020  42.030  1.00  0.00           N
ATOM    667  HZ1 LYS A  68      63.640  57.160  41.820  1.00  0.00           H
ATOM    668  HZ2 LYS A  68      63.480  58.400  42.900  1.00  0.00           H
ATOM    669  HZ3 LYS A  68      62.220  57.760  42.090  1.00  0.00           H
ATOM    670  C   LYS A  68      60.790  63.030  42.770  1.00  0.00           C
ATOM    671  O   LYS A  68      61.670  62.780  43.570  1.00  0.00           O
ATOM    672  N   GLY A  69      60.430  64.290  42.520  1.00  0.00           N
ATOM    673  H   GLY A  69      59.710  64.550  41.870  1.00  0.00           H
ATOM    674  CA  GLY A  69      60.940  65.470  43.310  1.00  0.00           C
ATOM    675  C   GLY A  69      62.430  65.820  42.990  1.00  0.00           C
ATOM    676  O   GLY A  69      63.120  65.050  42.340  1.00  0.00           O
ATOM    677  N   PRO A  70      62.860  67.040  43.370  1.00  0.00           N
ATOM    678  CA  PRO A  70      64.050  67.810  42.920  1.00  0.00           C
ATOM    679  CB  PRO A  70      63.870  69.310  43.200  1.00  0.00           C
ATOM    680  CG  PRO A  70      63.060  69.110  44.540  1.00  0.00           C
ATOM    681  CD  PRO A  70      62.180  67.860  44.390  1.00  0.00           C
ATOM    682  C   PRO A  70      65.440  67.240  43.260  1.00  0.00           C
ATOM    683  O   PRO A  70      65.450  66.370  44.140  1.00  0.00           O
ATOM    684  N   GLU A  71      66.450  67.460  42.390  1.00  0.00           N
ATOM    685  H   GLU A  71      66.330  67.540  41.400  1.00  0.00           H
ATOM    686  CA  GLU A  71      67.860  67.100  42.660  1.00  0.00           C
ATOM    687  CB  GLU A  71      68.450  66.000  41.680  1.00  0.00           C
ATOM    688  CG  GLU A  71      68.370  66.390  40.190  1.00  0.00           C
ATOM    689  CD  GLU A  71      66.980  66.500  39.600  1.00  0.00           C
ATOM    690  OE1 GLU A  71      66.520  65.480  39.030  1.00  0.00           O
ATOM    691  OE2 GLU A  71      66.460  67.640  39.590  1.00  0.00           O
ATOM    692  C   GLU A  71      68.870  68.240  42.530  1.00  0.00           C
ATOM    693  O   GLU A  71      68.490  69.370  42.080  1.00  0.00           O
ATOM    694  N   ILE A  72      70.040  68.200  43.210  1.00  0.00           N
ATOM    695  H   ILE A  72      70.070  67.610  44.010  1.00  0.00           H
ATOM    696  CA  ILE A  72      71.210  69.110  42.960  1.00  0.00           C
ATOM    697  CB  ILE A  72      72.290  68.780  43.960  1.00  0.00           C
ATOM    698  CG1 ILE A  72      71.710  69.210  45.340  1.00  0.00           C
ATOM    699  CG2 ILE A  72      73.720  69.330  43.740  1.00  0.00           C
ATOM    700  CD  ILE A  72      72.600  68.910  46.590  1.00  0.00           C
ATOM    701  C   ILE A  72      71.790  68.740  41.560  1.00  0.00           C
ATOM    702  O   ILE A  72      72.050  67.590  41.320  1.00  0.00           O
ATOM    703  N   ARG A  73      72.170  69.760  40.690  1.00  0.00           N
ATOM    704  H   ARG A  73      71.840  70.670  40.940  1.00  0.00           H
ATOM    705  CA  ARG A  73      72.630  69.530  39.250  1.00  0.00           C
ATOM    706  CB  ARG A  73      71.540  70.150  38.380  1.00  0.00           C
ATOM    707  CG  ARG A  73      70.250  69.350  38.290  1.00  0.00           C
ATOM    708  CD  ARG A  73      69.170  70.010  37.410  1.00  0.00           C
ATOM    709  NE  ARG A  73      68.040  69.040  37.350  1.00  0.00           N
ATOM    710  HE  ARG A  73      67.660  68.760  38.230  1.00  0.00           H
ATOM    711  CZ  ARG A  73      67.550  68.550  36.220  1.00  0.00           C
ATOM    712  NH1 ARG A  73      67.970  68.830  34.970  1.00  0.00           N
ATOM    713 1HH1 ARG A  73      68.740  69.460  34.880  1.00  0.00           H
ATOM    714 2HH1 ARG A  73      67.630  68.370  34.160  1.00  0.00           H
ATOM    715  NH2 ARG A  73      66.520  67.750  36.340  1.00  0.00           N
ATOM    716 1HH2 ARG A  73      66.260  67.470  37.270  1.00  0.00           H
ATOM    717 2HH2 ARG A  73      66.110  67.280  35.560  1.00  0.00           H
ATOM    718  C   ARG A  73      74.000  69.950  38.920  1.00  0.00           C
ATOM    719  O   ARG A  73      74.660  70.820  39.580  1.00  0.00           O
ATOM    720  N   THR A  74      74.540  69.260  37.950  1.00  0.00           N
ATOM    721  H   THR A  74      74.140  68.430  37.560  1.00  0.00           H
ATOM    722  CA  THR A  74      75.860  69.610  37.300  1.00  0.00           C
ATOM    723  CB  THR A  74      76.480  68.380  36.650  1.00  0.00           C
ATOM    724  OG1 THR A  74      75.720  67.840  35.560  1.00  0.00           O
ATOM    725  HG1 THR A  74      76.250  67.150  35.050  1.00  0.00           H
ATOM    726  CG2 THR A  74      76.910  67.380  37.680  1.00  0.00           C
ATOM    727  C   THR A  74      75.810  70.760  36.260  1.00  0.00           C
ATOM    728  O   THR A  74      74.770  71.000  35.600  1.00  0.00           O
ATOM    729  N   MET A  75      76.900  71.470  36.120  1.00  0.00           N
ATOM    730  H   MET A  75      77.670  71.400  36.750  1.00  0.00           H
ATOM    731  CA  MET A  75      77.100  72.560  35.140  1.00  0.00           C
ATOM    732  CB  MET A  75      76.370  73.840  35.650  1.00  0.00           C
ATOM    733  CG  MET A  75      76.610  74.250  37.080  1.00  0.00           C
ATOM    734  SD  MET A  75      75.700  75.850  37.380  1.00  0.00           S
ATOM    735  CE  MET A  75      76.510  76.230  38.950  1.00  0.00           C
ATOM    736  C   MET A  75      78.590  72.940  34.810  1.00  0.00           C
ATOM    737  O   MET A  75      79.410  72.880  35.690  1.00  0.00           O
ATOM    738  N   LYS A  76      78.830  73.540  33.700  1.00  0.00           N
ATOM    739  H   LYS A  76      78.060  73.660  33.070  1.00  0.00           H
ATOM    740  CA  LYS A  76      80.130  74.060  33.130  1.00  0.00           C
ATOM    741  CB  LYS A  76      80.630  75.190  34.000  1.00  0.00           C
ATOM    742  CG  LYS A  76      81.500  76.190  33.160  1.00  0.00           C
ATOM    743  CD  LYS A  76      81.690  77.470  33.960  1.00  0.00           C
ATOM    744  CE  LYS A  76      80.700  78.490  33.380  1.00  0.00           C
ATOM    745  NZ  LYS A  76      80.820  79.820  34.020  1.00  0.00           N
ATOM    746  HZ1 LYS A  76      81.540  80.350  33.560  1.00  0.00           H
ATOM    747  HZ2 LYS A  76      79.930  80.270  33.920  1.00  0.00           H
ATOM    748  HZ3 LYS A  76      81.090  79.720  34.970  1.00  0.00           H
ATOM    749  C   LYS A  76      81.270  73.080  32.820  1.00  0.00           C
ATOM    750  O   LYS A  76      82.310  72.970  33.490  1.00  0.00           O
ATOM    751  N   LEU A  77      81.140  72.390  31.680  1.00  0.00           N
ATOM    752  H   LEU A  77      80.360  72.390  31.040  1.00  0.00           H
ATOM    753  CA  LEU A  77      82.300  71.570  31.220  1.00  0.00           C
ATOM    754  CB  LEU A  77      81.740  70.160  30.950  1.00  0.00           C
ATOM    755  CG  LEU A  77      81.260  69.350  32.160  1.00  0.00           C
ATOM    756  CD1 LEU A  77      80.510  68.170  31.610  1.00  0.00           C
ATOM    757  CD2 LEU A  77      82.440  68.890  32.980  1.00  0.00           C
ATOM    758  C   LEU A  77      83.030  72.120  29.980  1.00  0.00           C
ATOM    759  O   LEU A  77      82.600  73.020  29.310  1.00  0.00           O
ATOM    760  N   GLU A  78      84.320  71.700  29.860  1.00  0.00           N
ATOM    761  H   GLU A  78      84.750  71.010  30.440  1.00  0.00           H
ATOM    762  CA  GLU A  78      85.250  72.290  28.900  1.00  0.00           C
ATOM    763  CB  GLU A  78      86.670  71.830  29.360  1.00  0.00           C
ATOM    764  CG  GLU A  78      87.670  72.920  29.370  1.00  0.00           C
ATOM    765  CD  GLU A  78      88.280  73.180  27.930  1.00  0.00           C
ATOM    766  OE1 GLU A  78      89.160  72.480  27.430  1.00  0.00           O
ATOM    767  OE2 GLU A  78      87.690  74.150  27.350  1.00  0.00           O
ATOM    768  C   GLU A  78      85.130  71.670  27.470  1.00  0.00           C
ATOM    769  O   GLU A  78      84.740  70.500  27.360  1.00  0.00           O
ATOM    770  N   GLY A  79      85.710  72.340  26.480  1.00  0.00           N
ATOM    771  H   GLY A  79      86.180  73.190  26.720  1.00  0.00           H
ATOM    772  CA  GLY A  79      85.750  71.730  25.140  1.00  0.00           C
ATOM    773  C   GLY A  79      86.700  70.640  24.670  1.00  0.00           C
ATOM    774  O   GLY A  79      86.280  69.720  23.950  1.00  0.00           O
ATOM    775  N   GLY A  80      88.010  70.790  25.040  1.00  0.00           N
ATOM    776  H   GLY A  80      88.210  71.480  25.730  1.00  0.00           H
ATOM    777  CA  GLY A  80      89.100  69.970  24.660  1.00  0.00           C
ATOM    778  C   GLY A  80      89.550  68.970  25.770  1.00  0.00           C
ATOM    779  O   GLY A  80      89.480  67.770  25.550  1.00  0.00           O
ATOM    780  N   ASN A  81      89.880  69.440  26.930  1.00  0.00           N
ATOM    781  H   ASN A  81      90.000  70.420  27.050  1.00  0.00           H
ATOM    782  CA  ASN A  81      90.190  68.700  28.160  1.00  0.00           C
ATOM    783  CB  ASN A  81      90.490  69.700  29.300  1.00  0.00           C
ATOM    784  CG  ASN A  81      91.820  70.490  29.120  1.00  0.00           C
ATOM    785  OD1 ASN A  81      92.980  70.070  29.320  1.00  0.00           O
ATOM    786  ND2 ASN A  81      91.660  71.610  28.480  1.00  0.00           N
ATOM    787 1HD2 ASN A  81      90.770  71.990  28.230  1.00  0.00           H
ATOM    788 2HD2 ASN A  81      92.440  72.240  28.470  1.00  0.00           H
ATOM    789  C   ASN A  81      89.150  67.650  28.630  1.00  0.00           C
ATOM    790  O   ASN A  81      87.950  67.890  28.540  1.00  0.00           O
ATOM    791  N   ASP A  82      89.630  66.410  29.010  1.00  0.00           N
ATOM    792  H   ASP A  82      90.580  66.460  29.320  1.00  0.00           H
ATOM    793  CA  ASP A  82      88.790  65.110  29.210  1.00  0.00           C
ATOM    794  CB  ASP A  82      89.670  63.980  29.800  1.00  0.00           C
ATOM    795  CG  ASP A  82      88.980  62.630  29.900  1.00  0.00           C
ATOM    796  OD1 ASP A  82      88.450  62.180  28.850  1.00  0.00           O
ATOM    797  OD2 ASP A  82      88.870  62.090  30.990  1.00  0.00           O
ATOM    798  C   ASP A  82      87.530  65.240  30.110  1.00  0.00           C
ATOM    799  O   ASP A  82      87.470  66.000  31.100  1.00  0.00           O
ATOM    800  N   VAL A  83      86.570  64.280  29.970  1.00  0.00           N
ATOM    801  H   VAL A  83      86.600  63.610  29.230  1.00  0.00           H
ATOM    802  CA  VAL A  83      85.330  64.260  30.820  1.00  0.00           C
ATOM    803  CB  VAL A  83      84.180  65.130  30.220  1.00  0.00           C
ATOM    804  CG1 VAL A  83      84.460  66.620  30.390  1.00  0.00           C
ATOM    805  CG2 VAL A  83      83.930  64.780  28.690  1.00  0.00           C
ATOM    806  C   VAL A  83      84.840  62.810  31.160  1.00  0.00           C
ATOM    807  O   VAL A  83      83.650  62.540  31.270  1.00  0.00           O
ATOM    808  N   SER A  84      85.850  61.910  31.350  1.00  0.00           N
ATOM    809  H   SER A  84      86.840  61.980  31.230  1.00  0.00           H
ATOM    810  CA  SER A  84      85.420  60.510  31.660  1.00  0.00           C
ATOM    811  CB  SER A  84      85.460  59.720  30.360  1.00  0.00           C
ATOM    812  OG  SER A  84      84.840  58.360  30.470  1.00  0.00           O
ATOM    813  HG  SER A  84      83.910  58.670  30.270  1.00  0.00           H
ATOM    814  C   SER A  84      86.340  60.010  32.770  1.00  0.00           C
ATOM    815  O   SER A  84      87.620  59.920  32.700  1.00  0.00           O
ATOM    816  N   LEU A  85      85.670  59.780  33.910  1.00  0.00           N
ATOM    817  H   LEU A  85      84.720  59.490  33.800  1.00  0.00           H
ATOM    818  CA  LEU A  85      86.270  59.290  35.230  1.00  0.00           C
ATOM    819  CB  LEU A  85      85.370  59.480  36.480  1.00  0.00           C
ATOM    820  CG  LEU A  85      85.330  60.940  36.810  1.00  0.00           C
ATOM    821  CD1 LEU A  85      84.280  61.080  37.900  1.00  0.00           C
ATOM    822  CD2 LEU A  85      86.660  61.370  37.470  1.00  0.00           C
ATOM    823  C   LEU A  85      86.760  57.770  35.230  1.00  0.00           C
ATOM    824  O   LEU A  85      86.070  56.880  34.800  1.00  0.00           O
ATOM    825  N   LYS A  86      87.900  57.570  35.920  1.00  0.00           N
ATOM    826  H   LYS A  86      88.420  58.400  36.090  1.00  0.00           H
ATOM    827  CA  LYS A  86      88.390  56.270  36.530  1.00  0.00           C
ATOM    828  CB  LYS A  86      89.880  55.970  36.180  1.00  0.00           C
ATOM    829  CG  LYS A  86      90.200  55.840  34.640  1.00  0.00           C
ATOM    830  CD  LYS A  86      91.600  55.390  34.310  1.00  0.00           C
ATOM    831  CE  LYS A  86      92.540  56.580  33.990  1.00  0.00           C
ATOM    832  NZ  LYS A  86      93.100  57.290  35.150  1.00  0.00           N
ATOM    833  HZ1 LYS A  86      93.190  56.710  35.970  1.00  0.00           H
ATOM    834  HZ2 LYS A  86      94.000  57.680  34.960  1.00  0.00           H
ATOM    835  HZ3 LYS A  86      92.420  57.970  35.400  1.00  0.00           H
ATOM    836  C   LYS A  86      88.130  56.140  38.050  1.00  0.00           C
ATOM    837  O   LYS A  86      88.310  57.000  38.840  1.00  0.00           O
ATOM    838  N   ALA A  87      88.000  54.830  38.370  1.00  0.00           N
ATOM    839  H   ALA A  87      87.720  54.230  37.620  1.00  0.00           H
ATOM    840  CA  ALA A  87      88.000  54.230  39.730  1.00  0.00           C
ATOM    841  CB  ALA A  87      88.090  52.650  39.510  1.00  0.00           C
ATOM    842  C   ALA A  87      89.330  54.660  40.390  1.00  0.00           C
ATOM    843  O   ALA A  87      90.410  54.420  39.900  1.00  0.00           O
ATOM    844  N   GLY A  88      89.180  55.110  41.590  1.00  0.00           N
ATOM    845  H   GLY A  88      88.370  54.950  42.160  1.00  0.00           H
ATOM    846  CA  GLY A  88      90.220  55.740  42.380  1.00  0.00           C
ATOM    847  C   GLY A  88      90.810  57.060  41.980  1.00  0.00           C
ATOM    848  O   GLY A  88      91.690  57.630  42.660  1.00  0.00           O
ATOM    849  N   GLN A  89      90.380  57.670  40.820  1.00  0.00           N
ATOM    850  H   GLN A  89      89.800  57.170  40.170  1.00  0.00           H
ATOM    851  CA  GLN A  89      90.830  59.060  40.450  1.00  0.00           C
ATOM    852  CB  GLN A  89      90.270  59.500  39.110  1.00  0.00           C
ATOM    853  CG  GLN A  89      91.380  59.630  38.080  1.00  0.00           C
ATOM    854  CD  GLN A  89      90.810  59.820  36.700  1.00  0.00           C
ATOM    855  OE1 GLN A  89      90.840  58.930  35.870  1.00  0.00           O
ATOM    856  NE2 GLN A  89      90.390  61.080  36.270  1.00  0.00           N
ATOM    857 1HE2 GLN A  89      90.350  61.820  36.930  1.00  0.00           H
ATOM    858 2HE2 GLN A  89      90.100  61.250  35.330  1.00  0.00           H
ATOM    859  C   GLN A  89      90.470  60.190  41.470  1.00  0.00           C
ATOM    860  O   GLN A  89      89.380  59.980  42.040  1.00  0.00           O
ATOM    861  N   THR A  90      91.270  61.230  41.740  1.00  0.00           N
ATOM    862  H   THR A  90      91.970  61.400  41.050  1.00  0.00           H
ATOM    863  CA  THR A  90      90.840  62.350  42.570  1.00  0.00           C
ATOM    864  CB  THR A  90      92.000  63.090  43.250  1.00  0.00           C
ATOM    865  OG1 THR A  90      92.790  62.080  43.910  1.00  0.00           O
ATOM    866  HG1 THR A  90      92.700  62.250  44.890  1.00  0.00           H
ATOM    867  CG2 THR A  90      91.620  64.210  44.200  1.00  0.00           C
ATOM    868  C   THR A  90      90.000  63.380  41.790  1.00  0.00           C
ATOM    869  O   THR A  90      90.450  64.110  40.870  1.00  0.00           O
ATOM    870  N   PHE A  91      88.760  63.440  42.310  1.00  0.00           N
ATOM    871  H   PHE A  91      88.650  63.200  43.280  1.00  0.00           H
ATOM    872  CA  PHE A  91      87.780  64.320  41.720  1.00  0.00           C
ATOM    873  CB  PHE A  91      86.560  63.420  41.330  1.00  0.00           C
ATOM    874  CG  PHE A  91      85.610  64.200  40.440  1.00  0.00           C
ATOM    875  CD1 PHE A  91      84.270  64.230  40.810  1.00  0.00           C
ATOM    876  HD1 PHE A  91      83.920  63.730  41.710  1.00  0.00           H
ATOM    877  CD2 PHE A  91      86.060  64.770  39.280  1.00  0.00           C
ATOM    878  HD2 PHE A  91      86.910  64.290  38.780  1.00  0.00           H
ATOM    879  CE1 PHE A  91      83.360  64.910  40.030  1.00  0.00           C
ATOM    880  HE1 PHE A  91      82.290  64.730  40.150  1.00  0.00           H
ATOM    881  CE2 PHE A  91      85.130  65.450  38.500  1.00  0.00           C
ATOM    882  HE2 PHE A  91      85.460  65.830  37.530  1.00  0.00           H
ATOM    883  CZ  PHE A  91      83.810  65.530  38.840  1.00  0.00           C
ATOM    884  HZ  PHE A  91      83.070  65.660  38.050  1.00  0.00           H
ATOM    885  C   PHE A  91      87.440  65.450  42.730  1.00  0.00           C
ATOM    886  O   PHE A  91      87.140  65.110  43.880  1.00  0.00           O
ATOM    887  N   THR A  92      87.320  66.650  42.180  1.00  0.00           N
ATOM    888  H   THR A  92      87.310  66.720  41.180  1.00  0.00           H
ATOM    889  CA  THR A  92      86.980  67.910  42.930  1.00  0.00           C
ATOM    890  CB  THR A  92      88.100  68.960  43.060  1.00  0.00           C
ATOM    891  OG1 THR A  92      88.700  69.320  41.830  1.00  0.00           O
ATOM    892  HG1 THR A  92      88.660  68.610  41.130  1.00  0.00           H
ATOM    893  CG2 THR A  92      89.180  68.500  44.100  1.00  0.00           C
ATOM    894  C   THR A  92      85.650  68.600  42.540  1.00  0.00           C
ATOM    895  O   THR A  92      85.570  69.250  41.480  1.00  0.00           O
ATOM    896  N   PHE A  93      84.580  68.340  43.310  1.00  0.00           N
ATOM    897  H   PHE A  93      84.580  67.920  44.220  1.00  0.00           H
ATOM    898  CA  PHE A  93      83.260  69.000  43.150  1.00  0.00           C
ATOM    899  CB  PHE A  93      82.070  68.270  43.690  1.00  0.00           C
ATOM    900  CG  PHE A  93      81.720  66.830  43.230  1.00  0.00           C
ATOM    901  CD1 PHE A  93      82.210  65.700  43.870  1.00  0.00           C
ATOM    902  HD1 PHE A  93      82.810  65.810  44.770  1.00  0.00           H
ATOM    903  CD2 PHE A  93      80.770  66.640  42.260  1.00  0.00           C
ATOM    904  HD2 PHE A  93      80.540  67.500  41.620  1.00  0.00           H
ATOM    905  CE1 PHE A  93      81.750  64.440  43.520  1.00  0.00           C
ATOM    906  HE1 PHE A  93      82.130  63.590  44.090  1.00  0.00           H
ATOM    907  CE2 PHE A  93      80.240  65.380  41.950  1.00  0.00           C
ATOM    908  HE2 PHE A  93      79.340  65.250  41.350  1.00  0.00           H
ATOM    909  CZ  PHE A  93      80.760  64.260  42.610  1.00  0.00           C
ATOM    910  HZ  PHE A  93      80.180  63.340  42.610  1.00  0.00           H
ATOM    911  C   PHE A  93      83.380  70.360  43.760  1.00  0.00           C
ATOM    912  O   PHE A  93      83.570  70.470  44.930  1.00  0.00           O
ATOM    913  N   THR A  94      83.160  71.420  42.990  1.00  0.00           N
ATOM    914  H   THR A  94      82.750  71.460  42.080  1.00  0.00           H
ATOM    915  CA  THR A  94      83.190  72.770  43.500  1.00  0.00           C
ATOM    916  CB  THR A  94      84.360  73.510  42.840  1.00  0.00           C
ATOM    917  OG1 THR A  94      84.440  74.770  43.550  1.00  0.00           O
ATOM    918  HG1 THR A  94      85.070  75.340  43.020  1.00  0.00           H
ATOM    919  CG2 THR A  94      84.190  73.680  41.350  1.00  0.00           C
ATOM    920  C   THR A  94      81.860  73.470  43.270  1.00  0.00           C
ATOM    921  O   THR A  94      81.010  73.060  42.530  1.00  0.00           O
ATOM    922  N   THR A  95      81.590  74.360  44.200  1.00  0.00           N
ATOM    923  H   THR A  95      82.270  74.530  44.910  1.00  0.00           H
ATOM    924  CA  THR A  95      80.350  75.190  44.320  1.00  0.00           C
ATOM    925  CB  THR A  95      80.180  75.400  45.810  1.00  0.00           C
ATOM    926  OG1 THR A  95      81.330  76.120  46.220  1.00  0.00           O
ATOM    927  HG1 THR A  95      81.010  76.900  46.760  1.00  0.00           H
ATOM    928  CG2 THR A  95      80.090  74.180  46.700  1.00  0.00           C
ATOM    929  C   THR A  95      80.390  76.500  43.500  1.00  0.00           C
ATOM    930  O   THR A  95      79.440  76.930  42.840  1.00  0.00           O
ATOM    931  N   ASP A  96      81.590  77.000  43.220  1.00  0.00           N
ATOM    932  H   ASP A  96      82.300  76.500  43.730  1.00  0.00           H
ATOM    933  CA  ASP A  96      81.790  78.250  42.380  1.00  0.00           C
ATOM    934  CB  ASP A  96      83.220  78.710  42.400  1.00  0.00           C
ATOM    935  CG  ASP A  96      83.370  80.230  42.570  1.00  0.00           C
ATOM    936  OD1 ASP A  96      83.380  80.710  43.700  1.00  0.00           O
ATOM    937  OD2 ASP A  96      83.270  80.840  41.510  1.00  0.00           O
ATOM    938  C   ASP A  96      81.320  78.170  40.910  1.00  0.00           C
ATOM    939  O   ASP A  96      81.940  77.480  40.090  1.00  0.00           O
ATOM    940  N   LYS A  97      80.570  79.270  40.640  1.00  0.00           N
ATOM    941  H   LYS A  97      80.290  79.890  41.370  1.00  0.00           H
ATOM    942  CA  LYS A  97      80.060  79.640  39.260  1.00  0.00           C
ATOM    943  CB  LYS A  97      79.030  80.810  39.260  1.00  0.00           C
ATOM    944  CG  LYS A  97      77.780  80.300  40.020  1.00  0.00           C
ATOM    945  CD  LYS A  97      76.770  81.390  40.310  1.00  0.00           C
ATOM    946  CE  LYS A  97      75.390  80.990  40.900  1.00  0.00           C
ATOM    947  NZ  LYS A  97      75.490  80.320  42.180  1.00  0.00           N
ATOM    948  HZ1 LYS A  97      74.640  79.930  42.520  1.00  0.00           H
ATOM    949  HZ2 LYS A  97      75.980  79.460  42.010  1.00  0.00           H
ATOM    950  HZ3 LYS A  97      75.840  80.980  42.840  1.00  0.00           H
ATOM    951  C   LYS A  97      81.120  79.860  38.160  1.00  0.00           C
ATOM    952  O   LYS A  97      80.740  80.040  37.000  1.00  0.00           O
ATOM    953  N   SER A  98      82.270  80.420  38.570  1.00  0.00           N
ATOM    954  H   SER A  98      82.420  80.490  39.560  1.00  0.00           H
ATOM    955  CA  SER A  98      83.370  80.820  37.610  1.00  0.00           C
ATOM    956  CB  SER A  98      84.390  81.770  38.240  1.00  0.00           C
ATOM    957  OG  SER A  98      85.110  81.240  39.410  1.00  0.00           O
ATOM    958  HG  SER A  98      84.460  81.060  40.150  1.00  0.00           H
ATOM    959  C   SER A  98      84.100  79.650  37.070  1.00  0.00           C
ATOM    960  O   SER A  98      84.290  79.560  35.860  1.00  0.00           O
ATOM    961  N   VAL A  99      84.250  78.630  37.860  1.00  0.00           N
ATOM    962  H   VAL A  99      83.540  78.380  38.520  1.00  0.00           H
ATOM    963  CA  VAL A  99      85.150  77.460  37.620  1.00  0.00           C
ATOM    964  CB  VAL A  99      85.460  76.880  39.030  1.00  0.00           C
ATOM    965  CG1 VAL A  99      86.450  75.730  39.010  1.00  0.00           C
ATOM    966  CG2 VAL A  99      86.160  77.910  39.950  1.00  0.00           C
ATOM    967  C   VAL A  99      84.460  76.460  36.660  1.00  0.00           C
ATOM    968  O   VAL A  99      83.250  76.300  36.510  1.00  0.00           O
ATOM    969  N   ILE A 100      85.390  76.150  35.740  1.00  0.00           N
ATOM    970  H   ILE A 100      86.250  76.660  35.750  1.00  0.00           H
ATOM    971  CA  ILE A 100      85.130  75.260  34.610  1.00  0.00           C
ATOM    972  CB  ILE A 100      85.860  75.800  33.310  1.00  0.00           C
ATOM    973  CG1 ILE A 100      85.410  77.230  33.060  1.00  0.00           C
ATOM    974  CG2 ILE A 100      85.520  75.020  32.030  1.00  0.00           C
ATOM    975  CD  ILE A 100      86.310  77.980  32.130  1.00  0.00           C
ATOM    976  C   ILE A 100      85.570  73.840  34.890  1.00  0.00           C
ATOM    977  O   ILE A 100      86.760  73.500  34.810  1.00  0.00           O
ATOM    978  N   GLY A 101      84.670  72.930  34.600  1.00  0.00           N
ATOM    979  H   GLY A 101      83.820  73.140  34.110  1.00  0.00           H
ATOM    980  CA  GLY A 101      84.850  71.470  34.790  1.00  0.00           C
ATOM    981  C   GLY A 101      85.580  70.720  33.650  1.00  0.00           C
ATOM    982  O   GLY A 101      85.640  71.220  32.500  1.00  0.00           O
ATOM    983  N   ASN A 102      86.120  69.540  34.050  1.00  0.00           N
ATOM    984  H   ASN A 102      85.940  69.280  35.000  1.00  0.00           H
ATOM    985  CA  ASN A 102      86.890  68.530  33.290  1.00  0.00           C
ATOM    986  CB  ASN A 102      88.240  69.110  32.750  1.00  0.00           C
ATOM    987  CG  ASN A 102      89.350  69.460  33.770  1.00  0.00           C
ATOM    988  OD1 ASN A 102      89.870  68.630  34.460  1.00  0.00           O
ATOM    989  ND2 ASN A 102      89.690  70.750  33.880  1.00  0.00           N
ATOM    990 1HD2 ASN A 102      89.090  71.460  33.510  1.00  0.00           H
ATOM    991 2HD2 ASN A 102      90.600  70.880  34.260  1.00  0.00           H
ATOM    992  C   ASN A 102      87.140  67.340  34.220  1.00  0.00           C
ATOM    993  O   ASN A 102      86.680  67.240  35.340  1.00  0.00           O
ATOM    994  N   SER A 103      87.920  66.380  33.760  1.00  0.00           N
ATOM    995  H   SER A 103      88.050  66.280  32.770  1.00  0.00           H
ATOM    996  CA  SER A 103      88.110  65.140  34.600  1.00  0.00           C
ATOM    997  CB  SER A 103      88.980  64.070  33.850  1.00  0.00           C
ATOM    998  OG  SER A 103      90.360  64.030  34.220  1.00  0.00           O
ATOM    999  HG  SER A 103      90.890  64.530  33.540  1.00  0.00           H
ATOM   1000  C   SER A 103      88.470  65.180  36.090  1.00  0.00           C
ATOM   1001  O   SER A 103      88.150  64.250  36.840  1.00  0.00           O
ATOM   1002  N   GLU A 104      89.110  66.240  36.490  1.00  0.00           N
ATOM   1003  H   GLU A 104      89.790  66.690  35.920  1.00  0.00           H
ATOM   1004  CA  GLU A 104      89.310  66.510  37.920  1.00  0.00           C
ATOM   1005  CB  GLU A 104      90.770  66.890  38.200  1.00  0.00           C
ATOM   1006  CG  GLU A 104      91.230  68.290  37.710  1.00  0.00           C
ATOM   1007  CD  GLU A 104      92.210  69.050  38.550  1.00  0.00           C
ATOM   1008  OE1 GLU A 104      92.190  69.020  39.810  1.00  0.00           O
ATOM   1009  OE2 GLU A 104      92.910  69.890  37.910  1.00  0.00           O
ATOM   1010  C   GLU A 104      88.340  67.440  38.640  1.00  0.00           C
ATOM   1011  O   GLU A 104      88.400  67.490  39.860  1.00  0.00           O
ATOM   1012  N   MET A 105      87.460  68.090  37.920  1.00  0.00           N
ATOM   1013  H   MET A 105      87.280  67.920  36.960  1.00  0.00           H
ATOM   1014  CA  MET A 105      86.520  69.190  38.400  1.00  0.00           C
ATOM   1015  CB  MET A 105      87.130  70.530  37.950  1.00  0.00           C
ATOM   1016  CG  MET A 105      88.290  71.030  38.900  1.00  0.00           C
ATOM   1017  SD  MET A 105      88.780  72.800  38.710  1.00  0.00           S
ATOM   1018  CE  MET A 105      89.130  72.710  36.970  1.00  0.00           C
ATOM   1019  C   MET A 105      85.080  69.060  37.860  1.00  0.00           C
ATOM   1020  O   MET A 105      84.850  68.480  36.830  1.00  0.00           O
ATOM   1021  N   VAL A 106      84.130  69.680  38.590  1.00  0.00           N
ATOM   1022  H   VAL A 106      84.360  69.780  39.560  1.00  0.00           H
ATOM   1023  CA  VAL A 106      82.850  70.240  38.110  1.00  0.00           C
ATOM   1024  CB  VAL A 106      81.930  69.110  37.720  1.00  0.00           C
ATOM   1025  CG1 VAL A 106      81.230  68.390  38.910  1.00  0.00           C
ATOM   1026  CG2 VAL A 106      80.910  69.430  36.620  1.00  0.00           C
ATOM   1027  C   VAL A 106      82.100  71.190  39.060  1.00  0.00           C
ATOM   1028  O   VAL A 106      82.380  71.140  40.240  1.00  0.00           O
ATOM   1029  N   ALA A 107      81.310  72.130  38.570  1.00  0.00           N
ATOM   1030  H   ALA A 107      81.340  72.230  37.580  1.00  0.00           H
ATOM   1031  CA  ALA A 107      80.410  73.050  39.250  1.00  0.00           C
ATOM   1032  CB  ALA A 107      80.390  74.440  38.650  1.00  0.00           C
ATOM   1033  C   ALA A 107      78.990  72.540  39.510  1.00  0.00           C
ATOM   1034  O   ALA A 107      78.340  71.870  38.670  1.00  0.00           O
ATOM   1035  N   VAL A 108      78.720  72.460  40.790  1.00  0.00           N
ATOM   1036  H   VAL A 108      79.430  72.320  41.480  1.00  0.00           H
ATOM   1037  CA  VAL A 108      77.450  72.060  41.330  1.00  0.00           C
ATOM   1038  CB  VAL A 108      77.390  70.960  42.390  1.00  0.00           C
ATOM   1039  CG1 VAL A 108      77.530  69.650  41.600  1.00  0.00           C
ATOM   1040  CG2 VAL A 108      78.420  71.010  43.510  1.00  0.00           C
ATOM   1041  C   VAL A 108      76.530  73.330  41.720  1.00  0.00           C
ATOM   1042  O   VAL A 108      76.980  74.460  41.990  1.00  0.00           O
ATOM   1043  N   THR A 109      75.220  73.160  41.360  1.00  0.00           N
ATOM   1044  H   THR A 109      74.900  72.310  40.950  1.00  0.00           H
ATOM   1045  CA  THR A 109      74.130  74.200  41.400  1.00  0.00           C
ATOM   1046  CB  THR A 109      72.780  73.750  40.790  1.00  0.00           C
ATOM   1047  OG1 THR A 109      72.300  72.550  41.390  1.00  0.00           O
ATOM   1048  HG1 THR A 109      71.310  72.650  41.430  1.00  0.00           H
ATOM   1049  CG2 THR A 109      72.710  73.470  39.250  1.00  0.00           C
ATOM   1050  C   THR A 109      73.830  74.770  42.840  1.00  0.00           C
ATOM   1051  O   THR A 109      74.110  75.960  43.110  1.00  0.00           O
ATOM   1052  N   TYR A 110      73.470  73.910  43.720  1.00  0.00           N
ATOM   1053  H   TYR A 110      73.290  72.960  43.450  1.00  0.00           H
ATOM   1054  CA  TYR A 110      73.310  74.260  45.190  1.00  0.00           C
ATOM   1055  CB  TYR A 110      72.790  73.010  45.880  1.00  0.00           C
ATOM   1056  CG  TYR A 110      72.520  73.200  47.380  1.00  0.00           C
ATOM   1057  CD1 TYR A 110      71.640  74.100  47.850  1.00  0.00           C
ATOM   1058  HD1 TYR A 110      71.040  74.680  47.150  1.00  0.00           H
ATOM   1059  CD2 TYR A 110      73.150  72.290  48.240  1.00  0.00           C
ATOM   1060  HD2 TYR A 110      73.840  71.560  47.830  1.00  0.00           H
ATOM   1061  CE1 TYR A 110      71.270  74.100  49.180  1.00  0.00           C
ATOM   1062  HE1 TYR A 110      70.550  74.830  49.540  1.00  0.00           H
ATOM   1063  CE2 TYR A 110      72.910  72.340  49.610  1.00  0.00           C
ATOM   1064  HE2 TYR A 110      73.640  71.890  50.290  1.00  0.00           H
ATOM   1065  CZ  TYR A 110      71.900  73.200  50.070  1.00  0.00           C
ATOM   1066  OH  TYR A 110      71.620  73.240  51.410  1.00  0.00           O
ATOM   1067  HH  TYR A 110      72.330  72.620  51.740  1.00  0.00           H
ATOM   1068  C   TYR A 110      74.540  74.790  45.960  1.00  0.00           C
ATOM   1069  O   TYR A 110      75.420  73.990  46.140  1.00  0.00           O
ATOM   1070  N   GLU A 111      74.500  75.940  46.620  1.00  0.00           N
ATOM   1071  H   GLU A 111      73.700  76.540  46.600  1.00  0.00           H
ATOM   1072  CA  GLU A 111      75.700  76.510  47.340  1.00  0.00           C
ATOM   1073  CB  GLU A 111      75.640  78.050  47.530  1.00  0.00           C
ATOM   1074  CG  GLU A 111      75.800  78.870  46.260  1.00  0.00           C
ATOM   1075  CD  GLU A 111      75.790  80.350  46.600  1.00  0.00           C
ATOM   1076  OE1 GLU A 111      76.890  80.770  47.000  1.00  0.00           O
ATOM   1077  OE2 GLU A 111      74.800  81.030  46.290  1.00  0.00           O
ATOM   1078  C   GLU A 111      76.140  75.930  48.750  1.00  0.00           C
ATOM   1079  O   GLU A 111      77.310  75.980  49.090  1.00  0.00           O
ATOM   1080  N   GLY A 112      75.150  75.620  49.570  1.00  0.00           N
ATOM   1081  H   GLY A 112      74.160  75.710  49.440  1.00  0.00           H
ATOM   1082  CA  GLY A 112      75.500  74.890  50.800  1.00  0.00           C
ATOM   1083  C   GLY A 112      76.010  73.460  50.630  1.00  0.00           C
ATOM   1084  O   GLY A 112      76.190  72.730  51.610  1.00  0.00           O
ATOM   1085  N   PHE A 113      76.270  72.980  49.390  1.00  0.00           N
ATOM   1086  H   PHE A 113      76.010  73.490  48.570  1.00  0.00           H
ATOM   1087  CA  PHE A 113      77.100  71.770  49.190  1.00  0.00           C
ATOM   1088  CB  PHE A 113      77.450  71.700  47.720  1.00  0.00           C
ATOM   1089  CG  PHE A 113      77.690  70.260  47.160  1.00  0.00           C
ATOM   1090  CD1 PHE A 113      76.560  69.570  46.670  1.00  0.00           C
ATOM   1091  HD1 PHE A 113      75.620  70.050  46.390  1.00  0.00           H
ATOM   1092  CD2 PHE A 113      78.970  69.720  47.000  1.00  0.00           C
ATOM   1093  HD2 PHE A 113      79.850  70.340  47.160  1.00  0.00           H
ATOM   1094  CE1 PHE A 113      76.790  68.340  45.960  1.00  0.00           C
ATOM   1095  HE1 PHE A 113      75.940  67.750  45.610  1.00  0.00           H
ATOM   1096  CE2 PHE A 113      79.190  68.540  46.250  1.00  0.00           C
ATOM   1097  HE2 PHE A 113      80.070  67.940  46.450  1.00  0.00           H
ATOM   1098  CZ  PHE A 113      78.060  67.880  45.750  1.00  0.00           C
ATOM   1099  HZ  PHE A 113      78.150  66.850  45.400  1.00  0.00           H
ATOM   1100  C   PHE A 113      78.300  71.320  50.050  1.00  0.00           C
ATOM   1101  O   PHE A 113      78.240  70.350  50.790  1.00  0.00           O
ATOM   1102  N   THR A 114      79.080  72.360  50.430  1.00  0.00           N
ATOM   1103  H   THR A 114      78.880  73.190  49.920  1.00  0.00           H
ATOM   1104  CA  THR A 114      80.160  72.340  51.470  1.00  0.00           C
ATOM   1105  CB  THR A 114      81.150  73.510  51.330  1.00  0.00           C
ATOM   1106  OG1 THR A 114      80.490  74.740  51.430  1.00  0.00           O
ATOM   1107  HG1 THR A 114      80.710  75.170  52.300  1.00  0.00           H
ATOM   1108  CG2 THR A 114      82.080  73.440  50.140  1.00  0.00           C
ATOM   1109  C   THR A 114      79.700  72.270  52.910  1.00  0.00           C
ATOM   1110  O   THR A 114      80.460  71.700  53.750  1.00  0.00           O
ATOM   1111  N   THR A 115      78.760  73.140  53.240  1.00  0.00           N
ATOM   1112  H   THR A 115      78.370  73.650  52.470  1.00  0.00           H
ATOM   1113  CA  THR A 115      78.170  73.080  54.550  1.00  0.00           C
ATOM   1114  CB  THR A 115      77.410  74.360  54.930  1.00  0.00           C
ATOM   1115  OG1 THR A 115      76.400  74.680  54.010  1.00  0.00           O
ATOM   1116  HG1 THR A 115      75.530  74.250  54.270  1.00  0.00           H
ATOM   1117  CG2 THR A 115      78.400  75.480  55.160  1.00  0.00           C
ATOM   1118  C   THR A 115      77.250  71.870  54.890  1.00  0.00           C
ATOM   1119  O   THR A 115      77.100  71.470  56.040  1.00  0.00           O
ATOM   1120  N   ASP A 116      76.730  71.290  53.780  1.00  0.00           N
ATOM   1121  H   ASP A 116      76.490  71.830  52.970  1.00  0.00           H
ATOM   1122  CA  ASP A 116      75.880  70.000  53.870  1.00  0.00           C
ATOM   1123  CB  ASP A 116      74.820  69.790  52.790  1.00  0.00           C
ATOM   1124  CG  ASP A 116      73.510  70.470  53.240  1.00  0.00           C
ATOM   1125  OD1 ASP A 116      72.770  69.930  54.060  1.00  0.00           O
ATOM   1126  OD2 ASP A 116      73.120  71.490  52.690  1.00  0.00           O
ATOM   1127  C   ASP A 116      76.690  68.730  53.920  1.00  0.00           C
ATOM   1128  O   ASP A 116      76.550  67.950  54.850  1.00  0.00           O
ATOM   1129  N   LEU A 117      77.710  68.580  53.020  1.00  0.00           N
ATOM   1130  H   LEU A 117      78.010  69.240  52.330  1.00  0.00           H
ATOM   1131  CA  LEU A 117      78.560  67.390  53.020  1.00  0.00           C
ATOM   1132  CB  LEU A 117      79.470  67.320  51.810  1.00  0.00           C
ATOM   1133  CG  LEU A 117      78.670  66.960  50.590  1.00  0.00           C
ATOM   1134  CD1 LEU A 117      79.630  66.800  49.410  1.00  0.00           C
ATOM   1135  CD2 LEU A 117      77.930  65.600  50.700  1.00  0.00           C
ATOM   1136  C   LEU A 117      79.460  67.250  54.260  1.00  0.00           C
ATOM   1137  O   LEU A 117      79.810  68.260  54.800  1.00  0.00           O
ATOM   1138  N   SER A 118      79.690  66.010  54.700  1.00  0.00           N
ATOM   1139  H   SER A 118      79.410  65.150  54.290  1.00  0.00           H
ATOM   1140  CA  SER A 118      80.570  65.720  55.840  1.00  0.00           C
ATOM   1141  CB  SER A 118      79.900  65.310  57.150  1.00  0.00           C
ATOM   1142  OG  SER A 118      78.940  64.310  56.890  1.00  0.00           O
ATOM   1143  HG  SER A 118      79.510  63.530  56.640  1.00  0.00           H
ATOM   1144  C   SER A 118      81.590  64.670  55.370  1.00  0.00           C
ATOM   1145  O   SER A 118      81.270  64.010  54.410  1.00  0.00           O
ATOM   1146  N   VAL A 119      82.820  64.660  55.850  1.00  0.00           N
ATOM   1147  H   VAL A 119      82.980  65.210  56.670  1.00  0.00           H
ATOM   1148  CA  VAL A 119      83.880  63.710  55.440  1.00  0.00           C
ATOM   1149  CB  VAL A 119      85.110  63.950  56.360  1.00  0.00           C
ATOM   1150  CG1 VAL A 119      86.170  62.820  56.440  1.00  0.00           C
ATOM   1151  CG2 VAL A 119      85.850  65.200  55.890  1.00  0.00           C
ATOM   1152  C   VAL A 119      83.330  62.290  55.560  1.00  0.00           C
ATOM   1153  O   VAL A 119      82.560  62.020  56.480  1.00  0.00           O
ATOM   1154  N   GLY A 120      83.910  61.360  54.710  1.00  0.00           N
ATOM   1155  H   GLY A 120      84.440  61.610  53.910  1.00  0.00           H
ATOM   1156  CA  GLY A 120      83.350  60.000  54.680  1.00  0.00           C
ATOM   1157  C   GLY A 120      81.950  59.720  54.210  1.00  0.00           C
ATOM   1158  O   GLY A 120      81.410  58.660  54.540  1.00  0.00           O
ATOM   1159  N   ASN A 121      81.270  60.800  53.830  1.00  0.00           N
ATOM   1160  H   ASN A 121      81.240  61.640  54.370  1.00  0.00           H
ATOM   1161  CA  ASN A 121      80.070  60.630  53.010  1.00  0.00           C
ATOM   1162  CB  ASN A 121      79.210  61.850  52.950  1.00  0.00           C
ATOM   1163  CG  ASN A 121      78.530  62.070  54.320  1.00  0.00           C
ATOM   1164  OD1 ASN A 121      79.150  62.070  55.390  1.00  0.00           O
ATOM   1165  ND2 ASN A 121      77.200  62.040  54.230  1.00  0.00           N
ATOM   1166 1HD2 ASN A 121      76.650  61.950  53.400  1.00  0.00           H
ATOM   1167 2HD2 ASN A 121      76.740  62.180  55.110  1.00  0.00           H
ATOM   1168  C   ASN A 121      80.170  60.130  51.600  1.00  0.00           C
ATOM   1169  O   ASN A 121      81.210  60.190  50.900  1.00  0.00           O
ATOM   1170  N   THR A 122      79.090  59.420  51.240  1.00  0.00           N
ATOM   1171  H   THR A 122      78.380  59.010  51.820  1.00  0.00           H
ATOM   1172  CA  THR A 122      78.840  59.020  49.800  1.00  0.00           C
ATOM   1173  CB  THR A 122      78.120  57.700  49.740  1.00  0.00           C
ATOM   1174  OG1 THR A 122      76.960  57.540  50.680  1.00  0.00           O
ATOM   1175  HG1 THR A 122      76.640  56.610  50.510  1.00  0.00           H
ATOM   1176  CG2 THR A 122      79.080  56.530  49.710  1.00  0.00           C
ATOM   1177  C   THR A 122      78.190  60.120  48.970  1.00  0.00           C
ATOM   1178  O   THR A 122      77.290  60.810  49.390  1.00  0.00           O
ATOM   1179  N   VAL A 123      78.790  60.290  47.740  1.00  0.00           N
ATOM   1180  H   VAL A 123      79.650  59.830  47.500  1.00  0.00           H
ATOM   1181  CA  VAL A 123      78.070  61.130  46.740  1.00  0.00           C
ATOM   1182  CB  VAL A 123      79.100  62.180  46.300  1.00  0.00           C
ATOM   1183  CG1 VAL A 123      78.360  63.110  45.300  1.00  0.00           C
ATOM   1184  CG2 VAL A 123      79.590  63.170  47.410  1.00  0.00           C
ATOM   1185  C   VAL A 123      77.610  60.260  45.570  1.00  0.00           C
ATOM   1186  O   VAL A 123      78.300  59.370  45.160  1.00  0.00           O
ATOM   1187  N   LEU A 124      76.380  60.410  45.100  1.00  0.00           N
ATOM   1188  H   LEU A 124      75.780  61.120  45.490  1.00  0.00           H
ATOM   1189  CA  LEU A 124      75.770  59.670  43.950  1.00  0.00           C
ATOM   1190  CB  LEU A 124      74.480  59.000  44.380  1.00  0.00           C
ATOM   1191  CG  LEU A 124      74.600  57.870  45.360  1.00  0.00           C
ATOM   1192  CD1 LEU A 124      73.340  57.660  46.200  1.00  0.00           C
ATOM   1193  CD2 LEU A 124      74.930  56.590  44.580  1.00  0.00           C
ATOM   1194  C   LEU A 124      75.450  60.570  42.780  1.00  0.00           C
ATOM   1195  O   LEU A 124      74.690  61.520  42.870  1.00  0.00           O
ATOM   1196  N   VAL A 125      75.940  60.160  41.640  1.00  0.00           N
ATOM   1197  H   VAL A 125      76.660  59.470  41.580  1.00  0.00           H
ATOM   1198  CA  VAL A 125      75.810  60.990  40.440  1.00  0.00           C
ATOM   1199  CB  VAL A 125      77.180  61.520  39.860  1.00  0.00           C
ATOM   1200  CG1 VAL A 125      77.190  62.830  39.020  1.00  0.00           C
ATOM   1201  CG2 VAL A 125      78.210  61.530  41.050  1.00  0.00           C
ATOM   1202  C   VAL A 125      74.920  60.310  39.400  1.00  0.00           C
ATOM   1203  O   VAL A 125      75.040  59.060  39.210  1.00  0.00           O
ATOM   1204  N   ASP A 126      74.260  61.100  38.600  1.00  0.00           N
ATOM   1205  H   ASP A 126      74.230  62.070  38.860  1.00  0.00           H
ATOM   1206  CA  ASP A 126      73.400  60.670  37.450  1.00  0.00           C
ATOM   1207  CB  ASP A 126      74.180  60.560  36.100  1.00  0.00           C
ATOM   1208  CG  ASP A 126      73.250  60.250  34.920  1.00  0.00           C
ATOM   1209  OD1 ASP A 126      72.030  60.540  35.050  1.00  0.00           O
ATOM   1210  OD2 ASP A 126      73.760  59.970  33.860  1.00  0.00           O
ATOM   1211  C   ASP A 126      72.460  59.460  37.660  1.00  0.00           C
ATOM   1212  O   ASP A 126      72.990  58.360  37.400  1.00  0.00           O
ATOM   1213  N   ASP A 127      71.360  59.780  38.350  1.00  0.00           N
ATOM   1214  H   ASP A 127      70.950  60.690  38.480  1.00  0.00           H
ATOM   1215  CA  ASP A 127      70.360  58.870  38.780  1.00  0.00           C
ATOM   1216  CB  ASP A 127      69.600  58.370  37.540  1.00  0.00           C
ATOM   1217  CG  ASP A 127      68.300  59.100  37.370  1.00  0.00           C
ATOM   1218  OD1 ASP A 127      68.330  60.010  36.530  1.00  0.00           O
ATOM   1219  OD2 ASP A 127      67.310  58.590  37.810  1.00  0.00           O
ATOM   1220  C   ASP A 127      70.920  57.760  39.630  1.00  0.00           C
ATOM   1221  O   ASP A 127      70.440  56.590  39.600  1.00  0.00           O
ATOM   1222  N   GLY A 128      71.750  58.210  40.540  1.00  0.00           N
ATOM   1223  H   GLY A 128      71.850  59.190  40.710  1.00  0.00           H
ATOM   1224  CA  GLY A 128      72.680  57.410  41.450  1.00  0.00           C
ATOM   1225  C   GLY A 128      73.800  56.520  40.760  1.00  0.00           C
ATOM   1226  O   GLY A 128      74.420  55.740  41.510  1.00  0.00           O
ATOM   1227  N   LEU A 129      73.920  56.640  39.410  1.00  0.00           N
ATOM   1228  H   LEU A 129      73.430  57.320  38.870  1.00  0.00           H
ATOM   1229  CA  LEU A 129      74.790  55.770  38.620  1.00  0.00           C
ATOM   1230  CB  LEU A 129      74.580  55.880  37.090  1.00  0.00           C
ATOM   1231  CG  LEU A 129      75.360  54.950  36.150  1.00  0.00           C
ATOM   1232  CD1 LEU A 129      74.550  53.650  35.740  1.00  0.00           C
ATOM   1233  CD2 LEU A 129      75.980  55.780  35.070  1.00  0.00           C
ATOM   1234  C   LEU A 129      76.280  55.830  38.980  1.00  0.00           C
ATOM   1235  O   LEU A 129      76.900  54.750  39.230  1.00  0.00           O
ATOM   1236  N   ILE A 130      76.900  57.010  38.940  1.00  0.00           N
ATOM   1237  H   ILE A 130      76.390  57.870  38.860  1.00  0.00           H
ATOM   1238  CA  ILE A 130      78.330  57.100  39.320  1.00  0.00           C
ATOM   1239  CB  ILE A 130      79.170  58.130  38.540  1.00  0.00           C
ATOM   1240  CG1 ILE A 130      78.700  58.130  37.100  1.00  0.00           C
ATOM   1241  CG2 ILE A 130      80.670  57.830  38.600  1.00  0.00           C
ATOM   1242  CD  ILE A 130      78.240  59.530  36.680  1.00  0.00           C
ATOM   1243  C   ILE A 130      78.430  57.440  40.820  1.00  0.00           C
ATOM   1244  O   ILE A 130      77.410  57.910  41.410  1.00  0.00           O
ATOM   1245  N   GLY A 131      79.450  56.850  41.460  1.00  0.00           N
ATOM   1246  H   GLY A 131      80.090  56.210  41.030  1.00  0.00           H
ATOM   1247  CA  GLY A 131      79.700  57.150  42.910  1.00  0.00           C
ATOM   1248  C   GLY A 131      81.070  57.330  43.440  1.00  0.00           C
ATOM   1249  O   GLY A 131      82.080  56.930  42.840  1.00  0.00           O
ATOM   1250  N   MET A 132      81.120  58.410  44.260  1.00  0.00           N
ATOM   1251  H   MET A 132      80.330  58.860  44.680  1.00  0.00           H
ATOM   1252  CA  MET A 132      82.380  58.840  44.810  1.00  0.00           C
ATOM   1253  CB  MET A 132      82.650  60.300  44.380  1.00  0.00           C
ATOM   1254  CG  MET A 132      82.860  60.470  42.900  1.00  0.00           C
ATOM   1255  SD  MET A 132      81.270  60.810  42.150  1.00  0.00           S
ATOM   1256  CE  MET A 132      81.610  60.910  40.410  1.00  0.00           C
ATOM   1257  C   MET A 132      82.250  58.810  46.310  1.00  0.00           C
ATOM   1258  O   MET A 132      81.210  59.300  46.830  1.00  0.00           O
ATOM   1259  N   GLU A 133      83.420  58.710  47.000  1.00  0.00           N
ATOM   1260  H   GLU A 133      84.290  58.360  46.660  1.00  0.00           H
ATOM   1261  CA  GLU A 133      83.610  58.900  48.470  1.00  0.00           C
ATOM   1262  CB  GLU A 133      84.380  57.660  49.050  1.00  0.00           C
ATOM   1263  CG  GLU A 133      84.400  57.550  50.580  1.00  0.00           C
ATOM   1264  CD  GLU A 133      85.180  56.270  50.930  1.00  0.00           C
ATOM   1265  OE1 GLU A 133      84.520  55.300  51.460  1.00  0.00           O
ATOM   1266  OE2 GLU A 133      86.400  56.430  51.050  1.00  0.00           O
ATOM   1267  C   GLU A 133      84.320  60.110  48.900  1.00  0.00           C
ATOM   1268  O   GLU A 133      85.480  60.430  48.600  1.00  0.00           O
ATOM   1269  N   VAL A 134      83.660  60.910  49.740  1.00  0.00           N
ATOM   1270  H   VAL A 134      82.740  60.720  50.110  1.00  0.00           H
ATOM   1271  CA  VAL A 134      84.310  62.180  50.240  1.00  0.00           C
ATOM   1272  CB  VAL A 134      83.210  63.160  50.750  1.00  0.00           C
ATOM   1273  CG1 VAL A 134      83.740  64.530  51.140  1.00  0.00           C
ATOM   1274  CG2 VAL A 134      82.080  63.480  49.760  1.00  0.00           C
ATOM   1275  C   VAL A 134      85.530  62.000  51.150  1.00  0.00           C
ATOM   1276  O   VAL A 134      85.360  61.330  52.250  1.00  0.00           O
ATOM   1277  N   THR A 135      86.660  62.510  50.910  1.00  0.00           N
ATOM   1278  H   THR A 135      86.880  62.830  49.990  1.00  0.00           H
ATOM   1279  CA  THR A 135      87.850  62.420  51.800  1.00  0.00           C
ATOM   1280  CB  THR A 135      89.080  61.980  50.990  1.00  0.00           C
ATOM   1281  OG1 THR A 135      89.360  62.900  49.910  1.00  0.00           O
ATOM   1282  HG1 THR A 135      90.350  62.970  49.760  1.00  0.00           H
ATOM   1283  CG2 THR A 135      88.930  60.620  50.360  1.00  0.00           C
ATOM   1284  C   THR A 135      88.220  63.690  52.600  1.00  0.00           C
ATOM   1285  O   THR A 135      88.550  63.430  53.780  1.00  0.00           O
ATOM   1286  N   ALA A 136      87.680  64.780  52.130  1.00  0.00           N
ATOM   1287  H   ALA A 136      87.110  64.760  51.310  1.00  0.00           H
ATOM   1288  CA  ALA A 136      88.040  66.160  52.660  1.00  0.00           C
ATOM   1289  CB  ALA A 136      89.520  66.600  52.490  1.00  0.00           C
ATOM   1290  C   ALA A 136      87.110  67.210  51.940  1.00  0.00           C
ATOM   1291  O   ALA A 136      86.890  67.160  50.730  1.00  0.00           O
ATOM   1292  N   ILE A 137      87.030  68.350  52.610  1.00  0.00           N
ATOM   1293  H   ILE A 137      87.440  68.380  53.520  1.00  0.00           H
ATOM   1294  CA  ILE A 137      86.470  69.560  52.030  1.00  0.00           C
ATOM   1295  CB  ILE A 137      85.140  70.030  52.660  1.00  0.00           C
ATOM   1296  CG1 ILE A 137      84.100  68.890  52.760  1.00  0.00           C
ATOM   1297  CG2 ILE A 137      84.480  71.190  51.950  1.00  0.00           C
ATOM   1298  CD  ILE A 137      83.240  69.090  54.030  1.00  0.00           C
ATOM   1299  C   ILE A 137      87.590  70.610  52.210  1.00  0.00           C
ATOM   1300  O   ILE A 137      88.050  70.860  53.320  1.00  0.00           O
ATOM   1301  N   GLU A 138      88.100  71.160  51.110  1.00  0.00           N
ATOM   1302  H   GLU A 138      87.720  70.870  50.230  1.00  0.00           H
ATOM   1303  CA  GLU A 138      89.180  72.160  51.120  1.00  0.00           C
ATOM   1304  CB  GLU A 138      90.510  71.660  50.540  1.00  0.00           C
ATOM   1305  CG  GLU A 138      91.730  72.580  50.780  1.00  0.00           C
ATOM   1306  CD  GLU A 138      92.900  72.100  49.900  1.00  0.00           C
ATOM   1307  OE1 GLU A 138      93.380  72.990  49.100  1.00  0.00           O
ATOM   1308  OE2 GLU A 138      93.330  70.940  50.210  1.00  0.00           O
ATOM   1309  C   GLU A 138      88.680  73.480  50.450  1.00  0.00           C
ATOM   1310  O   GLU A 138      88.510  73.570  49.270  1.00  0.00           O
ATOM   1311  N   GLY A 139      88.280  74.370  51.390  1.00  0.00           N
ATOM   1312  H   GLY A 139      88.540  74.240  52.340  1.00  0.00           H
ATOM   1313  CA  GLY A 139      87.510  75.580  51.090  1.00  0.00           C
ATOM   1314  C   GLY A 139      86.180  75.290  50.340  1.00  0.00           C
ATOM   1315  O   GLY A 139      85.180  75.030  51.030  1.00  0.00           O
ATOM   1316  N   ASN A 140      86.100  75.990  49.210  1.00  0.00           N
ATOM   1317  H   ASN A 140      86.820  76.620  48.920  1.00  0.00           H
ATOM   1318  CA  ASN A 140      84.950  75.750  48.240  1.00  0.00           C
ATOM   1319  CB  ASN A 140      84.990  76.820  47.170  1.00  0.00           C
ATOM   1320  CG  ASN A 140      84.860  78.270  47.730  1.00  0.00           C
ATOM   1321  OD1 ASN A 140      85.600  79.100  48.150  1.00  0.00           O
ATOM   1322  ND2 ASN A 140      83.620  78.690  47.420  1.00  0.00           N
ATOM   1323 1HD2 ASN A 140      82.950  78.070  47.010  1.00  0.00           H
ATOM   1324 2HD2 ASN A 140      83.400  79.650  47.250  1.00  0.00           H
ATOM   1325  C   ASN A 140      84.990  74.430  47.510  1.00  0.00           C
ATOM   1326  O   ASN A 140      83.920  73.920  47.190  1.00  0.00           O
ATOM   1327  N   LYS A 141      86.080  73.680  47.520  1.00  0.00           N
ATOM   1328  H   LYS A 141      86.930  74.070  47.870  1.00  0.00           H
ATOM   1329  CA  LYS A 141      86.170  72.400  46.770  1.00  0.00           C
ATOM   1330  CB  LYS A 141      87.540  72.210  46.020  1.00  0.00           C
ATOM   1331  CG  LYS A 141      88.130  73.430  45.390  1.00  0.00           C
ATOM   1332  CD  LYS A 141      89.630  73.630  45.110  1.00  0.00           C
ATOM   1333  CE  LYS A 141      90.010  72.540  44.180  1.00  0.00           C
ATOM   1334  NZ  LYS A 141      91.400  72.210  43.910  1.00  0.00           N
ATOM   1335  HZ1 LYS A 141      91.530  71.690  43.060  1.00  0.00           H
ATOM   1336  HZ2 LYS A 141      91.870  73.090  43.870  1.00  0.00           H
ATOM   1337  HZ3 LYS A 141      91.740  71.690  44.690  1.00  0.00           H
ATOM   1338  C   LYS A 141      85.960  71.170  47.650  1.00  0.00           C
ATOM   1339  O   LYS A 141      86.730  70.940  48.640  1.00  0.00           O
ATOM   1340  N   VAL A 142      85.090  70.250  47.230  1.00  0.00           N
ATOM   1341  H   VAL A 142      84.320  70.510  46.660  1.00  0.00           H
ATOM   1342  CA  VAL A 142      84.970  68.870  47.770  1.00  0.00           C
ATOM   1343  CB  VAL A 142      83.530  68.420  48.020  1.00  0.00           C
ATOM   1344  CG1 VAL A 142      83.530  67.260  49.020  1.00  0.00           C
ATOM   1345  CG2 VAL A 142      82.420  69.480  48.450  1.00  0.00           C
ATOM   1346  C   VAL A 142      85.800  67.830  46.990  1.00  0.00           C
ATOM   1347  O   VAL A 142      85.520  67.540  45.790  1.00  0.00           O
ATOM   1348  N   ILE A 143      86.740  67.250  47.670  1.00  0.00           N
ATOM   1349  H   ILE A 143      86.690  67.380  48.660  1.00  0.00           H
ATOM   1350  CA  ILE A 143      87.730  66.350  47.190  1.00  0.00           C
ATOM   1351  CB  ILE A 143      88.960  66.630  48.040  1.00  0.00           C
ATOM   1352  CG1 ILE A 143      89.390  68.090  47.800  1.00  0.00           C
ATOM   1353  CG2 ILE A 143      90.190  65.740  47.650  1.00  0.00           C
ATOM   1354  CD  ILE A 143      90.430  68.540  48.780  1.00  0.00           C
ATOM   1355  C   ILE A 143      87.230  64.930  47.440  1.00  0.00           C
ATOM   1356  O   ILE A 143      86.950  64.550  48.590  1.00  0.00           O
ATOM   1357  N   CYS A 144      86.700  64.400  46.370  1.00  0.00           N
ATOM   1358  H   CYS A 144      86.790  64.810  45.460  1.00  0.00           H
ATOM   1359  CA  CYS A 144      86.190  63.010  46.330  1.00  0.00           C
ATOM   1360  CB  CYS A 144      84.860  62.990  45.500  1.00  0.00           C
ATOM   1361  SG  CYS A 144      83.550  63.870  46.330  1.00  0.00           S
ATOM   1362  HG  CYS A 144      82.420  63.530  45.710  1.00  0.00           H
ATOM   1363  C   CYS A 144      87.180  61.960  45.760  1.00  0.00           C
ATOM   1364  O   CYS A 144      88.020  62.330  44.950  1.00  0.00           O
ATOM   1365  N   LYS A 145      87.150  60.730  46.280  1.00  0.00           N
ATOM   1366  H   LYS A 145      86.780  60.550  47.190  1.00  0.00           H
ATOM   1367  CA  LYS A 145      87.900  59.740  45.520  1.00  0.00           C
ATOM   1368  CB  LYS A 145      88.730  58.870  46.500  1.00  0.00           C
ATOM   1369  CG  LYS A 145      89.920  59.600  46.970  1.00  0.00           C
ATOM   1370  CD  LYS A 145      91.180  58.970  46.340  1.00  0.00           C
ATOM   1371  CE  LYS A 145      92.410  59.400  47.200  1.00  0.00           C
ATOM   1372  NZ  LYS A 145      93.550  58.510  46.980  1.00  0.00           N
ATOM   1373  HZ1 LYS A 145      94.040  58.780  46.150  1.00  0.00           H
ATOM   1374  HZ2 LYS A 145      94.190  58.570  47.740  1.00  0.00           H
ATOM   1375  HZ3 LYS A 145      93.280  57.570  46.740  1.00  0.00           H
ATOM   1376  C   LYS A 145      86.810  58.760  44.990  1.00  0.00           C
ATOM   1377  O   LYS A 145      85.920  58.330  45.730  1.00  0.00           O
ATOM   1378  N   VAL A 146      86.790  58.490  43.690  1.00  0.00           N
ATOM   1379  H   VAL A 146      87.610  58.790  43.200  1.00  0.00           H
ATOM   1380  CA  VAL A 146      85.790  57.660  42.890  1.00  0.00           C
ATOM   1381  CB  VAL A 146      85.950  58.050  41.390  1.00  0.00           C
ATOM   1382  CG1 VAL A 146      84.960  57.240  40.560  1.00  0.00           C
ATOM   1383  CG2 VAL A 146      85.770  59.590  41.110  1.00  0.00           C
ATOM   1384  C   VAL A 146      85.940  56.130  43.170  1.00  0.00           C
ATOM   1385  O   VAL A 146      87.010  55.600  43.420  1.00  0.00           O
ATOM   1386  N   LEU A 147      84.780  55.510  43.240  1.00  0.00           N
ATOM   1387  H   LEU A 147      83.920  56.010  43.360  1.00  0.00           H
ATOM   1388  CA  LEU A 147      84.670  54.040  43.300  1.00  0.00           C
ATOM   1389  CB  LEU A 147      83.500  53.680  44.200  1.00  0.00           C
ATOM   1390  CG  LEU A 147      83.590  54.090  45.710  1.00  0.00           C
ATOM   1391  CD1 LEU A 147      82.280  53.760  46.440  1.00  0.00           C
ATOM   1392  CD2 LEU A 147      84.850  53.420  46.280  1.00  0.00           C
ATOM   1393  C   LEU A 147      84.550  53.460  41.840  1.00  0.00           C
ATOM   1394  O   LEU A 147      85.230  52.500  41.470  1.00  0.00           O
ATOM   1395  N   ASN A 148      83.530  54.000  41.130  1.00  0.00           N
ATOM   1396  H   ASN A 148      82.930  54.720  41.490  1.00  0.00           H
ATOM   1397  CA  ASN A 148      83.310  53.460  39.760  1.00  0.00           C
ATOM   1398  CB  ASN A 148      81.850  53.030  39.390  1.00  0.00           C
ATOM   1399  CG  ASN A 148      80.710  53.960  39.760  1.00  0.00           C
ATOM   1400  OD1 ASN A 148      80.840  54.770  40.620  1.00  0.00           O
ATOM   1401  ND2 ASN A 148      79.680  53.720  39.120  1.00  0.00           N
ATOM   1402 1HD2 ASN A 148      79.660  53.180  38.270  1.00  0.00           H
ATOM   1403 2HD2 ASN A 148      78.800  54.090  39.440  1.00  0.00           H
ATOM   1404  C   ASN A 148      83.570  54.410  38.570  1.00  0.00           C
ATOM   1405  O   ASN A 148      83.200  55.610  38.600  1.00  0.00           O
ATOM   1406  N   ASN A 149      83.910  53.790  37.410  1.00  0.00           N
ATOM   1407  H   ASN A 149      84.180  52.830  37.310  1.00  0.00           H
ATOM   1408  CA  ASN A 149      83.990  54.590  36.160  1.00  0.00           C
ATOM   1409  CB  ASN A 149      84.790  53.830  35.050  1.00  0.00           C
ATOM   1410  CG  ASN A 149      86.290  53.600  35.210  1.00  0.00           C
ATOM   1411  OD1 ASN A 149      86.790  53.420  36.270  1.00  0.00           O
ATOM   1412  ND2 ASN A 149      86.970  53.550  34.080  1.00  0.00           N
ATOM   1413 1HD2 ASN A 149      86.500  53.650  33.210  1.00  0.00           H
ATOM   1414 2HD2 ASN A 149      87.960  53.380  34.170  1.00  0.00           H
ATOM   1415  C   ASN A 149      82.690  55.050  35.510  1.00  0.00           C
ATOM   1416  O   ASN A 149      81.710  54.290  35.420  1.00  0.00           O
ATOM   1417  N   GLY A 150      82.790  56.140  34.900  1.00  0.00           N
ATOM   1418  H   GLY A 150      83.590  56.730  35.020  1.00  0.00           H
ATOM   1419  CA  GLY A 150      81.640  56.760  34.280  1.00  0.00           C
ATOM   1420  C   GLY A 150      81.960  58.110  33.670  1.00  0.00           C
ATOM   1421  O   GLY A 150      82.800  58.800  34.290  1.00  0.00           O
ATOM   1422  N   ASP A 151      81.130  58.530  32.710  1.00  0.00           N
ATOM   1423  H   ASP A 151      80.390  57.870  32.540  1.00  0.00           H
ATOM   1424  CA  ASP A 151      81.300  59.870  32.080  1.00  0.00           C
ATOM   1425  CB  ASP A 151      80.520  59.850  30.740  1.00  0.00           C
ATOM   1426  CG  ASP A 151      81.010  58.910  29.610  1.00  0.00           C
ATOM   1427  OD1 ASP A 151      80.240  58.430  28.780  1.00  0.00           O
ATOM   1428  OD2 ASP A 151      82.210  58.610  29.600  1.00  0.00           O
ATOM   1429  C   ASP A 151      80.770  60.980  32.910  1.00  0.00           C
ATOM   1430  O   ASP A 151      79.690  60.870  33.470  1.00  0.00           O
ATOM   1431  N   LEU A 152      81.260  62.140  32.490  1.00  0.00           N
ATOM   1432  H   LEU A 152      81.930  62.140  31.750  1.00  0.00           H
ATOM   1433  CA  LEU A 152      80.790  63.520  32.950  1.00  0.00           C
ATOM   1434  CB  LEU A 152      81.980  64.410  33.440  1.00  0.00           C
ATOM   1435  CG  LEU A 152      82.680  63.750  34.630  1.00  0.00           C
ATOM   1436  CD1 LEU A 152      84.020  64.470  34.860  1.00  0.00           C
ATOM   1437  CD2 LEU A 152      81.900  63.830  35.970  1.00  0.00           C
ATOM   1438  C   LEU A 152      79.970  64.180  31.830  1.00  0.00           C
ATOM   1439  O   LEU A 152      80.240  64.150  30.640  1.00  0.00           O
ATOM   1440  N   GLY A 153      78.770  64.620  32.290  1.00  0.00           N
ATOM   1441  H   GLY A 153      78.420  64.500  33.220  1.00  0.00           H
ATOM   1442  CA  GLY A 153      77.910  65.500  31.410  1.00  0.00           C
ATOM   1443  C   GLY A 153      77.000  66.490  32.170  1.00  0.00           C
ATOM   1444  O   GLY A 153      76.980  66.490  33.420  1.00  0.00           O
ATOM   1445  N   GLU A 154      76.900  67.670  31.550  1.00  0.00           N
ATOM   1446  H   GLU A 154      77.420  67.820  30.710  1.00  0.00           H
ATOM   1447  CA  GLU A 154      76.050  68.770  32.010  1.00  0.00           C
ATOM   1448  CB  GLU A 154      76.310  69.990  31.150  1.00  0.00           C
ATOM   1449  CG  GLU A 154      77.710  70.680  31.470  1.00  0.00           C
ATOM   1450  CD  GLU A 154      77.870  72.100  30.920  1.00  0.00           C
ATOM   1451  OE1 GLU A 154      78.810  72.270  30.180  1.00  0.00           O
ATOM   1452  OE2 GLU A 154      77.050  72.960  31.340  1.00  0.00           O
ATOM   1453  C   GLU A 154      74.570  68.400  32.060  1.00  0.00           C
ATOM   1454  O   GLU A 154      74.110  67.360  31.610  1.00  0.00           O
ATOM   1455  N   ASN A 155      74.000  69.080  33.090  1.00  0.00           N
ATOM   1456  H   ASN A 155      74.480  69.780  33.610  1.00  0.00           H
ATOM   1457  CA  ASN A 155      72.610  69.030  33.630  1.00  0.00           C
ATOM   1458  CB  ASN A 155      71.690  69.620  32.540  1.00  0.00           C
ATOM   1459  CG  ASN A 155      70.540  70.280  33.330  1.00  0.00           C
ATOM   1460  OD1 ASN A 155      70.630  70.810  34.420  1.00  0.00           O
ATOM   1461  ND2 ASN A 155      69.400  70.430  32.710  1.00  0.00           N
ATOM   1462 1HD2 ASN A 155      69.100  70.170  31.790  1.00  0.00           H
ATOM   1463 2HD2 ASN A 155      68.770  70.970  33.270  1.00  0.00           H
ATOM   1464  C   ASN A 155      72.050  67.760  34.380  1.00  0.00           C
ATOM   1465  O   ASN A 155      70.890  67.540  34.550  1.00  0.00           O
ATOM   1466  N   LYS A 156      73.030  66.920  34.680  1.00  0.00           N
ATOM   1467  H   LYS A 156      73.970  66.990  34.330  1.00  0.00           H
ATOM   1468  CA  LYS A 156      72.790  65.680  35.450  1.00  0.00           C
ATOM   1469  CB  LYS A 156      73.970  64.720  35.420  1.00  0.00           C
ATOM   1470  CG  LYS A 156      74.410  64.390  34.030  1.00  0.00           C
ATOM   1471  CD  LYS A 156      73.580  63.290  33.470  1.00  0.00           C
ATOM   1472  CE  LYS A 156      73.790  62.920  32.000  1.00  0.00           C
ATOM   1473  NZ  LYS A 156      72.720  61.960  31.690  1.00  0.00           N
ATOM   1474  HZ1 LYS A 156      73.170  61.080  31.880  1.00  0.00           H
ATOM   1475  HZ2 LYS A 156      71.980  62.320  32.250  1.00  0.00           H
ATOM   1476  HZ3 LYS A 156      72.520  61.990  30.710  1.00  0.00           H
ATOM   1477  C   LYS A 156      72.520  65.960  36.950  1.00  0.00           C
ATOM   1478  O   LYS A 156      73.140  66.820  37.550  1.00  0.00           O
ATOM   1479  N   GLY A 157      71.680  65.070  37.520  1.00  0.00           N
ATOM   1480  H   GLY A 157      71.180  64.290  37.140  1.00  0.00           H
ATOM   1481  CA  GLY A 157      71.470  65.130  38.940  1.00  0.00           C
ATOM   1482  C   GLY A 157      72.540  64.520  39.800  1.00  0.00           C
ATOM   1483  O   GLY A 157      73.250  63.550  39.430  1.00  0.00           O
ATOM   1484  N   VAL A 158      72.740  65.100  41.020  1.00  0.00           N
ATOM   1485  H   VAL A 158      72.470  66.050  41.170  1.00  0.00           H
ATOM   1486  CA  VAL A 158      73.410  64.410  42.130  1.00  0.00           C
ATOM   1487  CB  VAL A 158      74.630  65.260  42.570  1.00  0.00           C
ATOM   1488  CG1 VAL A 158      75.720  64.400  43.140  1.00  0.00           C
ATOM   1489  CG2 VAL A 158      75.200  66.170  41.430  1.00  0.00           C
ATOM   1490  C   VAL A 158      72.460  64.160  43.290  1.00  0.00           C
ATOM   1491  O   VAL A 158      71.980  65.000  44.040  1.00  0.00           O
ATOM   1492  N   ASN A 159      72.310  62.900  43.500  1.00  0.00           N
ATOM   1493  H   ASN A 159      72.980  62.260  43.130  1.00  0.00           H
ATOM   1494  CA  ASN A 159      71.380  62.170  44.440  1.00  0.00           C
ATOM   1495  CB  ASN A 159      70.890  60.850  43.790  1.00  0.00           C
ATOM   1496  CG  ASN A 159      70.590  61.030  42.270  1.00  0.00           C
ATOM   1497  OD1 ASN A 159      71.400  60.910  41.380  1.00  0.00           O
ATOM   1498  ND2 ASN A 159      69.390  61.310  41.890  1.00  0.00           N
ATOM   1499 1HD2 ASN A 159      68.540  61.410  42.420  1.00  0.00           H
ATOM   1500 2HD2 ASN A 159      69.410  61.470  40.900  1.00  0.00           H
ATOM   1501  C   ASN A 159      72.040  61.900  45.860  1.00  0.00           C
ATOM   1502  O   ASN A 159      72.490  60.790  46.030  1.00  0.00           O
ATOM   1503  N   LEU A 160      72.280  62.900  46.730  1.00  0.00           N
ATOM   1504  H   LEU A 160      71.770  63.740  46.560  1.00  0.00           H
ATOM   1505  CA  LEU A 160      72.920  62.750  48.050  1.00  0.00           C
ATOM   1506  CB  LEU A 160      73.210  64.180  48.610  1.00  0.00           C
ATOM   1507  CG  LEU A 160      74.100  65.180  47.800  1.00  0.00           C
ATOM   1508  CD1 LEU A 160      74.410  66.390  48.660  1.00  0.00           C
ATOM   1509  CD2 LEU A 160      75.420  64.510  47.320  1.00  0.00           C
ATOM   1510  C   LEU A 160      71.980  61.990  48.970  1.00  0.00           C
ATOM   1511  O   LEU A 160      70.830  62.470  49.200  1.00  0.00           O
ATOM   1512  N   PRO A 161      72.500  60.960  49.610  1.00  0.00           N
ATOM   1513  CA  PRO A 161      72.010  60.260  50.820  1.00  0.00           C
ATOM   1514  CB  PRO A 161      72.830  59.020  50.950  1.00  0.00           C
ATOM   1515  CG  PRO A 161      74.070  59.180  50.050  1.00  0.00           C
ATOM   1516  CD  PRO A 161      73.570  60.170  49.020  1.00  0.00           C
ATOM   1517  C   PRO A 161      72.230  61.130  52.090  1.00  0.00           C
ATOM   1518  O   PRO A 161      73.100  62.000  52.130  1.00  0.00           O
ATOM   1519  N   GLY A 162      71.300  61.040  53.040  1.00  0.00           N
ATOM   1520  H   GLY A 162      70.500  60.450  52.930  1.00  0.00           H
ATOM   1521  CA  GLY A 162      71.570  61.440  54.430  1.00  0.00           C
ATOM   1522  C   GLY A 162      71.820  62.920  54.880  1.00  0.00           C
ATOM   1523  O   GLY A 162      71.420  63.210  56.020  1.00  0.00           O
ATOM   1524  N   VAL A 163      72.520  63.740  54.120  1.00  0.00           N
ATOM   1525  H   VAL A 163      73.030  63.360  53.340  1.00  0.00           H
ATOM   1526  CA  VAL A 163      72.720  65.160  54.420  1.00  0.00           C
ATOM   1527  CB  VAL A 163      74.060  65.630  53.740  1.00  0.00           C
ATOM   1528  CG1 VAL A 163      75.210  64.680  54.180  1.00  0.00           C
ATOM   1529  CG2 VAL A 163      74.080  65.710  52.220  1.00  0.00           C
ATOM   1530  C   VAL A 163      71.450  65.990  53.980  1.00  0.00           C
ATOM   1531  O   VAL A 163      70.670  65.620  53.100  1.00  0.00           O
ATOM   1532  N   SER A 164      71.170  66.950  54.850  1.00  0.00           N
ATOM   1533  H   SER A 164      71.980  67.310  55.330  1.00  0.00           H
ATOM   1534  CA  SER A 164      69.880  67.730  54.850  1.00  0.00           C
ATOM   1535  CB  SER A 164      69.660  68.790  55.910  1.00  0.00           C
ATOM   1536  OG  SER A 164      68.250  69.180  56.030  1.00  0.00           O
ATOM   1537  HG  SER A 164      67.700  68.350  55.910  1.00  0.00           H
ATOM   1538  C   SER A 164      69.390  68.340  53.500  1.00  0.00           C
ATOM   1539  O   SER A 164      68.210  68.510  53.280  1.00  0.00           O
ATOM   1540  N   ILE A 165      70.340  68.890  52.750  1.00  0.00           N
ATOM   1541  H   ILE A 165      71.100  69.350  53.210  1.00  0.00           H
ATOM   1542  CA  ILE A 165      70.060  69.360  51.370  1.00  0.00           C
ATOM   1543  CB  ILE A 165      70.440  68.350  50.250  1.00  0.00           C
ATOM   1544  CG1 ILE A 165      69.700  66.980  50.310  1.00  0.00           C
ATOM   1545  CG2 ILE A 165      71.960  68.390  50.200  1.00  0.00           C
ATOM   1546  CD  ILE A 165      70.040  66.030  49.140  1.00  0.00           C
ATOM   1547  C   ILE A 165      68.770  70.160  51.050  1.00  0.00           C
ATOM   1548  O   ILE A 165      67.820  69.710  50.410  1.00  0.00           O
ATOM   1549  N   ALA A 166      68.830  71.430  51.480  1.00  0.00           N
ATOM   1550  H   ALA A 166      69.600  71.790  52.000  1.00  0.00           H
ATOM   1551  CA  ALA A 166      67.710  72.430  51.500  1.00  0.00           C
ATOM   1552  CB  ALA A 166      68.370  73.680  52.120  1.00  0.00           C
ATOM   1553  C   ALA A 166      66.780  72.830  50.300  1.00  0.00           C
ATOM   1554  O   ALA A 166      66.360  73.980  50.050  1.00  0.00           O
ATOM   1555  N   LEU A 167      66.360  71.770  49.630  1.00  0.00           N
ATOM   1556  H   LEU A 167      66.840  70.930  49.880  1.00  0.00           H
ATOM   1557  CA  LEU A 167      65.380  71.750  48.510  1.00  0.00           C
ATOM   1558  CB  LEU A 167      65.760  70.590  47.650  1.00  0.00           C
ATOM   1559  CG  LEU A 167      67.130  70.640  46.960  1.00  0.00           C
ATOM   1560  CD1 LEU A 167      67.450  69.500  46.040  1.00  0.00           C
ATOM   1561  CD2 LEU A 167      67.310  72.020  46.250  1.00  0.00           C
ATOM   1562  C   LEU A 167      63.920  71.560  48.960  1.00  0.00           C
ATOM   1563  O   LEU A 167      63.770  70.680  49.800  1.00  0.00           O
ATOM   1564  N   PRO A 168      62.990  72.410  48.440  1.00  0.00           N
ATOM   1565  CA  PRO A 168      61.530  72.220  48.600  1.00  0.00           C
ATOM   1566  CB  PRO A 168      60.810  73.500  48.260  1.00  0.00           C
ATOM   1567  CG  PRO A 168      61.930  74.410  47.690  1.00  0.00           C
ATOM   1568  CD  PRO A 168      63.300  73.790  47.990  1.00  0.00           C
ATOM   1569  C   PRO A 168      61.010  70.920  47.920  1.00  0.00           C
ATOM   1570  O   PRO A 168      61.530  70.690  46.830  1.00  0.00           O
ATOM   1571  N   ALA A 169      59.960  70.320  48.490  1.00  0.00           N
ATOM   1572  H   ALA A 169      59.320  70.910  48.980  1.00  0.00           H
ATOM   1573  CA  ALA A 169      59.290  69.090  48.030  1.00  0.00           C
ATOM   1574  CB  ALA A 169      58.220  68.640  49.020  1.00  0.00           C
ATOM   1575  C   ALA A 169      58.840  69.110  46.540  1.00  0.00           C
ATOM   1576  O   ALA A 169      59.100  68.160  45.790  1.00  0.00           O
ATOM   1577  N   LEU A 170      58.410  70.270  46.020  1.00  0.00           N
ATOM   1578  H   LEU A 170      58.020  70.920  46.660  1.00  0.00           H
ATOM   1579  CA  LEU A 170      57.990  70.370  44.620  1.00  0.00           C
ATOM   1580  CB  LEU A 170      56.670  71.140  44.410  1.00  0.00           C
ATOM   1581  CG  LEU A 170      55.330  70.390  44.700  1.00  0.00           C
ATOM   1582  CD1 LEU A 170      54.170  71.130  44.010  1.00  0.00           C
ATOM   1583  CD2 LEU A 170      55.360  68.950  44.160  1.00  0.00           C
ATOM   1584  C   LEU A 170      59.030  70.960  43.600  1.00  0.00           C
ATOM   1585  O   LEU A 170      59.370  72.120  43.670  1.00  0.00           O
ATOM   1586  N   ALA A 171      59.600  70.130  42.680  1.00  0.00           N
ATOM   1587  H   ALA A 171      59.450  69.150  42.730  1.00  0.00           H
ATOM   1588  CA  ALA A 171      60.510  70.660  41.550  1.00  0.00           C
ATOM   1589  CB  ALA A 171      61.340  69.500  40.990  1.00  0.00           C
ATOM   1590  C   ALA A 171      59.640  71.220  40.380  1.00  0.00           C
ATOM   1591  O   ALA A 171      58.450  70.950  40.340  1.00  0.00           O
ATOM   1592  N   GLU A 172      60.190  71.920  39.420  1.00  0.00           N
ATOM   1593  H   GLU A 172      61.180  71.980  39.320  1.00  0.00           H
ATOM   1594  CA  GLU A 172      59.420  72.630  38.370  1.00  0.00           C
ATOM   1595  CB  GLU A 172      60.450  73.380  37.590  1.00  0.00           C
ATOM   1596  CG  GLU A 172      59.720  74.470  36.880  1.00  0.00           C
ATOM   1597  CD  GLU A 172      60.810  75.360  36.210  1.00  0.00           C
ATOM   1598  OE1 GLU A 172      60.950  75.210  35.010  1.00  0.00           O
ATOM   1599  OE2 GLU A 172      61.430  76.170  36.880  1.00  0.00           O
ATOM   1600  C   GLU A 172      58.610  71.690  37.440  1.00  0.00           C
ATOM   1601  O   GLU A 172      57.390  71.860  37.230  1.00  0.00           O
ATOM   1602  N   LYS A 173      59.270  70.630  36.980  1.00  0.00           N
ATOM   1603  H   LYS A 173      60.240  70.490  37.210  1.00  0.00           H
ATOM   1604  CA  LYS A 173      58.600  69.490  36.370  1.00  0.00           C
ATOM   1605  CB  LYS A 173      59.480  68.640  35.370  1.00  0.00           C
ATOM   1606  CG  LYS A 173      58.660  67.740  34.390  1.00  0.00           C
ATOM   1607  CD  LYS A 173      59.340  66.970  33.290  1.00  0.00           C
ATOM   1608  CE  LYS A 173      58.440  66.010  32.540  1.00  0.00           C
ATOM   1609  NZ  LYS A 173      58.030  64.860  33.330  1.00  0.00           N
ATOM   1610  HZ1 LYS A 173      57.330  65.170  33.980  1.00  0.00           H
ATOM   1611  HZ2 LYS A 173      57.480  64.190  32.840  1.00  0.00           H
ATOM   1612  HZ3 LYS A 173      58.800  64.510  33.870  1.00  0.00           H
ATOM   1613  C   LYS A 173      57.660  68.700  37.250  1.00  0.00           C
ATOM   1614  O   LYS A 173      56.510  68.510  36.890  1.00  0.00           O
ATOM   1615  N   ASP A 174      57.940  68.450  38.520  1.00  0.00           N
ATOM   1616  H   ASP A 174      58.870  68.640  38.810  1.00  0.00           H
ATOM   1617  CA  ASP A 174      57.040  67.760  39.530  1.00  0.00           C
ATOM   1618  CB  ASP A 174      57.840  67.360  40.740  1.00  0.00           C
ATOM   1619  CG  ASP A 174      58.840  66.250  40.530  1.00  0.00           C
ATOM   1620  OD1 ASP A 174      58.350  65.160  40.860  1.00  0.00           O
ATOM   1621  OD2 ASP A 174      59.930  66.610  40.010  1.00  0.00           O
ATOM   1622  C   ASP A 174      55.790  68.570  39.950  1.00  0.00           C
ATOM   1623  O   ASP A 174      54.700  67.990  40.040  1.00  0.00           O
ATOM   1624  N   LYS A 175      55.990  69.860  39.940  1.00  0.00           N
ATOM   1625  H   LYS A 175      56.880  70.260  39.730  1.00  0.00           H
ATOM   1626  CA  LYS A 175      54.890  70.880  39.960  1.00  0.00           C
ATOM   1627  CB  LYS A 175      55.360  72.280  40.070  1.00  0.00           C
ATOM   1628  CG  LYS A 175      54.370  73.270  40.680  1.00  0.00           C
ATOM   1629  CD  LYS A 175      55.110  74.470  41.240  1.00  0.00           C
ATOM   1630  CE  LYS A 175      54.140  75.380  41.900  1.00  0.00           C
ATOM   1631  NZ  LYS A 175      54.980  76.510  42.300  1.00  0.00           N
ATOM   1632  HZ1 LYS A 175      55.480  76.800  41.480  1.00  0.00           H
ATOM   1633  HZ2 LYS A 175      54.440  77.320  42.530  1.00  0.00           H
ATOM   1634  HZ3 LYS A 175      55.620  76.330  43.040  1.00  0.00           H
ATOM   1635  C   LYS A 175      53.950  70.750  38.760  1.00  0.00           C
ATOM   1636  O   LYS A 175      52.860  70.280  39.090  1.00  0.00           O
ATOM   1637  N   GLN A 176      54.500  70.810  37.580  1.00  0.00           N
ATOM   1638  H   GLN A 176      55.480  70.990  37.430  1.00  0.00           H
ATOM   1639  CA  GLN A 176      53.730  70.640  36.320  1.00  0.00           C
ATOM   1640  CB  GLN A 176      54.770  70.790  35.200  1.00  0.00           C
ATOM   1641  CG  GLN A 176      54.150  71.060  33.870  1.00  0.00           C
ATOM   1642  CD  GLN A 176      55.240  71.260  32.820  1.00  0.00           C
ATOM   1643  OE1 GLN A 176      55.930  72.300  32.800  1.00  0.00           O
ATOM   1644  NE2 GLN A 176      55.770  70.170  32.370  1.00  0.00           N
ATOM   1645 1HE2 GLN A 176      55.450  69.220  32.490  1.00  0.00           H
ATOM   1646 2HE2 GLN A 176      56.710  70.420  32.140  1.00  0.00           H
ATOM   1647  C   GLN A 176      53.030  69.300  36.160  1.00  0.00           C
ATOM   1648  O   GLN A 176      51.820  69.330  36.070  1.00  0.00           O
ATOM   1649  N   ASP A 177      53.780  68.190  36.470  1.00  0.00           N
ATOM   1650  H   ASP A 177      54.780  68.250  36.410  1.00  0.00           H
ATOM   1651  CA  ASP A 177      53.310  66.830  36.570  1.00  0.00           C
ATOM   1652  CB  ASP A 177      54.440  65.840  36.920  1.00  0.00           C
ATOM   1653  CG  ASP A 177      55.620  65.740  35.870  1.00  0.00           C
ATOM   1654  OD1 ASP A 177      56.810  65.690  36.270  1.00  0.00           O
ATOM   1655  OD2 ASP A 177      55.320  65.470  34.680  1.00  0.00           O
ATOM   1656  C   ASP A 177      52.140  66.710  37.570  1.00  0.00           C
ATOM   1657  O   ASP A 177      51.080  66.090  37.320  1.00  0.00           O
ATOM   1658  N   LEU A 178      52.300  67.250  38.820  1.00  0.00           N
ATOM   1659  H   LEU A 178      53.170  67.690  39.000  1.00  0.00           H
ATOM   1660  CA  LEU A 178      51.230  67.350  39.850  1.00  0.00           C
ATOM   1661  CB  LEU A 178      51.900  67.780  41.200  1.00  0.00           C
ATOM   1662  CG  LEU A 178      50.950  67.640  42.390  1.00  0.00           C
ATOM   1663  CD1 LEU A 178      51.310  66.310  43.080  1.00  0.00           C
ATOM   1664  CD2 LEU A 178      51.010  68.840  43.210  1.00  0.00           C
ATOM   1665  C   LEU A 178      50.050  68.270  39.380  1.00  0.00           C
ATOM   1666  O   LEU A 178      48.890  67.840  39.490  1.00  0.00           O
ATOM   1667  N   ILE A 179      50.330  69.440  38.860  1.00  0.00           N
ATOM   1668  H   ILE A 179      51.210  69.920  38.990  1.00  0.00           H
ATOM   1669  CA  ILE A 179      49.300  70.440  38.310  1.00  0.00           C
ATOM   1670  CB  ILE A 179      49.850  71.860  37.990  1.00  0.00           C
ATOM   1671  CG1 ILE A 179      50.110  72.560  39.320  1.00  0.00           C
ATOM   1672  CG2 ILE A 179      49.120  72.630  36.970  1.00  0.00           C
ATOM   1673  CD  ILE A 179      50.710  73.980  39.390  1.00  0.00           C
ATOM   1674  C   ILE A 179      48.220  69.870  37.340  1.00  0.00           C
ATOM   1675  O   ILE A 179      47.090  70.290  37.340  1.00  0.00           O
ATOM   1676  N   PHE A 180      48.820  69.010  36.490  1.00  0.00           N
ATOM   1677  H   PHE A 180      49.820  68.980  36.390  1.00  0.00           H
ATOM   1678  CA  PHE A 180      48.040  68.330  35.440  1.00  0.00           C
ATOM   1679  CB  PHE A 180      48.900  67.480  34.410  1.00  0.00           C
ATOM   1680  CG  PHE A 180      48.130  67.130  33.130  1.00  0.00           C
ATOM   1681  CD1 PHE A 180      48.130  68.050  32.120  1.00  0.00           C
ATOM   1682  HD1 PHE A 180      48.930  68.790  32.140  1.00  0.00           H
ATOM   1683  CD2 PHE A 180      47.320  65.980  33.100  1.00  0.00           C
ATOM   1684  HD2 PHE A 180      47.540  65.150  33.770  1.00  0.00           H
ATOM   1685  CE1 PHE A 180      47.360  67.780  30.980  1.00  0.00           C
ATOM   1686  HE1 PHE A 180      47.400  68.510  30.170  1.00  0.00           H
ATOM   1687  CE2 PHE A 180      46.550  65.760  31.970  1.00  0.00           C
ATOM   1688  HE2 PHE A 180      46.150  64.760  31.790  1.00  0.00           H
ATOM   1689  CZ  PHE A 180      46.550  66.640  30.870  1.00  0.00           C
ATOM   1690  HZ  PHE A 180      46.010  66.470  29.940  1.00  0.00           H
ATOM   1691  C   PHE A 180      47.010  67.280  35.950  1.00  0.00           C
ATOM   1692  O   PHE A 180      45.960  67.140  35.400  1.00  0.00           O
ATOM   1693  N   GLY A 181      47.430  66.600  36.950  1.00  0.00           N
ATOM   1694  H   GLY A 181      48.430  66.630  37.070  1.00  0.00           H
ATOM   1695  CA  GLY A 181      46.710  65.590  37.720  1.00  0.00           C
ATOM   1696  C   GLY A 181      45.690  66.310  38.620  1.00  0.00           C
ATOM   1697  O   GLY A 181      44.520  65.870  38.810  1.00  0.00           O
ATOM   1698  N   CYS A 182      46.060  67.550  39.000  1.00  0.00           N
ATOM   1699  H   CYS A 182      47.030  67.800  39.000  1.00  0.00           H
ATOM   1700  CA  CYS A 182      45.140  68.440  39.710  1.00  0.00           C
ATOM   1701  CB  CYS A 182      45.910  69.670  40.210  1.00  0.00           C
ATOM   1702  SG  CYS A 182      47.240  69.390  41.410  1.00  0.00           S
ATOM   1703  HG  CYS A 182      48.260  69.410  40.560  1.00  0.00           H
ATOM   1704  C   CYS A 182      43.960  68.850  38.840  1.00  0.00           C
ATOM   1705  O   CYS A 182      42.850  68.520  39.190  1.00  0.00           O
ATOM   1706  N   GLU A 183      44.200  69.240  37.610  1.00  0.00           N
ATOM   1707  H   GLU A 183      45.100  69.630  37.450  1.00  0.00           H
ATOM   1708  CA  GLU A 183      43.200  69.460  36.560  1.00  0.00           C
ATOM   1709  CB  GLU A 183      43.740  70.160  35.340  1.00  0.00           C
ATOM   1710  CG  GLU A 183      44.240  71.600  35.590  1.00  0.00           C
ATOM   1711  CD  GLU A 183      44.610  72.510  34.440  1.00  0.00           C
ATOM   1712  OE1 GLU A 183      44.870  72.110  33.300  1.00  0.00           O
ATOM   1713  OE2 GLU A 183      44.960  73.660  34.780  1.00  0.00           O
ATOM   1714  C   GLU A 183      42.430  68.180  36.140  1.00  0.00           C
ATOM   1715  O   GLU A 183      41.200  68.180  36.230  1.00  0.00           O
ATOM   1716  N   GLN A 184      43.140  67.090  35.870  1.00  0.00           N
ATOM   1717  H   GLN A 184      44.130  67.190  35.780  1.00  0.00           H
ATOM   1718  CA  GLN A 184      42.540  65.730  35.690  1.00  0.00           C
ATOM   1719  CB  GLN A 184      43.570  64.640  35.280  1.00  0.00           C
ATOM   1720  CG  GLN A 184      43.920  64.650  33.790  1.00  0.00           C
ATOM   1721  CD  GLN A 184      42.730  64.570  32.890  1.00  0.00           C
ATOM   1722  OE1 GLN A 184      42.090  63.570  32.770  1.00  0.00           O
ATOM   1723  NE2 GLN A 184      42.540  65.610  32.050  1.00  0.00           N
ATOM   1724 1HE2 GLN A 184      43.290  66.250  31.900  1.00  0.00           H
ATOM   1725 2HE2 GLN A 184      41.700  65.670  31.520  1.00  0.00           H
ATOM   1726  C   GLN A 184      41.640  65.090  36.750  1.00  0.00           C
ATOM   1727  O   GLN A 184      40.650  64.360  36.470  1.00  0.00           O
ATOM   1728  N   GLY A 185      41.890  65.530  37.960  1.00  0.00           N
ATOM   1729  H   GLY A 185      42.800  65.890  38.180  1.00  0.00           H
ATOM   1730  CA  GLY A 185      41.210  64.930  39.180  1.00  0.00           C
ATOM   1731  C   GLY A 185      41.730  63.530  39.570  1.00  0.00           C
ATOM   1732  O   GLY A 185      41.020  62.530  39.620  1.00  0.00           O
ATOM   1733  N   VAL A 186      43.020  63.470  39.900  1.00  0.00           N
ATOM   1734  H   VAL A 186      43.720  64.130  39.640  1.00  0.00           H
ATOM   1735  CA  VAL A 186      43.670  62.260  40.440  1.00  0.00           C
ATOM   1736  CB  VAL A 186      45.240  62.330  40.320  1.00  0.00           C
ATOM   1737  CG1 VAL A 186      45.450  62.260  38.810  1.00  0.00           C
ATOM   1738  CG2 VAL A 186      45.990  63.420  41.140  1.00  0.00           C
ATOM   1739  C   VAL A 186      43.260  61.900  41.920  1.00  0.00           C
ATOM   1740  O   VAL A 186      42.570  62.660  42.610  1.00  0.00           O
ATOM   1741  N   ASP A 187      43.120  60.550  41.970  1.00  0.00           N
ATOM   1742  H   ASP A 187      42.990  59.870  41.250  1.00  0.00           H
ATOM   1743  CA  ASP A 187      42.720  59.960  43.310  1.00  0.00           C
ATOM   1744  CB  ASP A 187      42.410  58.460  43.250  1.00  0.00           C
ATOM   1745  CG  ASP A 187      41.360  58.280  42.150  1.00  0.00           C
ATOM   1746  OD1 ASP A 187      41.770  58.310  41.030  1.00  0.00           O
ATOM   1747  OD2 ASP A 187      40.180  57.930  42.400  1.00  0.00           O
ATOM   1748  C   ASP A 187      43.880  60.010  44.380  1.00  0.00           C
ATOM   1749  O   ASP A 187      43.710  60.790  45.320  1.00  0.00           O
ATOM   1750  N   PHE A 188      45.080  59.420  44.130  1.00  0.00           N
ATOM   1751  H   PHE A 188      45.200  58.960  43.250  1.00  0.00           H
ATOM   1752  CA  PHE A 188      46.210  59.450  45.090  1.00  0.00           C
ATOM   1753  CB  PHE A 188      46.370  58.010  45.600  1.00  0.00           C
ATOM   1754  CG  PHE A 188      45.150  57.500  46.390  1.00  0.00           C
ATOM   1755  CD1 PHE A 188      44.140  56.850  45.660  1.00  0.00           C
ATOM   1756  HD1 PHE A 188      44.200  56.650  44.590  1.00  0.00           H
ATOM   1757  CD2 PHE A 188      45.090  57.640  47.800  1.00  0.00           C
ATOM   1758  HD2 PHE A 188      45.940  58.080  48.340  1.00  0.00           H
ATOM   1759  CE1 PHE A 188      43.110  56.360  46.420  1.00  0.00           C
ATOM   1760  HE1 PHE A 188      42.330  55.790  45.910  1.00  0.00           H
ATOM   1761  CE2 PHE A 188      44.060  57.100  48.500  1.00  0.00           C
ATOM   1762  HE2 PHE A 188      43.860  57.510  49.490  1.00  0.00           H
ATOM   1763  CZ  PHE A 188      43.030  56.430  47.790  1.00  0.00           C
ATOM   1764  HZ  PHE A 188      42.260  55.930  48.380  1.00  0.00           H
ATOM   1765  C   PHE A 188      47.500  60.030  44.470  1.00  0.00           C
ATOM   1766  O   PHE A 188      47.680  60.170  43.270  1.00  0.00           O
ATOM   1767  N   VAL A 189      48.130  60.720  45.370  1.00  0.00           N
ATOM   1768  H   VAL A 189      47.690  61.070  46.200  1.00  0.00           H
ATOM   1769  CA  VAL A 189      49.490  61.200  45.100  1.00  0.00           C
ATOM   1770  CB  VAL A 189      49.330  62.750  45.110  1.00  0.00           C
ATOM   1771  CG1 VAL A 189      50.670  63.400  44.910  1.00  0.00           C
ATOM   1772  CG2 VAL A 189      48.450  63.340  43.970  1.00  0.00           C
ATOM   1773  C   VAL A 189      50.500  60.640  46.110  1.00  0.00           C
ATOM   1774  O   VAL A 189      50.500  60.940  47.280  1.00  0.00           O
ATOM   1775  N   ALA A 190      51.420  59.820  45.520  1.00  0.00           N
ATOM   1776  H   ALA A 190      51.570  59.780  44.530  1.00  0.00           H
ATOM   1777  CA  ALA A 190      52.620  59.320  46.140  1.00  0.00           C
ATOM   1778  CB  ALA A 190      53.120  57.970  45.490  1.00  0.00           C
ATOM   1779  C   ALA A 190      53.770  60.310  46.060  1.00  0.00           C
ATOM   1780  O   ALA A 190      54.790  60.300  45.300  1.00  0.00           O
ATOM   1781  N   ALA A 191      53.740  61.110  47.100  1.00  0.00           N
ATOM   1782  H   ALA A 191      53.290  60.830  47.950  1.00  0.00           H
ATOM   1783  CA  ALA A 191      54.630  62.280  47.210  1.00  0.00           C
ATOM   1784  CB  ALA A 191      53.970  63.510  47.950  1.00  0.00           C
ATOM   1785  C   ALA A 191      56.050  61.980  47.760  1.00  0.00           C
ATOM   1786  O   ALA A 191      56.250  61.690  48.920  1.00  0.00           O
ATOM   1787  N   SER A 192      57.070  62.280  46.980  1.00  0.00           N
ATOM   1788  H   SER A 192      56.880  62.470  46.020  1.00  0.00           H
ATOM   1789  CA  SER A 192      58.540  62.200  47.310  1.00  0.00           C
ATOM   1790  CB  SER A 192      59.430  61.810  46.120  1.00  0.00           C
ATOM   1791  OG  SER A 192      59.400  60.440  45.830  1.00  0.00           O
ATOM   1792  HG  SER A 192      60.150  60.140  46.430  1.00  0.00           H
ATOM   1793  C   SER A 192      59.030  63.560  47.940  1.00  0.00           C
ATOM   1794  O   SER A 192      58.310  64.580  47.960  1.00  0.00           O
ATOM   1795  N   PHE A 193      60.320  63.640  48.300  1.00  0.00           N
ATOM   1796  H   PHE A 193      60.850  62.790  48.240  1.00  0.00           H
ATOM   1797  CA  PHE A 193      61.110  64.740  48.890  1.00  0.00           C
ATOM   1798  CB  PHE A 193      61.640  65.690  47.770  1.00  0.00           C
ATOM   1799  CG  PHE A 193      63.100  66.170  48.130  1.00  0.00           C
ATOM   1800  CD1 PHE A 193      64.090  65.220  47.980  1.00  0.00           C
ATOM   1801  HD1 PHE A 193      63.880  64.310  47.410  1.00  0.00           H
ATOM   1802  CD2 PHE A 193      63.550  67.410  48.590  1.00  0.00           C
ATOM   1803  HD2 PHE A 193      62.900  68.280  48.690  1.00  0.00           H
ATOM   1804  CE1 PHE A 193      65.400  65.410  48.200  1.00  0.00           C
ATOM   1805  HE1 PHE A 193      65.980  64.480  48.170  1.00  0.00           H
ATOM   1806  CE2 PHE A 193      64.900  67.600  48.830  1.00  0.00           C
ATOM   1807  HE2 PHE A 193      65.190  68.540  49.290  1.00  0.00           H
ATOM   1808  CZ  PHE A 193      65.900  66.650  48.640  1.00  0.00           C
ATOM   1809  HZ  PHE A 193      66.990  66.730  48.710  1.00  0.00           H
ATOM   1810  C   PHE A 193      60.400  65.430  50.130  1.00  0.00           C
ATOM   1811  O   PHE A 193      60.890  66.380  50.780  1.00  0.00           O
ATOM   1812  N   ILE A 194      59.360  64.720  50.630  1.00  0.00           N
ATOM   1813  H   ILE A 194      58.740  64.320  49.950  1.00  0.00           H
ATOM   1814  CA  ILE A 194      58.700  64.980  51.990  1.00  0.00           C
ATOM   1815  CB  ILE A 194      57.590  63.990  52.250  1.00  0.00           C
ATOM   1816  CG1 ILE A 194      56.530  64.030  51.070  1.00  0.00           C
ATOM   1817  CG2 ILE A 194      56.950  64.380  53.600  1.00  0.00           C
ATOM   1818  CD  ILE A 194      55.680  65.290  50.910  1.00  0.00           C
ATOM   1819  C   ILE A 194      59.770  64.730  53.020  1.00  0.00           C
ATOM   1820  O   ILE A 194      60.280  63.650  53.170  1.00  0.00           O
ATOM   1821  N   ARG A 195      60.250  65.870  53.580  1.00  0.00           N
ATOM   1822  H   ARG A 195      59.950  66.800  53.340  1.00  0.00           H
ATOM   1823  CA  ARG A 195      61.390  65.890  54.520  1.00  0.00           C
ATOM   1824  CB  ARG A 195      62.530  66.780  54.030  1.00  0.00           C
ATOM   1825  CG  ARG A 195      63.370  65.960  53.070  1.00  0.00           C
ATOM   1826  CD  ARG A 195      64.480  66.830  52.310  1.00  0.00           C
ATOM   1827  NE  ARG A 195      65.270  65.930  51.470  1.00  0.00           N
ATOM   1828  HE  ARG A 195      64.760  65.720  50.630  1.00  0.00           H
ATOM   1829  CZ  ARG A 195      66.480  65.350  51.740  1.00  0.00           C
ATOM   1830  NH1 ARG A 195      67.010  64.500  50.810  1.00  0.00           N
ATOM   1831 1HH1 ARG A 195      66.500  64.260  49.980  1.00  0.00           H
ATOM   1832 2HH1 ARG A 195      67.920  64.080  50.900  1.00  0.00           H
ATOM   1833  NH2 ARG A 195      67.190  65.740  52.750  1.00  0.00           N
ATOM   1834 1HH2 ARG A 195      66.900  66.500  53.330  1.00  0.00           H
ATOM   1835 2HH2 ARG A 195      68.020  65.200  52.890  1.00  0.00           H
ATOM   1836  C   ARG A 195      60.930  66.340  55.930  1.00  0.00           C
ATOM   1837  O   ARG A 195      61.550  66.080  56.970  1.00  0.00           O
ATOM   1838  N   LYS A 196      59.960  67.280  55.880  1.00  0.00           N
ATOM   1839  H   LYS A 196      59.810  67.830  55.060  1.00  0.00           H
ATOM   1840  CA  LYS A 196      59.300  67.800  57.130  1.00  0.00           C
ATOM   1841  CB  LYS A 196      60.240  68.840  57.760  1.00  0.00           C
ATOM   1842  CG  LYS A 196      60.630  70.030  56.860  1.00  0.00           C
ATOM   1843  CD  LYS A 196      61.810  69.860  55.890  1.00  0.00           C
ATOM   1844  CE  LYS A 196      62.190  71.210  55.240  1.00  0.00           C
ATOM   1845  NZ  LYS A 196      63.330  71.160  54.320  1.00  0.00           N
ATOM   1846  HZ1 LYS A 196      63.540  72.020  53.840  1.00  0.00           H
ATOM   1847  HZ2 LYS A 196      64.150  70.930  54.840  1.00  0.00           H
ATOM   1848  HZ3 LYS A 196      63.180  70.430  53.660  1.00  0.00           H
ATOM   1849  C   LYS A 196      57.900  68.460  56.830  1.00  0.00           C
ATOM   1850  O   LYS A 196      57.430  68.390  55.730  1.00  0.00           O
ATOM   1851  N   ARG A 197      57.280  69.050  57.810  1.00  0.00           N
ATOM   1852  H   ARG A 197      57.710  69.030  58.710  1.00  0.00           H
ATOM   1853  CA  ARG A 197      55.990  69.690  57.790  1.00  0.00           C
ATOM   1854  CB  ARG A 197      56.030  70.630  59.010  1.00  0.00           C
ATOM   1855  CG  ARG A 197      54.710  71.330  59.310  1.00  0.00           C
ATOM   1856  CD  ARG A 197      54.820  72.420  60.350  1.00  0.00           C
ATOM   1857  NE  ARG A 197      54.920  71.930  61.720  1.00  0.00           N
ATOM   1858  HE  ARG A 197      55.810  71.520  61.930  1.00  0.00           H
ATOM   1859  CZ  ARG A 197      54.040  72.090  62.740  1.00  0.00           C
ATOM   1860  NH1 ARG A 197      52.930  72.880  62.570  1.00  0.00           N
ATOM   1861 1HH1 ARG A 197      52.610  73.160  61.670  1.00  0.00           H
ATOM   1862 2HH1 ARG A 197      52.390  73.020  63.400  1.00  0.00           H
ATOM   1863  NH2 ARG A 197      54.360  71.780  63.960  1.00  0.00           N
ATOM   1864 1HH2 ARG A 197      55.200  71.250  64.110  1.00  0.00           H
ATOM   1865 2HH2 ARG A 197      53.720  71.970  64.710  1.00  0.00           H
ATOM   1866  C   ARG A 197      55.670  70.560  56.560  1.00  0.00           C
ATOM   1867  O   ARG A 197      54.760  70.260  55.750  1.00  0.00           O
ATOM   1868  N   SER A 198      56.420  71.660  56.370  1.00  0.00           N
ATOM   1869  H   SER A 198      56.930  72.080  57.130  1.00  0.00           H
ATOM   1870  CA  SER A 198      56.330  72.580  55.210  1.00  0.00           C
ATOM   1871  CB  SER A 198      57.470  73.640  55.240  1.00  0.00           C
ATOM   1872  OG  SER A 198      58.760  73.240  54.800  1.00  0.00           O
ATOM   1873  HG  SER A 198      59.400  73.370  55.550  1.00  0.00           H
ATOM   1874  C   SER A 198      56.100  71.990  53.870  1.00  0.00           C
ATOM   1875  O   SER A 198      55.120  72.320  53.130  1.00  0.00           O
ATOM   1876  N   ASP A 199      56.920  71.000  53.560  1.00  0.00           N
ATOM   1877  H   ASP A 199      57.590  70.760  54.260  1.00  0.00           H
ATOM   1878  CA  ASP A 199      56.810  70.060  52.440  1.00  0.00           C
ATOM   1879  CB  ASP A 199      57.790  68.930  52.700  1.00  0.00           C
ATOM   1880  CG  ASP A 199      59.230  69.320  52.580  1.00  0.00           C
ATOM   1881  OD1 ASP A 199      59.990  68.750  53.290  1.00  0.00           O
ATOM   1882  OD2 ASP A 199      59.640  70.100  51.700  1.00  0.00           O
ATOM   1883  C   ASP A 199      55.390  69.460  52.190  1.00  0.00           C
ATOM   1884  O   ASP A 199      54.690  69.610  51.200  1.00  0.00           O
ATOM   1885  N   VAL A 200      54.900  68.810  53.240  1.00  0.00           N
ATOM   1886  H   VAL A 200      55.370  68.780  54.120  1.00  0.00           H
ATOM   1887  CA  VAL A 200      53.540  68.160  53.230  1.00  0.00           C
ATOM   1888  CB  VAL A 200      53.330  67.280  54.500  1.00  0.00           C
ATOM   1889  CG1 VAL A 200      52.480  66.060  54.030  1.00  0.00           C
ATOM   1890  CG2 VAL A 200      54.660  66.970  55.250  1.00  0.00           C
ATOM   1891  C   VAL A 200      52.380  69.240  53.030  1.00  0.00           C
ATOM   1892  O   VAL A 200      51.630  69.120  52.060  1.00  0.00           O
ATOM   1893  N   ILE A 201      52.480  70.400  53.740  1.00  0.00           N
ATOM   1894  H   ILE A 201      52.990  70.310  54.590  1.00  0.00           H
ATOM   1895  CA  ILE A 201      51.490  71.510  53.660  1.00  0.00           C
ATOM   1896  CB  ILE A 201      51.770  72.580  54.760  1.00  0.00           C
ATOM   1897  CG1 ILE A 201      51.770  71.930  56.190  1.00  0.00           C
ATOM   1898  CG2 ILE A 201      50.920  73.900  54.690  1.00  0.00           C
ATOM   1899  CD  ILE A 201      52.090  72.930  57.350  1.00  0.00           C
ATOM   1900  C   ILE A 201      51.400  72.150  52.260  1.00  0.00           C
ATOM   1901  O   ILE A 201      50.320  72.160  51.670  1.00  0.00           O
ATOM   1902  N   GLU A 202      52.580  72.300  51.620  1.00  0.00           N
ATOM   1903  H   GLU A 202      53.340  72.530  52.220  1.00  0.00           H
ATOM   1904  CA  GLU A 202      52.700  72.850  50.290  1.00  0.00           C
ATOM   1905  CB  GLU A 202      54.170  73.190  49.950  1.00  0.00           C
ATOM   1906  CG  GLU A 202      54.250  73.940  48.680  1.00  0.00           C
ATOM   1907  CD  GLU A 202      55.620  74.720  48.440  1.00  0.00           C
ATOM   1908  OE1 GLU A 202      56.220  74.680  47.390  1.00  0.00           O
ATOM   1909  OE2 GLU A 202      56.040  75.360  49.440  1.00  0.00           O
ATOM   1910  C   GLU A 202      51.970  72.000  49.220  1.00  0.00           C
ATOM   1911  O   GLU A 202      50.960  72.440  48.630  1.00  0.00           O
ATOM   1912  N   ILE A 203      52.240  70.650  49.170  1.00  0.00           N
ATOM   1913  H   ILE A 203      53.030  70.250  49.630  1.00  0.00           H
ATOM   1914  CA  ILE A 203      51.640  69.770  48.190  1.00  0.00           C
ATOM   1915  CB  ILE A 203      52.370  68.370  48.080  1.00  0.00           C
ATOM   1916  CG1 ILE A 203      53.870  68.680  47.840  1.00  0.00           C
ATOM   1917  CG2 ILE A 203      51.850  67.610  46.860  1.00  0.00           C
ATOM   1918  CD  ILE A 203      54.720  67.350  47.630  1.00  0.00           C
ATOM   1919  C   ILE A 203      50.110  69.570  48.380  1.00  0.00           C
ATOM   1920  O   ILE A 203      49.320  69.680  47.440  1.00  0.00           O
ATOM   1921  N   ARG A 204      49.660  69.650  49.640  1.00  0.00           N
ATOM   1922  H   ARG A 204      50.320  69.790  50.380  1.00  0.00           H
ATOM   1923  CA  ARG A 204      48.240  69.470  50.040  1.00  0.00           C
ATOM   1924  CB  ARG A 204      48.200  69.270  51.600  1.00  0.00           C
ATOM   1925  CG  ARG A 204      46.980  68.470  52.080  1.00  0.00           C
ATOM   1926  CD  ARG A 204      46.990  68.340  53.540  1.00  0.00           C
ATOM   1927  NE  ARG A 204      45.740  67.700  53.870  1.00  0.00           N
ATOM   1928  HE  ARG A 204      45.740  66.730  53.600  1.00  0.00           H
ATOM   1929  CZ  ARG A 204      44.700  68.190  54.510  1.00  0.00           C
ATOM   1930  NH1 ARG A 204      44.590  69.470  54.850  1.00  0.00           N
ATOM   1931 1HH1 ARG A 204      45.300  70.110  54.570  1.00  0.00           H
ATOM   1932 2HH1 ARG A 204      43.750  69.830  55.260  1.00  0.00           H
ATOM   1933  NH2 ARG A 204      43.790  67.300  54.720  1.00  0.00           N
ATOM   1934 1HH2 ARG A 204      44.010  66.330  54.550  1.00  0.00           H
ATOM   1935 2HH2 ARG A 204      42.850  67.470  55.000  1.00  0.00           H
ATOM   1936  C   ARG A 204      47.540  70.830  49.670  1.00  0.00           C
ATOM   1937  O   ARG A 204      46.290  70.840  49.550  1.00  0.00           O
ATOM   1938  N   GLU A 205      48.300  71.940  49.600  1.00  0.00           N
ATOM   1939  H   GLU A 205      49.160  72.000  50.120  1.00  0.00           H
ATOM   1940  CA  GLU A 205      47.650  73.200  49.190  1.00  0.00           C
ATOM   1941  CB  GLU A 205      48.540  74.410  49.460  1.00  0.00           C
ATOM   1942  CG  GLU A 205      48.890  74.610  50.920  1.00  0.00           C
ATOM   1943  CD  GLU A 205      49.800  75.710  51.330  1.00  0.00           C
ATOM   1944  OE1 GLU A 205      49.420  76.510  52.200  1.00  0.00           O
ATOM   1945  OE2 GLU A 205      50.810  75.980  50.670  1.00  0.00           O
ATOM   1946  C   GLU A 205      47.380  73.290  47.660  1.00  0.00           C
ATOM   1947  O   GLU A 205      46.290  73.640  47.250  1.00  0.00           O
ATOM   1948  N   HIS A 206      48.340  72.860  46.880  1.00  0.00           N
ATOM   1949  H   HIS A 206      49.210  72.800  47.370  1.00  0.00           H
ATOM   1950  CA  HIS A 206      48.320  72.820  45.360  1.00  0.00           C
ATOM   1951  CB  HIS A 206      49.690  72.440  44.820  1.00  0.00           C
ATOM   1952  CG  HIS A 206      50.770  73.500  45.020  1.00  0.00           C
ATOM   1953  ND1 HIS A 206      51.730  73.400  45.950  1.00  0.00           N
ATOM   1954  HD1 HIS A 206      51.680  72.850  46.790  1.00  0.00           H
ATOM   1955  CD2 HIS A 206      51.110  74.450  44.150  1.00  0.00           C
ATOM   1956  HD2 HIS A 206      50.570  74.610  43.220  1.00  0.00           H
ATOM   1957  CE1 HIS A 206      52.660  74.310  45.750  1.00  0.00           C
ATOM   1958  HE1 HIS A 206      53.640  74.340  46.220  1.00  0.00           H
ATOM   1959  NE2 HIS A 206      52.270  74.910  44.610  1.00  0.00           N
ATOM   1960  C   HIS A 206      47.250  71.900  44.790  1.00  0.00           C
ATOM   1961  O   HIS A 206      46.270  72.380  44.180  1.00  0.00           O
ATOM   1962  N   LEU A 207      47.040  70.770  45.490  1.00  0.00           N
ATOM   1963  H   LEU A 207      47.590  70.480  46.280  1.00  0.00           H
ATOM   1964  CA  LEU A 207      45.920  69.800  45.150  1.00  0.00           C
ATOM   1965  CB  LEU A 207      46.000  68.610  46.090  1.00  0.00           C
ATOM   1966  CG  LEU A 207      47.110  67.680  45.860  1.00  0.00           C
ATOM   1967  CD1 LEU A 207      47.040  66.490  46.840  1.00  0.00           C
ATOM   1968  CD2 LEU A 207      47.060  67.100  44.490  1.00  0.00           C
ATOM   1969  C   LEU A 207      44.540  70.420  45.220  1.00  0.00           C
ATOM   1970  O   LEU A 207      43.780  70.240  44.250  1.00  0.00           O
ATOM   1971  N   LYS A 208      44.270  71.200  46.280  1.00  0.00           N
ATOM   1972  H   LYS A 208      44.960  71.440  46.960  1.00  0.00           H
ATOM   1973  CA  LYS A 208      43.090  72.060  46.430  1.00  0.00           C
ATOM   1974  CB  LYS A 208      42.910  72.650  47.820  1.00  0.00           C
ATOM   1975  CG  LYS A 208      41.560  73.230  48.230  1.00  0.00           C
ATOM   1976  CD  LYS A 208      41.660  73.890  49.600  1.00  0.00           C
ATOM   1977  CE  LYS A 208      40.270  74.260  50.010  1.00  0.00           C
ATOM   1978  NZ  LYS A 208      40.260  74.920  51.320  1.00  0.00           N
ATOM   1979  HZ1 LYS A 208      41.130  75.400  51.410  1.00  0.00           H
ATOM   1980  HZ2 LYS A 208      39.490  75.530  51.500  1.00  0.00           H
ATOM   1981  HZ3 LYS A 208      40.130  74.200  52.000  1.00  0.00           H
ATOM   1982  C   LYS A 208      43.100  73.290  45.520  1.00  0.00           C
ATOM   1983  O   LYS A 208      42.110  73.480  44.760  1.00  0.00           O
ATOM   1984  N   ALA A 209      44.120  74.190  45.570  1.00  0.00           N
ATOM   1985  H   ALA A 209      44.790  74.080  46.310  1.00  0.00           H
ATOM   1986  CA  ALA A 209      44.230  75.430  44.760  1.00  0.00           C
ATOM   1987  CB  ALA A 209      45.680  75.910  44.980  1.00  0.00           C
ATOM   1988  C   ALA A 209      43.920  75.210  43.280  1.00  0.00           C
ATOM   1989  O   ALA A 209      43.000  75.850  42.740  1.00  0.00           O
ATOM   1990  N   HIS A 210      44.590  74.200  42.700  1.00  0.00           N
ATOM   1991  H   HIS A 210      45.450  73.850  43.080  1.00  0.00           H
ATOM   1992  CA  HIS A 210      44.390  73.700  41.300  1.00  0.00           C
ATOM   1993  CB  HIS A 210      45.790  73.390  40.710  1.00  0.00           C
ATOM   1994  CG  HIS A 210      46.030  74.020  39.330  1.00  0.00           C
ATOM   1995  ND1 HIS A 210      46.340  75.240  39.050  1.00  0.00           N
ATOM   1996  CD2 HIS A 210      45.720  73.420  38.200  1.00  0.00           C
ATOM   1997  HD2 HIS A 210      45.680  72.340  38.030  1.00  0.00           H
ATOM   1998  CE1 HIS A 210      46.250  75.380  37.790  1.00  0.00           C
ATOM   1999  HE1 HIS A 210      46.420  76.240  37.140  1.00  0.00           H
ATOM   2000  NE2 HIS A 210      45.830  74.250  37.220  1.00  0.00           N
ATOM   2001  HE2 HIS A 210      45.720  74.030  36.250  1.00  0.00           H
ATOM   2002  C   HIS A 210      43.420  72.480  41.100  1.00  0.00           C
ATOM   2003  O   HIS A 210      43.300  72.070  39.970  1.00  0.00           O
ATOM   2004  N   GLY A 211      42.580  72.230  42.100  1.00  0.00           N
ATOM   2005  H   GLY A 211      42.610  72.760  42.940  1.00  0.00           H
ATOM   2006  CA  GLY A 211      41.680  71.010  42.080  1.00  0.00           C
ATOM   2007  C   GLY A 211      40.610  70.980  43.100  1.00  0.00           C
ATOM   2008  O   GLY A 211      39.690  71.810  43.070  1.00  0.00           O
ATOM   2009  N   GLY A 212      40.730  70.080  44.020  1.00  0.00           N
ATOM   2010  H   GLY A 212      41.670  69.820  44.270  1.00  0.00           H
ATOM   2011  CA  GLY A 212      39.740  69.890  45.100  1.00  0.00           C
ATOM   2012  C   GLY A 212      40.250  69.060  46.340  1.00  0.00           C
ATOM   2013  O   GLY A 212      41.280  68.410  46.400  1.00  0.00           O
ATOM   2014  N   GLU A 213      39.300  68.780  47.230  1.00  0.00           N
ATOM   2015  H   GLU A 213      38.360  69.110  47.200  1.00  0.00           H
ATOM   2016  CA  GLU A 213      39.610  68.170  48.540  1.00  0.00           C
ATOM   2017  CB  GLU A 213      38.780  68.770  49.680  1.00  0.00           C
ATOM   2018  CG  GLU A 213      39.200  70.310  49.840  1.00  0.00           C
ATOM   2019  CD  GLU A 213      38.510  71.200  50.900  1.00  0.00           C
ATOM   2020  OE1 GLU A 213      37.960  72.210  50.460  1.00  0.00           O
ATOM   2021  OE2 GLU A 213      38.030  70.600  51.880  1.00  0.00           O
ATOM   2022  C   GLU A 213      39.570  66.650  48.660  1.00  0.00           C
ATOM   2023  O   GLU A 213      40.280  65.920  49.350  1.00  0.00           O
ATOM   2024  N   ASN A 214      38.830  66.090  47.660  1.00  0.00           N
ATOM   2025  H   ASN A 214      38.230  66.610  47.050  1.00  0.00           H
ATOM   2026  CA  ASN A 214      38.660  64.660  47.350  1.00  0.00           C
ATOM   2027  CB  ASN A 214      37.690  64.680  46.140  1.00  0.00           C
ATOM   2028  CG  ASN A 214      38.060  65.560  44.950  1.00  0.00           C
ATOM   2029  OD1 ASN A 214      37.980  66.780  44.980  1.00  0.00           O
ATOM   2030  ND2 ASN A 214      38.510  65.000  43.850  1.00  0.00           N
ATOM   2031 1HD2 ASN A 214      38.700  64.020  43.870  1.00  0.00           H
ATOM   2032 2HD2 ASN A 214      38.680  65.560  43.040  1.00  0.00           H
ATOM   2033  C   ASN A 214      39.940  63.790  47.160  1.00  0.00           C
ATOM   2034  O   ASN A 214      40.110  62.850  47.920  1.00  0.00           O
ATOM   2035  N   ILE A 215      40.840  64.490  46.470  1.00  0.00           N
ATOM   2036  H   ILE A 215      40.520  65.260  45.910  1.00  0.00           H
ATOM   2037  CA  ILE A 215      42.240  64.050  46.240  1.00  0.00           C
ATOM   2038  CB  ILE A 215      42.960  65.050  45.300  1.00  0.00           C
ATOM   2039  CG1 ILE A 215      42.080  65.470  44.080  1.00  0.00           C
ATOM   2040  CG2 ILE A 215      44.220  64.420  44.800  1.00  0.00           C
ATOM   2041  CD  ILE A 215      42.660  66.510  43.130  1.00  0.00           C
ATOM   2042  C   ILE A 215      43.110  63.850  47.460  1.00  0.00           C
ATOM   2043  O   ILE A 215      43.140  64.610  48.430  1.00  0.00           O
ATOM   2044  N   HIS A 216      43.800  62.710  47.460  1.00  0.00           N
ATOM   2045  H   HIS A 216      43.740  62.050  46.710  1.00  0.00           H
ATOM   2046  CA  HIS A 216      44.520  62.130  48.630  1.00  0.00           C
ATOM   2047  CB  HIS A 216      44.170  60.650  48.980  1.00  0.00           C
ATOM   2048  CG  HIS A 216      42.650  60.380  48.880  1.00  0.00           C
ATOM   2049  ND1 HIS A 216      41.810  60.580  49.880  1.00  0.00           N
ATOM   2050  CD2 HIS A 216      42.010  59.880  47.860  1.00  0.00           C
ATOM   2051  HD2 HIS A 216      42.480  59.560  46.930  1.00  0.00           H
ATOM   2052  CE1 HIS A 216      40.640  60.010  49.530  1.00  0.00           C
ATOM   2053  HE1 HIS A 216      39.800  59.910  50.230  1.00  0.00           H
ATOM   2054  NE2 HIS A 216      40.760  59.680  48.280  1.00  0.00           N
ATOM   2055  HE2 HIS A 216      39.970  59.460  47.690  1.00  0.00           H
ATOM   2056  C   HIS A 216      46.010  62.390  48.510  1.00  0.00           C
ATOM   2057  O   HIS A 216      46.670  62.120  47.460  1.00  0.00           O
ATOM   2058  N   ILE A 217      46.590  62.700  49.700  1.00  0.00           N
ATOM   2059  H   ILE A 217      46.180  62.790  50.610  1.00  0.00           H
ATOM   2060  CA  ILE A 217      48.080  63.000  49.730  1.00  0.00           C
ATOM   2061  CB  ILE A 217      48.280  64.500  50.030  1.00  0.00           C
ATOM   2062  CG1 ILE A 217      49.730  64.990  49.780  1.00  0.00           C
ATOM   2063  CG2 ILE A 217      47.690  64.930  51.420  1.00  0.00           C
ATOM   2064  CD  ILE A 217      50.600  64.970  51.000  1.00  0.00           C
ATOM   2065  C   ILE A 217      48.890  62.010  50.630  1.00  0.00           C
ATOM   2066  O   ILE A 217      49.130  62.300  51.810  1.00  0.00           O
ATOM   2067  N   ILE A 218      49.650  61.170  49.920  1.00  0.00           N
ATOM   2068  H   ILE A 218      49.890  61.470  49.000  1.00  0.00           H
ATOM   2069  CA  ILE A 218      50.400  60.060  50.530  1.00  0.00           C
ATOM   2070  CB  ILE A 218      50.020  58.720  49.950  1.00  0.00           C
ATOM   2071  CG1 ILE A 218      48.730  58.310  50.660  1.00  0.00           C
ATOM   2072  CG2 ILE A 218      51.180  57.780  49.720  1.00  0.00           C
ATOM   2073  CD  ILE A 218      48.390  56.860  50.290  1.00  0.00           C
ATOM   2074  C   ILE A 218      51.910  60.380  50.600  1.00  0.00           C
ATOM   2075  O   ILE A 218      52.690  60.210  49.680  1.00  0.00           O
ATOM   2076  N   SER A 219      52.340  60.550  51.810  1.00  0.00           N
ATOM   2077  H   SER A 219      51.710  60.420  52.580  1.00  0.00           H
ATOM   2078  CA  SER A 219      53.760  60.950  52.050  1.00  0.00           C
ATOM   2079  CB  SER A 219      53.920  61.690  53.410  1.00  0.00           C
ATOM   2080  OG  SER A 219      53.420  60.890  54.450  1.00  0.00           O
ATOM   2081  HG  SER A 219      53.980  60.070  54.480  1.00  0.00           H
ATOM   2082  C   SER A 219      54.670  59.780  51.920  1.00  0.00           C
ATOM   2083  O   SER A 219      54.770  58.890  52.760  1.00  0.00           O
ATOM   2084  N   LYS A 220      55.550  59.800  50.950  1.00  0.00           N
ATOM   2085  H   LYS A 220      55.740  60.610  50.410  1.00  0.00           H
ATOM   2086  CA  LYS A 220      56.680  58.870  50.930  1.00  0.00           C
ATOM   2087  CB  LYS A 220      57.430  58.860  49.620  1.00  0.00           C
ATOM   2088  CG  LYS A 220      56.630  58.320  48.400  1.00  0.00           C
ATOM   2089  CD  LYS A 220      57.610  58.330  47.210  1.00  0.00           C
ATOM   2090  CE  LYS A 220      56.970  57.970  45.880  1.00  0.00           C
ATOM   2091  NZ  LYS A 220      57.840  58.350  44.800  1.00  0.00           N
ATOM   2092  HZ1 LYS A 220      58.170  59.290  44.900  1.00  0.00           H
ATOM   2093  HZ2 LYS A 220      58.690  57.820  44.820  1.00  0.00           H
ATOM   2094  HZ3 LYS A 220      57.410  58.170  43.920  1.00  0.00           H
ATOM   2095  C   LYS A 220      57.660  59.000  52.020  1.00  0.00           C
ATOM   2096  O   LYS A 220      57.970  60.120  52.420  1.00  0.00           O
ATOM   2097  N   ILE A 221      58.260  57.850  52.360  1.00  0.00           N
ATOM   2098  H   ILE A 221      57.900  56.940  52.160  1.00  0.00           H
ATOM   2099  CA  ILE A 221      59.400  57.940  53.280  1.00  0.00           C
ATOM   2100  CB  ILE A 221      59.080  57.410  54.680  1.00  0.00           C
ATOM   2101  CG1 ILE A 221      58.000  58.110  55.550  1.00  0.00           C
ATOM   2102  CG2 ILE A 221      60.370  57.260  55.550  1.00  0.00           C
ATOM   2103  CD  ILE A 221      58.310  59.590  55.900  1.00  0.00           C
ATOM   2104  C   ILE A 221      60.690  57.450  52.580  1.00  0.00           C
ATOM   2105  O   ILE A 221      61.030  56.280  52.440  1.00  0.00           O
ATOM   2106  N   GLU A 222      61.580  58.340  52.200  1.00  0.00           N
ATOM   2107  H   GLU A 222      61.490  59.310  52.430  1.00  0.00           H
ATOM   2108  CA  GLU A 222      62.790  58.060  51.420  1.00  0.00           C
ATOM   2109  CB  GLU A 222      62.560  58.620  49.970  1.00  0.00           C
ATOM   2110  CG  GLU A 222      62.230  60.110  49.860  1.00  0.00           C
ATOM   2111  CD  GLU A 222      61.970  60.550  48.420  1.00  0.00           C
ATOM   2112  OE1 GLU A 222      62.530  61.610  48.070  1.00  0.00           O
ATOM   2113  OE2 GLU A 222      61.360  59.840  47.660  1.00  0.00           O
ATOM   2114  C   GLU A 222      64.070  58.580  52.010  1.00  0.00           C
ATOM   2115  O   GLU A 222      65.160  58.220  51.600  1.00  0.00           O
ATOM   2116  N   ASN A 223      63.910  59.100  53.260  1.00  0.00           N
ATOM   2117  H   ASN A 223      63.030  58.940  53.720  1.00  0.00           H
ATOM   2118  CA  ASN A 223      65.030  59.690  54.020  1.00  0.00           C
ATOM   2119  CB  ASN A 223      65.380  61.100  53.450  1.00  0.00           C
ATOM   2120  CG  ASN A 223      64.240  62.120  53.560  1.00  0.00           C
ATOM   2121  OD1 ASN A 223      63.830  62.430  54.620  1.00  0.00           O
ATOM   2122  ND2 ASN A 223      63.670  62.670  52.500  1.00  0.00           N
ATOM   2123 1HD2 ASN A 223      63.960  62.480  51.560  1.00  0.00           H
ATOM   2124 2HD2 ASN A 223      63.140  63.500  52.670  1.00  0.00           H
ATOM   2125  C   ASN A 223      64.860  59.730  55.550  1.00  0.00           C
ATOM   2126  O   ASN A 223      63.800  59.880  56.150  1.00  0.00           O
ATOM   2127  N   GLN A 224      66.060  59.940  56.170  1.00  0.00           N
ATOM   2128  H   GLN A 224      66.930  59.680  55.750  1.00  0.00           H
ATOM   2129  CA  GLN A 224      66.180  59.950  57.640  1.00  0.00           C
ATOM   2130  CB  GLN A 224      67.610  59.800  58.100  1.00  0.00           C
ATOM   2131  CG  GLN A 224      68.090  58.370  57.860  1.00  0.00           C
ATOM   2132  CD  GLN A 224      69.590  58.200  58.190  1.00  0.00           C
ATOM   2133  OE1 GLN A 224      69.990  57.830  59.280  1.00  0.00           O
ATOM   2134  NE2 GLN A 224      70.500  58.440  57.230  1.00  0.00           N
ATOM   2135 1HE2 GLN A 224      70.100  58.730  56.360  1.00  0.00           H
ATOM   2136 2HE2 GLN A 224      71.470  58.390  57.420  1.00  0.00           H
ATOM   2137  C   GLN A 224      65.550  61.160  58.390  1.00  0.00           C
ATOM   2138  O   GLN A 224      64.980  60.910  59.480  1.00  0.00           O
ATOM   2139  N   GLU A 225      65.710  62.410  57.820  1.00  0.00           N
ATOM   2140  H   GLU A 225      66.410  62.770  57.200  1.00  0.00           H
ATOM   2141  CA  GLU A 225      64.890  63.560  58.180  1.00  0.00           C
ATOM   2142  CB  GLU A 225      65.150  64.690  57.130  1.00  0.00           C
ATOM   2143  CG  GLU A 225      65.080  66.070  57.660  1.00  0.00           C
ATOM   2144  CD  GLU A 225      65.650  67.280  56.930  1.00  0.00           C
ATOM   2145  OE1 GLU A 225      65.300  68.430  57.250  1.00  0.00           O
ATOM   2146  OE2 GLU A 225      66.630  67.110  56.140  1.00  0.00           O
ATOM   2147  C   GLU A 225      63.340  63.370  58.290  1.00  0.00           C
ATOM   2148  O   GLU A 225      62.740  63.870  59.290  1.00  0.00           O
ATOM   2149  N   GLY A 226      62.830  62.730  57.260  1.00  0.00           N
ATOM   2150  H   GLY A 226      63.420  62.410  56.520  1.00  0.00           H
ATOM   2151  CA  GLY A 226      61.420  62.430  57.110  1.00  0.00           C
ATOM   2152  C   GLY A 226      61.010  61.340  58.130  1.00  0.00           C
ATOM   2153  O   GLY A 226      60.120  61.620  58.960  1.00  0.00           O
ATOM   2154  N   LEU A 227      61.880  60.360  58.210  1.00  0.00           N
ATOM   2155  H   LEU A 227      62.570  60.250  57.480  1.00  0.00           H
ATOM   2156  CA  LEU A 227      61.800  59.230  59.210  1.00  0.00           C
ATOM   2157  CB  LEU A 227      62.940  58.220  58.840  1.00  0.00           C
ATOM   2158  CG  LEU A 227      62.840  56.950  59.740  1.00  0.00           C
ATOM   2159  CD1 LEU A 227      61.620  56.100  59.340  1.00  0.00           C
ATOM   2160  CD2 LEU A 227      64.080  56.050  59.450  1.00  0.00           C
ATOM   2161  C   LEU A 227      61.850  59.810  60.620  1.00  0.00           C
ATOM   2162  O   LEU A 227      61.220  59.250  61.560  1.00  0.00           O
ATOM   2163  N   ASN A 228      62.730  60.800  60.830  1.00  0.00           N
ATOM   2164  H   ASN A 228      63.470  60.930  60.170  1.00  0.00           H
ATOM   2165  CA  ASN A 228      62.830  61.590  62.070  1.00  0.00           C
ATOM   2166  CB  ASN A 228      64.160  62.390  62.280  1.00  0.00           C
ATOM   2167  CG  ASN A 228      65.060  61.370  63.040  1.00  0.00           C
ATOM   2168  OD1 ASN A 228      65.090  60.180  62.760  1.00  0.00           O
ATOM   2169  ND2 ASN A 228      66.020  61.830  63.800  1.00  0.00           N
ATOM   2170 1HD2 ASN A 228      66.260  62.800  63.870  1.00  0.00           H
ATOM   2171 2HD2 ASN A 228      66.480  61.180  64.400  1.00  0.00           H
ATOM   2172  C   ASN A 228      61.610  62.440  62.450  1.00  0.00           C
ATOM   2173  O   ASN A 228      61.130  62.210  63.540  1.00  0.00           O
ATOM   2174  N   ASN A 229      61.210  63.440  61.650  1.00  0.00           N
ATOM   2175  H   ASN A 229      61.790  63.710  60.870  1.00  0.00           H
ATOM   2176  CA  ASN A 229      59.970  64.250  61.740  1.00  0.00           C
ATOM   2177  CB  ASN A 229      60.160  65.400  60.680  1.00  0.00           C
ATOM   2178  CG  ASN A 229      61.320  66.350  60.970  1.00  0.00           C
ATOM   2179  OD1 ASN A 229      61.670  66.580  62.120  1.00  0.00           O
ATOM   2180  ND2 ASN A 229      61.890  66.730  59.880  1.00  0.00           N
ATOM   2181 1HD2 ASN A 229      61.760  66.280  59.000  1.00  0.00           H
ATOM   2182 2HD2 ASN A 229      62.550  67.470  59.970  1.00  0.00           H
ATOM   2183  C   ASN A 229      58.620  63.580  61.600  1.00  0.00           C
ATOM   2184  O   ASN A 229      57.620  64.180  61.120  1.00  0.00           O
ATOM   2185  N   PHE A 230      58.570  62.310  62.070  1.00  0.00           N
ATOM   2186  H   PHE A 230      59.150  62.010  62.830  1.00  0.00           H
ATOM   2187  CA  PHE A 230      57.500  61.330  61.670  1.00  0.00           C
ATOM   2188  CB  PHE A 230      57.750  59.940  62.300  1.00  0.00           C
ATOM   2189  CG  PHE A 230      56.540  59.030  62.110  1.00  0.00           C
ATOM   2190  CD1 PHE A 230      55.580  59.120  63.130  1.00  0.00           C
ATOM   2191  HD1 PHE A 230      55.790  59.810  63.940  1.00  0.00           H
ATOM   2192  CD2 PHE A 230      56.570  57.940  61.230  1.00  0.00           C
ATOM   2193  HD2 PHE A 230      57.240  57.860  60.380  1.00  0.00           H
ATOM   2194  CE1 PHE A 230      54.630  58.130  63.210  1.00  0.00           C
ATOM   2195  HE1 PHE A 230      53.780  58.380  63.830  1.00  0.00           H
ATOM   2196  CE2 PHE A 230      55.570  56.960  61.330  1.00  0.00           C
ATOM   2197  HE2 PHE A 230      55.690  56.010  60.810  1.00  0.00           H
ATOM   2198  CZ  PHE A 230      54.620  57.040  62.350  1.00  0.00           C
ATOM   2199  HZ  PHE A 230      53.710  56.440  62.320  1.00  0.00           H
ATOM   2200  C   PHE A 230      56.100  61.900  62.120  1.00  0.00           C
ATOM   2201  O   PHE A 230      55.190  62.110  61.280  1.00  0.00           O
ATOM   2202  N   ASP A 231      56.030  62.440  63.320  1.00  0.00           N
ATOM   2203  H   ASP A 231      56.750  62.240  63.980  1.00  0.00           H
ATOM   2204  CA  ASP A 231      54.780  62.950  63.860  1.00  0.00           C
ATOM   2205  CB  ASP A 231      54.930  63.360  65.320  1.00  0.00           C
ATOM   2206  CG  ASP A 231      55.370  62.130  66.110  1.00  0.00           C
ATOM   2207  OD1 ASP A 231      54.750  61.030  65.950  1.00  0.00           O
ATOM   2208  OD2 ASP A 231      56.460  62.060  66.630  1.00  0.00           O
ATOM   2209  C   ASP A 231      54.080  64.070  63.060  1.00  0.00           C
ATOM   2210  O   ASP A 231      53.030  63.830  62.470  1.00  0.00           O
ATOM   2211  N   GLU A 232      54.920  65.070  62.600  1.00  0.00           N
ATOM   2212  H   GLU A 232      55.900  64.890  62.650  1.00  0.00           H
ATOM   2213  CA  GLU A 232      54.490  66.180  61.710  1.00  0.00           C
ATOM   2214  CB  GLU A 232      55.630  67.170  61.580  1.00  0.00           C
ATOM   2215  CG  GLU A 232      55.520  68.260  62.620  1.00  0.00           C
ATOM   2216  CD  GLU A 232      56.790  68.980  62.950  1.00  0.00           C
ATOM   2217  OE1 GLU A 232      57.500  68.550  63.860  1.00  0.00           O
ATOM   2218  OE2 GLU A 232      57.050  70.010  62.270  1.00  0.00           O
ATOM   2219  C   GLU A 232      54.050  65.720  60.340  1.00  0.00           C
ATOM   2220  O   GLU A 232      53.070  66.210  59.810  1.00  0.00           O
ATOM   2221  N   ILE A 233      54.780  64.840  59.680  1.00  0.00           N
ATOM   2222  H   ILE A 233      55.620  64.510  60.110  1.00  0.00           H
ATOM   2223  CA  ILE A 233      54.390  64.300  58.350  1.00  0.00           C
ATOM   2224  CB  ILE A 233      55.600  63.470  57.790  1.00  0.00           C
ATOM   2225  CG1 ILE A 233      56.780  64.420  57.400  1.00  0.00           C
ATOM   2226  CG2 ILE A 233      55.160  62.780  56.450  1.00  0.00           C
ATOM   2227  CD  ILE A 233      58.180  63.890  57.640  1.00  0.00           C
ATOM   2228  C   ILE A 233      53.030  63.600  58.350  1.00  0.00           C
ATOM   2229  O   ILE A 233      52.020  63.990  57.740  1.00  0.00           O
ATOM   2230  N   LEU A 234      52.930  62.770  59.400  1.00  0.00           N
ATOM   2231  H   LEU A 234      53.710  62.590  60.010  1.00  0.00           H
ATOM   2232  CA  LEU A 234      51.820  61.880  59.540  1.00  0.00           C
ATOM   2233  CB  LEU A 234      52.140  60.730  60.480  1.00  0.00           C
ATOM   2234  CG  LEU A 234      51.140  59.590  60.530  1.00  0.00           C
ATOM   2235  CD1 LEU A 234      51.290  58.720  59.290  1.00  0.00           C
ATOM   2236  CD2 LEU A 234      51.270  58.720  61.790  1.00  0.00           C
ATOM   2237  C   LEU A 234      50.430  62.630  59.810  1.00  0.00           C
ATOM   2238  O   LEU A 234      49.360  62.140  59.440  1.00  0.00           O
ATOM   2239  N   GLU A 235      50.470  63.850  60.440  1.00  0.00           N
ATOM   2240  H   GLU A 235      51.370  64.190  60.700  1.00  0.00           H
ATOM   2241  CA  GLU A 235      49.320  64.750  60.630  1.00  0.00           C
ATOM   2242  CB  GLU A 235      49.740  65.920  61.510  1.00  0.00           C
ATOM   2243  CG  GLU A 235      48.620  66.880  61.870  1.00  0.00           C
ATOM   2244  CD  GLU A 235      47.720  66.300  62.950  1.00  0.00           C
ATOM   2245  OE1 GLU A 235      46.500  66.740  62.810  1.00  0.00           O
ATOM   2246  OE2 GLU A 235      48.270  65.750  63.910  1.00  0.00           O
ATOM   2247  C   GLU A 235      48.660  65.120  59.290  1.00  0.00           C
ATOM   2248  O   GLU A 235      47.530  64.630  59.100  1.00  0.00           O
ATOM   2249  N   ALA A 236      49.250  66.070  58.570  1.00  0.00           N
ATOM   2250  H   ALA A 236      50.140  66.500  58.710  1.00  0.00           H
ATOM   2251  CA  ALA A 236      48.660  66.520  57.340  1.00  0.00           C
ATOM   2252  CB  ALA A 236      49.350  67.700  56.670  1.00  0.00           C
ATOM   2253  C   ALA A 236      48.440  65.370  56.340  1.00  0.00           C
ATOM   2254  O   ALA A 236      47.350  65.330  55.740  1.00  0.00           O
ATOM   2255  N   SER A 237      49.470  64.460  56.140  1.00  0.00           N
ATOM   2256  H   SER A 237      50.320  64.460  56.660  1.00  0.00           H
ATOM   2257  CA  SER A 237      49.360  63.300  55.190  1.00  0.00           C
ATOM   2258  CB  SER A 237      50.720  62.650  55.230  1.00  0.00           C
ATOM   2259  OG  SER A 237      50.780  61.440  54.410  1.00  0.00           O
ATOM   2260  HG  SER A 237      51.720  61.090  54.450  1.00  0.00           H
ATOM   2261  C   SER A 237      48.170  62.300  55.540  1.00  0.00           C
ATOM   2262  O   SER A 237      47.810  62.160  56.720  1.00  0.00           O
ATOM   2263  N   ASP A 238      47.840  61.620  54.430  1.00  0.00           N
ATOM   2264  H   ASP A 238      48.190  61.980  53.560  1.00  0.00           H
ATOM   2265  CA  ASP A 238      46.770  60.610  54.470  1.00  0.00           C
ATOM   2266  CB  ASP A 238      46.020  60.610  53.130  1.00  0.00           C
ATOM   2267  CG  ASP A 238      44.970  61.750  53.040  1.00  0.00           C
ATOM   2268  OD1 ASP A 238      43.930  61.620  53.710  1.00  0.00           O
ATOM   2269  OD2 ASP A 238      45.210  62.650  52.230  1.00  0.00           O
ATOM   2270  C   ASP A 238      47.140  59.170  54.760  1.00  0.00           C
ATOM   2271  O   ASP A 238      46.340  58.350  55.290  1.00  0.00           O
ATOM   2272  N   GLY A 239      48.440  58.890  54.540  1.00  0.00           N
ATOM   2273  H   GLY A 239      48.940  59.600  54.060  1.00  0.00           H
ATOM   2274  CA  GLY A 239      49.130  57.570  54.700  1.00  0.00           C
ATOM   2275  C   GLY A 239      50.630  57.660  54.360  1.00  0.00           C
ATOM   2276  O   GLY A 239      51.030  58.450  53.510  1.00  0.00           O
ATOM   2277  N   ILE A 240      51.360  56.660  54.850  1.00  0.00           N
ATOM   2278  H   ILE A 240      50.960  55.950  55.430  1.00  0.00           H
ATOM   2279  CA  ILE A 240      52.830  56.510  54.680  1.00  0.00           C
ATOM   2280  CB  ILE A 240      53.700  56.510  55.930  1.00  0.00           C
ATOM   2281  CG1 ILE A 240      53.090  55.570  56.970  1.00  0.00           C
ATOM   2282  CG2 ILE A 240      53.980  57.980  56.410  1.00  0.00           C
ATOM   2283  CD  ILE A 240      53.910  55.520  58.280  1.00  0.00           C
ATOM   2284  C   ILE A 240      53.280  55.410  53.680  1.00  0.00           C
ATOM   2285  O   ILE A 240      52.530  54.400  53.570  1.00  0.00           O
ATOM   2286  N   MET A 241      54.400  55.690  53.000  1.00  0.00           N
ATOM   2287  H   MET A 241      54.860  56.550  53.240  1.00  0.00           H
ATOM   2288  CA  MET A 241      55.030  54.810  51.990  1.00  0.00           C
ATOM   2289  CB  MET A 241      54.820  55.340  50.560  1.00  0.00           C
ATOM   2290  CG  MET A 241      54.710  54.250  49.560  1.00  0.00           C
ATOM   2291  SD  MET A 241      54.370  54.860  47.900  1.00  0.00           S
ATOM   2292  CE  MET A 241      52.680  55.320  48.040  1.00  0.00           C
ATOM   2293  C   MET A 241      56.570  54.590  52.230  1.00  0.00           C
ATOM   2294  O   MET A 241      57.430  55.450  51.970  1.00  0.00           O
ATOM   2295  N   VAL A 242      56.790  53.400  52.720  1.00  0.00           N
ATOM   2296  H   VAL A 242      56.080  52.700  52.770  1.00  0.00           H
ATOM   2297  CA  VAL A 242      58.100  52.840  53.070  1.00  0.00           C
ATOM   2298  CB  VAL A 242      58.070  51.660  53.980  1.00  0.00           C
ATOM   2299  CG1 VAL A 242      59.500  51.230  54.380  1.00  0.00           C
ATOM   2300  CG2 VAL A 242      57.460  52.010  55.280  1.00  0.00           C
ATOM   2301  C   VAL A 242      58.950  52.680  51.790  1.00  0.00           C
ATOM   2302  O   VAL A 242      58.930  51.550  51.220  1.00  0.00           O
ATOM   2303  N   ALA A 243      59.820  53.660  51.380  1.00  0.00           N
ATOM   2304  H   ALA A 243      59.810  54.480  51.950  1.00  0.00           H
ATOM   2305  CA  ALA A 243      60.710  53.560  50.230  1.00  0.00           C
ATOM   2306  CB  ALA A 243      60.990  54.840  49.480  1.00  0.00           C
ATOM   2307  C   ALA A 243      62.000  52.920  50.760  1.00  0.00           C
ATOM   2308  O   ALA A 243      63.030  53.640  50.850  1.00  0.00           O
ATOM   2309  N   ARG A 244      62.010  51.580  50.990  1.00  0.00           N
ATOM   2310  H   ARG A 244      61.100  51.180  51.070  1.00  0.00           H
ATOM   2311  CA  ARG A 244      63.170  50.760  51.580  1.00  0.00           C
ATOM   2312  CB  ARG A 244      62.710  49.300  51.510  1.00  0.00           C
ATOM   2313  CG  ARG A 244      61.480  48.790  52.330  1.00  0.00           C
ATOM   2314  CD  ARG A 244      61.250  47.390  51.700  1.00  0.00           C
ATOM   2315  NE  ARG A 244      60.720  46.530  52.770  1.00  0.00           N
ATOM   2316  HE  ARG A 244      60.210  47.000  53.480  1.00  0.00           H
ATOM   2317  CZ  ARG A 244      61.180  45.260  53.000  1.00  0.00           C
ATOM   2318  NH1 ARG A 244      62.210  44.730  52.310  1.00  0.00           N
ATOM   2319 1HH1 ARG A 244      62.600  45.350  51.630  1.00  0.00           H
ATOM   2320 2HH1 ARG A 244      62.660  43.840  52.520  1.00  0.00           H
ATOM   2321  NH2 ARG A 244      60.880  44.610  54.170  1.00  0.00           N
ATOM   2322 1HH2 ARG A 244      60.360  45.160  54.820  1.00  0.00           H
ATOM   2323 2HH2 ARG A 244      60.760  43.620  54.070  1.00  0.00           H
ATOM   2324  C   ARG A 244      64.520  51.030  50.930  1.00  0.00           C
ATOM   2325  O   ARG A 244      65.490  51.090  51.680  1.00  0.00           O
ATOM   2326  N   GLY A 245      64.430  51.090  49.590  1.00  0.00           N
ATOM   2327  H   GLY A 245      63.560  50.960  49.130  1.00  0.00           H
ATOM   2328  CA  GLY A 245      65.530  51.370  48.670  1.00  0.00           C
ATOM   2329  C   GLY A 245      66.240  52.720  48.970  1.00  0.00           C
ATOM   2330  O   GLY A 245      67.420  52.770  49.220  1.00  0.00           O
ATOM   2331  N   ASP A 246      65.420  53.750  49.000  1.00  0.00           N
ATOM   2332  H   ASP A 246      64.430  53.700  48.930  1.00  0.00           H
ATOM   2333  CA  ASP A 246      65.910  55.160  49.250  1.00  0.00           C
ATOM   2334  CB  ASP A 246      64.890  56.150  48.730  1.00  0.00           C
ATOM   2335  CG  ASP A 246      64.540  56.220  47.240  1.00  0.00           C
ATOM   2336  OD1 ASP A 246      63.740  55.530  46.630  1.00  0.00           O
ATOM   2337  OD2 ASP A 246      65.250  56.980  46.580  1.00  0.00           O
ATOM   2338  C   ASP A 246      66.360  55.310  50.700  1.00  0.00           C
ATOM   2339  O   ASP A 246      67.490  55.810  50.870  1.00  0.00           O
ATOM   2340  N   LEU A 247      65.750  54.610  51.630  1.00  0.00           N
ATOM   2341  H   LEU A 247      64.770  54.400  51.520  1.00  0.00           H
ATOM   2342  CA  LEU A 247      66.270  54.350  52.990  1.00  0.00           C
ATOM   2343  CB  LEU A 247      65.310  53.650  53.930  1.00  0.00           C
ATOM   2344  CG  LEU A 247      63.960  54.350  54.260  1.00  0.00           C
ATOM   2345  CD1 LEU A 247      63.060  53.470  55.070  1.00  0.00           C
ATOM   2346  CD2 LEU A 247      64.360  55.520  55.160  1.00  0.00           C
ATOM   2347  C   LEU A 247      67.620  53.650  53.050  1.00  0.00           C
ATOM   2348  O   LEU A 247      68.670  54.030  53.590  1.00  0.00           O
ATOM   2349  N   GLY A 248      67.730  52.770  52.050  1.00  0.00           N
ATOM   2350  H   GLY A 248      67.010  52.660  51.370  1.00  0.00           H
ATOM   2351  CA  GLY A 248      68.800  51.810  51.890  1.00  0.00           C
ATOM   2352  C   GLY A 248      70.150  52.470  51.640  1.00  0.00           C
ATOM   2353  O   GLY A 248      71.200  52.080  52.130  1.00  0.00           O
ATOM   2354  N   VAL A 249      70.180  53.500  50.750  1.00  0.00           N
ATOM   2355  H   VAL A 249      69.320  53.770  50.320  1.00  0.00           H
ATOM   2356  CA  VAL A 249      71.400  54.330  50.470  1.00  0.00           C
ATOM   2357  CB  VAL A 249      71.390  55.040  49.120  1.00  0.00           C
ATOM   2358  CG1 VAL A 249      71.820  53.960  48.080  1.00  0.00           C
ATOM   2359  CG2 VAL A 249      70.060  55.750  48.850  1.00  0.00           C
ATOM   2360  C   VAL A 249      71.940  55.240  51.550  1.00  0.00           C
ATOM   2361  O   VAL A 249      73.020  55.870  51.420  1.00  0.00           O
ATOM   2362  N   GLU A 250      71.140  55.430  52.620  1.00  0.00           N
ATOM   2363  H   GLU A 250      70.170  55.490  52.390  1.00  0.00           H
ATOM   2364  CA  GLU A 250      71.570  56.060  53.920  1.00  0.00           C
ATOM   2365  CB  GLU A 250      70.930  57.360  54.120  1.00  0.00           C
ATOM   2366  CG  GLU A 250      69.480  57.420  53.760  1.00  0.00           C
ATOM   2367  CD  GLU A 250      68.970  58.900  53.740  1.00  0.00           C
ATOM   2368  OE1 GLU A 250      68.750  59.500  54.820  1.00  0.00           O
ATOM   2369  OE2 GLU A 250      69.080  59.550  52.690  1.00  0.00           O
ATOM   2370  C   GLU A 250      71.580  55.240  55.170  1.00  0.00           C
ATOM   2371  O   GLU A 250      72.330  55.540  56.080  1.00  0.00           O
ATOM   2372  N   ILE A 251      70.860  54.090  55.150  1.00  0.00           N
ATOM   2373  H   ILE A 251      70.120  53.920  54.490  1.00  0.00           H
ATOM   2374  CA  ILE A 251      70.840  53.200  56.370  1.00  0.00           C
ATOM   2375  CB  ILE A 251      69.800  53.660  57.410  1.00  0.00           C
ATOM   2376  CG1 ILE A 251      68.490  54.040  56.840  1.00  0.00           C
ATOM   2377  CG2 ILE A 251      70.330  54.620  58.520  1.00  0.00           C
ATOM   2378  CD  ILE A 251      67.370  54.430  57.850  1.00  0.00           C
ATOM   2379  C   ILE A 251      70.700  51.790  55.910  1.00  0.00           C
ATOM   2380  O   ILE A 251      70.010  51.450  54.990  1.00  0.00           O
ATOM   2381  N   PRO A 252      71.470  50.960  56.590  1.00  0.00           N
ATOM   2382  CA  PRO A 252      71.330  49.480  56.370  1.00  0.00           C
ATOM   2383  CB  PRO A 252      72.580  48.840  57.030  1.00  0.00           C
ATOM   2384  CG  PRO A 252      73.110  49.930  58.000  1.00  0.00           C
ATOM   2385  CD  PRO A 252      72.710  51.250  57.320  1.00  0.00           C
ATOM   2386  C   PRO A 252      70.060  48.750  56.780  1.00  0.00           C
ATOM   2387  O   PRO A 252      69.280  49.300  57.550  1.00  0.00           O
ATOM   2388  N   VAL A 253      69.880  47.520  56.400  1.00  0.00           N
ATOM   2389  H   VAL A 253      70.710  47.170  55.970  1.00  0.00           H
ATOM   2390  CA  VAL A 253      68.740  46.530  56.410  1.00  0.00           C
ATOM   2391  CB  VAL A 253      69.250  45.110  56.040  1.00  0.00           C
ATOM   2392  CG1 VAL A 253      67.990  44.280  55.510  1.00  0.00           C
ATOM   2393  CG2 VAL A 253      70.240  45.260  54.940  1.00  0.00           C
ATOM   2394  C   VAL A 253      68.070  46.480  57.800  1.00  0.00           C
ATOM   2395  O   VAL A 253      66.930  46.860  57.970  1.00  0.00           O
ATOM   2396  N   GLU A 254      68.880  46.250  58.830  1.00  0.00           N
ATOM   2397  H   GLU A 254      69.870  46.130  58.830  1.00  0.00           H
ATOM   2398  CA  GLU A 254      68.370  46.320  60.270  1.00  0.00           C
ATOM   2399  CB  GLU A 254      69.500  45.970  61.110  1.00  0.00           C
ATOM   2400  CG  GLU A 254      70.150  44.620  60.840  1.00  0.00           C
ATOM   2401  CD  GLU A 254      71.300  44.170  61.790  1.00  0.00           C
ATOM   2402  OE1 GLU A 254      71.050  43.230  62.600  1.00  0.00           O
ATOM   2403  OE2 GLU A 254      72.450  44.550  61.480  1.00  0.00           O
ATOM   2404  C   GLU A 254      67.720  47.660  60.650  1.00  0.00           C
ATOM   2405  O   GLU A 254      66.520  47.680  60.800  1.00  0.00           O
ATOM   2406  N   GLU A 255      68.430  48.740  60.320  1.00  0.00           N
ATOM   2407  H   GLU A 255      69.310  48.640  59.880  1.00  0.00           H
ATOM   2408  CA  GLU A 255      67.930  50.060  60.670  1.00  0.00           C
ATOM   2409  CB  GLU A 255      69.050  51.110  60.550  1.00  0.00           C
ATOM   2410  CG  GLU A 255      70.130  51.170  61.590  1.00  0.00           C
ATOM   2411  CD  GLU A 255      69.640  51.280  63.000  1.00  0.00           C
ATOM   2412  OE1 GLU A 255      70.060  50.480  63.880  1.00  0.00           O
ATOM   2413  OE2 GLU A 255      68.770  52.120  63.300  1.00  0.00           O
ATOM   2414  C   GLU A 255      66.670  50.580  59.870  1.00  0.00           C
ATOM   2415  O   GLU A 255      65.610  50.920  60.520  1.00  0.00           O
ATOM   2416  N   VAL A 256      66.680  50.130  58.600  1.00  0.00           N
ATOM   2417  H   VAL A 256      67.480  49.700  58.180  1.00  0.00           H
ATOM   2418  CA  VAL A 256      65.510  50.240  57.660  1.00  0.00           C
ATOM   2419  CB  VAL A 256      65.830  49.770  56.170  1.00  0.00           C
ATOM   2420  CG1 VAL A 256      64.670  49.590  55.180  1.00  0.00           C
ATOM   2421  CG2 VAL A 256      66.870  50.780  55.630  1.00  0.00           C
ATOM   2422  C   VAL A 256      64.300  49.500  58.270  1.00  0.00           C
ATOM   2423  O   VAL A 256      63.120  49.920  58.230  1.00  0.00           O
ATOM   2424  N   ILE A 257      64.440  48.200  58.550  1.00  0.00           N
ATOM   2425  H   ILE A 257      65.370  47.830  58.600  1.00  0.00           H
ATOM   2426  CA  ILE A 257      63.370  47.240  59.020  1.00  0.00           C
ATOM   2427  CB  ILE A 257      63.880  45.800  58.850  1.00  0.00           C
ATOM   2428  CG1 ILE A 257      64.120  45.540  57.390  1.00  0.00           C
ATOM   2429  CG2 ILE A 257      63.010  44.620  59.420  1.00  0.00           C
ATOM   2430  CD  ILE A 257      62.900  45.710  56.430  1.00  0.00           C
ATOM   2431  C   ILE A 257      62.930  47.680  60.430  1.00  0.00           C
ATOM   2432  O   ILE A 257      61.740  47.510  60.720  1.00  0.00           O
ATOM   2433  N   PHE A 258      63.830  48.170  61.330  1.00  0.00           N
ATOM   2434  H   PHE A 258      64.810  48.190  61.120  1.00  0.00           H
ATOM   2435  CA  PHE A 258      63.380  48.690  62.620  1.00  0.00           C
ATOM   2436  CB  PHE A 258      64.510  49.110  63.550  1.00  0.00           C
ATOM   2437  CG  PHE A 258      65.540  48.000  63.900  1.00  0.00           C
ATOM   2438  CD1 PHE A 258      65.300  46.600  63.840  1.00  0.00           C
ATOM   2439  HD1 PHE A 258      64.320  46.200  63.580  1.00  0.00           H
ATOM   2440  CD2 PHE A 258      66.790  48.510  64.140  1.00  0.00           C
ATOM   2441  HD2 PHE A 258      67.040  49.550  63.950  1.00  0.00           H
ATOM   2442  CE1 PHE A 258      66.410  45.750  63.920  1.00  0.00           C
ATOM   2443  HE1 PHE A 258      66.270  44.740  63.550  1.00  0.00           H
ATOM   2444  CE2 PHE A 258      67.860  47.630  64.200  1.00  0.00           C
ATOM   2445  HE2 PHE A 258      68.850  48.080  64.230  1.00  0.00           H
ATOM   2446  CZ  PHE A 258      67.650  46.240  64.200  1.00  0.00           C
ATOM   2447  HZ  PHE A 258      68.430  45.510  64.400  1.00  0.00           H
ATOM   2448  C   PHE A 258      62.470  49.900  62.610  1.00  0.00           C
ATOM   2449  O   PHE A 258      61.520  49.920  63.360  1.00  0.00           O
ATOM   2450  N   ALA A 259      62.730  50.790  61.700  1.00  0.00           N
ATOM   2451  H   ALA A 259      63.620  50.700  61.240  1.00  0.00           H
ATOM   2452  CA  ALA A 259      61.800  51.870  61.310  1.00  0.00           C
ATOM   2453  CB  ALA A 259      62.680  52.690  60.400  1.00  0.00           C
ATOM   2454  C   ALA A 259      60.520  51.280  60.620  1.00  0.00           C
ATOM   2455  O   ALA A 259      59.460  51.470  61.250  1.00  0.00           O
ATOM   2456  N   GLN A 260      60.610  50.420  59.600  1.00  0.00           N
ATOM   2457  H   GLN A 260      61.480  50.260  59.130  1.00  0.00           H
ATOM   2458  CA  GLN A 260      59.370  49.770  59.010  1.00  0.00           C
ATOM   2459  CB  GLN A 260      59.870  48.820  57.940  1.00  0.00           C
ATOM   2460  CG  GLN A 260      58.740  48.240  57.090  1.00  0.00           C
ATOM   2461  CD  GLN A 260      59.260  47.020  56.360  1.00  0.00           C
ATOM   2462  OE1 GLN A 260      59.810  47.160  55.250  1.00  0.00           O
ATOM   2463  NE2 GLN A 260      58.950  45.900  56.920  1.00  0.00           N
ATOM   2464 1HE2 GLN A 260      58.420  46.030  57.760  1.00  0.00           H
ATOM   2465 2HE2 GLN A 260      58.830  45.020  56.450  1.00  0.00           H
ATOM   2466  C   GLN A 260      58.400  49.050  59.960  1.00  0.00           C
ATOM   2467  O   GLN A 260      57.210  49.340  59.890  1.00  0.00           O
ATOM   2468  N   LYS A 261      58.890  48.370  60.970  1.00  0.00           N
ATOM   2469  H   LYS A 261      59.800  47.970  60.850  1.00  0.00           H
ATOM   2470  CA  LYS A 261      58.220  47.750  62.130  1.00  0.00           C
ATOM   2471  CB  LYS A 261      59.380  47.070  62.850  1.00  0.00           C
ATOM   2472  CG  LYS A 261      59.060  46.450  64.200  1.00  0.00           C
ATOM   2473  CD  LYS A 261      60.380  45.900  64.860  1.00  0.00           C
ATOM   2474  CE  LYS A 261      60.110  45.320  66.190  1.00  0.00           C
ATOM   2475  NZ  LYS A 261      61.390  44.810  66.660  1.00  0.00           N
ATOM   2476  HZ1 LYS A 261      62.130  45.490  66.550  1.00  0.00           H
ATOM   2477  HZ2 LYS A 261      61.400  44.660  67.650  1.00  0.00           H
ATOM   2478  HZ3 LYS A 261      61.720  44.000  66.180  1.00  0.00           H
ATOM   2479  C   LYS A 261      57.530  48.790  63.060  1.00  0.00           C
ATOM   2480  O   LYS A 261      56.390  48.590  63.510  1.00  0.00           O
ATOM   2481  N   MET A 262      58.230  49.830  63.430  1.00  0.00           N
ATOM   2482  H   MET A 262      59.170  49.940  63.100  1.00  0.00           H
ATOM   2483  CA  MET A 262      57.680  51.040  64.110  1.00  0.00           C
ATOM   2484  CB  MET A 262      58.650  51.810  64.980  1.00  0.00           C
ATOM   2485  CG  MET A 262      58.870  51.020  66.260  1.00  0.00           C
ATOM   2486  SD  MET A 262      57.300  50.690  67.170  1.00  0.00           S
ATOM   2487  CE  MET A 262      56.980  52.270  67.820  1.00  0.00           C
ATOM   2488  C   MET A 262      56.750  52.020  63.320  1.00  0.00           C
ATOM   2489  O   MET A 262      55.800  52.500  63.940  1.00  0.00           O
ATOM   2490  N   MET A 263      56.990  52.250  62.040  1.00  0.00           N
ATOM   2491  H   MET A 263      57.900  52.080  61.650  1.00  0.00           H
ATOM   2492  CA  MET A 263      56.050  52.800  61.040  1.00  0.00           C
ATOM   2493  CB  MET A 263      56.750  53.000  59.630  1.00  0.00           C
ATOM   2494  CG  MET A 263      57.570  54.290  59.600  1.00  0.00           C
ATOM   2495  SD  MET A 263      58.190  54.780  57.970  1.00  0.00           S
ATOM   2496  CE  MET A 263      59.510  53.610  57.870  1.00  0.00           C
ATOM   2497  C   MET A 263      54.750  52.030  60.880  1.00  0.00           C
ATOM   2498  O   MET A 263      53.680  52.680  60.880  1.00  0.00           O
ATOM   2499  N   ILE A 264      54.840  50.720  60.960  1.00  0.00           N
ATOM   2500  H   ILE A 264      55.670  50.260  60.650  1.00  0.00           H
ATOM   2501  CA  ILE A 264      53.600  49.930  60.930  1.00  0.00           C
ATOM   2502  CB  ILE A 264      53.910  48.500  60.500  1.00  0.00           C
ATOM   2503  CG1 ILE A 264      54.400  48.490  59.060  1.00  0.00           C
ATOM   2504  CG2 ILE A 264      52.660  47.580  60.720  1.00  0.00           C
ATOM   2505  CD  ILE A 264      54.900  47.150  58.610  1.00  0.00           C
ATOM   2506  C   ILE A 264      52.720  50.130  62.160  1.00  0.00           C
ATOM   2507  O   ILE A 264      51.540  50.410  62.060  1.00  0.00           O
ATOM   2508  N   GLU A 265      53.280  49.990  63.340  1.00  0.00           N
ATOM   2509  H   GLU A 265      54.220  49.670  63.380  1.00  0.00           H
ATOM   2510  CA  GLU A 265      52.600  50.170  64.650  1.00  0.00           C
ATOM   2511  CB  GLU A 265      53.680  49.910  65.770  1.00  0.00           C
ATOM   2512  CG  GLU A 265      53.790  48.390  65.830  1.00  0.00           C
ATOM   2513  CD  GLU A 265      52.730  47.720  66.700  1.00  0.00           C
ATOM   2514  OE1 GLU A 265      51.540  47.600  66.340  1.00  0.00           O
ATOM   2515  OE2 GLU A 265      53.090  47.450  67.900  1.00  0.00           O
ATOM   2516  C   GLU A 265      51.910  51.540  64.890  1.00  0.00           C
ATOM   2517  O   GLU A 265      50.690  51.610  64.960  1.00  0.00           O
ATOM   2518  N   LYS A 266      52.530  52.690  64.560  1.00  0.00           N
ATOM   2519  H   LYS A 266      53.480  52.680  64.250  1.00  0.00           H
ATOM   2520  CA  LYS A 266      51.980  53.990  64.660  1.00  0.00           C
ATOM   2521  CB  LYS A 266      53.110  55.010  64.780  1.00  0.00           C
ATOM   2522  CG  LYS A 266      53.870  54.870  66.070  1.00  0.00           C
ATOM   2523  CD  LYS A 266      54.870  55.980  66.200  1.00  0.00           C
ATOM   2524  CE  LYS A 266      55.260  56.300  67.600  1.00  0.00           C
ATOM   2525  NZ  LYS A 266      56.270  57.370  67.720  1.00  0.00           N
ATOM   2526  HZ1 LYS A 266      55.950  58.150  67.180  1.00  0.00           H
ATOM   2527  HZ2 LYS A 266      56.470  57.520  68.690  1.00  0.00           H
ATOM   2528  HZ3 LYS A 266      57.130  57.070  67.330  1.00  0.00           H
ATOM   2529  C   LYS A 266      50.920  54.390  63.600  1.00  0.00           C
ATOM   2530  O   LYS A 266      49.830  54.840  64.000  1.00  0.00           O
ATOM   2531  N   CYS A 267      51.150  53.980  62.350  1.00  0.00           N
ATOM   2532  H   CYS A 267      51.880  53.350  62.100  1.00  0.00           H
ATOM   2533  CA  CYS A 267      50.190  54.290  61.270  1.00  0.00           C
ATOM   2534  CB  CYS A 267      50.820  54.000  59.910  1.00  0.00           C
ATOM   2535  SG  CYS A 267      50.090  55.050  58.600  1.00  0.00           S
ATOM   2536  HG  CYS A 267      49.060  54.240  58.350  1.00  0.00           H
ATOM   2537  C   CYS A 267      48.860  53.500  61.310  1.00  0.00           C
ATOM   2538  O   CYS A 267      47.840  54.120  61.000  1.00  0.00           O
ATOM   2539  N   ILE A 268      48.920  52.250  61.760  1.00  0.00           N
ATOM   2540  H   ILE A 268      49.670  51.630  61.550  1.00  0.00           H
ATOM   2541  CA  ILE A 268      47.670  51.550  62.150  1.00  0.00           C
ATOM   2542  CB  ILE A 268      47.830  50.020  62.140  1.00  0.00           C
ATOM   2543  CG1 ILE A 268      46.450  49.230  62.320  1.00  0.00           C
ATOM   2544  CG2 ILE A 268      48.860  49.600  63.240  1.00  0.00           C
ATOM   2545  CD  ILE A 268      45.400  49.550  61.200  1.00  0.00           C
ATOM   2546  C   ILE A 268      47.030  52.150  63.400  1.00  0.00           C
ATOM   2547  O   ILE A 268      45.840  52.240  63.390  1.00  0.00           O
ATOM   2548  N   ARG A 269      47.800  52.690  64.340  1.00  0.00           N
ATOM   2549  H   ARG A 269      48.750  52.430  64.480  1.00  0.00           H
ATOM   2550  CA  ARG A 269      47.160  53.610  65.390  1.00  0.00           C
ATOM   2551  CB  ARG A 269      48.130  54.100  66.480  1.00  0.00           C
ATOM   2552  CG  ARG A 269      48.990  52.880  66.970  1.00  0.00           C
ATOM   2553  CD  ARG A 269      49.700  53.190  68.240  1.00  0.00           C
ATOM   2554  NE  ARG A 269      50.710  52.140  68.410  1.00  0.00           N
ATOM   2555  HE  ARG A 269      50.400  51.310  67.950  1.00  0.00           H
ATOM   2556  CZ  ARG A 269      51.870  52.110  69.040  1.00  0.00           C
ATOM   2557  NH1 ARG A 269      52.420  53.060  69.780  1.00  0.00           N
ATOM   2558 1HH1 ARG A 269      52.030  53.980  69.810  1.00  0.00           H
ATOM   2559 2HH1 ARG A 269      53.170  52.810  70.400  1.00  0.00           H
ATOM   2560  NH2 ARG A 269      52.570  51.020  68.840  1.00  0.00           N
ATOM   2561 1HH2 ARG A 269      52.180  50.260  68.310  1.00  0.00           H
ATOM   2562 2HH2 ARG A 269      53.510  50.910  69.160  1.00  0.00           H
ATOM   2563  C   ARG A 269      46.410  54.810  64.880  1.00  0.00           C
ATOM   2564  O   ARG A 269      45.170  54.940  65.060  1.00  0.00           O
ATOM   2565  N   ALA A 270      47.000  55.540  63.940  1.00  0.00           N
ATOM   2566  H   ALA A 270      47.880  55.250  63.580  1.00  0.00           H
ATOM   2567  CA  ALA A 270      46.400  56.730  63.250  1.00  0.00           C
ATOM   2568  CB  ALA A 270      47.480  57.390  62.440  1.00  0.00           C
ATOM   2569  C   ALA A 270      45.260  56.350  62.290  1.00  0.00           C
ATOM   2570  O   ALA A 270      44.670  57.260  61.690  1.00  0.00           O
ATOM   2571  N   ARG A 271      44.950  55.060  62.230  1.00  0.00           N
ATOM   2572  H   ARG A 271      45.210  54.420  62.950  1.00  0.00           H
ATOM   2573  CA  ARG A 271      43.970  54.380  61.370  1.00  0.00           C
ATOM   2574  CB  ARG A 271      42.530  54.570  61.910  1.00  0.00           C
ATOM   2575  CG  ARG A 271      42.300  53.790  63.220  1.00  0.00           C
ATOM   2576  CD  ARG A 271      41.220  54.260  64.110  1.00  0.00           C
ATOM   2577  NE  ARG A 271      41.620  55.610  64.590  1.00  0.00           N
ATOM   2578  HE  ARG A 271      41.770  56.370  63.970  1.00  0.00           H
ATOM   2579  CZ  ARG A 271      41.770  56.000  65.890  1.00  0.00           C
ATOM   2580  NH1 ARG A 271      41.490  55.130  66.820  1.00  0.00           N
ATOM   2581 1HH1 ARG A 271      41.430  54.170  66.540  1.00  0.00           H
ATOM   2582 2HH1 ARG A 271      41.490  55.270  67.810  1.00  0.00           H
ATOM   2583  NH2 ARG A 271      42.240  57.180  66.190  1.00  0.00           N
ATOM   2584 1HH2 ARG A 271      42.360  57.850  65.460  1.00  0.00           H
ATOM   2585 2HH2 ARG A 271      42.400  57.420  67.150  1.00  0.00           H
ATOM   2586  C   ARG A 271      44.180  54.670  59.850  1.00  0.00           C
ATOM   2587  O   ARG A 271      43.280  54.640  59.000  1.00  0.00           O
ATOM   2588  N   LYS A 272      45.460  54.990  59.530  1.00  0.00           N
ATOM   2589  H   LYS A 272      46.090  54.760  60.270  1.00  0.00           H
ATOM   2590  CA  LYS A 272      46.050  55.470  58.240  1.00  0.00           C
ATOM   2591  CB  LYS A 272      46.870  56.740  58.460  1.00  0.00           C
ATOM   2592  CG  LYS A 272      46.050  57.970  58.780  1.00  0.00           C
ATOM   2593  CD  LYS A 272      46.960  59.130  59.000  1.00  0.00           C
ATOM   2594  CE  LYS A 272      46.020  60.390  58.950  1.00  0.00           C
ATOM   2595  NZ  LYS A 272      46.570  61.730  59.140  1.00  0.00           N
ATOM   2596  HZ1 LYS A 272      47.410  61.890  58.620  1.00  0.00           H
ATOM   2597  HZ2 LYS A 272      45.960  62.410  58.730  1.00  0.00           H
ATOM   2598  HZ3 LYS A 272      46.650  61.810  60.140  1.00  0.00           H
ATOM   2599  C   LYS A 272      46.890  54.450  57.490  1.00  0.00           C
ATOM   2600  O   LYS A 272      47.320  53.500  58.110  1.00  0.00           O
ATOM   2601  N   VAL A 273      46.910  54.570  56.140  1.00  0.00           N
ATOM   2602  H   VAL A 273      46.260  55.210  55.720  1.00  0.00           H
ATOM   2603  CA  VAL A 273      47.460  53.460  55.350  1.00  0.00           C
ATOM   2604  CB  VAL A 273      46.850  53.460  53.920  1.00  0.00           C
ATOM   2605  CG1 VAL A 273      45.330  53.350  54.020  1.00  0.00           C
ATOM   2606  CG2 VAL A 273      47.130  54.740  53.110  1.00  0.00           C
ATOM   2607  C   VAL A 273      48.990  53.340  55.230  1.00  0.00           C
ATOM   2608  O   VAL A 273      49.670  54.350  55.000  1.00  0.00           O
ATOM   2609  N   VAL A 274      49.530  52.160  55.410  1.00  0.00           N
ATOM   2610  H   VAL A 274      48.930  51.380  55.610  1.00  0.00           H
ATOM   2611  CA  VAL A 274      51.000  51.820  55.440  1.00  0.00           C
ATOM   2612  CB  VAL A 274      51.470  51.460  56.860  1.00  0.00           C
ATOM   2613  CG1 VAL A 274      50.700  50.250  57.320  1.00  0.00           C
ATOM   2614  CG2 VAL A 274      53.010  51.430  56.950  1.00  0.00           C
ATOM   2615  C   VAL A 274      51.450  50.910  54.300  1.00  0.00           C
ATOM   2616  O   VAL A 274      51.210  49.730  54.350  1.00  0.00           O
ATOM   2617  N   ILE A 275      52.010  51.530  53.290  1.00  0.00           N
ATOM   2618  H   ILE A 275      52.180  52.510  53.260  1.00  0.00           H
ATOM   2619  CA  ILE A 275      52.300  50.870  51.980  1.00  0.00           C
ATOM   2620  CB  ILE A 275      51.900  51.870  50.910  1.00  0.00           C
ATOM   2621  CG1 ILE A 275      50.500  52.370  50.920  1.00  0.00           C
ATOM   2622  CG2 ILE A 275      52.240  51.240  49.560  1.00  0.00           C
ATOM   2623  CD  ILE A 275      50.620  53.880  50.550  1.00  0.00           C
ATOM   2624  C   ILE A 275      53.750  50.510  51.880  1.00  0.00           C
ATOM   2625  O   ILE A 275      54.600  51.300  52.330  1.00  0.00           O
ATOM   2626  N   THR A 276      54.150  49.470  51.200  1.00  0.00           N
ATOM   2627  H   THR A 276      53.510  48.710  51.070  1.00  0.00           H
ATOM   2628  CA  THR A 276      55.510  49.050  50.950  1.00  0.00           C
ATOM   2629  CB  THR A 276      55.890  47.790  51.610  1.00  0.00           C
ATOM   2630  OG1 THR A 276      54.700  47.050  51.960  1.00  0.00           O
ATOM   2631  HG1 THR A 276      54.700  46.190  51.440  1.00  0.00           H
ATOM   2632  CG2 THR A 276      56.870  48.110  52.750  1.00  0.00           C
ATOM   2633  C   THR A 276      55.910  49.040  49.490  1.00  0.00           C
ATOM   2634  O   THR A 276      55.180  48.610  48.630  1.00  0.00           O
ATOM   2635  N   ALA A 277      57.030  49.700  49.260  1.00  0.00           N
ATOM   2636  H   ALA A 277      57.680  49.740  50.020  1.00  0.00           H
ATOM   2637  CA  ALA A 277      57.770  49.820  47.970  1.00  0.00           C
ATOM   2638  CB  ALA A 277      57.460  51.170  47.390  1.00  0.00           C
ATOM   2639  C   ALA A 277      59.310  49.790  47.980  1.00  0.00           C
ATOM   2640  O   ALA A 277      60.010  50.080  48.960  1.00  0.00           O
ATOM   2641  N   THR A 278      59.800  49.530  46.750  1.00  0.00           N
ATOM   2642  H   THR A 278      59.190  49.200  46.020  1.00  0.00           H
ATOM   2643  CA  THR A 278      61.260  49.490  46.400  1.00  0.00           C
ATOM   2644  CB  THR A 278      61.940  50.840  46.520  1.00  0.00           C
ATOM   2645  OG1 THR A 278      62.210  51.020  47.920  1.00  0.00           O
ATOM   2646  HG1 THR A 278      61.450  50.480  48.310  1.00  0.00           H
ATOM   2647  CG2 THR A 278      61.350  52.080  45.780  1.00  0.00           C
ATOM   2648  C   THR A 278      62.200  48.410  47.080  1.00  0.00           C
ATOM   2649  O   THR A 278      62.040  48.030  48.220  1.00  0.00           O
ATOM   2650  N   GLN A 279      63.080  47.840  46.240  1.00  0.00           N
ATOM   2651  H   GLN A 279      63.100  48.130  45.290  1.00  0.00           H
ATOM   2652  CA  GLN A 279      63.900  46.670  46.610  1.00  0.00           C
ATOM   2653  CB  GLN A 279      65.010  47.100  47.590  1.00  0.00           C
ATOM   2654  CG  GLN A 279      66.090  47.910  46.910  1.00  0.00           C
ATOM   2655  CD  GLN A 279      67.370  48.030  47.680  1.00  0.00           C
ATOM   2656  OE1 GLN A 279      67.570  49.030  48.340  1.00  0.00           O
ATOM   2657  NE2 GLN A 279      68.230  47.120  47.470  1.00  0.00           N
ATOM   2658 1HE2 GLN A 279      68.060  46.390  46.820  1.00  0.00           H
ATOM   2659 2HE2 GLN A 279      69.150  47.250  47.850  1.00  0.00           H
ATOM   2660  C   GLN A 279      63.130  45.400  47.090  1.00  0.00           C
ATOM   2661  O   GLN A 279      63.750  44.670  47.920  1.00  0.00           O
ATOM   2662  N   MET A 280      62.010  45.120  46.570  1.00  0.00           N
ATOM   2663  H   MET A 280      61.570  45.800  45.990  1.00  0.00           H
ATOM   2664  CA  MET A 280      61.420  43.840  46.960  1.00  0.00           C
ATOM   2665  CB  MET A 280      59.940  44.030  47.300  1.00  0.00           C
ATOM   2666  CG  MET A 280      59.980  44.950  48.540  1.00  0.00           C
ATOM   2667  SD  MET A 280      58.440  45.860  49.050  1.00  0.00           S
ATOM   2668  CE  MET A 280      57.580  46.040  47.540  1.00  0.00           C
ATOM   2669  C   MET A 280      61.570  42.830  45.760  1.00  0.00           C
ATOM   2670  O   MET A 280      62.100  41.740  45.890  1.00  0.00           O
ATOM   2671  N   LEU A 281      61.330  43.410  44.580  1.00  0.00           N
ATOM   2672  H   LEU A 281      61.100  44.380  44.450  1.00  0.00           H
ATOM   2673  CA  LEU A 281      61.500  42.730  43.300  1.00  0.00           C
ATOM   2674  CB  LEU A 281      60.170  42.850  42.530  1.00  0.00           C
ATOM   2675  CG  LEU A 281      58.880  42.330  43.180  1.00  0.00           C
ATOM   2676  CD1 LEU A 281      57.710  42.660  42.280  1.00  0.00           C
ATOM   2677  CD2 LEU A 281      58.930  40.820  43.390  1.00  0.00           C
ATOM   2678  C   LEU A 281      62.650  43.350  42.480  1.00  0.00           C
ATOM   2679  O   LEU A 281      63.090  44.480  42.690  1.00  0.00           O
ATOM   2680  N   ASP A 282      62.990  42.640  41.410  1.00  0.00           N
ATOM   2681  H   ASP A 282      62.430  41.880  41.100  1.00  0.00           H
ATOM   2682  CA  ASP A 282      64.220  42.990  40.620  1.00  0.00           C
ATOM   2683  CB  ASP A 282      65.430  42.520  41.400  1.00  0.00           C
ATOM   2684  CG  ASP A 282      66.850  42.660  40.900  1.00  0.00           C
ATOM   2685  OD1 ASP A 282      67.580  41.640  40.910  1.00  0.00           O
ATOM   2686  OD2 ASP A 282      67.370  43.770  40.760  1.00  0.00           O
ATOM   2687  C   ASP A 282      64.320  42.430  39.220  1.00  0.00           C
ATOM   2688  O   ASP A 282      64.740  43.140  38.320  1.00  0.00           O
ATOM   2689  N   SER A 283      63.880  41.170  39.060  1.00  0.00           N
ATOM   2690  H   SER A 283      63.890  40.520  39.820  1.00  0.00           H
ATOM   2691  CA  SER A 283      63.770  40.470  37.780  1.00  0.00           C
ATOM   2692  CB  SER A 283      63.550  39.060  38.000  1.00  0.00           C
ATOM   2693  OG  SER A 283      64.760  38.440  38.460  1.00  0.00           O
ATOM   2694  HG  SER A 283      64.680  38.390  39.460  1.00  0.00           H
ATOM   2695  C   SER A 283      62.600  40.990  37.040  1.00  0.00           C
ATOM   2696  O   SER A 283      62.720  41.300  35.880  1.00  0.00           O
ATOM   2697  N   MET A 284      61.610  41.690  37.640  1.00  0.00           N
ATOM   2698  H   MET A 284      61.720  42.230  38.470  1.00  0.00           H
ATOM   2699  CA  MET A 284      60.300  41.840  37.040  1.00  0.00           C
ATOM   2700  CB  MET A 284      59.270  42.170  38.120  1.00  0.00           C
ATOM   2701  CG  MET A 284      59.090  40.990  39.070  1.00  0.00           C
ATOM   2702  SD  MET A 284      58.490  39.480  38.220  1.00  0.00           S
ATOM   2703  CE  MET A 284      56.710  39.810  38.180  1.00  0.00           C
ATOM   2704  C   MET A 284      60.150  42.760  35.810  1.00  0.00           C
ATOM   2705  O   MET A 284      59.590  42.360  34.750  1.00  0.00           O
ATOM   2706  N   ILE A 285      60.710  43.940  35.780  1.00  0.00           N
ATOM   2707  H   ILE A 285      61.190  44.400  36.520  1.00  0.00           H
ATOM   2708  CA  ILE A 285      60.730  44.790  34.550  1.00  0.00           C
ATOM   2709  CB  ILE A 285      61.340  46.190  34.900  1.00  0.00           C
ATOM   2710  CG1 ILE A 285      60.610  46.930  36.080  1.00  0.00           C
ATOM   2711  CG2 ILE A 285      61.280  47.110  33.650  1.00  0.00           C
ATOM   2712  CD  ILE A 285      61.190  48.220  36.500  1.00  0.00           C
ATOM   2713  C   ILE A 285      61.390  44.080  33.320  1.00  0.00           C
ATOM   2714  O   ILE A 285      60.780  44.070  32.310  1.00  0.00           O
ATOM   2715  N   LYS A 286      62.620  43.540  33.440  1.00  0.00           N
ATOM   2716  H   LYS A 286      63.230  43.700  34.220  1.00  0.00           H
ATOM   2717  CA  LYS A 286      63.260  42.640  32.440  1.00  0.00           C
ATOM   2718  CB  LYS A 286      64.780  42.330  32.740  1.00  0.00           C
ATOM   2719  CG  LYS A 286      65.770  43.510  32.670  1.00  0.00           C
ATOM   2720  CD  LYS A 286      67.260  43.220  32.840  1.00  0.00           C
ATOM   2721  CE  LYS A 286      68.180  44.330  32.290  1.00  0.00           C
ATOM   2722  NZ  LYS A 286      68.140  45.590  32.970  1.00  0.00           N
ATOM   2723  HZ1 LYS A 286      68.200  45.450  33.950  1.00  0.00           H
ATOM   2724  HZ2 LYS A 286      68.850  46.250  32.720  1.00  0.00           H
ATOM   2725  HZ3 LYS A 286      67.280  46.080  32.820  1.00  0.00           H
ATOM   2726  C   LYS A 286      62.640  41.270  32.160  1.00  0.00           C
ATOM   2727  O   LYS A 286      62.210  41.100  31.000  1.00  0.00           O
ATOM   2728  N   ASN A 287      62.180  40.630  33.250  1.00  0.00           N
ATOM   2729  H   ASN A 287      62.310  41.010  34.160  1.00  0.00           H
ATOM   2730  CA  ASN A 287      61.550  39.340  33.190  1.00  0.00           C
ATOM   2731  CB  ASN A 287      62.540  38.160  33.190  1.00  0.00           C
ATOM   2732  CG  ASN A 287      63.210  37.950  31.840  1.00  0.00           C
ATOM   2733  OD1 ASN A 287      62.580  37.540  30.880  1.00  0.00           O
ATOM   2734  ND2 ASN A 287      64.490  38.060  31.640  1.00  0.00           N
ATOM   2735 1HD2 ASN A 287      65.210  38.270  32.300  1.00  0.00           H
ATOM   2736 2HD2 ASN A 287      64.750  37.620  30.780  1.00  0.00           H
ATOM   2737  C   ASN A 287      60.440  39.120  34.250  1.00  0.00           C
ATOM   2738  O   ASN A 287      60.820  38.980  35.410  1.00  0.00           O
ATOM   2739  N   PRO A 288      59.270  38.580  33.840  1.00  0.00           N
ATOM   2740  CA  PRO A 288      58.210  38.250  34.770  1.00  0.00           C
ATOM   2741  CB  PRO A 288      56.960  38.540  33.930  1.00  0.00           C
ATOM   2742  CG  PRO A 288      57.350  38.180  32.510  1.00  0.00           C
ATOM   2743  CD  PRO A 288      58.800  38.530  32.440  1.00  0.00           C
ATOM   2744  C   PRO A 288      58.420  36.840  35.270  1.00  0.00           C
ATOM   2745  O   PRO A 288      57.740  35.910  34.960  1.00  0.00           O
ATOM   2746  N   ARG A 289      59.490  36.620  36.070  1.00  0.00           N
ATOM   2747  H   ARG A 289      60.110  37.360  36.320  1.00  0.00           H
ATOM   2748  CA  ARG A 289      60.020  35.370  36.570  1.00  0.00           C
ATOM   2749  CB  ARG A 289      60.900  34.790  35.430  1.00  0.00           C
ATOM   2750  CG  ARG A 289      61.420  33.370  35.630  1.00  0.00           C
ATOM   2751  CD  ARG A 289      60.300  32.260  35.720  1.00  0.00           C
ATOM   2752  NE  ARG A 289      60.080  31.880  34.330  1.00  0.00           N
ATOM   2753  HE  ARG A 289      60.570  32.400  33.640  1.00  0.00           H
ATOM   2754  CZ  ARG A 289      59.110  31.080  33.790  1.00  0.00           C
ATOM   2755  NH1 ARG A 289      59.020  30.800  32.510  1.00  0.00           N
ATOM   2756 1HH1 ARG A 289      59.600  31.250  31.840  1.00  0.00           H
ATOM   2757 2HH1 ARG A 289      58.220  30.300  32.180  1.00  0.00           H
ATOM   2758  NH2 ARG A 289      58.290  30.370  34.580  1.00  0.00           N
ATOM   2759 1HH2 ARG A 289      58.250  30.510  35.570  1.00  0.00           H
ATOM   2760 2HH2 ARG A 289      57.540  29.860  34.180  1.00  0.00           H
ATOM   2761  C   ARG A 289      60.820  35.710  37.810  1.00  0.00           C
ATOM   2762  O   ARG A 289      61.980  36.010  37.640  1.00  0.00           O
ATOM   2763  N   PRO A 290      60.240  35.730  39.060  1.00  0.00           N
ATOM   2764  CA  PRO A 290      61.070  36.130  40.190  1.00  0.00           C
ATOM   2765  CB  PRO A 290      59.930  36.440  41.190  1.00  0.00           C
ATOM   2766  CG  PRO A 290      58.870  35.380  40.940  1.00  0.00           C
ATOM   2767  CD  PRO A 290      58.860  35.400  39.430  1.00  0.00           C
ATOM   2768  C   PRO A 290      62.030  35.040  40.730  1.00  0.00           C
ATOM   2769  O   PRO A 290      62.090  33.890  40.250  1.00  0.00           O
ATOM   2770  N   THR A 291      62.970  35.420  41.570  1.00  0.00           N
ATOM   2771  H   THR A 291      63.130  36.410  41.710  1.00  0.00           H
ATOM   2772  CA  THR A 291      63.910  34.450  42.290  1.00  0.00           C
ATOM   2773  CB  THR A 291      65.320  35.110  42.450  1.00  0.00           C
ATOM   2774  OG1 THR A 291      65.250  36.320  43.140  1.00  0.00           O
ATOM   2775  HG1 THR A 291      66.170  36.700  43.080  1.00  0.00           H
ATOM   2776  CG2 THR A 291      66.150  35.230  41.200  1.00  0.00           C
ATOM   2777  C   THR A 291      63.360  33.960  43.580  1.00  0.00           C
ATOM   2778  O   THR A 291      62.280  34.410  43.960  1.00  0.00           O
ATOM   2779  N   ARG A 292      64.150  33.200  44.260  1.00  0.00           N
ATOM   2780  H   ARG A 292      64.860  32.690  43.780  1.00  0.00           H
ATOM   2781  CA  ARG A 292      63.920  32.690  45.620  1.00  0.00           C
ATOM   2782  CB  ARG A 292      65.110  31.790  46.030  1.00  0.00           C
ATOM   2783  CG  ARG A 292      64.700  30.820  47.150  1.00  0.00           C
ATOM   2784  CD  ARG A 292      65.920  30.140  47.790  1.00  0.00           C
ATOM   2785  NE  ARG A 292      65.450  29.340  48.930  1.00  0.00           N
ATOM   2786  HE  ARG A 292      64.830  29.860  49.510  1.00  0.00           H
ATOM   2787  CZ  ARG A 292      65.870  28.090  49.270  1.00  0.00           C
ATOM   2788  NH1 ARG A 292      66.630  27.610  48.360  1.00  0.00           N
ATOM   2789 1HH1 ARG A 292      66.790  28.140  47.540  1.00  0.00           H
ATOM   2790 2HH1 ARG A 292      67.150  26.770  48.540  1.00  0.00           H
ATOM   2791  NH2 ARG A 292      65.980  27.660  50.530  1.00  0.00           N
ATOM   2792 1HH2 ARG A 292      65.810  28.200  51.360  1.00  0.00           H
ATOM   2793 2HH2 ARG A 292      66.330  26.740  50.710  1.00  0.00           H
ATOM   2794  C   ARG A 292      64.020  33.840  46.670  1.00  0.00           C
ATOM   2795  O   ARG A 292      63.160  34.030  47.540  1.00  0.00           O
ATOM   2796  N   ALA A 293      64.940  34.780  46.380  1.00  0.00           N
ATOM   2797  H   ALA A 293      65.870  34.600  46.050  1.00  0.00           H
ATOM   2798  CA  ALA A 293      65.030  36.040  47.100  1.00  0.00           C
ATOM   2799  CB  ALA A 293      66.250  36.810  46.660  1.00  0.00           C
ATOM   2800  C   ALA A 293      63.770  36.930  47.020  1.00  0.00           C
ATOM   2801  O   ALA A 293      63.010  37.030  48.010  1.00  0.00           O
ATOM   2802  N   GLU A 294      63.480  37.260  45.780  1.00  0.00           N
ATOM   2803  H   GLU A 294      64.080  36.880  45.090  1.00  0.00           H
ATOM   2804  CA  GLU A 294      62.340  38.130  45.400  1.00  0.00           C
ATOM   2805  CB  GLU A 294      62.250  38.250  43.870  1.00  0.00           C
ATOM   2806  CG  GLU A 294      63.440  38.980  43.290  1.00  0.00           C
ATOM   2807  CD  GLU A 294      63.320  39.310  41.750  1.00  0.00           C
ATOM   2808  OE1 GLU A 294      62.280  39.900  41.260  1.00  0.00           O
ATOM   2809  OE2 GLU A 294      64.320  39.200  41.060  1.00  0.00           O
ATOM   2810  C   GLU A 294      60.940  37.550  45.880  1.00  0.00           C
ATOM   2811  O   GLU A 294      60.000  38.280  46.200  1.00  0.00           O
ATOM   2812  N   ALA A 295      60.750  36.300  45.530  1.00  0.00           N
ATOM   2813  H   ALA A 295      61.390  35.680  45.060  1.00  0.00           H
ATOM   2814  CA  ALA A 295      59.540  35.540  45.990  1.00  0.00           C
ATOM   2815  CB  ALA A 295      59.620  34.030  45.480  1.00  0.00           C
ATOM   2816  C   ALA A 295      59.480  35.540  47.570  1.00  0.00           C
ATOM   2817  O   ALA A 295      58.370  35.870  48.060  1.00  0.00           O
ATOM   2818  N   GLY A 296      60.530  35.540  48.320  1.00  0.00           N
ATOM   2819  H   GLY A 296      61.430  35.330  47.940  1.00  0.00           H
ATOM   2820  CA  GLY A 296      60.600  35.610  49.820  1.00  0.00           C
ATOM   2821  C   GLY A 296      60.270  37.070  50.250  1.00  0.00           C
ATOM   2822  O   GLY A 296      59.480  37.310  51.150  1.00  0.00           O
ATOM   2823  N   ASP A 297      60.950  38.020  49.640  1.00  0.00           N
ATOM   2824  H   ASP A 297      61.720  37.920  49.000  1.00  0.00           H
ATOM   2825  CA  ASP A 297      60.710  39.430  49.840  1.00  0.00           C
ATOM   2826  CB  ASP A 297      61.720  40.420  49.180  1.00  0.00           C
ATOM   2827  CG  ASP A 297      62.540  41.300  50.120  1.00  0.00           C
ATOM   2828  OD1 ASP A 297      63.490  40.730  50.760  1.00  0.00           O
ATOM   2829  OD2 ASP A 297      62.240  42.450  50.220  1.00  0.00           O
ATOM   2830  C   ASP A 297      59.230  39.860  49.440  1.00  0.00           C
ATOM   2831  O   ASP A 297      58.690  40.640  50.220  1.00  0.00           O
ATOM   2832  N   VAL A 298      58.650  39.450  48.320  1.00  0.00           N
ATOM   2833  H   VAL A 298      59.180  39.030  47.580  1.00  0.00           H
ATOM   2834  CA  VAL A 298      57.210  39.740  48.100  1.00  0.00           C
ATOM   2835  CB  VAL A 298      56.690  39.740  46.630  1.00  0.00           C
ATOM   2836  CG1 VAL A 298      56.420  38.320  46.070  1.00  0.00           C
ATOM   2837  CG2 VAL A 298      55.340  40.470  46.620  1.00  0.00           C
ATOM   2838  C   VAL A 298      56.300  39.100  49.170  1.00  0.00           C
ATOM   2839  O   VAL A 298      55.530  39.920  49.760  1.00  0.00           O
ATOM   2840  N   ALA A 299      56.520  37.810  49.510  1.00  0.00           N
ATOM   2841  H   ALA A 299      57.220  37.310  49.010  1.00  0.00           H
ATOM   2842  CA  ALA A 299      55.920  37.140  50.590  1.00  0.00           C
ATOM   2843  CB  ALA A 299      56.490  35.750  50.910  1.00  0.00           C
ATOM   2844  C   ALA A 299      55.960  37.970  51.890  1.00  0.00           C
ATOM   2845  O   ALA A 299      55.030  38.180  52.660  1.00  0.00           O
ATOM   2846  N   ASN A 300      57.190  38.410  52.200  1.00  0.00           N
ATOM   2847  H   ASN A 300      58.000  38.010  51.760  1.00  0.00           H
ATOM   2848  CA  ASN A 300      57.410  39.360  53.300  1.00  0.00           C
ATOM   2849  CB  ASN A 300      58.890  39.480  53.690  1.00  0.00           C
ATOM   2850  CG  ASN A 300      59.150  40.400  54.890  1.00  0.00           C
ATOM   2851  OD1 ASN A 300      58.380  40.420  55.860  1.00  0.00           O
ATOM   2852  ND2 ASN A 300      60.320  40.990  55.060  1.00  0.00           N
ATOM   2853 1HD2 ASN A 300      61.040  40.800  54.390  1.00  0.00           H
ATOM   2854 2HD2 ASN A 300      60.620  41.340  55.940  1.00  0.00           H
ATOM   2855  C   ASN A 300      56.660  40.660  53.210  1.00  0.00           C
ATOM   2856  O   ASN A 300      56.060  40.980  54.180  1.00  0.00           O
ATOM   2857  N   ALA A 301      56.850  41.460  52.160  1.00  0.00           N
ATOM   2858  H   ALA A 301      57.500  41.340  51.410  1.00  0.00           H
ATOM   2859  CA  ALA A 301      56.030  42.660  51.980  1.00  0.00           C
ATOM   2860  CB  ALA A 301      56.180  43.460  50.620  1.00  0.00           C
ATOM   2861  C   ALA A 301      54.500  42.450  52.100  1.00  0.00           C
ATOM   2862  O   ALA A 301      53.870  43.410  52.450  1.00  0.00           O
ATOM   2863  N   ILE A 302      53.930  41.310  51.760  1.00  0.00           N
ATOM   2864  H   ILE A 302      54.340  40.780  51.020  1.00  0.00           H
ATOM   2865  CA  ILE A 302      52.500  41.010  51.980  1.00  0.00           C
ATOM   2866  CB  ILE A 302      52.080  39.880  51.010  1.00  0.00           C
ATOM   2867  CG1 ILE A 302      52.040  40.450  49.570  1.00  0.00           C
ATOM   2868  CG2 ILE A 302      50.710  39.330  51.420  1.00  0.00           C
ATOM   2869  CD  ILE A 302      51.580  39.530  48.440  1.00  0.00           C
ATOM   2870  C   ILE A 302      52.150  40.610  53.450  1.00  0.00           C
ATOM   2871  O   ILE A 302      51.200  41.130  53.950  1.00  0.00           O
ATOM   2872  N   LEU A 303      52.970  39.830  54.150  1.00  0.00           N
ATOM   2873  H   LEU A 303      53.810  39.410  53.800  1.00  0.00           H
ATOM   2874  CA  LEU A 303      52.500  39.200  55.420  1.00  0.00           C
ATOM   2875  CB  LEU A 303      53.550  38.200  55.670  1.00  0.00           C
ATOM   2876  CG  LEU A 303      53.270  36.810  54.980  1.00  0.00           C
ATOM   2877  CD1 LEU A 303      54.590  36.030  55.050  1.00  0.00           C
ATOM   2878  CD2 LEU A 303      52.120  35.990  55.670  1.00  0.00           C
ATOM   2879  C   LEU A 303      52.440  40.120  56.650  1.00  0.00           C
ATOM   2880  O   LEU A 303      51.750  39.790  57.680  1.00  0.00           O
ATOM   2881  N   ASP A 304      53.090  41.250  56.520  1.00  0.00           N
ATOM   2882  H   ASP A 304      53.470  41.580  55.660  1.00  0.00           H
ATOM   2883  CA  ASP A 304      53.110  42.230  57.670  1.00  0.00           C
ATOM   2884  CB  ASP A 304      54.300  43.160  57.450  1.00  0.00           C
ATOM   2885  CG  ASP A 304      55.130  43.360  58.710  1.00  0.00           C
ATOM   2886  OD1 ASP A 304      54.560  43.990  59.590  1.00  0.00           O
ATOM   2887  OD2 ASP A 304      56.330  42.990  58.610  1.00  0.00           O
ATOM   2888  C   ASP A 304      51.740  42.900  57.880  1.00  0.00           C
ATOM   2889  O   ASP A 304      50.900  42.830  57.010  1.00  0.00           O
ATOM   2890  N   GLY A 305      51.790  43.820  58.820  1.00  0.00           N
ATOM   2891  H   GLY A 305      52.560  43.700  59.450  1.00  0.00           H
ATOM   2892  CA  GLY A 305      50.820  44.930  59.100  1.00  0.00           C
ATOM   2893  C   GLY A 305      50.640  45.990  58.020  1.00  0.00           C
ATOM   2894  O   GLY A 305      49.640  46.720  58.070  1.00  0.00           O
ATOM   2895  N   THR A 306      51.400  45.840  56.930  1.00  0.00           N
ATOM   2896  H   THR A 306      52.130  45.140  56.910  1.00  0.00           H
ATOM   2897  CA  THR A 306      51.230  46.510  55.630  1.00  0.00           C
ATOM   2898  CB  THR A 306      52.160  46.030  54.480  1.00  0.00           C
ATOM   2899  OG1 THR A 306      52.000  44.620  54.240  1.00  0.00           O
ATOM   2900  HG1 THR A 306      52.540  44.340  53.450  1.00  0.00           H
ATOM   2901  CG2 THR A 306      53.590  46.460  54.790  1.00  0.00           C
ATOM   2902  C   THR A 306      49.830  46.370  54.990  1.00  0.00           C
ATOM   2903  O   THR A 306      49.260  45.310  54.790  1.00  0.00           O
ATOM   2904  N   ASP A 307      49.310  47.500  54.610  1.00  0.00           N
ATOM   2905  H   ASP A 307      49.840  48.330  54.800  1.00  0.00           H
ATOM   2906  CA  ASP A 307      48.050  47.630  53.900  1.00  0.00           C
ATOM   2907  CB  ASP A 307      47.620  49.070  54.070  1.00  0.00           C
ATOM   2908  CG  ASP A 307      47.140  49.290  55.530  1.00  0.00           C
ATOM   2909  OD1 ASP A 307      47.860  50.050  56.240  1.00  0.00           O
ATOM   2910  OD2 ASP A 307      45.990  48.920  55.820  1.00  0.00           O
ATOM   2911  C   ASP A 307      48.110  47.230  52.410  1.00  0.00           C
ATOM   2912  O   ASP A 307      47.470  46.320  51.920  1.00  0.00           O
ATOM   2913  N   ALA A 308      49.190  47.700  51.830  1.00  0.00           N
ATOM   2914  H   ALA A 308      50.010  47.890  52.370  1.00  0.00           H
ATOM   2915  CA  ALA A 308      49.330  47.820  50.330  1.00  0.00           C
ATOM   2916  CB  ALA A 308      48.860  49.140  49.790  1.00  0.00           C
ATOM   2917  C   ALA A 308      50.750  47.620  49.750  1.00  0.00           C
ATOM   2918  O   ALA A 308      51.700  48.070  50.470  1.00  0.00           O
ATOM   2919  N   VAL A 309      50.870  46.780  48.790  1.00  0.00           N
ATOM   2920  H   VAL A 309      50.030  46.430  48.370  1.00  0.00           H
ATOM   2921  CA  VAL A 309      52.160  46.440  48.190  1.00  0.00           C
ATOM   2922  CB  VAL A 309      52.450  44.910  48.340  1.00  0.00           C
ATOM   2923  CG1 VAL A 309      53.830  44.450  47.730  1.00  0.00           C
ATOM   2924  CG2 VAL A 309      52.210  44.470  49.780  1.00  0.00           C
ATOM   2925  C   VAL A 309      52.220  46.910  46.770  1.00  0.00           C
ATOM   2926  O   VAL A 309      51.370  46.530  45.950  1.00  0.00           O
ATOM   2927  N   MET A 310      53.300  47.620  46.470  1.00  0.00           N
ATOM   2928  H   MET A 310      53.950  47.890  47.180  1.00  0.00           H
ATOM   2929  CA  MET A 310      53.660  48.130  45.160  1.00  0.00           C
ATOM   2930  CB  MET A 310      54.780  49.190  45.280  1.00  0.00           C
ATOM   2931  CG  MET A 310      54.190  50.530  45.540  1.00  0.00           C
ATOM   2932  SD  MET A 310      53.250  51.290  44.140  1.00  0.00           S
ATOM   2933  CE  MET A 310      52.930  52.850  44.880  1.00  0.00           C
ATOM   2934  C   MET A 310      54.180  47.080  44.230  1.00  0.00           C
ATOM   2935  O   MET A 310      55.260  46.500  44.510  1.00  0.00           O
ATOM   2936  N   LEU A 311      53.620  46.980  43.050  1.00  0.00           N
ATOM   2937  H   LEU A 311      52.740  47.420  42.850  1.00  0.00           H
ATOM   2938  CA  LEU A 311      54.300  46.360  41.870  1.00  0.00           C
ATOM   2939  CB  LEU A 311      53.310  46.010  40.780  1.00  0.00           C
ATOM   2940  CG  LEU A 311      52.610  44.650  40.860  1.00  0.00           C
ATOM   2941  CD1 LEU A 311      51.750  44.500  39.610  1.00  0.00           C
ATOM   2942  CD2 LEU A 311      53.500  43.490  41.200  1.00  0.00           C
ATOM   2943  C   LEU A 311      55.410  47.230  41.320  1.00  0.00           C
ATOM   2944  O   LEU A 311      55.300  48.470  41.460  1.00  0.00           O
ATOM   2945  N   SER A 312      56.360  46.600  40.650  1.00  0.00           N
ATOM   2946  H   SER A 312      56.370  45.640  40.360  1.00  0.00           H
ATOM   2947  CA  SER A 312      57.590  47.310  40.320  1.00  0.00           C
ATOM   2948  CB  SER A 312      58.830  46.410  40.290  1.00  0.00           C
ATOM   2949  OG  SER A 312      58.930  45.650  39.090  1.00  0.00           O
ATOM   2950  HG  SER A 312      58.050  45.280  38.790  1.00  0.00           H
ATOM   2951  C   SER A 312      57.710  48.180  39.090  1.00  0.00           C
ATOM   2952  O   SER A 312      58.320  49.250  39.050  1.00  0.00           O
ATOM   2953  N   GLY A 313      56.960  47.750  38.070  1.00  0.00           N
ATOM   2954  H   GLY A 313      56.550  46.840  38.140  1.00  0.00           H
ATOM   2955  CA  GLY A 313      56.860  48.420  36.760  1.00  0.00           C
ATOM   2956  C   GLY A 313      56.900  47.450  35.550  1.00  0.00           C
ATOM   2957  O   GLY A 313      56.910  47.880  34.380  1.00  0.00           O
ATOM   2958  N   GLU A 314      56.690  46.160  35.760  1.00  0.00           N
ATOM   2959  H   GLU A 314      56.480  45.820  36.680  1.00  0.00           H
ATOM   2960  CA  GLU A 314      56.510  45.060  34.740  1.00  0.00           C
ATOM   2961  CB  GLU A 314      56.720  43.620  35.460  1.00  0.00           C
ATOM   2962  CG  GLU A 314      55.790  43.180  36.610  1.00  0.00           C
ATOM   2963  CD  GLU A 314      55.550  44.260  37.650  1.00  0.00           C
ATOM   2964  OE1 GLU A 314      56.520  44.670  38.290  1.00  0.00           O
ATOM   2965  OE2 GLU A 314      54.490  44.940  37.530  1.00  0.00           O
ATOM   2966  C   GLU A 314      55.130  45.020  34.050  1.00  0.00           C
ATOM   2967  O   GLU A 314      54.920  44.520  32.930  1.00  0.00           O
ATOM   2968  N   SER A 315      54.140  45.380  34.830  1.00  0.00           N
ATOM   2969  H   SER A 315      54.180  45.120  35.790  1.00  0.00           H
ATOM   2970  CA  SER A 315      52.790  45.770  34.400  1.00  0.00           C
ATOM   2971  CB  SER A 315      51.820  45.920  35.580  1.00  0.00           C
ATOM   2972  OG  SER A 315      52.410  46.480  36.830  1.00  0.00           O
ATOM   2973  HG  SER A 315      53.130  45.870  37.180  1.00  0.00           H
ATOM   2974  C   SER A 315      52.710  46.910  33.410  1.00  0.00           C
ATOM   2975  O   SER A 315      52.090  46.890  32.350  1.00  0.00           O
ATOM   2976  N   ALA A 316      53.480  47.940  33.770  1.00  0.00           N
ATOM   2977  H   ALA A 316      53.600  48.120  34.750  1.00  0.00           H
ATOM   2978  CA  ALA A 316      53.670  49.200  33.030  1.00  0.00           C
ATOM   2979  CB  ALA A 316      54.270  50.310  33.880  1.00  0.00           C
ATOM   2980  C   ALA A 316      54.270  49.060  31.630  1.00  0.00           C
ATOM   2981  O   ALA A 316      53.640  49.470  30.640  1.00  0.00           O
ATOM   2982  N   LYS A 317      55.480  48.570  31.560  1.00  0.00           N
ATOM   2983  H   LYS A 317      55.930  48.250  32.400  1.00  0.00           H
ATOM   2984  CA  LYS A 317      56.320  48.270  30.360  1.00  0.00           C
ATOM   2985  CB  LYS A 317      57.280  49.400  29.970  1.00  0.00           C
ATOM   2986  CG  LYS A 317      56.710  50.770  29.910  1.00  0.00           C
ATOM   2987  CD  LYS A 317      57.840  51.740  30.230  1.00  0.00           C
ATOM   2988  CE  LYS A 317      57.410  53.210  30.030  1.00  0.00           C
ATOM   2989  NZ  LYS A 317      58.530  54.130  30.250  1.00  0.00           N
ATOM   2990  HZ1 LYS A 317      58.110  55.020  30.060  1.00  0.00           H
ATOM   2991  HZ2 LYS A 317      58.760  54.100  31.220  1.00  0.00           H
ATOM   2992  HZ3 LYS A 317      59.370  54.010  29.720  1.00  0.00           H
ATOM   2993  C   LYS A 317      57.150  47.050  30.650  1.00  0.00           C
ATOM   2994  O   LYS A 317      58.040  47.150  31.580  1.00  0.00           O
ATOM   2995  N   GLY A 318      57.230  46.120  29.680  1.00  0.00           N
ATOM   2996  H   GLY A 318      57.150  46.320  28.710  1.00  0.00           H
ATOM   2997  CA  GLY A 318      57.800  44.790  29.990  1.00  0.00           C
ATOM   2998  C   GLY A 318      57.540  43.740  28.980  1.00  0.00           C
ATOM   2999  O   GLY A 318      57.420  44.000  27.780  1.00  0.00           O
ATOM   3000  N   LYS A 319      57.580  42.520  29.490  1.00  0.00           N
ATOM   3001  H   LYS A 319      58.000  42.330  30.380  1.00  0.00           H
ATOM   3002  CA  LYS A 319      57.200  41.300  28.730  1.00  0.00           C
ATOM   3003  CB  LYS A 319      58.090  40.090  28.890  1.00  0.00           C
ATOM   3004  CG  LYS A 319      59.520  40.250  28.280  1.00  0.00           C
ATOM   3005  CD  LYS A 319      60.330  38.960  28.470  1.00  0.00           C
ATOM   3006  CE  LYS A 319      61.650  38.930  27.760  1.00  0.00           C
ATOM   3007  NZ  LYS A 319      62.570  39.780  28.520  1.00  0.00           N
ATOM   3008  HZ1 LYS A 319      63.380  39.780  27.930  1.00  0.00           H
ATOM   3009  HZ2 LYS A 319      62.310  40.730  28.610  1.00  0.00           H
ATOM   3010  HZ3 LYS A 319      62.760  39.410  29.430  1.00  0.00           H
ATOM   3011  C   LYS A 319      55.780  40.850  28.820  1.00  0.00           C
ATOM   3012  O   LYS A 319      55.110  41.200  27.830  1.00  0.00           O
ATOM   3013  N   TYR A 320      55.290  40.540  30.000  1.00  0.00           N
ATOM   3014  H   TYR A 320      55.740  40.870  30.820  1.00  0.00           H
ATOM   3015  CA  TYR A 320      54.020  39.830  30.210  1.00  0.00           C
ATOM   3016  CB  TYR A 320      54.220  38.320  30.290  1.00  0.00           C
ATOM   3017  CG  TYR A 320      54.790  37.550  29.090  1.00  0.00           C
ATOM   3018  CD1 TYR A 320      56.040  36.980  29.190  1.00  0.00           C
ATOM   3019  HD1 TYR A 320      56.410  36.720  30.190  1.00  0.00           H
ATOM   3020  CD2 TYR A 320      54.140  37.710  27.850  1.00  0.00           C
ATOM   3021  HD2 TYR A 320      53.070  37.900  27.780  1.00  0.00           H
ATOM   3022  CE1 TYR A 320      56.750  36.630  28.080  1.00  0.00           C
ATOM   3023  HE1 TYR A 320      57.560  35.890  28.160  1.00  0.00           H
ATOM   3024  CE2 TYR A 320      54.920  37.450  26.700  1.00  0.00           C
ATOM   3025  HE2 TYR A 320      54.560  37.810  25.740  1.00  0.00           H
ATOM   3026  CZ  TYR A 320      56.240  36.910  26.800  1.00  0.00           C
ATOM   3027  OH  TYR A 320      56.970  37.140  25.660  1.00  0.00           O
ATOM   3028  HH  TYR A 320      56.370  36.950  24.880  1.00  0.00           H
ATOM   3029  C   TYR A 320      53.050  40.250  31.280  1.00  0.00           C
ATOM   3030  O   TYR A 320      53.040  39.550  32.280  1.00  0.00           O
ATOM   3031  N   PRO A 321      52.180  41.310  31.090  1.00  0.00           N
ATOM   3032  CA  PRO A 321      51.320  41.780  32.220  1.00  0.00           C
ATOM   3033  CB  PRO A 321      50.590  43.010  31.750  1.00  0.00           C
ATOM   3034  CG  PRO A 321      50.570  42.810  30.230  1.00  0.00           C
ATOM   3035  CD  PRO A 321      51.910  42.050  29.910  1.00  0.00           C
ATOM   3036  C   PRO A 321      50.350  40.900  32.980  1.00  0.00           C
ATOM   3037  O   PRO A 321      50.380  40.940  34.220  1.00  0.00           O
ATOM   3038  N   LEU A 322      49.550  40.000  32.350  1.00  0.00           N
ATOM   3039  H   LEU A 322      49.630  39.780  31.380  1.00  0.00           H
ATOM   3040  CA  LEU A 322      48.630  39.120  33.080  1.00  0.00           C
ATOM   3041  CB  LEU A 322      47.580  38.440  32.150  1.00  0.00           C
ATOM   3042  CG  LEU A 322      46.180  39.100  32.300  1.00  0.00           C
ATOM   3043  CD1 LEU A 322      45.540  39.220  33.710  1.00  0.00           C
ATOM   3044  CD2 LEU A 322      46.080  40.370  31.460  1.00  0.00           C
ATOM   3045  C   LEU A 322      49.550  38.140  33.880  1.00  0.00           C
ATOM   3046  O   LEU A 322      49.400  38.020  35.150  1.00  0.00           O
ATOM   3047  N   GLU A 323      50.470  37.450  33.240  1.00  0.00           N
ATOM   3048  H   GLU A 323      50.220  37.090  32.340  1.00  0.00           H
ATOM   3049  CA  GLU A 323      51.330  36.530  34.030  1.00  0.00           C
ATOM   3050  CB  GLU A 323      52.280  35.870  33.040  1.00  0.00           C
ATOM   3051  CG  GLU A 323      51.750  35.050  31.890  1.00  0.00           C
ATOM   3052  CD  GLU A 323      50.610  35.660  31.030  1.00  0.00           C
ATOM   3053  OE1 GLU A 323      49.470  35.660  31.500  1.00  0.00           O
ATOM   3054  OE2 GLU A 323      50.960  36.460  30.090  1.00  0.00           O
ATOM   3055  C   GLU A 323      52.030  37.190  35.180  1.00  0.00           C
ATOM   3056  O   GLU A 323      51.940  36.600  36.300  1.00  0.00           O
ATOM   3057  N   ALA A 324      52.490  38.510  34.900  1.00  0.00           N
ATOM   3058  H   ALA A 324      52.390  39.050  34.070  1.00  0.00           H
ATOM   3059  CA  ALA A 324      53.220  39.290  35.960  1.00  0.00           C
ATOM   3060  CB  ALA A 324      53.750  40.560  35.320  1.00  0.00           C
ATOM   3061  C   ALA A 324      52.280  39.550  37.170  1.00  0.00           C
ATOM   3062  O   ALA A 324      52.630  39.120  38.270  1.00  0.00           O
ATOM   3063  N   VAL A 325      51.050  40.020  36.950  1.00  0.00           N
ATOM   3064  H   VAL A 325      50.800  40.510  36.110  1.00  0.00           H
ATOM   3065  CA  VAL A 325      50.140  40.230  38.160  1.00  0.00           C
ATOM   3066  CB  VAL A 325      48.920  41.100  37.850  1.00  0.00           C
ATOM   3067  CG1 VAL A 325      49.080  42.570  37.450  1.00  0.00           C
ATOM   3068  CG2 VAL A 325      47.890  40.470  36.880  1.00  0.00           C
ATOM   3069  C   VAL A 325      49.670  38.890  38.800  1.00  0.00           C
ATOM   3070  O   VAL A 325      49.650  38.840  40.030  1.00  0.00           O
ATOM   3071  N   SER A 326      49.430  37.870  38.000  1.00  0.00           N
ATOM   3072  H   SER A 326      49.690  37.730  37.050  1.00  0.00           H
ATOM   3073  CA  SER A 326      49.080  36.550  38.570  1.00  0.00           C
ATOM   3074  CB  SER A 326      48.530  35.630  37.510  1.00  0.00           C
ATOM   3075  OG  SER A 326      47.110  35.870  37.220  1.00  0.00           O
ATOM   3076  HG  SER A 326      46.980  35.970  36.230  1.00  0.00           H
ATOM   3077  C   SER A 326      50.200  35.800  39.270  1.00  0.00           C
ATOM   3078  O   SER A 326      49.840  34.860  39.960  1.00  0.00           O
ATOM   3079  N   ILE A 327      51.540  36.040  39.030  1.00  0.00           N
ATOM   3080  H   ILE A 327      51.890  36.480  38.200  1.00  0.00           H
ATOM   3081  CA  ILE A 327      52.600  35.610  40.020  1.00  0.00           C
ATOM   3082  CB  ILE A 327      53.980  35.820  39.380  1.00  0.00           C
ATOM   3083  CG1 ILE A 327      54.230  35.020  38.090  1.00  0.00           C
ATOM   3084  CG2 ILE A 327      54.970  35.380  40.450  1.00  0.00           C
ATOM   3085  CD  ILE A 327      55.410  35.660  37.280  1.00  0.00           C
ATOM   3086  C   ILE A 327      52.390  36.180  41.400  1.00  0.00           C
ATOM   3087  O   ILE A 327      52.190  35.400  42.330  1.00  0.00           O
ATOM   3088  N   MET A 328      52.200  37.500  41.560  1.00  0.00           N
ATOM   3089  H   MET A 328      52.310  38.110  40.780  1.00  0.00           H
ATOM   3090  CA  MET A 328      51.930  38.110  42.840  1.00  0.00           C
ATOM   3091  CB  MET A 328      52.320  39.620  42.750  1.00  0.00           C
ATOM   3092  CG  MET A 328      53.760  40.000  42.930  1.00  0.00           C
ATOM   3093  SD  MET A 328      54.920  39.860  41.530  1.00  0.00           S
ATOM   3094  CE  MET A 328      56.020  38.650  42.120  1.00  0.00           C
ATOM   3095  C   MET A 328      50.580  37.920  43.420  1.00  0.00           C
ATOM   3096  O   MET A 328      50.410  38.020  44.610  1.00  0.00           O
ATOM   3097  N   ALA A 329      49.540  37.850  42.580  1.00  0.00           N
ATOM   3098  H   ALA A 329      49.600  38.280  41.680  1.00  0.00           H
ATOM   3099  CA  ALA A 329      48.250  37.310  42.930  1.00  0.00           C
ATOM   3100  CB  ALA A 329      47.310  37.330  41.690  1.00  0.00           C
ATOM   3101  C   ALA A 329      48.350  35.940  43.630  1.00  0.00           C
ATOM   3102  O   ALA A 329      47.890  35.750  44.810  1.00  0.00           O
ATOM   3103  N   THR A 330      49.030  35.000  42.960  1.00  0.00           N
ATOM   3104  H   THR A 330      49.400  35.020  42.030  1.00  0.00           H
ATOM   3105  CA  THR A 330      49.140  33.630  43.510  1.00  0.00           C
ATOM   3106  CB  THR A 330      49.450  32.550  42.510  1.00  0.00           C
ATOM   3107  OG1 THR A 330      50.570  32.920  41.630  1.00  0.00           O
ATOM   3108  HG1 THR A 330      50.300  33.540  40.890  1.00  0.00           H
ATOM   3109  CG2 THR A 330      48.200  32.290  41.660  1.00  0.00           C
ATOM   3110  C   THR A 330      49.870  33.490  44.790  1.00  0.00           C
ATOM   3111  O   THR A 330      49.580  32.680  45.630  1.00  0.00           O
ATOM   3112  N   ILE A 331      50.930  34.290  44.970  1.00  0.00           N
ATOM   3113  H   ILE A 331      51.510  34.460  44.170  1.00  0.00           H
ATOM   3114  CA  ILE A 331      51.580  34.460  46.300  1.00  0.00           C
ATOM   3115  CB  ILE A 331      52.940  35.190  46.090  1.00  0.00           C
ATOM   3116  CG1 ILE A 331      53.830  34.270  45.190  1.00  0.00           C
ATOM   3117  CG2 ILE A 331      53.670  35.300  47.440  1.00  0.00           C
ATOM   3118  CD  ILE A 331      55.200  34.900  44.870  1.00  0.00           C
ATOM   3119  C   ILE A 331      50.750  35.090  47.470  1.00  0.00           C
ATOM   3120  O   ILE A 331      50.700  34.460  48.570  1.00  0.00           O
ATOM   3121  N   CYS A 332      49.850  36.030  47.110  1.00  0.00           N
ATOM   3122  H   CYS A 332      50.090  36.700  46.420  1.00  0.00           H
ATOM   3123  CA  CYS A 332      48.860  36.630  48.010  1.00  0.00           C
ATOM   3124  CB  CYS A 332      48.120  37.690  47.210  1.00  0.00           C
ATOM   3125  SG  CYS A 332      46.770  38.680  48.030  1.00  0.00           S
ATOM   3126  HG  CYS A 332      47.010  38.980  49.300  1.00  0.00           H
ATOM   3127  C   CYS A 332      47.880  35.510  48.430  1.00  0.00           C
ATOM   3128  O   CYS A 332      47.840  35.160  49.610  1.00  0.00           O
ATOM   3129  N   GLU A 333      47.250  34.810  47.460  1.00  0.00           N
ATOM   3130  H   GLU A 333      47.540  34.860  46.510  1.00  0.00           H
ATOM   3131  CA  GLU A 333      46.330  33.750  47.760  1.00  0.00           C
ATOM   3132  CB  GLU A 333      45.660  33.180  46.460  1.00  0.00           C
ATOM   3133  CG  GLU A 333      44.830  34.220  45.710  1.00  0.00           C
ATOM   3134  CD  GLU A 333      44.320  33.510  44.440  1.00  0.00           C
ATOM   3135  OE1 GLU A 333      43.360  32.800  44.540  1.00  0.00           O
ATOM   3136  OE2 GLU A 333      44.800  33.720  43.370  1.00  0.00           O
ATOM   3137  C   GLU A 333      46.940  32.620  48.550  1.00  0.00           C
ATOM   3138  O   GLU A 333      46.180  31.980  49.290  1.00  0.00           O
ATOM   3139  N   ARG A 334      48.260  32.360  48.440  1.00  0.00           N
ATOM   3140  H   ARG A 334      48.760  32.690  47.640  1.00  0.00           H
ATOM   3141  CA  ARG A 334      48.890  31.290  49.310  1.00  0.00           C
ATOM   3142  CB  ARG A 334      50.140  30.730  48.650  1.00  0.00           C
ATOM   3143  CG  ARG A 334      49.690  29.690  47.590  1.00  0.00           C
ATOM   3144  CD  ARG A 334      50.740  29.480  46.550  1.00  0.00           C
ATOM   3145  NE  ARG A 334      50.130  28.670  45.490  1.00  0.00           N
ATOM   3146  HE  ARG A 334      49.460  29.170  44.950  1.00  0.00           H
ATOM   3147  CZ  ARG A 334      50.530  27.380  45.170  1.00  0.00           C
ATOM   3148  NH1 ARG A 334      51.460  26.700  45.880  1.00  0.00           N
ATOM   3149 1HH1 ARG A 334      51.720  27.240  46.690  1.00  0.00           H
ATOM   3150 2HH1 ARG A 334      51.540  25.710  45.860  1.00  0.00           H
ATOM   3151  NH2 ARG A 334      49.860  26.740  44.220  1.00  0.00           N
ATOM   3152 1HH2 ARG A 334      49.210  27.190  43.600  1.00  0.00           H
ATOM   3153 2HH2 ARG A 334      50.190  25.820  44.000  1.00  0.00           H
ATOM   3154  C   ARG A 334      49.340  31.740  50.700  1.00  0.00           C
ATOM   3155  O   ARG A 334      49.610  30.990  51.620  1.00  0.00           O
ATOM   3156  N   THR A 335      49.400  33.060  50.820  1.00  0.00           N
ATOM   3157  H   THR A 335      49.320  33.700  50.070  1.00  0.00           H
ATOM   3158  CA  THR A 335      49.860  33.770  52.090  1.00  0.00           C
ATOM   3159  CB  THR A 335      51.070  34.690  51.970  1.00  0.00           C
ATOM   3160  OG1 THR A 335      50.730  35.680  50.970  1.00  0.00           O
ATOM   3161  HG1 THR A 335      50.920  35.260  50.090  1.00  0.00           H
ATOM   3162  CG2 THR A 335      52.350  34.010  51.650  1.00  0.00           C
ATOM   3163  C   THR A 335      48.800  34.530  52.880  1.00  0.00           C
ATOM   3164  O   THR A 335      48.830  34.450  54.100  1.00  0.00           O
ATOM   3165  N   ASP A 336      47.830  35.180  52.270  1.00  0.00           N
ATOM   3166  H   ASP A 336      47.940  35.400  51.300  1.00  0.00           H
ATOM   3167  CA  ASP A 336      46.680  35.890  52.950  1.00  0.00           C
ATOM   3168  CB  ASP A 336      46.020  36.840  51.930  1.00  0.00           C
ATOM   3169  CG  ASP A 336      46.710  38.210  51.840  1.00  0.00           C
ATOM   3170  OD1 ASP A 336      46.630  38.730  50.700  1.00  0.00           O
ATOM   3171  OD2 ASP A 336      46.850  38.910  52.820  1.00  0.00           O
ATOM   3172  C   ASP A 336      45.680  34.950  53.610  1.00  0.00           C
ATOM   3173  O   ASP A 336      44.520  35.040  53.330  1.00  0.00           O
ATOM   3174  N   ARG A 337      46.200  34.100  54.490  1.00  0.00           N
ATOM   3175  H   ARG A 337      47.170  34.170  54.730  1.00  0.00           H
ATOM   3176  CA  ARG A 337      45.420  33.090  55.240  1.00  0.00           C
ATOM   3177  CB  ARG A 337      45.170  31.810  54.350  1.00  0.00           C
ATOM   3178  CG  ARG A 337      46.320  31.220  53.480  1.00  0.00           C
ATOM   3179  CD  ARG A 337      46.000  29.880  52.780  1.00  0.00           C
ATOM   3180  NE  ARG A 337      44.870  29.850  51.800  1.00  0.00           N
ATOM   3181  HE  ARG A 337      44.060  30.350  52.090  1.00  0.00           H
ATOM   3182  CZ  ARG A 337      44.930  29.380  50.580  1.00  0.00           C
ATOM   3183  NH1 ARG A 337      46.100  28.820  50.040  1.00  0.00           N
ATOM   3184 1HH1 ARG A 337      46.810  28.510  50.670  1.00  0.00           H
ATOM   3185 2HH1 ARG A 337      46.240  28.680  49.060  1.00  0.00           H
ATOM   3186  NH2 ARG A 337      43.790  29.170  49.900  1.00  0.00           N
ATOM   3187 1HH2 ARG A 337      42.930  29.290  50.400  1.00  0.00           H
ATOM   3188 2HH2 ARG A 337      43.810  28.350  49.320  1.00  0.00           H
ATOM   3189  C   ARG A 337      46.200  32.610  56.430  1.00  0.00           C
ATOM   3190  O   ARG A 337      47.440  32.520  56.430  1.00  0.00           O
ATOM   3191  N   VAL A 338      45.410  32.310  57.440  1.00  0.00           N
ATOM   3192  H   VAL A 338      44.420  32.380  57.350  1.00  0.00           H
ATOM   3193  CA  VAL A 338      45.700  31.880  58.800  1.00  0.00           C
ATOM   3194  CB  VAL A 338      46.460  30.540  58.680  1.00  0.00           C
ATOM   3195  CG1 VAL A 338      47.150  30.050  59.980  1.00  0.00           C
ATOM   3196  CG2 VAL A 338      45.450  29.590  58.210  1.00  0.00           C
ATOM   3197  C   VAL A 338      46.340  32.970  59.670  1.00  0.00           C
ATOM   3198  O   VAL A 338      47.550  33.090  59.640  1.00  0.00           O
ATOM   3199  N   MET A 339      45.550  33.870  60.300  1.00  0.00           N
ATOM   3200  H   MET A 339      44.550  33.890  60.240  1.00  0.00           H
ATOM   3201  CA  MET A 339      46.230  34.860  61.140  1.00  0.00           C
ATOM   3202  CB  MET A 339      46.390  36.250  60.510  1.00  0.00           C
ATOM   3203  CG  MET A 339      47.370  36.370  59.420  1.00  0.00           C
ATOM   3204  SD  MET A 339      46.800  36.130  57.700  1.00  0.00           S
ATOM   3205  CE  MET A 339      48.200  36.860  56.990  1.00  0.00           C
ATOM   3206  C   MET A 339      45.820  35.020  62.600  1.00  0.00           C
ATOM   3207  O   MET A 339      46.640  34.600  63.430  1.00  0.00           O
ATOM   3208  N   ASN A 340      44.550  35.190  62.840  1.00  0.00           N
ATOM   3209  H   ASN A 340      43.920  34.920  62.110  1.00  0.00           H
ATOM   3210  CA  ASN A 340      43.950  35.420  64.160  1.00  0.00           C
ATOM   3211  CB  ASN A 340      44.090  34.290  65.200  1.00  0.00           C
ATOM   3212  CG  ASN A 340      43.540  32.920  64.800  1.00  0.00           C
ATOM   3213  OD1 ASN A 340      44.270  32.070  64.350  1.00  0.00           O
ATOM   3214  ND2 ASN A 340      42.300  32.610  65.170  1.00  0.00           N
ATOM   3215 1HD2 ASN A 340      41.680  33.180  65.720  1.00  0.00           H
ATOM   3216 2HD2 ASN A 340      41.810  31.830  64.770  1.00  0.00           H
ATOM   3217  C   ASN A 340      44.220  36.790  64.770  1.00  0.00           C
ATOM   3218  O   ASN A 340      45.200  37.480  64.660  1.00  0.00           O
ATOM   3219  N   SER A 341      43.210  37.210  65.520  1.00  0.00           N
ATOM   3220  H   SER A 341      42.450  36.630  65.790  1.00  0.00           H
ATOM   3221  CA  SER A 341      43.010  38.540  66.150  1.00  0.00           C
ATOM   3222  CB  SER A 341      41.540  38.730  66.490  1.00  0.00           C
ATOM   3223  OG  SER A 341      40.900  37.660  67.160  1.00  0.00           O
ATOM   3224  HG  SER A 341      40.650  36.960  66.490  1.00  0.00           H
ATOM   3225  C   SER A 341      43.920  38.960  67.350  1.00  0.00           C
ATOM   3226  O   SER A 341      44.410  38.090  68.090  1.00  0.00           O
ATOM   3227  N   ARG A 342      43.960  40.260  67.610  1.00  0.00           N
ATOM   3228  H   ARG A 342      43.320  40.840  67.090  1.00  0.00           H
ATOM   3229  CA  ARG A 342      44.730  41.010  68.690  1.00  0.00           C
ATOM   3230  CB  ARG A 342      44.730  42.500  68.430  1.00  0.00           C
ATOM   3231  CG  ARG A 342      45.370  42.800  67.060  1.00  0.00           C
ATOM   3232  CD  ARG A 342      46.740  42.230  66.670  1.00  0.00           C
ATOM   3233  NE  ARG A 342      47.670  43.320  66.180  1.00  0.00           N
ATOM   3234  HE  ARG A 342      47.490  44.240  66.520  1.00  0.00           H
ATOM   3235  CZ  ARG A 342      48.650  43.180  65.380  1.00  0.00           C
ATOM   3236  NH1 ARG A 342      48.770  42.000  64.720  1.00  0.00           N
ATOM   3237 1HH1 ARG A 342      48.290  41.170  64.980  1.00  0.00           H
ATOM   3238 2HH1 ARG A 342      49.520  41.970  64.060  1.00  0.00           H
ATOM   3239  NH2 ARG A 342      49.720  43.940  65.360  1.00  0.00           N
ATOM   3240 1HH2 ARG A 342      49.880  44.740  65.940  1.00  0.00           H
ATOM   3241 2HH2 ARG A 342      50.340  43.910  64.580  1.00  0.00           H
ATOM   3242  C   ARG A 342      44.230  40.890  70.060  1.00  0.00           C
ATOM   3243  O   ARG A 342      43.070  40.560  70.250  1.00  0.00           O
ATOM   3244  N   LEU A 343      45.180  40.700  71.010  1.00  0.00           N
ATOM   3245  H   LEU A 343      46.160  40.680  70.800  1.00  0.00           H
ATOM   3246  CA  LEU A 343      44.830  40.640  72.450  1.00  0.00           C
ATOM   3247  CB  LEU A 343      45.900  39.710  73.060  1.00  0.00           C
ATOM   3248  CG  LEU A 343      45.690  39.480  74.600  1.00  0.00           C
ATOM   3249  CD1 LEU A 343      44.340  38.870  74.990  1.00  0.00           C
ATOM   3250  CD2 LEU A 343      46.850  38.560  75.140  1.00  0.00           C
ATOM   3251  C   LEU A 343      44.820  42.020  73.060  1.00  0.00           C
ATOM   3252  O   LEU A 343      45.790  42.690  73.280  1.00  0.00           O
ATOM   3253  N   GLU A 344      43.610  42.640  73.140  1.00  0.00           N
ATOM   3254  H   GLU A 344      42.850  42.220  72.660  1.00  0.00           H
ATOM   3255  CA  GLU A 344      43.480  44.030  73.670  1.00  0.00           C
ATOM   3256  CB  GLU A 344      43.100  44.950  72.550  1.00  0.00           C
ATOM   3257  CG  GLU A 344      42.900  46.390  72.950  1.00  0.00           C
ATOM   3258  CD  GLU A 344      42.670  47.250  71.720  1.00  0.00           C
ATOM   3259  OE1 GLU A 344      43.660  47.720  71.130  1.00  0.00           O
ATOM   3260  OE2 GLU A 344      41.550  47.910  71.680  1.00  0.00           O
ATOM   3261  C   GLU A 344      42.360  43.980  74.740  1.00  0.00           C
ATOM   3262  O   GLU A 344      41.230  43.510  74.550  1.00  0.00           O
ATOM   3263  N   PHE A 345      42.700  44.550  75.910  1.00  0.00           N
ATOM   3264  H   PHE A 345      43.660  44.780  76.040  1.00  0.00           H
ATOM   3265  CA  PHE A 345      41.940  44.590  77.130  1.00  0.00           C
ATOM   3266  CB  PHE A 345      41.730  43.180  77.690  1.00  0.00           C
ATOM   3267  CG  PHE A 345      42.780  42.430  78.610  1.00  0.00           C
ATOM   3268  CD1 PHE A 345      42.350  41.830  79.840  1.00  0.00           C
ATOM   3269  HD1 PHE A 345      41.280  41.600  79.960  1.00  0.00           H
ATOM   3270  CD2 PHE A 345      44.120  42.350  78.250  1.00  0.00           C
ATOM   3271  HD2 PHE A 345      44.430  42.780  77.300  1.00  0.00           H
ATOM   3272  CE1 PHE A 345      43.280  41.240  80.680  1.00  0.00           C
ATOM   3273  HE1 PHE A 345      43.040  40.980  81.710  1.00  0.00           H
ATOM   3274  CE2 PHE A 345      45.040  41.810  79.090  1.00  0.00           C
ATOM   3275  HE2 PHE A 345      46.080  41.930  78.820  1.00  0.00           H
ATOM   3276  CZ  PHE A 345      44.610  41.200  80.250  1.00  0.00           C
ATOM   3277  HZ  PHE A 345      45.230  40.610  80.930  1.00  0.00           H
ATOM   3278  C   PHE A 345      42.430  45.610  78.210  1.00  0.00           C
ATOM   3279  O   PHE A 345      43.600  45.630  78.490  1.00  0.00           O
ATOM   3280  N   LYS A 351      41.550  46.340  78.930  1.00  0.00           N
ATOM   3281  H   LYS A 351      41.870  47.050  79.560  1.00  0.00           H
ATOM   3282  CA  LYS A 351      40.100  46.270  78.670  1.00  0.00           C
ATOM   3283  CB  LYS A 351      39.290  46.510  80.010  1.00  0.00           C
ATOM   3284  CG  LYS A 351      39.870  45.610  81.050  1.00  0.00           C
ATOM   3285  CD  LYS A 351      38.940  45.710  82.310  1.00  0.00           C
ATOM   3286  CE  LYS A 351      39.330  44.650  83.360  1.00  0.00           C
ATOM   3287  NZ  LYS A 351      40.650  44.810  83.880  1.00  0.00           N
ATOM   3288  HZ1 LYS A 351      41.270  45.160  83.180  1.00  0.00           H
ATOM   3289  HZ2 LYS A 351      40.610  45.370  84.700  1.00  0.00           H
ATOM   3290  HZ3 LYS A 351      40.900  43.870  84.140  1.00  0.00           H
ATOM   3291  C   LYS A 351      39.700  47.280  77.560  1.00  0.00           C
ATOM   3292  O   LYS A 351      40.350  48.260  77.250  1.00  0.00           O
ATOM   3293  N   LEU A 352      38.510  46.980  77.000  1.00  0.00           N
ATOM   3294  H   LEU A 352      37.960  46.250  77.410  1.00  0.00           H
ATOM   3295  CA  LEU A 352      37.950  47.690  75.870  1.00  0.00           C
ATOM   3296  CB  LEU A 352      37.340  46.620  74.940  1.00  0.00           C
ATOM   3297  CG  LEU A 352      38.400  45.820  74.250  1.00  0.00           C
ATOM   3298  CD1 LEU A 352      37.770  44.620  73.540  1.00  0.00           C
ATOM   3299  CD2 LEU A 352      39.020  46.760  73.230  1.00  0.00           C
ATOM   3300  C   LEU A 352      36.790  48.530  76.320  1.00  0.00           C
ATOM   3301  O   LEU A 352      36.030  48.130  77.260  1.00  0.00           O
ATOM   3302  N   ARG A 353      36.560  49.730  75.690  1.00  0.00           N
ATOM   3303  H   ARG A 353      37.370  50.230  75.400  1.00  0.00           H
ATOM   3304  CA  ARG A 353      35.280  50.470  75.620  1.00  0.00           C
ATOM   3305  CB  ARG A 353      35.360  51.950  75.340  1.00  0.00           C
ATOM   3306  CG  ARG A 353      36.280  52.380  76.460  1.00  0.00           C
ATOM   3307  CD  ARG A 353      36.720  53.860  76.190  1.00  0.00           C
ATOM   3308  NE  ARG A 353      37.660  54.290  77.220  1.00  0.00           N
ATOM   3309  HE  ARG A 353      38.430  53.660  77.320  1.00  0.00           H
ATOM   3310  CZ  ARG A 353      37.440  55.110  78.190  1.00  0.00           C
ATOM   3311  NH1 ARG A 353      36.270  55.650  78.340  1.00  0.00           N
ATOM   3312 1HH1 ARG A 353      35.530  55.550  77.670  1.00  0.00           H
ATOM   3313 2HH1 ARG A 353      36.000  55.990  79.240  1.00  0.00           H
ATOM   3314  NH2 ARG A 353      38.400  55.460  79.070  1.00  0.00           N
ATOM   3315 1HH2 ARG A 353      39.360  55.220  78.910  1.00  0.00           H
ATOM   3316 2HH2 ARG A 353      38.140  55.980  79.890  1.00  0.00           H
ATOM   3317  C   ARG A 353      34.130  49.960  74.700  1.00  0.00           C
ATOM   3318  O   ARG A 353      34.410  49.260  73.720  1.00  0.00           O
ATOM   3319  N   ILE A 354      32.910  50.450  74.880  1.00  0.00           N
ATOM   3320  H   ILE A 354      32.740  51.290  75.400  1.00  0.00           H
ATOM   3321  CA  ILE A 354      31.780  49.960  74.080  1.00  0.00           C
ATOM   3322  CB  ILE A 354      30.430  50.540  74.550  1.00  0.00           C
ATOM   3323  CG1 ILE A 354      30.450  52.100  74.760  1.00  0.00           C
ATOM   3324  CG2 ILE A 354      29.920  49.860  75.770  1.00  0.00           C
ATOM   3325  CD  ILE A 354      29.160  52.670  75.300  1.00  0.00           C
ATOM   3326  C   ILE A 354      31.790  49.890  72.500  1.00  0.00           C
ATOM   3327  O   ILE A 354      31.640  48.780  71.920  1.00  0.00           O
ATOM   3328  N   THR A 355      32.290  50.960  71.890  1.00  0.00           N
ATOM   3329  H   THR A 355      32.670  51.810  72.260  1.00  0.00           H
ATOM   3330  CA  THR A 355      32.480  50.860  70.410  1.00  0.00           C
ATOM   3331  CB  THR A 355      32.820  52.180  69.650  1.00  0.00           C
ATOM   3332  OG1 THR A 355      33.630  53.030  70.470  1.00  0.00           O
ATOM   3333  HG1 THR A 355      34.590  52.750  70.410  1.00  0.00           H
ATOM   3334  CG2 THR A 355      31.540  52.800  69.170  1.00  0.00           C
ATOM   3335  C   THR A 355      33.510  49.810  69.930  1.00  0.00           C
ATOM   3336  O   THR A 355      33.160  48.940  69.150  1.00  0.00           O
ATOM   3337  N   GLU A 356      34.530  49.670  70.690  1.00  0.00           N
ATOM   3338  H   GLU A 356      34.850  50.470  71.200  1.00  0.00           H
ATOM   3339  CA  GLU A 356      35.650  48.710  70.520  1.00  0.00           C
ATOM   3340  CB  GLU A 356      36.900  49.230  71.290  1.00  0.00           C
ATOM   3341  CG  GLU A 356      37.480  50.480  70.570  1.00  0.00           C
ATOM   3342  CD  GLU A 356      36.520  51.690  70.470  1.00  0.00           C
ATOM   3343  OE1 GLU A 356      36.070  52.210  71.520  1.00  0.00           O
ATOM   3344  OE2 GLU A 356      36.340  52.340  69.370  1.00  0.00           O
ATOM   3345  C   GLU A 356      35.270  47.270  70.950  1.00  0.00           C
ATOM   3346  O   GLU A 356      35.410  46.370  70.100  1.00  0.00           O
ATOM   3347  N   ALA A 357      34.640  46.980  72.110  1.00  0.00           N
ATOM   3348  H   ALA A 357      34.390  47.730  72.730  1.00  0.00           H
ATOM   3349  CA  ALA A 357      34.240  45.660  72.570  1.00  0.00           C
ATOM   3350  CB  ALA A 357      33.610  45.790  74.000  1.00  0.00           C
ATOM   3351  C   ALA A 357      33.320  44.850  71.600  1.00  0.00           C
ATOM   3352  O   ALA A 357      33.560  43.730  71.280  1.00  0.00           O
ATOM   3353  N   VAL A 358      32.330  45.520  71.000  1.00  0.00           N
ATOM   3354  H   VAL A 358      32.100  46.480  71.150  1.00  0.00           H
ATOM   3355  CA  VAL A 358      31.330  44.950  70.070  1.00  0.00           C
ATOM   3356  CB  VAL A 358      30.080  45.850  69.760  1.00  0.00           C
ATOM   3357  CG1 VAL A 358      28.970  45.040  69.070  1.00  0.00           C
ATOM   3358  CG2 VAL A 358      29.600  46.640  70.940  1.00  0.00           C
ATOM   3359  C   VAL A 358      31.960  44.530  68.730  1.00  0.00           C
ATOM   3360  O   VAL A 358      32.000  43.350  68.340  1.00  0.00           O
ATOM   3361  N   CYS A 359      32.730  45.460  68.210  1.00  0.00           N
ATOM   3362  H   CYS A 359      32.560  46.430  68.380  1.00  0.00           H
ATOM   3363  CA  CYS A 359      33.640  45.230  67.070  1.00  0.00           C
ATOM   3364  CB  CYS A 359      34.330  46.550  66.860  1.00  0.00           C
ATOM   3365  SG  CYS A 359      33.290  48.050  66.520  1.00  0.00           S
ATOM   3366  HG  CYS A 359      33.110  48.630  67.700  1.00  0.00           H
ATOM   3367  C   CYS A 359      34.770  44.170  67.270  1.00  0.00           C
ATOM   3368  O   CYS A 359      34.960  43.340  66.350  1.00  0.00           O
ATOM   3369  N   ARG A 360      35.400  44.100  68.410  1.00  0.00           N
ATOM   3370  H   ARG A 360      35.330  44.860  69.080  1.00  0.00           H
ATOM   3371  CA  ARG A 360      36.350  43.040  68.800  1.00  0.00           C
ATOM   3372  CB  ARG A 360      37.100  43.510  70.060  1.00  0.00           C
ATOM   3373  CG  ARG A 360      37.900  42.430  70.820  1.00  0.00           C
ATOM   3374  CD  ARG A 360      39.150  42.020  70.040  1.00  0.00           C
ATOM   3375  NE  ARG A 360      39.920  40.870  70.600  1.00  0.00           N
ATOM   3376  HE  ARG A 360      40.670  41.200  71.180  1.00  0.00           H
ATOM   3377  CZ  ARG A 360      39.680  39.640  70.370  1.00  0.00           C
ATOM   3378  NH1 ARG A 360      38.710  39.240  69.530  1.00  0.00           N
ATOM   3379 1HH1 ARG A 360      38.090  39.930  69.170  1.00  0.00           H
ATOM   3380 2HH1 ARG A 360      38.640  38.250  69.440  1.00  0.00           H
ATOM   3381  NH2 ARG A 360      40.720  38.820  70.590  1.00  0.00           N
ATOM   3382 1HH2 ARG A 360      41.670  39.030  70.840  1.00  0.00           H
ATOM   3383 2HH2 ARG A 360      40.600  37.830  70.590  1.00  0.00           H
ATOM   3384  C   ARG A 360      35.680  41.650  68.940  1.00  0.00           C
ATOM   3385  O   ARG A 360      36.280  40.630  68.670  1.00  0.00           O
ATOM   3386  N   GLY A 361      34.500  41.720  69.470  1.00  0.00           N
ATOM   3387  H   GLY A 361      34.110  42.610  69.720  1.00  0.00           H
ATOM   3388  CA  GLY A 361      33.640  40.520  69.670  1.00  0.00           C
ATOM   3389  C   GLY A 361      33.140  40.000  68.330  1.00  0.00           C
ATOM   3390  O   GLY A 361      32.960  38.820  68.040  1.00  0.00           O
ATOM   3391  N   ALA A 362      32.840  40.970  67.430  1.00  0.00           N
ATOM   3392  H   ALA A 362      32.570  41.880  67.750  1.00  0.00           H
ATOM   3393  CA  ALA A 362      32.650  40.640  66.040  1.00  0.00           C
ATOM   3394  CB  ALA A 362      32.380  41.840  65.140  1.00  0.00           C
ATOM   3395  C   ALA A 362      33.740  39.880  65.260  1.00  0.00           C
ATOM   3396  O   ALA A 362      33.530  38.860  64.590  1.00  0.00           O
ATOM   3397  N   VAL A 363      35.000  40.330  65.440  1.00  0.00           N
ATOM   3398  H   VAL A 363      35.180  41.270  65.680  1.00  0.00           H
ATOM   3399  CA  VAL A 363      36.140  39.600  64.850  1.00  0.00           C
ATOM   3400  CB  VAL A 363      37.490  40.280  64.990  1.00  0.00           C
ATOM   3401  CG1 VAL A 363      37.560  41.630  64.230  1.00  0.00           C
ATOM   3402  CG2 VAL A 363      38.120  40.630  66.380  1.00  0.00           C
ATOM   3403  C   VAL A 363      36.270  38.210  65.540  1.00  0.00           C
ATOM   3404  O   VAL A 363      36.290  37.240  64.830  1.00  0.00           O
ATOM   3405  N   GLU A 364      35.990  38.160  66.900  1.00  0.00           N
ATOM   3406  H   GLU A 364      35.690  39.010  67.360  1.00  0.00           H
ATOM   3407  CA  GLU A 364      36.080  36.930  67.620  1.00  0.00           C
ATOM   3408  CB  GLU A 364      36.150  37.220  69.140  1.00  0.00           C
ATOM   3409  CG  GLU A 364      36.690  36.060  70.010  1.00  0.00           C
ATOM   3410  CD  GLU A 364      36.900  36.480  71.480  1.00  0.00           C
ATOM   3411  OE1 GLU A 364      38.000  36.910  71.870  1.00  0.00           O
ATOM   3412  OE2 GLU A 364      35.980  36.270  72.260  1.00  0.00           O
ATOM   3413  C   GLU A 364      34.980  35.890  67.160  1.00  0.00           C
ATOM   3414  O   GLU A 364      35.380  34.760  66.830  1.00  0.00           O
ATOM   3415  N   THR A 365      33.740  36.340  66.920  1.00  0.00           N
ATOM   3416  H   THR A 365      33.480  37.260  67.230  1.00  0.00           H
ATOM   3417  CA  THR A 365      32.690  35.490  66.370  1.00  0.00           C
ATOM   3418  CB  THR A 365      31.270  35.970  66.650  1.00  0.00           C
ATOM   3419  OG1 THR A 365      31.120  37.260  66.050  1.00  0.00           O
ATOM   3420  HG1 THR A 365      30.250  37.690  66.310  1.00  0.00           H
ATOM   3421  CG2 THR A 365      30.980  35.870  68.160  1.00  0.00           C
ATOM   3422  C   THR A 365      32.850  34.970  64.920  1.00  0.00           C
ATOM   3423  O   THR A 365      32.850  33.750  64.710  1.00  0.00           O
ATOM   3424  N   ALA A 366      33.250  35.910  64.070  1.00  0.00           N
ATOM   3425  H   ALA A 366      33.210  36.860  64.390  1.00  0.00           H
ATOM   3426  CA  ALA A 366      33.750  35.680  62.720  1.00  0.00           C
ATOM   3427  CB  ALA A 366      34.280  37.050  62.140  1.00  0.00           C
ATOM   3428  C   ALA A 366      34.880  34.660  62.760  1.00  0.00           C
ATOM   3429  O   ALA A 366      34.870  33.840  61.870  1.00  0.00           O
ATOM   3430  N   GLU A 367      35.880  34.790  63.610  1.00  0.00           N
ATOM   3431  H   GLU A 367      35.980  35.630  64.170  1.00  0.00           H
ATOM   3432  CA  GLU A 367      36.990  33.860  63.860  1.00  0.00           C
ATOM   3433  CB  GLU A 367      37.890  34.410  64.990  1.00  0.00           C
ATOM   3434  CG  GLU A 367      39.120  33.540  65.190  1.00  0.00           C
ATOM   3435  CD  GLU A 367      40.050  34.410  66.000  1.00  0.00           C
ATOM   3436  OE1 GLU A 367      40.440  34.010  67.080  1.00  0.00           O
ATOM   3437  OE2 GLU A 367      40.150  35.540  65.620  1.00  0.00           O
ATOM   3438  C   GLU A 367      36.440  32.430  64.210  1.00  0.00           C
ATOM   3439  O   GLU A 367      36.730  31.550  63.400  1.00  0.00           O
ATOM   3440  N   LYS A 368      35.740  32.260  65.340  1.00  0.00           N
ATOM   3441  H   LYS A 368      35.600  32.990  66.020  1.00  0.00           H
ATOM   3442  CA  LYS A 368      35.210  30.940  65.730  1.00  0.00           C
ATOM   3443  CB  LYS A 368      34.390  31.270  66.960  1.00  0.00           C
ATOM   3444  CG  LYS A 368      35.250  31.630  68.180  1.00  0.00           C
ATOM   3445  CD  LYS A 368      34.200  32.220  69.160  1.00  0.00           C
ATOM   3446  CE  LYS A 368      34.760  32.900  70.390  1.00  0.00           C
ATOM   3447  NZ  LYS A 368      33.660  33.280  71.230  1.00  0.00           N
ATOM   3448  HZ1 LYS A 368      33.410  34.220  70.990  1.00  0.00           H
ATOM   3449  HZ2 LYS A 368      32.900  32.680  70.950  1.00  0.00           H
ATOM   3450  HZ3 LYS A 368      33.830  33.110  72.200  1.00  0.00           H
ATOM   3451  C   LYS A 368      34.270  30.310  64.630  1.00  0.00           C
ATOM   3452  O   LYS A 368      34.320  29.100  64.590  1.00  0.00           O
ATOM   3453  N   LEU A 369      33.480  31.110  63.900  1.00  0.00           N
ATOM   3454  H   LEU A 369      33.300  32.050  64.190  1.00  0.00           H
ATOM   3455  CA  LEU A 369      32.640  30.680  62.740  1.00  0.00           C
ATOM   3456  CB  LEU A 369      31.430  31.530  62.440  1.00  0.00           C
ATOM   3457  CG  LEU A 369      30.210  31.340  63.310  1.00  0.00           C
ATOM   3458  CD1 LEU A 369      29.530  32.690  63.490  1.00  0.00           C
ATOM   3459  CD2 LEU A 369      29.170  30.440  62.660  1.00  0.00           C
ATOM   3460  C   LEU A 369      33.440  30.250  61.500  1.00  0.00           C
ATOM   3461  O   LEU A 369      32.860  29.660  60.540  1.00  0.00           O
ATOM   3462  N   ASP A 370      34.730  30.470  61.520  1.00  0.00           N
ATOM   3463  H   ASP A 370      35.240  30.660  62.350  1.00  0.00           H
ATOM   3464  CA  ASP A 370      35.640  30.370  60.350  1.00  0.00           C
ATOM   3465  CB  ASP A 370      36.060  28.960  60.090  1.00  0.00           C
ATOM   3466  CG  ASP A 370      37.300  28.580  60.830  1.00  0.00           C
ATOM   3467  OD1 ASP A 370      37.190  28.650  62.120  1.00  0.00           O
ATOM   3468  OD2 ASP A 370      38.260  28.020  60.210  1.00  0.00           O
ATOM   3469  C   ASP A 370      35.320  31.170  59.120  1.00  0.00           C
ATOM   3470  O   ASP A 370      35.940  31.060  58.060  1.00  0.00           O
ATOM   3471  N   ALA A 371      34.470  32.210  59.350  1.00  0.00           N
ATOM   3472  H   ALA A 371      34.360  32.450  60.310  1.00  0.00           H
ATOM   3473  CA  ALA A 371      33.940  33.110  58.280  1.00  0.00           C
ATOM   3474  CB  ALA A 371      32.760  33.820  58.970  1.00  0.00           C
ATOM   3475  C   ALA A 371      34.810  34.130  57.540  1.00  0.00           C
ATOM   3476  O   ALA A 371      35.460  34.860  58.280  1.00  0.00           O
ATOM   3477  N   PRO A 372      34.820  34.190  56.190  1.00  0.00           N
ATOM   3478  CA  PRO A 372      35.370  35.300  55.370  1.00  0.00           C
ATOM   3479  CB  PRO A 372      35.590  34.780  53.960  1.00  0.00           C
ATOM   3480  CG  PRO A 372      35.710  33.250  54.200  1.00  0.00           C
ATOM   3481  CD  PRO A 372      34.830  32.950  55.330  1.00  0.00           C
ATOM   3482  C   PRO A 372      34.740  36.740  55.360  1.00  0.00           C
ATOM   3483  O   PRO A 372      35.490  37.730  55.430  1.00  0.00           O
ATOM   3484  N   LEU A 373      33.430  36.860  55.400  1.00  0.00           N
ATOM   3485  H   LEU A 373      32.900  36.010  55.330  1.00  0.00           H
ATOM   3486  CA  LEU A 373      32.810  38.180  55.260  1.00  0.00           C
ATOM   3487  CB  LEU A 373      31.830  38.200  54.090  1.00  0.00           C
ATOM   3488  CG  LEU A 373      31.710  39.550  53.450  1.00  0.00           C
ATOM   3489  CD1 LEU A 373      33.000  39.740  52.630  1.00  0.00           C
ATOM   3490  CD2 LEU A 373      30.560  39.500  52.430  1.00  0.00           C
ATOM   3491  C   LEU A 373      32.150  38.770  56.550  1.00  0.00           C
ATOM   3492  O   LEU A 373      31.410  38.020  57.140  1.00  0.00           O
ATOM   3493  N   ILE A 374      32.740  39.880  57.020  1.00  0.00           N
ATOM   3494  H   ILE A 374      33.660  40.020  56.670  1.00  0.00           H
ATOM   3495  CA  ILE A 374      32.160  40.730  58.060  1.00  0.00           C
ATOM   3496  CB  ILE A 374      33.330  41.130  58.960  1.00  0.00           C
ATOM   3497  CG1 ILE A 374      34.010  39.860  59.460  1.00  0.00           C
ATOM   3498  CG2 ILE A 374      32.910  42.110  60.020  1.00  0.00           C
ATOM   3499  CD  ILE A 374      35.350  40.160  60.080  1.00  0.00           C
ATOM   3500  C   ILE A 374      31.510  41.970  57.340  1.00  0.00           C
ATOM   3501  O   ILE A 374      32.010  42.480  56.410  1.00  0.00           O
ATOM   3502  N   VAL A 375      30.320  42.430  57.650  1.00  0.00           N
ATOM   3503  H   VAL A 375      29.760  41.820  58.200  1.00  0.00           H
ATOM   3504  CA  VAL A 375      29.670  43.750  57.180  1.00  0.00           C
ATOM   3505  CB  VAL A 375      28.300  43.420  56.580  1.00  0.00           C
ATOM   3506  CG1 VAL A 375      27.710  44.620  55.860  1.00  0.00           C
ATOM   3507  CG2 VAL A 375      28.280  42.300  55.590  1.00  0.00           C
ATOM   3508  C   VAL A 375      29.600  44.670  58.450  1.00  0.00           C
ATOM   3509  O   VAL A 375      28.740  44.410  59.350  1.00  0.00           O
ATOM   3510  N   VAL A 376      30.300  45.820  58.280  1.00  0.00           N
ATOM   3511  H   VAL A 376      30.810  46.060  57.450  1.00  0.00           H
ATOM   3512  CA  VAL A 376      30.210  46.880  59.260  1.00  0.00           C
ATOM   3513  CB  VAL A 376      31.650  47.180  59.780  1.00  0.00           C
ATOM   3514  CG1 VAL A 376      31.790  48.220  60.880  1.00  0.00           C
ATOM   3515  CG2 VAL A 376      32.360  45.870  60.180  1.00  0.00           C
ATOM   3516  C   VAL A 376      29.500  48.050  58.680  1.00  0.00           C
ATOM   3517  O   VAL A 376      29.730  48.500  57.530  1.00  0.00           O
ATOM   3518  N   ALA A 377      28.430  48.420  59.390  1.00  0.00           N
ATOM   3519  H   ALA A 377      28.190  47.910  60.220  1.00  0.00           H
ATOM   3520  CA  ALA A 377      27.810  49.760  59.200  1.00  0.00           C
ATOM   3521  CB  ALA A 377      26.450  49.840  59.960  1.00  0.00           C
ATOM   3522  C   ALA A 377      28.650  50.960  59.580  1.00  0.00           C
ATOM   3523  O   ALA A 377      29.450  50.830  60.480  1.00  0.00           O
ATOM   3524  N   THR A 378      28.630  52.110  58.880  1.00  0.00           N
ATOM   3525  H   THR A 378      28.300  52.140  57.940  1.00  0.00           H
ATOM   3526  CA  THR A 378      29.410  53.340  59.250  1.00  0.00           C
ATOM   3527  CB  THR A 378      30.950  53.140  59.330  1.00  0.00           C
ATOM   3528  OG1 THR A 378      31.580  54.370  59.680  1.00  0.00           O
ATOM   3529  HG1 THR A 378      31.960  54.870  58.890  1.00  0.00           H
ATOM   3530  CG2 THR A 378      31.570  52.600  58.060  1.00  0.00           C
ATOM   3531  C   THR A 378      28.920  54.590  58.550  1.00  0.00           C
ATOM   3532  O   THR A 378      28.390  54.550  57.450  1.00  0.00           O
ATOM   3533  N   GLN A 379      28.860  55.570  59.460  1.00  0.00           N
ATOM   3534  H   GLN A 379      28.830  55.420  60.450  1.00  0.00           H
ATOM   3535  CA  GLN A 379      28.610  56.980  59.010  1.00  0.00           C
ATOM   3536  CB  GLN A 379      28.280  57.860  60.140  1.00  0.00           C
ATOM   3537  CG  GLN A 379      27.060  58.700  59.780  1.00  0.00           C
ATOM   3538  CD  GLN A 379      26.960  60.000  60.520  1.00  0.00           C
ATOM   3539  OE1 GLN A 379      26.170  60.080  61.450  1.00  0.00           O
ATOM   3540  NE2 GLN A 379      27.750  61.010  60.170  1.00  0.00           N
ATOM   3541 1HE2 GLN A 379      28.350  60.900  59.380  1.00  0.00           H
ATOM   3542 2HE2 GLN A 379      27.870  61.840  60.710  1.00  0.00           H
ATOM   3543  C   GLN A 379      29.850  57.560  58.270  1.00  0.00           C
ATOM   3544  O   GLN A 379      29.710  57.920  57.060  1.00  0.00           O
ATOM   3545  N   GLY A 380      31.010  57.350  58.880  1.00  0.00           N
ATOM   3546  H   GLY A 380      30.960  57.060  59.830  1.00  0.00           H
ATOM   3547  CA  GLY A 380      32.330  57.650  58.250  1.00  0.00           C
ATOM   3548  C   GLY A 380      33.290  56.460  58.100  1.00  0.00           C
ATOM   3549  O   GLY A 380      32.920  55.410  57.530  1.00  0.00           O
ATOM   3550  N   GLY A 381      34.510  56.660  58.550  1.00  0.00           N
ATOM   3551  H   GLY A 381      34.790  57.580  58.840  1.00  0.00           H
ATOM   3552  CA  GLY A 381      35.590  55.700  58.520  1.00  0.00           C
ATOM   3553  C   GLY A 381      35.840  55.000  59.810  1.00  0.00           C
ATOM   3554  O   GLY A 381      36.070  53.770  59.900  1.00  0.00           O
ATOM   3555  N   LYS A 382      35.400  55.570  60.950  1.00  0.00           N
ATOM   3556  H   LYS A 382      34.690  56.280  60.990  1.00  0.00           H
ATOM   3557  CA  LYS A 382      35.850  55.180  62.300  1.00  0.00           C
ATOM   3558  CB  LYS A 382      35.210  56.210  63.180  1.00  0.00           C
ATOM   3559  CG  LYS A 382      35.680  56.220  64.650  1.00  0.00           C
ATOM   3560  CD  LYS A 382      35.030  57.460  65.320  1.00  0.00           C
ATOM   3561  CE  LYS A 382      35.550  58.860  64.920  1.00  0.00           C
ATOM   3562  NZ  LYS A 382      35.040  59.840  65.810  1.00  0.00           N
ATOM   3563  HZ1 LYS A 382      35.360  60.780  65.650  1.00  0.00           H
ATOM   3564  HZ2 LYS A 382      34.050  59.830  65.770  1.00  0.00           H
ATOM   3565  HZ3 LYS A 382      35.270  59.620  66.760  1.00  0.00           H
ATOM   3566  C   LYS A 382      35.630  53.730  62.600  1.00  0.00           C
ATOM   3567  O   LYS A 382      36.660  53.070  62.740  1.00  0.00           O
ATOM   3568  N   SER A 383      34.380  53.220  62.560  1.00  0.00           N
ATOM   3569  H   SER A 383      33.690  53.950  62.570  1.00  0.00           H
ATOM   3570  CA  SER A 383      33.940  51.830  62.950  1.00  0.00           C
ATOM   3571  CB  SER A 383      32.410  51.670  62.930  1.00  0.00           C
ATOM   3572  OG  SER A 383      31.890  52.060  64.210  1.00  0.00           O
ATOM   3573  HG  SER A 383      32.400  52.810  64.630  1.00  0.00           H
ATOM   3574  C   SER A 383      34.650  50.780  62.040  1.00  0.00           C
ATOM   3575  O   SER A 383      35.340  49.850  62.440  1.00  0.00           O
ATOM   3576  N   ALA A 384      34.640  51.160  60.770  1.00  0.00           N
ATOM   3577  H   ALA A 384      34.190  52.020  60.530  1.00  0.00           H
ATOM   3578  CA  ALA A 384      35.380  50.380  59.720  1.00  0.00           C
ATOM   3579  CB  ALA A 384      34.810  50.720  58.370  1.00  0.00           C
ATOM   3580  C   ALA A 384      36.890  50.460  59.940  1.00  0.00           C
ATOM   3581  O   ALA A 384      37.510  49.390  60.030  1.00  0.00           O
ATOM   3582  N   ARG A 385      37.460  51.580  60.230  1.00  0.00           N
ATOM   3583  H   ARG A 385      37.010  52.450  60.060  1.00  0.00           H
ATOM   3584  CA  ARG A 385      38.920  51.670  60.600  1.00  0.00           C
ATOM   3585  CB  ARG A 385      39.440  53.130  60.630  1.00  0.00           C
ATOM   3586  CG  ARG A 385      39.760  53.470  59.180  1.00  0.00           C
ATOM   3587  CD  ARG A 385      39.810  54.970  58.880  1.00  0.00           C
ATOM   3588  NE  ARG A 385      40.410  55.210  57.560  1.00  0.00           N
ATOM   3589  HE  ARG A 385      41.180  54.580  57.450  1.00  0.00           H
ATOM   3590  CZ  ARG A 385      40.330  56.310  56.780  1.00  0.00           C
ATOM   3591  NH1 ARG A 385      39.690  57.400  57.200  1.00  0.00           N
ATOM   3592 1HH1 ARG A 385      39.310  57.530  58.110  1.00  0.00           H
ATOM   3593 2HH1 ARG A 385      39.490  58.040  56.460  1.00  0.00           H
ATOM   3594  NH2 ARG A 385      40.990  56.260  55.620  1.00  0.00           N
ATOM   3595 1HH2 ARG A 385      41.410  55.390  55.360  1.00  0.00           H
ATOM   3596 2HH2 ARG A 385      41.100  57.070  55.050  1.00  0.00           H
ATOM   3597  C   ARG A 385      39.270  51.010  61.980  1.00  0.00           C
ATOM   3598  O   ARG A 385      40.350  50.400  62.140  1.00  0.00           O
ATOM   3599  N   ALA A 386      38.420  51.180  62.990  1.00  0.00           N
ATOM   3600  H   ALA A 386      37.720  51.880  62.840  1.00  0.00           H
ATOM   3601  CA  ALA A 386      38.440  50.500  64.290  1.00  0.00           C
ATOM   3602  CB  ALA A 386      37.220  50.990  65.150  1.00  0.00           C
ATOM   3603  C   ALA A 386      38.490  49.000  64.270  1.00  0.00           C
ATOM   3604  O   ALA A 386      39.470  48.450  64.790  1.00  0.00           O
ATOM   3605  N   VAL A 387      37.660  48.390  63.480  1.00  0.00           N
ATOM   3606  H   VAL A 387      36.830  48.790  63.080  1.00  0.00           H
ATOM   3607  CA  VAL A 387      37.710  46.970  63.200  1.00  0.00           C
ATOM   3608  CB  VAL A 387      36.340  46.370  62.650  1.00  0.00           C
ATOM   3609  CG1 VAL A 387      36.180  46.560  61.140  1.00  0.00           C
ATOM   3610  CG2 VAL A 387      36.090  44.860  62.920  1.00  0.00           C
ATOM   3611  C   VAL A 387      38.970  46.530  62.450  1.00  0.00           C
ATOM   3612  O   VAL A 387      39.610  45.650  62.960  1.00  0.00           O
ATOM   3613  N   ARG A 388      39.500  47.280  61.530  1.00  0.00           N
ATOM   3614  H   ARG A 388      38.930  47.950  61.040  1.00  0.00           H
ATOM   3615  CA  ARG A 388      40.800  47.110  60.900  1.00  0.00           C
ATOM   3616  CB  ARG A 388      41.030  48.000  59.630  1.00  0.00           C
ATOM   3617  CG  ARG A 388      42.490  48.420  59.260  1.00  0.00           C
ATOM   3618  CD  ARG A 388      43.380  47.230  58.930  1.00  0.00           C
ATOM   3619  NE  ARG A 388      44.690  47.800  58.510  1.00  0.00           N
ATOM   3620  HE  ARG A 388      44.730  48.460  57.770  1.00  0.00           H
ATOM   3621  CZ  ARG A 388      45.890  47.270  58.850  1.00  0.00           C
ATOM   3622  NH1 ARG A 388      45.960  46.150  59.600  1.00  0.00           N
ATOM   3623 1HH1 ARG A 388      45.100  45.780  59.960  1.00  0.00           H
ATOM   3624 2HH1 ARG A 388      46.840  45.770  59.880  1.00  0.00           H
ATOM   3625  NH2 ARG A 388      46.920  47.800  58.300  1.00  0.00           N
ATOM   3626 1HH2 ARG A 388      46.840  48.540  57.640  1.00  0.00           H
ATOM   3627 2HH2 ARG A 388      47.850  47.570  58.600  1.00  0.00           H
ATOM   3628  C   ARG A 388      41.990  47.150  61.930  1.00  0.00           C
ATOM   3629  O   ARG A 388      42.810  46.250  61.820  1.00  0.00           O
ATOM   3630  N   LYS A 389      41.960  48.040  62.920  1.00  0.00           N
ATOM   3631  H   LYS A 389      41.340  48.830  62.850  1.00  0.00           H
ATOM   3632  CA  LYS A 389      42.920  48.030  64.110  1.00  0.00           C
ATOM   3633  CB  LYS A 389      42.820  49.220  65.040  1.00  0.00           C
ATOM   3634  CG  LYS A 389      44.170  49.540  65.640  1.00  0.00           C
ATOM   3635  CD  LYS A 389      43.990  50.660  66.690  1.00  0.00           C
ATOM   3636  CE  LYS A 389      45.200  50.770  67.650  1.00  0.00           C
ATOM   3637  NZ  LYS A 389      44.870  51.650  68.830  1.00  0.00           N
ATOM   3638  HZ1 LYS A 389      45.700  51.700  69.390  1.00  0.00           H
ATOM   3639  HZ2 LYS A 389      44.680  52.610  68.620  1.00  0.00           H
ATOM   3640  HZ3 LYS A 389      44.120  51.330  69.420  1.00  0.00           H
ATOM   3641  C   LYS A 389      42.840  46.740  65.030  1.00  0.00           C
ATOM   3642  O   LYS A 389      43.790  46.440  65.780  1.00  0.00           O
ATOM   3643  N   TYR A 390      41.850  45.920  64.840  1.00  0.00           N
ATOM   3644  H   TYR A 390      41.100  46.150  64.230  1.00  0.00           H
ATOM   3645  CA  TYR A 390      41.820  44.570  65.460  1.00  0.00           C
ATOM   3646  CB  TYR A 390      40.400  44.190  65.920  1.00  0.00           C
ATOM   3647  CG  TYR A 390      39.980  45.020  67.110  1.00  0.00           C
ATOM   3648  CD1 TYR A 390      40.810  44.950  68.230  1.00  0.00           C
ATOM   3649  HD1 TYR A 390      41.500  44.120  68.350  1.00  0.00           H
ATOM   3650  CD2 TYR A 390      38.910  45.940  66.960  1.00  0.00           C
ATOM   3651  HD2 TYR A 390      38.380  46.080  66.020  1.00  0.00           H
ATOM   3652  CE1 TYR A 390      40.620  45.750  69.310  1.00  0.00           C
ATOM   3653  HE1 TYR A 390      41.430  45.800  70.030  1.00  0.00           H
ATOM   3654  CE2 TYR A 390      38.710  46.790  68.070  1.00  0.00           C
ATOM   3655  HE2 TYR A 390      37.910  47.530  68.030  1.00  0.00           H
ATOM   3656  CZ  TYR A 390      39.540  46.710  69.240  1.00  0.00           C
ATOM   3657  OH  TYR A 390      39.580  47.830  69.920  1.00  0.00           O
ATOM   3658  HH  TYR A 390      40.240  47.790  70.680  1.00  0.00           H
ATOM   3659  C   TYR A 390      42.580  43.420  64.640  1.00  0.00           C
ATOM   3660  O   TYR A 390      42.720  42.240  65.110  1.00  0.00           O
ATOM   3661  N   PHE A 391      43.120  43.820  63.420  1.00  0.00           N
ATOM   3662  H   PHE A 391      43.060  44.740  63.050  1.00  0.00           H
ATOM   3663  CA  PHE A 391      43.850  42.870  62.570  1.00  0.00           C
ATOM   3664  CB  PHE A 391      45.240  42.590  63.160  1.00  0.00           C
ATOM   3665  CG  PHE A 391      46.230  43.770  62.930  1.00  0.00           C
ATOM   3666  CD1 PHE A 391      46.220  44.970  63.700  1.00  0.00           C
ATOM   3667  HD1 PHE A 391      45.730  44.990  64.680  1.00  0.00           H
ATOM   3668  CD2 PHE A 391      47.210  43.650  61.950  1.00  0.00           C
ATOM   3669  HD2 PHE A 391      47.080  42.760  61.340  1.00  0.00           H
ATOM   3670  CE1 PHE A 391      47.190  45.960  63.440  1.00  0.00           C
ATOM   3671  HE1 PHE A 391      47.320  46.840  64.060  1.00  0.00           H
ATOM   3672  CE2 PHE A 391      48.150  44.620  61.700  1.00  0.00           C
ATOM   3673  HE2 PHE A 391      49.000  44.430  61.040  1.00  0.00           H
ATOM   3674  CZ  PHE A 391      48.150  45.790  62.460  1.00  0.00           C
ATOM   3675  HZ  PHE A 391      49.020  46.460  62.400  1.00  0.00           H
ATOM   3676  C   PHE A 391      43.140  41.530  62.190  1.00  0.00           C
ATOM   3677  O   PHE A 391      43.810  40.490  62.010  1.00  0.00           O
ATOM   3678  N   PRO A 392      41.860  41.630  61.770  1.00  0.00           N
ATOM   3679  CA  PRO A 392      40.930  40.520  61.720  1.00  0.00           C
ATOM   3680  CB  PRO A 392      39.590  41.110  61.310  1.00  0.00           C
ATOM   3681  CG  PRO A 392      39.730  42.560  61.470  1.00  0.00           C
ATOM   3682  CD  PRO A 392      41.200  42.850  61.260  1.00  0.00           C
ATOM   3683  C   PRO A 392      41.310  39.520  60.660  1.00  0.00           C
ATOM   3684  O   PRO A 392      41.830  39.900  59.620  1.00  0.00           O
ATOM   3685  N   ASP A 393      40.990  38.210  60.830  1.00  0.00           N
ATOM   3686  H   ASP A 393      40.820  37.780  61.720  1.00  0.00           H
ATOM   3687  CA  ASP A 393      41.360  37.240  59.750  1.00  0.00           C
ATOM   3688  CB  ASP A 393      41.310  35.800  60.340  1.00  0.00           C
ATOM   3689  CG  ASP A 393      42.410  34.970  59.710  1.00  0.00           C
ATOM   3690  OD1 ASP A 393      42.660  33.910  60.310  1.00  0.00           O
ATOM   3691  OD2 ASP A 393      43.170  35.330  58.760  1.00  0.00           O
ATOM   3692  C   ASP A 393      40.540  37.290  58.480  1.00  0.00           C
ATOM   3693  O   ASP A 393      41.070  37.000  57.360  1.00  0.00           O
ATOM   3694  N   ALA A 394      39.230  37.550  58.580  1.00  0.00           N
ATOM   3695  H   ALA A 394      38.820  37.470  59.490  1.00  0.00           H
ATOM   3696  CA  ALA A 394      38.240  37.760  57.530  1.00  0.00           C
ATOM   3697  CB  ALA A 394      36.960  37.710  58.290  1.00  0.00           C
ATOM   3698  C   ALA A 394      38.320  39.030  56.620  1.00  0.00           C
ATOM   3699  O   ALA A 394      38.900  40.000  57.120  1.00  0.00           O
ATOM   3700  N   THR A 395      37.760  39.010  55.430  1.00  0.00           N
ATOM   3701  H   THR A 395      37.240  38.210  55.140  1.00  0.00           H
ATOM   3702  CA  THR A 395      37.580  40.260  54.650  1.00  0.00           C
ATOM   3703  CB  THR A 395      37.240  39.930  53.130  1.00  0.00           C
ATOM   3704  OG1 THR A 395      36.410  38.770  53.080  1.00  0.00           O
ATOM   3705  HG1 THR A 395      35.820  38.750  53.890  1.00  0.00           H
ATOM   3706  CG2 THR A 395      38.500  39.810  52.340  1.00  0.00           C
ATOM   3707  C   THR A 395      36.400  41.110  55.130  1.00  0.00           C
ATOM   3708  O   THR A 395      35.340  40.490  55.510  1.00  0.00           O
ATOM   3709  N   ILE A 396      36.290  42.400  54.880  1.00  0.00           N
ATOM   3710  H   ILE A 396      37.030  42.890  54.420  1.00  0.00           H
ATOM   3711  CA  ILE A 396      35.280  43.300  55.540  1.00  0.00           C
ATOM   3712  CB  ILE A 396      35.960  44.190  56.670  1.00  0.00           C
ATOM   3713  CG1 ILE A 396      36.690  43.250  57.680  1.00  0.00           C
ATOM   3714  CG2 ILE A 396      34.970  45.070  57.400  1.00  0.00           C
ATOM   3715  CD  ILE A 396      37.730  44.000  58.620  1.00  0.00           C
ATOM   3716  C   ILE A 396      34.560  44.330  54.620  1.00  0.00           C
ATOM   3717  O   ILE A 396      35.180  45.260  54.120  1.00  0.00           O
ATOM   3718  N   LEU A 397      33.220  44.270  54.520  1.00  0.00           N
ATOM   3719  H   LEU A 397      32.770  43.540  55.030  1.00  0.00           H
ATOM   3720  CA  LEU A 397      32.350  45.260  53.840  1.00  0.00           C
ATOM   3721  CB  LEU A 397      31.120  44.720  53.150  1.00  0.00           C
ATOM   3722  CG  LEU A 397      31.350  43.650  52.110  1.00  0.00           C
ATOM   3723  CD1 LEU A 397      30.020  43.110  51.590  1.00  0.00           C
ATOM   3724  CD2 LEU A 397      32.250  44.080  50.910  1.00  0.00           C
ATOM   3725  C   LEU A 397      32.050  46.460  54.790  1.00  0.00           C
ATOM   3726  O   LEU A 397      31.410  46.380  55.810  1.00  0.00           O
ATOM   3727  N   ALA A 398      32.780  47.480  54.520  1.00  0.00           N
ATOM   3728  H   ALA A 398      33.510  47.510  53.830  1.00  0.00           H
ATOM   3729  CA  ALA A 398      32.740  48.840  55.160  1.00  0.00           C
ATOM   3730  CB  ALA A 398      34.130  49.440  55.040  1.00  0.00           C
ATOM   3731  C   ALA A 398      31.590  49.680  54.550  1.00  0.00           C
ATOM   3732  O   ALA A 398      31.710  50.480  53.650  1.00  0.00           O
ATOM   3733  N   LEU A 399      30.370  49.410  55.040  1.00  0.00           N
ATOM   3734  H   LEU A 399      30.240  48.780  55.810  1.00  0.00           H
ATOM   3735  CA  LEU A 399      29.180  50.110  54.470  1.00  0.00           C
ATOM   3736  CB  LEU A 399      27.930  49.420  54.760  1.00  0.00           C
ATOM   3737  CG  LEU A 399      27.670  48.270  53.790  1.00  0.00           C
ATOM   3738  CD1 LEU A 399      28.750  47.230  53.800  1.00  0.00           C
ATOM   3739  CD2 LEU A 399      26.430  47.630  54.360  1.00  0.00           C
ATOM   3740  C   LEU A 399      29.110  51.520  55.030  1.00  0.00           C
ATOM   3741  O   LEU A 399      28.740  51.860  56.180  1.00  0.00           O
ATOM   3742  N   THR A 400      29.260  52.460  54.110  1.00  0.00           N
ATOM   3743  H   THR A 400      29.300  52.260  53.130  1.00  0.00           H
ATOM   3744  CA  THR A 400      29.490  53.890  54.490  1.00  0.00           C
ATOM   3745  CB  THR A 400      30.970  54.320  54.570  1.00  0.00           C
ATOM   3746  OG1 THR A 400      31.030  55.630  55.120  1.00  0.00           O
ATOM   3747  HG1 THR A 400      31.900  55.640  55.620  1.00  0.00           H
ATOM   3748  CG2 THR A 400      31.710  54.140  53.250  1.00  0.00           C
ATOM   3749  C   THR A 400      28.680  55.030  53.730  1.00  0.00           C
ATOM   3750  O   THR A 400      28.430  54.940  52.500  1.00  0.00           O
ATOM   3751  N   THR A 401      28.220  56.030  54.440  1.00  0.00           N
ATOM   3752  H   THR A 401      28.270  55.880  55.430  1.00  0.00           H
ATOM   3753  CA  THR A 401      27.530  57.270  53.910  1.00  0.00           C
ATOM   3754  CB  THR A 401      26.370  57.780  54.790  1.00  0.00           C
ATOM   3755  OG1 THR A 401      26.740  58.150  56.100  1.00  0.00           O
ATOM   3756  HG1 THR A 401      25.910  58.530  56.510  1.00  0.00           H
ATOM   3757  CG2 THR A 401      25.230  56.720  54.730  1.00  0.00           C
ATOM   3758  C   THR A 401      28.380  58.510  53.460  1.00  0.00           C
ATOM   3759  O   THR A 401      27.950  59.390  52.660  1.00  0.00           O
ATOM   3760  N   ASN A 402      29.510  58.690  54.190  1.00  0.00           N
ATOM   3761  H   ASN A 402      29.620  58.230  55.070  1.00  0.00           H
ATOM   3762  CA  ASN A 402      30.600  59.650  53.850  1.00  0.00           C
ATOM   3763  CB  ASN A 402      31.580  59.800  55.020  1.00  0.00           C
ATOM   3764  CG  ASN A 402      32.560  60.980  54.880  1.00  0.00           C
ATOM   3765  OD1 ASN A 402      33.630  60.760  54.330  1.00  0.00           O
ATOM   3766  ND2 ASN A 402      32.200  62.180  55.330  1.00  0.00           N
ATOM   3767 1HD2 ASN A 402      31.270  62.280  55.680  1.00  0.00           H
ATOM   3768 2HD2 ASN A 402      32.790  62.990  55.300  1.00  0.00           H
ATOM   3769  C   ASN A 402      31.390  59.280  52.580  1.00  0.00           C
ATOM   3770  O   ASN A 402      31.820  58.130  52.350  1.00  0.00           O
ATOM   3771  N   GLU A 403      31.750  60.360  51.960  1.00  0.00           N
ATOM   3772  H   GLU A 403      31.450  61.220  52.380  1.00  0.00           H
ATOM   3773  CA  GLU A 403      32.480  60.340  50.660  1.00  0.00           C
ATOM   3774  CB  GLU A 403      32.090  61.390  49.600  1.00  0.00           C
ATOM   3775  CG  GLU A 403      31.830  62.820  50.200  1.00  0.00           C
ATOM   3776  CD  GLU A 403      33.050  63.650  50.610  1.00  0.00           C
ATOM   3777  OE1 GLU A 403      33.500  64.540  49.890  1.00  0.00           O
ATOM   3778  OE2 GLU A 403      33.420  63.490  51.790  1.00  0.00           O
ATOM   3779  C   GLU A 403      34.020  60.170  50.550  1.00  0.00           C
ATOM   3780  O   GLU A 403      34.470  59.250  49.830  1.00  0.00           O
ATOM   3781  N   LYS A 404      34.760  61.040  51.170  1.00  0.00           N
ATOM   3782  H   LYS A 404      34.430  61.900  51.560  1.00  0.00           H
ATOM   3783  CA  LYS A 404      36.250  61.010  51.230  1.00  0.00           C
ATOM   3784  CB  LYS A 404      36.690  62.090  52.280  1.00  0.00           C
ATOM   3785  CG  LYS A 404      38.180  62.190  52.570  1.00  0.00           C
ATOM   3786  CD  LYS A 404      38.930  62.650  51.310  1.00  0.00           C
ATOM   3787  CE  LYS A 404      40.340  62.930  51.740  1.00  0.00           C
ATOM   3788  NZ  LYS A 404      41.170  63.220  50.540  1.00  0.00           N
ATOM   3789  HZ1 LYS A 404      40.750  63.890  49.920  1.00  0.00           H
ATOM   3790  HZ2 LYS A 404      42.060  63.610  50.770  1.00  0.00           H
ATOM   3791  HZ3 LYS A 404      41.370  62.440  49.940  1.00  0.00           H
ATOM   3792  C   LYS A 404      36.710  59.660  51.830  1.00  0.00           C
ATOM   3793  O   LYS A 404      37.820  59.250  51.420  1.00  0.00           O
ATOM   3794  N   THR A 405      35.950  59.070  52.780  1.00  0.00           N
ATOM   3795  H   THR A 405      35.150  59.550  53.130  1.00  0.00           H
ATOM   3796  CA  THR A 405      36.410  57.880  53.500  1.00  0.00           C
ATOM   3797  CB  THR A 405      35.880  57.800  54.900  1.00  0.00           C
ATOM   3798  OG1 THR A 405      34.450  57.680  54.980  1.00  0.00           O
ATOM   3799  HG1 THR A 405      34.090  58.610  54.890  1.00  0.00           H
ATOM   3800  CG2 THR A 405      36.290  58.980  55.790  1.00  0.00           C
ATOM   3801  C   THR A 405      36.190  56.610  52.720  1.00  0.00           C
ATOM   3802  O   THR A 405      37.150  55.860  52.660  1.00  0.00           O
ATOM   3803  N   ALA A 406      35.070  56.580  52.010  1.00  0.00           N
ATOM   3804  H   ALA A 406      34.300  57.190  52.190  1.00  0.00           H
ATOM   3805  CA  ALA A 406      34.810  55.510  51.020  1.00  0.00           C
ATOM   3806  CB  ALA A 406      33.430  55.670  50.370  1.00  0.00           C
ATOM   3807  C   ALA A 406      35.760  55.470  49.860  1.00  0.00           C
ATOM   3808  O   ALA A 406      35.950  54.490  49.210  1.00  0.00           O
ATOM   3809  N   HIS A 407      36.170  56.690  49.500  1.00  0.00           N
ATOM   3810  H   HIS A 407      35.530  57.450  49.630  1.00  0.00           H
ATOM   3811  CA  HIS A 407      37.290  56.810  48.450  1.00  0.00           C
ATOM   3812  CB  HIS A 407      37.530  58.300  48.170  1.00  0.00           C
ATOM   3813  CG  HIS A 407      38.340  58.620  46.920  1.00  0.00           C
ATOM   3814  ND1 HIS A 407      38.760  59.850  46.580  1.00  0.00           N
ATOM   3815  CD2 HIS A 407      38.760  57.750  45.970  1.00  0.00           C
ATOM   3816  HD2 HIS A 407      38.540  56.680  45.930  1.00  0.00           H
ATOM   3817  CE1 HIS A 407      39.420  59.780  45.440  1.00  0.00           C
ATOM   3818  HE1 HIS A 407      39.950  60.640  45.030  1.00  0.00           H
ATOM   3819  NE2 HIS A 407      39.380  58.490  45.000  1.00  0.00           N
ATOM   3820  HE2 HIS A 407      39.710  58.250  44.090  1.00  0.00           H
ATOM   3821  C   HIS A 407      38.650  56.270  48.940  1.00  0.00           C
ATOM   3822  O   HIS A 407      39.230  55.410  48.290  1.00  0.00           O
ATOM   3823  N   GLN A 408      39.040  56.640  50.210  1.00  0.00           N
ATOM   3824  H   GLN A 408      38.470  57.190  50.820  1.00  0.00           H
ATOM   3825  CA  GLN A 408      40.340  56.330  50.730  1.00  0.00           C
ATOM   3826  CB  GLN A 408      40.740  57.270  51.860  1.00  0.00           C
ATOM   3827  CG  GLN A 408      42.190  57.330  52.270  1.00  0.00           C
ATOM   3828  CD  GLN A 408      42.440  58.580  53.070  1.00  0.00           C
ATOM   3829  OE1 GLN A 408      42.390  58.500  54.310  1.00  0.00           O
ATOM   3830  NE2 GLN A 408      42.680  59.650  52.400  1.00  0.00           N
ATOM   3831 1HE2 GLN A 408      42.630  59.840  51.420  1.00  0.00           H
ATOM   3832 2HE2 GLN A 408      43.110  60.370  52.940  1.00  0.00           H
ATOM   3833  C   GLN A 408      40.460  54.840  51.120  1.00  0.00           C
ATOM   3834  O   GLN A 408      41.590  54.310  51.070  1.00  0.00           O
ATOM   3835  N   LEU A 409      39.400  54.130  51.500  1.00  0.00           N
ATOM   3836  H   LEU A 409      38.560  54.630  51.710  1.00  0.00           H
ATOM   3837  CA  LEU A 409      39.340  52.760  52.040  1.00  0.00           C
ATOM   3838  CB  LEU A 409      37.980  52.350  52.540  1.00  0.00           C
ATOM   3839  CG  LEU A 409      37.650  53.040  53.900  1.00  0.00           C
ATOM   3840  CD1 LEU A 409      36.260  52.740  54.410  1.00  0.00           C
ATOM   3841  CD2 LEU A 409      38.670  52.640  55.000  1.00  0.00           C
ATOM   3842  C   LEU A 409      39.990  51.640  51.210  1.00  0.00           C
ATOM   3843  O   LEU A 409      40.650  50.730  51.740  1.00  0.00           O
ATOM   3844  N   VAL A 410      39.890  51.840  49.920  1.00  0.00           N
ATOM   3845  H   VAL A 410      39.390  52.630  49.570  1.00  0.00           H
ATOM   3846  CA  VAL A 410      40.490  50.950  48.870  1.00  0.00           C
ATOM   3847  CB  VAL A 410      40.460  51.580  47.470  1.00  0.00           C
ATOM   3848  CG1 VAL A 410      41.180  52.930  47.390  1.00  0.00           C
ATOM   3849  CG2 VAL A 410      40.960  50.760  46.340  1.00  0.00           C
ATOM   3850  C   VAL A 410      41.960  50.490  49.130  1.00  0.00           C
ATOM   3851  O   VAL A 410      42.130  49.290  49.120  1.00  0.00           O
ATOM   3852  N   LEU A 411      42.830  51.400  49.580  1.00  0.00           N
ATOM   3853  H   LEU A 411      42.680  52.390  49.620  1.00  0.00           H
ATOM   3854  CA  LEU A 411      44.160  50.900  49.830  1.00  0.00           C
ATOM   3855  CB  LEU A 411      45.130  51.970  49.900  1.00  0.00           C
ATOM   3856  CG  LEU A 411      45.260  52.800  48.660  1.00  0.00           C
ATOM   3857  CD1 LEU A 411      45.390  54.240  49.210  1.00  0.00           C
ATOM   3858  CD2 LEU A 411      46.630  52.470  48.010  1.00  0.00           C
ATOM   3859  C   LEU A 411      44.340  50.010  51.070  1.00  0.00           C
ATOM   3860  O   LEU A 411      45.320  49.330  51.060  1.00  0.00           O
ATOM   3861  N   SER A 412      43.450  50.050  52.030  1.00  0.00           N
ATOM   3862  H   SER A 412      42.700  50.710  51.990  1.00  0.00           H
ATOM   3863  CA  SER A 412      43.570  49.290  53.310  1.00  0.00           C
ATOM   3864  CB  SER A 412      42.700  49.980  54.340  1.00  0.00           C
ATOM   3865  OG  SER A 412      43.210  49.690  55.660  1.00  0.00           O
ATOM   3866  HG  SER A 412      44.200  49.810  55.700  1.00  0.00           H
ATOM   3867  C   SER A 412      43.390  47.810  53.190  1.00  0.00           C
ATOM   3868  O   SER A 412      42.510  47.500  52.340  1.00  0.00           O
ATOM   3869  N   LYS A 413      44.130  47.030  53.940  1.00  0.00           N
ATOM   3870  H   LYS A 413      44.860  47.430  54.500  1.00  0.00           H
ATOM   3871  CA  LYS A 413      44.200  45.560  54.030  1.00  0.00           C
ATOM   3872  CB  LYS A 413      45.270  45.280  55.070  1.00  0.00           C
ATOM   3873  CG  LYS A 413      46.000  43.890  54.920  1.00  0.00           C
ATOM   3874  CD  LYS A 413      47.000  43.820  56.010  1.00  0.00           C
ATOM   3875  CE  LYS A 413      47.850  42.550  56.100  1.00  0.00           C
ATOM   3876  NZ  LYS A 413      48.760  42.400  54.950  1.00  0.00           N
ATOM   3877  HZ1 LYS A 413      49.430  41.700  55.180  1.00  0.00           H
ATOM   3878  HZ2 LYS A 413      48.240  42.120  54.150  1.00  0.00           H
ATOM   3879  HZ3 LYS A 413      49.300  43.250  54.840  1.00  0.00           H
ATOM   3880  C   LYS A 413      42.840  45.070  54.510  1.00  0.00           C
ATOM   3881  O   LYS A 413      42.220  45.470  55.480  1.00  0.00           O
ATOM   3882  N   GLY A 414      42.310  44.100  53.750  1.00  0.00           N
ATOM   3883  H   GLY A 414      42.940  43.510  53.230  1.00  0.00           H
ATOM   3884  CA  GLY A 414      41.020  43.420  53.920  1.00  0.00           C
ATOM   3885  C   GLY A 414      39.750  44.320  53.830  1.00  0.00           C
ATOM   3886  O   GLY A 414      38.710  43.770  53.410  1.00  0.00           O
ATOM   3887  N   VAL A 415      39.800  45.490  54.390  1.00  0.00           N
ATOM   3888  H   VAL A 415      40.650  45.800  54.800  1.00  0.00           H
ATOM   3889  CA  VAL A 415      38.680  46.490  54.360  1.00  0.00           C
ATOM   3890  CB  VAL A 415      38.890  47.650  55.310  1.00  0.00           C
ATOM   3891  CG1 VAL A 415      37.900  48.830  54.940  1.00  0.00           C
ATOM   3892  CG2 VAL A 415      38.670  47.260  56.750  1.00  0.00           C
ATOM   3893  C   VAL A 415      38.360  47.000  52.900  1.00  0.00           C
ATOM   3894  O   VAL A 415      39.180  47.520  52.090  1.00  0.00           O
ATOM   3895  N   VAL A 416      37.280  46.390  52.500  1.00  0.00           N
ATOM   3896  H   VAL A 416      36.930  45.570  52.950  1.00  0.00           H
ATOM   3897  CA  VAL A 416      36.580  46.600  51.190  1.00  0.00           C
ATOM   3898  CB  VAL A 416      36.050  45.280  50.620  1.00  0.00           C
ATOM   3899  CG1 VAL A 416      35.250  45.460  49.370  1.00  0.00           C
ATOM   3900  CG2 VAL A 416      37.090  44.280  50.230  1.00  0.00           C
ATOM   3901  C   VAL A 416      35.440  47.600  51.450  1.00  0.00           C
ATOM   3902  O   VAL A 416      34.610  47.250  52.290  1.00  0.00           O
ATOM   3903  N   PRO A 417      35.320  48.780  50.780  1.00  0.00           N
ATOM   3904  CA  PRO A 417      34.250  49.750  50.940  1.00  0.00           C
ATOM   3905  CB  PRO A 417      34.790  51.080  50.590  1.00  0.00           C
ATOM   3906  CG  PRO A 417      35.900  50.800  49.590  1.00  0.00           C
ATOM   3907  CD  PRO A 417      36.320  49.380  49.890  1.00  0.00           C
ATOM   3908  C   PRO A 417      32.970  49.570  50.100  1.00  0.00           C
ATOM   3909  O   PRO A 417      33.010  49.040  49.010  1.00  0.00           O
ATOM   3910  N   GLN A 418      31.880  50.060  50.640  1.00  0.00           N
ATOM   3911  H   GLN A 418      31.930  50.390  51.580  1.00  0.00           H
ATOM   3912  CA  GLN A 418      30.610  50.100  49.950  1.00  0.00           C
ATOM   3913  CB  GLN A 418      29.750  48.940  50.390  1.00  0.00           C
ATOM   3914  CG  GLN A 418      30.110  47.630  49.770  1.00  0.00           C
ATOM   3915  CD  GLN A 418      29.790  47.450  48.310  1.00  0.00           C
ATOM   3916  OE1 GLN A 418      28.690  47.540  47.830  1.00  0.00           O
ATOM   3917  NE2 GLN A 418      30.840  47.530  47.530  1.00  0.00           N
ATOM   3918 1HE2 GLN A 418      31.730  47.890  47.820  1.00  0.00           H
ATOM   3919 2HE2 GLN A 418      30.710  47.370  46.550  1.00  0.00           H
ATOM   3920  C   GLN A 418      29.900  51.410  50.280  1.00  0.00           C
ATOM   3921  O   GLN A 418      29.540  51.750  51.400  1.00  0.00           O
ATOM   3922  N   LEU A 419      30.190  52.260  49.320  1.00  0.00           N
ATOM   3923  H   LEU A 419      30.870  52.030  48.620  1.00  0.00           H
ATOM   3924  CA  LEU A 419      29.430  53.550  49.210  1.00  0.00           C
ATOM   3925  CB  LEU A 419      30.060  54.460  48.150  1.00  0.00           C
ATOM   3926  CG  LEU A 419      29.420  55.860  48.150  1.00  0.00           C
ATOM   3927  CD1 LEU A 419      29.920  56.810  49.300  1.00  0.00           C
ATOM   3928  CD2 LEU A 419      29.620  56.560  46.820  1.00  0.00           C
ATOM   3929  C   LEU A 419      27.900  53.320  48.960  1.00  0.00           C
ATOM   3930  O   LEU A 419      27.540  52.530  48.080  1.00  0.00           O
ATOM   3931  N   VAL A 420      27.230  53.650  50.080  1.00  0.00           N
ATOM   3932  H   VAL A 420      27.730  53.900  50.910  1.00  0.00           H
ATOM   3933  CA  VAL A 420      25.800  53.510  50.280  1.00  0.00           C
ATOM   3934  CB  VAL A 420      25.430  52.510  51.460  1.00  0.00           C
ATOM   3935  CG1 VAL A 420      25.770  51.050  51.150  1.00  0.00           C
ATOM   3936  CG2 VAL A 420      25.940  53.010  52.880  1.00  0.00           C
ATOM   3937  C   VAL A 420      25.020  54.820  50.460  1.00  0.00           C
ATOM   3938  O   VAL A 420      25.380  55.690  51.260  1.00  0.00           O
ATOM   3939  N   LYS A 421      23.850  54.890  49.810  1.00  0.00           N
ATOM   3940  H   LYS A 421      23.570  54.270  49.070  1.00  0.00           H
ATOM   3941  CA  LYS A 421      22.820  55.950  50.120  1.00  0.00           C
ATOM   3942  CB  LYS A 421      21.660  55.780  49.190  1.00  0.00           C
ATOM   3943  CG  LYS A 421      21.410  57.150  48.590  1.00  0.00           C
ATOM   3944  CD  LYS A 421      20.330  57.120  47.460  1.00  0.00           C
ATOM   3945  CE  LYS A 421      20.160  58.400  46.640  1.00  0.00           C
ATOM   3946  NZ  LYS A 421      21.370  58.750  45.940  1.00  0.00           N
ATOM   3947  HZ1 LYS A 421      22.130  58.350  46.450  1.00  0.00           H
ATOM   3948  HZ2 LYS A 421      21.280  58.290  45.060  1.00  0.00           H
ATOM   3949  HZ3 LYS A 421      21.410  59.740  45.830  1.00  0.00           H
ATOM   3950  C   LYS A 421      22.180  55.890  51.500  1.00  0.00           C
ATOM   3951  O   LYS A 421      21.560  56.900  51.880  1.00  0.00           O
ATOM   3952  N   GLU A 422      22.100  54.650  52.050  1.00  0.00           N
ATOM   3953  H   GLU A 422      22.200  53.780  51.560  1.00  0.00           H
ATOM   3954  CA  GLU A 422      21.690  54.470  53.460  1.00  0.00           C
ATOM   3955  CB  GLU A 422      20.210  54.560  53.620  1.00  0.00           C
ATOM   3956  CG  GLU A 422      19.720  55.720  54.430  1.00  0.00           C
ATOM   3957  CD  GLU A 422      19.740  55.440  55.970  1.00  0.00           C
ATOM   3958  OE1 GLU A 422      18.770  54.880  56.520  1.00  0.00           O
ATOM   3959  OE2 GLU A 422      20.790  55.690  56.600  1.00  0.00           O
ATOM   3960  C   GLU A 422      22.120  53.190  54.140  1.00  0.00           C
ATOM   3961  O   GLU A 422      22.280  52.130  53.480  1.00  0.00           O
ATOM   3962  N   ILE A 423      21.920  53.200  55.480  1.00  0.00           N
ATOM   3963  H   ILE A 423      21.630  54.040  55.930  1.00  0.00           H
ATOM   3964  CA  ILE A 423      22.380  52.210  56.510  1.00  0.00           C
ATOM   3965  CB  ILE A 423      23.940  52.060  56.780  1.00  0.00           C
ATOM   3966  CG1 ILE A 423      24.710  53.360  56.660  1.00  0.00           C
ATOM   3967  CG2 ILE A 423      24.630  50.950  55.940  1.00  0.00           C
ATOM   3968  CD  ILE A 423      24.440  54.440  57.620  1.00  0.00           C
ATOM   3969  C   ILE A 423      21.820  52.370  57.970  1.00  0.00           C
ATOM   3970  O   ILE A 423      22.050  51.500  58.830  1.00  0.00           O
ATOM   3971  N   THR A 424      20.980  53.380  58.250  1.00  0.00           N
ATOM   3972  H   THR A 424      20.690  54.110  57.640  1.00  0.00           H
ATOM   3973  CA  THR A 424      20.480  53.580  59.680  1.00  0.00           C
ATOM   3974  CB  THR A 424      19.920  54.940  59.970  1.00  0.00           C
ATOM   3975  OG1 THR A 424      18.850  55.260  59.120  1.00  0.00           O
ATOM   3976  HG1 THR A 424      19.110  55.180  58.160  1.00  0.00           H
ATOM   3977  CG2 THR A 424      21.030  56.000  59.860  1.00  0.00           C
ATOM   3978  C   THR A 424      19.520  52.470  60.140  1.00  0.00           C
ATOM   3979  O   THR A 424      19.580  52.030  61.310  1.00  0.00           O
ATOM   3980  N   SER A 425      18.510  52.070  59.310  1.00  0.00           N
ATOM   3981  H   SER A 425      18.520  52.450  58.390  1.00  0.00           H
ATOM   3982  CA  SER A 425      17.590  50.970  59.670  1.00  0.00           C
ATOM   3983  CB  SER A 425      16.400  50.880  58.760  1.00  0.00           C
ATOM   3984  OG  SER A 425      15.600  49.740  58.930  1.00  0.00           O
ATOM   3985  HG  SER A 425      15.320  49.430  58.020  1.00  0.00           H
ATOM   3986  C   SER A 425      18.290  49.620  59.630  1.00  0.00           C
ATOM   3987  O   SER A 425      18.520  49.080  58.560  1.00  0.00           O
ATOM   3988  N   THR A 426      18.020  48.890  60.710  1.00  0.00           N
ATOM   3989  H   THR A 426      17.760  49.430  61.500  1.00  0.00           H
ATOM   3990  CA  THR A 426      18.540  47.580  61.110  1.00  0.00           C
ATOM   3991  CB  THR A 426      18.230  47.100  62.530  1.00  0.00           C
ATOM   3992  OG1 THR A 426      16.930  47.410  63.000  1.00  0.00           O
ATOM   3993  HG1 THR A 426      17.070  47.600  63.980  1.00  0.00           H
ATOM   3994  CG2 THR A 426      19.320  47.700  63.430  1.00  0.00           C
ATOM   3995  C   THR A 426      18.070  46.510  60.180  1.00  0.00           C
ATOM   3996  O   THR A 426      18.870  45.790  59.620  1.00  0.00           O
ATOM   3997  N   ASP A 427      16.760  46.440  60.050  1.00  0.00           N
ATOM   3998  H   ASP A 427      16.210  46.930  60.720  1.00  0.00           H
ATOM   3999  CA  ASP A 427      16.110  45.390  59.220  1.00  0.00           C
ATOM   4000  CB  ASP A 427      14.630  45.590  59.320  1.00  0.00           C
ATOM   4001  CG  ASP A 427      13.870  44.290  58.930  1.00  0.00           C
ATOM   4002  OD1 ASP A 427      13.310  43.630  59.810  1.00  0.00           O
ATOM   4003  OD2 ASP A 427      13.980  43.930  57.820  1.00  0.00           O
ATOM   4004  C   ASP A 427      16.540  45.580  57.780  1.00  0.00           C
ATOM   4005  O   ASP A 427      17.180  44.670  57.230  1.00  0.00           O
ATOM   4006  N   ASP A 428      16.620  46.840  57.290  1.00  0.00           N
ATOM   4007  H   ASP A 428      16.410  47.640  57.840  1.00  0.00           H
ATOM   4008  CA  ASP A 428      17.110  47.210  55.950  1.00  0.00           C
ATOM   4009  CB  ASP A 428      16.840  48.660  55.600  1.00  0.00           C
ATOM   4010  CG  ASP A 428      15.360  48.910  55.360  1.00  0.00           C
ATOM   4011  OD1 ASP A 428      14.630  49.190  56.290  1.00  0.00           O
ATOM   4012  OD2 ASP A 428      14.950  48.850  54.130  1.00  0.00           O
ATOM   4013  C   ASP A 428      18.620  46.910  55.640  1.00  0.00           C
ATOM   4014  O   ASP A 428      18.800  46.030  54.780  1.00  0.00           O
ATOM   4015  N   PHE A 429      19.440  47.260  56.660  1.00  0.00           N
ATOM   4016  H   PHE A 429      19.160  47.880  57.390  1.00  0.00           H
ATOM   4017  CA  PHE A 429      20.930  47.030  56.590  1.00  0.00           C
ATOM   4018  CB  PHE A 429      21.390  47.700  57.920  1.00  0.00           C
ATOM   4019  CG  PHE A 429      22.820  47.180  58.370  1.00  0.00           C
ATOM   4020  CD1 PHE A 429      23.890  47.590  57.580  1.00  0.00           C
ATOM   4021  HD1 PHE A 429      23.770  48.000  56.570  1.00  0.00           H
ATOM   4022  CD2 PHE A 429      23.040  46.300  59.420  1.00  0.00           C
ATOM   4023  HD2 PHE A 429      22.180  45.920  59.970  1.00  0.00           H
ATOM   4024  CE1 PHE A 429      25.210  47.120  57.850  1.00  0.00           C
ATOM   4025  HE1 PHE A 429      26.050  47.650  57.390  1.00  0.00           H
ATOM   4026  CE2 PHE A 429      24.350  45.850  59.670  1.00  0.00           C
ATOM   4027  HE2 PHE A 429      24.430  45.350  60.640  1.00  0.00           H
ATOM   4028  CZ  PHE A 429      25.370  46.250  58.870  1.00  0.00           C
ATOM   4029  HZ  PHE A 429      26.400  45.990  59.130  1.00  0.00           H
ATOM   4030  C   PHE A 429      21.300  45.530  56.560  1.00  0.00           C
ATOM   4031  O   PHE A 429      22.110  45.090  55.690  1.00  0.00           O
ATOM   4032  N   TYR A 430      20.580  44.670  57.260  1.00  0.00           N
ATOM   4033  H   TYR A 430      19.930  45.020  57.940  1.00  0.00           H
ATOM   4034  CA  TYR A 430      20.710  43.180  57.190  1.00  0.00           C
ATOM   4035  CB  TYR A 430      19.920  42.480  58.300  1.00  0.00           C
ATOM   4036  CG  TYR A 430      20.400  42.750  59.710  1.00  0.00           C
ATOM   4037  CD1 TYR A 430      21.760  42.830  59.980  1.00  0.00           C
ATOM   4038  HD1 TYR A 430      22.460  42.310  59.320  1.00  0.00           H
ATOM   4039  CD2 TYR A 430      19.480  42.970  60.740  1.00  0.00           C
ATOM   4040  HD2 TYR A 430      18.470  42.550  60.690  1.00  0.00           H
ATOM   4041  CE1 TYR A 430      22.250  43.300  61.150  1.00  0.00           C
ATOM   4042  HE1 TYR A 430      23.330  43.320  61.310  1.00  0.00           H
ATOM   4043  CE2 TYR A 430      19.920  43.410  61.940  1.00  0.00           C
ATOM   4044  HE2 TYR A 430      19.240  43.410  62.790  1.00  0.00           H
ATOM   4045  CZ  TYR A 430      21.270  43.600  62.120  1.00  0.00           C
ATOM   4046  OH  TYR A 430      21.730  44.430  63.090  1.00  0.00           O
ATOM   4047  HH  TYR A 430      21.230  44.220  63.930  1.00  0.00           H
ATOM   4048  C   TYR A 430      20.480  42.730  55.740  1.00  0.00           C
ATOM   4049  O   TYR A 430      21.420  42.260  55.030  1.00  0.00           O
ATOM   4050  N   ARG A 431      19.330  43.160  55.140  1.00  0.00           N
ATOM   4051  H   ARG A 431      18.730  43.840  55.550  1.00  0.00           H
ATOM   4052  CA  ARG A 431      19.000  42.850  53.740  1.00  0.00           C
ATOM   4053  CB  ARG A 431      17.580  43.320  53.390  1.00  0.00           C
ATOM   4054  CG  ARG A 431      16.480  42.590  54.190  1.00  0.00           C
ATOM   4055  CD  ARG A 431      15.080  42.890  53.630  1.00  0.00           C
ATOM   4056  NE  ARG A 431      14.940  42.050  52.420  1.00  0.00           N
ATOM   4057  HE  ARG A 431      15.640  41.340  52.360  1.00  0.00           H
ATOM   4058  CZ  ARG A 431      14.390  42.420  51.290  1.00  0.00           C
ATOM   4059  NH1 ARG A 431      13.810  43.630  51.130  1.00  0.00           N
ATOM   4060 1HH1 ARG A 431      13.870  44.270  51.890  1.00  0.00           H
ATOM   4061 2HH1 ARG A 431      13.290  43.910  50.320  1.00  0.00           H
ATOM   4062  NH2 ARG A 431      14.300  41.460  50.320  1.00  0.00           N
ATOM   4063 1HH2 ARG A 431      14.700  40.580  50.550  1.00  0.00           H
ATOM   4064 2HH2 ARG A 431      13.840  41.670  49.460  1.00  0.00           H
ATOM   4065  C   ARG A 431      19.860  43.510  52.660  1.00  0.00           C
ATOM   4066  O   ARG A 431      20.430  42.760  51.880  1.00  0.00           O
ATOM   4067  N   LEU A 432      20.410  44.740  52.820  1.00  0.00           N
ATOM   4068  H   LEU A 432      19.960  45.250  53.560  1.00  0.00           H
ATOM   4069  CA  LEU A 432      21.270  45.470  51.990  1.00  0.00           C
ATOM   4070  CB  LEU A 432      21.340  46.900  52.540  1.00  0.00           C
ATOM   4071  CG  LEU A 432      22.320  47.780  51.750  1.00  0.00           C
ATOM   4072  CD1 LEU A 432      21.730  48.360  50.450  1.00  0.00           C
ATOM   4073  CD2 LEU A 432      22.810  48.870  52.670  1.00  0.00           C
ATOM   4074  C   LEU A 432      22.680  44.760  51.970  1.00  0.00           C
ATOM   4075  O   LEU A 432      23.020  44.100  50.960  1.00  0.00           O
ATOM   4076  N   GLY A 433      23.150  44.460  53.210  1.00  0.00           N
ATOM   4077  H   GLY A 433      22.750  44.690  54.090  1.00  0.00           H
ATOM   4078  CA  GLY A 433      24.430  43.650  53.300  1.00  0.00           C
ATOM   4079  C   GLY A 433      24.330  42.290  52.580  1.00  0.00           C
ATOM   4080  O   GLY A 433      25.170  41.840  51.790  1.00  0.00           O
ATOM   4081  N   LYS A 434      23.340  41.460  52.970  1.00  0.00           N
ATOM   4082  H   LYS A 434      22.620  41.770  53.600  1.00  0.00           H
ATOM   4083  CA  LYS A 434      23.130  40.090  52.490  1.00  0.00           C
ATOM   4084  CB  LYS A 434      21.900  39.530  53.270  1.00  0.00           C
ATOM   4085  CG  LYS A 434      22.060  39.260  54.740  1.00  0.00           C
ATOM   4086  CD  LYS A 434      20.780  38.610  55.200  1.00  0.00           C
ATOM   4087  CE  LYS A 434      20.640  38.630  56.720  1.00  0.00           C
ATOM   4088  NZ  LYS A 434      19.390  38.060  57.220  1.00  0.00           N
ATOM   4089  HZ1 LYS A 434      19.550  37.970  58.200  1.00  0.00           H
ATOM   4090  HZ2 LYS A 434      18.600  38.650  57.110  1.00  0.00           H
ATOM   4091  HZ3 LYS A 434      19.160  37.120  56.920  1.00  0.00           H
ATOM   4092  C   LYS A 434      22.800  40.120  50.950  1.00  0.00           C
ATOM   4093  O   LYS A 434      23.150  39.170  50.300  1.00  0.00           O
ATOM   4094  N   GLU A 435      22.180  41.150  50.400  1.00  0.00           N
ATOM   4095  H   GLU A 435      21.620  41.760  50.960  1.00  0.00           H
ATOM   4096  CA  GLU A 435      22.050  41.450  48.980  1.00  0.00           C
ATOM   4097  CB  GLU A 435      20.820  42.330  48.680  1.00  0.00           C
ATOM   4098  CG  GLU A 435      20.500  42.240  47.200  1.00  0.00           C
ATOM   4099  CD  GLU A 435      19.110  42.870  46.900  1.00  0.00           C
ATOM   4100  OE1 GLU A 435      18.390  42.260  46.130  1.00  0.00           O
ATOM   4101  OE2 GLU A 435      18.750  43.950  47.340  1.00  0.00           O
ATOM   4102  C   GLU A 435      23.370  41.810  48.280  1.00  0.00           C
ATOM   4103  O   GLU A 435      23.770  41.180  47.370  1.00  0.00           O
ATOM   4104  N   LEU A 436      24.050  42.760  48.910  1.00  0.00           N
ATOM   4105  H   LEU A 436      23.750  43.110  49.800  1.00  0.00           H
ATOM   4106  CA  LEU A 436      25.380  43.300  48.470  1.00  0.00           C
ATOM   4107  CB  LEU A 436      25.800  44.400  49.460  1.00  0.00           C
ATOM   4108  CG  LEU A 436      25.280  45.770  49.200  1.00  0.00           C
ATOM   4109  CD1 LEU A 436      25.900  46.710  50.290  1.00  0.00           C
ATOM   4110  CD2 LEU A 436      25.410  46.340  47.810  1.00  0.00           C
ATOM   4111  C   LEU A 436      26.490  42.310  48.380  1.00  0.00           C
ATOM   4112  O   LEU A 436      27.410  42.440  47.630  1.00  0.00           O
ATOM   4113  N   ALA A 437      26.570  41.370  49.280  1.00  0.00           N
ATOM   4114  H   ALA A 437      25.990  41.570  50.070  1.00  0.00           H
ATOM   4115  CA  ALA A 437      27.450  40.190  49.530  1.00  0.00           C
ATOM   4116  CB  ALA A 437      26.840  39.340  50.600  1.00  0.00           C
ATOM   4117  C   ALA A 437      27.560  39.290  48.280  1.00  0.00           C
ATOM   4118  O   ALA A 437      28.620  38.820  47.940  1.00  0.00           O
ATOM   4119  N   LEU A 438      26.330  38.940  47.820  1.00  0.00           N
ATOM   4120  H   LEU A 438      25.610  38.940  48.510  1.00  0.00           H
ATOM   4121  CA  LEU A 438      26.000  38.300  46.530  1.00  0.00           C
ATOM   4122  CB  LEU A 438      24.520  38.200  46.370  1.00  0.00           C
ATOM   4123  CG  LEU A 438      23.860  37.330  47.450  1.00  0.00           C
ATOM   4124  CD1 LEU A 438      22.360  37.620  47.260  1.00  0.00           C
ATOM   4125  CD2 LEU A 438      24.210  35.850  47.330  1.00  0.00           C
ATOM   4126  C   LEU A 438      26.630  39.220  45.500  1.00  0.00           C
ATOM   4127  O   LEU A 438      27.720  38.980  45.050  1.00  0.00           O
ATOM   4128  N   GLN A 439      26.030  40.400  45.300  1.00  0.00           N
ATOM   4129  H   GLN A 439      25.200  40.640  45.790  1.00  0.00           H
ATOM   4130  CA  GLN A 439      26.480  41.480  44.400  1.00  0.00           C
ATOM   4131  CB  GLN A 439      25.630  42.760  44.520  1.00  0.00           C
ATOM   4132  CG  GLN A 439      24.180  42.520  44.090  1.00  0.00           C
ATOM   4133  CD  GLN A 439      23.220  43.730  44.290  1.00  0.00           C
ATOM   4134  OE1 GLN A 439      23.670  44.850  44.460  1.00  0.00           O
ATOM   4135  NE2 GLN A 439      21.930  43.420  44.370  1.00  0.00           N
ATOM   4136 1HE2 GLN A 439      21.640  42.490  44.230  1.00  0.00           H
ATOM   4137 2HE2 GLN A 439      21.330  44.220  44.480  1.00  0.00           H
ATOM   4138  C   GLN A 439      28.010  41.780  44.200  1.00  0.00           C
ATOM   4139  O   GLN A 439      28.520  41.600  43.100  1.00  0.00           O
ATOM   4140  N   SER A 440      28.630  42.030  45.300  1.00  0.00           N
ATOM   4141  H   SER A 440      28.220  42.070  46.210  1.00  0.00           H
ATOM   4142  CA  SER A 440      30.090  42.170  45.410  1.00  0.00           C
ATOM   4143  CB  SER A 440      30.660  42.700  46.730  1.00  0.00           C
ATOM   4144  OG  SER A 440      30.470  44.100  46.830  1.00  0.00           O
ATOM   4145  HG  SER A 440      31.320  44.430  46.400  1.00  0.00           H
ATOM   4146  C   SER A 440      30.980  40.940  45.140  1.00  0.00           C
ATOM   4147  O   SER A 440      32.190  41.130  45.130  1.00  0.00           O
ATOM   4148  N   GLY A 441      30.420  39.790  44.770  1.00  0.00           N
ATOM   4149  H   GLY A 441      29.460  39.570  44.870  1.00  0.00           H
ATOM   4150  CA  GLY A 441      31.260  38.680  44.200  1.00  0.00           C
ATOM   4151  C   GLY A 441      32.020  37.810  45.170  1.00  0.00           C
ATOM   4152  O   GLY A 441      32.490  36.760  44.730  1.00  0.00           O
ATOM   4153  N   LEU A 442      31.930  38.250  46.420  1.00  0.00           N
ATOM   4154  H   LEU A 442      31.500  39.130  46.620  1.00  0.00           H
ATOM   4155  CA  LEU A 442      32.660  37.690  47.580  1.00  0.00           C
ATOM   4156  CB  LEU A 442      33.000  38.870  48.490  1.00  0.00           C
ATOM   4157  CG  LEU A 442      34.000  39.850  47.900  1.00  0.00           C
ATOM   4158  CD1 LEU A 442      33.900  41.250  48.580  1.00  0.00           C
ATOM   4159  CD2 LEU A 442      35.420  39.310  47.920  1.00  0.00           C
ATOM   4160  C   LEU A 442      31.980  36.550  48.310  1.00  0.00           C
ATOM   4161  O   LEU A 442      32.640  35.580  48.610  1.00  0.00           O
ATOM   4162  N   ALA A 443      30.700  36.510  48.420  1.00  0.00           N
ATOM   4163  H   ALA A 443      30.150  37.350  48.350  1.00  0.00           H
ATOM   4164  CA  ALA A 443      29.980  35.400  49.070  1.00  0.00           C
ATOM   4165  CB  ALA A 443      29.640  35.710  50.510  1.00  0.00           C
ATOM   4166  C   ALA A 443      28.810  34.970  48.240  1.00  0.00           C
ATOM   4167  O   ALA A 443      28.370  35.890  47.560  1.00  0.00           O
ATOM   4168  N   HIS A 444      28.210  33.870  48.700  1.00  0.00           N
ATOM   4169  H   HIS A 444      28.640  33.370  49.440  1.00  0.00           H
ATOM   4170  CA  HIS A 444      27.050  33.160  48.020  1.00  0.00           C
ATOM   4171  CB  HIS A 444      27.690  32.240  46.950  1.00  0.00           C
ATOM   4172  CG  HIS A 444      26.730  31.980  45.780  1.00  0.00           C
ATOM   4173  ND1 HIS A 444      26.070  30.800  45.730  1.00  0.00           N
ATOM   4174  CD2 HIS A 444      26.160  32.880  44.980  1.00  0.00           C
ATOM   4175  HD2 HIS A 444      26.120  33.960  45.060  1.00  0.00           H
ATOM   4176  CE1 HIS A 444      25.070  30.970  44.810  1.00  0.00           C
ATOM   4177  HE1 HIS A 444      24.380  30.260  44.380  1.00  0.00           H
ATOM   4178  NE2 HIS A 444      25.280  32.190  44.320  1.00  0.00           N
ATOM   4179  HE2 HIS A 444      24.810  32.660  43.570  1.00  0.00           H
ATOM   4180  C   HIS A 444      26.200  32.380  49.060  1.00  0.00           C
ATOM   4181  O   HIS A 444      26.550  32.380  50.230  1.00  0.00           O
ATOM   4182  N   LYS A 445      25.280  31.580  48.480  1.00  0.00           N
ATOM   4183  H   LYS A 445      25.330  31.550  47.480  1.00  0.00           H
ATOM   4184  CA  LYS A 445      24.160  30.850  49.180  1.00  0.00           C
ATOM   4185  CB  LYS A 445      23.260  30.210  48.120  1.00  0.00           C
ATOM   4186  CG  LYS A 445      22.300  31.200  47.540  1.00  0.00           C
ATOM   4187  CD  LYS A 445      21.220  31.860  48.400  1.00  0.00           C
ATOM   4188  CE  LYS A 445      20.400  30.730  49.130  1.00  0.00           C
ATOM   4189  NZ  LYS A 445      19.380  31.270  50.010  1.00  0.00           N
ATOM   4190  HZ1 LYS A 445      19.660  31.760  50.840  1.00  0.00           H
ATOM   4191  HZ2 LYS A 445      18.810  31.840  49.420  1.00  0.00           H
ATOM   4192  HZ3 LYS A 445      18.900  30.450  50.300  1.00  0.00           H
ATOM   4193  C   LYS A 445      24.740  29.830  50.170  1.00  0.00           C
ATOM   4194  O   LYS A 445      24.940  28.630  49.950  1.00  0.00           O
ATOM   4195  N   GLY A 446      24.800  30.300  51.460  1.00  0.00           N
ATOM   4196  H   GLY A 446      24.460  31.180  51.780  1.00  0.00           H
ATOM   4197  CA  GLY A 446      25.190  29.460  52.540  1.00  0.00           C
ATOM   4198  C   GLY A 446      26.310  30.070  53.440  1.00  0.00           C
ATOM   4199  O   GLY A 446      26.660  29.450  54.450  1.00  0.00           O
ATOM   4200  N   ASP A 447      27.080  31.040  52.930  1.00  0.00           N
ATOM   4201  H   ASP A 447      26.880  31.560  52.100  1.00  0.00           H
ATOM   4202  CA  ASP A 447      28.130  31.700  53.780  1.00  0.00           C
ATOM   4203  CB  ASP A 447      28.970  32.690  52.950  1.00  0.00           C
ATOM   4204  CG  ASP A 447      29.970  31.930  52.090  1.00  0.00           C
ATOM   4205  OD1 ASP A 447      30.680  31.130  52.780  1.00  0.00           O
ATOM   4206  OD2 ASP A 447      30.110  32.190  50.810  1.00  0.00           O
ATOM   4207  C   ASP A 447      27.570  32.480  55.020  1.00  0.00           C
ATOM   4208  O   ASP A 447      26.450  32.940  55.160  1.00  0.00           O
ATOM   4209  N   VAL A 448      28.470  32.550  55.980  1.00  0.00           N
ATOM   4210  H   VAL A 448      29.230  31.910  55.910  1.00  0.00           H
ATOM   4211  CA  VAL A 448      28.140  33.200  57.220  1.00  0.00           C
ATOM   4212  CB  VAL A 448      28.740  32.450  58.450  1.00  0.00           C
ATOM   4213  CG1 VAL A 448      28.090  32.880  59.820  1.00  0.00           C
ATOM   4214  CG2 VAL A 448      28.750  30.910  58.160  1.00  0.00           C
ATOM   4215  C   VAL A 448      28.590  34.710  57.150  1.00  0.00           C
ATOM   4216  O   VAL A 448      29.670  35.050  56.640  1.00  0.00           O
ATOM   4217  N   VAL A 449      27.610  35.580  57.400  1.00  0.00           N
ATOM   4218  H   VAL A 449      26.640  35.350  57.330  1.00  0.00           H
ATOM   4219  CA  VAL A 449      27.930  37.000  57.480  1.00  0.00           C
ATOM   4220  CB  VAL A 449      27.280  37.920  56.410  1.00  0.00           C
ATOM   4221  CG1 VAL A 449      28.130  37.850  55.160  1.00  0.00           C
ATOM   4222  CG2 VAL A 449      25.790  37.640  56.200  1.00  0.00           C
ATOM   4223  C   VAL A 449      27.710  37.690  58.830  1.00  0.00           C
ATOM   4224  O   VAL A 449      26.590  37.810  59.320  1.00  0.00           O
ATOM   4225  N   VAL A 450      28.800  37.990  59.520  1.00  0.00           N
ATOM   4226  H   VAL A 450      29.710  37.660  59.260  1.00  0.00           H
ATOM   4227  CA  VAL A 450      28.890  38.770  60.810  1.00  0.00           C
ATOM   4228  CB  VAL A 450      30.180  38.420  61.590  1.00  0.00           C
ATOM   4229  CG1 VAL A 450      30.640  39.360  62.710  1.00  0.00           C
ATOM   4230  CG2 VAL A 450      29.950  36.980  62.200  1.00  0.00           C
ATOM   4231  C   VAL A 450      28.560  40.230  60.710  1.00  0.00           C
ATOM   4232  O   VAL A 450      29.350  40.980  60.090  1.00  0.00           O
ATOM   4233  N   MET A 451      27.390  40.680  61.130  1.00  0.00           N
ATOM   4234  H   MET A 451      26.710  40.050  61.520  1.00  0.00           H
ATOM   4235  CA  MET A 451      27.030  42.000  60.800  1.00  0.00           C
ATOM   4236  CB  MET A 451      25.780  42.030  59.920  1.00  0.00           C
ATOM   4237  CG  MET A 451      25.860  41.480  58.510  1.00  0.00           C
ATOM   4238  SD  MET A 451      24.480  41.580  57.330  1.00  0.00           S
ATOM   4239  CE  MET A 451      24.270  43.350  57.140  1.00  0.00           C
ATOM   4240  C   MET A 451      26.840  42.920  62.010  1.00  0.00           C
ATOM   4241  O   MET A 451      25.960  42.760  62.860  1.00  0.00           O
ATOM   4242  N   VAL A 452      27.620  43.990  62.000  1.00  0.00           N
ATOM   4243  H   VAL A 452      28.160  44.220  61.190  1.00  0.00           H
ATOM   4244  CA  VAL A 452      27.710  45.020  63.080  1.00  0.00           C
ATOM   4245  CB  VAL A 452      29.080  45.470  63.410  1.00  0.00           C
ATOM   4246  CG1 VAL A 452      29.320  46.230  64.720  1.00  0.00           C
ATOM   4247  CG2 VAL A 452      30.010  44.320  63.450  1.00  0.00           C
ATOM   4248  C   VAL A 452      26.910  46.250  62.720  1.00  0.00           C
ATOM   4249  O   VAL A 452      27.490  47.090  61.990  1.00  0.00           O
ATOM   4250  N   SER A 453      25.740  46.320  63.280  1.00  0.00           N
ATOM   4251  H   SER A 453      25.400  45.680  63.960  1.00  0.00           H
ATOM   4252  CA  SER A 453      25.030  47.600  63.290  1.00  0.00           C
ATOM   4253  CB  SER A 453      23.570  47.380  63.020  1.00  0.00           C
ATOM   4254  OG  SER A 453      23.000  46.490  63.960  1.00  0.00           O
ATOM   4255  HG  SER A 453      22.570  45.730  63.460  1.00  0.00           H
ATOM   4256  C   SER A 453      25.050  48.450  64.550  1.00  0.00           C
ATOM   4257  O   SER A 453      25.620  47.970  65.540  1.00  0.00           O
ATOM   4258  N   GLY A 454      24.410  49.660  64.510  1.00  0.00           N
ATOM   4259  H   GLY A 454      23.810  49.910  63.750  1.00  0.00           H
ATOM   4260  CA  GLY A 454      24.470  50.650  65.640  1.00  0.00           C
ATOM   4261  C   GLY A 454      23.340  51.640  65.540  1.00  0.00           C
ATOM   4262  O   GLY A 454      22.540  51.770  64.620  1.00  0.00           O
ATOM   4263  N   ALA A 455      23.460  52.490  66.540  1.00  0.00           N
ATOM   4264  H   ALA A 455      24.290  52.400  67.080  1.00  0.00           H
ATOM   4265  CA  ALA A 455      22.500  53.480  66.960  1.00  0.00           C
ATOM   4266  CB  ALA A 455      23.120  54.020  68.240  1.00  0.00           C
ATOM   4267  C   ALA A 455      21.990  54.480  65.870  1.00  0.00           C
ATOM   4268  O   ALA A 455      22.760  54.920  65.050  1.00  0.00           O
ATOM   4269  N   LEU A 456      20.780  54.960  66.110  1.00  0.00           N
ATOM   4270  H   LEU A 456      20.260  54.580  66.880  1.00  0.00           H
ATOM   4271  CA  LEU A 456      20.090  55.930  65.330  1.00  0.00           C
ATOM   4272  CB  LEU A 456      18.630  55.990  65.810  1.00  0.00           C
ATOM   4273  CG  LEU A 456      17.980  54.600  65.540  1.00  0.00           C
ATOM   4274  CD1 LEU A 456      16.530  54.650  66.140  1.00  0.00           C
ATOM   4275  CD2 LEU A 456      17.740  54.360  64.050  1.00  0.00           C
ATOM   4276  C   LEU A 456      20.710  57.330  65.290  1.00  0.00           C
ATOM   4277  O   LEU A 456      20.530  58.080  64.340  1.00  0.00           O
ATOM   4278  N   VAL A 457      21.220  57.810  66.370  1.00  0.00           N
ATOM   4279  H   VAL A 457      21.280  57.240  67.190  1.00  0.00           H
ATOM   4280  CA  VAL A 457      21.760  59.180  66.520  1.00  0.00           C
ATOM   4281  CB  VAL A 457      22.210  59.420  67.980  1.00  0.00           C
ATOM   4282  CG1 VAL A 457      20.970  59.960  68.680  1.00  0.00           C
ATOM   4283  CG2 VAL A 457      22.630  58.220  68.800  1.00  0.00           C
ATOM   4284  C   VAL A 457      23.000  59.410  65.570  1.00  0.00           C
ATOM   4285  O   VAL A 457      23.770  58.490  65.510  1.00  0.00           O
ATOM   4286  N   PRO A 458      23.270  60.550  64.930  1.00  0.00           N
ATOM   4287  CA  PRO A 458      24.540  60.740  64.160  1.00  0.00           C
ATOM   4288  CB  PRO A 458      24.510  62.220  63.710  1.00  0.00           C
ATOM   4289  CG  PRO A 458      23.110  62.590  63.790  1.00  0.00           C
ATOM   4290  CD  PRO A 458      22.610  61.840  65.080  1.00  0.00           C
ATOM   4291  C   PRO A 458      25.840  60.400  64.910  1.00  0.00           C
ATOM   4292  O   PRO A 458      26.060  60.850  66.040  1.00  0.00           O
ATOM   4293  N   SER A 459      26.790  59.700  64.310  1.00  0.00           N
ATOM   4294  H   SER A 459      26.650  59.490  63.340  1.00  0.00           H
ATOM   4295  CA  SER A 459      28.010  59.190  65.000  1.00  0.00           C
ATOM   4296  CB  SER A 459      28.940  60.290  65.440  1.00  0.00           C
ATOM   4297  OG  SER A 459      29.590  60.870  64.250  1.00  0.00           O
ATOM   4298  HG  SER A 459      29.230  61.790  64.080  1.00  0.00           H
ATOM   4299  C   SER A 459      27.750  58.290  66.250  1.00  0.00           C
ATOM   4300  O   SER A 459      28.700  58.150  67.070  1.00  0.00           O
ATOM   4301  N   GLY A 460      26.610  57.640  66.300  1.00  0.00           N
ATOM   4302  H   GLY A 460      26.020  57.470  65.520  1.00  0.00           H
ATOM   4303  CA  GLY A 460      26.210  56.780  67.380  1.00  0.00           C
ATOM   4304  C   GLY A 460      27.050  55.540  67.600  1.00  0.00           C
ATOM   4305  O   GLY A 460      28.060  55.150  66.940  1.00  0.00           O
ATOM   4306  N   THR A 461      26.680  54.790  68.640  1.00  0.00           N
ATOM   4307  H   THR A 461      25.860  55.110  69.120  1.00  0.00           H
ATOM   4308  CA  THR A 461      27.320  53.500  69.140  1.00  0.00           C
ATOM   4309  CB  THR A 461      26.840  53.070  70.520  1.00  0.00           C
ATOM   4310  OG1 THR A 461      27.010  54.220  71.410  1.00  0.00           O
ATOM   4311  HG1 THR A 461      27.990  54.400  71.520  1.00  0.00           H
ATOM   4312  CG2 THR A 461      27.520  51.840  71.060  1.00  0.00           C
ATOM   4313  C   THR A 461      26.990  52.340  68.110  1.00  0.00           C
ATOM   4314  O   THR A 461      25.860  52.010  67.900  1.00  0.00           O
ATOM   4315  N   THR A 462      27.980  51.570  67.690  1.00  0.00           N
ATOM   4316  H   THR A 462      28.940  51.860  67.680  1.00  0.00           H
ATOM   4317  CA  THR A 462      27.890  50.360  66.830  1.00  0.00           C
ATOM   4318  CB  THR A 462      29.180  50.060  66.000  1.00  0.00           C
ATOM   4319  OG1 THR A 462      29.790  51.360  65.790  1.00  0.00           O
ATOM   4320  HG1 THR A 462      30.660  51.290  65.300  1.00  0.00           H
ATOM   4321  CG2 THR A 462      28.690  49.650  64.540  1.00  0.00           C
ATOM   4322  C   THR A 462      27.700  49.140  67.760  1.00  0.00           C
ATOM   4323  O   THR A 462      28.340  48.150  67.730  1.00  0.00           O
ATOM   4324  N   ASN A 463      26.630  49.110  68.470  1.00  0.00           N
ATOM   4325  H   ASN A 463      26.030  49.890  68.270  1.00  0.00           H
ATOM   4326  CA  ASN A 463      26.180  48.170  69.550  1.00  0.00           C
ATOM   4327  CB  ASN A 463      25.140  48.730  70.480  1.00  0.00           C
ATOM   4328  CG  ASN A 463      24.240  49.890  69.970  1.00  0.00           C
ATOM   4329  OD1 ASN A 463      23.880  49.970  68.760  1.00  0.00           O
ATOM   4330  ND2 ASN A 463      23.640  50.640  70.910  1.00  0.00           N
ATOM   4331 1HD2 ASN A 463      23.730  50.410  71.880  1.00  0.00           H
ATOM   4332 2HD2 ASN A 463      23.010  51.400  70.740  1.00  0.00           H
ATOM   4333  C   ASN A 463      25.840  46.670  69.170  1.00  0.00           C
ATOM   4334  O   ASN A 463      25.970  45.860  70.020  1.00  0.00           O
ATOM   4335  N   THR A 464      25.220  46.500  68.020  1.00  0.00           N
ATOM   4336  H   THR A 464      25.240  47.110  67.220  1.00  0.00           H
ATOM   4337  CA  THR A 464      24.640  45.160  67.700  1.00  0.00           C
ATOM   4338  CB  THR A 464      23.170  45.230  67.260  1.00  0.00           C
ATOM   4339  OG1 THR A 464      22.820  46.510  66.680  1.00  0.00           O
ATOM   4340  HG1 THR A 464      22.800  46.480  65.680  1.00  0.00           H
ATOM   4341  CG2 THR A 464      22.260  45.070  68.490  1.00  0.00           C
ATOM   4342  C   THR A 464      25.430  44.410  66.740  1.00  0.00           C
ATOM   4343  O   THR A 464      25.750  44.910  65.660  1.00  0.00           O
ATOM   4344  N   ALA A 465      25.970  43.340  67.230  1.00  0.00           N
ATOM   4345  H   ALA A 465      25.990  43.040  68.180  1.00  0.00           H
ATOM   4346  CA  ALA A 465      26.910  42.480  66.450  1.00  0.00           C
ATOM   4347  CB  ALA A 465      28.100  42.240  67.410  1.00  0.00           C
ATOM   4348  C   ALA A 465      26.110  41.150  66.070  1.00  0.00           C
ATOM   4349  O   ALA A 465      26.240  40.050  66.620  1.00  0.00           O
ATOM   4350  N   SER A 466      25.240  41.340  65.070  1.00  0.00           N
ATOM   4351  H   SER A 466      25.330  42.050  64.370  1.00  0.00           H
ATOM   4352  CA  SER A 466      24.300  40.330  64.660  1.00  0.00           C
ATOM   4353  CB  SER A 466      22.970  41.080  64.150  1.00  0.00           C
ATOM   4354  OG  SER A 466      21.880  40.160  64.050  1.00  0.00           O
ATOM   4355  HG  SER A 466      21.550  39.950  64.970  1.00  0.00           H
ATOM   4356  C   SER A 466      24.730  39.290  63.570  1.00  0.00           C
ATOM   4357  O   SER A 466      25.340  39.660  62.580  1.00  0.00           O
ATOM   4358  N   VAL A 467      24.680  37.990  63.950  1.00  0.00           N
ATOM   4359  H   VAL A 467      23.910  37.690  64.520  1.00  0.00           H
ATOM   4360  CA  VAL A 467      25.220  36.910  63.120  1.00  0.00           C
ATOM   4361  CB  VAL A 467      25.800  35.780  63.980  1.00  0.00           C
ATOM   4362  CG1 VAL A 467      26.290  34.530  63.270  1.00  0.00           C
ATOM   4363  CG2 VAL A 467      26.840  36.390  64.890  1.00  0.00           C
ATOM   4364  C   VAL A 467      24.180  36.360  62.150  1.00  0.00           C
ATOM   4365  O   VAL A 467      23.170  35.850  62.700  1.00  0.00           O
ATOM   4366  N   HIS A 468      24.430  36.200  60.860  1.00  0.00           N
ATOM   4367  H   HIS A 468      25.300  36.550  60.510  1.00  0.00           H
ATOM   4368  CA  HIS A 468      23.450  35.680  59.870  1.00  0.00           C
ATOM   4369  CB  HIS A 468      22.880  36.910  59.110  1.00  0.00           C
ATOM   4370  CG  HIS A 468      21.940  37.810  59.910  1.00  0.00           C
ATOM   4371  ND1 HIS A 468      20.640  37.660  60.000  1.00  0.00           N
ATOM   4372  CD2 HIS A 468      22.330  38.750  60.740  1.00  0.00           C
ATOM   4373  HD2 HIS A 468      23.360  39.060  60.930  1.00  0.00           H
ATOM   4374  CE1 HIS A 468      20.220  38.490  60.930  1.00  0.00           C
ATOM   4375  HE1 HIS A 468      19.190  38.470  61.310  1.00  0.00           H
ATOM   4376  NE2 HIS A 468      21.260  39.130  61.430  1.00  0.00           N
ATOM   4377  HE2 HIS A 468      21.240  39.640  62.300  1.00  0.00           H
ATOM   4378  C   HIS A 468      23.990  34.690  58.780  1.00  0.00           C
ATOM   4379  O   HIS A 468      25.210  34.860  58.430  1.00  0.00           O
ATOM   4380  N   VAL A 469      23.190  33.860  58.190  1.00  0.00           N
ATOM   4381  H   VAL A 469      22.330  33.680  58.670  1.00  0.00           H
ATOM   4382  CA  VAL A 469      23.650  33.010  57.030  1.00  0.00           C
ATOM   4383  CB  VAL A 469      23.440  31.530  57.260  1.00  0.00           C
ATOM   4384  CG1 VAL A 469      23.940  30.580  56.120  1.00  0.00           C
ATOM   4385  CG2 VAL A 469      24.220  31.200  58.550  1.00  0.00           C
ATOM   4386  C   VAL A 469      22.870  33.540  55.840  1.00  0.00           C
ATOM   4387  O   VAL A 469      21.650  33.580  55.760  1.00  0.00           O
ATOM   4388  N   LEU A 470      23.590  33.460  54.700  1.00  0.00           N
ATOM   4389  H   LEU A 470      24.550  33.200  54.790  1.00  0.00           H
ATOM   4390  CA  LEU A 470      23.160  33.800  53.350  1.00  0.00           C
ATOM   4391  CB  LEU A 470      24.250  33.910  52.260  1.00  0.00           C
ATOM   4392  CG  LEU A 470      24.640  35.400  52.160  1.00  0.00           C
ATOM   4393  CD1 LEU A 470      25.600  35.700  53.340  1.00  0.00           C
ATOM   4394  CD2 LEU A 470      25.360  35.630  50.840  1.00  0.00           C
ATOM   4395  C   LEU A 470      22.130  32.830  52.700  1.00  0.00           C
ATOM   4396  O1  LEU A 470      21.180  33.370  52.130  1.00  0.00           O
ATOM   4397  O2  LEU A 470      22.270  31.600  52.840  1.00  0.00           O
ATOM   4398  H34 fbp B 471      22.930  57.380  63.740  1.00  0.00            
ATOM   4399  O20 fbp B 471      23.140  57.290  62.790  1.00  0.00            
ATOM   4400  P17 fbp B 471      24.460  56.520  62.600  1.00  0.00           P
ATOM   4401  O18 fbp B 471      25.400  56.480  63.680  1.00  0.00           O
ATOM   4402  O19 fbp B 471      24.930  57.240  61.370  1.00  0.00            
ATOM   4403  H33 fbp B 471      24.440  57.080  60.580  1.00  0.00            
ATOM   4404  O16 fbp B 471      24.040  55.040  62.030  1.00  0.00            
ATOM   4405  C15 fbp B 471      24.910  54.280  61.240  1.00  0.00           C
ATOM   4406  C1  fbp B 471      26.250  53.740  61.720  1.00  0.00           C
ATOM   4407  H21 fbp B 471      26.750  53.220  60.870  1.00  0.00           H
ATOM   4408  C2  fbp B 471      26.150  52.820  62.950  1.00  0.00           C
ATOM   4409  H22 fbp B 471      25.070  52.630  63.180  1.00  0.00           H
ATOM   4410  O14 fbp B 471      26.820  51.620  62.770  1.00  0.00            
ATOM   4411  H30 fbp B 471      26.610  51.280  61.880  1.00  0.00            
ATOM   4412  C3  fbp B 471      26.740  53.620  64.070  1.00  0.00           C
ATOM   4413  H23 fbp B 471      27.300  52.950  64.780  1.00  0.00           H
ATOM   4414  O13 fbp B 471      25.730  54.280  64.830  1.00  0.00            
ATOM   4415  H29 fbp B 471      25.600  55.150  64.430  1.00  0.00           H
ATOM   4416  C4  fbp B 471      27.660  54.630  63.330  1.00  0.00            
ATOM   4417  O5  fbp B 471      27.160  54.790  62.010  1.00  0.00           O
ATOM   4418  O6  fbp B 471      27.840  55.910  63.850  1.00  0.00            
ATOM   4419  H24 fbp B 471      26.970  56.340  63.980  1.00  0.00            
ATOM   4420  C7  fbp B 471      29.100  53.950  63.200  1.00  0.00           C
ATOM   4421  O8  fbp B 471      29.890  54.820  62.420  1.00  0.00            
ATOM   4422  P9  fbp B 471      31.050  55.450  63.260  1.00  0.00           P
ATOM   4423  O11 fbp B 471      32.480  55.150  63.040  1.00  0.00           O
ATOM   4424  O10 fbp B 471      30.640  56.950  63.400  1.00  0.00            
ATOM   4425  H27 fbp B 471      29.950  57.130  64.060  1.00  0.00            
ATOM   4426  O12 fbp B 471      31.230  56.290  61.980  1.00  0.00            
ATOM   4427  H28 fbp B 471      31.580  55.770  61.280  1.00  0.00            
ATOM   4428  OW  SOL   472    -194.050 -77.470 -24.330  1.00  0.00           O
ATOM   4429  HW1 SOL   472    -194.690 -77.000 -24.940  1.00  0.00           H
ATOM   4430  HW2 SOL   472    -193.910 -78.400 -24.640  1.00  0.00           H
ATOM   4431  OW  SOL   473     431.950 336.270 -92.890  1.00  0.00           O
ATOM   4432  HW1 SOL   473     431.760 336.160 -93.870  1.00  0.00           H
ATOM   4433  HW2 SOL   473     432.520 337.080 -92.750  1.00  0.00           H
ATOM   4434  OW  SOL   474      57.720  56.260  81.990  1.00  0.00           O
ATOM   4435  HW1 SOL   474      57.010  56.840  81.580  1.00  0.00           H
ATOM   4436  HW2 SOL   474      57.330  55.740  82.750  1.00  0.00           H
ATOM   4437  OW  SOL   475    -245.970 -97.850 152.670  1.00  0.00           O
ATOM   4438  HW1 SOL   475    -246.740 -97.610 152.070  1.00  0.00           H
ATOM   4439  HW2 SOL   475    -245.530 -97.010 152.980  1.00  0.00           H
ATOM   4440  OW  SOL   476      66.610 135.720 163.280  1.00  0.00           O
ATOM   4441  HW1 SOL   476      66.200 134.970 163.790  1.00  0.00           H
ATOM   4442  HW2 SOL   476      67.540 135.470 163.000  1.00  0.00           H
ATOM   4443  OW  SOL   477     114.380 241.120 -20.990  1.00  0.00           O
ATOM   4444  HW1 SOL   477     113.760 241.880 -21.150  1.00  0.00           H
ATOM   4445  HW2 SOL   477     113.890 240.390 -20.500  1.00  0.00           H
ATOM   4446  OW  SOL   478       4.770 199.180-167.360  1.00  0.00           O
ATOM   4447  HW1 SOL   478       5.160 198.530-168.010  1.00  0.00           H
ATOM   4448  HW2 SOL   478       5.100 200.100-167.570  1.00  0.00           H
ATOM   4449  OW  SOL   479    -126.660  23.680 160.380  1.00  0.00           O
ATOM   4450  HW1 SOL   479    -127.570  23.300 160.230  1.00  0.00           H
ATOM   4451  HW2 SOL   479    -126.660  24.670 160.190  1.00  0.00           H
ATOM   4452  OW  SOL   480     255.960 441.740  56.780  1.00  0.00           O
ATOM   4453  HW1 SOL   480     255.100 442.260  56.820  1.00  0.00           H
ATOM   4454  HW2 SOL   480     256.130 441.320  57.660  1.00  0.00           H
ATOM   4455  OW  SOL   481    -386.360 253.330 105.340  1.00  0.00           O
ATOM   4456  HW1 SOL   481    -385.430 253.520 105.640  1.00  0.00           H
ATOM   4457  HW2 SOL   481    -386.670 254.040 104.710  1.00  0.00           H
ATOM   4458  OW  SOL   482    -132.840  -6.800  29.660  1.00  0.00           O
ATOM   4459  HW1 SOL   482    -132.400  -7.060  28.800  1.00  0.00           H
ATOM   4460  HW2 SOL   482    -132.470  -7.360  30.400  1.00  0.00           H
ATOM   4461  OW  SOL   483     470.300  89.670  38.150  1.00  0.00           O
ATOM   4462  HW1 SOL   483     469.760  89.110  38.790  1.00  0.00           H
ATOM   4463  HW2 SOL   483     470.440  90.580  38.540  1.00  0.00           H
ATOM   4464  OW  SOL   484    -135.900 216.850-323.970  1.00  0.00           O
ATOM   4465  HW1 SOL   484    -135.790 217.790-323.660  1.00  0.00           H
ATOM   4466  HW2 SOL   484    -136.120 216.260-323.190  1.00  0.00           H
ATOM   4467  OW  SOL   485     -99.090 147.450 445.060  1.00  0.00           O
ATOM   4468  HW1 SOL   485     -98.980 148.330 445.530  1.00  0.00           H
ATOM   4469  HW2 SOL   485    -100.040 147.150 445.140  1.00  0.00           H
ATOM   4470  OW  SOL   486      47.690 422.530-145.620  1.00  0.00           O
ATOM   4471  HW1 SOL   486      48.150 423.390-145.390  1.00  0.00           H
ATOM   4472  HW2 SOL   486      48.380 421.860-145.920  1.00  0.00           H
ATOM   4473  OW  SOL   487      43.520 175.740 130.830  1.00  0.00           O
ATOM   4474  HW1 SOL   487      44.190 176.430 131.100  1.00  0.00           H
ATOM   4475  HW2 SOL   487      43.550 175.620 129.830  1.00  0.00           H
ATOM   4476  OW  SOL   488     233.790 563.770-200.980  1.00  0.00           O
ATOM   4477  HW1 SOL   488     234.700 563.370-200.870  1.00  0.00           H
ATOM   4478  HW2 SOL   488     233.630 564.440-200.260  1.00  0.00           H
ATOM   4479  OW  SOL   489     231.850 185.530 340.300  1.00  0.00           O
ATOM   4480  HW1 SOL   489     231.840 186.510 340.080  1.00  0.00           H
ATOM   4481  HW2 SOL   489     232.790 185.230 340.420  1.00  0.00           H
ATOM   4482  OW  SOL   490     141.210 413.030-290.110  1.00  0.00           O
ATOM   4483  HW1 SOL   490     140.890 413.370-289.220  1.00  0.00           H
ATOM   4484  HW2 SOL   490     140.440 412.990-290.750  1.00  0.00           H
ATOM   4485  OW  SOL   491     191.340 185.520  17.990  1.00  0.00           O
ATOM   4486  HW1 SOL   491     192.000 185.120  17.350  1.00  0.00           H
ATOM   4487  HW2 SOL   491     190.830 184.790  18.440  1.00  0.00           H
ATOM   4488  OW  SOL   492    -191.480-184.890 174.620  1.00  0.00           O
ATOM   4489  HW1 SOL   492    -190.560-185.020 174.990  1.00  0.00           H
ATOM   4490  HW2 SOL   492    -191.780-185.730 174.170  1.00  0.00           H
ATOM   4491  OW  SOL   493     519.010 215.670 -56.240  1.00  0.00           O
ATOM   4492  HW1 SOL   493     519.230 216.000 -57.160  1.00  0.00           H
ATOM   4493  HW2 SOL   493     518.190 108.640 -55.910  1.00  0.00           H
ATOM   4494  OW  SOL   494    -239.020 187.140 -57.240  1.00  0.00           O
ATOM   4495  HW1 SOL   494    -239.330 186.310 -56.780  1.00  0.00           H
ATOM   4496  HW2 SOL   494    -238.370 186.910 -57.960  1.00  0.00           H
ATOM   4497  OW  SOL   495    -448.350 279.190-445.180  1.00  0.00           O
ATOM   4498  HW1 SOL   495    -447.910 278.440-444.690  1.00  0.00           H
ATOM   4499  HW2 SOL   495    -448.510 278.920-446.130  1.00  0.00           H
ATOM   4500  OW  SOL   496    -428.680 219.690 427.830  1.00  0.00           O
ATOM   4501  HW1 SOL   496    -427.980 218.980 427.760  1.00  0.00           H
ATOM   4502  HW2 SOL   496    -428.290 220.510 428.240  1.00  0.00           H
ATOM   4503  OW  SOL   497    -151.510-164.990 202.000  1.00  0.00           O
ATOM   4504  HW1 SOL   497    -150.810-165.690 201.890  1.00  0.00           H
ATOM   4505  HW2 SOL   497    -151.960-165.100 202.890  1.00  0.00           H
ATOM   4506  OW  SOL   498     225.510 -96.170 290.380  1.00  0.00           O
ATOM   4507  HW1 SOL   498     224.660  11.070 289.930  1.00  0.00           H
ATOM   4508  HW2 SOL   498     226.280 -96.550 289.860  1.00  0.00           H
ATOM   4509  OW  SOL   499      57.520 -86.680 121.190  1.00  0.00           O
ATOM   4510  HW1 SOL   499      58.080 -86.040 121.710  1.00  0.00           H
ATOM   4511  HW2 SOL   499      57.900 -86.790 120.270  1.00  0.00           H
ATOM   4512  OW  SOL   500     203.770  39.950-145.740  1.00  0.00           O
ATOM   4513  HW1 SOL   500     203.180  40.580-146.260  1.00  0.00           H
ATOM   4514  HW2 SOL   500     203.300  39.690-144.890  1.00  0.00           H
ATOM   4515  OW  SOL   501     310.430 -50.240 -11.970  1.00  0.00           O
ATOM   4516  HW1 SOL   501     309.930 -49.610 -12.550  1.00  0.00           H
ATOM   4517  HW2 SOL   501     309.940 -50.380 -11.110  1.00  0.00           H
ATOM   4518  OW  SOL   502      98.970 109.640 418.190  1.00  0.00           O
ATOM   4519  HW1 SOL   502      98.900 108.820 418.760  1.00  0.00           H
ATOM   4520  HW2 SOL   502      98.990 109.380 417.220  1.00  0.00           H
ATOM   4521  OW  SOL   503     119.190-322.200 -75.980  1.00  0.00           O
ATOM   4522  HW1 SOL   503     118.880-322.620 -75.120  1.00  0.00           H
ATOM   4523  HW2 SOL   503     119.620-322.890 -76.550  1.00  0.00           H
ATOM   4524  OW  SOL   504    -570.490-210.440  -1.880  1.00  0.00           O
ATOM   4525  HW1 SOL   504    -570.200-211.100  -2.570  1.00  0.00           H
ATOM   4526  HW2 SOL   504    -570.170-209.530  -2.150  1.00  0.00           H
ATOM   4527  OW  SOL   505     437.300 -76.790-339.660  1.00  0.00           O
ATOM   4528  HW1 SOL   505     437.010 -77.000-338.730  1.00  0.00           H
ATOM   4529  HW2 SOL   505     438.060 -77.390-339.910  1.00  0.00           H
ATOM   4530  OW  SOL   506     347.140  -8.630-473.690  1.00  0.00           O
ATOM   4531  HW1 SOL   506     346.770  -7.750-473.990  1.00  0.00           H
ATOM   4532  HW2 SOL   506     347.070  -9.290-474.430  1.00  0.00           H
ATOM   4533  OW  SOL   507      96.000 171.920 639.980  1.00  0.00           O
ATOM   4534  HW1 SOL   507      96.980 172.010 640.130  1.00  0.00           H
ATOM   4535  HW2 SOL   507      95.510 172.470 640.660  1.00  0.00           H
ATOM   4536  OW  SOL   508     224.010 169.730 259.360  1.00  0.00           O
ATOM   4537  HW1 SOL   508     224.810 169.420 258.850  1.00  0.00           H
ATOM   4538  HW2 SOL   508     223.320 170.080 258.730  1.00  0.00           H
ATOM   4539  OW  SOL   509    -114.020 223.180-446.750  1.00  0.00           O
ATOM   4540  HW1 SOL   509    -114.350 222.260-446.520  1.00  0.00           H
ATOM   4541  HW2 SOL   509    -113.140 223.110-447.230  1.00  0.00           H
ATOM   4542  OW  SOL   510    -179.210 293.400 -91.890  1.00  0.00           O
ATOM   4543  HW1 SOL   510    -179.130 294.070 -92.640  1.00  0.00           H
ATOM   4544  HW2 SOL   510    -178.420 292.780 -91.920  1.00  0.00           H
ATOM   4545  OW  SOL   511     -51.010 185.830 294.980  1.00  0.00           O
ATOM   4546  HW1 SOL   511     -50.070 186.100 294.780  1.00  0.00           H
ATOM   4547  HW2 SOL   511     -51.430 185.440 294.170  1.00  0.00           H
ATOM   4548  OW  SOL   512      96.310 175.230   2.000  1.00  0.00           O
ATOM   4549  HW1 SOL   512      95.350 175.390   2.230  1.00  0.00           H
ATOM   4550  HW2 SOL   512      96.400 175.070   1.020  1.00  0.00           H
ATOM   4551  OW  SOL   513      54.920  28.790 209.880  1.00  0.00           O
ATOM   4552  HW1 SOL   513      55.410  29.670 209.940  1.00  0.00           H
ATOM   4553  HW2 SOL   513      54.870  28.390 210.790  1.00  0.00           H
ATOM   4554  OW  SOL   514     -99.010  83.770 463.590  1.00  0.00           O
ATOM   4555  HW1 SOL   514     -99.710  83.300 463.050  1.00  0.00           H
ATOM   4556  HW2 SOL   514     -98.110  83.510 463.260  1.00  0.00           H
ATOM   4557  OW  SOL   515      44.600 -60.150 234.040  1.00  0.00           O
ATOM   4558  HW1 SOL   515      45.400 -60.690 234.300  1.00  0.00           H
ATOM   4559  HW2 SOL   515      43.800 -60.470 234.550  1.00  0.00           H
ATOM   4560  OW  SOL   516     134.390  23.410  44.080  1.00  0.00           O
ATOM   4561  HW1 SOL   516     134.750  22.540  44.410  1.00  0.00           H
ATOM   4562  HW2 SOL   516     135.020  23.820  43.420  1.00  0.00           H
ATOM   4563  OW  SOL   517    -573.020  54.890  33.780  1.00  0.00           O
ATOM   4564  HW1 SOL   517    -572.770  55.800  34.100  1.00  0.00           H
ATOM   4565  HW2 SOL   517    -572.190  54.390  33.510  1.00  0.00           H
ATOM   4566  OW  SOL   518     -71.620  69.740 228.670  1.00  0.00           O
ATOM   4567  HW1 SOL   518     -71.720  70.070 229.610  1.00  0.00           H
ATOM   4568  HW2 SOL   518     -71.840  70.470 228.030  1.00  0.00           H
ATOM   4569  OW  SOL   519      65.490  33.090 410.480  1.00  0.00           O
ATOM   4570  HW1 SOL   519      64.510  32.920 410.340  1.00  0.00           H
ATOM   4571  HW2 SOL   519      65.880  33.460 409.630  1.00  0.00           H
ATOM   4572  OW  SOL   520    -227.820 252.470 190.310  1.00  0.00           O
ATOM   4573  HW1 SOL   520    -228.190 252.380 189.380  1.00  0.00           H
ATOM   4574  HW2 SOL   520    -227.420 253.380 190.420  1.00  0.00           H
ATOM   4575  OW  SOL   521     111.390  77.190  94.300  1.00  0.00           O
ATOM   4576  HW1 SOL   521     110.610  77.290  94.910  1.00  0.00           H
ATOM   4577  HW2 SOL   521     112.170  77.700  94.660  1.00  0.00           H
ATOM   4578  OW  SOL   522     320.250 463.780 156.170  1.00  0.00           O
ATOM   4579  HW1 SOL   522     320.950 464.260 155.660  1.00  0.00           H
ATOM   4580  HW2 SOL   522     320.570 462.860 156.410  1.00  0.00           H
ATOM   4581  OW  SOL   523    -248.430  99.450 174.540  1.00  0.00           O
ATOM   4582  HW1 SOL   523    -248.180 100.170 175.180  1.00  0.00           H
ATOM   4583  HW2 SOL   523    -248.760  99.860 173.690  1.00  0.00           H
ATOM   4584  OW  SOL   524    -149.380 252.920-108.620  1.00  0.00           O
ATOM   4585  HW1 SOL   524    -150.030 252.800-107.870  1.00  0.00           H
ATOM   4586  HW2 SOL   524    -148.450 252.910-108.260  1.00  0.00           H
ATOM   4587  OW  SOL   525     369.000 -13.980-282.410  1.00  0.00           O
ATOM   4588  HW1 SOL   525     368.690 -13.080-282.710  1.00  0.00           H
ATOM   4589  HW2 SOL   525     369.950 -14.120-282.720  1.00  0.00           H
ATOM   4590  OW  SOL   526     385.300 147.260-153.080  1.00  0.00           O
ATOM   4591  HW1 SOL   526     385.520 147.400-152.120  1.00  0.00           H
ATOM   4592  HW2 SOL   526     385.680 146.390-153.390  1.00  0.00           H
ATOM   4593  OW  SOL   527    -217.030  27.500-198.230  1.00  0.00           O
ATOM   4594  HW1 SOL   527    -324.190  26.630-198.630  1.00  0.00           H
ATOM   4595  HW2 SOL   527    -216.880  27.480-197.240  1.00  0.00           H
ATOM   4596  OW  SOL   528     -67.730 252.240 135.400  1.00  0.00           O
ATOM   4597  HW1 SOL   528     -66.830 251.930 135.090  1.00  0.00           H
ATOM   4598  HW2 SOL   528     -67.800 253.230 135.330  1.00  0.00           H
ATOM   4599  OW  SOL   529     180.360 172.580 410.550  1.00  0.00           O
ATOM   4600  HW1 SOL   529     180.000 173.090 409.770  1.00  0.00           H
ATOM   4601  HW2 SOL   529     179.610 172.320 411.160  1.00  0.00           H
ATOM   4602  OW  SOL   530     524.370 248.840-453.790  1.00  0.00           O
ATOM   4603  HW1 SOL   530     525.220 249.220-453.430  1.00  0.00           H
ATOM   4604  HW2 SOL   530     524.000 248.180-453.140  1.00  0.00           H
ATOM   4605  OW  SOL   531      80.210-126.380-131.010  1.00  0.00           O
ATOM   4606  HW1 SOL   531      79.830-127.290-131.120  1.00  0.00           H
ATOM   4607  HW2 SOL   531      80.560-126.280-130.080  1.00  0.00           H
ATOM   4608  OW  SOL   532    -332.110-149.030  18.240  1.00  0.00           O
ATOM   4609  HW1 SOL   532    -331.790-149.590  17.470  1.00  0.00           H
ATOM   4610  HW2 SOL   532    -332.690-148.290  17.890  1.00  0.00           H
ATOM   4611  OW  SOL   533    -173.970 234.480-175.770  1.00  0.00           O
ATOM   4612  HW1 SOL   533    -174.270 235.270-175.230  1.00  0.00           H
ATOM   4613  HW2 SOL   533    -173.460 233.850-175.180  1.00  0.00           H
ATOM   4614  OW  SOL   534    -168.340 517.460   9.600  1.00  0.00           O
ATOM   4615  HW1 SOL   534    -167.420 517.830   9.760  1.00  0.00           H
ATOM   4616  HW2 SOL   534    -168.570 516.820  10.330  1.00  0.00           H
ATOM   4617  OW  SOL   535     298.000 -32.440  78.990  1.00  0.00           O
ATOM   4618  HW1 SOL   535     297.180 -31.970  79.330  1.00  0.00           H
ATOM   4619  HW2 SOL   535     298.010 -33.380  79.330  1.00  0.00           H
ATOM   4620  OW  SOL   536     205.290 184.750-115.980  1.00  0.00           O
ATOM   4621  HW1 SOL   536     205.780 184.530-115.140  1.00  0.00           H
ATOM   4622  HW2 SOL   536     205.930 184.770-116.750  1.00  0.00           H
ATOM   4623  OW  SOL   537     -12.100-130.800 188.010  1.00  0.00           O
ATOM   4624  HW1 SOL   537     -11.730-131.520 187.410  1.00  0.00           H
ATOM   4625  HW2 SOL   537    -119.180-129.920 187.770  1.00  0.00           H
ATOM   4626  OW  SOL   538     -46.840-371.590   4.010  1.00  0.00           O
ATOM   4627  HW1 SOL   538     -47.830-371.640   3.920  1.00  0.00           H
ATOM   4628  HW2 SOL   538     -46.460-371.120   3.210  1.00  0.00           H
ATOM   4629  OW  SOL   539     287.230-132.020 373.340  1.00  0.00           O
ATOM   4630  HW1 SOL   539     287.350-132.700 372.610  1.00  0.00           H
ATOM   4631  HW2 SOL   539     287.590-132.380 374.190  1.00  0.00           H
ATOM   4632  OW  SOL   540     -61.210  -3.030  40.840  1.00  0.00           O
ATOM   4633  HW1 SOL   540     -60.490  -2.380  40.590  1.00  0.00           H
ATOM   4634  HW2 SOL   540     -62.110  -2.640  40.610  1.00  0.00           H
ATOM   4635  OW  SOL   541    -481.170 346.220  79.890  1.00  0.00           O
ATOM   4636  HW1 SOL   541    -481.630 347.080  80.080  1.00  0.00           H
ATOM   4637  HW2 SOL   541    -481.470 345.880  79.000  1.00  0.00           H
ATOM   4638  OW  SOL   542    -241.340  41.100-296.380  1.00  0.00           O
ATOM   4639  HW1 SOL   542    -240.940  41.650-297.110  1.00  0.00           H
ATOM   4640  HW2 SOL   542    -241.290  40.120-296.640  1.00  0.00           H
ATOM   4641  OW  SOL   543     -35.090 525.040 -75.860  1.00  0.00           O
ATOM   4642  HW1 SOL   543     -34.940 524.970 -76.850  1.00  0.00           H
ATOM   4643  HW2 SOL   543     -35.840 525.670 -75.680  1.00  0.00           H
ATOM   4644  OW  SOL   544     347.680 499.390 157.600  1.00  0.00           O
ATOM   4645  HW1 SOL   544     348.180 500.080 158.130  1.00  0.00           H
ATOM   4646  HW2 SOL   544     347.760 499.590 156.630  1.00  0.00           H
ATOM   4647  OW  SOL   545     184.860 284.140-420.500  1.00  0.00           O
ATOM   4648  HW1 SOL   545     184.250 284.920-420.550  1.00  0.00           H
ATOM   4649  HW2 SOL   545     185.750 284.430-420.130  1.00  0.00           H
ATOM   4650  OW  SOL   546      77.750 -27.500  10.560  1.00  0.00           O
ATOM   4651  HW1 SOL   546      78.530 -26.940  10.850  1.00  0.00           H
ATOM   4652  HW2 SOL   546      77.890 -27.790   9.610  1.00  0.00           H
ATOM   4653  OW  SOL   547    -106.390 -20.200 164.430  1.00  0.00           O
ATOM   4654  HW1 SOL   547    -105.540 -20.070 164.940  1.00  0.00           H
ATOM   4655  HW2 SOL   547    -107.090 -20.570 165.050  1.00  0.00           H
ATOM   4656  OW  SOL   548     381.560-180.320 -53.930  1.00  0.00           O
ATOM   4657  HW1 SOL   548     380.600-180.460 -54.150  1.00  0.00           H
ATOM   4658  HW2 SOL   548     381.970-181.190 -53.670  1.00  0.00           H
ATOM   4659  OW  SOL   549      63.460  81.050-205.200  1.00  0.00           O
ATOM   4660  HW1 SOL   549      63.090  80.450-204.490  1.00  0.00           H
ATOM   4661  HW2 SOL   549      62.760  81.710-205.470  1.00  0.00           H
ATOM   4662  OW  SOL   550      58.470   7.010 203.240  1.00  0.00           O
ATOM   4663  HW1 SOL   550      59.400   6.900 203.600  1.00  0.00           H
ATOM   4664  HW2 SOL   550      58.500   6.950 202.240  1.00  0.00           H
ATOM   4665  OW  SOL   551     333.140 -73.410 466.900  1.00  0.00           O
ATOM   4666  HW1 SOL   551     333.090 -74.170 466.250  1.00  0.00           H
ATOM   4667  HW2 SOL   551     332.890 -72.560 466.430  1.00  0.00           H
ATOM   4668  OW  SOL   552      11.240 241.630  34.180  1.00  0.00           O
ATOM   4669  HW1 SOL   552      10.580 241.610  34.930  1.00  0.00           H
ATOM   4670  HW2 SOL   552      12.020 241.050  34.400  1.00  0.00           H
ATOM   4671  OW  SOL   553     489.520  95.880-230.820  1.00  0.00           O
ATOM   4672  HW1 SOL   553     488.640  95.920-231.280  1.00  0.00           H
ATOM   4673  HW2 SOL   553     490.220  95.580-231.460  1.00  0.00           H
ATOM   4674  OW  SOL   554     189.380-302.630 125.200  1.00  0.00           O
ATOM   4675  HW1 SOL   554     189.750-303.340 125.800  1.00  0.00           H
ATOM   4676  HW2 SOL   554     188.420-302.820 125.000  1.00  0.00           H
ATOM   4677  OW  SOL   555      41.980 -20.580 157.980  1.00  0.00           O
ATOM   4678  HW1 SOL   555      42.490 -19.880 157.470  1.00  0.00           H
ATOM   4679  HW2 SOL   555      42.630 -21.180 158.450  1.00  0.00           H
ATOM   4680  OW  SOL   556    -116.830  -7.660-497.770  1.00  0.00           O
ATOM   4681  HW1 SOL   556    -117.540  -7.880-497.090  1.00  0.00           H
ATOM   4682  HW2 SOL   556    -116.620  -6.690-497.710  1.00  0.00           H
ATOM   4683  OW  SOL   557    -198.380 215.480 299.750  1.00  0.00           O
ATOM   4684  HW1 SOL   557    -199.340 215.210 299.630  1.00  0.00           H
ATOM   4685  HW2 SOL   557    -198.220 215.740 300.700  1.00  0.00           H
ATOM   4686  OW  SOL   558    -212.990  48.210-100.430  1.00  0.00           O
ATOM   4687  HW1 SOL   558    -212.200  48.820-100.410  1.00  0.00           H
ATOM   4688  HW2 SOL   558    -213.640  48.520-101.120  1.00  0.00           H
ATOM   4689  OW  SOL   559    -377.520 -10.430-261.880  1.00  0.00           O
ATOM   4690  HW1 SOL   559    -377.050 -10.260-262.750  1.00  0.00           H
ATOM   4691  HW2 SOL   559    -376.990 -11.070-261.330  1.00  0.00           H
ATOM   4692  OW  SOL   560     157.870-388.170  69.610  1.00  0.00           O
ATOM   4693  HW1 SOL   560     158.390-387.880  70.420  1.00  0.00           H
ATOM   4694  HW2 SOL   560     158.500-388.590  68.950  1.00  0.00           H
ATOM   4695  OW  SOL   561      69.550   9.910-427.290  1.00  0.00           O
ATOM   4696  HW1 SOL   561      68.900   9.260-426.890  1.00  0.00           H
ATOM   4697  HW2 SOL   561      70.290   9.410-427.730  1.00  0.00           H
ATOM   4698  OW  SOL   562     222.340  14.190 152.530  1.00  0.00           O
ATOM   4699  HW1 SOL   562     223.220  13.850 152.210  1.00  0.00           H
ATOM   4700  HW2 SOL   562     221.800  13.440 152.910  1.00  0.00           H
ATOM   4701  OW  SOL   563    -232.400-201.970  10.290  1.00  0.00           O
ATOM   4702  HW1 SOL   563    -232.940-202.780  10.500  1.00  0.00           H
ATOM   4703  HW2 SOL   563    -233.000-201.240   9.950  1.00  0.00           H
ATOM   4704  OW  SOL   564     259.130-265.510 101.100  1.00  0.00           O
ATOM   4705  HW1 SOL   564     258.750-265.640 102.010  1.00  0.00           H
ATOM   4706  HW2 SOL   564     258.530-265.930 100.420  1.00  0.00           H
ATOM   4707  OW  SOL   565      -3.170-259.260 240.880  1.00  0.00           O
ATOM   4708  HW1 SOL   565      -3.980-259.750 241.200  1.00  0.00           H
ATOM   4709  HW2 SOL   565      -2.790-258.730 241.640  1.00  0.00           H
ATOM   4710  OW  SOL   566      17.450-267.430-124.030  1.00  0.00           O
ATOM   4711  HW1 SOL   566      17.550-268.180-124.680  1.00  0.00           H
ATOM   4712  HW2 SOL   566      18.330-266.970-123.920  1.00  0.00           H
ATOM   4713  OW  SOL   567     -99.520  40.230-138.030  1.00  0.00           O
ATOM   4714  HW1 SOL   567     -99.060  41.060-138.340  1.00  0.00           H
ATOM   4715  HW2 SOL   567    -100.510  40.400-137.960  1.00  0.00           H
ATOM   4716  OW  SOL   568     118.970 579.240   4.880  1.00  0.00           O
ATOM   4717  HW1 SOL   568     118.060 579.580   4.670  1.00  0.00           H
ATOM   4718  HW2 SOL   568     118.920 578.260   5.110  1.00  0.00           H
ATOM   4719  OW  SOL   569     -61.400-110.170 106.900  1.00  0.00           O
ATOM   4720  HW1 SOL   569     -61.670-110.670 107.720  1.00  0.00           H
ATOM   4721  HW2 SOL   569     -60.710-109.480 107.130  1.00  0.00           H
ATOM   4722  OW  SOL   570     335.310  -4.870   5.740  1.00  0.00           O
ATOM   4723  HW1 SOL   570     334.520  -5.140   5.190  1.00  0.00           H
ATOM   4724  HW2 SOL   570     335.020  -4.690   6.680  1.00  0.00           H
ATOM   4725  OW  SOL   571      34.060 327.840 328.500  1.00  0.00           O
ATOM   4726  HW1 SOL   571      34.890 328.400 328.500  1.00  0.00           H
ATOM   4727  HW2 SOL   571     -74.220 328.420 328.650  1.00  0.00           H
ATOM   4728  OW  SOL   572     -15.420 254.770 400.500  1.00  0.00           O
ATOM   4729  HW1 SOL   572     -14.590 255.190 400.120  1.00  0.00           H
ATOM   4730  HW2 SOL   572     -16.220 255.270 400.180  1.00  0.00           H
ATOM   4731  OW  SOL   573     121.810  21.440 211.310  1.00  0.00           O
ATOM   4732  HW1 SOL   573     121.970  21.170 210.360  1.00  0.00           H
ATOM   4733  HW2 SOL   573     122.060  22.400 211.430  1.00  0.00           H
ATOM   4734  OW  SOL   574    -105.180  59.770-450.890  1.00  0.00           O
ATOM   4735  HW1 SOL   574    -105.590  58.980-450.430  1.00  0.00           H
ATOM   4736  HW2 SOL   574    -105.140  60.540-450.250  1.00  0.00           H
ATOM   4737  OW  SOL   575    -105.700 216.080-174.190  1.00  0.00           O
ATOM   4738  HW1 SOL   575    -105.530 217.010-173.880  1.00  0.00           H
ATOM   4739  HW2 SOL   575    -106.020 215.520-173.420  1.00  0.00           H
ATOM   4740  OW  SOL   576     223.870-239.850-241.290  1.00  0.00           O
ATOM   4741  HW1 SOL   576     223.060-240.430-241.200  1.00  0.00           H
ATOM   4742  HW2 SOL   576     224.350-240.090-242.140  1.00  0.00           H
ATOM   4743  OW  SOL   577     352.770 192.270-101.170  1.00  0.00           O
ATOM   4744  HW1 SOL   577     352.100 191.530-101.080  1.00  0.00           H
ATOM   4745  HW2 SOL   577     352.450 193.070-100.670  1.00  0.00           H
ATOM   4746  OW  SOL   578     482.160-251.150 122.430  1.00  0.00           O
ATOM   4747  HW1 SOL   578     482.470-250.710 123.280  1.00  0.00           H
ATOM   4748  HW2 SOL   578     481.260-250.770 122.180  1.00  0.00           H
ATOM   4749  OW  SOL   579     240.750 136.970 439.870  1.00  0.00           O
ATOM   4750  HW1 SOL   579     239.860 137.410 439.840  1.00  0.00           H
ATOM   4751  HW2 SOL   579     241.450 137.600 439.520  1.00  0.00           H
ATOM   4752  OW  SOL   580      16.570 154.090  73.400  1.00  0.00           O
ATOM   4753  HW1 SOL   580      16.850 154.860  73.970  1.00  0.00           H
ATOM   4754  HW2 SOL   580      16.300 153.320  73.980  1.00  0.00           H
ATOM   4755  OW  SOL   581     393.760 191.240-283.880  1.00  0.00           O
ATOM   4756  HW1 SOL   581     394.040 190.810-283.020  1.00  0.00           H
ATOM   4757  HW2 SOL   581     392.840 190.930-284.110  1.00  0.00           H
ATOM   4758  OW  SOL   582     328.850 379.280-219.450  1.00  0.00           O
ATOM   4759  HW1 SOL   582     329.800 379.410-219.710  1.00  0.00           H
ATOM   4760  HW2 SOL   582     328.510 380.120-219.020  1.00  0.00           H
ATOM   4761  OW  SOL   583    -308.180 367.300 100.790  1.00  0.00           O
ATOM   4762  HW1 SOL   583    -200.450 366.670 100.050  1.00  0.00           H
ATOM   4763  HW2 SOL   583    -307.870 368.220 100.550  1.00  0.00           H
ATOM   4764  OW  SOL   584     113.610 286.260   2.850  1.00  0.00           O
ATOM   4765  HW1 SOL   584     113.260 286.260   1.910  1.00  0.00           H
ATOM   4766  HW2 SOL   584     113.090 285.610   3.400  1.00  0.00           H
ATOM   4767  OW  SOL   585     -85.660  -5.300-100.480  1.00  0.00           O
ATOM   4768  HW1 SOL   585     -84.910  -5.790-100.910  1.00  0.00           H
ATOM   4769  HW2 SOL   585     -85.370  -4.360-100.280  1.00  0.00           H
ATOM   4770  OW  SOL   586     148.000 203.740 397.110  1.00  0.00           O
ATOM   4771  HW1 SOL   586     147.010 203.820 397.000  1.00  0.00           H
ATOM   4772  HW2 SOL   586     148.330 204.470 397.720  1.00  0.00           H
ATOM   4773  OW  SOL   587    -208.840 229.320 -37.490  1.00  0.00           O
ATOM   4774  HW1 SOL   587    -208.570 228.900 -36.630  1.00  0.00           H
ATOM   4775  HW2 SOL   587    -208.180 229.080 -38.200  1.00  0.00           H
ATOM   4776  OW  SOL   588     -41.370 215.220 107.570  1.00  0.00           O
ATOM   4777  HW1 SOL   588     -41.910 215.250 108.410  1.00  0.00           H
ATOM   4778  HW2 SOL   588     -40.400 215.380 107.790  1.00  0.00           H
ATOM   4779  OW  SOL   589    -104.710 -12.380 257.130  1.00  0.00           O
ATOM   4780  HW1 SOL   589    -104.120 -12.750 256.410  1.00  0.00           H
ATOM   4781  HW2 SOL   589    -105.100 -13.130 257.660  1.00  0.00           H
ATOM   4782  OW  SOL   590     390.250 450.680 -63.200  1.00  0.00           O
ATOM   4783  HW1 SOL   590     390.480 449.720 -63.020  1.00  0.00           H
ATOM   4784  HW2 SOL   590     390.870 451.050-171.380  1.00  0.00           H
ATOM   4785  OW  SOL   591     -40.520 -85.600   4.540  1.00  0.00           O
ATOM   4786  HW1 SOL   591     -41.390 -85.660   5.030  1.00  0.00           H
ATOM   4787  HW2 SOL   591     -40.500 -84.740   4.020  1.00  0.00           H
ATOM   4788  OW  SOL   592     237.890-220.980  28.600  1.00  0.00           O
ATOM   4789  HW1 SOL   592     238.330-221.330  27.780  1.00  0.00           H
ATOM   4790  HW2 SOL   592     238.470-221.170  29.400  1.00  0.00           H
ATOM   4791  OW  SOL   593       2.340 119.930-114.580  1.00  0.00           O
ATOM   4792  HW1 SOL   593       2.860 119.110-114.360  1.00  0.00           H
ATOM   4793  HW2 SOL   593       2.820 120.450-115.290  1.00  0.00           H
ATOM   4794  OW  SOL   594      57.680 125.230 -74.170  1.00  0.00           O
ATOM   4795  HW1 SOL   594      58.550 125.660 -73.930  1.00  0.00           H
ATOM   4796  HW2 SOL   594      57.750 124.860 -75.100  1.00  0.00           H
ATOM   4797  OW  SOL   595      63.330  61.930 -75.360  1.00  0.00           O
ATOM   4798  HW1 SOL   595      63.280  61.070-182.340  1.00  0.00           H
ATOM   4799  HW2 SOL   595      63.480  61.730-183.820  1.00  0.00           H
ATOM   4800  OW  SOL   596     -58.620 458.090 159.360  1.00  0.00           O
ATOM   4801  HW1 SOL   596     -58.300 457.620 158.540  1.00  0.00           H
ATOM   4802  HW2 SOL   596     -58.370 459.050 159.310  1.00  0.00           H
ATOM   4803  OW  SOL   597     115.750  45.260 129.310  1.00  0.00           O
ATOM   4804  HW1 SOL   597     114.760  45.400 129.320  1.00  0.00           H
ATOM   4805  HW2 SOL   597     116.180  46.010 128.780  1.00  0.00           H
ATOM   4806  OW  SOL   598     337.750 -83.550 -48.590  1.00  0.00           O
ATOM   4807  HW1 SOL   598     337.370 -84.480 -48.590  1.00  0.00           H
ATOM   4808  HW2 SOL   598     337.620 -83.130 -47.690  1.00  0.00           H
ATOM   4809  OW  SOL   599    -267.060 -12.720 -48.150  1.00  0.00           O
ATOM   4810  HW1 SOL   599    -267.330 -12.300 -47.280  1.00  0.00           H
ATOM   4811  HW2 SOL   599    -267.010 -13.720 -48.030  1.00  0.00           H
ATOM   4812  OW  SOL   600     514.160 273.990 420.420  1.00  0.00           O
ATOM   4813  HW1 SOL   600     513.850 274.940 420.380  1.00  0.00           H
ATOM   4814  HW2 SOL   600     513.400 273.400 420.690  1.00  0.00           H
ATOM   4815  OW  SOL   601     -19.590 -80.520 147.240  1.00  0.00           O
ATOM   4816  HW1 SOL   601     -18.660 -80.230 147.460  1.00  0.00           H
ATOM   4817  HW2 SOL   601     -20.240 -79.950 147.720  1.00  0.00           H
ATOM   4818  OW  SOL   602     -76.100 329.430 195.620  1.00  0.00           O
ATOM   4819  HW1 SOL   602     -75.900 329.790 196.530  1.00  0.00           H
ATOM   4820  HW2 SOL   602     -75.460 328.700 195.390  1.00  0.00           H
ATOM   4821  OW  SOL   603     204.860-135.140-348.750  1.00  0.00           O
ATOM   4822  HW1 SOL   603     204.560-135.090-349.700  1.00  0.00           H
ATOM   4823  HW2 SOL   603     204.670-136.050-348.390  1.00  0.00           H
ATOM   4824  OW  SOL   604     263.970 148.360 209.000  1.00  0.00           O
ATOM   4825  HW1 SOL   604     264.840 147.920 208.790  1.00  0.00           H
ATOM   4826  HW2 SOL   604     264.120 149.350 209.090  1.00  0.00           H
ATOM   4827  OW  SOL   605     -54.160 -17.290-247.020  1.00  0.00           O
ATOM   4828  HW1 SOL   605     -53.400 -16.670-247.210  1.00  0.00           H
ATOM   4829  HW2 SOL   605     -54.060 -17.670-246.100  1.00  0.00           H
ATOM   4830  OW  SOL   606     164.540   7.760  34.920  1.00  0.00           O
ATOM   4831  HW1 SOL   606     164.520   6.770  35.060  1.00  0.00           H
ATOM   4832  HW2 SOL   606     165.470   8.060  34.720  1.00  0.00           H
ATOM   4833  OW  SOL   607     -25.140 299.730 231.580  1.00  0.00           O
ATOM   4834  HW1 SOL   607     -24.390 299.290 232.080  1.00  0.00           H
ATOM   4835  HW2 SOL   607     -25.000 300.720 231.580  1.00  0.00           H
ATOM   4836  OW  SOL   608     175.560-177.820 215.560  1.00  0.00           O
ATOM   4837  HW1 SOL   608     176.250-177.230 215.130  1.00  0.00           H
ATOM   4838  HW2 SOL   608     176.010-178.540 216.080  1.00  0.00           H
ATOM   4839  OW  SOL   609     118.240 340.640  91.150  1.00  0.00           O
ATOM   4840  HW1 SOL   609     117.840 339.920  91.720  1.00  0.00           H
ATOM   4841  HW2 SOL   609     118.370 341.470  91.690  1.00  0.00           H
ATOM   4842  OW  SOL   610     150.660 179.750  11.230  1.00  0.00           O
ATOM   4843  HW1 SOL   610     151.610  72.560  11.290  1.00  0.00           H
ATOM   4844  HW2 SOL   610     150.630 178.800  10.920  1.00  0.00           H
ATOM   4845  OW  SOL   611    -191.010 169.440 -27.950  1.00  0.00           O
ATOM   4846  HW1 SOL   611    -190.590 169.570 -27.050  1.00  0.00           H
ATOM   4847  HW2 SOL   611    -191.280 170.330 -28.320  1.00  0.00           H
ATOM   4848  OW  SOL   612     115.340 117.470   7.780  1.00  0.00           O
ATOM   4849  HW1 SOL   612     114.970 118.310   8.180  1.00  0.00           H
ATOM   4850  HW2 SOL   612     116.100 117.140   8.340  1.00  0.00           H
ATOM   4851  OW  SOL   613     193.750 197.030-194.270  1.00  0.00           O
ATOM   4852  HW1 SOL   613     193.410 196.510-195.050  1.00  0.00           H
ATOM   4853  HW2 SOL   613     194.350 196.450-193.720  1.00  0.00           H
ATOM   4854  OW  SOL   614     315.290 260.390  74.550  1.00  0.00           O
ATOM   4855  HW1 SOL   614     314.800 259.530  74.430  1.00  0.00           H
ATOM   4856  HW2 SOL   614     316.250 260.250  74.370  1.00  0.00           H
ATOM   4857  OW  SOL   615     123.730 130.960-474.190  1.00  0.00           O
ATOM   4858  HW1 SOL   615     123.340 131.180-475.080  1.00  0.00           H
ATOM   4859  HW2 SOL   615     124.720  23.410-474.260  1.00  0.00           H
ATOM   4860  OW  SOL   616      -8.450 -17.550-151.810  1.00  0.00           O
ATOM   4861  HW1 SOL   616      -8.890 -17.070-151.050  1.00  0.00           H
ATOM   4862  HW2 SOL   616      -7.590 -17.090-152.040  1.00  0.00           H
ATOM   4863  OW  SOL   617    -339.470  40.260 344.070  1.00  0.00           O
ATOM   4864  HW1 SOL   617    -339.400  39.950 345.010  1.00  0.00           H
ATOM   4865  HW2 SOL   617    -339.570  41.250 344.050  1.00  0.00           H
ATOM   4866  OW  SOL   618      96.220 -32.210 264.970  1.00  0.00           O
ATOM   4867  HW1 SOL   618      95.700 -32.680 265.680  1.00  0.00           H
ATOM   4868  HW2 SOL   618      95.890 -31.270 264.880  1.00  0.00           H
ATOM   4869  OW  SOL   619    -130.590   6.960 615.280  1.00  0.00           O
ATOM   4870  HW1 SOL   619    -130.740   6.830 614.310  1.00  0.00           H
ATOM   4871  HW2 SOL   619    -129.680   6.600 615.530  1.00  0.00           H
ATOM   4872  OW  SOL   620      75.270-191.770-263.050  1.00  0.00           O
ATOM   4873  HW1 SOL   620      76.210-191.820-263.410  1.00  0.00           H
ATOM   4874  HW2 SOL   620      75.160-190.920-262.540  1.00  0.00           H
ATOM   4875  OW  SOL   621      64.020  57.470 229.810  1.00  0.00           O
ATOM   4876  HW1 SOL   621      63.460  58.280 229.660  1.00  0.00           H
ATOM   4877  HW2 SOL   621      64.340  57.450 230.760  1.00  0.00           H
ATOM   4878  OW  SOL   622    -487.190 196.580-345.690  1.00  0.00           O
ATOM   4879  HW1 SOL   622    -487.130 196.600-344.700  1.00  0.00           H
ATOM   4880  HW2 SOL   622    -486.720 197.380-346.080  1.00  0.00           H
ATOM   4881  OW  SOL   623     147.730 -91.700  -4.430  1.00  0.00           O
ATOM   4882  HW1 SOL   623     148.320 -92.130  -3.750  1.00  0.00           H
ATOM   4883  HW2 SOL   623     146.950 -91.280  -3.980  1.00  0.00           H
ATOM   4884  OW  SOL   624     248.130  97.990 383.490  1.00  0.00           O
ATOM   4885  HW1 SOL   624     247.390  97.360 383.290  1.00  0.00           H
ATOM   4886  HW2 SOL   624     248.850  97.520 384.010  1.00  0.00           H
ATOM   4887  OW  SOL   625     167.460 200.540-502.440  1.00  0.00           O
ATOM   4888  HW1 SOL   625     167.620 199.780-501.810  1.00  0.00           H
ATOM   4889  HW2 SOL   625     166.810 201.180-502.030  1.00  0.00           H
ATOM   4890  OW  SOL   626     -19.940 281.450  96.350  1.00  0.00           O
ATOM   4891  HW1 SOL   626     -19.600 280.560  96.030  1.00  0.00           H
ATOM   4892  HW2 SOL   626     -20.280 281.970  95.560  1.00  0.00           H
ATOM   4893  OW  SOL   627      -1.630 191.330-139.800  1.00  0.00           O
ATOM   4894  HW1 SOL   627      -1.010 192.010-139.420  1.00  0.00           H
ATOM   4895  HW2 SOL   627      -1.440 191.200-140.780  1.00  0.00           H
ATOM   4896  OW  SOL   628    -289.140 -20.920-201.350  1.00  0.00           O
ATOM   4897  HW1 SOL   628    -290.010 -21.120-200.890  1.00  0.00           H
ATOM   4898  HW2 SOL   628    -288.470 -20.600-200.690  1.00  0.00           H
ATOM   4899  OW  SOL   629     -49.480-185.390 122.750  1.00  0.00           O
ATOM   4900  HW1 SOL   629     -48.670-184.840 122.940  1.00  0.00           H
ATOM   4901  HW2 SOL   629     -49.190-186.310 122.470  1.00  0.00           H
ATOM   4902  OW  SOL   630     250.540 239.720 192.350  1.00  0.00           O
ATOM   4903  HW1 SOL   630     250.470 238.730 192.250  1.00  0.00           H
ATOM   4904  HW2 SOL   630     250.370 240.160 191.470  1.00  0.00           H
ATOM   4905  OW  SOL   631      77.940-225.470-198.980  1.00  0.00           O
ATOM   4906  HW1 SOL   631      78.490-226.200-199.400  1.00  0.00           H
ATOM   4907  HW2 SOL   631      77.960-224.670-199.570  1.00  0.00           H
ATOM   4908  OW  SOL   632    -120.880 175.860 -95.030  1.00  0.00           O
ATOM   4909  HW1 SOL   632    -121.120 176.090 -95.970  1.00  0.00           H
ATOM   4910  HW2 SOL   632    -121.500 175.150 -94.690  1.00  0.00           H
ATOM   4911  OW  SOL   633    -340.320-110.640-444.650  1.00  0.00           O
ATOM   4912  HW1 SOL   633    -340.870-111.440-444.390  1.00  0.00           H
ATOM   4913  HW2 SOL   633    -340.230-110.610-445.650  1.00  0.00           H
ATOM   4914  OW  SOL   634     147.700 198.720  26.620  1.00  0.00           O
ATOM   4915  HW1 SOL   634     147.220 198.500  27.470  1.00  0.00           H
ATOM   4916  HW2 SOL   634     148.600 199.100  26.820  1.00  0.00           H
ATOM   4917  OW  SOL   635      27.760 -39.380-348.300  1.00  0.00           O
ATOM   4918  HW1 SOL   635      26.780 -39.480-348.410  1.00  0.00           H
ATOM   4919  HW2 SOL   635      28.210 -40.260-348.470  1.00  0.00           H
ATOM   4920  OW  SOL   636      69.330-109.170  -6.270  1.00  0.00           O
ATOM   4921  HW1 SOL   636      69.600-108.880  -7.180  1.00  0.00           H
ATOM   4922  HW2 SOL   636      69.340-110.170  -6.220  1.00  0.00           H
ATOM   4923  OW  SOL   637     178.650-134.900  46.960  1.00  0.00           O
ATOM   4924  HW1 SOL   637     179.490-134.550  47.370  1.00  0.00           H
ATOM   4925  HW2 SOL   637     178.170-135.470  47.620  1.00  0.00           H
ATOM   4926  OW  SOL   638     141.980-243.810 197.840  1.00  0.00           O
ATOM   4927  HW1 SOL   638     142.100-244.680 197.360  1.00  0.00           H
ATOM   4928  HW2 SOL   638     141.280-243.910 198.540  1.00  0.00           H
ATOM   4929  OW  SOL   639     -51.300 210.350-170.530  1.00  0.00           O
ATOM   4930  HW1 SOL   639     -51.630 211.260-170.790  1.00  0.00           H
ATOM   4931  HW2 SOL   639     -50.740 209.980-171.270  1.00  0.00           H
ATOM   4932  OW  SOL   640      84.990 316.290 -84.560  1.00  0.00           O
ATOM   4933  HW1 SOL   640      85.190 316.490 -85.520  1.00  0.00           H
ATOM   4934  HW2 SOL   640      84.920 317.150 -84.060  1.00  0.00           H
ATOM   4935  OW  SOL   641    -163.440 237.870  -6.060  1.00  0.00           O
ATOM   4936  HW1 SOL   641    -163.230 236.940  -6.360  1.00  0.00           H
ATOM   4937  HW2 SOL   641    -163.150 237.970  -5.100  1.00  0.00           H
ATOM   4938  OW  SOL   642      73.590-183.790-261.530  1.00  0.00           O
ATOM   4939  HW1 SOL   642      73.060-184.560-261.870  1.00  0.00           H
ATOM   4940  HW2 SOL   642      74.340-183.600-262.160  1.00  0.00           H
ATOM   4941  OW  SOL   643     199.850 246.650-263.530  1.00  0.00           O
ATOM   4942  HW1 SOL   643     200.710 246.580-264.050  1.00  0.00           H
ATOM   4943  HW2 SOL   643     199.630 247.610-263.380  1.00  0.00           H
ATOM   4944  OW  SOL   644     -69.800   8.040  51.840  1.00  0.00           O
ATOM   4945  HW1 SOL   644     -69.520   8.740  52.490  1.00  0.00           H
ATOM   4946  HW2 SOL   644     -69.390   8.240  50.940  1.00  0.00           H
ATOM   4947  OW  SOL   645      72.830 242.800 -90.870  1.00  0.00           O
ATOM   4948  HW1 SOL   645      72.090 242.230 -91.230  1.00  0.00           H
ATOM   4949  HW2 SOL   645      73.040 243.530 -91.520  1.00  0.00           H
ATOM   4950  OW  SOL   646    -272.580  44.980  91.750  1.00  0.00           O
ATOM   4951  HW1 SOL   646    -272.290  44.120  92.160  1.00  0.00           H
ATOM   4952  HW2 SOL   646    -272.770  45.650  92.460  1.00  0.00           H
ATOM   4953  OW  SOL   647      -2.440  37.520-115.180  1.00  0.00           O
ATOM   4954  HW1 SOL   647      -2.990  37.360-114.360  1.00  0.00           H
ATOM   4955  HW2 SOL   647      -2.710  38.390-115.600  1.00  0.00           H
ATOM   4956  OW  SOL   648     190.230-268.420 104.270  1.00  0.00           O
ATOM   4957  HW1 SOL   648     190.380-267.590 103.740  1.00  0.00           H
ATOM   4958  HW2 SOL   648     190.190-268.190 105.240  1.00  0.00           H
ATOM   4959  OW  SOL   649      24.760 421.220 131.500  1.00  0.00           O
ATOM   4960  HW1 SOL   649      24.780 421.150 130.500  1.00  0.00           H
ATOM   4961  HW2 SOL   649      23.810 421.300 131.810  1.00  0.00           H
ATOM   4962  OW  SOL   650     200.560 155.420 213.220  1.00  0.00           O
ATOM   4963  HW1 SOL   650     199.710 155.830 212.910  1.00  0.00           H
ATOM   4964  HW2 SOL   650     200.620 155.470 214.210  1.00  0.00           H
ATOM   4965  OW  SOL   651      90.000 275.510-370.010  1.00  0.00           O
ATOM   4966  HW1 SOL   651      90.690 274.780-369.990  1.00  0.00           H
ATOM   4967  HW2 SOL   651      89.100 275.120-370.210  1.00  0.00           H
ATOM   4968  OW  SOL   652    -560.060  41.960 -48.800  1.00  0.00           O
ATOM   4969  HW1 SOL   652    -560.230  40.980 -48.890  1.00  0.00           H
ATOM   4970  HW2 SOL   652    -560.280  42.420 -49.660  1.00  0.00           H
ATOM   4971  OW  SOL   653     -75.450 199.960  60.290  1.00  0.00           O
ATOM   4972  HW1 SOL   653     -75.850 200.490  59.540  1.00  0.00           H
ATOM   4973  HW2 SOL   653     -74.560 200.340  60.530  1.00  0.00           H
ATOM   4974  OW  SOL   654     243.890 -10.970 156.110  1.00  0.00           O
ATOM   4975  HW1 SOL   654     244.420 -11.120 155.280  1.00  0.00           H
ATOM   4976  HW2 SOL   654     243.200 -11.680 156.200  1.00  0.00           H
ATOM   4977  OW  SOL   655     392.360 -67.500 265.680  1.00  0.00           O
ATOM   4978  HW1 SOL   655     391.750 -68.290 265.780  1.00  0.00           H
ATOM   4979  HW2 SOL   655     391.890 -66.670 265.990  1.00  0.00           H
ATOM   4980  OW  SOL   656    -401.330 461.890 102.530  1.00  0.00           O
ATOM   4981  HW1 SOL   656    -401.750 462.350 101.740  1.00  0.00           H
ATOM   4982  HW2 SOL   656    -401.670 462.290 103.370  1.00  0.00           H
ATOM   4983  OW  SOL   657     227.120 225.360 -72.210  1.00  0.00           O
ATOM   4984  HW1 SOL   657     226.770 225.940 -71.460  1.00  0.00           H
ATOM   4985  HW2 SOL   657     227.920 224.860 -71.900  1.00  0.00           H
ATOM   4986  OW  SOL   658     114.360 -11.590 350.960  1.00  0.00           O
ATOM   4987  HW1 SOL   658     114.510 -12.580 350.860  1.00  0.00           H
ATOM   4988  HW2 SOL   658     113.820 -11.420 351.790  1.00  0.00           H
ATOM   4989  OW  SOL   659      -5.090 216.170 297.900  1.00  0.00           O
ATOM   4990  HW1 SOL   659      -5.470 215.370 298.360  1.00  0.00           H
ATOM   4991  HW2 SOL   659      -4.100 216.040 297.780  1.00  0.00           H
ATOM   4992  OW  SOL   660     131.900 -48.000 -23.830  1.00  0.00           O
ATOM   4993  HW1 SOL   660     131.380 -48.380 -24.600  1.00  0.00           H
ATOM   4994  HW2 SOL   660     132.750 -47.590 -24.170  1.00  0.00           H
ATOM   4995  OW  SOL   661     489.760  56.020  44.570  1.00  0.00           O
ATOM   4996  HW1 SOL   661     490.430  56.420  45.200  1.00  0.00           H
ATOM   4997  HW2 SOL   661     490.170  55.950  43.660  1.00  0.00           H
ATOM   4998  OW  SOL   662     231.800 124.490-197.710  1.00  0.00           O
ATOM   4999  HW1 SOL   662     231.960 125.290-198.290  1.00  0.00           H
ATOM   5000  HW2 SOL   662     231.170 124.730-196.980  1.00  0.00           H
ATOM   5001  OW  SOL   663    -131.220 141.300-357.270  1.00  0.00           O
ATOM   5002  HW1 SOL   663    -130.630 140.770-356.660  1.00  0.00           H
ATOM   5003  HW2 SOL   663    -131.980 141.690-356.750  1.00  0.00           H
ATOM   5004  OW  SOL   664    -225.780 377.410-377.940  1.00  0.00           O
ATOM   5005  HW1 SOL   664    -225.590 378.070-378.680  1.00  0.00           H
ATOM   5006  HW2 SOL   664    -226.770 377.360-377.790  1.00  0.00           H
ATOM   5007  OW  SOL   665    -152.730 286.910 -85.860  1.00  0.00           O
ATOM   5008  HW1 SOL   665    -153.710 287.050 -85.950  1.00  0.00           H
ATOM   5009  HW2 SOL   665    -152.560 286.120 -85.270  1.00  0.00           H
ATOM   5010  OW  SOL   666     -74.280  67.260  79.780  1.00  0.00           O
ATOM   5011  HW1 SOL   666     -74.160  68.250  79.860  1.00  0.00           H
ATOM   5012  HW2 SOL   666     -74.870  67.050  79.000  1.00  0.00           H
ATOM   5013  OW  SOL   667     217.910-216.440-303.990  1.00  0.00           O
ATOM   5014  HW1 SOL   667     217.900-215.950-304.860  1.00  0.00           H
ATOM   5015  HW2 SOL   667     217.530-215.850-303.270  1.00  0.00           H
ATOM   5016  OW  SOL   668      78.920 361.380 373.240  1.00  0.00           O
ATOM   5017  HW1 SOL   668      78.120 361.800 372.800  1.00  0.00           H
ATOM   5018  HW2 SOL   668      78.760 360.400 373.350  1.00  0.00           H
ATOM   5019  OW  SOL   669    -203.050 214.590 220.010  1.00  0.00           O
ATOM   5020  HW1 SOL   669    -202.460 215.310 220.370  1.00  0.00           H
ATOM   5021  HW2 SOL   669    -203.800 214.410 220.650  1.00  0.00           H
ATOM   5022  OW  SOL   670    -236.240-467.540-264.970  1.00  0.00           O
ATOM   5023  HW1 SOL   670    -236.950-467.220-264.340  1.00  0.00           H
ATOM   5024  HW2 SOL   670    -235.350-467.480-264.540  1.00  0.00           H
ATOM   5025  OW  SOL   671     176.390 297.100-236.960  1.00  0.00           O
ATOM   5026  HW1 SOL   671     177.320 297.420-237.120  1.00  0.00           H
ATOM   5027  HW2 SOL   671     175.740 297.850-237.080  1.00  0.00           H
ATOM   5028  OW  SOL   672      10.170 230.160-304.920  1.00  0.00           O
ATOM   5029  HW1 SOL   672       9.910 230.320-303.970  1.00  0.00           H
ATOM   5030  HW2 SOL   672      11.120 230.450-305.070  1.00  0.00           H
ATOM   5031  OW  SOL   673      61.180 148.860-334.900  1.00  0.00           O
ATOM   5032  HW1 SOL   673      60.980 149.280-335.790  1.00  0.00           H
ATOM   5033  HW2 SOL   673      60.540 149.210-334.220  1.00  0.00           H
ATOM   5034  OW  SOL   674    -410.550  99.000 -37.330  1.00  0.00           O
ATOM   5035  HW1 SOL   674    -409.960  98.590 -36.630  1.00  0.00           H
ATOM   5036  HW2 SOL   674    -411.390  99.330 -36.900  1.00  0.00           H
ATOM   5037  OW  SOL   675      76.530 209.130-240.690  1.00  0.00           O
ATOM   5038  HW1 SOL   675      76.420 209.200-241.680  1.00  0.00           H
ATOM   5039  HW2 SOL   675      77.330 209.650-240.400  1.00  0.00           H
ATOM   5040  OW  SOL   676     398.940 156.470-122.840  1.00  0.00           O
ATOM   5041  HW1 SOL   676     398.280 155.740-122.670  1.00  0.00           H
ATOM   5042  HW2 SOL   676     398.590 157.070-123.570  1.00  0.00           H
ATOM   5043  OW  SOL   677     347.910 -49.450 129.860  1.00  0.00           O
ATOM   5044  HW1 SOL   677     347.880 -48.990 130.740  1.00  0.00           H
ATOM   5045  HW2 SOL   677     348.310 -48.840 129.180  1.00  0.00           H
ATOM   5046  OW  SOL   678      27.530  79.100-229.250  1.00  0.00           O
ATOM   5047  HW1 SOL   678      26.710  79.620-229.020  1.00  0.00           H
ATOM   5048  HW2 SOL   678      28.200  79.710-229.680  1.00  0.00           H
ATOM   5049  OW  SOL   679     -79.130 322.220 -46.800  1.00  0.00           O
ATOM   5050  HW1 SOL   679     -78.920 322.660 -45.940  1.00  0.00           H
ATOM   5051  HW2 SOL   679     -78.880 321.250 -46.750  1.00  0.00           H
ATOM   5052  OW  SOL   680    -121.510 451.580 186.070  1.00  0.00           O
ATOM   5053  HW1 SOL   680    -121.240 451.720 185.120  1.00  0.00           H
ATOM   5054  HW2 SOL   680    -121.730 450.620 186.220  1.00  0.00           H
ATOM   5055  OW  SOL   681     222.230  11.560 208.330  1.00  0.00           O
ATOM   5056  HW1 SOL   681     222.220  12.490 208.710  1.00  0.00           H
ATOM   5057  HW2 SOL   681     222.200  11.620 207.330  1.00  0.00           H
ATOM   5058  OW  SOL   682    -130.390 -17.050 167.610  1.00  0.00           O
ATOM   5059  HW1 SOL   682    -130.900 -16.580 168.330  1.00  0.00           H
ATOM   5060  HW2 SOL   682    -129.960 -17.870 167.980  1.00  0.00           H
[truncated: 8,971,252 more chars]
