# Supplementary material for: YiaC and CobB regulate lysine lactylation in Escherichia coli
Source: Nat Commun. 2022 Nov 4;13:6628. doi: 10.1038/s41467-022-34399-y (PMC9636275; doi:10.1038/s41467-022-34399-y)
Supplement: Supplementary file 10 — Source Data [file 41467_2022_34399_MOESM10_ESM.zip › Source Data/MD simulation source data/PykF_FBP_md/posre.itp]

; In this topology include file, you will find position restraint
; entries for all the heavy atoms in your original pdb file.
; This means that all the protons which were added by pdb2gmx are
; not restrained.

[ position_restraints ]
; atom  type      fx      fy      fz
     1     1  1000  1000  1000
     5     1  1000  1000  1000
     6     1  1000  1000  1000
     7     1  1000  1000  1000
     8     1  1000  1000  1000
     9     1  1000  1000  1000
    10     1  1000  1000  1000
    11     1  1000  1000  1000
    12     1  1000  1000  1000
    14     1  1000  1000  1000
    15     1  1000  1000  1000
    16     1  1000  1000  1000
    17     1  1000  1000  1000
    18     1  1000  1000  1000
    19     1  1000  1000  1000
    23     1  1000  1000  1000
    24     1  1000  1000  1000
    25     1  1000  1000  1000
    27     1  1000  1000  1000
    28     1  1000  1000  1000
    29     1  1000  1000  1000
    30     1  1000  1000  1000
    31     1  1000  1000  1000
    32     1  1000  1000  1000
    36     1  1000  1000  1000
    37     1  1000  1000  1000
    38     1  1000  1000  1000
    40     1  1000  1000  1000
    41     1  1000  1000  1000
    42     1  1000  1000  1000
    44     1  1000  1000  1000
    45     1  1000  1000  1000
    46     1  1000  1000  1000
    47     1  1000  1000  1000
    49     1  1000  1000  1000
    50     1  1000  1000  1000
    51     1  1000  1000  1000
    52     1  1000  1000  1000
    53     1  1000  1000  1000
    54     1  1000  1000  1000
    58     1  1000  1000  1000
    59     1  1000  1000  1000
    60     1  1000  1000  1000
    62     1  1000  1000  1000
    63     1  1000  1000  1000
    64     1  1000  1000  1000
    65     1  1000  1000  1000
    66     1  1000  1000  1000
    67     1  1000  1000  1000
    68     1  1000  1000  1000
    69     1  1000  1000  1000
    71     1  1000  1000  1000
    72     1  1000  1000  1000
    73     1  1000  1000  1000
    74     1  1000  1000  1000
    75     1  1000  1000  1000
    76     1  1000  1000  1000
    77     1  1000  1000  1000
    79     1  1000  1000  1000
    80     1  1000  1000  1000
    81     1  1000  1000  1000
    83     1  1000  1000  1000
    84     1  1000  1000  1000
    85     1  1000  1000  1000
    87     1  1000  1000  1000
    88     1  1000  1000  1000
    89     1  1000  1000  1000
    91     1  1000  1000  1000
    92     1  1000  1000  1000
    93     1  1000  1000  1000
    94     1  1000  1000  1000
    96     1  1000  1000  1000
    97     1  1000  1000  1000
    98     1  1000  1000  1000
    99     1  1000  1000  1000
   100     1  1000  1000  1000
   101     1  1000  1000  1000
   102     1  1000  1000  1000
   103     1  1000  1000  1000
   105     1  1000  1000  1000
   106     1  1000  1000  1000
   107     1  1000  1000  1000
   108     1  1000  1000  1000
   109     1  1000  1000  1000
   110     1  1000  1000  1000
   111     1  1000  1000  1000
   112     1  1000  1000  1000
   113     1  1000  1000  1000
   114     1  1000  1000  1000
   115     1  1000  1000  1000
   117     1  1000  1000  1000
   118     1  1000  1000  1000
   119     1  1000  1000  1000
   120     1  1000  1000  1000
   121     1  1000  1000  1000
   122     1  1000  1000  1000
   126     1  1000  1000  1000
   127     1  1000  1000  1000
   128     1  1000  1000  1000
   130     1  1000  1000  1000
   131     1  1000  1000  1000
   132     1  1000  1000  1000
   134     1  1000  1000  1000
   135     1  1000  1000  1000
   136     1  1000  1000  1000
   137     1  1000  1000  1000
   139     1  1000  1000  1000
   140     1  1000  1000  1000
   141     1  1000  1000  1000
   142     1  1000  1000  1000
   143     1  1000  1000  1000
   144     1  1000  1000  1000
   145     1  1000  1000  1000
   146     1  1000  1000  1000
   147     1  1000  1000  1000
   149     1  1000  1000  1000
   150     1  1000  1000  1000
   151     1  1000  1000  1000
   153     1  1000  1000  1000
   154     1  1000  1000  1000
   155     1  1000  1000  1000
   157     1  1000  1000  1000
   158     1  1000  1000  1000
   159     1  1000  1000  1000
   160     1  1000  1000  1000
   161     1  1000  1000  1000
   162     1  1000  1000  1000
   163     1  1000  1000  1000
   164     1  1000  1000  1000
   165     1  1000  1000  1000
   167     1  1000  1000  1000
   168     1  1000  1000  1000
   169     1  1000  1000  1000
   170     1  1000  1000  1000
   171     1  1000  1000  1000
   172     1  1000  1000  1000
   173     1  1000  1000  1000
   174     1  1000  1000  1000
   175     1  1000  1000  1000
   177     1  1000  1000  1000
   178     1  1000  1000  1000
   179     1  1000  1000  1000
   180     1  1000  1000  1000
   181     1  1000  1000  1000
   182     1  1000  1000  1000
   183     1  1000  1000  1000
   184     1  1000  1000  1000
   186     1  1000  1000  1000
   187     1  1000  1000  1000
   188     1  1000  1000  1000
   189     1  1000  1000  1000
   190     1  1000  1000  1000
   191     1  1000  1000  1000
   192     1  1000  1000  1000
   193     1  1000  1000  1000
   195     1  1000  1000  1000
   196     1  1000  1000  1000
   197     1  1000  1000  1000
   198     1  1000  1000  1000
   199     1  1000  1000  1000
   201     1  1000  1000  1000
   202     1  1000  1000  1000
   203     1  1000  1000  1000
   204     1  1000  1000  1000
   205     1  1000  1000  1000
   206     1  1000  1000  1000
   210     1  1000  1000  1000
   211     1  1000  1000  1000
   212     1  1000  1000  1000
   214     1  1000  1000  1000
   215     1  1000  1000  1000
   216     1  1000  1000  1000
   217     1  1000  1000  1000
   218     1  1000  1000  1000
   219     1  1000  1000  1000
   220     1  1000  1000  1000
   221     1  1000  1000  1000
   223     1  1000  1000  1000
   224     1  1000  1000  1000
   225     1  1000  1000  1000
   226     1  1000  1000  1000
   227     1  1000  1000  1000
   228     1  1000  1000  1000
   229     1  1000  1000  1000
   230     1  1000  1000  1000
   232     1  1000  1000  1000
   233     1  1000  1000  1000
   234     1  1000  1000  1000
   235     1  1000  1000  1000
   236     1  1000  1000  1000
   237     1  1000  1000  1000
   238     1  1000  1000  1000
   239     1  1000  1000  1000
   241     1  1000  1000  1000
   242     1  1000  1000  1000
   243     1  1000  1000  1000
   244     1  1000  1000  1000
   245     1  1000  1000  1000
   247     1  1000  1000  1000
   248     1  1000  1000  1000
   249     1  1000  1000  1000
   250     1  1000  1000  1000
   252     1  1000  1000  1000
   253     1  1000  1000  1000
   254     1  1000  1000  1000
   255     1  1000  1000  1000
   256     1  1000  1000  1000
   257     1  1000  1000  1000
   258     1  1000  1000  1000
   259     1  1000  1000  1000
   261     1  1000  1000  1000
   262     1  1000  1000  1000
   263     1  1000  1000  1000
   264     1  1000  1000  1000
   265     1  1000  1000  1000
   268     1  1000  1000  1000
   269     1  1000  1000  1000
   270     1  1000  1000  1000
   272     1  1000  1000  1000
   273     1  1000  1000  1000
   274     1  1000  1000  1000
   275     1  1000  1000  1000
   276     1  1000  1000  1000
   277     1  1000  1000  1000
   278     1  1000  1000  1000
   280     1  1000  1000  1000
   281     1  1000  1000  1000
   282     1  1000  1000  1000
   283     1  1000  1000  1000
   284     1  1000  1000  1000
   285     1  1000  1000  1000
   286     1  1000  1000  1000
   287     1  1000  1000  1000
   289     1  1000  1000  1000
   290     1  1000  1000  1000
   291     1  1000  1000  1000
   292     1  1000  1000  1000
   293     1  1000  1000  1000
   295     1  1000  1000  1000
   296     1  1000  1000  1000
   299     1  1000  1000  1000
   302     1  1000  1000  1000
   303     1  1000  1000  1000
   304     1  1000  1000  1000
   306     1  1000  1000  1000
   307     1  1000  1000  1000
   308     1  1000  1000  1000
   309     1  1000  1000  1000
   310     1  1000  1000  1000
   311     1  1000  1000  1000
   312     1  1000  1000  1000
   313     1  1000  1000  1000
   315     1  1000  1000  1000
   316     1  1000  1000  1000
   317     1  1000  1000  1000
   318     1  1000  1000  1000
   319     1  1000  1000  1000
   322     1  1000  1000  1000
   323     1  1000  1000  1000
   324     1  1000  1000  1000
   326     1  1000  1000  1000
   327     1  1000  1000  1000
   328     1  1000  1000  1000
   329     1  1000  1000  1000
   331     1  1000  1000  1000
   333     1  1000  1000  1000
   335     1  1000  1000  1000
   337     1  1000  1000  1000
   339     1  1000  1000  1000
   340     1  1000  1000  1000
   341     1  1000  1000  1000
   343     1  1000  1000  1000
   344     1  1000  1000  1000
   345     1  1000  1000  1000
   347     1  1000  1000  1000
   348     1  1000  1000  1000
   349     1  1000  1000  1000
   351     1  1000  1000  1000
   352     1  1000  1000  1000
   353     1  1000  1000  1000
   354     1  1000  1000  1000
   355     1  1000  1000  1000
   357     1  1000  1000  1000
   359     1  1000  1000  1000
   361     1  1000  1000  1000
   362     1  1000  1000  1000
   363     1  1000  1000  1000
   365     1  1000  1000  1000
   366     1  1000  1000  1000
   367     1  1000  1000  1000
   368     1  1000  1000  1000
   370     1  1000  1000  1000
   371     1  1000  1000  1000
   372     1  1000  1000  1000
   373     1  1000  1000  1000
   374     1  1000  1000  1000
   375     1  1000  1000  1000
   376     1  1000  1000  1000
   377     1  1000  1000  1000
   379     1  1000  1000  1000
   380     1  1000  1000  1000
   381     1  1000  1000  1000
   382     1  1000  1000  1000
   384     1  1000  1000  1000
   386     1  1000  1000  1000
   388     1  1000  1000  1000
   390     1  1000  1000  1000
   391     1  1000  1000  1000
   393     1  1000  1000  1000
   394     1  1000  1000  1000
   395     1  1000  1000  1000
   397     1  1000  1000  1000
   398     1  1000  1000  1000
   399     1  1000  1000  1000
   400     1  1000  1000  1000
   401     1  1000  1000  1000
   403     1  1000  1000  1000
   404     1  1000  1000  1000
   405     1  1000  1000  1000
   406     1  1000  1000  1000
   407     1  1000  1000  1000
   408     1  1000  1000  1000
   409     1  1000  1000  1000
   410     1  1000  1000  1000
   411     1  1000  1000  1000
   413     1  1000  1000  1000
   414     1  1000  1000  1000
   415     1  1000  1000  1000
   416     1  1000  1000  1000
   417     1  1000  1000  1000
   419     1  1000  1000  1000
   421     1  1000  1000  1000
   423     1  1000  1000  1000
   424     1  1000  1000  1000
   425     1  1000  1000  1000
   427     1  1000  1000  1000
   428     1  1000  1000  1000
   429     1  1000  1000  1000
   430     1  1000  1000  1000
   432     1  1000  1000  1000
   433     1  1000  1000  1000
   434     1  1000  1000  1000
   435     1  1000  1000  1000
   436     1  1000  1000  1000
   437     1  1000  1000  1000
   440     1  1000  1000  1000
   441     1  1000  1000  1000
   442     1  1000  1000  1000
   444     1  1000  1000  1000
   445     1  1000  1000  1000
   446     1  1000  1000  1000
   447     1  1000  1000  1000
   448     1  1000  1000  1000
   450     1  1000  1000  1000
   451     1  1000  1000  1000
   454     1  1000  1000  1000
   457     1  1000  1000  1000
   458     1  1000  1000  1000
   459     1  1000  1000  1000
   461     1  1000  1000  1000
   462     1  1000  1000  1000
   463     1  1000  1000  1000
   464     1  1000  1000  1000
   465     1  1000  1000  1000
   466     1  1000  1000  1000
   467     1  1000  1000  1000
   468     1  1000  1000  1000
   470     1  1000  1000  1000
   471     1  1000  1000  1000
   472     1  1000  1000  1000
   473     1  1000  1000  1000
   474     1  1000  1000  1000
   475     1  1000  1000  1000
   478     1  1000  1000  1000
   479     1  1000  1000  1000
   480     1  1000  1000  1000
   482     1  1000  1000  1000
   483     1  1000  1000  1000
   484     1  1000  1000  1000
   485     1  1000  1000  1000
   486     1  1000  1000  1000
   489     1  1000  1000  1000
   490     1  1000  1000  1000
   491     1  1000  1000  1000
   493     1  1000  1000  1000
   494     1  1000  1000  1000
   495     1  1000  1000  1000
   496     1  1000  1000  1000
   497     1  1000  1000  1000
   498     1  1000  1000  1000
   499     1  1000  1000  1000
   500     1  1000  1000  1000
   502     1  1000  1000  1000
   503     1  1000  1000  1000
   504     1  1000  1000  1000
   505     1  1000  1000  1000
   506     1  1000  1000  1000
   508     1  1000  1000  1000
   509     1  1000  1000  1000
   512     1  1000  1000  1000
   515     1  1000  1000  1000
   516     1  1000  1000  1000
   517     1  1000  1000  1000
   519     1  1000  1000  1000
   520     1  1000  1000  1000
   521     1  1000  1000  1000
   522     1  1000  1000  1000
   523     1  1000  1000  1000
   526     1  1000  1000  1000
   527     1  1000  1000  1000
   528     1  1000  1000  1000
   530     1  1000  1000  1000
   531     1  1000  1000  1000
   532     1  1000  1000  1000
   533     1  1000  1000  1000
   534     1  1000  1000  1000
   535     1  1000  1000  1000
   536     1  1000  1000  1000
   538     1  1000  1000  1000
   539     1  1000  1000  1000
   540     1  1000  1000  1000
   541     1  1000  1000  1000
   542     1  1000  1000  1000
   543     1  1000  1000  1000
   544     1  1000  1000  1000
   545     1  1000  1000  1000
   547     1  1000  1000  1000
   548     1  1000  1000  1000
   549     1  1000  1000  1000
   551     1  1000  1000  1000
   552     1  1000  1000  1000
   553     1  1000  1000  1000
   555     1  1000  1000  1000
   556     1  1000  1000  1000
   557     1  1000  1000  1000
   558     1  1000  1000  1000
   559     1  1000  1000  1000
   560     1  1000  1000  1000
   564     1  1000  1000  1000
   565     1  1000  1000  1000
   566     1  1000  1000  1000
   568     1  1000  1000  1000
   569     1  1000  1000  1000
   570     1  1000  1000  1000
   572     1  1000  1000  1000
   573     1  1000  1000  1000
   574     1  1000  1000  1000
   575     1  1000  1000  1000
   577     1  1000  1000  1000
   578     1  1000  1000  1000
   579     1  1000  1000  1000
   580     1  1000  1000  1000
   582     1  1000  1000  1000
   583     1  1000  1000  1000
   584     1  1000  1000  1000
   585     1  1000  1000  1000
   586     1  1000  1000  1000
   587     1  1000  1000  1000
   591     1  1000  1000  1000
   592     1  1000  1000  1000
   593     1  1000  1000  1000
   595     1  1000  1000  1000
   596     1  1000  1000  1000
   597     1  1000  1000  1000
   599     1  1000  1000  1000
   600     1  1000  1000  1000
   601     1  1000  1000  1000
   602     1  1000  1000  1000
   604     1  1000  1000  1000
   605     1  1000  1000  1000
   606     1  1000  1000  1000
   607     1  1000  1000  1000
   608     1  1000  1000  1000
   610     1  1000  1000  1000
   611     1  1000  1000  1000
   612     1  1000  1000  1000
   613     1  1000  1000  1000
   614     1  1000  1000  1000
   616     1  1000  1000  1000
   617     1  1000  1000  1000
   618     1  1000  1000  1000
   619     1  1000  1000  1000
   620     1  1000  1000  1000
   621     1  1000  1000  1000
   622     1  1000  1000  1000
   623     1  1000  1000  1000
   625     1  1000  1000  1000
   626     1  1000  1000  1000
   627     1  1000  1000  1000
   628     1  1000  1000  1000
   629     1  1000  1000  1000
   630     1  1000  1000  1000
   631     1  1000  1000  1000
   632     1  1000  1000  1000
   634     1  1000  1000  1000
   635     1  1000  1000  1000
   636     1  1000  1000  1000
   637     1  1000  1000  1000
   638     1  1000  1000  1000
   639     1  1000  1000  1000
   640     1  1000  1000  1000
   641     1  1000  1000  1000
   643     1  1000  1000  1000
   644     1  1000  1000  1000
   645     1  1000  1000  1000
   646     1  1000  1000  1000
   647     1  1000  1000  1000
   648     1  1000  1000  1000
   649     1  1000  1000  1000
   650     1  1000  1000  1000
   652     1  1000  1000  1000
   653     1  1000  1000  1000
   654     1  1000  1000  1000
   656     1  1000  1000  1000
   657     1  1000  1000  1000
   658     1  1000  1000  1000
   659     1  1000  1000  1000
   661     1  1000  1000  1000
   662     1  1000  1000  1000
   663     1  1000  1000  1000
   664     1  1000  1000  1000
   665     1  1000  1000  1000
   666     1  1000  1000  1000
   670     1  1000  1000  1000
   671     1  1000  1000  1000
   672     1  1000  1000  1000
   674     1  1000  1000  1000
   675     1  1000  1000  1000
   676     1  1000  1000  1000
   677     1  1000  1000  1000
   678     1  1000  1000  1000
   679     1  1000  1000  1000
   680     1  1000  1000  1000
   681     1  1000  1000  1000
   682     1  1000  1000  1000
   683     1  1000  1000  1000
   684     1  1000  1000  1000
   686     1  1000  1000  1000
   687     1  1000  1000  1000
   688     1  1000  1000  1000
   689     1  1000  1000  1000
   690     1  1000  1000  1000
   691     1  1000  1000  1000
   692     1  1000  1000  1000
   693     1  1000  1000  1000
   694     1  1000  1000  1000
   696     1  1000  1000  1000
   697     1  1000  1000  1000
   698     1  1000  1000  1000
   699     1  1000  1000  1000
   700     1  1000  1000  1000
   701     1  1000  1000  1000
   702     1  1000  1000  1000
   703     1  1000  1000  1000
   705     1  1000  1000  1000
   706     1  1000  1000  1000
   707     1  1000  1000  1000
   708     1  1000  1000  1000
   709     1  1000  1000  1000
   711     1  1000  1000  1000
   712     1  1000  1000  1000
   715     1  1000  1000  1000
   718     1  1000  1000  1000
   719     1  1000  1000  1000
   720     1  1000  1000  1000
   722     1  1000  1000  1000
   723     1  1000  1000  1000
   724     1  1000  1000  1000
   726     1  1000  1000  1000
   727     1  1000  1000  1000
   728     1  1000  1000  1000
   729     1  1000  1000  1000
   731     1  1000  1000  1000
   732     1  1000  1000  1000
   733     1  1000  1000  1000
   734     1  1000  1000  1000
   735     1  1000  1000  1000
   736     1  1000  1000  1000
   737     1  1000  1000  1000
   738     1  1000  1000  1000
   740     1  1000  1000  1000
   741     1  1000  1000  1000
   742     1  1000  1000  1000
   743     1  1000  1000  1000
   744     1  1000  1000  1000
   745     1  1000  1000  1000
   749     1  1000  1000  1000
   750     1  1000  1000  1000
   751     1  1000  1000  1000
   753     1  1000  1000  1000
   754     1  1000  1000  1000
   755     1  1000  1000  1000
   756     1  1000  1000  1000
   757     1  1000  1000  1000
   758     1  1000  1000  1000
   759     1  1000  1000  1000
   760     1  1000  1000  1000
   762     1  1000  1000  1000
   763     1  1000  1000  1000
   764     1  1000  1000  1000
   765     1  1000  1000  1000
   766     1  1000  1000  1000
   767     1  1000  1000  1000
   768     1  1000  1000  1000
   769     1  1000  1000  1000
   770     1  1000  1000  1000
   772     1  1000  1000  1000
   773     1  1000  1000  1000
   774     1  1000  1000  1000
   775     1  1000  1000  1000
   777     1  1000  1000  1000
   778     1  1000  1000  1000
   779     1  1000  1000  1000
   780     1  1000  1000  1000
   782     1  1000  1000  1000
   783     1  1000  1000  1000
   784     1  1000  1000  1000
   785     1  1000  1000  1000
   786     1  1000  1000  1000
   789     1  1000  1000  1000
   790     1  1000  1000  1000
   791     1  1000  1000  1000
   793     1  1000  1000  1000
   794     1  1000  1000  1000
   795     1  1000  1000  1000
   796     1  1000  1000  1000
   797     1  1000  1000  1000
   798     1  1000  1000  1000
   799     1  1000  1000  1000
   800     1  1000  1000  1000
   802     1  1000  1000  1000
   803     1  1000  1000  1000
   804     1  1000  1000  1000
   805     1  1000  1000  1000
   806     1  1000  1000  1000
   807     1  1000  1000  1000
   808     1  1000  1000  1000
   810     1  1000  1000  1000
   811     1  1000  1000  1000
   812     1  1000  1000  1000
   814     1  1000  1000  1000
   815     1  1000  1000  1000
   816     1  1000  1000  1000
   818     1  1000  1000  1000
   819     1  1000  1000  1000
   820     1  1000  1000  1000
   821     1  1000  1000  1000
   822     1  1000  1000  1000
   823     1  1000  1000  1000
   824     1  1000  1000  1000
   825     1  1000  1000  1000
   827     1  1000  1000  1000
   828     1  1000  1000  1000
   829     1  1000  1000  1000
   830     1  1000  1000  1000
   831     1  1000  1000  1000
   832     1  1000  1000  1000
   836     1  1000  1000  1000
   837     1  1000  1000  1000
   838     1  1000  1000  1000
   840     1  1000  1000  1000
   841     1  1000  1000  1000
   842     1  1000  1000  1000
   843     1  1000  1000  1000
   844     1  1000  1000  1000
   846     1  1000  1000  1000
   847     1  1000  1000  1000
   848     1  1000  1000  1000
   849     1  1000  1000  1000
   851     1  1000  1000  1000
   852     1  1000  1000  1000
   853     1  1000  1000  1000
   854     1  1000  1000  1000
   855     1  1000  1000  1000
   856     1  1000  1000  1000
   859     1  1000  1000  1000
   860     1  1000  1000  1000
   861     1  1000  1000  1000
   863     1  1000  1000  1000
   864     1  1000  1000  1000
   865     1  1000  1000  1000
   867     1  1000  1000  1000
   868     1  1000  1000  1000
   869     1  1000  1000  1000
   870     1  1000  1000  1000
   872     1  1000  1000  1000
   873     1  1000  1000  1000
   874     1  1000  1000  1000
   875     1  1000  1000  1000
   877     1  1000  1000  1000
   879     1  1000  1000  1000
   881     1  1000  1000  1000
   883     1  1000  1000  1000
   885     1  1000  1000  1000
   886     1  1000  1000  1000
   887     1  1000  1000  1000
   889     1  1000  1000  1000
   890     1  1000  1000  1000
   891     1  1000  1000  1000
   893     1  1000  1000  1000
   894     1  1000  1000  1000
   895     1  1000  1000  1000
   896     1  1000  1000  1000
   898     1  1000  1000  1000
   899     1  1000  1000  1000
   900     1  1000  1000  1000
   901     1  1000  1000  1000
   903     1  1000  1000  1000
   905     1  1000  1000  1000
   907     1  1000  1000  1000
   909     1  1000  1000  1000
   911     1  1000  1000  1000
   912     1  1000  1000  1000
   913     1  1000  1000  1000
   915     1  1000  1000  1000
   916     1  1000  1000  1000
   917     1  1000  1000  1000
   919     1  1000  1000  1000
   920     1  1000  1000  1000
   921     1  1000  1000  1000
   922     1  1000  1000  1000
   924     1  1000  1000  1000
   925     1  1000  1000  1000
   926     1  1000  1000  1000
   928     1  1000  1000  1000
   929     1  1000  1000  1000
   930     1  1000  1000  1000
   931     1  1000  1000  1000
   933     1  1000  1000  1000
   934     1  1000  1000  1000
   935     1  1000  1000  1000
   936     1  1000  1000  1000
   937     1  1000  1000  1000
   938     1  1000  1000  1000
   939     1  1000  1000  1000
   940     1  1000  1000  1000
   942     1  1000  1000  1000
   943     1  1000  1000  1000
   944     1  1000  1000  1000
   945     1  1000  1000  1000
   946     1  1000  1000  1000
   947     1  1000  1000  1000
   951     1  1000  1000  1000
   952     1  1000  1000  1000
   953     1  1000  1000  1000
   955     1  1000  1000  1000
   956     1  1000  1000  1000
   957     1  1000  1000  1000
   959     1  1000  1000  1000
   960     1  1000  1000  1000
   961     1  1000  1000  1000
   963     1  1000  1000  1000
   964     1  1000  1000  1000
   965     1  1000  1000  1000
   966     1  1000  1000  1000
   967     1  1000  1000  1000
   968     1  1000  1000  1000
   969     1  1000  1000  1000
   971     1  1000  1000  1000
   972     1  1000  1000  1000
   973     1  1000  1000  1000
   974     1  1000  1000  1000
   975     1  1000  1000  1000
   976     1  1000  1000  1000
   977     1  1000  1000  1000
   978     1  1000  1000  1000
   980     1  1000  1000  1000
   981     1  1000  1000  1000
   982     1  1000  1000  1000
   983     1  1000  1000  1000
   985     1  1000  1000  1000
   986     1  1000  1000  1000
   987     1  1000  1000  1000
   988     1  1000  1000  1000
   989     1  1000  1000  1000
   992     1  1000  1000  1000
   993     1  1000  1000  1000
   994     1  1000  1000  1000
   996     1  1000  1000  1000
   997     1  1000  1000  1000
   998     1  1000  1000  1000
  1000     1  1000  1000  1000
  1001     1  1000  1000  1000
  1002     1  1000  1000  1000
  1004     1  1000  1000  1000
  1005     1  1000  1000  1000
  1006     1  1000  1000  1000
  1007     1  1000  1000  1000
  1008     1  1000  1000  1000
  1009     1  1000  1000  1000
  1010     1  1000  1000  1000
  1011     1  1000  1000  1000
  1012     1  1000  1000  1000
  1014     1  1000  1000  1000
  1015     1  1000  1000  1000
  1016     1  1000  1000  1000
  1017     1  1000  1000  1000
  1018     1  1000  1000  1000
  1019     1  1000  1000  1000
  1020     1  1000  1000  1000
  1021     1  1000  1000  1000
  1023     1  1000  1000  1000
  1024     1  1000  1000  1000
  1025     1  1000  1000  1000
  1026     1  1000  1000  1000
  1027     1  1000  1000  1000
  1028     1  1000  1000  1000
  1029     1  1000  1000  1000
  1031     1  1000  1000  1000
  1032     1  1000  1000  1000
  1033     1  1000  1000  1000
  1034     1  1000  1000  1000
  1035     1  1000  1000  1000
  1037     1  1000  1000  1000
  1038     1  1000  1000  1000
  1039     1  1000  1000  1000
  1040     1  1000  1000  1000
  1041     1  1000  1000  1000
  1042     1  1000  1000  1000
  1043     1  1000  1000  1000
  1045     1  1000  1000  1000
  1046     1  1000  1000  1000
  1047     1  1000  1000  1000
  1049     1  1000  1000  1000
  1050     1  1000  1000  1000
  1051     1  1000  1000  1000
  1052     1  1000  1000  1000
  1054     1  1000  1000  1000
  1055     1  1000  1000  1000
  1056     1  1000  1000  1000
  1057     1  1000  1000  1000
  1059     1  1000  1000  1000
  1061     1  1000  1000  1000
  1063     1  1000  1000  1000
  1065     1  1000  1000  1000
  1066     1  1000  1000  1000
  1068     1  1000  1000  1000
  1069     1  1000  1000  1000
  1070     1  1000  1000  1000
  1072     1  1000  1000  1000
  1073     1  1000  1000  1000
  1074     1  1000  1000  1000
  1075     1  1000  1000  1000
  1076     1  1000  1000  1000
  1077     1  1000  1000  1000
  1078     1  1000  1000  1000
  1079     1  1000  1000  1000
  1080     1  1000  1000  1000
  1082     1  1000  1000  1000
  1083     1  1000  1000  1000
  1084     1  1000  1000  1000
  1085     1  1000  1000  1000
  1087     1  1000  1000  1000
  1088     1  1000  1000  1000
  1089     1  1000  1000  1000
  1090     1  1000  1000  1000
  1092     1  1000  1000  1000
  1094     1  1000  1000  1000
  1096     1  1000  1000  1000
  1098     1  1000  1000  1000
  1100     1  1000  1000  1000
  1101     1  1000  1000  1000
  1102     1  1000  1000  1000
  1104     1  1000  1000  1000
  1105     1  1000  1000  1000
  1106     1  1000  1000  1000
  1108     1  1000  1000  1000
  1109     1  1000  1000  1000
  1110     1  1000  1000  1000
  1111     1  1000  1000  1000
  1113     1  1000  1000  1000
  1114     1  1000  1000  1000
  1115     1  1000  1000  1000
  1117     1  1000  1000  1000
  1118     1  1000  1000  1000
  1119     1  1000  1000  1000
  1120     1  1000  1000  1000
  1122     1  1000  1000  1000
  1123     1  1000  1000  1000
  1124     1  1000  1000  1000
  1125     1  1000  1000  1000
  1126     1  1000  1000  1000
  1127     1  1000  1000  1000
  1128     1  1000  1000  1000
  1129     1  1000  1000  1000
  1131     1  1000  1000  1000
  1132     1  1000  1000  1000
  1133     1  1000  1000  1000
  1134     1  1000  1000  1000
  1135     1  1000  1000  1000
  1136     1  1000  1000  1000
  1137     1  1000  1000  1000
  1138     1  1000  1000  1000
  1140     1  1000  1000  1000
  1141     1  1000  1000  1000
  1142     1  1000  1000  1000
  1144     1  1000  1000  1000
  1145     1  1000  1000  1000
  1146     1  1000  1000  1000
  1148     1  1000  1000  1000
  1149     1  1000  1000  1000
  1150     1  1000  1000  1000
  1151     1  1000  1000  1000
  1152     1  1000  1000  1000
  1153     1  1000  1000  1000
  1154     1  1000  1000  1000
  1156     1  1000  1000  1000
  1157     1  1000  1000  1000
  1158     1  1000  1000  1000
  1159     1  1000  1000  1000
  1161     1  1000  1000  1000
  1162     1  1000  1000  1000
  1163     1  1000  1000  1000
  1164     1  1000  1000  1000
  1165     1  1000  1000  1000
  1168     1  1000  1000  1000
  1169     1  1000  1000  1000
  1170     1  1000  1000  1000
  1172     1  1000  1000  1000
  1173     1  1000  1000  1000
  1174     1  1000  1000  1000
  1176     1  1000  1000  1000
  1177     1  1000  1000  1000
  1178     1  1000  1000  1000
  1179     1  1000  1000  1000
  1181     1  1000  1000  1000
  1182     1  1000  1000  1000
  1183     1  1000  1000  1000
  1184     1  1000  1000  1000
  1185     1  1000  1000  1000
  1186     1  1000  1000  1000
  1187     1  1000  1000  1000
  1189     1  1000  1000  1000
  1190     1  1000  1000  1000
  1191     1  1000  1000  1000
  1192     1  1000  1000  1000
  1193     1  1000  1000  1000
  1194     1  1000  1000  1000
  1195     1  1000  1000  1000
  1196     1  1000  1000  1000
  1198     1  1000  1000  1000
  1199     1  1000  1000  1000
  1200     1  1000  1000  1000
  1201     1  1000  1000  1000
  1202     1  1000  1000  1000
  1203     1  1000  1000  1000
  1204     1  1000  1000  1000
  1206     1  1000  1000  1000
  1207     1  1000  1000  1000
  1208     1  1000  1000  1000
  1209     1  1000  1000  1000
  1210     1  1000  1000  1000
  1211     1  1000  1000  1000
  1212     1  1000  1000  1000
  1213     1  1000  1000  1000
  1215     1  1000  1000  1000
  1216     1  1000  1000  1000
  1217     1  1000  1000  1000
  1218     1  1000  1000  1000
  1219     1  1000  1000  1000
  1220     1  1000  1000  1000
  1221     1  1000  1000  1000
  1222     1  1000  1000  1000
  1224     1  1000  1000  1000
  1225     1  1000  1000  1000
  1226     1  1000  1000  1000
  1227     1  1000  1000  1000
  1229     1  1000  1000  1000
  1230     1  1000  1000  1000
  1231     1  1000  1000  1000
  1232     1  1000  1000  1000
  1233     1  1000  1000  1000
  1234     1  1000  1000  1000
  1235     1  1000  1000  1000
  1236     1  1000  1000  1000
  1238     1  1000  1000  1000
  1239     1  1000  1000  1000
  1240     1  1000  1000  1000
  1241     1  1000  1000  1000
  1242     1  1000  1000  1000
  1243     1  1000  1000  1000
  1244     1  1000  1000  1000
  1245     1  1000  1000  1000
  1247     1  1000  1000  1000
  1248     1  1000  1000  1000
  1249     1  1000  1000  1000
  1250     1  1000  1000  1000
  1252     1  1000  1000  1000
  1253     1  1000  1000  1000
  1254     1  1000  1000  1000
  1255     1  1000  1000  1000
  1256     1  1000  1000  1000
  1257     1  1000  1000  1000
  1258     1  1000  1000  1000
  1259     1  1000  1000  1000
  1261     1  1000  1000  1000
  1262     1  1000  1000  1000
  1263     1  1000  1000  1000
  1264     1  1000  1000  1000
  1265     1  1000  1000  1000
  1266     1  1000  1000  1000
  1267     1  1000  1000  1000
  1268     1  1000  1000  1000
  1269     1  1000  1000  1000
  1271     1  1000  1000  1000
  1272     1  1000  1000  1000
  1273     1  1000  1000  1000
  1274     1  1000  1000  1000
  1275     1  1000  1000  1000
  1276     1  1000  1000  1000
  1277     1  1000  1000  1000
  1279     1  1000  1000  1000
  1280     1  1000  1000  1000
  1281     1  1000  1000  1000
  1283     1  1000  1000  1000
  1284     1  1000  1000  1000
  1285     1  1000  1000  1000
  1286     1  1000  1000  1000
  1288     1  1000  1000  1000
  1289     1  1000  1000  1000
  1290     1  1000  1000  1000
  1291     1  1000  1000  1000
  1292     1  1000  1000  1000
  1294     1  1000  1000  1000
  1295     1  1000  1000  1000
  1296     1  1000  1000  1000
  1297     1  1000  1000  1000
  1298     1  1000  1000  1000
  1299     1  1000  1000  1000
  1300     1  1000  1000  1000
  1301     1  1000  1000  1000
  1303     1  1000  1000  1000
  1304     1  1000  1000  1000
  1305     1  1000  1000  1000
  1306     1  1000  1000  1000
  1307     1  1000  1000  1000
  1308     1  1000  1000  1000
  1309     1  1000  1000  1000
  1310     1  1000  1000  1000
  1311     1  1000  1000  1000
  1313     1  1000  1000  1000
  1314     1  1000  1000  1000
  1315     1  1000  1000  1000
  1316     1  1000  1000  1000
  1318     1  1000  1000  1000
  1319     1  1000  1000  1000
  1320     1  1000  1000  1000
  1321     1  1000  1000  1000
  1322     1  1000  1000  1000
  1325     1  1000  1000  1000
  1326     1  1000  1000  1000
  1327     1  1000  1000  1000
  1329     1  1000  1000  1000
  1330     1  1000  1000  1000
  1331     1  1000  1000  1000
  1332     1  1000  1000  1000
  1333     1  1000  1000  1000
  1334     1  1000  1000  1000
  1338     1  1000  1000  1000
  1339     1  1000  1000  1000
  1340     1  1000  1000  1000
  1342     1  1000  1000  1000
  1343     1  1000  1000  1000
  1344     1  1000  1000  1000
  1345     1  1000  1000  1000
  1346     1  1000  1000  1000
  1347     1  1000  1000  1000
  1348     1  1000  1000  1000
  1350     1  1000  1000  1000
  1351     1  1000  1000  1000
  1352     1  1000  1000  1000
  1353     1  1000  1000  1000
  1354     1  1000  1000  1000
  1355     1  1000  1000  1000
  1356     1  1000  1000  1000
  1357     1  1000  1000  1000
  1359     1  1000  1000  1000
  1360     1  1000  1000  1000
  1361     1  1000  1000  1000
  1363     1  1000  1000  1000
  1364     1  1000  1000  1000
  1365     1  1000  1000  1000
  1367     1  1000  1000  1000
  1368     1  1000  1000  1000
  1369     1  1000  1000  1000
  1370     1  1000  1000  1000
  1371     1  1000  1000  1000
  1372     1  1000  1000  1000
  1376     1  1000  1000  1000
  1377     1  1000  1000  1000
  1378     1  1000  1000  1000
  1380     1  1000  1000  1000
  1381     1  1000  1000  1000
  1382     1  1000  1000  1000
  1383     1  1000  1000  1000
  1384     1  1000  1000  1000
  1385     1  1000  1000  1000
  1386     1  1000  1000  1000
  1388     1  1000  1000  1000
  1389     1  1000  1000  1000
  1390     1  1000  1000  1000
  1391     1  1000  1000  1000
  1392     1  1000  1000  1000
  1393     1  1000  1000  1000
  1394     1  1000  1000  1000
  1395     1  1000  1000  1000
  1397     1  1000  1000  1000
  1398     1  1000  1000  1000
  1399     1  1000  1000  1000
  1400     1  1000  1000  1000
  1401     1  1000  1000  1000
  1404     1  1000  1000  1000
  1405     1  1000  1000  1000
  1406     1  1000  1000  1000
  1408     1  1000  1000  1000
  1409     1  1000  1000  1000
  1410     1  1000  1000  1000
  1411     1  1000  1000  1000
  1412     1  1000  1000  1000
  1415     1  1000  1000  1000
  1416     1  1000  1000  1000
  1417     1  1000  1000  1000
  1419     1  1000  1000  1000
  1420     1  1000  1000  1000
  1421     1  1000  1000  1000
  1422     1  1000  1000  1000
  1424     1  1000  1000  1000
  1425     1  1000  1000  1000
  1426     1  1000  1000  1000
  1427     1  1000  1000  1000
  1428     1  1000  1000  1000
  1429     1  1000  1000  1000
  1430     1  1000  1000  1000
  1431     1  1000  1000  1000
  1433     1  1000  1000  1000
  1434     1  1000  1000  1000
  1435     1  1000  1000  1000
  1436     1  1000  1000  1000
  1437     1  1000  1000  1000
  1438     1  1000  1000  1000
  1439     1  1000  1000  1000
  1440     1  1000  1000  1000
  1442     1  1000  1000  1000
  1443     1  1000  1000  1000
  1444     1  1000  1000  1000
  1445     1  1000  1000  1000
  1447     1  1000  1000  1000
  1448     1  1000  1000  1000
  1449     1  1000  1000  1000
  1450     1  1000  1000  1000
  1451     1  1000  1000  1000
  1452     1  1000  1000  1000
  1453     1  1000  1000  1000
  1454     1  1000  1000  1000
  1455     1  1000  1000  1000
  1457     1  1000  1000  1000
  1458     1  1000  1000  1000
  1459     1  1000  1000  1000
  1460     1  1000  1000  1000
  1461     1  1000  1000  1000
  1464     1  1000  1000  1000
  1465     1  1000  1000  1000
  1466     1  1000  1000  1000
  1468     1  1000  1000  1000
  1469     1  1000  1000  1000
  1470     1  1000  1000  1000
  1471     1  1000  1000  1000
  1472     1  1000  1000  1000
  1473     1  1000  1000  1000
  1477     1  1000  1000  1000
  1478     1  1000  1000  1000
  1479     1  1000  1000  1000
  1481     1  1000  1000  1000
  1482     1  1000  1000  1000
  1483     1  1000  1000  1000
  1484     1  1000  1000  1000
  1486     1  1000  1000  1000
  1487     1  1000  1000  1000
  1488     1  1000  1000  1000
  1489     1  1000  1000  1000
  1490     1  1000  1000  1000
  1491     1  1000  1000  1000
  1492     1  1000  1000  1000
  1494     1  1000  1000  1000
  1495     1  1000  1000  1000
  1496     1  1000  1000  1000
  1497     1  1000  1000  1000
  1498     1  1000  1000  1000
  1501     1  1000  1000  1000
  1502     1  1000  1000  1000
  1503     1  1000  1000  1000
  1505     1  1000  1000  1000
  1506     1  1000  1000  1000
  1507     1  1000  1000  1000
  1508     1  1000  1000  1000
  1509     1  1000  1000  1000
  1510     1  1000  1000  1000
  1511     1  1000  1000  1000
  1512     1  1000  1000  1000
  1513     1  1000  1000  1000
  1514     1  1000  1000  1000
  1515     1  1000  1000  1000
  1516     1  1000  1000  1000
  1517     1  1000  1000  1000
  1518     1  1000  1000  1000
  1519     1  1000  1000  1000
  1521     1  1000  1000  1000
  1522     1  1000  1000  1000
  1523     1  1000  1000  1000
  1524     1  1000  1000  1000
  1526     1  1000  1000  1000
  1527     1  1000  1000  1000
  1528     1  1000  1000  1000
  1529     1  1000  1000  1000
  1530     1  1000  1000  1000
  1531     1  1000  1000  1000
  1532     1  1000  1000  1000
  1534     1  1000  1000  1000
  1535     1  1000  1000  1000
  1536     1  1000  1000  1000
  1538     1  1000  1000  1000
  1539     1  1000  1000  1000
  1540     1  1000  1000  1000
  1542     1  1000  1000  1000
  1543     1  1000  1000  1000
  1544     1  1000  1000  1000
  1545     1  1000  1000  1000
  1546     1  1000  1000  1000
  1547     1  1000  1000  1000
  1548     1  1000  1000  1000
  1549     1  1000  1000  1000
  1551     1  1000  1000  1000
  1552     1  1000  1000  1000
  1553     1  1000  1000  1000
  1554     1  1000  1000  1000
  1555     1  1000  1000  1000
  1557     1  1000  1000  1000
  1558     1  1000  1000  1000
  1559     1  1000  1000  1000
  1560     1  1000  1000  1000
  1561     1  1000  1000  1000
  1562     1  1000  1000  1000
  1563     1  1000  1000  1000
  1564     1  1000  1000  1000
  1565     1  1000  1000  1000
  1566     1  1000  1000  1000
  1567     1  1000  1000  1000
  1568     1  1000  1000  1000
  1569     1  1000  1000  1000
  1570     1  1000  1000  1000
  1571     1  1000  1000  1000
  1573     1  1000  1000  1000
  1574     1  1000  1000  1000
  1575     1  1000  1000  1000
  1576     1  1000  1000  1000
  1577     1  1000  1000  1000
  1579     1  1000  1000  1000
  1580     1  1000  1000  1000
  1581     1  1000  1000  1000
  1582     1  1000  1000  1000
  1583     1  1000  1000  1000
  1584     1  1000  1000  1000
  1585     1  1000  1000  1000
  1586     1  1000  1000  1000
  1588     1  1000  1000  1000
  1589     1  1000  1000  1000
  1590     1  1000  1000  1000
  1591     1  1000  1000  1000
  1592     1  1000  1000  1000
  1594     1  1000  1000  1000
  1595     1  1000  1000  1000
  1596     1  1000  1000  1000
  1597     1  1000  1000  1000
  1598     1  1000  1000  1000
  1599     1  1000  1000  1000
  1600     1  1000  1000  1000
  1601     1  1000  1000  1000
  1602     1  1000  1000  1000
  1604     1  1000  1000  1000
  1605     1  1000  1000  1000
  1606     1  1000  1000  1000
  1607     1  1000  1000  1000
  1608     1  1000  1000  1000
  1609     1  1000  1000  1000
  1613     1  1000  1000  1000
  1614     1  1000  1000  1000
  1615     1  1000  1000  1000
  1617     1  1000  1000  1000
  1618     1  1000  1000  1000
  1619     1  1000  1000  1000
  1620     1  1000  1000  1000
  1621     1  1000  1000  1000
  1622     1  1000  1000  1000
  1623     1  1000  1000  1000
  1624     1  1000  1000  1000
  1626     1  1000  1000  1000
  1627     1  1000  1000  1000
  1628     1  1000  1000  1000
  1629     1  1000  1000  1000
  1630     1  1000  1000  1000
  1631     1  1000  1000  1000
  1635     1  1000  1000  1000
  1636     1  1000  1000  1000
  1637     1  1000  1000  1000
  1639     1  1000  1000  1000
  1640     1  1000  1000  1000
  1641     1  1000  1000  1000
  1642     1  1000  1000  1000
  1643     1  1000  1000  1000
  1644     1  1000  1000  1000
  1647     1  1000  1000  1000
  1648     1  1000  1000  1000
  1649     1  1000  1000  1000
  1651     1  1000  1000  1000
  1652     1  1000  1000  1000
  1653     1  1000  1000  1000
  1654     1  1000  1000  1000
  1655     1  1000  1000  1000
  1656     1  1000  1000  1000
  1657     1  1000  1000  1000
  1658     1  1000  1000  1000
  1660     1  1000  1000  1000
  1661     1  1000  1000  1000
  1662     1  1000  1000  1000
  1663     1  1000  1000  1000
  1664     1  1000  1000  1000
  1665     1  1000  1000  1000
  1666     1  1000  1000  1000
  1667     1  1000  1000  1000
  1669     1  1000  1000  1000
  1670     1  1000  1000  1000
  1671     1  1000  1000  1000
  1672     1  1000  1000  1000
  1673     1  1000  1000  1000
  1674     1  1000  1000  1000
  1675     1  1000  1000  1000
  1676     1  1000  1000  1000
  1678     1  1000  1000  1000
  1679     1  1000  1000  1000
  1680     1  1000  1000  1000
  1681     1  1000  1000  1000
  1683     1  1000  1000  1000
  1685     1  1000  1000  1000
  1687     1  1000  1000  1000
  1689     1  1000  1000  1000
  1691     1  1000  1000  1000
  1692     1  1000  1000  1000
  1693     1  1000  1000  1000
  1695     1  1000  1000  1000
  1696     1  1000  1000  1000
  1697     1  1000  1000  1000
  1698     1  1000  1000  1000
  1700     1  1000  1000  1000
  1701     1  1000  1000  1000
  1702     1  1000  1000  1000
  1704     1  1000  1000  1000
  1705     1  1000  1000  1000
  1706     1  1000  1000  1000
  1708     1  1000  1000  1000
  1709     1  1000  1000  1000
  1710     1  1000  1000  1000
  1711     1  1000  1000  1000
  1712     1  1000  1000  1000
  1713     1  1000  1000  1000
  1714     1  1000  1000  1000
  1715     1  1000  1000  1000
  1716     1  1000  1000  1000
  1718     1  1000  1000  1000
  1719     1  1000  1000  1000
  1720     1  1000  1000  1000
  1721     1  1000  1000  1000
  1722     1  1000  1000  1000
  1723     1  1000  1000  1000
  1726     1  1000  1000  1000
  1727     1  1000  1000  1000
  1728     1  1000  1000  1000
  1730     1  1000  1000  1000
  1731     1  1000  1000  1000
  1732     1  1000  1000  1000
  1733     1  1000  1000  1000
  1735     1  1000  1000  1000
  1736     1  1000  1000  1000
  1737     1  1000  1000  1000
  1738     1  1000  1000  1000
  1739     1  1000  1000  1000
  1740     1  1000  1000  1000
  1741     1  1000  1000  1000
  1743     1  1000  1000  1000
  1744     1  1000  1000  1000
  1745     1  1000  1000  1000
  1746     1  1000  1000  1000
  1747     1  1000  1000  1000
  1748     1  1000  1000  1000
  1749     1  1000  1000  1000
  1750     1  1000  1000  1000
  1752     1  1000  1000  1000
  1753     1  1000  1000  1000
  1754     1  1000  1000  1000
  1755     1  1000  1000  1000
  1757     1  1000  1000  1000
  1759     1  1000  1000  1000
  1761     1  1000  1000  1000
  1763     1  1000  1000  1000
  1765     1  1000  1000  1000
  1766     1  1000  1000  1000
  1767     1  1000  1000  1000
  1769     1  1000  1000  1000
  1770     1  1000  1000  1000
  1771     1  1000  1000  1000
  1772     1  1000  1000  1000
  1773     1  1000  1000  1000
  1774     1  1000  1000  1000
  1775     1  1000  1000  1000
  1777     1  1000  1000  1000
  1778     1  1000  1000  1000
  1779     1  1000  1000  1000
  1780     1  1000  1000  1000
  1781     1  1000  1000  1000
  1783     1  1000  1000  1000
  1784     1  1000  1000  1000
  1785     1  1000  1000  1000
  1786     1  1000  1000  1000
  1787     1  1000  1000  1000
  1789     1  1000  1000  1000
  1790     1  1000  1000  1000
  1791     1  1000  1000  1000
  1793     1  1000  1000  1000
  1794     1  1000  1000  1000
  1795     1  1000  1000  1000
  1797     1  1000  1000  1000
  1798     1  1000  1000  1000
  1799     1  1000  1000  1000
  1800     1  1000  1000  1000
  1802     1  1000  1000  1000
  1804     1  1000  1000  1000
  1806     1  1000  1000  1000
  1808     1  1000  1000  1000
  1810     1  1000  1000  1000
  1811     1  1000  1000  1000
  1812     1  1000  1000  1000
  1814     1  1000  1000  1000
  1815     1  1000  1000  1000
  1816     1  1000  1000  1000
  1817     1  1000  1000  1000
  1818     1  1000  1000  1000
  1819     1  1000  1000  1000
  1820     1  1000  1000  1000
  1821     1  1000  1000  1000
  1823     1  1000  1000  1000
  1824     1  1000  1000  1000
  1825     1  1000  1000  1000
  1826     1  1000  1000  1000
  1827     1  1000  1000  1000
  1829     1  1000  1000  1000
  1830     1  1000  1000  1000
  1833     1  1000  1000  1000
  1836     1  1000  1000  1000
  1837     1  1000  1000  1000
  1838     1  1000  1000  1000
  1840     1  1000  1000  1000
  1841     1  1000  1000  1000
  1842     1  1000  1000  1000
  1843     1  1000  1000  1000
  1844     1  1000  1000  1000
  1845     1  1000  1000  1000
  1849     1  1000  1000  1000
  1850     1  1000  1000  1000
  1851     1  1000  1000  1000
  1853     1  1000  1000  1000
  1854     1  1000  1000  1000
  1855     1  1000  1000  1000
  1856     1  1000  1000  1000
  1857     1  1000  1000  1000
  1859     1  1000  1000  1000
  1860     1  1000  1000  1000
  1863     1  1000  1000  1000
  1866     1  1000  1000  1000
  1867     1  1000  1000  1000
  1868     1  1000  1000  1000
  1870     1  1000  1000  1000
  1871     1  1000  1000  1000
  1872     1  1000  1000  1000
  1874     1  1000  1000  1000
  1875     1  1000  1000  1000
  1876     1  1000  1000  1000
  1878     1  1000  1000  1000
  1879     1  1000  1000  1000
  1880     1  1000  1000  1000
  1881     1  1000  1000  1000
  1882     1  1000  1000  1000
  1883     1  1000  1000  1000
  1884     1  1000  1000  1000
  1885     1  1000  1000  1000
  1887     1  1000  1000  1000
  1888     1  1000  1000  1000
  1889     1  1000  1000  1000
  1890     1  1000  1000  1000
  1891     1  1000  1000  1000
  1892     1  1000  1000  1000
  1893     1  1000  1000  1000
  1895     1  1000  1000  1000
  1896     1  1000  1000  1000
  1897     1  1000  1000  1000
  1898     1  1000  1000  1000
  1899     1  1000  1000  1000
  1900     1  1000  1000  1000
  1901     1  1000  1000  1000
  1902     1  1000  1000  1000
  1904     1  1000  1000  1000
  1905     1  1000  1000  1000
  1906     1  1000  1000  1000
  1907     1  1000  1000  1000
  1908     1  1000  1000  1000
  1909     1  1000  1000  1000
  1910     1  1000  1000  1000
  1911     1  1000  1000  1000
  1912     1  1000  1000  1000
  1914     1  1000  1000  1000
  1915     1  1000  1000  1000
  1916     1  1000  1000  1000
  1917     1  1000  1000  1000
  1918     1  1000  1000  1000
  1919     1  1000  1000  1000
  1920     1  1000  1000  1000
  1921     1  1000  1000  1000
  1923     1  1000  1000  1000
  1924     1  1000  1000  1000
  1925     1  1000  1000  1000
  1926     1  1000  1000  1000
  1927     1  1000  1000  1000
  1929     1  1000  1000  1000
  1930     1  1000  1000  1000
  1933     1  1000  1000  1000
  1936     1  1000  1000  1000
  1937     1  1000  1000  1000
  1938     1  1000  1000  1000
  1940     1  1000  1000  1000
  1941     1  1000  1000  1000
  1942     1  1000  1000  1000
  1943     1  1000  1000  1000
  1944     1  1000  1000  1000
  1945     1  1000  1000  1000
  1946     1  1000  1000  1000
  1947     1  1000  1000  1000
  1948     1  1000  1000  1000
  1950     1  1000  1000  1000
  1951     1  1000  1000  1000
  1952     1  1000  1000  1000
  1953     1  1000  1000  1000
  1955     1  1000  1000  1000
  1957     1  1000  1000  1000
  1959     1  1000  1000  1000
  1960     1  1000  1000  1000
  1961     1  1000  1000  1000
  1962     1  1000  1000  1000
  1964     1  1000  1000  1000
  1965     1  1000  1000  1000
  1966     1  1000  1000  1000
  1967     1  1000  1000  1000
  1968     1  1000  1000  1000
  1969     1  1000  1000  1000
  1970     1  1000  1000  1000
  1971     1  1000  1000  1000
  1973     1  1000  1000  1000
  1974     1  1000  1000  1000
  1975     1  1000  1000  1000
  1976     1  1000  1000  1000
  1977     1  1000  1000  1000
  1978     1  1000  1000  1000
  1982     1  1000  1000  1000
  1983     1  1000  1000  1000
  1984     1  1000  1000  1000
  1986     1  1000  1000  1000
  1987     1  1000  1000  1000
  1988     1  1000  1000  1000
  1989     1  1000  1000  1000
  1990     1  1000  1000  1000
  1992     1  1000  1000  1000
  1993     1  1000  1000  1000
  1994     1  1000  1000  1000
  1995     1  1000  1000  1000
  1996     1  1000  1000  1000
  1998     1  1000  1000  1000
  2000     1  1000  1000  1000
  2002     1  1000  1000  1000
  2003     1  1000  1000  1000
  2004     1  1000  1000  1000
  2006     1  1000  1000  1000
  2007     1  1000  1000  1000
  2008     1  1000  1000  1000
  2009     1  1000  1000  1000
  2011     1  1000  1000  1000
  2012     1  1000  1000  1000
  2013     1  1000  1000  1000
  2014     1  1000  1000  1000
  2016     1  1000  1000  1000
  2017     1  1000  1000  1000
  2018     1  1000  1000  1000
  2019     1  1000  1000  1000
  2020     1  1000  1000  1000
  2021     1  1000  1000  1000
  2022     1  1000  1000  1000
  2023     1  1000  1000  1000
  2024     1  1000  1000  1000
  2026     1  1000  1000  1000
  2027     1  1000  1000  1000
  2028     1  1000  1000  1000
  2029     1  1000  1000  1000
  2030     1  1000  1000  1000
  2033     1  1000  1000  1000
  2034     1  1000  1000  1000
  2035     1  1000  1000  1000
  2037     1  1000  1000  1000
  2038     1  1000  1000  1000
  2039     1  1000  1000  1000
  2040     1  1000  1000  1000
  2041     1  1000  1000  1000
  2042     1  1000  1000  1000
  2043     1  1000  1000  1000
  2044     1  1000  1000  1000
  2046     1  1000  1000  1000
  2047     1  1000  1000  1000
  2048     1  1000  1000  1000
  2049     1  1000  1000  1000
  2050     1  1000  1000  1000
  2052     1  1000  1000  1000
  2054     1  1000  1000  1000
  2056     1  1000  1000  1000
  2057     1  1000  1000  1000
  2058     1  1000  1000  1000
  2060     1  1000  1000  1000
  2061     1  1000  1000  1000
  2062     1  1000  1000  1000
  2063     1  1000  1000  1000
  2064     1  1000  1000  1000
  2065     1  1000  1000  1000
  2066     1  1000  1000  1000
  2067     1  1000  1000  1000
  2069     1  1000  1000  1000
  2070     1  1000  1000  1000
  2071     1  1000  1000  1000
  2072     1  1000  1000  1000
  2073     1  1000  1000  1000
  2074     1  1000  1000  1000
  2075     1  1000  1000  1000
  2076     1  1000  1000  1000
  2078     1  1000  1000  1000
  2079     1  1000  1000  1000
  2080     1  1000  1000  1000
  2082     1  1000  1000  1000
  2083     1  1000  1000  1000
  2084     1  1000  1000  1000
  2086     1  1000  1000  1000
  2087     1  1000  1000  1000
  2088     1  1000  1000  1000
  2089     1  1000  1000  1000
  2090     1  1000  1000  1000
  2091     1  1000  1000  1000
  2095     1  1000  1000  1000
  2096     1  1000  1000  1000
  2097     1  1000  1000  1000
  2099     1  1000  1000  1000
  2100     1  1000  1000  1000
  2101     1  1000  1000  1000
  2102     1  1000  1000  1000
  2103     1  1000  1000  1000
  2104     1  1000  1000  1000
  2105     1  1000  1000  1000
  2106     1  1000  1000  1000
  2108     1  1000  1000  1000
  2109     1  1000  1000  1000
  2110     1  1000  1000  1000
  2111     1  1000  1000  1000
  2112     1  1000  1000  1000
  2113     1  1000  1000  1000
  2114     1  1000  1000  1000
  2115     1  1000  1000  1000
  2116     1  1000  1000  1000
  2118     1  1000  1000  1000
  2119     1  1000  1000  1000
  2120     1  1000  1000  1000
  2121     1  1000  1000  1000
  2122     1  1000  1000  1000
  2125     1  1000  1000  1000
  2126     1  1000  1000  1000
  2127     1  1000  1000  1000
  2129     1  1000  1000  1000
  2130     1  1000  1000  1000
  2131     1  1000  1000  1000
  2132     1  1000  1000  1000
  2133     1  1000  1000  1000
  2134     1  1000  1000  1000
  2137     1  1000  1000  1000
  2138     1  1000  1000  1000
  2139     1  1000  1000  1000
  2141     1  1000  1000  1000
  2142     1  1000  1000  1000
  2143     1  1000  1000  1000
  2144     1  1000  1000  1000
  2145     1  1000  1000  1000
  2146     1  1000  1000  1000
  2147     1  1000  1000  1000
  2148     1  1000  1000  1000
  2149     1  1000  1000  1000
  2151     1  1000  1000  1000
  2152     1  1000  1000  1000
  2153     1  1000  1000  1000
  2154     1  1000  1000  1000
  2156     1  1000  1000  1000
  2157     1  1000  1000  1000
  2158     1  1000  1000  1000
  2159     1  1000  1000  1000
  2160     1  1000  1000  1000
  2161     1  1000  1000  1000
  2162     1  1000  1000  1000
  2163     1  1000  1000  1000
  2165     1  1000  1000  1000
  2166     1  1000  1000  1000
  2167     1  1000  1000  1000
  2168     1  1000  1000  1000
  2169     1  1000  1000  1000
  2172     1  1000  1000  1000
  2173     1  1000  1000  1000
  2174     1  1000  1000  1000
  2176     1  1000  1000  1000
  2177     1  1000  1000  1000
  2178     1  1000  1000  1000
  2179     1  1000  1000  1000
  2180     1  1000  1000  1000
  2183     1  1000  1000  1000
  2184     1  1000  1000  1000
  2185     1  1000  1000  1000
  2187     1  1000  1000  1000
  2188     1  1000  1000  1000
  2189     1  1000  1000  1000
  2190     1  1000  1000  1000
  2192     1  1000  1000  1000
  2194     1  1000  1000  1000
  2196     1  1000  1000  1000
  2198     1  1000  1000  1000
  2200     1  1000  1000  1000
  2201     1  1000  1000  1000
  2202     1  1000  1000  1000
  2204     1  1000  1000  1000
  2205     1  1000  1000  1000
  2206     1  1000  1000  1000
  2207     1  1000  1000  1000
  2208     1  1000  1000  1000
  2209     1  1000  1000  1000
  2210     1  1000  1000  1000
  2211     1  1000  1000  1000
  2213     1  1000  1000  1000
  2214     1  1000  1000  1000
  2215     1  1000  1000  1000
  2216     1  1000  1000  1000
  2217     1  1000  1000  1000
  2218     1  1000  1000  1000
  2219     1  1000  1000  1000
  2220     1  1000  1000  1000
  2221     1  1000  1000  1000
  2223     1  1000  1000  1000
  2224     1  1000  1000  1000
  2225     1  1000  1000  1000
  2226     1  1000  1000  1000
  2227     1  1000  1000  1000
  2228     1  1000  1000  1000
  2229     1  1000  1000  1000
  2230     1  1000  1000  1000
  2232     1  1000  1000  1000
  2233     1  1000  1000  1000
  2234     1  1000  1000  1000
  2235     1  1000  1000  1000
  2236     1  1000  1000  1000
  2237     1  1000  1000  1000
  2238     1  1000  1000  1000
  2239     1  1000  1000  1000
  2241     1  1000  1000  1000
  2242     1  1000  1000  1000
  2243     1  1000  1000  1000
  2244     1  1000  1000  1000
  2245     1  1000  1000  1000
  2246     1  1000  1000  1000
  2247     1  1000  1000  1000
  2248     1  1000  1000  1000
  2249     1  1000  1000  1000
  2251     1  1000  1000  1000
  2252     1  1000  1000  1000
  2253     1  1000  1000  1000
  2254     1  1000  1000  1000
  2255     1  1000  1000  1000
  2257     1  1000  1000  1000
  2258     1  1000  1000  1000
  2259     1  1000  1000  1000
  2261     1  1000  1000  1000
  2262     1  1000  1000  1000
  2263     1  1000  1000  1000
  2265     1  1000  1000  1000
  2266     1  1000  1000  1000
  2267     1  1000  1000  1000
  2268     1  1000  1000  1000
  2269     1  1000  1000  1000
  2270     1  1000  1000  1000
  2271     1  1000  1000  1000
  2272     1  1000  1000  1000
  2274     1  1000  1000  1000
  2275     1  1000  1000  1000
  2276     1  1000  1000  1000
  2277     1  1000  1000  1000
  2279     1  1000  1000  1000
  2280     1  1000  1000  1000
  2281     1  1000  1000  1000
  2282     1  1000  1000  1000
  2283     1  1000  1000  1000
  2284     1  1000  1000  1000
  2285     1  1000  1000  1000
  2286     1  1000  1000  1000
  2288     1  1000  1000  1000
  2289     1  1000  1000  1000
  2290     1  1000  1000  1000
  2291     1  1000  1000  1000
  2292     1  1000  1000  1000
  2293     1  1000  1000  1000
  2294     1  1000  1000  1000
  2295     1  1000  1000  1000
  2297     1  1000  1000  1000
  2298     1  1000  1000  1000
  2299     1  1000  1000  1000
  2300     1  1000  1000  1000
  2301     1  1000  1000  1000
  2302     1  1000  1000  1000
  2303     1  1000  1000  1000
  2305     1  1000  1000  1000
  2306     1  1000  1000  1000
  2307     1  1000  1000  1000
  2308     1  1000  1000  1000
  2309     1  1000  1000  1000
  2311     1  1000  1000  1000
  2312     1  1000  1000  1000
  2313     1  1000  1000  1000
  2314     1  1000  1000  1000
  2315     1  1000  1000  1000
  2317     1  1000  1000  1000
  2318     1  1000  1000  1000
  2321     1  1000  1000  1000
  2324     1  1000  1000  1000
  2325     1  1000  1000  1000
  2326     1  1000  1000  1000
  2328     1  1000  1000  1000
  2329     1  1000  1000  1000
  2330     1  1000  1000  1000
  2331     1  1000  1000  1000
  2333     1  1000  1000  1000
  2334     1  1000  1000  1000
  2335     1  1000  1000  1000
  2336     1  1000  1000  1000
  2337     1  1000  1000  1000
  2338     1  1000  1000  1000
  2339     1  1000  1000  1000
  2340     1  1000  1000  1000
  2342     1  1000  1000  1000
  2343     1  1000  1000  1000
  2344     1  1000  1000  1000
  2345     1  1000  1000  1000
  2346     1  1000  1000  1000
  2347     1  1000  1000  1000
  2348     1  1000  1000  1000
  2349     1  1000  1000  1000
  2351     1  1000  1000  1000
  2352     1  1000  1000  1000
  2353     1  1000  1000  1000
  2354     1  1000  1000  1000
  2356     1  1000  1000  1000
  2357     1  1000  1000  1000
  2358     1  1000  1000  1000
  2359     1  1000  1000  1000
  2360     1  1000  1000  1000
  2361     1  1000  1000  1000
  2362     1  1000  1000  1000
  2364     1  1000  1000  1000
  2365     1  1000  1000  1000
  2366     1  1000  1000  1000
  2367     1  1000  1000  1000
  2368     1  1000  1000  1000
  2369     1  1000  1000  1000
  2370     1  1000  1000  1000
  2371     1  1000  1000  1000
  2372     1  1000  1000  1000
  2374     1  1000  1000  1000
  2375     1  1000  1000  1000
  2376     1  1000  1000  1000
  2377     1  1000  1000  1000
  2378     1  1000  1000  1000
  2379     1  1000  1000  1000
  2380     1  1000  1000  1000
  2381     1  1000  1000  1000
  2382     1  1000  1000  1000
  2383     1  1000  1000  1000
  2384     1  1000  1000  1000
  2385     1  1000  1000  1000
  2386     1  1000  1000  1000
  2387     1  1000  1000  1000
  2388     1  1000  1000  1000
  2390     1  1000  1000  1000
  2391     1  1000  1000  1000
  2392     1  1000  1000  1000
  2393     1  1000  1000  1000
  2394     1  1000  1000  1000
  2395     1  1000  1000  1000
  2396     1  1000  1000  1000
  2398     1  1000  1000  1000
  2399     1  1000  1000  1000
  2400     1  1000  1000  1000
  2401     1  1000  1000  1000
  2402     1  1000  1000  1000
  2403     1  1000  1000  1000
  2404     1  1000  1000  1000
  2405     1  1000  1000  1000
  2406     1  1000  1000  1000
  2408     1  1000  1000  1000
  2409     1  1000  1000  1000
  2410     1  1000  1000  1000
  2411     1  1000  1000  1000
  2412     1  1000  1000  1000
  2413     1  1000  1000  1000
  2414     1  1000  1000  1000
  2415     1  1000  1000  1000
  2416     1  1000  1000  1000
  2418     1  1000  1000  1000
  2419     1  1000  1000  1000
  2420     1  1000  1000  1000
  2421     1  1000  1000  1000
  2422     1  1000  1000  1000
  2423     1  1000  1000  1000
  2424     1  1000  1000  1000
  2426     1  1000  1000  1000
  2427     1  1000  1000  1000
  2428     1  1000  1000  1000
  2429     1  1000  1000  1000
  2430     1  1000  1000  1000
  2431     1  1000  1000  1000
  2432     1  1000  1000  1000
  2433     1  1000  1000  1000
  2435     1  1000  1000  1000
  2436     1  1000  1000  1000
  2437     1  1000  1000  1000
  2438     1  1000  1000  1000
  2440     1  1000  1000  1000
  2442     1  1000  1000  1000
  2444     1  1000  1000  1000
  2446     1  1000  1000  1000
  2448     1  1000  1000  1000
  2449     1  1000  1000  1000
  2450     1  1000  1000  1000
  2452     1  1000  1000  1000
  2453     1  1000  1000  1000
  2454     1  1000  1000  1000
  2455     1  1000  1000  1000
  2456     1  1000  1000  1000
  2458     1  1000  1000  1000
  2459     1  1000  1000  1000
  2460     1  1000  1000  1000
  2461     1  1000  1000  1000
  2462     1  1000  1000  1000
  2463     1  1000  1000  1000
  2466     1  1000  1000  1000
  2467     1  1000  1000  1000
  2468     1  1000  1000  1000
  2470     1  1000  1000  1000
  2471     1  1000  1000  1000
  2472     1  1000  1000  1000
  2473     1  1000  1000  1000
  2474     1  1000  1000  1000
  2475     1  1000  1000  1000
  2479     1  1000  1000  1000
  2480     1  1000  1000  1000
  2481     1  1000  1000  1000
  2483     1  1000  1000  1000
  2484     1  1000  1000  1000
  2485     1  1000  1000  1000
  2486     1  1000  1000  1000
  2487     1  1000  1000  1000
  2488     1  1000  1000  1000
  2489     1  1000  1000  1000
  2490     1  1000  1000  1000
  2492     1  1000  1000  1000
  2493     1  1000  1000  1000
  2494     1  1000  1000  1000
  2495     1  1000  1000  1000
  2496     1  1000  1000  1000
  2497     1  1000  1000  1000
  2498     1  1000  1000  1000
  2499     1  1000  1000  1000
  2501     1  1000  1000  1000
  2502     1  1000  1000  1000
  2503     1  1000  1000  1000
  2504     1  1000  1000  1000
  2505     1  1000  1000  1000
  2506     1  1000  1000  1000
  2507     1  1000  1000  1000
  2508     1  1000  1000  1000
  2510     1  1000  1000  1000
  2511     1  1000  1000  1000
  2512     1  1000  1000  1000
  2513     1  1000  1000  1000
  2514     1  1000  1000  1000
  2515     1  1000  1000  1000
  2516     1  1000  1000  1000
  2517     1  1000  1000  1000
  2518     1  1000  1000  1000
  2520     1  1000  1000  1000
  2521     1  1000  1000  1000
  2522     1  1000  1000  1000
  2523     1  1000  1000  1000
  2524     1  1000  1000  1000
  2525     1  1000  1000  1000
  2529     1  1000  1000  1000
  2530     1  1000  1000  1000
  2531     1  1000  1000  1000
  2533     1  1000  1000  1000
  2534     1  1000  1000  1000
  2535     1  1000  1000  1000
  2537     1  1000  1000  1000
  2538     1  1000  1000  1000
  2539     1  1000  1000  1000
  2541     1  1000  1000  1000
  2542     1  1000  1000  1000
  2543     1  1000  1000  1000
  2544     1  1000  1000  1000
  2545     1  1000  1000  1000
  2546     1  1000  1000  1000
  2547     1  1000  1000  1000
  2548     1  1000  1000  1000
  2550     1  1000  1000  1000
  2551     1  1000  1000  1000
  2552     1  1000  1000  1000
  2553     1  1000  1000  1000
  2554     1  1000  1000  1000
  2556     1  1000  1000  1000
  2557     1  1000  1000  1000
  2560     1  1000  1000  1000
  2563     1  1000  1000  1000
  2564     1  1000  1000  1000
  2565     1  1000  1000  1000
  2567     1  1000  1000  1000
  2568     1  1000  1000  1000
  2569     1  1000  1000  1000
  2570     1  1000  1000  1000
  2571     1  1000  1000  1000
  2573     1  1000  1000  1000
  2574     1  1000  1000  1000
  2575     1  1000  1000  1000
  2576     1  1000  1000  1000
  2577     1  1000  1000  1000
  2579     1  1000  1000  1000
  2580     1  1000  1000  1000
  2583     1  1000  1000  1000
  2586     1  1000  1000  1000
  2587     1  1000  1000  1000
  2588     1  1000  1000  1000
  2590     1  1000  1000  1000
  2591     1  1000  1000  1000
  2592     1  1000  1000  1000
  2593     1  1000  1000  1000
  2594     1  1000  1000  1000
  2595     1  1000  1000  1000
  2599     1  1000  1000  1000
  2600     1  1000  1000  1000
  2601     1  1000  1000  1000
  2603     1  1000  1000  1000
  2604     1  1000  1000  1000
  2605     1  1000  1000  1000
  2606     1  1000  1000  1000
  2607     1  1000  1000  1000
  2608     1  1000  1000  1000
  2609     1  1000  1000  1000
  2611     1  1000  1000  1000
  2612     1  1000  1000  1000
  2613     1  1000  1000  1000
  2614     1  1000  1000  1000
  2615     1  1000  1000  1000
  2616     1  1000  1000  1000
  2617     1  1000  1000  1000
  2619     1  1000  1000  1000
  2620     1  1000  1000  1000
  2621     1  1000  1000  1000
  2622     1  1000  1000  1000
  2623     1  1000  1000  1000
  2624     1  1000  1000  1000
  2625     1  1000  1000  1000
  2626     1  1000  1000  1000
  2628     1  1000  1000  1000
  2629     1  1000  1000  1000
  2630     1  1000  1000  1000
  2632     1  1000  1000  1000
  2633     1  1000  1000  1000
  2634     1  1000  1000  1000
  2635     1  1000  1000  1000
  2637     1  1000  1000  1000
  2638     1  1000  1000  1000
  2639     1  1000  1000  1000
  2640     1  1000  1000  1000
  2641     1  1000  1000  1000
  2643     1  1000  1000  1000
  2644     1  1000  1000  1000
  2645     1  1000  1000  1000
  2647     1  1000  1000  1000
  2648     1  1000  1000  1000
  2649     1  1000  1000  1000
  2650     1  1000  1000  1000
  2652     1  1000  1000  1000
  2653     1  1000  1000  1000
  2654     1  1000  1000  1000
  2655     1  1000  1000  1000
  2656     1  1000  1000  1000
  2657     1  1000  1000  1000
  2660     1  1000  1000  1000
  2661     1  1000  1000  1000
  2662     1  1000  1000  1000
  2664     1  1000  1000  1000
  2665     1  1000  1000  1000
  2666     1  1000  1000  1000
  2667     1  1000  1000  1000
  2668     1  1000  1000  1000
  2669     1  1000  1000  1000
  2670     1  1000  1000  1000
  2671     1  1000  1000  1000
  2673     1  1000  1000  1000
  2674     1  1000  1000  1000
  2675     1  1000  1000  1000
  2676     1  1000  1000  1000
  2677     1  1000  1000  1000
  2678     1  1000  1000  1000
  2679     1  1000  1000  1000
  2680     1  1000  1000  1000
  2682     1  1000  1000  1000
  2683     1  1000  1000  1000
  2684     1  1000  1000  1000
  2685     1  1000  1000  1000
  2686     1  1000  1000  1000
  2687     1  1000  1000  1000
  2688     1  1000  1000  1000
  2689     1  1000  1000  1000
  2691     1  1000  1000  1000
  2692     1  1000  1000  1000
  2693     1  1000  1000  1000
  2695     1  1000  1000  1000
  2696     1  1000  1000  1000
  2697     1  1000  1000  1000
  2699     1  1000  1000  1000
  2700     1  1000  1000  1000
  2701     1  1000  1000  1000
  2702     1  1000  1000  1000
  2703     1  1000  1000  1000
  2704     1  1000  1000  1000
  2705     1  1000  1000  1000
  2706     1  1000  1000  1000
  2708     1  1000  1000  1000
  2709     1  1000  1000  1000
  2710     1  1000  1000  1000
  2711     1  1000  1000  1000
  2712     1  1000  1000  1000
  2713     1  1000  1000  1000
  2714     1  1000  1000  1000
  2715     1  1000  1000  1000
  2717     1  1000  1000  1000
  2718     1  1000  1000  1000
  2719     1  1000  1000  1000
  2720     1  1000  1000  1000
  2721     1  1000  1000  1000
  2722     1  1000  1000  1000
  2726     1  1000  1000  1000
  2727     1  1000  1000  1000
  2728     1  1000  1000  1000
  2730     1  1000  1000  1000
  2731     1  1000  1000  1000
  2732     1  1000  1000  1000
  2733     1  1000  1000  1000
  2734     1  1000  1000  1000
  2737     1  1000  1000  1000
  2738     1  1000  1000  1000
  2739     1  1000  1000  1000
  2740     1  1000  1000  1000
  2741     1  1000  1000  1000
  2742     1  1000  1000  1000
  2743     1  1000  1000  1000
  2744     1  1000  1000  1000
  2745     1  1000  1000  1000
  2746     1  1000  1000  1000
  2748     1  1000  1000  1000
  2749     1  1000  1000  1000
  2750     1  1000  1000  1000
  2751     1  1000  1000  1000
  2752     1  1000  1000  1000
  2754     1  1000  1000  1000
  2755     1  1000  1000  1000
  2758     1  1000  1000  1000
  2761     1  1000  1000  1000
  2762     1  1000  1000  1000
  2763     1  1000  1000  1000
  2764     1  1000  1000  1000
  2765     1  1000  1000  1000
  2766     1  1000  1000  1000
  2767     1  1000  1000  1000
  2768     1  1000  1000  1000
  2769     1  1000  1000  1000
  2770     1  1000  1000  1000
  2772     1  1000  1000  1000
  2773     1  1000  1000  1000
  2774     1  1000  1000  1000
  2776     1  1000  1000  1000
  2777     1  1000  1000  1000
  2778     1  1000  1000  1000
  2779     1  1000  1000  1000
  2781     1  1000  1000  1000
  2782     1  1000  1000  1000
  2783     1  1000  1000  1000
  2784     1  1000  1000  1000
  2785     1  1000  1000  1000
  2787     1  1000  1000  1000
  2788     1  1000  1000  1000
  2791     1  1000  1000  1000
  2794     1  1000  1000  1000
  2795     1  1000  1000  1000
  2796     1  1000  1000  1000
  2798     1  1000  1000  1000
  2799     1  1000  1000  1000
  2800     1  1000  1000  1000
  2801     1  1000  1000  1000
  2802     1  1000  1000  1000
  2804     1  1000  1000  1000
  2805     1  1000  1000  1000
  2806     1  1000  1000  1000
  2807     1  1000  1000  1000
  2808     1  1000  1000  1000
  2809     1  1000  1000  1000
  2810     1  1000  1000  1000
  2811     1  1000  1000  1000
  2812     1  1000  1000  1000
  2814     1  1000  1000  1000
  2815     1  1000  1000  1000
  2816     1  1000  1000  1000
  2817     1  1000  1000  1000
  2818     1  1000  1000  1000
  2820     1  1000  1000  1000
  2821     1  1000  1000  1000
  2822     1  1000  1000  1000
  2823     1  1000  1000  1000
  2825     1  1000  1000  1000
  2826     1  1000  1000  1000
  2827     1  1000  1000  1000
  2828     1  1000  1000  1000
  2829     1  1000  1000  1000
  2830     1  1000  1000  1000
  2831     1  1000  1000  1000
  2832     1  1000  1000  1000
  2834     1  1000  1000  1000
  2835     1  1000  1000  1000
  2836     1  1000  1000  1000
  2837     1  1000  1000  1000
  2838     1  1000  1000  1000
  2839     1  1000  1000  1000
  2840     1  1000  1000  1000
  2842     1  1000  1000  1000
  2843     1  1000  1000  1000
  2844     1  1000  1000  1000
  2845     1  1000  1000  1000
  2846     1  1000  1000  1000
  2848     1  1000  1000  1000
  2849     1  1000  1000  1000
  2850     1  1000  1000  1000
  2851     1  1000  1000  1000
  2852     1  1000  1000  1000
  2855     1  1000  1000  1000
  2856     1  1000  1000  1000
  2857     1  1000  1000  1000
  2859     1  1000  1000  1000
  2860     1  1000  1000  1000
  2861     1  1000  1000  1000
  2862     1  1000  1000  1000
  2863     1  1000  1000  1000
  2865     1  1000  1000  1000
  2866     1  1000  1000  1000
  2867     1  1000  1000  1000
  2868     1  1000  1000  1000
  2869     1  1000  1000  1000
  2870     1  1000  1000  1000
  2871     1  1000  1000  1000
  2872     1  1000  1000  1000
  2874     1  1000  1000  1000
  2875     1  1000  1000  1000
  2876     1  1000  1000  1000
  2877     1  1000  1000  1000
  2878     1  1000  1000  1000
  2879     1  1000  1000  1000
  2880     1  1000  1000  1000
  2881     1  1000  1000  1000
  2883     1  1000  1000  1000
  2884     1  1000  1000  1000
  2885     1  1000  1000  1000
  2886     1  1000  1000  1000
  2887     1  1000  1000  1000
  2888     1  1000  1000  1000
  2889     1  1000  1000  1000
  2890     1  1000  1000  1000
  2892     1  1000  1000  1000
  2893     1  1000  1000  1000
  2894     1  1000  1000  1000
  2895     1  1000  1000  1000
  2897     1  1000  1000  1000
  2898     1  1000  1000  1000
  2899     1  1000  1000  1000
  2901     1  1000  1000  1000
  2902     1  1000  1000  1000
  2903     1  1000  1000  1000
  2904     1  1000  1000  1000
  2906     1  1000  1000  1000
  2907     1  1000  1000  1000
  2908     1  1000  1000  1000
  2909     1  1000  1000  1000
  2910     1  1000  1000  1000
  2911     1  1000  1000  1000
  2912     1  1000  1000  1000
  2913     1  1000  1000  1000
  2915     1  1000  1000  1000
  2916     1  1000  1000  1000
  2917     1  1000  1000  1000
  2918     1  1000  1000  1000
  2919     1  1000  1000  1000
  2921     1  1000  1000  1000
  2922     1  1000  1000  1000
  2923     1  1000  1000  1000
  2924     1  1000  1000  1000
  2925     1  1000  1000  1000
  2926     1  1000  1000  1000
  2927     1  1000  1000  1000
  2929     1  1000  1000  1000
  2930     1  1000  1000  1000
  2931     1  1000  1000  1000
  2932     1  1000  1000  1000
  2933     1  1000  1000  1000
  2934     1  1000  1000  1000
  2935     1  1000  1000  1000
  2936     1  1000  1000  1000
  2938     1  1000  1000  1000
  2939     1  1000  1000  1000
  2940     1  1000  1000  1000
  2941     1  1000  1000  1000
  2942     1  1000  1000  1000
  2943     1  1000  1000  1000
  2944     1  1000  1000  1000
  2945     1  1000  1000  1000
  2947     1  1000  1000  1000
  2948     1  1000  1000  1000
  2949     1  1000  1000  1000
  2951     1  1000  1000  1000
  2952     1  1000  1000  1000
  2953     1  1000  1000  1000
  2955     1  1000  1000  1000
  2956     1  1000  1000  1000
  2957     1  1000  1000  1000
  2958     1  1000  1000  1000
  2960     1  1000  1000  1000
  2961     1  1000  1000  1000
  2962     1  1000  1000  1000
  2963     1  1000  1000  1000
  2964     1  1000  1000  1000
  2965     1  1000  1000  1000
  2966     1  1000  1000  1000
  2967     1  1000  1000  1000
  2968     1  1000  1000  1000
  2970     1  1000  1000  1000
  2971     1  1000  1000  1000
  2972     1  1000  1000  1000
  2974     1  1000  1000  1000
  2975     1  1000  1000  1000
  2976     1  1000  1000  1000
  2978     1  1000  1000  1000
  2979     1  1000  1000  1000
  2980     1  1000  1000  1000
  2981     1  1000  1000  1000
  2982     1  1000  1000  1000
  2984     1  1000  1000  1000
  2985     1  1000  1000  1000
  2986     1  1000  1000  1000
  2987     1  1000  1000  1000
  2988     1  1000  1000  1000
  2989     1  1000  1000  1000
  2993     1  1000  1000  1000
  2994     1  1000  1000  1000
  2995     1  1000  1000  1000
  2997     1  1000  1000  1000
  2998     1  1000  1000  1000
  2999     1  1000  1000  1000
  3000     1  1000  1000  1000
  3002     1  1000  1000  1000
  3003     1  1000  1000  1000
  3004     1  1000  1000  1000
  3005     1  1000  1000  1000
  3006     1  1000  1000  1000
  3007     1  1000  1000  1000
  3011     1  1000  1000  1000
  3012     1  1000  1000  1000
  3013     1  1000  1000  1000
  3015     1  1000  1000  1000
  3016     1  1000  1000  1000
  3017     1  1000  1000  1000
  3018     1  1000  1000  1000
  3020     1  1000  1000  1000
  3022     1  1000  1000  1000
  3024     1  1000  1000  1000
  3026     1  1000  1000  1000
  3027     1  1000  1000  1000
  3029     1  1000  1000  1000
  3030     1  1000  1000  1000
  3031     1  1000  1000  1000
  3032     1  1000  1000  1000
  3033     1  1000  1000  1000
  3034     1  1000  1000  1000
  3035     1  1000  1000  1000
  3036     1  1000  1000  1000
  3037     1  1000  1000  1000
  3038     1  1000  1000  1000
  3040     1  1000  1000  1000
  3041     1  1000  1000  1000
  3042     1  1000  1000  1000
  3043     1  1000  1000  1000
  3044     1  1000  1000  1000
  3045     1  1000  1000  1000
  3046     1  1000  1000  1000
  3047     1  1000  1000  1000
  3049     1  1000  1000  1000
  3050     1  1000  1000  1000
  3051     1  1000  1000  1000
  3052     1  1000  1000  1000
  3053     1  1000  1000  1000
  3054     1  1000  1000  1000
  3055     1  1000  1000  1000
  3056     1  1000  1000  1000
  3057     1  1000  1000  1000
  3059     1  1000  1000  1000
  3060     1  1000  1000  1000
  3061     1  1000  1000  1000
  3062     1  1000  1000  1000
  3063     1  1000  1000  1000
  3065     1  1000  1000  1000
  3066     1  1000  1000  1000
  3067     1  1000  1000  1000
  3068     1  1000  1000  1000
  3069     1  1000  1000  1000
  3070     1  1000  1000  1000
  3071     1  1000  1000  1000
  3073     1  1000  1000  1000
  3074     1  1000  1000  1000
  3075     1  1000  1000  1000
  3077     1  1000  1000  1000
  3078     1  1000  1000  1000
  3079     1  1000  1000  1000
  3081     1  1000  1000  1000
  3082     1  1000  1000  1000
  3083     1  1000  1000  1000
  3084     1  1000  1000  1000
  3085     1  1000  1000  1000
  3086     1  1000  1000  1000
  3087     1  1000  1000  1000
  3088     1  1000  1000  1000
  3090     1  1000  1000  1000
  3091     1  1000  1000  1000
  3092     1  1000  1000  1000
  3093     1  1000  1000  1000
  3094     1  1000  1000  1000
  3095     1  1000  1000  1000
  3096     1  1000  1000  1000
  3097     1  1000  1000  1000
  3099     1  1000  1000  1000
  3100     1  1000  1000  1000
  3101     1  1000  1000  1000
  3102     1  1000  1000  1000
  3103     1  1000  1000  1000
  3105     1  1000  1000  1000
  3106     1  1000  1000  1000
  3107     1  1000  1000  1000
  3109     1  1000  1000  1000
  3110     1  1000  1000  1000
  3111     1  1000  1000  1000
  3112     1  1000  1000  1000
  3114     1  1000  1000  1000
  3115     1  1000  1000  1000
  3116     1  1000  1000  1000
  3117     1  1000  1000  1000
  3118     1  1000  1000  1000
  3119     1  1000  1000  1000
  3120     1  1000  1000  1000
  3121     1  1000  1000  1000
  3123     1  1000  1000  1000
  3124     1  1000  1000  1000
  3125     1  1000  1000  1000
  3127     1  1000  1000  1000
  3128     1  1000  1000  1000
  3129     1  1000  1000  1000
  3131     1  1000  1000  1000
  3132     1  1000  1000  1000
  3133     1  1000  1000  1000
  3134     1  1000  1000  1000
  3135     1  1000  1000  1000
  3136     1  1000  1000  1000
  3137     1  1000  1000  1000
  3138     1  1000  1000  1000
  3139     1  1000  1000  1000
  3141     1  1000  1000  1000
  3142     1  1000  1000  1000
  3143     1  1000  1000  1000
  3144     1  1000  1000  1000
  3145     1  1000  1000  1000
  3147     1  1000  1000  1000
  3148     1  1000  1000  1000
  3151     1  1000  1000  1000
  3154     1  1000  1000  1000
  3155     1  1000  1000  1000
  3156     1  1000  1000  1000
  3158     1  1000  1000  1000
  3159     1  1000  1000  1000
  3160     1  1000  1000  1000
  3162     1  1000  1000  1000
  3163     1  1000  1000  1000
  3164     1  1000  1000  1000
  3165     1  1000  1000  1000
  3167     1  1000  1000  1000
  3168     1  1000  1000  1000
  3169     1  1000  1000  1000
  3170     1  1000  1000  1000
  3171     1  1000  1000  1000
  3172     1  1000  1000  1000
  3173     1  1000  1000  1000
  3174     1  1000  1000  1000
  3176     1  1000  1000  1000
  3177     1  1000  1000  1000
  3178     1  1000  1000  1000
  3179     1  1000  1000  1000
  3180     1  1000  1000  1000
  3182     1  1000  1000  1000
  3183     1  1000  1000  1000
  3186     1  1000  1000  1000
  3189     1  1000  1000  1000
  3190     1  1000  1000  1000
  3191     1  1000  1000  1000
  3193     1  1000  1000  1000
  3194     1  1000  1000  1000
  3195     1  1000  1000  1000
  3196     1  1000  1000  1000
  3197     1  1000  1000  1000
  3198     1  1000  1000  1000
  3199     1  1000  1000  1000
  3201     1  1000  1000  1000
  3202     1  1000  1000  1000
  3203     1  1000  1000  1000
  3204     1  1000  1000  1000
  3205     1  1000  1000  1000
  3206     1  1000  1000  1000
  3207     1  1000  1000  1000
  3208     1  1000  1000  1000
  3210     1  1000  1000  1000
  3211     1  1000  1000  1000
  3212     1  1000  1000  1000
  3213     1  1000  1000  1000
  3214     1  1000  1000  1000
  3217     1  1000  1000  1000
  3218     1  1000  1000  1000
  3219     1  1000  1000  1000
  3221     1  1000  1000  1000
  3222     1  1000  1000  1000
  3223     1  1000  1000  1000
  3225     1  1000  1000  1000
  3226     1  1000  1000  1000
  3227     1  1000  1000  1000
  3229     1  1000  1000  1000
  3230     1  1000  1000  1000
  3231     1  1000  1000  1000
  3232     1  1000  1000  1000
  3233     1  1000  1000  1000
  3235     1  1000  1000  1000
  3236     1  1000  1000  1000
  3239     1  1000  1000  1000
  3242     1  1000  1000  1000
  3243     1  1000  1000  1000
  3244     1  1000  1000  1000
  3246     1  1000  1000  1000
  3247     1  1000  1000  1000
  3248     1  1000  1000  1000
  3249     1  1000  1000  1000
  3250     1  1000  1000  1000
  3251     1  1000  1000  1000
  3252     1  1000  1000  1000
  3253     1  1000  1000  1000
  3255     1  1000  1000  1000
  3256     1  1000  1000  1000
  3257     1  1000  1000  1000
  3258     1  1000  1000  1000
  3259     1  1000  1000  1000
  3260     1  1000  1000  1000
  3261     1  1000  1000  1000
  3262     1  1000  1000  1000
  3263     1  1000  1000  1000
  3265     1  1000  1000  1000
  3266     1  1000  1000  1000
  3267     1  1000  1000  1000
  3268     1  1000  1000  1000
  3270     1  1000  1000  1000
  3272     1  1000  1000  1000
  3274     1  1000  1000  1000
  3276     1  1000  1000  1000
  3278     1  1000  1000  1000
  3279     1  1000  1000  1000
  3280     1  1000  1000  1000
  3282     1  1000  1000  1000
  3283     1  1000  1000  1000
  3284     1  1000  1000  1000
  3285     1  1000  1000  1000
  3286     1  1000  1000  1000
  3287     1  1000  1000  1000
  3291     1  1000  1000  1000
  3292     1  1000  1000  1000
  3293     1  1000  1000  1000
  3295     1  1000  1000  1000
  3296     1  1000  1000  1000
  3297     1  1000  1000  1000
  3298     1  1000  1000  1000
  3299     1  1000  1000  1000
  3300     1  1000  1000  1000
  3301     1  1000  1000  1000
  3302     1  1000  1000  1000
  3304     1  1000  1000  1000
  3305     1  1000  1000  1000
  3306     1  1000  1000  1000
  3307     1  1000  1000  1000
  3308     1  1000  1000  1000
  3310     1  1000  1000  1000
  3311     1  1000  1000  1000
  3314     1  1000  1000  1000
  3317     1  1000  1000  1000
  3318     1  1000  1000  1000
  3319     1  1000  1000  1000
  3321     1  1000  1000  1000
  3322     1  1000  1000  1000
  3323     1  1000  1000  1000
  3324     1  1000  1000  1000
  3325     1  1000  1000  1000
  3326     1  1000  1000  1000
  3327     1  1000  1000  1000
  3328     1  1000  1000  1000
  3330     1  1000  1000  1000
  3331     1  1000  1000  1000
  3332     1  1000  1000  1000
  3334     1  1000  1000  1000
  3335     1  1000  1000  1000
  3336     1  1000  1000  1000
  3337     1  1000  1000  1000
  3339     1  1000  1000  1000
  3340     1  1000  1000  1000
  3341     1  1000  1000  1000
  3342     1  1000  1000  1000
  3343     1  1000  1000  1000
  3344     1  1000  1000  1000
  3345     1  1000  1000  1000
  3346     1  1000  1000  1000
  3347     1  1000  1000  1000
  3349     1  1000  1000  1000
  3350     1  1000  1000  1000
  3351     1  1000  1000  1000
  3352     1  1000  1000  1000
  3353     1  1000  1000  1000
  3355     1  1000  1000  1000
  3356     1  1000  1000  1000
  3357     1  1000  1000  1000
  3358     1  1000  1000  1000
  3359     1  1000  1000  1000
  3360     1  1000  1000  1000
  3361     1  1000  1000  1000
  3363     1  1000  1000  1000
  3364     1  1000  1000  1000
  3365     1  1000  1000  1000
  3367     1  1000  1000  1000
  3368     1  1000  1000  1000
  3369     1  1000  1000  1000
  3371     1  1000  1000  1000
  3372     1  1000  1000  1000
  3373     1  1000  1000  1000
  3374     1  1000  1000  1000
  3375     1  1000  1000  1000
  3377     1  1000  1000  1000
  3378     1  1000  1000  1000
  3381     1  1000  1000  1000
  3384     1  1000  1000  1000
  3385     1  1000  1000  1000
  3386     1  1000  1000  1000
  3388     1  1000  1000  1000
  3389     1  1000  1000  1000
  3390     1  1000  1000  1000
  3391     1  1000  1000  1000
  3393     1  1000  1000  1000
  3394     1  1000  1000  1000
  3395     1  1000  1000  1000
  3396     1  1000  1000  1000
  3397     1  1000  1000  1000
  3399     1  1000  1000  1000
  3400     1  1000  1000  1000
  3401     1  1000  1000  1000
  3402     1  1000  1000  1000
  3403     1  1000  1000  1000
  3404     1  1000  1000  1000
  3405     1  1000  1000  1000
  3407     1  1000  1000  1000
  3408     1  1000  1000  1000
  3409     1  1000  1000  1000
  3410     1  1000  1000  1000
  3411     1  1000  1000  1000
  3412     1  1000  1000  1000
  3413     1  1000  1000  1000
  3414     1  1000  1000  1000
  3415     1  1000  1000  1000
  3417     1  1000  1000  1000
  3418     1  1000  1000  1000
  3419     1  1000  1000  1000
  3421     1  1000  1000  1000
  3422     1  1000  1000  1000
  3423     1  1000  1000  1000
  3424     1  1000  1000  1000
  3426     1  1000  1000  1000
  3427     1  1000  1000  1000
  3428     1  1000  1000  1000
  3429     1  1000  1000  1000
  3430     1  1000  1000  1000
  3432     1  1000  1000  1000
  3433     1  1000  1000  1000
  3434     1  1000  1000  1000
  3435     1  1000  1000  1000
  3436     1  1000  1000  1000
  3437     1  1000  1000  1000
  3438     1  1000  1000  1000
  3439     1  1000  1000  1000
  3440     1  1000  1000  1000
  3442     1  1000  1000  1000
  3443     1  1000  1000  1000
  3444     1  1000  1000  1000
  3445     1  1000  1000  1000
  3446     1  1000  1000  1000
  3447     1  1000  1000  1000
  3451     1  1000  1000  1000
  3452     1  1000  1000  1000
  3453     1  1000  1000  1000
  3455     1  1000  1000  1000
  3456     1  1000  1000  1000
  3457     1  1000  1000  1000
  3458     1  1000  1000  1000
  3459     1  1000  1000  1000
  3460     1  1000  1000  1000
  3461     1  1000  1000  1000
  3462     1  1000  1000  1000
  3464     1  1000  1000  1000
  3465     1  1000  1000  1000
  3466     1  1000  1000  1000
  3467     1  1000  1000  1000
  3468     1  1000  1000  1000
  3469     1  1000  1000  1000
  3470     1  1000  1000  1000
  3471     1  1000  1000  1000
  3473     1  1000  1000  1000
  3474     1  1000  1000  1000
  3475     1  1000  1000  1000
  3476     1  1000  1000  1000
  3477     1  1000  1000  1000
  3478     1  1000  1000  1000
  3479     1  1000  1000  1000
  3480     1  1000  1000  1000
  3481     1  1000  1000  1000
  3482     1  1000  1000  1000
  3483     1  1000  1000  1000
  3484     1  1000  1000  1000
  3486     1  1000  1000  1000
  3487     1  1000  1000  1000
  3488     1  1000  1000  1000
  3489     1  1000  1000  1000
  3490     1  1000  1000  1000
  3491     1  1000  1000  1000
  3492     1  1000  1000  1000
  3493     1  1000  1000  1000
  3495     1  1000  1000  1000
  3496     1  1000  1000  1000
  3497     1  1000  1000  1000
  3498     1  1000  1000  1000
  3499     1  1000  1000  1000
  3500     1  1000  1000  1000
  3501     1  1000  1000  1000
  3502     1  1000  1000  1000
  3504     1  1000  1000  1000
  3505     1  1000  1000  1000
  3506     1  1000  1000  1000
  3507     1  1000  1000  1000
  3508     1  1000  1000  1000
  3509     1  1000  1000  1000
  3510     1  1000  1000  1000
  3512     1  1000  1000  1000
  3513     1  1000  1000  1000
  3514     1  1000  1000  1000
  3515     1  1000  1000  1000
  3516     1  1000  1000  1000
  3517     1  1000  1000  1000
  3518     1  1000  1000  1000
  3520     1  1000  1000  1000
  3521     1  1000  1000  1000
  3522     1  1000  1000  1000
  3523     1  1000  1000  1000
  3524     1  1000  1000  1000
  3526     1  1000  1000  1000
  3527     1  1000  1000  1000
  3528     1  1000  1000  1000
  3530     1  1000  1000  1000
  3531     1  1000  1000  1000
  3532     1  1000  1000  1000
  3533     1  1000  1000  1000
  3535     1  1000  1000  1000
  3536     1  1000  1000  1000
  3537     1  1000  1000  1000
  3538     1  1000  1000  1000
  3539     1  1000  1000  1000
  3540     1  1000  1000  1000
  3543     1  1000  1000  1000
  3544     1  1000  1000  1000
  3545     1  1000  1000  1000
  3547     1  1000  1000  1000
  3548     1  1000  1000  1000
  3549     1  1000  1000  1000
  3550     1  1000  1000  1000
  3552     1  1000  1000  1000
  3553     1  1000  1000  1000
  3554     1  1000  1000  1000
  3555     1  1000  1000  1000
  3557     1  1000  1000  1000
  3558     1  1000  1000  1000
  3559     1  1000  1000  1000
  3560     1  1000  1000  1000
  3561     1  1000  1000  1000
  3562     1  1000  1000  1000
  3566     1  1000  1000  1000
  3567     1  1000  1000  1000
  3568     1  1000  1000  1000
  3570     1  1000  1000  1000
  3571     1  1000  1000  1000
  3572     1  1000  1000  1000
  3574     1  1000  1000  1000
  3575     1  1000  1000  1000
  3576     1  1000  1000  1000
  3578     1  1000  1000  1000
  3579     1  1000  1000  1000
  3580     1  1000  1000  1000
  3581     1  1000  1000  1000
  3582     1  1000  1000  1000
  3584     1  1000  1000  1000
  3585     1  1000  1000  1000
  3586     1  1000  1000  1000
  3587     1  1000  1000  1000
  3588     1  1000  1000  1000
  3590     1  1000  1000  1000
  3591     1  1000  1000  1000
  3594     1  1000  1000  1000
  3597     1  1000  1000  1000
  3598     1  1000  1000  1000
  3599     1  1000  1000  1000
  3601     1  1000  1000  1000
  3602     1  1000  1000  1000
  3603     1  1000  1000  1000
  3604     1  1000  1000  1000
  3605     1  1000  1000  1000
  3607     1  1000  1000  1000
  3608     1  1000  1000  1000
  3609     1  1000  1000  1000
  3610     1  1000  1000  1000
  3611     1  1000  1000  1000
  3612     1  1000  1000  1000
  3613     1  1000  1000  1000
  3615     1  1000  1000  1000
  3616     1  1000  1000  1000
  3617     1  1000  1000  1000
  3618     1  1000  1000  1000
  3619     1  1000  1000  1000
  3621     1  1000  1000  1000
  3622     1  1000  1000  1000
  3625     1  1000  1000  1000
  3628     1  1000  1000  1000
  3629     1  1000  1000  1000
  3630     1  1000  1000  1000
  3632     1  1000  1000  1000
  3633     1  1000  1000  1000
  3634     1  1000  1000  1000
  3635     1  1000  1000  1000
  3636     1  1000  1000  1000
  3637     1  1000  1000  1000
  3641     1  1000  1000  1000
  3642     1  1000  1000  1000
  3643     1  1000  1000  1000
  3645     1  1000  1000  1000
  3646     1  1000  1000  1000
  3647     1  1000  1000  1000
  3648     1  1000  1000  1000
  3650     1  1000  1000  1000
  3652     1  1000  1000  1000
  3654     1  1000  1000  1000
  3656     1  1000  1000  1000
  3657     1  1000  1000  1000
  3659     1  1000  1000  1000
  3660     1  1000  1000  1000
  3661     1  1000  1000  1000
  3663     1  1000  1000  1000
  3664     1  1000  1000  1000
  3665     1  1000  1000  1000
  3666     1  1000  1000  1000
  3668     1  1000  1000  1000
  3670     1  1000  1000  1000
  3672     1  1000  1000  1000
  3674     1  1000  1000  1000
  3676     1  1000  1000  1000
  3677     1  1000  1000  1000
  3678     1  1000  1000  1000
  3679     1  1000  1000  1000
  3680     1  1000  1000  1000
  3681     1  1000  1000  1000
  3682     1  1000  1000  1000
  3683     1  1000  1000  1000
  3684     1  1000  1000  1000
  3685     1  1000  1000  1000
  3687     1  1000  1000  1000
  3688     1  1000  1000  1000
  3689     1  1000  1000  1000
  3690     1  1000  1000  1000
  3691     1  1000  1000  1000
  3692     1  1000  1000  1000
  3693     1  1000  1000  1000
  3694     1  1000  1000  1000
  3696     1  1000  1000  1000
  3697     1  1000  1000  1000
  3698     1  1000  1000  1000
  3699     1  1000  1000  1000
  3700     1  1000  1000  1000
  3702     1  1000  1000  1000
  3703     1  1000  1000  1000
  3704     1  1000  1000  1000
  3706     1  1000  1000  1000
  3707     1  1000  1000  1000
  3708     1  1000  1000  1000
  3709     1  1000  1000  1000
  3711     1  1000  1000  1000
  3712     1  1000  1000  1000
  3713     1  1000  1000  1000
  3714     1  1000  1000  1000
  3715     1  1000  1000  1000
  3716     1  1000  1000  1000
  3717     1  1000  1000  1000
  3718     1  1000  1000  1000
  3720     1  1000  1000  1000
  3721     1  1000  1000  1000
  3722     1  1000  1000  1000
  3723     1  1000  1000  1000
  3724     1  1000  1000  1000
  3725     1  1000  1000  1000
  3726     1  1000  1000  1000
  3727     1  1000  1000  1000
  3729     1  1000  1000  1000
  3730     1  1000  1000  1000
  3731     1  1000  1000  1000
  3732     1  1000  1000  1000
  3733     1  1000  1000  1000
  3735     1  1000  1000  1000
  3736     1  1000  1000  1000
  3737     1  1000  1000  1000
  3738     1  1000  1000  1000
  3739     1  1000  1000  1000
  3740     1  1000  1000  1000
  3741     1  1000  1000  1000
  3742     1  1000  1000  1000
  3744     1  1000  1000  1000
  3745     1  1000  1000  1000
  3746     1  1000  1000  1000
  3748     1  1000  1000  1000
  3749     1  1000  1000  1000
  3750     1  1000  1000  1000
  3751     1  1000  1000  1000
  3753     1  1000  1000  1000
  3754     1  1000  1000  1000
  3755     1  1000  1000  1000
  3757     1  1000  1000  1000
  3758     1  1000  1000  1000
  3759     1  1000  1000  1000
  3760     1  1000  1000  1000
  3762     1  1000  1000  1000
  3763     1  1000  1000  1000
  3764     1  1000  1000  1000
  3765     1  1000  1000  1000
  3766     1  1000  1000  1000
  3769     1  1000  1000  1000
  3770     1  1000  1000  1000
  3771     1  1000  1000  1000
  3773     1  1000  1000  1000
  3774     1  1000  1000  1000
  3775     1  1000  1000  1000
  3776     1  1000  1000  1000
  3777     1  1000  1000  1000
  3778     1  1000  1000  1000
  3779     1  1000  1000  1000
  3780     1  1000  1000  1000
  3781     1  1000  1000  1000
  3783     1  1000  1000  1000
  3784     1  1000  1000  1000
  3785     1  1000  1000  1000
  3786     1  1000  1000  1000
  3787     1  1000  1000  1000
  3788     1  1000  1000  1000
  3792     1  1000  1000  1000
  3793     1  1000  1000  1000
  3794     1  1000  1000  1000
  3796     1  1000  1000  1000
  3797     1  1000  1000  1000
  3798     1  1000  1000  1000
  3800     1  1000  1000  1000
  3801     1  1000  1000  1000
  3802     1  1000  1000  1000
  3803     1  1000  1000  1000
  3805     1  1000  1000  1000
  3806     1  1000  1000  1000
  3807     1  1000  1000  1000
  3808     1  1000  1000  1000
  3809     1  1000  1000  1000
  3811     1  1000  1000  1000
  3812     1  1000  1000  1000
  3813     1  1000  1000  1000
  3814     1  1000  1000  1000
  3815     1  1000  1000  1000
  3817     1  1000  1000  1000
  3819     1  1000  1000  1000
  3821     1  1000  1000  1000
  3822     1  1000  1000  1000
  3823     1  1000  1000  1000
  3825     1  1000  1000  1000
  3826     1  1000  1000  1000
  3827     1  1000  1000  1000
  3828     1  1000  1000  1000
  3829     1  1000  1000  1000
  3830     1  1000  1000  1000
  3833     1  1000  1000  1000
  3834     1  1000  1000  1000
  3835     1  1000  1000  1000
  3837     1  1000  1000  1000
  3838     1  1000  1000  1000
  3839     1  1000  1000  1000
  3840     1  1000  1000  1000
  3841     1  1000  1000  1000
  3842     1  1000  1000  1000
  3843     1  1000  1000  1000
  3844     1  1000  1000  1000
  3846     1  1000  1000  1000
  3847     1  1000  1000  1000
  3848     1  1000  1000  1000
  3849     1  1000  1000  1000
  3850     1  1000  1000  1000
  3851     1  1000  1000  1000
  3852     1  1000  1000  1000
  3854     1  1000  1000  1000
  3855     1  1000  1000  1000
  3856     1  1000  1000  1000
  3857     1  1000  1000  1000
  3858     1  1000  1000  1000
  3859     1  1000  1000  1000
  3860     1  1000  1000  1000
  3861     1  1000  1000  1000
  3863     1  1000  1000  1000
  3864     1  1000  1000  1000
  3865     1  1000  1000  1000
  3867     1  1000  1000  1000
  3868     1  1000  1000  1000
  3869     1  1000  1000  1000
  3871     1  1000  1000  1000
  3872     1  1000  1000  1000
  3873     1  1000  1000  1000
  3874     1  1000  1000  1000
  3875     1  1000  1000  1000
  3876     1  1000  1000  1000
  3880     1  1000  1000  1000
  3881     1  1000  1000  1000
  3882     1  1000  1000  1000
  3884     1  1000  1000  1000
  3885     1  1000  1000  1000
  3886     1  1000  1000  1000
  3887     1  1000  1000  1000
  3889     1  1000  1000  1000
  3890     1  1000  1000  1000
  3891     1  1000  1000  1000
  3892     1  1000  1000  1000
  3893     1  1000  1000  1000
  3894     1  1000  1000  1000
  3895     1  1000  1000  1000
  3897     1  1000  1000  1000
  3898     1  1000  1000  1000
  3899     1  1000  1000  1000
  3900     1  1000  1000  1000
  3901     1  1000  1000  1000
  3902     1  1000  1000  1000
  3903     1  1000  1000  1000
  3904     1  1000  1000  1000
  3905     1  1000  1000  1000
  3906     1  1000  1000  1000
  3907     1  1000  1000  1000
  3908     1  1000  1000  1000
  3909     1  1000  1000  1000
  3910     1  1000  1000  1000
  3912     1  1000  1000  1000
  3913     1  1000  1000  1000
  3914     1  1000  1000  1000
  3915     1  1000  1000  1000
  3916     1  1000  1000  1000
  3917     1  1000  1000  1000
  3920     1  1000  1000  1000
  3921     1  1000  1000  1000
  3922     1  1000  1000  1000
  3924     1  1000  1000  1000
  3925     1  1000  1000  1000
  3926     1  1000  1000  1000
  3927     1  1000  1000  1000
  3928     1  1000  1000  1000
  3929     1  1000  1000  1000
  3930     1  1000  1000  1000
  3931     1  1000  1000  1000
  3933     1  1000  1000  1000
  3934     1  1000  1000  1000
  3935     1  1000  1000  1000
  3936     1  1000  1000  1000
  3937     1  1000  1000  1000
  3938     1  1000  1000  1000
  3939     1  1000  1000  1000
  3941     1  1000  1000  1000
  3942     1  1000  1000  1000
  3943     1  1000  1000  1000
  3944     1  1000  1000  1000
  3945     1  1000  1000  1000
  3946     1  1000  1000  1000
  3950     1  1000  1000  1000
  3951     1  1000  1000  1000
  3952     1  1000  1000  1000
  3954     1  1000  1000  1000
  3955     1  1000  1000  1000
  3956     1  1000  1000  1000
  3957     1  1000  1000  1000
  3958     1  1000  1000  1000
  3959     1  1000  1000  1000
  3960     1  1000  1000  1000
  3961     1  1000  1000  1000
  3962     1  1000  1000  1000
  3964     1  1000  1000  1000
  3965     1  1000  1000  1000
  3966     1  1000  1000  1000
  3967     1  1000  1000  1000
  3968     1  1000  1000  1000
  3969     1  1000  1000  1000
  3970     1  1000  1000  1000
  3971     1  1000  1000  1000
  3973     1  1000  1000  1000
  3974     1  1000  1000  1000
  3975     1  1000  1000  1000
  3977     1  1000  1000  1000
  3978     1  1000  1000  1000
  3979     1  1000  1000  1000
  3980     1  1000  1000  1000
  3982     1  1000  1000  1000
  3983     1  1000  1000  1000
  3984     1  1000  1000  1000
  3986     1  1000  1000  1000
  3987     1  1000  1000  1000
  3988     1  1000  1000  1000
  3990     1  1000  1000  1000
  3991     1  1000  1000  1000
  3992     1  1000  1000  1000
  3994     1  1000  1000  1000
  3995     1  1000  1000  1000
  3996     1  1000  1000  1000
  3997     1  1000  1000  1000
  3999     1  1000  1000  1000
  4000     1  1000  1000  1000
  4001     1  1000  1000  1000
  4002     1  1000  1000  1000
  4003     1  1000  1000  1000
  4004     1  1000  1000  1000
  4005     1  1000  1000  1000
  4006     1  1000  1000  1000
  4008     1  1000  1000  1000
  4009     1  1000  1000  1000
  4010     1  1000  1000  1000
  4011     1  1000  1000  1000
  4012     1  1000  1000  1000
  4013     1  1000  1000  1000
  4014     1  1000  1000  1000
  4015     1  1000  1000  1000
  4017     1  1000  1000  1000
  4018     1  1000  1000  1000
  4019     1  1000  1000  1000
  4020     1  1000  1000  1000
  4022     1  1000  1000  1000
  4024     1  1000  1000  1000
  4026     1  1000  1000  1000
  4028     1  1000  1000  1000
  4030     1  1000  1000  1000
  4031     1  1000  1000  1000
  4032     1  1000  1000  1000
  4034     1  1000  1000  1000
  4035     1  1000  1000  1000
  4036     1  1000  1000  1000
  4037     1  1000  1000  1000
  4039     1  1000  1000  1000
  4041     1  1000  1000  1000
  4043     1  1000  1000  1000
  4045     1  1000  1000  1000
  4046     1  1000  1000  1000
  4048     1  1000  1000  1000
  4049     1  1000  1000  1000
  4050     1  1000  1000  1000
  4052     1  1000  1000  1000
  4053     1  1000  1000  1000
  4054     1  1000  1000  1000
  4055     1  1000  1000  1000
  4056     1  1000  1000  1000
  4058     1  1000  1000  1000
  4059     1  1000  1000  1000
  4062     1  1000  1000  1000
  4065     1  1000  1000  1000
  4066     1  1000  1000  1000
  4067     1  1000  1000  1000
  4069     1  1000  1000  1000
  4070     1  1000  1000  1000
  4071     1  1000  1000  1000
  4072     1  1000  1000  1000
  4073     1  1000  1000  1000
  4074     1  1000  1000  1000
  4075     1  1000  1000  1000
  4076     1  1000  1000  1000
  4078     1  1000  1000  1000
  4079     1  1000  1000  1000
  4080     1  1000  1000  1000
  4081     1  1000  1000  1000
  4083     1  1000  1000  1000
  4084     1  1000  1000  1000
  4085     1  1000  1000  1000
  4086     1  1000  1000  1000
  4087     1  1000  1000  1000
  4088     1  1000  1000  1000
  4092     1  1000  1000  1000
  4093     1  1000  1000  1000
  4094     1  1000  1000  1000
  4096     1  1000  1000  1000
  4097     1  1000  1000  1000
  4098     1  1000  1000  1000
  4099     1  1000  1000  1000
  4100     1  1000  1000  1000
  4101     1  1000  1000  1000
  4102     1  1000  1000  1000
  4103     1  1000  1000  1000
  4104     1  1000  1000  1000
  4106     1  1000  1000  1000
  4107     1  1000  1000  1000
  4108     1  1000  1000  1000
  4109     1  1000  1000  1000
  4110     1  1000  1000  1000
  4111     1  1000  1000  1000
  4112     1  1000  1000  1000
  4113     1  1000  1000  1000
  4115     1  1000  1000  1000
  4116     1  1000  1000  1000
  4117     1  1000  1000  1000
  4118     1  1000  1000  1000
  4119     1  1000  1000  1000
  4121     1  1000  1000  1000
  4122     1  1000  1000  1000
  4123     1  1000  1000  1000
  4124     1  1000  1000  1000
  4125     1  1000  1000  1000
  4126     1  1000  1000  1000
  4127     1  1000  1000  1000
  4128     1  1000  1000  1000
  4130     1  1000  1000  1000
  4131     1  1000  1000  1000
  4132     1  1000  1000  1000
  4133     1  1000  1000  1000
  4134     1  1000  1000  1000
  4135     1  1000  1000  1000
  4138     1  1000  1000  1000
  4139     1  1000  1000  1000
  4140     1  1000  1000  1000
  4142     1  1000  1000  1000
  4143     1  1000  1000  1000
  4144     1  1000  1000  1000
  4146     1  1000  1000  1000
  4147     1  1000  1000  1000
  4148     1  1000  1000  1000
  4150     1  1000  1000  1000
  4151     1  1000  1000  1000
  4152     1  1000  1000  1000
  4153     1  1000  1000  1000
  4155     1  1000  1000  1000
  4156     1  1000  1000  1000
  4157     1  1000  1000  1000
  4158     1  1000  1000  1000
  4159     1  1000  1000  1000
  4160     1  1000  1000  1000
  4161     1  1000  1000  1000
  4162     1  1000  1000  1000
  4164     1  1000  1000  1000
  4165     1  1000  1000  1000
  4166     1  1000  1000  1000
  4167     1  1000  1000  1000
  4168     1  1000  1000  1000
  4170     1  1000  1000  1000
  4171     1  1000  1000  1000
  4172     1  1000  1000  1000
  4173     1  1000  1000  1000
  4174     1  1000  1000  1000
  4176     1  1000  1000  1000
  4178     1  1000  1000  1000
  4180     1  1000  1000  1000
  4181     1  1000  1000  1000
  4182     1  1000  1000  1000
  4184     1  1000  1000  1000
  4185     1  1000  1000  1000
  4186     1  1000  1000  1000
  4187     1  1000  1000  1000
  4188     1  1000  1000  1000
  4189     1  1000  1000  1000
  4193     1  1000  1000  1000
  4194     1  1000  1000  1000
  4195     1  1000  1000  1000
  4197     1  1000  1000  1000
  4198     1  1000  1000  1000
  4199     1  1000  1000  1000
  4200     1  1000  1000  1000
  4202     1  1000  1000  1000
  4203     1  1000  1000  1000
  4204     1  1000  1000  1000
  4205     1  1000  1000  1000
  4206     1  1000  1000  1000
  4207     1  1000  1000  1000
  4208     1  1000  1000  1000
  4209     1  1000  1000  1000
  4211     1  1000  1000  1000
  4212     1  1000  1000  1000
  4213     1  1000  1000  1000
  4214     1  1000  1000  1000
  4215     1  1000  1000  1000
  4216     1  1000  1000  1000
  4217     1  1000  1000  1000
  4219     1  1000  1000  1000
  4220     1  1000  1000  1000
  4221     1  1000  1000  1000
  4222     1  1000  1000  1000
  4223     1  1000  1000  1000
  4224     1  1000  1000  1000
  4225     1  1000  1000  1000
  4227     1  1000  1000  1000
  4228     1  1000  1000  1000
  4229     1  1000  1000  1000
  4230     1  1000  1000  1000
  4231     1  1000  1000  1000
  4232     1  1000  1000  1000
  4233     1  1000  1000  1000
  4235     1  1000  1000  1000
  4236     1  1000  1000  1000
  4237     1  1000  1000  1000
  4238     1  1000  1000  1000
  4239     1  1000  1000  1000
  4240     1  1000  1000  1000
  4241     1  1000  1000  1000
  4242     1  1000  1000  1000
  4244     1  1000  1000  1000
  4245     1  1000  1000  1000
  4246     1  1000  1000  1000
  4247     1  1000  1000  1000
  4248     1  1000  1000  1000
  4249     1  1000  1000  1000
  4250     1  1000  1000  1000
  4252     1  1000  1000  1000
  4253     1  1000  1000  1000
  4254     1  1000  1000  1000
  4256     1  1000  1000  1000
  4257     1  1000  1000  1000
  4258     1  1000  1000  1000
  4260     1  1000  1000  1000
  4261     1  1000  1000  1000
  4262     1  1000  1000  1000
  4263     1  1000  1000  1000
  4265     1  1000  1000  1000
  4266     1  1000  1000  1000
  4267     1  1000  1000  1000
  4268     1  1000  1000  1000
  4269     1  1000  1000  1000
  4271     1  1000  1000  1000
  4272     1  1000  1000  1000
  4273     1  1000  1000  1000
  4274     1  1000  1000  1000
  4275     1  1000  1000  1000
  4276     1  1000  1000  1000
  4277     1  1000  1000  1000
  4278     1  1000  1000  1000
  4280     1  1000  1000  1000
  4281     1  1000  1000  1000
  4282     1  1000  1000  1000
  4283     1  1000  1000  1000
  4284     1  1000  1000  1000
  4285     1  1000  1000  1000
  4286     1  1000  1000  1000
  4287     1  1000  1000  1000
  4288     1  1000  1000  1000
  4289     1  1000  1000  1000
  4290     1  1000  1000  1000
  4291     1  1000  1000  1000
  4292     1  1000  1000  1000
  4293     1  1000  1000  1000
  4295     1  1000  1000  1000
  4296     1  1000  1000  1000
  4297     1  1000  1000  1000
  4299     1  1000  1000  1000
  4300     1  1000  1000  1000
  4301     1  1000  1000  1000
  4303     1  1000  1000  1000
  4304     1  1000  1000  1000
  4305     1  1000  1000  1000
  4306     1  1000  1000  1000
  4308     1  1000  1000  1000
  4309     1  1000  1000  1000
  4310     1  1000  1000  1000
  4312     1  1000  1000  1000
  4313     1  1000  1000  1000
  4314     1  1000  1000  1000
  4315     1  1000  1000  1000
  4317     1  1000  1000  1000
  4318     1  1000  1000  1000
  4319     1  1000  1000  1000
  4321     1  1000  1000  1000
  4322     1  1000  1000  1000
  4323     1  1000  1000  1000
  4324     1  1000  1000  1000
  4326     1  1000  1000  1000
  4327     1  1000  1000  1000
  4328     1  1000  1000  1000
  4329     1  1000  1000  1000
  4330     1  1000  1000  1000
  4333     1  1000  1000  1000
  4334     1  1000  1000  1000
  4335     1  1000  1000  1000
  4337     1  1000  1000  1000
  4338     1  1000  1000  1000
  4339     1  1000  1000  1000
  4341     1  1000  1000  1000
  4342     1  1000  1000  1000
  4343     1  1000  1000  1000
  4344     1  1000  1000  1000
  4346     1  1000  1000  1000
  4347     1  1000  1000  1000
  4348     1  1000  1000  1000
  4349     1  1000  1000  1000
  4350     1  1000  1000  1000
  4352     1  1000  1000  1000
  4353     1  1000  1000  1000
  4354     1  1000  1000  1000
  4356     1  1000  1000  1000
  4357     1  1000  1000  1000
  4358     1  1000  1000  1000
  4360     1  1000  1000  1000
  4361     1  1000  1000  1000
  4362     1  1000  1000  1000
  4363     1  1000  1000  1000
  4364     1  1000  1000  1000
  4365     1  1000  1000  1000
  4366     1  1000  1000  1000
  4368     1  1000  1000  1000
  4369     1  1000  1000  1000
  4370     1  1000  1000  1000
  4371     1  1000  1000  1000
  4372     1  1000  1000  1000
  4374     1  1000  1000  1000
  4376     1  1000  1000  1000
  4378     1  1000  1000  1000
  4379     1  1000  1000  1000
  4380     1  1000  1000  1000
  4382     1  1000  1000  1000
  4383     1  1000  1000  1000
  4384     1  1000  1000  1000
  4385     1  1000  1000  1000
  4386     1  1000  1000  1000
  4387     1  1000  1000  1000
  4388     1  1000  1000  1000
  4390     1  1000  1000  1000
  4391     1  1000  1000  1000
  4392     1  1000  1000  1000
  4393     1  1000  1000  1000
  4394     1  1000  1000  1000
  4395     1  1000  1000  1000
  4396     1  1000  1000  1000
  4397     1  1000  1000  1000
