# Supplementary material for: YiaC and CobB regulate lysine lactylation in Escherichia coli
Source: Nat Commun. 2022 Nov 4;13:6628. doi: 10.1038/s41467-022-34399-y (PMC9636275; doi:10.1038/s41467-022-34399-y)
Supplement: Supplementary file 10 — Source Data [file 41467_2022_34399_MOESM10_ESM.zip › Source Data/Source Data.xlsx]

## Sheet: Fig.2a-b
			La-CoA reaction source data related to Fig.2
			Related to Fig.2a-b
				lactate+		acetate+
				La-CoA intensity	Lg（La-CoA intensity）	Ac-CoA intensity	Lg（Ac-CoA intensity）
			+YdiF	27400000	7.43775	76100000	7.88138
				120000000	8.07918	73100000	7.86392
				132000000	8.12057	296000000	8.47129
			-YdiF	163000	5.21219	1460000	6.16435
				162000	5.20952	1010000	6.00432
				142000	5.15229	885000	5.94694

## Sheet: Fig.5g-i
	Enzyme activity source data related to Fig.5
	PncB activity (Related Fig. 5g)
	Determination of nicotinic acid
		C	Q	R	Wt
	1	294318550	117663852	5775041	23891965
	2	302219351	149776081	6028387	25485329
	3	279894677	106239984	5793798	18539215
	Residual percentage of reaction
		1	0.399784	0.0196217	0.0811772
		1	0.495587	0.0199471	0.0843273
		1	0.379571	0.0206999	0.0662364
	Percentage of reaction
			0.400216	0.980378	0.818823
			0.304413	0.950053	0.755673
			0.420429	0.9193	0.733764
	Relative activity of GpmA (Related Fig. 5h)
	Wt	Q	R
	0.9225	0.3743	1.23276
	0.96623	0.52866	1.06778
	0.89114	0.55677	1.07887
	Relative activity of PykF (Related Fig. 5i)
	Wt	Q	R
	0.91125	0.27354	1.25778
	1	0.22588	1.12274
	0.96424	0.31945	1.38944

## Sheet: Fig.6e,6g,6k,6m
	Enzyme activity source data related to Fig.6
	Relative activity of PykF (Related Fig. 6e)
	Wt	Q	R
	1	0.52	1.38
	0.87	0.47	1.06
	0.94	0.58	1.54
	Relative activity of PykF (Related Fig. 6g)
	Wt	Q	R
	0.858847	0.400216	1.27038
	1	0.494127	1.36005
	0.923763	0.420429	1.3593
	Relative activity of PykF (Related Fig. 6k)
	1	2	3
	1	0.95	1.3
	0.95	0.87	1.36
	0.92	0.91	1.48
	Relative activity of PykF (Related Fig. 6m)
	cobB+	ΔcobB
	1	0.42
	0.98	0.56
	0.8	0.67

## Sheet:  Fig.6d,6f,6h,6i,6n
	Growth curve source data related to Fig.6
	Related Fig.6d
	Time(h)	PykF			PykF K382Q			PykF K382R
	0	0.05	0.05	0.05	0.051	0.049	0.049	0.049	0.051	0.05
	1	0.052	0.052	0.051	0.056	0.05	0.053	0.05	0.053	0.052
	2	0.067	0.064	0.065	0.064	0.064	0.067	0.066	0.068	0.067
	3	0.143	0.131	0.135	0.129	0.128	0.135	0.144	0.142	0.143
	4.5	0.241	0.246	0.259	0.248	0.242	0.249	0.268	0.269	0.264
	5.5	0.315	0.316	0.318	0.313	0.314	0.314	0.315	0.321	0.336
	6.5	0.354	0.351	0.351	0.341	0.34	0.33	0.38	0.377	0.379
	7.5	0.4	0.41	0.412	0.371	0.372	0.368	0.431	0.435	0.435
	8.5	0.445	0.448	0.46	0.421	0.413	0.415	0.475	0.479	0.478
	9.5	0.51	0.5	0.5	0.442	0.445	0.442	0.557	0.544	0.549
	10.5	0.537	0.535	0.537	0.471	0.472	0.471	0.588	0.603	0.579
	11.5	0.62	0.603	0.617	0.5	0.497	0.516	0.662	0.669	0.65
	12.5	0.648	0.644	0.64	0.538	0.532	0.538	0.698	0.712	0.718
	13.5	0.67	0.672	0.681	0.56	0.565	0.561	0.745	0.74	0.748
	Related Fig.6f
	Time(h)	PYKF K382R			WT			PYKF K382Q
	0	0.04	0.04	0.04	0.04	0.04	0.04	0.04	0.04	0.04
	1	0.048	0.048	0.049	0.047	0.049	0.048	0.046	0.046	0.048
	2	0.055	0.055	0.056	0.054	0.056	0.056	0.055	0.056	0.054
	3	0.064	0.064	0.065	0.065	0.065	0.063	0.061	0.06	0.063
	4	0.068	0.068	0.068	0.065	0.067	0.069	0.065	0.063	0.065
	5	0.073	0.073	0.072	0.069	0.07	0.071	0.068	0.066	0.067
	6	0.084	0.084	0.083	0.074	0.075	0.074	0.071	0.07	0.07
	7	0.105	0.114	0.114	0.095	0.097	0.098	0.089	0.087	0.088
	8	0.152	0.15	0.143	0.137	0.135	0.132	0.121	0.115	0.109
	9	0.186	0.174	0.179	0.162	0.173	0.17	0.154	0.143	0.135
	10	0.199	0.193	0.192	0.184	0.176	0.182	0.177	0.165	0.15
	11	0.211	0.202	0.21	0.192	0.192	0.193	0.182	0.17	0.156
	Related Fig.6h
	Time(h)	WT			PYKF K382Q			PYKF K382R
	0	0.04	0.04	0.04	0.04	0.04	0.04	0.04	0.04	0.04
	1	0.047	0.047	0.047	0.046	0.047	0.048	0.047	0.046	0.047
	2	0.05	0.05	0.05	0.049	0.05	0.051	0.047	0.049	0.05
	3	0.054	0.055	0.055	0.052	0.053	0.055	0.053	0.053	0.051
	4	0.059	0.057	0.058	0.06	0.06	0.06	0.057	0.058	0.056
	5	0.061	0.062	0.066	0.06	0.065	0.064	0.06	0.06	0.061
	6	0.069	0.064	0.064	0.062	0.067	0.066	0.068	0.066	0.063
	7	0.071	0.066	0.069	0.069	0.068	0.068	0.065	0.066	0.069
	8	0.073	0.073	0.071	0.072	0.071	0.07	0.071	0.07	0.071
	9	0.076	0.076	0.074	0.075	0.075	0.072	0.074	0.073	0.069
	10	0.079	0.078	0.08	0.077	0.079	0.079	0.077	0.079	0.079
	11	0.083	0.084	0.083	0.083	0.084	0.083	0.083	0.084	0.083
	12	0.085	0.087	0.086	0.086	0.085	0.091	0.085	0.09	0.089
	Related Fig.6i
	Time(h)	WT			CobB KO
	0	0.04	0.04	0.04	0.04	0.04	0.04
	1	0.047	0.047	0.049	0.046	0.046	0.047
	2	0.054	0.055	0.056	0.055	0.056	0.054
	3	0.064	0.064	0.065	0.061	0.06	0.063
	4	0.068	0.068	0.068	0.067	0.068	0.065
	5	0.075	0.073	0.075	0.07	0.069	0.067
	6	0.087	0.087	0.083	0.071	0.074	0.075
	7	0.11	0.118	0.114	0.092	0.086	0.086
	8	0.156	0.154	0.143	0.116	0.115	0.119
	9	0.186	0.194	0.179	0.144	0.143	0.149
	10	0.199	0.204	0.192	0.17	0.155	0.172
	11	0.21	0.21	0.2	0.174	0.163	0.176
	Related Fig.6n
	Time(h)	WT			CobB KO
	0	0.04	0.04	0.04	0.04	0.04	0.04
	1	0.046	0.045	0.046	0.045	0.046	0.046
	2	0.049	0.049	0.048	0.049	0.05	0.048
	3	0.052	0.053	0.053	0.052	0.054	0.055
	4	0.06	0.057	0.058	0.058	0.06	0.06
	5	0.064	0.062	0.063	0.061	0.065	0.064
	6	0.069	0.066	0.066	0.065	0.068	0.067
	7	0.071	0.068	0.068	0.068	0.07	0.07
	8	0.073	0.07	0.071	0.07	0.072	0.072
	9	0.076	0.074	0.074	0.074	0.075	0.074
	10	0.079	0.078	0.076	0.077	0.078	0.079
	11	0.081	0.083	0.08	0.081	0.082	0.082
	12	0.085	0.087	0.084	0.083	0.084	0.088

## Sheet: Suppl.Fig2c-d,2e,2f-g
			La-CoA reaction source data related to Supplementary Fig. 2
			Related Supplementary Fig. 2c-d
				acetate+		lactate+
				Ac-CoA intensity	Lg（Ac-CoA intensity）	La-CoA intensity
			+Acs	4300000	6.63347	0
				5230000	6.7185	0
				3550000	6.55023	0
			-Acs	8010	3.90363	0
				6670	3.82413	0
				4260	3.62941	0
			Related Supplementary Fig. 2e
				lactate+
				La-CoA intensity	Lg（Ac-CoA intensity）
			Sample	122000	5.08636
				143000	5.15534
				146002	5.16436
			Control	6840	3.83506
				5610	3.74896
				7920	3.89873
			Related Supplementary Fig. 2f-g
				propionate+		lactate+
				Pr-CoA intensity	Lg（Pr-CoA intensity）	La-CoA intensity
			+PrpE	7020000	6.84634	0
				5140000	6.71096	0
				5600000	6.74819	0
			-PrpE	0	0	0
				0	0	0
				0	0	0

## Sheet: Suppl.Fig.3
		Enzyme activity source data related to Supplementary Fig. 3
		Concentration (μM)	Rates (μM.S-1)
			Deacetylation			Delactylation			Acetylation			Lactylation
		5	0.00232	0.0025	0.0029	0.005	0.0053	0.0052	0.00112	0.00115	0.00121	0.002534	0.002576	0.002346
		10	0.0041	0.0045	0.0042	0.0065	0.0068	0.0067	0.001534	0.001679	0.001514	0.004467	0.004634	0.004458
		16	0.00729	0.00725	0.00722	0.013	0.0134	0.0135	0.002178	0.002287	0.002213	0.006432	0.006622	0.006324
		32	0.0101	0.0105	0.01122	0.0152	0.0154	0.0155	0.002823	0.002743	0.002868	0.008857	0.008654	0.008876
		60	0.0129	0.0134	0.0136	0.0179	0.0184	0.0186	0.003724	0.003723	0.003645	0.0109	0.012478	0.012124
		285	0.01643	0.01604	0.01652	0.025	0.021	0.023	0.005122	0.005121	0.005956	0.014356	0.015376	0.015768

## Sheet: Suppl.Fig.7a-b
		Growth curve source data related to Supplementary Fig.7
		Related Supplementary Fig.7a
		Time(h)	PncB+			PncB K381Q			PncB K381R
		0	0.05	0.05	0.05	0.05	0.05	0.05	0.05	0.05	0.05
		1	0.052	0.052	0.051	0.052	0.052	0.052	0.052	0.052	0.052
		2	0.068	0.065	0.065	0.068	0.067	0.065	0.065	0.065	0.066
		3	0.145	0.141	0.135	0.14	0.141	0.135	0.145	0.141	0.14
		4.5	0.245	0.246	0.255	0.24	0.254	0.242	0.252	0.246	0.249
		5.5	0.315	0.317	0.32	0.315	0.327	0.32	0.32	0.317	0.323
		6.5	0.354	0.352	0.351	0.348	0.352	0.354	0.352	0.349	0.354
		7.5	0.41	0.41	0.412	0.4	0.412	0.412	0.412	0.404	0.412
		8.5	0.445	0.448	0.458	0.447	0.455	0.458	0.455	0.446	0.458
		9.5	0.51	0.506	0.5	0.502	0.506	0.508	0.51	0.503	0.51
		10.5	0.534	0.535	0.537	0.554	0.555	0.547	0.554	0.535	0.559
		11.5	0.584	0.596	0.6	0.616	0.61	0.604	0.614	0.62	0.615
		12.5	0.618	0.622	0.629	0.646	0.635	0.63	0.642	0.646	0.64
		13.5	0.648	0.642	0.651	0.668	0.658	0.65	0.66	0.674	0.674
		Related Supplementary Fig.7b
		Time(h)	GpmA+			GpmA K106Q			GpmA K106R
		0	0.05	0.05	0.05	0.05	0.05	0.05	0.05	0.05	0.05
		1	0.052	0.052	0.051	0.052	0.052	0.052	0.052	0.052	0.052
		2	0.068	0.065	0.065	0.068	0.067	0.065	0.065	0.065	0.066
		3	0.145	0.141	0.135	0.135	0.141	0.135	0.145	0.141	0.135
		4.5	0.245	0.246	0.255	0.24	0.244	0.255	0.247	0.246	0.249
		5.5	0.315	0.317	0.32	0.315	0.317	0.323	0.318	0.317	0.323
		6.5	0.354	0.352	0.351	0.354	0.352	0.351	0.35	0.349	0.351
		7.5	0.41	0.41	0.412	0.41	0.406	0.402	0.412	0.41	0.412
		8.5	0.445	0.448	0.458	0.447	0.445	0.458	0.445	0.446	0.458
		9.5	0.51	0.506	0.5	0.502	0.506	0.509	0.51	0.506	0.51
		10.5	0.534	0.535	0.537	0.544	0.535	0.547	0.534	0.535	0.539
		11.5	0.584	0.596	0.6	0.608	0.604	0.614	0.614	0.62	0.617
		12.5	0.618	0.622	0.629	0.63	0.632	0.632	0.64	0.646	0.64
		13.5	0.648	0.642	0.651	0.654	0.665	0.651	0.663	0.672	0.676
